# Supplementary material for: Exploration of the selective binding mechanism of protein kinase Aurora A selectivity via a comprehensive molecular modeling study
Source: PeerJ. 2019 Oct 22;7:e7832. doi: 10.7717/peerj.7832 (PMC6814069; doi:10.7717/peerj.7832)
Supplement: Data S1 — The raw data are corresponding to figure order. pse and pdb format files can be opened in PyMol 1.8. cdx files can be opened in Chemdraw 16.0. csv files can be opened in Excel. [file peerj-07-7832-s004.zip]

Archive with 69 entries (52 files):
- Raw-data/
- Raw-data/Figure 1/
- Raw-data/Figure 1/Figure 1A.pse
- Raw-data/Figure 1/Figure 1B.cdx
- Raw-data/Figure 10/
- Raw-data/Figure 10/Figure 10A.csv
- Raw-data/Figure 10/Figure 10B.csv
- Raw-data/Figure 10/Figure 10C.csv
- Raw-data/Figure 10/Figure 10D.csv
- Raw-data/Figure 11/
- Raw-data/Figure 11/Figure 11A.csv
- Raw-data/Figure 11/Figure 11B.csv
- Raw-data/Figure 11/Figure 11C.csv
- Raw-data/Figure 11/Figure 11D.csv
- Raw-data/Figure 12/
- Raw-data/Figure 12/Figure 12A.csv
- Raw-data/Figure 12/Figure 12B.csv
- Raw-data/Figure 12/Figure 12C.csv
- Raw-data/Figure 13/
- Raw-data/Figure 13/Figure 13A.csv
- Raw-data/Figure 13/Figure 13B.pdb
- Raw-data/Figure 13/Figure 13C.pdb
- Raw-data/Figure 13/Figure 13D.pdb
- Raw-data/Figure 2/
- Raw-data/Figure 2/Figure 2.csv
- Raw-data/Figure 3/
- Raw-data/Figure 3/Figure 3.csv
- Raw-data/Figure 4/
- Raw-data/Figure 4/Figure 4A.csv
- Raw-data/Figure 4/Figure 4B.csv
- Raw-data/Figure 4/Figure 4C.csv
- Raw-data/Figure 4/Figure 4D.csv
- Raw-data/Figure 5/
- Raw-data/Figure 5/Figure 5A.csv
- Raw-data/Figure 5/Figure 5B.csv
- Raw-data/Figure 5/Figure 5C.csv
- Raw-data/Figure 5/Figure 5D.csv
- Raw-data/Figure 6/
- Raw-data/Figure 6/Figure 6A.csv
- Raw-data/Figure 6/Figure 6B.csv
- Raw-data/Figure 6/Figure 6C.pse
- Raw-data/Figure 6/Figure 6D.pse
- Raw-data/Figure 6/Figure 6E.pse
- Raw-data/Figure 6/Figure 6F.csv
- Raw-data/Figure 6/Figure 6G.csv
- Raw-data/Figure 6/Figure 6H.csv
- Raw-data/Figure 7/
- Raw-data/Figure 7/Figure 7.csv
- Raw-data/Figure 8/
- Raw-data/Figure 8/Figure 8.csv
- Raw-data/Figure 9/
- Raw-data/Figure 9/Figure 9A.csv
- Raw-data/Figure 9/Figure 9B.csv
- Raw-data/Figure 9/Figure 9C.csv
- Raw-data/Figure 9/Figure 9D.csv
- Raw-data/Figure S1/
- Raw-data/Figure S1/Figure S1A.pdb
- Raw-data/Figure S1/Figure S1B.pdb
- Raw-data/Figure S1/Figure S1C.pdb
- Raw-data/Figure S2/
- Raw-data/Figure S2/Figure S2A.csv
- Raw-data/Figure S2/Figure S2B.csv
- Raw-data/Figure S2/Figure S2C.csv
- Raw-data/Figure S2/Figure S2D.csv
- Raw-data/Figure S3/
- Raw-data/Figure S3/Figure S3A.pse
- Raw-data/Figure S3/Figure S3B.pse
- Raw-data/Figure S3/Figure S3C.pse
- Raw-data/Figure S3/Figure S3D.pse
