# Supplementary material for: Exploration of the selective binding mechanism of protein kinase Aurora A selectivity via a comprehensive molecular modeling study
Source: PeerJ. 2019 Oct 22;7:e7832. doi: 10.7717/peerj.7832 (PMC6814069; doi:10.7717/peerj.7832)
Supplement: Data S1 — The raw data are corresponding to figure order. pse and pdb format files can be opened in PyMol 1.8. cdx files can be opened in Chemdraw 16.0. csv files can be opened in Excel. [file peerj-07-7832-s004.zip › Raw-data/Figure 10/Figure 10A.csv]

PC1	PC2	Frame
12.508	15.734	1
13.343	14.27	2
15.034	15.347	3
15.915	16.009	4
16.76	14.539	5
17.797	13.824	6
20.393	13.143	7
19.189	12.929	8
20.064	13.91	9
20.646	14.099	10
19.6	12.889	11
19.455	12.563	12
19.213	13.953	13
18.439	14.968	14
18.607	14.045	15
18.864	14.463	16
16.12	13.349	17
16.767	14.328	18
14.919	13.948	19
14.199	16.209	20
11.297	14.837	21
12.398	15.639	22
11.335	14.567	23
9.608	13.853	24
11.946	13.856	25
13.161	14.236	26
12.811	14.538	27
12.154	13.812	28
12.102	15.223	29
12.965	13.732	30
14.919	12.866	31
14.122	12.771	32
14.496	13.917	33
12.355	13.256	34
12.794	13.087	35
12.051	11.52	36
11.958	11.774	37
12.757	12.588	38
14.16	11.224	39
13.532	11.949	40
14.546	11.331	41
13.706	13.217	42
11.966	14.698	43
13.532	13.54	44
12.932	17.105	45
13.494	15.542	46
11.241	17.17	47
11.33	16.048	48
11.516	17.909	49
11.893	16.921	50
10.73	13.296	51
9.658	16.155	52
9.447	16.409	53
9.91	17.09	54
9.438	15.623	55
7.285	15.035	56
5.143	15.414	57
3.662	14.981	58
5.027	15.109	59
4.225	13.963	60
3.992	14.556	61
2.911	14.161	62
2.921	17.17	63
0.868	16.802	64
2.664	18.153	65
2.869	17.995	66
2.393	16.992	67
4.99	16.284	68
4.373	16.435	69
3.758	17.557	70
6.705	18.216	71
7.925	17.578	72
8.031	16.224	73
8.68	17.285	74
10.149	17.332	75
11.893	18.093	76
10.631	17.52	77
8.602	17.28	78
8.563	16.193	79
9.308	17.341	80
8.927	16.564	81
9.761	18.694	82
8.503	17.105	83
9.385	17.743	84
6.668	18.453	85
6.56	17.693	86
6.4	17.615	87
3.915	15.795	88
4.171	16.318	89
3.96	18.055	90
3.957	17.526	91
4.143	16.829	92
3.328	16.993	93
3.119	17.351	94
4.758	16.254	95
4.219	17.049	96
6.573	19.959	97
9.924	16.599	98
8.395	15.811	99
7.444	15.566	100
8.814	13.916	101
9.037	14.794	102
9.38	13.744	103
8.283	15.867	104
8.997	15.15	105
7.292	14.901	106
6.982	12.52	107
5.917	13.9	108
6.919	14.702	109
7.636	13.562	110
6.254	13.839	111
8.436	14.527	112
7.608	13.818	113
7.307	14.404	114
7.716	13.278	115
6.588	12.508	116
9.061	14.103	117
8.844	13.521	118
5.92	12.622	119
7.363	13.196	120
8.247	13.192	121
11.478	14.335	122
11.743	14.255	123
13.149	14.501	124
10.476	15.119	125
11.778	14.55	126
10.949	14.314	127
10.801	14.109	128
11.054	13.523	129
9.847	14.133	130
11.635	13.516	131
10.625	13.523	132
12.257	13.466	133
8.832	13.538	134
8.574	16.113	135
6.73	16.46	136
7.706	15.378	137
8.007	14.802	138
6.808	13.679	139
7.027	14.754	140
5.045	16.151	141
6.748	15.096	142
8.033	14.843	143
8.458	14.748	144
6.529	13.629	145
5.364	13.422	146
6.417	15.888	147
6.825	13.606	148
9.492	15.65	149
8.412	15.446	150
5.589	16.447	151
6.511	16.677	152
4.814	16.49	153
2.831	16.93	154
3.386	16.327	155
2.426	17.52	156
4.066	15.792	157
3.598	16.688	158
4.003	16.625	159
5.902	16.389	160
5.835	15.876	161
5.49	17.604	162
5.358	17.56	163
8.548	16.756	164
7.035	18.178	165
6.874	17.033	166
6.186	17.607	167
7.719	17.107	168
5.15	16.657	169
4.82	17.553	170
5.815	18.037	171
5.906	18.176	172
7.421	19.309	173
6.291	19.079	174
4.766	20.064	175
5.183	18.383	176
5.682	21.139	177
6.897	19.548	178
8.01	21.652	179
8.312	20.682	180
5.663	19.416	181
3.028	18.208	182
4.321	17.678	183
4.342	16.86	184
3.389	17.145	185
4.706	16.122	186
5.293	15.64	187
4.703	15.759	188
4.76	16.339	189
7.321	17.216	190
4.924	16.726	191
4.686	17.879	192
4.765	16.541	193
6.111	15.11	194
6.355	15.43	195
8.616	13.744	196
6.994	13.611	197
5.578	13.591	198
6.439	13.895	199
4.982	15.427	200
6.883	16.934	201
4.895	15.951	202
7.839	15.411	203
8.032	14.611	204
8.897	13.901	205
7.353	14.193	206
4.993	15.06	207
6.952	16.189	208
9.376	15.359	209
6.633	14.284	210
6.978	14.994	211
7.683	16.453	212
5.323	16.457	213
7.184	14.253	214
9.226	15.191	215
7.73	13.768	216
7.407	13.452	217
8.233	15.186	218
7.196	13.928	219
5.599	14.311	220
8.739	14.509	221
8.642	17.466	222
8.85	15.793	223
5.138	16.153	224
5.627	15.14	225
7.915	15.01	226
7.005	15.173	227
7.093	13.813	228
9.445	13.001	229
8.541	14.414	230
8.918	14.451	231
8.353	16.892	232
9.308	14.721	233
8.556	16.703	234
10.213	15.349	235
12.72	15.312	236
13.96	15.303	237
12.862	13.119	238
11.342	11.616	239
10.533	11.707	240
9.2	12.221	241
8.464	14.452	242
8.693	14.162	243
6.944	14.465	244
8.57	13.665	245
7.63	13.988	246
7.564	13.94	247
7.254	14.654	248
6.408	14.498	249
7.92	15.542	250
6.934	15.14	251
7.24	15.941	252
6.378	15.249	253
7.273	15.451	254
5.866	14.24	255
6.569	14.466	256
5.816	13.855	257
5.954	14.868	258
7.046	15.882	259
3.847	14.854	260
1.831	15.288	261
3.894	14.494	262
3.667	16.808	263
6.31	14.595	264
4.465	14.744	265
1.504	15.691	266
-0.581	15.5	267
0.368	15.474	268
-0.573	17.566	269
1.783	17.831	270
2.587	16.197	271
2.191	15.291	272
3.974	15.017	273
2.952	15.009	274
4.943	12.543	275
4.435	12.909	276
4.395	14.583	277
4.391	13.875	278
5.253	15.94	279
7.512	15.322	280
6.883	15.306	281
6.507	13.57	282
4.954	13.168	283
5.453	13.566	284
7.814	13.552	285
7.733	13.367	286
7.429	13.186	287
9.614	12.841	288
8.247	12.581	289
8.254	14.351	290
8.954	13.144	291
10.367	12.898	292
8.892	14.268	293
7.285	12.682	294
5.429	13.5	295
5.913	12.359	296
4.742	11.588	297
3.564	10.018	298
6.79	10.616	299
4.104	10.43	300
6.564	8.873	301
2.077	9.925	302
2.122	11.972	303
3.229	11.379	304
4.747	12.701	305
3.272	12.53	306
8.43	13.729	307
7.745	14.863	308
8.596	14.441	309
8.625	13.011	310
5.564	13.253	311
10.605	12.229	312
8.795	11.719	313
8.55	12.576	314
8.574	12.515	315
9.331	12.805	316
10.625	14.131	317
12.44	14.225	318
9.788	13.58	319
11.695	14.548	320
11.1	12.699	321
11.443	12.76	322
8.988	10.821	323
7.61	10.541	324
6.057	12.636	325
5.061	12.617	326
8.718	14.097	327
8.701	12.183	328
9.036	11.169	329
9.07	11.023	330
9.984	13.517	331
10.848	12.283	332
10.786	12.437	333
8.955	10.601	334
9.01	11.576	335
10.125	10.95	336
11.658	12.936	337
10.953	12.218	338
12.063	13.436	339
10.345	12.672	340
11.615	10.651	341
13.206	11.69	342
11.71	10.537	343
11.68	10.825	344
9.98	9.011	345
8.044	9.818	346
7.732	10.769	347
9.153	8.343	348
8.68	7.758	349
10.655	8.492	350
13.207	7.85	351
11.31	7.264	352
12.686	7.816	353
11.731	5.702	354
12.829	4.796	355
10.831	6.607	356
10.902	5.585	357
12.142	5.803	358
11.989	6.439	359
11.05	6.024	360
10.013	8.727	361
11.859	7.405	362
11.049	7.808	363
10.226	7.435	364
11.242	8.297	365
11.614	7.765	366
11.308	8.229	367
10.318	10.259	368
10.065	9.454	369
10.141	8.091	370
11.802	8.755	371
10.574	8.322	372
8.858	9.554	373
11.613	9.181	374
10.646	10.704	375
10.375	10.381	376
10.158	11.015	377
10.826	10.568	378
9.251	11.911	379
8.194	11.086	380
9.451	12.89	381
8.414	12.855	382
9.051	12.661	383
11.257	13.84	384
10.899	12.321	385
11.328	13.151	386
10.988	14.004	387
11.45	14.685	388
12.062	14.428	389
10.095	14.076	390
9.974	14.668	391
7.194	17.142	392
6.836	17.127	393
6.294	14.965	394
6.501	13.486	395
8.178	12.576	396
7.303	13.253	397
10.379	12.827	398
9.801	12.571	399
11.412	13.588	400
10.096	12.492	401
8.01	11.833	402
7.296	10.299	403
6.978	11.399	404
6.26	14.075	405
9.47	14.142	406
10.492	12.96	407
10.757	12.677	408
7.39	14.533	409
10.212	13.991	410
10.957	14.505	411
11.048	13.269	412
11.281	11.968	413
8.009	13.03	414
8.681	13.443	415
8.34	13.561	416
6.969	11.999	417
8.932	13.597	418
10.216	12.966	419
7.999	13.251	420
5.21	14.488	421
9.215	12.861	422
10.234	12.558	423
9.526	10.824	424
9.681	11.184	425
11.198	13.362	426
11.268	12.151	427
11.09	11.895	428
10.395	13.147	429
9.704	13.761	430
9.504	14.174	431
10.687	12.812	432
11.505	11.681	433
11.405	10.788	434
7.959	11.58	435
9.986	11.241	436
11.409	11.94	437
10.179	10.926	438
10.398	11.362	439
11.954	9.936	440
10.863	10.783	441
10.853	10.984	442
13.314	10.948	443
11.781	12.586	444
9.012	11.561	445
11.296	10.83	446
11.698	11.207	447
12.537	12.017	448
10.47	10.959	449
9.6	10.324	450
8.599	11.456	451
8.996	12.644	452
10.849	12.592	453
8.913	13.455	454
6.496	11.675	455
8.888	12.169	456
8.921	12.303	457
8.731	13.025	458
8.479	12.906	459
8.951	15.058	460
11.973	13.709	461
10.636	13.837	462
8.526	15.157	463
8.855	15.138	464
7.661	15.635	465
9.415	15.645	466
10.186	14.719	467
10.077	13.844	468
8.993	13.354	469
10.434	12.722	470
10.69	12.494	471
11.009	13.133	472
11.132	13.686	473
9.677	12.176	474
9.691	12.388	475
11.893	13.6	476
9.787	11.571	477
9.871	11.052	478
10.027	12.958	479
7.522	12.738	480
8.319	13.083	481
10.618	14.51	482
10.652	15.135	483
12.222	13.345	484
12.587	16.663	485
9.71	14.961	486
9.856	14.57	487
8.254	13.713	488
8.043	13.536	489
8.422	15.377	490
9.788	15.522	491
10.21	17.037	492
12.218	16.487	493
11.993	16.351	494
10.08	15.593	495
8.364	14.678	496
10.297	13.682	497
9.708	15.963	498
12.94	14.908	499
9.275	15.341	500
10.514	15.139	501
10.586	13.688	502
9.825	12.781	503
8.395	14.066	504
10.377	13.557	505
11.291	13.722	506
11.575	14.707	507
10.563	14.184	508
8.765	14.179	509
11.194	12.573	510
8.819	13.064	511
9.472	13.344	512
10.486	13.707	513
10.171	13.644	514
10.197	11.802	515
11.27	12.66	516
8.954	12.953	517
10.457	14.866	518
11.461	14.818	519
13.067	13.489	520
14.361	12.215	521
12.999	12.237	522
14.541	12.636	523
14.092	13.051	524
14.04	12.989	525
11.233	12.337	526
7.959	12.107	527
7.221	11.363	528
10.597	12.876	529
10.819	11.762	530
6.379	12.506	531
7	12.242	532
6.731	12.752	533
5.959	9.949	534
8.825	10.092	535
5.292	9.365	536
5.843	9.78	537
8.382	8.789	538
9.262	7.165	539
10.988	7.934	540
10.503	7.115	541
8.238	7.329	542
8.168	6.581	543
7.653	6.398	544
7.199	8.248	545
7.87	7.954	546
9.459	6.625	547
9.394	7.116	548
9.41	8.18	549
8.203	10.045	550
10.455	9.053	551
8.91	9.685	552
12.096	8.762	553
14.465	7.898	554
12.604	7.377	555
10.749	6.935	556
9.647	7.131	557
6.961	9.167	558
8.291	6.896	559
7.094	8.346	560
8.747	6.445	561
10.29	9.28	562
8.582	9.191	563
9.693	9.963	564
9.7	9.459	565
10.07	9.988	566
9.812	10.704	567
8.374	12.306	568
6.714	10.587	569
9.076	11.154	570
7.734	10.446	571
7.416	11.428	572
7.901	10.997	573
7.034	10.768	574
10.256	8.73	575
9.292	7.534	576
9.843	8.556	577
8.545	8.096	578
10.525	6.046	579
10.24	8.197	580
10.223	6.164	581
9.223	6.311	582
11.633	7.454	583
11.264	8.057	584
12.074	6.616	585
11.226	6.673	586
10.223	9	587
10.119	8.326	588
9.033	9.902	589
9.051	10.418	590
11.735	10.066	591
10.456	12.172	592
9.901	12.292	593
9.843	11.53	594
8.109	8.963	595
6.778	10.889	596
5.804	10.2	597
7.638	9.178	598
9.068	9.755	599
10.712	9.606	600
9.938	8.22	601
10.315	10.893	602
10.58	11.484	603
10.69	12.344	604
8.951	10.538	605
10.743	8.816	606
11.041	10.994	607
11.172	9.968	608
9.632	10.643	609
9.442	10.259	610
12.986	7.465	611
11.921	7.668	612
13.075	6.43	613
11.232	5.952	614
12.443	7.774	615
8.9	8.988	616
7.814	7.776	617
8.552	7.842	618
12.042	7.312	619
11.101	8.678	620
9.57	8.888	621
10.213	9.374	622
12.396	8.401	623
12.128	8.169	624
16.462	7.344	625
16.431	7.2	626
16.119	7.552	627
14.13	6.856	628
13.717	7.621	629
12.368	7.135	630
12.555	7.674	631
11.637	7.871	632
11.196	7.109	633
12.117	7.655	634
12.936	8.362	635
12.159	7.287	636
13.71	6.934	637
12.836	6.909	638
13.353	6.523	639
12.87	7.029	640
12.583	8.525	641
11.631	8.272	642
12.123	8.148	643
11.02	7.552	644
11.663	7.712	645
13.064	7.471	646
8.99	6.76	647
8.978	7.411	648
10.714	8.918	649
10.802	8.042	650
10.177	6.375	651
11.945	7.222	652
14.411	7.689	653
11.284	7.141	654
10.573	6.353	655
11.646	7.965	656
15.331	8.264	657
14.836	5.53	658
15.114	5.638	659
16.846	6.249	660
13.027	9.933	661
14.314	9.256	662
14.09	8.974	663
14.329	9.043	664
14.107	7.779	665
14.342	8.218	666
8.783	9.812	667
8.807	6.81	668
11.401	7.78	669
10.772	6.518	670
8.202	6.698	671
7.5	6.831	672
7.432	5.671	673
8.133	6.373	674
7.707	7.38	675
9.319	5.758	676
9.947	6.928	677
9.175	6.951	678
9.226	6.916	679
7.837	7.939	680
8.303	6.81	681
9.095	8.607	682
9.354	7.944	683
9.126	8.269	684
10.722	7.567	685
10.641	9.175	686
10.347	7.248	687
12.778	6.444	688
11.901	6.266	689
11.096	6.207	690
9.769	6.828	691
9.774	4.728	692
8.138	4.496	693
8.605	4.61	694
8.012	4.731	695
8.467	6.083	696
7.118	5.35	697
10.509	3.994	698
9.706	4.356	699
11.329	3.356	700
10.474	4.175	701
12.078	4.008	702
15.373	5.729	703
14.977	7.23	704
12.982	5.818	705
12.436	6.359	706
10.966	7.957	707
10.454	6.935	708
8.358	9.369	709
9.038	9.178	710
8.689	7.556	711
9.158	8.409	712
6.909	6.87	713
6.933	8.249	714
9.164	7.91	715
6.268	8.56	716
7.667	7.559	717
5.314	7.293	718
8.167	8.294	719
8.62	8.059	720
5.497	6.867	721
7.076	7.192	722
7.029	7.812	723
5.665	7.838	724
7.154	7.27	725
7.669	8.183	726
7.976	6.939	727
6.49	8.241	728
5.369	7.547	729
4.564	8.213	730
3.771	6.463	731
5.281	7.613	732
7.856	8.188	733
7.181	7.175	734
5.061	6.983	735
5.329	6.759	736
5.913	6.373	737
5.007	6.51	738
6.567	6.359	739
5.145	6.232	740
8.137	6.612	741
7.119	5.212	742
7.064	4.968	743
7.278	5.169	744
6.728	6.283	745
7.278	6.452	746
6.321	5.382	747
6.756	4.737	748
7.083	6.408	749
8.572	8.681	750
8.736	6.498	751
7.913	7.734	752
7.119	6.798	753
6.832	5.75	754
7.808	7.912	755
8.027	6.975	756
8.358	8.09	757
7.574	6.886	758
7.741	7.576	759
6.474	5.701	760
6.258	5.812	761
6.829	7.295	762
7.684	7.498	763
9.129	7.381	764
9.772	7.397	765
9.675	8.316	766
9.919	7.982	767
9.414	8.449	768
7.252	9.88	769
4.824	8.911	770
4.953	9.156	771
6.014	9.831	772
8.551	9.92	773
7.864	9.923	774
8.763	10.689	775
8.105	8.84	776
9.234	9.216	777
6.511	9.363	778
7.136	7.603	779
8.496	9.123	780
9.833	7.338	781
9.571	8.187	782
6.878	8.427	783
8.114	8.371	784
8.855	7.236	785
8.091	6.747	786
6.556	6.315	787
5.936	8.056	788
8.126	7.676	789
9.869	9.247	790
8.16	8.489	791
9.135	8.017	792
9.1	6.109	793
10.086	6.365	794
8.999	6.958	795
10.011	5.576	796
10.237	7.162	797
8.686	6.596	798
9.198	7.704	799
10.121	7.048	800
8.551	7.845	801
9.868	6.881	802
9.31	7.218	803
6.303	7.471	804
3.596	8.154	805
4.47	8.313	806
3.263	8.768	807
6.135	7.608	808
4.228	8.532	809
4.009	9.278	810
4.673	6.803	811
6.001	8.094	812
8.724	8.077	813
6.142	8.956	814
6.276	7.742	815
7.149	7.889	816
6.687	9.489	817
7.864	8.633	818
7.819	8.51	819
7.379	8.576	820
7.932	8.986	821
8.003	8.818	822
9.201	6.775	823
8.439	8.27	824
7.424	8.378	825
8.16	7.571	826
9.683	7.248	827
7.619	8.512	828
6.919	8.545	829
4.849	7.588	830
5.339	7.013	831
7.082	7.589	832
7.611	8.472	833
8.556	8.421	834
6.481	8.491	835
5.617	8.048	836
6.336	8.93	837
5.285	6.983	838
7.107	7.1	839
5.798	8.834	840
5.183	8.663	841
5.858	8.64	842
6.403	7.221	843
7.929	9.836	844
6.588	8.096	845
7.123	5.65	846
8.442	4.942	847
7.722	5.94	848
8.324	7.884	849
6.22	7.767	850
7.665	5.989	851
7.523	6.922	852
9.559	6.775	853
5.61	7.183	854
4.059	8.927	855
4.344	8.651	856
2.154	9.036	857
3.192	7.621	858
4.384	6.203	859
3.068	7.308	860
-1.41	8.923	861
-0.051	6.233	862
1.469	6.437	863
2.109	6.139	864
3.386	6.472	865
3.38	7.381	866
2.581	6.598	867
5.064	6.958	868
6.286	8.091	869
7.653	9.618	870
6.117	8.435	871
5.041	8.963	872
1.964	7.305	873
2.265	6.628	874
5.188	7.638	875
8.59	6.21	876
8.653	8.378	877
6.581	7.608	878
6.627	7.24	879
6.313	8.274	880
5.701	5.695	881
4.126	6.218	882
2.467	6.353	883
1.628	6.513	884
3.037	6.35	885
3.996	5.762	886
7.551	8.172	887
8.302	7.688	888
5.603	5.701	889
3.288	6.8	890
5.536	6.461	891
5.108	7.62	892
3.639	8.743	893
4.719	8.461	894
2.505	7.915	895
1.171	6.407	896
4.71	5.982	897
4.539	5.369	898
6.881	7.086	899
7.166	7.738	900
5.209	7.9	901
6.022	7.761	902
6.408	8.664	903
4.558	10.56	904
3.216	9.207	905
4.781	7.087	906
6.64	7.414	907
6.314	6.747	908
6.973	6.046	909
5.337	6.408	910
3.406	8.1	911
2.652	8.889	912
0.902	8.918	913
0.413	8.948	914
2.142	8.708	915
2.065	8.39	916
3.919	7.126	917
2.986	8.23	918
3.689	7.632	919
4.907	9.785	920
3.082	9.239	921
4.304	8.929	922
3.679	8.856	923
3.589	9.295	924
-1.167	8.238	925
-0.493	9.428	926
2.486	10.687	927
0.937	10.735	928
2.21	11.107	929
2.71	11.159	930
2.035	10.776	931
0.872	7.898	932
-1.039	7.965	933
-0.318	9.553	934
3.44	8.539	935
3.435	8.65	936
3.766	7.737	937
4.582	6.832	938
4.751	8.147	939
5.011	6.435	940
4.828	6.847	941
4.187	6.287	942
1.789	6.559	943
4.151	9.5	944
1.792	6.24	945
3.907	5.478	946
3.831	6.401	947
5.327	6.961	948
6.012	7.851	949
5.749	6.694	950
4.566	9.297	951
4.998	8.515	952
5.599	8.543	953
7.269	7.841	954
7.082	8.036	955
7.016	8.65	956
7.635	8.547	957
7.363	9.052	958
8.324	8.92	959
6.629	8.384	960
6.828	7.937	961
6.11	7.836	962
5.766	8.883	963
6.865	7.284	964
5.641	7.787	965
3.976	7.455	966
3.08	6.18	967
3.885	5.341	968
0.397	6.951	969
3.675	7.999	970
4.76	6.581	971
5.65	6.665	972
2.791	4.342	973
1.791	4.631	974
2.963	5.346	975
-0.036	6.867	976
-1.065	5.152	977
-1.171	5.476	978
-1.4	3.882	979
0.6	4.767	980
2.131	6.469	981
0.507	5.045	982
-0.318	6.939	983
0.416	6.522	984
1.17	6.7	985
-3.74	8.415	986
-3.083	6.781	987
-3.269	6.935	988
-0.358	6.309	989
-1.418	7.062	990
0.407	5.534	991
-1.165	6.985	992
-0.337	8.339	993
-3.09	7.108	994
-1.892	7.237	995
-1.732	6.332	996
-3.142	6.587	997
-4.734	8.052	998
-4.261	7.696	999
-3.998	7.358	1000
-5.85	10.071	1001
-1.856	9.051	1002
-0.054	7.624	1003
0.506	8.375	1004
2.673	8.398	1005
0.751	9.243	1006
1.86	9.206	1007
0.947	7.488	1008
3.449	7.248	1009
-0.191	7.494	1010
-0.326	5.625	1011
0.968	6.284	1012
1.18	6.969	1013
-0.553	7.515	1014
-0.623	7.936	1015
0.883	7.037	1016
0.345	6.913	1017
4.519	7.553	1018
4.004	7.693	1019
0.954	7.086	1020
2.862	7.622	1021
4.131	6.024	1022
3.972	4.746	1023
3.863	5.94	1024
3.289	6.837	1025
5.964	5.736	1026
5.32	5.174	1027
2.925	2.307	1028
5.584	4.033	1029
6.303	4.448	1030
5.433	5.193	1031
3.175	3.79	1032
3.924	2.762	1033
3.139	4.825	1034
4.092	5.334	1035
5.978	6.161	1036
4.766	5.134	1037
4.793	3.754	1038
4.411	4.752	1039
7.321	4.821	1040
7.009	5.724	1041
6.788	7.031	1042
4.797	4.63	1043
6.626	5.983	1044
5.3	5.689	1045
2.997	7.34	1046
1.749	5.107	1047
3.684	6.301	1048
1.878	5.599	1049
3.211	5.148	1050
3.363	6.087	1051
0.818	5.605	1052
-0.066	6.274	1053
-3.388	6.746	1054
1.023	5.192	1055
-0.373	5.887	1056
-1.197	4.809	1057
0.03	3.453	1058
-0.916	3.607	1059
-0.279	3.554	1060
-0.44	3.859	1061
0.216	3.734	1062
1.338	2.493	1063
3.309	3.259	1064
2.551	5.169	1065
1.807	5.213	1066
3.792	5.128	1067
3.409	5.395	1068
3.811	4.843	1069
3.027	6.675	1070
3.615	7.207	1071
1.657	5.144	1072
1.141	5.612	1073
2.492	5.73	1074
3.079	7.361	1075
5.314	6.035	1076
5.948	6.915	1077
5.243	8.213	1078
6.981	6.978	1079
4.722	6.905	1080
6.684	8.266	1081
5.881	7.956	1082
3.199	7.275	1083
3.89	8.813	1084
5.562	7.685	1085
4.352	9.493	1086
4.576	8.256	1087
7.237	6.996	1088
6.559	6.742	1089
7.069	6.689	1090
5.708	7.351	1091
3.946	7.832	1092
2.212	8.52	1093
1.627	9.853	1094
0.396	9.897	1095
0.769	9.679	1096
-0.035	8.852	1097
-0.06	9.034	1098
-1.586	9.792	1099
-1.158	8.732	1100
-1.747	9.104	1101
-2.603	8.628	1102
-2.432	9.697	1103
-2.819	7.102	1104
-2.927	7.518	1105
-4.004	7.927	1106
-0.278	7.758	1107
-0.11	5.713	1108
-0.701	5.224	1109
0.717	4.586	1110
0.613	3.994	1111
-2.546	5.739	1112
-2.467	5.06	1113
-1.553	9.344	1114
-2.535	8.537	1115
-2.884	8.351	1116
-1.307	5.003	1117
0.629	7.112	1118
0.725	9.961	1119
1.835	7.153	1120
4.071	7.234	1121
8.569	7.78	1122
6.366	8.799	1123
5.488	8.405	1124
6.537	7.64	1125
6.914	7.453	1126
5.97	9.215	1127
6.997	8.94	1128
5.108	9.576	1129
5.257	8.871	1130
6.043	10.873	1131
6.668	10.313	1132
5.696	8.901	1133
7.055	9.185	1134
4.596	9.234	1135
6.114	8.706	1136
5.327	8.47	1137
6.803	9.526	1138
8.292	9.581	1139
7.235	8.616	1140
6.173	11.195	1141
7.907	11.156	1142
6.559	10.568	1143
9.25	9.719	1144
8.714	10.974	1145
7.813	10.968	1146
7.816	9.317	1147
5.185	10.462	1148
6.307	10.724	1149
3.984	9.942	1150
5.874	10.144	1151
6.631	10.072	1152
6.884	8.261	1153
5.225	8.526	1154
5.108	8.382	1155
4.719	7.409	1156
5.09	7.921	1157
4.597	10.366	1158
5.543	8.576	1159
5.665	8.666	1160
3.323	8.504	1161
5.845	9.58	1162
6.901	7.243	1163
6.881	8.907	1164
7.991	7.991	1165
7.564	8.741	1166
7.908	10.553	1167
6.056	7.588	1168
7.088	7.454	1169
7.925	9.071	1170
8.997	9.582	1171
8.134	9.935	1172
10.075	10.914	1173
8.538	9.517	1174
7.448	11.038	1175
9.708	11.051	1176
10.884	11.4	1177
12.909	9.646	1178
10.888	10.816	1179
10.676	10.272	1180
9.88	11.573	1181
10.057	10.374	1182
10.549	10.284	1183
9.036	11.03	1184
7.86	12.8	1185
8.587	12.056	1186
8.064	10.1	1187
7.932	10.154	1188
5.636	9.785	1189
8.075	9.943	1190
8.985	9.808	1191
8.082	10.405	1192
8.055	8.484	1193
9.111	8.994	1194
10.388	7.362	1195
8.716	10.44	1196
9.069	10.068	1197
6.46	11.129	1198
3.075	12.291	1199
3.723	10.175	1200
4.934	9.864	1201
5.868	9.173	1202
6.616	8.084	1203
6.417	9.837	1204
7.144	9.841	1205
5	9.254	1206
7.274	9.378	1207
5.734	8.035	1208
7.858	8.227	1209
8.165	9.319	1210
9.193	9.181	1211
7.104	6.907	1212
9.886	5.42	1213
7.136	3.337	1214
6.204	4.377	1215
4.141	5.815	1216
2.953	5.773	1217
3.311	6.223	1218
3.992	4.443	1219
2.125	5.687	1220
2.448	5.443	1221
2.558	6.228	1222
2.888	6.906	1223
4.129	6.335	1224
3.606	6.293	1225
4.036	9.06	1226
5.543	7.701	1227
7.48	8.838	1228
7.774	7.4	1229
7.562	8.851	1230
9.204	8.95	1231
9.465	8.729	1232
8.274	7.159	1233
6.743	6.081	1234
5.155	6.561	1235
5.096	8.865	1236
3.888	8.336	1237
2.311	9.805	1238
5.746	8.898	1239
7.656	8.625	1240
8.19	9.809	1241
4.858	8.845	1242
8.005	10.284	1243
8.638	8.94	1244
7.336	9.303	1245
7.57	7.75	1246
7.264	7.533	1247
7.474	7.559	1248
7.744	6.489	1249
7.125	7.433	1250
4.524	8.36	1251
5.291	6.593	1252
8.545	7.463	1253
6.447	9.198	1254
3.828	7.848	1255
1.541	7.86	1256
2.661	8.459	1257
2.548	8.23	1258
5.158	7.173	1259
2.835	9.686	1260
5.534	8.657	1261
5.718	10.342	1262
4.002	11.095	1263
5.578	11.269	1264
4.344	9.106	1265
4.446	11.077	1266
5.487	9.429	1267
6.474	8.544	1268
5.52	9.531	1269
8.162	10.925	1270
6.35	9.332	1271
11.673	7.147	1272
10.853	7.621	1273
9.427	8.494	1274
9.142	8.091	1275
8.995	9.352	1276
8.042	10.143	1277
9.342	8.505	1278
5.869	9.509	1279
7.852	8.504	1280
7.686	9.276	1281
6.524	6.866	1282
7.053	6.189	1283
9.939	8.207	1284
5.95	6.632	1285
4.288	8.631	1286
5.268	9.461	1287
5.796	6.786	1288
7.007	5.724	1289
7.026	8.052	1290
7.422	8.471	1291
7.471	9.395	1292
6.687	8.942	1293
6.267	9.335	1294
4.966	8.182	1295
5.235	7.93	1296
5.955	8.275	1297
5.516	9.971	1298
4.247	9.521	1299
5.603	8.189	1300
4.026	6.99	1301
3.854	6.295	1302
5.458	5.718	1303
5.85	6.03	1304
5.622	6.619	1305
6.175	6.275	1306
5.566	6.054	1307
4.957	6.604	1308
3.335	7.69	1309
3.391	7.598	1310
4.948	7.143	1311
6.777	6.683	1312
4.99	8.001	1313
4.413	6.093	1314
2.691	6.839	1315
3.066	7.254	1316
1.693	6.45	1317
4.119	6.84	1318
5.991	8.18	1319
3.027	7.538	1320
2.611	7.354	1321
1.672	8.278	1322
8.8	7.753	1323
8.663	6.405	1324
8.659	6.053	1325
7.301	7.688	1326
6.56	9.034	1327
8.021	8.764	1328
10.404	8.373	1329
9.583	11.049	1330
11.049	10.61	1331
12.564	11.134	1332
10.688	10.883	1333
11.74	10.993	1334
9.868	9.778	1335
10.784	10.975	1336
8.119	9.742	1337
9.576	10.314	1338
8.869	9.859	1339
9.594	12.364	1340
11.275	10.097	1341
10.971	10.257	1342
10.85	11.147	1343
12.643	8.736	1344
10.569	9.284	1345
8.651	10.572	1346
6.802	10.403	1347
7.934	9.838	1348
7.767	9.597	1349
4.754	9.904	1350
6.888	9.116	1351
7.888	9.541	1352
7.043	9.54	1353
6.441	8.924	1354
3.749	10.429	1355
3.944	10.477	1356
6.757	10.083	1357
6.339	10.479	1358
5.307	10.998	1359
6.364	10.562	1360
7.129	11.642	1361
6.956	11.457	1362
2.491	11.511	1363
3.829	11.68	1364
5.704	13.193	1365
5.075	12.09	1366
5.382	12.932	1367
7.382	12.663	1368
8.397	12.085	1369
7.914	11.782	1370
10.616	13.754	1371
9.396	14.935	1372
8.594	14.412	1373
7.853	12.94	1374
6.409	14.427	1375
6.919	14.834	1376
9.247	13.93	1377
10.419	13.415	1378
7.304	13.649	1379
6.709	16.574	1380
7.117	14.308	1381
7.301	14.212	1382
4.586	14.666	1383
4.684	15.26	1384
8.093	14.002	1385
6.186	14.224	1386
7.296	13.521	1387
8.799	14.547	1388
9.665	13.88	1389
7.349	12.812	1390
4.648	11.502	1391
6.828	13.368	1392
10.116	12.93	1393
10.051	11.93	1394
11.453	11.692	1395
9.473	11.268	1396
9.632	11.372	1397
8.626	13.652	1398
10.607	14.114	1399
10.534	12.89	1400
10.468	11.037	1401
8.539	13.378	1402
10.396	11.096	1403
9.537	10.95	1404
11.937	10.176	1405
12.377	12.135	1406
9.956	10.016	1407
10.845	10.091	1408
11.249	11.183	1409
10.191	10.815	1410
7.961	10.741	1411
8.007	10.188	1412
9.202	8.419	1413
9.432	9.736	1414
9.245	11.268	1415
8.377	10.793	1416
6.931	11.495	1417
6.415	11.386	1418
6.23	12.58	1419
7.932	12.389	1420
7.561	11.798	1421
8.804	11.809	1422
10.286	11.114	1423
9.842	12.674	1424
13.433	10.231	1425
11.974	10.322	1426
12.11	9.912	1427
11.722	9.417	1428
12.241	9.885	1429
12.147	11.611	1430
14.488	9.855	1431
14.718	8.18	1432
13.976	8.835	1433
12.703	7.317	1434
14.415	7.126	1435
14.88	9.74	1436
14.924	8.583	1437
13.166	8.31	1438
11.705	9.897	1439
10.705	10.067	1440
10.75	11.185	1441
11.112	10.854	1442
9.983	9.889	1443
9.884	8.664	1444
6.88	9.718	1445
6.951	12.22	1446
8.64	11.919	1447
9.988	11.321	1448
11.855	10.831	1449
11.044	10.876	1450
10.307	10.546	1451
7.647	10.384	1452
9.29	9.922	1453
6.218	7.894	1454
7.468	9.68	1455
7.737	10.745	1456
7.987	11.318	1457
8.118	11.866	1458
9.36	12.824	1459
11.232	12.605	1460
11.31	13.02	1461
11.542	13.232	1462
8.973	13.105	1463
8.978	11.128	1464
6.398	12.835	1465
6.12	12.963	1466
7.927	10.654	1467
7.94	13.08	1468
9.639	11.662	1469
7.172	12.164	1470
7.412	12.663	1471
8.569	10.621	1472
10.889	11.136	1473
11.752	9.172	1474
11.39	11.109	1475
10.675	11.231	1476
10.171	10.833	1477
10.568	9.782	1478
10.1	11.882	1479
6.638	12.732	1480
10.044	11.077	1481
6.787	13.985	1482
4.84	13.216	1483
5.353	13.627	1484
6.396	13.186	1485
8.801	12.94	1486
9.806	11.513	1487
9.002	11.118	1488
9.163	10.448	1489
7.669	10.013	1490
10.671	11.591	1491
8.743	11.128	1492
7.969	13.443	1493
8.128	10.375	1494
6.389	9.257	1495
5.601	9.13	1496
7.164	8.943	1497
6.112	8.363	1498
5.201	10.199	1499
2.799	10.783	1500
4.989	10.605	1501
0.475	10.609	1502
1.908	12.223	1503
2.448	12.441	1504
4.922	13.021	1505
2.581	13.787	1506
0.779	14.732	1507
4.99	14.61	1508
6.362	13.375	1509
7.235	12.204	1510
7.151	12.103	1511
5.549	12.047	1512
7.204	11.965	1513
7.958	10.174	1514
6.712	12.589	1515
5.063	11.713	1516
3.79	10.941	1517
4.992	12.457	1518
5.847	11.204	1519
7.209	10.339	1520
9.49	10.858	1521
6.854	11.636	1522
8.231	12.266	1523
7.832	11.324	1524
8.515	11.49	1525
6.516	11.477	1526
2.956	9.47	1527
1.286	10.644	1528
2.097	9.676	1529
1.716	8.69	1530
0.27	9.401	1531
2.781	9.292	1532
4.75	10.49	1533
1.625	10.911	1534
1.811	11.01	1535
5.06	10.206	1536
7.004	10.061	1537
6.706	8.942	1538
6.259	9.47	1539
7.104	9.334	1540
6.688	9.311	1541
6.263	10.528	1542
7.482	11.398	1543
6.785	12.736	1544
7.53	10.523	1545
6.187	10.111	1546
3.769	8.294	1547
5.459	7.134	1548
6.649	9.076	1549
6.826	10.252	1550
6.155	10.311	1551
7.689	7.896	1552
4.605	7.307	1553
6.403	7.052	1554
7.071	7.599	1555
7.974	6.963	1556
7.275	6.263	1557
8.531	4.763	1558
10.127	6.037	1559
7.103	3.426	1560
5.51	4.784	1561
5.509	4.786	1562
6.298	4.718	1563
7.757	6.232	1564
7.006	5.153	1565
7.28	5.858	1566
6.987	6.71	1567
7.019	5.935	1568
5.142	6.422	1569
2.97	5.098	1570
2.208	6.545	1571
3.462	5.635	1572
2.048	7.753	1573
2.897	8.648	1574
4.646	7.799	1575
3.772	7.135	1576
3.526	5.802	1577
5.446	5.307	1578
3.329	6.558	1579
4.07	8.455	1580
4.114	7.988	1581
5.021	8.479	1582
3.913	8.038	1583
2.525	7.845	1584
3.907	8.742	1585
4.638	5.707	1586
4.661	7.335	1587
3.263	6.261	1588
2.306	6.728	1589
0.742	6.911	1590
1.971	8.525	1591
0.515	9.708	1592
-1.276	7.885	1593
-0.928	7.863	1594
-0.875	5.302	1595
-1.233	6.615	1596
-0.09	5.668	1597
1.374	7.342	1598
0.138	6.082	1599
0.58	5.674	1600
-1.708	7.144	1601
-0.859	6.814	1602
-1.512	7.195	1603
-2.384	8.785	1604
-4.296	6.355	1605
-2.886	7.512	1606
-2.123	6.091	1607
0.54	6.428	1608
-0.184	7.06	1609
3.097	4.447	1610
3.386	4.073	1611
3.008	4.594	1612
1.649	7.053	1613
2.733	7.914	1614
3.201	7.014	1615
3.407	6.636	1616
3.471	7.3	1617
3.731	4.745	1618
3.284	4.964	1619
5.614	7.267	1620
6.633	6.614	1621
6.873	6.206	1622
6.541	6.887	1623
5.882	6.255	1624
5.292	6.198	1625
6.192	6.245	1626
6.251	6.675	1627
4.287	5.754	1628
4.429	6.488	1629
3.633	8.193	1630
5.3	9.264	1631
4.264	8.775	1632
6.035	7.654	1633
6.319	8.98	1634
7.566	8.02	1635
9.326	6.563	1636
12.737	5.744	1637
8.671	5.303	1638
10.186	5.933	1639
9.125	5.728	1640
11.438	4.311	1641
10.671	6.129	1642
8.734	6.636	1643
8.406	5.079	1644
6.598	4.427	1645
5.84	5.918	1646
5.905	6.856	1647
6.123	6.826	1648
6.747	9.086	1649
7.989	7.631	1650
7.704	6.858	1651
5.258	9.717	1652
6.466	9.568	1653
5.079	8.888	1654
5.538	7.65	1655
4.793	7.359	1656
4.562	6.184	1657
4.094	4.442	1658
6.038	5.374	1659
7.034	5.967	1660
4.993	7.122	1661
4.932	6.784	1662
3.85	6.539	1663
6.251	5.529	1664
3.662	7.39	1665
5.541	6.457	1666
5.71	5.953	1667
5.831	5.813	1668
4.239	6.72	1669
3.694	7.5	1670
3.535	6.267	1671
2.43	4.995	1672
1.862	4.495	1673
1.678	5.262	1674
2.47	3.513	1675
3.849	3.605	1676
3.858	4.177	1677
4.09	4.91	1678
5.184	4.731	1679
6.182	4.127	1680
4.437	7.453	1681
4.852	8.588	1682
5.056	4.763	1683
2.357	6.719	1684
-1.874	7.064	1685
0.968	6.647	1686
2.586	5.991	1687
3.05	7.348	1688
2.419	7.907	1689
1.781	7.348	1690
5.731	7.366	1691
2.762	8	1692
5.359	9.244	1693
6.587	9.561	1694
4.752	9.036	1695
2.853	8.56	1696
2.721	10.41	1697
3.548	10.482	1698
3.947	12.51	1699
5.339	10.802	1700
4.836	9.495	1701
4.844	11.431	1702
4.532	12.528	1703
2.963	11.247	1704
4.783	11.457	1705
3.181	11.31	1706
4.953	10.698	1707
2.547	10.133	1708
4.301	10.369	1709
3.148	11.709	1710
5.235	12.52	1711
4.639	9.772	1712
4.908	9.854	1713
7.717	11.252	1714
6.644	11.008	1715
4.793	10.872	1716
2.901	10.801	1717
3.712	12.071	1718
3.663	10.836	1719
5.293	10.461	1720
5.701	8.518	1721
7.968	9.36	1722
7.629	7.873	1723
4.554	10.033	1724
8.271	10.87	1725
9.744	10.936	1726
8.821	11.353	1727
9.826	11.662	1728
11.5	11.406	1729
11.958	10.102	1730
11.629	9.855	1731
11.633	9.857	1732
9.833	10.96	1733
9.754	11.217	1734
8.774	12.822	1735
8.932	13.766	1736
9.302	15.816	1737
9.495	12.861	1738
13.374	12.998	1739
10.387	12.772	1740
9.137	11.366	1741
11.915	11.464	1742
10.464	11.752	1743
10.669	13.063	1744
9.232	14.119	1745
9.267	12.378	1746
10.749	10.594	1747
8.185	12.28	1748
9.262	11.249	1749
8.886	10.948	1750
10.09	10.575	1751
10.312	11.447	1752
11.414	11.747	1753
10.664	11.675	1754
9.829	9.3	1755
12.67	9.358	1756
12.908	9.624	1757
12.196	12.653	1758
12.529	14.769	1759
12.398	15.155	1760
11.393	15.066	1761
15.525	13.862	1762
17.82	13.145	1763
16.589	14.153	1764
16.474	12.198	1765
15.027	10.422	1766
14.635	10.612	1767
15.405	9.023	1768
14.953	9.139	1769
12.644	8.449	1770
11.62	8.634	1771
10.939	9.286	1772
13.709	9.186	1773
13.054	7.607	1774
14.577	10.028	1775
14.635	9.265	1776
14.889	10.186	1777
15.298	9.181	1778
15.002	9.091	1779
12.73	10.084	1780
13.141	8.791	1781
13.211	9.006	1782
13.853	10.654	1783
15.706	11.188	1784
16.885	11.255	1785
12.714	11.07	1786
12.023	12.291	1787
13.156	12.85	1788
10.84	11.773	1789
9.895	10.976	1790
9.555	9.966	1791
8.798	11.979	1792
7.283	11.578	1793
8.592	12.722	1794
7.417	12.148	1795
5.667	12.669	1796
7.304	13.075	1797
6.165	13.19	1798
5.671	12.217	1799
4.12	10.382	1800
5.35	11.324	1801
2.156	11.626	1802
4.839	10.572	1803
5.041	9.885	1804
4.853	11.796	1805
5.628	12.353	1806
5.772	11.567	1807
5.271	12.634	1808
3.713	11.78	1809
4.493	11.392	1810
4.722	11.502	1811
4.512	12.444	1812
2.532	11.233	1813
2.241	11.55	1814
1.358	12.667	1815
1.38	12.186	1816
2.878	9.206	1817
0.442	11.748	1818
3.576	12.029	1819
5.559	11.381	1820
4.296	13.071	1821
5.442	12.503	1822
7.259	13.195	1823
6.127	12.83	1824
4.102	12.525	1825
3.793	11.864	1826
6.058	12.248	1827
5.621	11.364	1828
4.509	12.229	1829
6.311	11.991	1830
7.413	9.213	1831
8.173	9.259	1832
7.549	8.161	1833
6.871	7.538	1834
7.605	8.428	1835
8.833	8.931	1836
7.778	8.849	1837
10.014	8.531	1838
8.951	10.188	1839
6.576	11.557	1840
5.963	10.471	1841
5.041	12.287	1842
4.526	12.273	1843
4.235	11.283	1844
3.15	11.315	1845
4.088	10.81	1846
5.224	10.306	1847
5.807	7.504	1848
6.099	7.869	1849
9.246	8.019	1850
8.648	9.16	1851
10.146	9.302	1852
8.205	9.239	1853
7.549	8.678	1854
5.188	9.1	1855
7.885	10.892	1856
8.688	9.66	1857
9.284	9.621	1858
9.378	9.585	1859
8.52	9.917	1860
8.25	9.972	1861
9.265	9.767	1862
10.999	9.297	1863
11.637	9.251	1864
11.739	7.711	1865
10.557	9.351	1866
10.849	9.628	1867
10.325	10.812	1868
7.088	10.131	1869
9.158	9.43	1870
7.717	7.955	1871
6.54	9.429	1872
8.591	9.048	1873
3.93	7.49	1874
5.67	9.83	1875
4.725	9.613	1876
5.45	9.158	1877
7.422	10.914	1878
7.221	9.436	1879
8.962	10.466	1880
12.548	11.058	1881
9.514	10.92	1882
8.06	10.586	1883
7.6	11.349	1884
6.713	11.128	1885
5.553	11.978	1886
5.884	12.397	1887
6.849	12.693	1888
5.883	11.114	1889
5.863	13.084	1890
6.696	13.496	1891
5.82	13.498	1892
3.627	12.171	1893
2.777	11.693	1894
3.956	10.656	1895
7.343	9.566	1896
7.199	9.729	1897
7.184	10.292	1898
4.227	9.973	1899
1.941	9.016	1900
4.438	11.354	1901
4.229	10.827	1902
0.339	11.481	1903
0.527	14.196	1904
5.057	13.76	1905
4.856	13.119	1906
4.466	12.538	1907
2.965	11.648	1908
2.154	10.197	1909
4.11	8.661	1910
2.596	8.951	1911
1.137	7.466	1912
2.184	8.784	1913
4.072	10.674	1914
2.115	10.328	1915
2.807	8.805	1916
1.329	8.65	1917
-1.014	7.844	1918
-0.077	8.498	1919
1.598	10.443	1920
3.391	10.407	1921
5.042	10.785	1922
7.542	11.145	1923
3.661	11.732	1924
4.364	9.748	1925
3.849	9.782	1926
1.8	9.925	1927
2.514	9.699	1928
4.515	10.9	1929
3.659	10.788	1930
3.343	11.153	1931
2.19	10.747	1932
0.742	9.275	1933
2.937	8.527	1934
5.144	7.884	1935
7.703	8.182	1936
3.315	9.159	1937
4.453	8.429	1938
4.158	8.876	1939
2.539	10.541	1940
1.217	9.764	1941
1.923	11.892	1942
1.901	11.923	1943
2.76	9.484	1944
2.754	7.794	1945
4.452	8.324	1946
4.002	9.162	1947
4.312	10.298	1948
3.035	11.462	1949
1.773	10.376	1950
1.951	10.832	1951
1.984	7.964	1952
2.795	8.088	1953
2.503	7.14	1954
3.929	9.984	1955
2.083	9.817	1956
2.904	9.845	1957
0.136	9.674	1958
1.398	9.031	1959
1.353	10.002	1960
2.396	9.751	1961
0.767	10.759	1962
0.521	10.017	1963
2.585	9.939	1964
2.507	9.67	1965
4.003	9.763	1966
4.097	8.5	1967
7.974	9.549	1968
7.906	10.167	1969
7.979	10.358	1970
8.164	9.569	1971
4.131	12.115	1972
3.239	11.529	1973
3.057	11.777	1974
3.526	11.003	1975
4.559	11.336	1976
7.04	11.355	1977
7.55	10.973	1978
8.65	11.817	1979
7.613	11.31	1980
5.479	12.49	1981
5.453	13.485	1982
8.955	11.97	1983
6.013	11.525	1984
7.971	9.92	1985
9.178	9.576	1986
10.943	10.996	1987
7.515	11.289	1988
8.285	11.867	1989
9.146	13.673	1990
7.259	12.515	1991
7.818	12.816	1992
6.761	13.014	1993
8.019	13.29	1994
7.198	12.963	1995
6.482	13.038	1996
7.772	13.188	1997
6.787	13.231	1998
7.252	11.445	1999
[truncated: 48,401 more rows]
