# Supplementary material for: Exploration of the selective binding mechanism of protein kinase Aurora A selectivity via a comprehensive molecular modeling study
Source: PeerJ. 2019 Oct 22;7:e7832. doi: 10.7717/peerj.7832 (PMC6814069; doi:10.7717/peerj.7832)
Supplement: Data S1 — The raw data are corresponding to figure order. pse and pdb format files can be opened in PyMol 1.8. cdx files can be opened in Chemdraw 16.0. csv files can be opened in Excel. [file peerj-07-7832-s004.zip › Raw-data/Figure 10/Figure 10B.csv]

PC1	PC2	Frame
-18.143	8.841	1
-16.941	9.546	2
-16.921	10.069	3
-17.085	11.165	4
-16.228	10.441	5
-17.07	8.866	6
-16.841	8.223	7
-16.515	6.569	8
-16.517	6.267	9
-17.636	7.878	10
-17.721	7.846	11
-16.896	5.769	12
-19.511	5.273	13
-21.147	5.64	14
-21.07	6.802	15
-21.666	8.512	16
-20.352	9.08	17
-20.118	7.033	18
-19.772	8.491	19
-21.943	8.549	20
-21.22	6.727	21
-19.541	7.265	22
-18.196	8.793	23
-17.65	9.125	24
-17.547	7.825	25
-18.725	10.344	26
-18.098	9.53	27
-17.464	10.799	28
-18.324	10.221	29
-20.301	11.187	30
-17.632	10.483	31
-18.81	10.462	32
-18.911	9.198	33
-17.944	6.34	34
-18.176	7.532	35
-17.841	8.173	36
-18.874	5.82	37
-18.635	6.271	38
-19.095	3.045	39
-18.469	3.901	40
-15.855	4.727	41
-15.283	2.585	42
-16.695	3.568	43
-19.084	0.845	44
-18.411	3.085	45
-18.101	1.576	46
-17.641	0.813	47
-18.519	2.721	48
-18.163	2.917	49
-18.866	3.208	50
-19.845	0.842	51
-19.298	1.329	52
-19.976	1.482	53
-19.239	4.12	54
-17.542	2.771	55
-17.977	3.818	56
-16.699	7.152	57
-16.718	6.047	58
-15.948	9.786	59
-17.324	8.294	60
-17.405	9.162	61
-18.985	7.915	62
-19.209	7.502	63
-18.45	7.807	64
-17.264	7.261	65
-19.016	7.503	66
-18	5.178	67
-17.945	6.804	68
-18.895	8.698	69
-18.069	6.809	70
-20.013	3.436	71
-19.876	5.409	72
-21.591	4.013	73
-19.808	4.343	74
-20.541	6.344	75
-20.995	3.926	76
-20.2	2.489	77
-20.789	1.009	78
-18.835	3.705	79
-17.219	4.575	80
-16.394	3.484	81
-17.236	3.83	82
-16.473	5.099	83
-16.165	4.58	84
-16.557	6.113	85
-16.192	6.556	86
-16.844	5.492	87
-15.819	4.854	88
-13.857	4.486	89
-14.805	5.39	90
-16.02	7.552	91
-16.32	10.109	92
-14.819	10.121	93
-14.178	10.084	94
-15.468	7.676	95
-14.863	8.478	96
-15.881	8.995	97
-16.372	9.267	98
-15.093	6.897	99
-14.14	7.798	100
-13.808	10.607	101
-13.177	8.224	102
-14.114	5.86	103
-12.507	8.614	104
-13.095	6.572	105
-11.181	11.222	106
-9.436	11.836	107
-9.383	10.584	108
-9.568	14.162	109
-9.642	14.01	110
-10.711	11.159	111
-11.088	9.664	112
-10.799	11.222	113
-10.607	14.299	114
-9.194	13.513	115
-9.368	15.27	116
-8.299	14.961	117
-9.475	15.158	118
-8.917	14.303	119
-9.037	15.358	120
-9.455	13.739	121
-8.714	14.68	122
-7.094	16.393	123
-6.252	15.393	124
-5.382	15.938	125
-5.309	16.08	126
-3.317	15.991	127
-6.178	15.605	128
-5.313	15.734	129
-5.042	13.2	130
-2.933	17.908	131
-2.446	16.375	132
-0.212	17.517	133
-1.048	17.209	134
-1.185	15.53	135
-3.117	16.558	136
-4.53	16.531	137
-2.801	16.245	138
-3.209	15.298	139
-1.888	13.478	140
-2.06	16.488	141
-3.918	12.412	142
-4.684	13.96	143
-7.03	14.775	144
-5.965	14.968	145
-7.966	17.25	146
-7.805	14.879	147
-7.93	16.35	148
-7.842	14.168	149
-8.752	14.648	150
-11.385	11.787	151
-10.406	13.991	152
-10.665	13.972	153
-11.124	13.861	154
-11.484	12.866	155
-14.685	10.454	156
-14.974	9.126	157
-13.757	8.923	158
-13.63	8.525	159
-13.718	8.482	160
-13.455	9.249	161
-12.249	10.32	162
-12.37	9.272	163
-11.451	8.892	164
-9.568	9.427	165
-11.622	8.195	166
-10.088	8.059	167
-10.618	10.703	168
-10.795	11.353	169
-9.452	13.995	170
-9.242	15.307	171
-8.396	15.162	172
-8.503	14.89	173
-7.244	14.857	174
-7.529	16.328	175
-7.31	13.811	176
-5.721	14.872	177
-5.246	14.395	178
-5.843	16.371	179
-7.104	13.285	180
-4.967	14.081	181
-5.766	13.135	182
-5.03	13.369	183
-3.148	13.401	184
-3.391	14.303	185
-1.688	14.628	186
-2.614	14.484	187
-4.563	13.782	188
-3.22	15.675	189
-2.844	15.094	190
-5.82	14.913	191
-5.487	16.149	192
-3.946	18.735	193
-6.313	13.304	194
-6.446	13.763	195
-7.901	13.359	196
-7.481	12.874	197
-7.238	15.012	198
-5.77	15.761	199
-5.409	14.666	200
-8.767	13.099	201
-7.803	11.378	202
-6.304	14.068	203
-5.828	13.932	204
-6.788	9.263	205
-6.026	10.191	206
-6.063	9.635	207
-7.763	10.351	208
-7.497	9.48	209
-8.22	11.106	210
-5.136	13.056	211
-6.045	14.787	212
-6.008	15.974	213
-3.095	15.852	214
-4.732	14.609	215
-5.411	15.531	216
-3.63	15.435	217
-1.385	16.768	218
-1.417	16.856	219
-2.186	17.264	220
-1.844	17.053	221
-4.29	16.725	222
-3.667	15.419	223
-1.436	14.243	224
-3.826	12.842	225
-3.369	13.905	226
-4.616	11.811	227
-3.426	15.111	228
-3.415	15.833	229
-4.445	13.758	230
-3.605	15.598	231
-3.462	13.881	232
-3.711	15.391	233
-4.928	13.391	234
-5.822	13.686	235
-6.124	14.526	236
-7.181	13.436	237
-5.345	15.745	238
-3.559	17.895	239
-3.753	16.277	240
-3.146	13.116	241
-4.052	14.747	242
-2.471	17.665	243
-1.044	18.496	244
-1.274	15.72	245
-3.481	14.124	246
-3.094	14.835	247
-3.209	16.605	248
-1.557	17.08	249
-2.413	16.165	250
-2.239	16.131	251
-1.098	14.92	252
-1.881	15.504	253
-1.238	14.216	254
-1.176	11.971	255
-3.06	11.57	256
-4.37	8.898	257
-4.793	9.115	258
-4.648	10.887	259
-4.499	8.731	260
-5.063	6.792	261
-4.359	9.013	262
-4.446	9.597	263
-4.748	8.573	264
-5.395	10.287	265
-5.746	12.313	266
-3.189	13.788	267
-2.964	14.366	268
-4.287	12.715	269
-5.606	13.766	270
-4.296	13.698	271
-3.706	14.779	272
-4.467	12.219	273
-3.311	12.861	274
-3.129	10.066	275
-2.99	12.443	276
-4.808	12.103	277
-6.904	11.049	278
-4.465	10.914	279
-5.306	12.624	280
-2.138	15.402	281
-2.485	15.581	282
-2.794	16.033	283
-2.142	17.066	284
-1.185	16.44	285
0.693	17.604	286
-1.39	15.942	287
-1.519	14.367	288
0.552	15.956	289
1.772	16.325	290
1.31	17.934	291
-1.158	17.51	292
-0.414	16.888	293
-1.46	15.167	294
-1.121	15.082	295
-2.109	15.439	296
-1.003	11.311	297
-0.804	13.726	298
-3.742	12.747	299
-3.148	12.137	300
-3.463	13.681	301
-0.783	15.083	302
1.519	14.101	303
1.116	10.795	304
-0.977	10.359	305
-1.484	12.022	306
-0.351	10.474	307
-0.889	10.519	308
-1.23	8.265	309
-3.232	7.162	310
-3.553	7.827	311
-4.29	7.612	312
-4.031	9.207	313
-2.865	10.376	314
-3.22	12.763	315
-4.567	10.175	316
-4.776	8.243	317
-4.985	7.191	318
-3.557	8.461	319
-2.808	9.685	320
-4.274	8.606	321
-4.566	9.46	322
-3.713	8.191	323
-3.788	5.062	324
-5.363	4.317	325
-6.417	4.87	326
-5.678	4.091	327
-6.998	3.513	328
-6.857	6.471	329
-7.894	4.809	330
-8.583	6.293	331
-8.297	6.643	332
-6.762	8.313	333
-6.122	9.582	334
-6.72	7.573	335
-7.053	8.561	336
-7.1	8.859	337
-7.776	7.527	338
-5.446	8.886	339
-6.773	6.474	340
-6.517	5.126	341
-6.417	4.156	342
-6.298	4.961	343
-6.126	3.89	344
-6.031	7.226	345
-6.227	9.7	346
-5.372	8.37	347
-4.92	7.707	348
-5.69	7.917	349
-5.455	7.54	350
-5.694	9.72	351
-5.618	12.022	352
-4.845	11.244	353
-6.169	12.345	354
-5.768	9.631	355
-8.685	8.858	356
-7.418	8.302	357
-8.309	7.088	358
-7.568	10.125	359
-8.757	10.04	360
-7.526	10.966	361
-7.947	11.656	362
-8.101	9.705	363
-7.13	10.807	364
-7.776	12.043	365
-6.263	11.925	366
-6.589	9.489	367
-5.42	10.544	368
-7.1	9.146	369
-7.569	10.856	370
-5.234	9.163	371
-7.355	7.22	372
-8.622	7.355	373
-9.116	7.226	374
-9.8	6.395	375
-10.111	6.954	376
-10.314	5.074	377
-10.677	1.947	378
-10.234	2.521	379
-11.029	4.415	380
-10.445	7.65	381
-8.071	6.716	382
-8.157	6.035	383
-9.513	5.947	384
-12.022	6.767	385
-11.694	7.77	386
-11.96	9.487	387
-13.382	7.667	388
-11.729	6.941	389
-12.056	8.662	390
-10.537	8.158	391
-10.333	9.552	392
-9.419	10.529	393
-8.017	11.998	394
-8.811	13.168	395
-7.096	14.338	396
-5.811	16.316	397
-5.968	15.566	398
-5.397	12.63	399
-5.727	14.553	400
-4.181	13.854	401
-4.196	16.439	402
-5.066	14.955	403
-5.439	14.553	404
-6.51	13.523	405
-6.984	13.858	406
-6.79	12.338	407
-6.395	13.895	408
-7.551	11.951	409
-8.472	10.476	410
-9.888	10.22	411
-9.39	10.716	412
-7.473	13.972	413
-6.918	13.95	414
-6.728	12.668	415
-8.225	10.996	416
-7.14	14.793	417
-5.616	13.96	418
-7.655	11.078	419
-6.722	11.224	420
-6.208	11.457	421
-6.085	12.474	422
-6.162	12.597	423
-4.15	14.067	424
-5.879	12.67	425
-5.492	11.935	426
-4.602	10.352	427
-4.113	9.844	428
-4.496	12.643	429
-3.932	10.273	430
-4.151	10.569	431
-4.647	9.951	432
-5.705	11.882	433
-6.52	13.161	434
-5.199	13.204	435
-6.835	13.891	436
-7.954	13.47	437
-6.615	12.954	438
-6.187	12.879	439
-8.194	11.681	440
-7.093	12.572	441
-7.588	10.703	442
-7.912	11.602	443
-8.633	12.833	444
-8.954	13.446	445
-8.483	12.107	446
-6.347	13.971	447
-8.757	12.127	448
-6.232	13.25	449
-5.663	12.519	450
-5.956	12.258	451
-7.97	7.211	452
-6.355	8.644	453
-7.766	8.956	454
-7.547	9.974	455
-6.536	11.783	456
-6.801	11.09	457
-7.517	12.242	458
-6.421	12.024	459
-7.546	11.992	460
-8.169	11.61	461
-8.838	13.75	462
-8.627	11.075	463
-9.812	12.781	464
-8.156	11.509	465
-7.828	8.703	466
-8.659	9.951	467
-6.883	9.884	468
-6.351	9.637	469
-7.126	12.038	470
-6.996	12.469	471
-7.002	12.477	472
-9.101	13.432	473
-9.214	12.448	474
-8.488	12.474	475
-5.675	11.672	476
-6.397	11.615	477
-7.288	11.159	478
-7.061	11.728	479
-6.67	12.048	480
-7.339	10.372	481
-7.046	10.916	482
-5.35	11.196	483
-9.699	10.621	484
-7.217	9.072	485
-8.23	8.275	486
-8.887	7.567	487
-8.843	7.275	488
-8.582	7.237	489
-7.242	9.809	490
-8.193	9.232	491
-6.49	8.655	492
-6.358	9.452	493
-6.791	8.875	494
-6.915	9.663	495
-6.599	11.198	496
-6.951	11.936	497
-6.228	11.867	498
-6.959	11.406	499
-6.123	12.716	500
-6.062	11.691	501
-5.78	10.753	502
-8.39	8.668	503
-7.527	9.908	504
-7.211	8.978	505
-7.693	9.101	506
-8.474	11.177	507
-8.575	9.982	508
-9.689	8.082	509
-8.078	8.706	510
-7.986	8.083	511
-9.842	8.797	512
-7.716	9.471	513
-8.42	11.021	514
-8.501	12.244	515
-6.778	14.168	516
-6.739	13.891	517
-5.416	15.408	518
-6.414	13.662	519
-6.894	13.356	520
-7.944	10.631	521
-6.845	12.382	522
-6.264	12.47	523
-3.823	12.736	524
-4.561	10.45	525
-4.717	10.292	526
-3.964	12.096	527
-4.759	12.489	528
-3.499	14.086	529
-3.578	13.871	530
-4.788	15.831	531
-5.265	12.03	532
-4.99	15.066	533
-6.519	15.393	534
-5.059	12.67	535
-5.11	11.746	536
-4.286	9.937	537
-5.536	12.552	538
-6.225	12.797	539
-6.898	9.834	540
-7.817	10.595	541
-8.741	9.26	542
-9.063	7.89	543
-8.467	8.001	544
-6.006	7.967	545
-7.162	7.314	546
-8.747	9.906	547
-6.545	10.14	548
-5.876	10.774	549
-8.927	11.058	550
-8.947	11.588	551
-8.704	12.159	552
-9.035	14.304	553
-8.169	13.291	554
-8.063	13.08	555
-5.346	14.572	556
-5.886	13.454	557
-5.57	14.972	558
-5.886	12.674	559
-4.324	12.441	560
-5.073	14.144	561
-3.307	14.3	562
-2.119	17.273	563
-2.813	17.043	564
-3.752	15.54	565
-2.207	15.71	566
-3.471	15.786	567
-3.405	16.723	568
-4.503	17.2	569
-5.508	17.279	570
-3.921	17.988	571
-6.453	20.56	572
-4.053	20.027	573
-4.249	21.151	574
-4.733	21.335	575
-5.378	19.435	576
-4.855	20.847	577
-4.83	21.687	578
-3.303	18.857	579
-4.21	18.044	580
-5.343	17.843	581
-3.565	19.885	582
-4.3	17.548	583
-7.085	16.487	584
-6.315	17.232	585
-5.766	15.968	586
-8.656	15.666	587
-6.707	17.225	588
-8.523	16.319	589
-7.866	15.516	590
-7.828	16.814	591
-7.282	16.519	592
-5.607	19.178	593
-5.473	16.07	594
-6.195	13.357	595
-5.823	12.253	596
-5.57	11.587	597
-6.83	6.662	598
-8.003	4.343	599
-7.612	7.724	600
-6.219	9.096	601
-7.338	9.213	602
-5.738	8.412	603
-7.391	10.447	604
-7.457	10.293	605
-8.447	12.668	606
-9.251	13.716	607
-7.55	14.39	608
-6.961	13.897	609
-6.673	12.363	610
-5.4	12.805	611
-4.395	16.49	612
-2.851	12.706	613
-2.673	13.227	614
-2.052	10.945	615
-4.406	11.429	616
-4.445	11.09	617
-4.228	9.399	618
-5.532	9.055	619
-5.003	9.425	620
-4.676	9.04	621
-5.595	9.013	622
-7.562	10.673	623
-7.739	9.843	624
-5.413	10.279	625
-6.692	9.983	626
-7.314	12.64	627
-5.813	10.381	628
-6.617	10.718	629
-7.629	9.552	630
-7.735	8.977	631
-7.507	8.926	632
-9.87	9.497	633
-9.806	11.557	634
-10.508	12.066	635
-9.91	13.915	636
-9.059	14.778	637
-6.673	13.595	638
-8.463	13.04	639
-7.774	13.663	640
-9.635	15.85	641
-7.109	17.223	642
-5.519	18.873	643
-7.844	15.394	644
-7.948	16.204	645
-7.988	16.801	646
-7.324	14.299	647
-8.147	16.314	648
-7.265	15.433	649
-6.897	16.021	650
-7.434	14.66	651
-9.734	17.22	652
-10.803	15.731	653
-10.349	15.862	654
-9.67	16.805	655
-11.272	17.581	656
-10.82	17.958	657
-9.906	18.183	658
-8.986	18.528	659
-9.272	16.409	660
-7.509	15.707	661
-8.544	12.172	662
-7.868	12.371	663
-7.746	12.616	664
-7.814	12.856	665
-5.067	13.979	666
-4.803	12.974	667
-5.999	11.189	668
-3.455	10.232	669
-6.357	9.929	670
-8.383	9.265	671
-7.672	9.517	672
-6.527	8.975	673
-6.841	10.597	674
-6.043	9.697	675
-5.902	13.149	676
-6.841	14.249	677
-5.542	14.264	678
-5.823	14.998	679
-7.487	13.879	680
-7.022	13.276	681
-6.53	13.466	682
-6.964	12.212	683
-6.429	13.739	684
-5.121	11.027	685
-5.69	12.034	686
-5.122	12.969	687
-5.723	14.465	688
-5.054	14.441	689
-3.401	14.307	690
-5.768	12.452	691
-6.21	14.295	692
-7.56	12.175	693
-8.181	10.415	694
-7.263	12.096	695
-8.656	11.955	696
-11.289	9.512	697
-10.251	10.931	698
-9.55	12.793	699
-10.402	12.787	700
-11.974	11.425	701
-10.991	12.47	702
-10.589	9.672	703
-9.779	10.365	704
-9.523	10.317	705
-10.106	11.383	706
-10.426	11.908	707
-10.602	12.246	708
-11.515	9.571	709
-12.007	9.608	710
-13.073	10.387	711
-11.589	10.346	712
-12.795	8.397	713
-10.369	9.792	714
-8.619	9.502	715
-8.905	13.841	716
-8.389	13.268	717
-11.618	9.716	718
-9.462	9.989	719
-8.622	9.966	720
-7.177	8.281	721
-8.976	7.791	722
-7.929	11.38	723
-9.658	10.077	724
-8.005	12.754	725
-7.929	13.04	726
-7.21	10.334	727
-7.501	11.735	728
-6.791	13.143	729
-6.879	13.074	730
-6.489	13.386	731
-6.335	11.119	732
-7.91	10.179	733
-8.792	9.74	734
-8.579	13.029	735
-7.794	11.655	736
-8.304	13.09	737
-8.424	11.552	738
-5.678	14.839	739
-6.555	14.746	740
-4.977	16.894	741
-5.61	18.78	742
-4.845	16.677	743
-5.825	16.441	744
-8.218	14.369	745
-9.217	14.703	746
-7.144	14.605	747
-7.603	17.22	748
-7.301	15.608	749
-7.207	16.912	750
-8.737	15.864	751
-9.549	15.19	752
-9.288	15.123	753
-8.342	14.145	754
-9.337	11.164	755
-9.787	13.428	756
-9.913	13.758	757
-9.556	14.162	758
-10.243	13.331	759
-10.862	14.431	760
-9.961	11.85	761
-10.436	13.574	762
-8.091	14.442	763
-8.025	14.222	764
-8.862	12.388	765
-9.265	14.672	766
-8.295	12.941	767
-9.455	14.16	768
-8.071	14.403	769
-8.751	15.753	770
-8.961	15.322	771
-8.605	17.034	772
-10.895	14.36	773
-8.84	13.815	774
-7.696	13.515	775
-6.942	15.086	776
-7.068	11.817	777
-8.358	12.814	778
-9.455	14.438	779
-9.473	12.044	780
-6.301	15.979	781
-5.417	16.16	782
-9.549	15.294	783
-10.376	15.397	784
-8.789	13.957	785
-10.803	14.718	786
-9.196	15.605	787
-11.411	11.992	788
-11.243	12.483	789
-10.455	11.605	790
-10.226	13.143	791
-10.392	13.622	792
-9.189	11.717	793
-10.6	9.888	794
-11.565	9.404	795
-12.956	8.607	796
-12.479	8.152	797
-12.091	9.778	798
-12.135	7.058	799
-13.315	6.51	800
-11.062	10.061	801
-10.084	10.875	802
-12.786	9.351	803
-12.538	9.473	804
-11.678	10.918	805
-12.597	11.053	806
-10.586	12.779	807
-11.329	13.487	808
-11.911	14.802	809
-12.99	14.648	810
-12.898	15.213	811
-10.834	14.871	812
-11.944	17.275	813
-10.982	17.762	814
-13.709	14.273	815
-11.93	15.481	816
-10.845	14.061	817
-14.197	12.882	818
-11.313	14.012	819
-11.017	11.431	820
-11.719	11.923	821
-11.774	12.774	822
-11.425	13.467	823
-12.259	12.053	824
-14.877	10.907	825
-15.42	11.561	826
-13.967	12.1	827
-13.562	10.595	828
-11.639	11.652	829
-14.825	11.533	830
-12.763	9.291	831
-14.034	9.811	832
-14.76	9.358	833
-14.979	9.767	834
-14.16	9.672	835
-11.598	11.883	836
-13.783	11.546	837
-13.23	12.151	838
-13.646	11.397	839
-14.033	10.046	840
-13.637	9.671	841
-13.736	11.116	842
-13.941	5.545	843
-13.223	7.029	844
-12.613	6.436	845
-12.816	9.856	846
-14.625	8.459	847
-15.219	8.678	848
-17.176	6.43	849
-16.949	5.751	850
-17.119	5.022	851
-16.415	4.176	852
-15.244	5.97	853
-14.915	5.012	854
-16.051	4.469	855
-17.359	6.532	856
-17.729	6.94	857
-20.551	3.274	858
-20.531	5.497	859
-20.456	5.976	860
-18.824	6.32	861
-19.923	4.089	862
-21.66	5.513	863
-20.799	6.126	864
-20.069	9.196	865
-21.034	8.762	866
-23.217	7.617	867
-23.423	9.699	868
-22.563	7.729	869
-21.588	8.841	870
-21.552	8.482	871
-21.675	8.523	872
-21.037	10.86	873
-20.413	10.526	874
-21.209	11.087	875
-19.801	12.431	876
-18.041	12.243	877
-19.192	13.251	878
-19.375	13.577	879
-19.734	11.281	880
-19.05	11.656	881
-19.078	13.241	882
-17.065	11.626	883
-18.827	9.854	884
-18.348	12.048	885
-18.063	10.542	886
-17.268	12.447	887
-17.28	13.642	888
-16.566	11.977	889
-15.646	13.518	890
-16.497	14.812	891
-14.908	15.531	892
-15.227	14.46	893
-13.66	16.857	894
-16.548	18.303	895
-14.792	15.304	896
-16.254	14.088	897
-13.996	13.831	898
-16.283	11.978	899
-14.703	11.577	900
-16.231	9.982	901
-16.244	9.002	902
-16.805	7.265	903
-17.891	6.454	904
-17.734	5.5	905
-18.005	5.143	906
-17.466	4.791	907
-18.604	1.783	908
-18.258	0.788	909
-17.099	1.092	910
-16.544	0.951	911
-16.016	3.799	912
-17.094	4.334	913
-13.364	6.841	914
-14.234	8.226	915
-13.77	9.465	916
-13.571	6.689	917
-17.017	3.867	918
-16.174	2.401	919
-14.131	4.178	920
-16.298	5.411	921
-16.006	5.174	922
-14.966	5.307	923
-15.94	5.616	924
-16.121	4.729	925
-15.629	4.265	926
-14.689	6.262	927
-16.706	6.351	928
-15.462	6.653	929
-16.207	7.318	930
-14.461	7.326	931
-14.221	8.951	932
-15.833	6.963	933
-17.127	7.648	934
-15.763	8.826	935
-12.882	12.697	936
-13.869	13.085	937
-13.533	14.318	938
-14.767	12.325	939
-16.401	11.558	940
-15.501	9.907	941
-14.581	10.684	942
-14.259	10.051	943
-13.955	6.789	944
-15.894	7.471	945
-16.358	6.255	946
-15.685	7.216	947
-14.71	8.828	948
-12.826	9.537	949
-16.619	7.707	950
-15.859	10.187	951
-17.716	8.968	952
-15.999	9.918	953
-14.446	7.048	954
-15.154	6.051	955
-14.646	4.661	956
-14.758	6.435	957
-14.739	7.289	958
-15.568	9.731	959
-16.002	7.568	960
-16.082	7.177	961
-15.186	9.396	962
-14.025	9.846	963
-16.142	7.826	964
-14.881	7.921	965
-16.608	6.225	966
-16.642	5.754	967
-14.986	5.9	968
-15.61	2.762	969
-15.906	3.603	970
-15.789	4.011	971
-16.345	4.851	972
-17.388	3.832	973
-19.815	5.402	974
-20.218	3.029	975
-16.879	3.593	976
-18.662	1.997	977
-17.175	0.087	978
-17.744	3.456	979
-17.14	5.063	980
-18.423	4.175	981
-14.766	7.01	982
-16.657	5.935	983
-14.14	5.437	984
-16.017	5.685	985
-15.568	4.972	986
-17.551	5.669	987
-18.238	6.712	988
-18.636	5.78	989
-17.383	7.585	990
-19.708	6.837	991
-19.247	7.154	992
-18.866	7.366	993
-19.219	7.711	994
-17.985	6.058	995
-18.653	5.509	996
-19.446	3.996	997
-17.653	5.247	998
-17.809	7.562	999
-18.414	7.572	1000
-16.969	7.642	1001
-17.243	7.672	1002
-18.878	6.385	1003
-16.835	7.4	1004
-17.318	5.831	1005
-16.676	7.325	1006
-16.263	6.526	1007
-18.208	4.224	1008
-18.975	5.97	1009
-20.311	1.396	1010
-19.31	5.271	1011
-20.284	3.206	1012
-19.42	4.672	1013
-19.432	4.181	1014
-18.188	5.933	1015
-16.87	5.307	1016
-16.267	7.03	1017
-15.712	6.644	1018
-15.581	7.492	1019
-16.264	6.523	1020
-16.047	6.893	1021
-16.726	5.778	1022
-17.702	5.888	1023
-16.683	3.778	1024
-16.778	2.337	1025
-17.471	-0.624	1026
-18.264	1.164	1027
-17.91	-0.095	1028
-18.559	-0.65	1029
-17.64	-0.091	1030
-19.264	3.95	1031
-18.074	4.75	1032
-17.475	6.636	1033
-17.706	3.552	1034
-16.786	1.816	1035
-19.02	1.5	1036
-17.184	2.859	1037
-17.034	4.319	1038
-17.297	3.599	1039
-19.353	3.523	1040
-19.539	4.757	1041
-17.695	6.22	1042
-18.191	3.801	1043
-17.471	3.32	1044
-16.457	4.896	1045
-18.934	3.943	1046
-19.424	3.261	1047
-18.95	6.578	1048
-21.06	3.272	1049
-23.399	3.931	1050
-22.658	5.759	1051
-20.377	5.123	1052
-19.676	6.66	1053
-17.173	3.967	1054
-17.809	4.686	1055
-18.382	4.517	1056
-16.612	5.707	1057
-17.801	5.045	1058
-16.782	5.631	1059
-16.52	5.678	1060
-18.247	3.756	1061
-16.474	5.796	1062
-16.209	4.501	1063
-15.952	6	1064
-15.136	6.154	1065
-18.043	3.909	1066
-17.145	2.993	1067
-16.987	1.729	1068
-16.966	2.825	1069
-18.546	1.712	1070
-17.975	0.216	1071
-19.163	0.765	1072
-19.285	1.049	1073
-20.908	0.882	1074
-18.581	0.565	1075
-17.325	3.615	1076
-16.842	2.744	1077
-17.623	1.806	1078
-18.274	0.668	1079
-18.885	-0.699	1080
-18.083	1.495	1081
-19.431	1.907	1082
-18.61	2.391	1083
-17.698	4.868	1084
-16.415	6.551	1085
-16.397	5.568	1086
-17.225	5.049	1087
-19.319	3.502	1088
-19.153	4.233	1089
-18.622	5.447	1090
-17.468	7.057	1091
-19.264	4.083	1092
-16.94	5.463	1093
-18.415	4.793	1094
-18.432	5.508	1095
-18.841	9.064	1096
-19.053	7.261	1097
-17.177	7.086	1098
-15.934	6.46	1099
-14.914	6.912	1100
-13.729	8.557	1101
-13.642	9.088	1102
-15.819	9.77	1103
-15.483	6.167	1104
-14.497	8.46	1105
-13.356	9.742	1106
-12.517	7.954	1107
-13.611	6.91	1108
-12.95	8.899	1109
-13.997	7.323	1110
-13.564	10.124	1111
-11.592	11.087	1112
-12.166	8.934	1113
-12.679	10.481	1114
-9.729	10.681	1115
-12.547	8.641	1116
-13.493	7.321	1117
-12.407	7.268	1118
-13.55	7.107	1119
-13.501	7.693	1120
-12.065	9.245	1121
-12.915	13.268	1122
-13.638	14.208	1123
-14.53	12.492	1124
-13.938	13.271	1125
-11.324	13.558	1126
-12.576	11.106	1127
-13.16	10.401	1128
-13.986	11.331	1129
-15.03	12.191	1130
-13.32	11.477	1131
-13.581	13.28	1132
-14.007	11.97	1133
-14.477	13.176	1134
-13.397	12.512	1135
-14.017	11.582	1136
-14.26	11.521	1137
-13.186	10.954	1138
-15.774	9.147	1139
-13.462	7.928	1140
-12.963	9.297	1141
-13.762	9.614	1142
-15.014	8.913	1143
-15.442	5.789	1144
-15.38	5.442	1145
-13.955	7.726	1146
-16.607	4.394	1147
-16.659	4.135	1148
-17.804	4.798	1149
-14.886	7.178	1150
-14.128	10.024	1151
-15.069	8.158	1152
-13.581	9.773	1153
-15.379	9.305	1154
-14.155	9.326	1155
-15.644	8.419	1156
-14.257	10.959	1157
-13.473	11.344	1158
-14.588	10.558	1159
-12.938	11.796	1160
-11.747	11.506	1161
-13.419	10.014	1162
-13.62	11.538	1163
-13.823	11.526	1164
-13.685	12.673	1165
-14.43	14.173	1166
-15.422	13.822	1167
-15.125	12.581	1168
-13.69	14.202	1169
-15.276	12.857	1170
-14.282	13.032	1171
-14.395	12.717	1172
-14.708	14.376	1173
-13.727	13.381	1174
-15.809	12.606	1175
-15.177	10.837	1176
-15.841	8.371	1177
-14.174	6.983	1178
-13.907	8.97	1179
-16.243	11.29	1180
-18.644	11.675	1181
-17.452	10.042	1182
-17.545	9.796	1183
-17.974	7.766	1184
-17.632	8.972	1185
-16.741	9.814	1186
-16.745	9.79	1187
-15.555	8.923	1188
-15.609	9.169	1189
-13.387	9.228	1190
-14.615	6.754	1191
-14.362	6.982	1192
-16.714	6.982	1193
-15.549	8.542	1194
-16.731	6.698	1195
-15.931	10.708	1196
-14.575	10.728	1197
-15.218	9.72	1198
-12.808	13.998	1199
-13.439	13.886	1200
-14.368	11.819	1201
-15.688	10.524	1202
-16.417	9.972	1203
-16.456	10.76	1204
-15.678	12.428	1205
-18.408	7.17	1206
-17.846	7.737	1207
-16.88	7.324	1208
-16.525	6.854	1209
-16.255	5.795	1210
-17.078	5.964	1211
-18.3	3.512	1212
-18.141	5.307	1213
-16.665	7.129	1214
-15.763	7.871	1215
-19.36	6.026	1216
-19.589	6.156	1217
-20.503	7.226	1218
-18.816	8.808	1219
-17.977	10.431	1220
-17.136	10.356	1221
-16.53	9.924	1222
-17.107	9.958	1223
-17.944	8.612	1224
-18.929	7.877	1225
-14.917	9.072	1226
-16.532	9.112	1227
-15.778	9.24	1228
-14.888	11.627	1229
-15.756	11.616	1230
-18.268	10.043	1231
-19.178	9.523	1232
-17.872	9.946	1233
-17.296	10.216	1234
-18.097	9.739	1235
-16.794	12.568	1236
-16.482	13.63	1237
-17.607	9.728	1238
-19.132	7.822	1239
-18.153	7.914	1240
-18.229	7.564	1241
-18.474	9.113	1242
-18.924	10.386	1243
-18.365	10.263	1244
-18.461	9.798	1245
-19.492	7.945	1246
-19.661	7.382	1247
-17.679	7.034	1248
-20.83	7.46	1249
-21.708	7.353	1250
-21.179	5.567	1251
-23.36	6.277	1252
-23.554	7.114	1253
-21.933	7.036	1254
-19.458	9.109	1255
-20.221	7.688	1256
-17.926	10.789	1257
-19.17	11.926	1258
-19.53	10.308	1259
-20.179	10.148	1260
-19.147	7.604	1261
-19.73	7.648	1262
-20.278	8.667	1263
-19.116	8.731	1264
-20.532	9.237	1265
-21.868	9.467	1266
-20.129	8.092	1267
-19.656	8.507	1268
-18.485	9.172	1269
-18.944	6.139	1270
-18.612	7.09	1271
-19.408	5.411	1272
-19.869	5.908	1273
-19.676	7.489	1274
-18.83	8.459	1275
-19.87	5.785	1276
-19.489	7.223	1277
-19.367	6.371	1278
-21.638	3.567	1279
-20.23	4.186	1280
-18.346	3.368	1281
-16.86	6.75	1282
-19.165	7.033	1283
-19.767	5.937	1284
-20.51	2.513	1285
-17.745	6.439	1286
-19.608	3.138	1287
-19.404	2.956	1288
-19.64	2.516	1289
-21.375	1.993	1290
-20.959	1.046	1291
-21.136	2.062	1292
-22.572	1.883	1293
-20.768	2.712	1294
-21.464	3.302	1295
-23.897	0.097	1296
-22.67	1.032	1297
-23.194	2.574	1298
-22.855	1.73	1299
-24.105	2.063	1300
-24.978	1.642	1301
-23.484	2.517	1302
-23.355	1.312	1303
-22.249	1.045	1304
-20.753	4.481	1305
-18.991	5.186	1306
-19.624	4.313	1307
-18.272	9.014	1308
-17.125	8.721	1309
-19.521	6.234	1310
-21.095	5.339	1311
-19.613	5.817	1312
-18.887	4.013	1313
-19.896	5.986	1314
-19.216	7.158	1315
-20.617	3.881	1316
-21.976	1.74	1317
-23.657	1.72	1318
-25.117	1.053	1319
-23.246	2.939	1320
-22.818	3.288	1321
-23.83	2.1	1322
-25.686	0.555	1323
-23.326	1.85	1324
-25.645	2.932	1325
-23.404	2.847	1326
-23.297	2.401	1327
-22.165	2.289	1328
-24.339	-0.406	1329
-24.07	0.09	1330
-23.068	1.132	1331
-22.056	1.148	1332
-25.047	-0.974	1333
-23.221	1.343	1334
-23.722	1.089	1335
-23.165	1.773	1336
-22.448	1.06	1337
-22.956	0.482	1338
-22.87	0.12	1339
-24.843	0.35	1340
-22.22	1.221	1341
-24.542	0.891	1342
-25.309	-1.912	1343
-23.693	3.062	1344
-22.409	5.034	1345
-22.811	4.966	1346
-22.194	6.394	1347
-22.86	5.86	1348
-21.283	8.526	1349
-20.111	9.165	1350
-20.997	9.4	1351
-22.128	3.993	1352
-22.088	5.475	1353
-21.871	3.129	1354
-22.819	3.149	1355
-21.921	2.909	1356
-23.552	1.383	1357
-24.531	1.857	1358
-22.537	6.299	1359
-23.477	4.956	1360
-24.068	4.16	1361
-24.231	5.115	1362
-24.696	5.987	1363
-24.268	6.076	1364
-25.834	3.442	1365
-25.418	2.032	1366
-25.885	-0.345	1367
-25.955	2.435	1368
-22.986	4.219	1369
-22.952	3.463	1370
-20.657	5.992	1371
-21.636	4.919	1372
-22.059	6.452	1373
-22.086	6.453	1374
-22.049	5.035	1375
-24.704	4.496	1376
-22.447	3.963	1377
-23.03	4.101	1378
-23.433	4.911	1379
-24.146	2.738	1380
-23.559	3.802	1381
-24.252	3.973	1382
-23.598	3.318	1383
-23.996	4.12	1384
-23.86	7.552	1385
-22.214	5.548	1386
-22.959	5.956	1387
-23.045	7.082	1388
-20.29	8.344	1389
-20.802	9.156	1390
-21.586	8.652	1391
-22.512	8.468	1392
-22.34	7.758	1393
-22.003	6.403	1394
-19.722	6.056	1395
-20.453	7.197	1396
-19.436	5.471	1397
-23.865	2.345	1398
-23.103	2.986	1399
-23.809	1.832	1400
-26.268	1.597	1401
-26.026	3.097	1402
-25.969	3.601	1403
-27.774	0.225	1404
-29	-2.974	1405
-28.504	1.467	1406
-28.022	0.776	1407
-28.461	2.062	1408
-31.161	0.855	1409
-31.007	-1.639	1410
-28.737	-0.188	1411
-27.294	2.309	1412
-25.823	2.639	1413
-27.383	1.545	1414
-26.459	1.58	1415
-27.491	3.901	1416
-25.559	7.142	1417
-25.182	8.149	1418
-27.069	6.047	1419
-26.733	6.605	1420
-27.115	5.214	1421
-27.8	6.789	1422
-26.853	5.764	1423
-28.123	4.293	1424
-26.623	3.169	1425
-25.781	6.257	1426
-25.184	3.958	1427
-27.343	3.788	1428
-25.788	6.142	1429
-24.712	6.251	1430
-22.352	8.311	1431
-22.021	9.035	1432
-22.736	7.221	1433
-23.566	3.957	1434
-23.099	4.952	1435
-23.779	6.149	1436
-23.57	5.646	1437
-23.026	6.363	1438
-22.654	5.256	1439
-22.913	8.163	1440
-21.997	8.162	1441
-23.967	8.327	1442
-23.215	8.503	1443
-22.969	8.838	1444
-20.848	9.07	1445
-19.636	10.271	1446
-20.177	12.129	1447
-20.095	10.665	1448
-19.622	10.96	1449
-19.816	9.65	1450
-18.64	12.36	1451
-19.319	11.27	1452
-21.18	9.887	1453
-20.743	11.544	1454
-21.483	9.876	1455
-21.16	10.677	1456
-17.888	12.695	1457
-19.326	9.29	1458
-18.957	8.824	1459
-18.817	9.516	1460
-21.777	7.707	1461
-21.339	8.499	1462
-22.174	5.616	1463
-21.928	3.42	1464
-19.035	4.583	1465
-18.508	7.342	1466
-19.837	5.377	1467
-21.384	5.385	1468
-21.753	6.773	1469
-22.392	6.117	1470
-21.738	5.781	1471
-21.935	6.093	1472
-20.381	6.372	1473
-20.635	5.429	1474
-19.968	7.637	1475
-19.564	7.723	1476
-21.677	6.786	1477
-18.983	10.208	1478
-22.438	8.38	1479
-20.748	6.235	1480
-20.265	8.358	1481
-18.812	9.976	1482
-19.523	9.797	1483
-20.212	10.161	1484
-19.891	11.698	1485
-18.019	14.039	1486
-17.197	15.395	1487
-18.346	14.687	1488
-18.27	11.469	1489
-17.255	11.831	1490
-16.772	12.22	1491
-16.639	11.667	1492
-17.921	10.053	1493
-19.389	8.271	1494
-19.834	7.32	1495
-19.389	9.69	1496
-18.133	13.378	1497
-17.423	12.411	1498
-19.136	13.544	1499
-19.601	14.313	1500
-19.441	14.085	1501
-19.199	13.229	1502
-15.954	15.029	1503
-15.822	13.979	1504
-14.797	16.379	1505
-14.41	15.896	1506
-14.726	14.521	1507
-15.105	14.018	1508
-15.876	12.919	1509
-16.079	13.553	1510
-14.763	12.646	1511
-17.773	10.507	1512
-20.417	9.347	1513
-19.056	8.96	1514
-18.518	8.855	1515
-16.818	9.852	1516
-17.223	12.194	1517
-18.352	9.782	1518
-16.949	11.316	1519
-18.436	9.124	1520
-18.29	7.757	1521
-17.525	8.78	1522
-16.554	6.747	1523
-15.922	7.971	1524
-19.411	4.442	1525
-19.188	6.794	1526
-19.281	7.164	1527
-19.437	7.804	1528
-18.48	6.031	1529
-18.752	7.535	1530
-17.947	6.914	1531
-18.545	6.208	1532
-20.014	6.983	1533
-18.475	8.042	1534
-18.468	6.977	1535
-19.61	8.061	1536
-19.798	7.291	1537
-16.855	7.738	1538
-17.424	10.617	1539
-18.338	8.706	1540
-18.247	10.115	1541
-17.428	10.895	1542
-18.932	10.707	1543
-18.873	10.266	1544
-19.769	11.105	1545
-21.313	7.673	1546
-20.283	7.648	1547
-18.395	9.475	1548
-19.535	10.761	1549
-17.576	7.488	1550
-16.984	8.743	1551
-15.816	8.215	1552
-13.893	10.249	1553
-15.914	7.105	1554
-15.148	6.569	1555
-15.777	8.182	1556
-17.629	8.146	1557
-19.83	6.98	1558
-18.573	5.894	1559
-17.317	8.513	1560
-17.868	8.873	1561
-17.984	14.18	1562
-19.339	12.247	1563
-19.671	12.515	1564
-17.763	12.004	1565
-19.463	11.299	1566
-18.896	12.803	1567
-18.196	11.027	1568
-17.314	9.609	1569
-16.357	11.698	1570
-17.272	12.637	1571
-17.928	10.084	1572
-18.969	10.784	1573
-18.863	11.61	1574
-18.203	12.084	1575
-17.951	9.224	1576
-16.863	10.013	1577
-18.526	7.878	1578
-16.369	8.747	1579
-19.23	8.363	1580
-17.905	8.977	1581
-17.987	7.431	1582
-17.606	8.566	1583
-20.04	8.733	1584
-22.264	6.738	1585
-22.571	6.377	1586
-24.19	5.966	1587
-23.047	6.652	1588
-21.697	9.313	1589
-22.01	7.578	1590
-21.696	8.1	1591
-20.934	7.688	1592
-20.583	5.627	1593
-22.224	5.724	1594
-22.294	6.156	1595
-20.81	6.035	1596
-20.101	5.466	1597
-20.817	2.177	1598
-22.593	4.073	1599
-21.625	6.909	1600
-22.096	8.536	1601
-20.395	6.934	1602
-18.856	7.804	1603
-20.176	7.45	1604
-21.381	4.872	1605
-18.593	8.128	1606
-18.192	9.839	1607
-18.827	10.851	1608
-19.506	10.448	1609
-18.673	11.151	1610
-18.596	11.232	1611
-19.252	6.726	1612
-19.335	10.396	1613
-20.294	8.83	1614
-19.565	8.798	1615
-20.001	6.331	1616
-20.455	4.932	1617
-19.263	6.295	1618
-21.184	7.61	1619
-19.672	7.816	1620
-19.181	9.545	1621
-17.572	10.793	1622
-21.031	11.216	1623
-19.062	11.466	1624
-18.504	9.158	1625
-18.974	8.312	1626
-18.604	8.434	1627
-16.284	12.077	1628
-17.196	8.185	1629
-15.903	7.598	1630
-16.832	7.67	1631
-17.159	8.111	1632
-19.151	6.687	1633
-20.826	6.692	1634
-20.181	4.984	1635
-20.729	3.331	1636
-18.762	5.138	1637
-19.969	2.875	1638
-21.462	2.255	1639
-20.95	4.808	1640
-19.888	5.664	1641
-20.085	5.904	1642
-19.878	6.121	1643
-19.267	7.333	1644
-18.506	8.674	1645
-17.376	9.078	1646
-18.937	8.183	1647
-20.303	6.042	1648
-18.267	7.179	1649
-19.846	6.728	1650
-17.947	6.614	1651
-17.992	8.69	1652
-18.632	8.629	1653
-19.318	9.343	1654
-19.01	8.317	1655
-20.527	8.258	1656
-20.437	7.615	1657
-22.199	5.398	1658
-20.232	5.396	1659
-19.511	5.586	1660
-21.728	6.302	1661
-19.636	6.835	1662
-21.697	6.341	1663
-22.038	5.303	1664
-22.947	7.19	1665
-21.186	8.525	1666
-21.623	7.188	1667
-21.446	8.672	1668
-22.112	9.869	1669
-22.953	9.939	1670
-21.304	8.654	1671
-22.724	6.156	1672
-20.847	8.922	1673
-23.445	6.12	1674
-22.07	5.512	1675
-20.678	6.781	1676
-20.283	5.852	1677
-21.184	4.206	1678
-22.135	2.918	1679
-19.642	3.473	1680
-21.985	4.087	1681
-20.628	4.978	1682
-21.718	5.235	1683
-22.416	5.757	1684
-24.07	4.711	1685
-21.505	5.858	1686
-19.95	9.002	1687
-19.392	9.514	1688
-20.117	9.168	1689
-20.338	7.165	1690
-18.878	5.478	1691
-19.688	7.048	1692
-19.414	9.489	1693
-18.088	8.747	1694
-18.575	10.258	1695
-20.306	8.519	1696
-18.709	7.975	1697
-18.954	7.311	1698
-19.872	4.931	1699
-21.083	7.429	1700
-22.492	6.99	1701
-21.835	6.935	1702
-22.586	5.836	1703
-22.795	6.521	1704
-25.266	5.184	1705
-25.681	4.637	1706
-25.215	5.984	1707
-27.519	3.62	1708
-25.734	5.454	1709
-23.768	4.402	1710
-24.02	3.066	1711
-21.88	3.812	1712
-21.415	2.232	1713
-21.224	4.008	1714
-21.305	5.15	1715
-20.505	4.659	1716
-19.67	6.379	1717
-20.125	5.716	1718
-20.547	6.62	1719
-20.85	4.725	1720
-23.531	2.181	1721
-22.709	2.493	1722
-23.93	-1.68	1723
-24.903	-0.245	1724
-22.664	1.685	1725
-23.048	-1.147	1726
-23.42	0.77	1727
-22.574	2.877	1728
-21.341	2.662	1729
-22.281	0.282	1730
-22.707	1.928	1731
-20.991	1.137	1732
-21.252	2.789	1733
-20.012	5.421	1734
-20.272	5.624	1735
-20.711	5.26	1736
-21.021	5.413	1737
-22.903	3.668	1738
-24.364	3.559	1739
-21.921	4.018	1740
-20.18	4.853	1741
-20.309	3.489	1742
-20.697	4.113	1743
-20.226	2.336	1744
-20.971	0.622	1745
-22.244	-3.901	1746
-24.563	-4.683	1747
-24.139	-4.422	1748
-22.924	-2.221	1749
-22.73	-3.078	1750
-21.965	-1.861	1751
-21.288	-0.067	1752
-23.396	2.046	1753
-22.269	1.681	1754
-23.941	2.384	1755
-25.112	2.218	1756
-23.369	-1.009	1757
-23.478	1.359	1758
-23.93	1.376	1759
-26.669	0.614	1760
-25.711	0.376	1761
-23.329	0.566	1762
-23.603	1.922	1763
-23.031	3.167	1764
-23.675	4.64	1765
-23.835	4.335	1766
-24.542	4.227	1767
-23.791	9.528	1768
-24.774	7.17	1769
-24.466	7.967	1770
-23.78	7.253	1771
-23.767	3.983	1772
-23.23	6.228	1773
-24.315	5.8	1774
-23.932	3.604	1775
-22.85	6.302	1776
-21.437	7.534	1777
-21.863	4.601	1778
-19.945	8.481	1779
-20.706	9.411	1780
-23.414	7.67	1781
-24.3	8.708	1782
-25.584	7.893	1783
-27.686	7.455	1784
-26.887	7.052	1785
-24.358	8.513	1786
-23.686	10.2	1787
-24.68	8.594	1788
-23.82	11.251	1789
-24.049	9.292	1790
-23.895	10.145	1791
-23.75	9.2	1792
-25.66	7.315	1793
-25.896	8.55	1794
-26.213	11.109	1795
-26.839	9.481	1796
-25.88	9.117	1797
-25.888	8.807	1798
-24.475	10.36	1799
-25.356	8.432	1800
-24.067	9.175	1801
-24.522	8.671	1802
-23.342	7.191	1803
-22.545	10.317	1804
-20.564	9.776	1805
-19.727	10.048	1806
-20.624	9.506	1807
-21.688	9.844	1808
-23.186	9.356	1809
-21.609	10.697	1810
-18.489	12.032	1811
-20.267	9.895	1812
-18.689	13.351	1813
-18.33	11.978	1814
-19.071	10.659	1815
-19.757	8.392	1816
-20.605	7.073	1817
-22.59	6.969	1818
-20.629	5.981	1819
-18.285	9.126	1820
-21.716	5.939	1821
-22.509	6.469	1822
-22.54	5.617	1823
-24.634	6.061	1824
-23.027	7.617	1825
-23.148	5.795	1826
-22.15	7.167	1827
-21.982	10.353	1828
-21.775	11.173	1829
-21.394	10.292	1830
-21.705	8.596	1831
-20.638	10.323	1832
-20.554	10.601	1833
-22.068	9.477	1834
-20.724	9.819	1835
-21.531	9.456	1836
-21.935	8.505	1837
-22.415	9.144	1838
-21.481	11.139	1839
-20.259	10.873	1840
-20.327	12.601	1841
-21.124	10.588	1842
-19.735	12.606	1843
-19.15	9.821	1844
-17.658	10.625	1845
-16.23	14.55	1846
-15.937	14.219	1847
-15.709	15.87	1848
-13.872	12.228	1849
-13.867	11.716	1850
-15.811	9.331	1851
-15.86	10.793	1852
-16.467	13.969	1853
-15.67	14.637	1854
-15.339	14.788	1855
-11.609	19.02	1856
-13.752	16.55	1857
-13.765	16.917	1858
-13.213	16.26	1859
-13.089	15.069	1860
-13.112	15.603	1861
-13.003	15.742	1862
-11.908	16.915	1863
-12.682	16.585	1864
-13.955	17.411	1865
-15.014	17.277	1866
-15.29	14.37	1867
-15.941	15.594	1868
-13.598	18.522	1869
-12.908	17.649	1870
-12.625	19.167	1871
-11.654	19.927	1872
-13.422	18.418	1873
-14.964	19.033	1874
-15.843	16.558	1875
-15.604	17.95	1876
-14.184	18.439	1877
-13.607	18.014	1878
-15.167	17.8	1879
-17.527	16.306	1880
-20.025	14.632	1881
-20.158	12.394	1882
-19.643	13.87	1883
-20.58	13.942	1884
-21.36	12.924	1885
-19.415	12.97	1886
-19.178	16.694	1887
-16.324	18.576	1888
-16.354	17.633	1889
-16.881	16.591	1890
-16.878	17.098	1891
-15.796	17.7	1892
-16.947	17.032	1893
-16.531	17.424	1894
-16.484	15.931	1895
-15.198	17.881	1896
-16.259	15.679	1897
-17.398	13.338	1898
-15.75	10.747	1899
-17.667	11.326	1900
-14.595	13.435	1901
-14.312	13.245	1902
-14.723	13.504	1903
-14.767	14.502	1904
-16.876	14.252	1905
-16.417	15.374	1906
-15.193	15.83	1907
-16.419	15.671	1908
-16.302	16.274	1909
-15.736	16	1910
-13.28	16.03	1911
-14.131	18.392	1912
-13.439	17.325	1913
-14.931	17.292	1914
-14.603	17.406	1915
-14.136	16.811	1916
-15.803	17.215	1917
-14.82	16.628	1918
-14.624	19.5	1919
-15.549	17.003	1920
-17.074	17.811	1921
-14.504	18.877	1922
-16.185	18.849	1923
-17.196	16.833	1924
-18.172	14.568	1925
-16.942	14.844	1926
-16.307	17.677	1927
-17.718	16.308	1928
-19.321	16.554	1929
-18.612	15.971	1930
-18.745	16.293	1931
-21.384	12.576	1932
-18.112	14.002	1933
-18.328	10.049	1934
-18.325	10.062	1935
-18.445	10.265	1936
-19.56	9.179	1937
-19.761	10.472	1938
-17.174	8.367	1939
-20.766	4.291	1940
-18.437	5.584	1941
-18.727	4.757	1942
-17.341	7.819	1943
-17.218	7.586	1944
-18.78	6.776	1945
-17.69	7.374	1946
-18.658	7.694	1947
-18.636	8.924	1948
-16.833	9.273	1949
-17.067	6.196	1950
-17.214	6.7	1951
-16.908	3.862	1952
-18.467	2.816	1953
-17.2	4.016	1954
-18.785	5.444	1955
-17.383	6.987	1956
-18.289	6.961	1957
-16.358	7.1	1958
-16.447	6.976	1959
-19.203	5.671	1960
-19.372	6.795	1961
-18.654	7.429	1962
-17.976	6.107	1963
-19.129	7.705	1964
-18.275	7.961	1965
-19.812	6.148	1966
-19.43	7.719	1967
-19.658	4.525	1968
-19.986	4.725	1969
-19.818	5.375	1970
-18.121	8.681	1971
-18.032	10.69	1972
-19.219	8.482	1973
-20.005	5.265	1974
-19.954	7.081	1975
-17.854	8.826	1976
-18.05	5.304	1977
-19.057	4.203	1978
-17.278	6.448	1979
-18.571	6.213	1980
-18.117	7.894	1981
-17.401	6.12	1982
-20.757	6.949	1983
-19.432	8.082	1984
-20.499	7.097	1985
-18.922	7.258	1986
-20.252	4.654	1987
-19.072	6.275	1988
-18.802	5.169	1989
-17.626	7.835	1990
-17.321	8.957	1991
-16.654	11.723	1992
-18.929	8.584	1993
-18.954	8.111	1994
-18.688	8.548	1995
-18.436	6.524	1996
-16.847	7.56	1997
-17.837	5.952	1998
-18.943	5.618	1999
[truncated: 48,401 more rows]
