# Supplementary material for: Exploration of the selective binding mechanism of protein kinase Aurora A selectivity via a comprehensive molecular modeling study
Source: PeerJ. 2019 Oct 22;7:e7832. doi: 10.7717/peerj.7832 (PMC6814069; doi:10.7717/peerj.7832)
Supplement: Data S1 — The raw data are corresponding to figure order. pse and pdb format files can be opened in PyMol 1.8. cdx files can be opened in Chemdraw 16.0. csv files can be opened in Excel. [file peerj-07-7832-s004.zip › Raw-data/Figure 10/Figure 10C.csv]

PC1	PC2	Frame
-21.467	-3.447	1
-22.809	-1.424	2
-21.609	-1.972	3
-21.652	-3.477	4
-20.433	-2.329	5
-22.167	-1.304	6
-20.133	-3.118	7
-20.894	-3.39	8
-20.085	-4.266	9
-22.111	-5.159	10
-20.799	-5.716	11
-18.485	-4.546	12
-18.135	-3.835	13
-16.699	-1.95	14
-15.929	-4.781	15
-17.172	-3.369	16
-17.335	-2.424	17
-18.218	-1.367	18
-17.919	0.906	19
-17.558	0.971	20
-19.572	0.33	21
-19.549	0.568	22
-17.49	1.811	23
-16.9	-0.731	24
-17.437	1.153	25
-17.175	1.076	26
-14.641	3.816	27
-14.966	0.2	28
-15.521	-0.148	29
-14.541	0.664	30
-11.825	2.658	31
-12.377	3.042	32
-14.029	2.521	33
-13.142	3.957	34
-13.076	4.372	35
-14.374	2.376	36
-11.513	3.085	37
-13.097	1.556	38
-13.415	0.225	39
-12.826	-1.024	40
-12.606	-3.037	41
-12.844	-2.851	42
-13.515	-4.943	43
-12.808	-3.694	44
-13.508	-3.989	45
-13.086	-3.022	46
-12.44	-1.811	47
-14.3	-0.106	48
-12.608	-0.442	49
-13.213	-1.611	50
-11.587	-1.378	51
-10.12	-2.739	52
-10.427	-1.465	53
-11.488	-1.978	54
-8.916	-1.315	55
-10.758	-1.546	56
-9.573	-2.383	57
-9.796	-1.63	58
-10.724	-3.633	59
-11.801	-4.784	60
-12.593	-4.552	61
-11.139	-5.256	62
-11.391	-2.872	63
-12.792	-4.441	64
-13.102	-5.887	65
-11.464	-4.863	66
-11.395	-2.026	67
-12.052	-1.691	68
-14.34	0.501	69
-14.575	-4.358	70
-14.769	-3.151	71
-14.284	-2.052	72
-12.887	-4.572	73
-12.981	-4.615	74
-11.396	-4.874	75
-14.674	-1.863	76
-12.7	-1.845	77
-12.046	-2.876	78
-11.601	-1.584	79
-12.375	-0.85	80
-14.309	-0.661	81
-16.909	-3.4	82
-17.507	-0.287	83
-18.153	-2.085	84
-18.52	-4.701	85
-19.067	-2.756	86
-18.979	-1.771	87
-20.509	-4.455	88
-22.018	-6.38	89
-20.036	-4.758	90
-21.485	-6.101	91
-19.713	-4.413	92
-18.288	-3.597	93
-18.672	-3.825	94
-17.28	-3.559	95
-16.231	-3.636	96
-16.747	-4.633	97
-15.728	-2.53	98
-16.142	-4.157	99
-16.02	-3.616	100
-18.38	-4.308	101
-18.212	-4.881	102
-15.727	-5.147	103
-17.708	-4.013	104
-17.971	-6.03	105
-18.278	-6.346	106
-17.066	-7.749	107
-14.926	-5.3	108
-13.128	-4.933	109
-13.555	-5.17	110
-13.284	-5.612	111
-12.457	-6.245	112
-12.696	-6.754	113
-14.868	-6.653	114
-17.889	-6.854	115
-17.998	-4.814	116
-17.751	-4.505	117
-15.476	-4.426	118
-14.729	-4.493	119
-13.903	-1.441	120
-16.283	-0.787	121
-17.448	-1.254	122
-16.733	-4.442	123
-14.361	-3.098	124
-15.577	-3.037	125
-18.168	-2.218	126
-18.833	-4.466	127
-17.685	-6.058	128
-18.051	-5.817	129
-17.496	-4.198	130
-18.892	-6.169	131
-19.472	-4.457	132
-18.255	-4.979	133
-17.818	-5.494	134
-16.705	-7.754	135
-19.563	-7.729	136
-17.491	-6.918	137
-16.635	-7.778	138
-14.38	-6.441	139
-15.773	-7.614	140
-18.187	-8.651	141
-19.826	-10.879	142
-18.479	-11.15	143
-20.065	-9.728	144
-20.045	-9.942	145
-20.732	-6.593	146
-16.495	-6.176	147
-16.676	-6.038	148
-16.251	-6.238	149
-15.052	-4.97	150
-14.298	-5.701	151
-17.497	-6.224	152
-16.985	-4.16	153
-17.406	-6.349	154
-15.937	-7.246	155
-16.885	-7.787	156
-15.882	-8.966	157
-15.656	-9.344	158
-14.301	-8.168	159
-16.019	-5.834	160
-15.281	-5.145	161
-14.83	-2.658	162
-14.871	-2.316	163
-15.166	-0.268	164
-17.998	-3.892	165
-18.711	-2.585	166
-17.583	-2.631	167
-20.065	-3.115	168
-17.471	-4.623	169
-15.398	-6.716	170
-17.275	-7.115	171
-18.126	-3.873	172
-17.457	-4.976	173
-20.222	-6.302	174
-20.012	-4.04	175
-19.971	-4.832	176
-19.892	-6.398	177
-19.597	-4.676	178
-18.947	-3.943	179
-18.015	-1.74	180
-17.617	-2.282	181
-13.904	-1.331	182
-12.587	-1.501	183
-11.077	-4.692	184
-14.096	-3.68	185
-13.241	-2.726	186
-12.632	-0.715	187
-11.33	-0.065	188
-10.738	-3.155	189
-9.744	-2.073	190
-10.581	-3.064	191
-11.373	-5.352	192
-12.043	-3.347	193
-15.323	-3.112	194
-16.196	-2.836	195
-13.294	-2.866	196
-12.71	-2.869	197
-13.227	-2.709	198
-15.533	-1.773	199
-16.166	-0.183	200
-17.098	-4.727	201
-14.71	-4.467	202
-15.992	-5.532	203
-19.157	-4.884	204
-18.8	-3.372	205
-18.185	-4.519	206
-17.089	-5.028	207
-16.903	-5.785	208
-16.749	-3.977	209
-17.441	-3.714	210
-18.177	-5.228	211
-18.549	-4.011	212
-19.259	-6.123	213
-19.379	-4.297	214
-21.824	-7.822	215
-19.177	-6.458	216
-20.194	-7.148	217
-18.335	-6.119	218
-17.963	-8.543	219
-17.118	-8.172	220
-18.87	-6.608	221
-18.888	-5.48	222
-20.538	-7.175	223
-18.572	-8.34	224
-18.881	-9.55	225
-19.654	-6.215	226
-17.017	-6.114	227
-18.656	-9.412	228
-18.136	-8.712	229
-19.297	-7.418	230
-18.922	-8.464	231
-17.473	-6.993	232
-15.782	-6.395	233
-17.365	-7.492	234
-15.34	-5.886	235
-15.842	-4.3	236
-16.5	-8.861	237
-16.262	-9.235	238
-17.551	-8.666	239
-20.213	-10.391	240
-19.46	-11.127	241
-20.187	-9.921	242
-21.494	-10.793	243
-23.083	-9.367	244
-21.91	-13.017	245
-22.885	-12.187	246
-20.829	-13.161	247
-21.415	-14.375	248
-21.155	-9.58	249
-19.624	-13.293	250
-19.921	-12.983	251
-19.313	-9.519	252
-17.546	-7.801	253
-20.812	-7.757	254
-23.292	-8.702	255
-23.753	-8.943	256
-23.521	-9.113	257
-23.218	-9.572	258
-21.755	-8.287	259
-19.669	-5.349	260
-18.731	-3.911	261
-17.698	-4.248	262
-17.607	-3.779	263
-18.087	-6.047	264
-19.921	-6.157	265
-19.524	-7.606	266
-18.534	-5.527	267
-18.901	-6.422	268
-22.68	-8.163	269
-25.083	-7.064	270
-22.292	-6.049	271
-22.883	-6.206	272
-21.227	-10.637	273
-21.057	-9.498	274
-19.999	-8.775	275
-21.045	-7.496	276
-20.184	-7.459	277
-19.989	-7.522	278
-19.985	-8.478	279
-18.808	-10.213	280
-20.363	-9.197	281
-19.418	-9.886	282
-19.891	-7.04	283
-21.064	-7.828	284
-20.322	-8.75	285
-18.704	-8.512	286
-18.944	-6.973	287
-20.163	-8.971	288
-18.207	-5.917	289
-16.943	-3.634	290
-17.382	-4.364	291
-17.537	-2.607	292
-17.509	-3.387	293
-18.773	-4.202	294
-17.104	-4.535	295
-16.017	-3.489	296
-15.944	-3.591	297
-15.896	-5.409	298
-16.492	-5.91	299
-17.715	-3.902	300
-19.032	-3.802	301
-17.915	-6.6	302
-19.332	-4.978	303
-17.744	-2.895	304
-15.707	-3.612	305
-14.053	-0.266	306
-13.762	1.382	307
-13.392	0.291	308
-14.06	1.937	309
-14.693	-0.775	310
-13.394	0.747	311
-12.313	2.259	312
-13.55	0.517	313
-15.993	-1.049	314
-16.555	-1.564	315
-18.084	-1.544	316
-16.669	-1.796	317
-17.649	-1.835	318
-18.355	-2.157	319
-16.913	-2.183	320
-13.961	-2.856	321
-15.54	-4.952	322
-16.472	-3.416	323
-17.227	-1.569	324
-19.87	-1.253	325
-17.45	-3.075	326
-19.122	-3.58	327
-18.363	-3.657	328
-19.694	-4.539	329
-19.67	-3.663	330
-21.116	-3.027	331
-21.116	-4.898	332
-17.119	-2.983	333
-18.629	-5.768	334
-21.166	-6.409	335
-19.411	-7.006	336
-19.21	-8.887	337
-18.433	-10.61	338
-16.958	-11.144	339
-18.096	-10.682	340
-15.498	-9.677	341
-17.005	-7.452	342
-16.891	-6.296	343
-19.84	-4.687	344
-16.893	-5.644	345
-18.869	-6.176	346
-19.536	-7.144	347
-20.676	-7.206	348
-19.171	-5.312	349
-20.578	-6.453	350
-18.921	-7.575	351
-18.383	-7.889	352
-16.788	-6.886	353
-16.423	-5.518	354
-13.046	-5.46	355
-12.498	-4.461	356
-13.734	-3.29	357
-15.396	-4.914	358
-16.411	-4.998	359
-15.767	-2.734	360
-16.479	-4.18	361
-16.948	-6.928	362
-16.51	-5.702	363
-18.863	-5.839	364
-22.259	-5.524	365
-22.406	-4.096	366
-24.094	-2.157	367
-23.392	-2.981	368
-24.508	-3.56	369
-21.866	-2.83	370
-23.165	-4.678	371
-20.608	-6.01	372
-19.72	-5.798	373
-20.28	-5.387	374
-19.793	-4.907	375
-19.603	-6.343	376
-17.827	-5.569	377
-19.034	-8.649	378
-19.248	-6.931	379
-19.264	-5.741	380
-18.559	-6.176	381
-16.982	-6.519	382
-15.899	-5.192	383
-14.634	-3.072	384
-16.622	-1.666	385
-15.557	-3.354	386
-14.88	-2.979	387
-15.931	-4.285	388
-17.722	-4.902	389
-18.216	-6.364	390
-17.239	-8.791	391
-20.284	-8.841	392
-19.201	-7.752	393
-19.7	-7.655	394
-19.513	-4.923	395
-20.349	-4.331	396
-19.426	-6.183	397
-20.134	-5.372	398
-20.455	-4.274	399
-19.147	-7.11	400
-18.817	-5.419	401
-18.999	-6.713	402
-20.555	-3.685	403
-18.967	-2.973	404
-17.855	-3.3	405
-18.792	-6.418	406
-18.29	-4.677	407
-18.465	-4.465	408
-17.324	-3.395	409
-19.04	-2.776	410
-15.839	-1.647	411
-17.623	-2.184	412
-18.116	-5.126	413
-17.631	-2.904	414
-18.235	-2.934	415
-15.435	-4.309	416
-13.817	-3.159	417
-14.655	-2.876	418
-13.637	-4.14	419
-14.528	-2.327	420
-12.896	-4.204	421
-13.282	-2.284	422
-11.571	-3.39	423
-13.2	-1.771	424
-12.236	-0.375	425
-12.072	-2.046	426
-11.755	-0.762	427
-13.899	-2.721	428
-14.58	-3.072	429
-14.19	-2.099	430
-14.887	-0.284	431
-16.168	-0.358	432
-16.737	-1.972	433
-16.434	-3.31	434
-15.16	-3.482	435
-12.68	-1.022	436
-10.881	-2.436	437
-13.403	-3.231	438
-12.016	-3.7	439
-13.949	-4.633	440
-16.098	-5.106	441
-16.879	-4.458	442
-18.166	-7.213	443
-15.798	-6.529	444
-16.266	-9.233	445
-15.785	-7.852	446
-16.545	-8.082	447
-14.183	-7.887	448
-16.074	-8.442	449
-15.976	-8.013	450
-14.633	-7.038	451
-16.867	-6.255	452
-14.479	-7.955	453
-15.175	-3.889	454
-14.818	-4.123	455
-14.363	-5.864	456
-14.434	-4.09	457
-14.51	-2.982	458
-14.672	-2.274	459
-15.616	-0.774	460
-12.401	-4.301	461
-14.039	-3.885	462
-14.21	-1.716	463
-12.933	-2.099	464
-13.533	-3.404	465
-10.949	-1.808	466
-12.565	-4.114	467
-13.948	-4.072	468
-11.931	-4.606	469
-9.863	-5.219	470
-10.646	-4.225	471
-9.857	-4.893	472
-14.265	-3.121	473
-15.813	-2.336	474
-15.538	1.546	475
-15.077	2.242	476
-15.926	2.959	477
-16.701	1	478
-14.278	1.74	479
-16.27	-0.022	480
-16.635	1.055	481
-15.238	0.052	482
-15.576	0.621	483
-12.647	1.791	484
-15.475	1.626	485
-13.998	2.026	486
-13.631	1.013	487
-14.865	-0.206	488
-14.798	1.081	489
-15.105	2.959	490
-14.47	1.531	491
-13.953	1.664	492
-15.272	0.453	493
-15.291	1.132	494
-13.931	0.235	495
-14.475	0.732	496
-14.22	0.857	497
-14.742	1.054	498
-13.875	-0.325	499
-11.214	1.113	500
-11.298	0.713	501
-10.184	-1.143	502
-10.078	-1.648	503
-11.431	-5.068	504
-13.456	-3.281	505
-12.011	-2.152	506
-13.632	-2.812	507
-14.236	-2.19	508
-12.115	-1.046	509
-12.58	0.167	510
-13.673	0.81	511
-13.531	0.311	512
-13.986	-1.151	513
-14.671	-1.798	514
-14.529	-2.952	515
-15.061	-1.717	516
-15.752	-0.669	517
-18.646	0.126	518
-17.608	-0.768	519
-17.562	-1.538	520
-16.972	-1.149	521
-18.427	0.245	522
-16.926	0.467	523
-16.492	-1.095	524
-14.722	0.089	525
-13.538	0.753	526
-13.881	-1.417	527
-15.307	-1.016	528
-16.329	-2.291	529
-14.484	-1.21	530
-13.803	-1.624	531
-13.858	-0.623	532
-12.957	-0.534	533
-12.526	-0.88	534
-12.127	0.147	535
-11.669	-1.658	536
-12.133	-2.154	537
-13.794	-1.496	538
-14.742	-1.959	539
-11.691	0.802	540
-11.821	0.906	541
-10.044	-0.502	542
-11.599	-3.585	543
-10.86	-0.083	544
-10.603	0.41	545
-10.062	1.547	546
-5.858	1.468	547
-6.095	-0.627	548
-9.097	-3.955	549
-8.614	-3.152	550
-10.818	-3.679	551
-7.496	-4.474	552
-9.211	-3.631	553
-9.094	-4.534	554
-5.873	-1.662	555
-10.307	-4.242	556
-8.841	-2.909	557
-11.443	-3.124	558
-9.666	-2.673	559
-10.708	-3.418	560
-13.181	-3.906	561
-10.761	-4.032	562
-10.342	-2.79	563
-10.39	-5.367	564
-10.814	-4.319	565
-15.371	-5.502	566
-15.783	-3.607	567
-14.221	-3.562	568
-16.712	-2.867	569
-15.877	-5.718	570
-15.452	-4.244	571
-13.797	-4.284	572
-13.738	-5.917	573
-13.756	-5.855	574
-13.867	-6.479	575
-12.063	-6.674	576
-12.865	-5.303	577
-10.694	-7.116	578
-11.532	-5.828	579
-14.998	-5.183	580
-15.828	-7.182	581
-17.097	-7.291	582
-18.121	-6.327	583
-18.259	-5.637	584
-19.046	-6.321	585
-18.321	-7.182	586
-18.181	-8.275	587
-18.004	-8.561	588
-17.8	-4.748	589
-18.188	-4.076	590
-16.026	-5.46	591
-18.303	-5.961	592
-16.627	-6.733	593
-15.914	-5.682	594
-13.393	-5.987	595
-15.05	-5.021	596
-15.545	-4.493	597
-15.328	-5.217	598
-14.331	-3.907	599
-14.93	-0.672	600
-13.68	-2.244	601
-14.327	1.218	602
-13.712	4.367	603
-14.359	1.563	604
-12.266	-0.419	605
-13.214	-3.208	606
-11.719	-2.769	607
-12.425	-3.695	608
-16.081	-5.026	609
-14.655	-2.887	610
-12.465	-1.299	611
-11.585	2.259	612
-13.055	1.169	613
-14.714	-1.029	614
-14.695	-2.779	615
-16.248	-2.491	616
-13.866	-3.973	617
-13.631	-5.58	618
-12.134	-3.393	619
-13.146	-2.722	620
-11.062	-3.369	621
-10.483	-3.443	622
-9.689	-6.078	623
-9.799	-5.634	624
-9.095	-6.17	625
-11.338	-5.255	626
-10.654	-6.14	627
-11.311	-5.195	628
-10.343	-3.849	629
-10.998	-1.77	630
-9.744	-2.673	631
-12.273	-3.565	632
-13.754	-2.048	633
-13.489	-3.433	634
-13.889	-1.148	635
-13.174	-2.391	636
-14.975	-3.29	637
-11.817	-4.588	638
-13.022	-2.811	639
-10.044	-1.559	640
-8.804	-1.44	641
-9.679	-3.19	642
-10.201	-0.788	643
-8.093	-1.299	644
-9.422	-2.83	645
-7.346	-3.675	646
-7.816	-3.758	647
-9.099	-5.087	648
-9.05	-5.617	649
-10.309	-4.233	650
-11.533	-3.997	651
-12.578	-3.658	652
-12.035	-4.407	653
-14.465	-6.565	654
-14.23	-5.024	655
-14.543	-6.174	656
-15.307	-7.963	657
-12.75	-6.995	658
-10.683	-7.196	659
-12.943	-5.811	660
-12.442	-4.768	661
-10.409	-5.018	662
-9.87	-4.373	663
-11.12	-4.447	664
-10.512	-4.083	665
-10.726	-3.98	666
-10.412	-4.787	667
-11.962	-5.709	668
-11.46	-5.457	669
-12.045	-7.248	670
-11.23	-7.483	671
-9.583	-4.42	672
-11.202	-5.191	673
-12.095	-5.263	674
-11.623	-4.174	675
-12.568	-3.239	676
-9.021	-1.696	677
-10.069	-3.918	678
-11.307	-4.529	679
-11.655	-6.142	680
-9.995	-5.335	681
-11.011	-4.677	682
-10.514	-5.74	683
-12.042	-6.479	684
-14.642	-9.435	685
-12.886	-6.554	686
-11.053	-4.643	687
-11.81	-4.413	688
-10.557	-4.241	689
-9.707	-0.966	690
-9.907	-2.849	691
-11.548	-3.57	692
-9.56	-1.497	693
-11.174	0.537	694
-11.029	-3.082	695
-12.207	-3.987	696
-12.096	-4.87	697
-14.328	-4.992	698
-15.362	-8.171	699
-16.363	-7.681	700
-14.316	-7.063	701
-11.427	-4.745	702
-13.478	-7.559	703
-11.715	-7.983	704
-12.331	-8.541	705
-11.152	-7.086	706
-9.907	-6.311	707
-11.791	-6.872	708
-12.38	-4.289	709
-15.059	-4.799	710
-13.172	-6.916	711
-12.147	-7.289	712
-13.625	-7.595	713
-13.699	-7.448	714
-14.393	-5.098	715
-13.481	-3.652	716
-15.023	-5.454	717
-15.216	-7.443	718
-12.958	-3.212	719
-13.639	-4.787	720
-14.429	-6.098	721
-13.5	-3.32	722
-12.992	-4.345	723
-10.923	-6.173	724
-9.036	-6.805	725
-10.059	-5.851	726
-11.058	-6.119	727
-10.696	-6.472	728
-12.164	-4.284	729
-11.93	-4.937	730
-13.969	-7.592	731
-14.528	-6.919	732
-15.386	-4.977	733
-14.1	-5.402	734
-15.071	-5.62	735
-15.715	-5.112	736
-14.533	-1.017	737
-15.621	-0.539	738
-16.429	-4.688	739
-16.151	-3.853	740
-15.966	-4.436	741
-13.762	-2.984	742
-14.01	-2.484	743
-13.246	-1.494	744
-13.437	-3.734	745
-13.009	-3.911	746
-12.199	-6.377	747
-11.423	-6.432	748
-11.364	-4.79	749
-11.736	-3.904	750
-10.843	-3.673	751
-10.655	-1.853	752
-10.781	-1.553	753
-11.964	-3.66	754
-10.788	-2.512	755
-12.979	-3.383	756
-13.179	-1.04	757
-11.844	-2.725	758
-11.304	-3.665	759
-13.279	-1.793	760
-11.177	-1.246	761
-10.393	0.744	762
-12.887	-1.997	763
-15.541	-5.782	764
-14.236	-5.906	765
-14.215	-8.584	766
-15.121	-7.995	767
-15.169	-5.324	768
-10.671	-2.198	769
-14.633	-2.202	770
-15.035	-3.354	771
-16.429	-3.971	772
-18.001	-5.139	773
-14.78	-4.065	774
-14.489	-1.791	775
-15.602	2.711	776
-15.791	0.372	777
-15.666	1.912	778
-15.435	2.459	779
-15.228	1.749	780
-15.493	1.961	781
-15.185	-2.821	782
-16.859	-2.281	783
-20.157	-4.325	784
-18.617	-4.296	785
-19.782	-3.43	786
-18.112	-1.163	787
-18.626	-1.723	788
-16.31	-0.079	789
-15.349	0.949	790
-15.756	1.076	791
-14.738	-0.146	792
-14.324	-2.898	793
-14.245	-1.161	794
-12.919	-1.976	795
-11.787	-2.405	796
-12.877	-1.684	797
-11.986	-2.198	798
-13.987	-1.696	799
-13.54	-3.577	800
-14.682	-3.606	801
-15.322	-4.019	802
-15.259	-4.305	803
-13.435	-1.719	804
-11.869	2.017	805
-14.448	3.446	806
-14.212	5.361	807
-13.521	3.108	808
-15.115	4.079	809
-15.16	5.222	810
-15.157	0.941	811
-17.424	2.136	812
-15.619	2.755	813
-15.754	1.074	814
-12.493	1.221	815
-10.572	1.955	816
-11.776	3.151	817
-9.958	1.593	818
-12.497	2.74	819
-11.776	4.761	820
-14.401	0.56	821
-13.556	1.611	822
-13.874	3.279	823
-13.515	5.423	824
-13.597	4.543	825
-13.814	4.96	826
-14.384	2.556	827
-10.78	2.394	828
-8.9	3.434	829
-8.225	2.402	830
-9.187	2.015	831
-10.186	3.972	832
-10.957	4.93	833
-12.707	4.259	834
-13.292	5.07	835
-13.878	4.961	836
-12.753	8.26	837
-10.923	6.88	838
-14.771	6.177	839
-16.323	5.28	840
-15.759	3.808	841
-19.881	0.21	842
-19.905	0.409	843
-21.826	-0.053	844
-22.285	-0.751	845
-19.759	-1.329	846
-18.016	-1.309	847
-18.508	0.069	848
-17.645	-2.605	849
-18.684	-5.055	850
-18.451	-3.797	851
-17.416	-3.564	852
-16.355	-1.3	853
-15.35	-1.557	854
-15.175	-1.062	855
-14.384	0.316	856
-15.957	-2.12	857
-17.212	-3.058	858
-15.802	-2.558	859
-17.904	-3.587	860
-14.806	-2.46	861
-12.606	-4.345	862
-12.752	-2.346	863
-14.946	-2.556	864
-14.982	-2.74	865
-15.196	-4.202	866
-14.997	-3.919	867
-15.253	-3.356	868
-15.648	-1.665	869
-15.199	-3.373	870
-17.076	-1.343	871
-17.51	0.701	872
-14.744	-1.876	873
-18.791	-2.529	874
-18.818	-1.978	875
-18.657	-2.046	876
-16.835	-3.409	877
-16.306	-4.325	878
-15.058	-6.411	879
-17.168	-7.989	880
-15.047	-3.968	881
-16.387	-3.251	882
-16.443	-2.437	883
-17.056	-0.609	884
-16.025	-2.132	885
-19.002	-2.003	886
-17.933	-1.978	887
-17.882	-3.377	888
-15.973	-4.612	889
-17.574	-2.169	890
-16.935	-4.917	891
-15.507	-3.19	892
-13.585	-2.563	893
-14.346	-0.417	894
-15.825	-1.676	895
-14.089	-2.762	896
-14.8	0.011	897
-15.175	-1.741	898
-16.847	-5.279	899
-15.368	-5.697	900
-15.071	-6.725	901
-12.253	-7.522	902
-13.86	-8.365	903
-15.895	-9.876	904
-15.102	-9.49	905
-14.04	-7.678	906
-15.842	-8.532	907
-14.149	-7.178	908
-16.353	-8.832	909
-18.142	-6.626	910
-17.809	-7.163	911
-19.477	-7.509	912
-20.492	-7.464	913
-17.47	-11.399	914
-17.64	-12.489	915
-17.215	-8.307	916
-18.585	-6.644	917
-17.748	-4.705	918
-18.631	-3.955	919
-18.562	-5.634	920
-19.678	-3.902	921
-16.941	-2.54	922
-15.92	0.183	923
-14.371	1.019	924
-15.775	-1.975	925
-17.783	2.024	926
-16.409	0.753	927
-15.163	-1.265	928
-13.227	-1.094	929
-12.379	-1.263	930
-12.175	1.652	931
-10.866	3.235	932
-14.067	0.699	933
-13.656	0.247	934
-16.224	-2.788	935
-14.263	-1.426	936
-15.959	-0.032	937
-13.057	0.965	938
-14.396	0.521	939
-13.02	3.44	940
-11.135	3.097	941
-12.047	2.425	942
-11.576	0.928	943
-11.936	0.84	944
-10.512	2.056	945
-8.682	4.812	946
-7.094	4.015	947
-9.769	4.467	948
-11.179	1.36	949
-10.064	3.79	950
-11.005	3.334	951
-12.315	1.42	952
-12.993	1.531	953
-14.051	-0.991	954
-13.4	-1.71	955
-13.292	-2.693	956
-11.875	-1.945	957
-13.105	-1.559	958
-14.986	-2.918	959
-14.166	-2.447	960
-13.953	-2.73	961
-13.2	-2.388	962
-11.913	-0.611	963
-13.742	-1.082	964
-13.817	-1.021	965
-16.345	-0.542	966
-17.78	-1.984	967
-15.673	-2.257	968
-15.424	-0.96	969
-16.13	-2.152	970
-16.979	-2.568	971
-15.729	-2.488	972
-14.245	-1.721	973
-15.043	-1.383	974
-14.455	0.874	975
-12.999	1.884	976
-14.197	-0.024	977
-12.915	-0.769	978
-13.259	-1.027	979
-15.784	-0.605	980
-15.085	-2.426	981
-16.093	-2.365	982
-15.06	-1.949	983
-13.974	-1.941	984
-12.335	-0.371	985
-13.888	-2.208	986
-13.33	-1.088	987
-17.015	-3.119	988
-17.111	-2.231	989
-16.752	-3.606	990
-16.66	-3.476	991
-16.704	-5.234	992
-18.57	-1.05	993
-15.648	-0.43	994
-16.04	0.078	995
-15.347	-1.683	996
-15.194	-0.369	997
-16.574	1.041	998
-18.584	-1.889	999
-17.726	2.32	1000
-19.387	0.328	1001
-21.693	0.643	1002
-19.497	0.695	1003
-17.752	1.853	1004
-13.275	0.744	1005
-14.873	-2.646	1006
-15.081	-3.322	1007
-17.897	-4.343	1008
-16.58	-4.262	1009
-16.787	-7.191	1010
-17.247	-7.928	1011
-17.63	-6.201	1012
-16.027	-7.423	1013
-17.357	-8.869	1014
-18.422	-6.779	1015
-16.214	-6.751	1016
-17.323	-8.045	1017
-17.849	-8.018	1018
-20.317	-8.146	1019
-21.191	-7.852	1020
-21.137	-10.553	1021
-17.315	-8.383	1022
-18.733	-4.148	1023
-16.235	-5.092	1024
-16.092	-6.223	1025
-16.821	-7.263	1026
-16.052	-5.343	1027
-16.862	-4.38	1028
-16.235	-3.909	1029
-14.727	-3.2	1030
-14.569	-2.522	1031
-15.576	-3.698	1032
-15.159	-5.136	1033
-16.199	-4.061	1034
-14.716	-3.495	1035
-17.526	-5.54	1036
-16.237	-4.178	1037
-16.418	-5.064	1038
-14.975	-4.651	1039
-16.544	-4.698	1040
-20.105	-7.6	1041
-20.364	-4.702	1042
-19.744	-4.655	1043
-18.827	-5.831	1044
-18.443	-2.708	1045
-18.121	-5.224	1046
-18.325	-2.492	1047
-17.541	-3.435	1048
-16.864	-6.611	1049
-16.57	-3.815	1050
-17.311	-3.113	1051
-16.906	-4.145	1052
-18.672	-3.666	1053
-17.649	-2.026	1054
-17.388	-3.082	1055
-17.838	-5.624	1056
-18.754	-4.757	1057
-19.635	-5.988	1058
-19.556	-5.257	1059
-17.88	-1.782	1060
-17.947	-4.4	1061
-18.682	-2.685	1062
-20.348	-1.443	1063
-21.891	-3.129	1064
-23.395	-2.221	1065
-22.57	-0.761	1066
-22.43	-5.775	1067
-22.552	-5.563	1068
-22.014	-5.433	1069
-24.96	-4.406	1070
-25.493	-4.462	1071
-25.81	-5.712	1072
-25.765	-9.097	1073
-25.415	-10.895	1074
-24.658	-7.354	1075
-24.234	-8.899	1076
-23.478	-3.928	1077
-24.863	-5.418	1078
-24.191	-3.156	1079
-24.889	-5.027	1080
-24.652	-4.81	1081
-24.265	-2.267	1082
-23.286	-2.087	1083
-22.854	-2.869	1084
-22.444	-3.565	1085
-22.672	-4.051	1086
-23.225	-3.673	1087
-23.147	-5.849	1088
-21.558	-6.293	1089
-22.352	-7.074	1090
-20.338	-8.843	1091
-21.161	-9.192	1092
-17.687	-6.584	1093
-16.287	-6.091	1094
-15.247	-6.44	1095
-18.454	-9.269	1096
-19.805	-12.549	1097
-18.133	-9.01	1098
-18.139	-8.76	1099
-17.812	-7.761	1100
-17.07	-7.899	1101
-18.437	-6.265	1102
-18.209	-6.151	1103
-20.279	-6.334	1104
-18.748	-7.373	1105
-20.774	-9.506	1106
-20.765	-7.762	1107
-19.63	-6.977	1108
-17.001	-5.082	1109
-19.8	-8.952	1110
-21.627	-10.484	1111
-19.732	-8.339	1112
-21.639	-7.738	1113
-21.138	-8.378	1114
-22.266	-8.281	1115
-20.224	-10.683	1116
-18.632	-9.118	1117
-19.307	-8.65	1118
-21.311	-10.328	1119
-18.208	-8.094	1120
-15.228	-8.333	1121
-16.676	-5.972	1122
-18.726	-6.295	1123
-18.099	-6.878	1124
-19.705	-5.447	1125
-18.995	-7.315	1126
-18.335	-7.794	1127
-18.539	-7.184	1128
-19.962	-8.472	1129
-18.41	-9.032	1130
-21.101	-8.498	1131
-20.149	-6.449	1132
-21.579	-8.679	1133
-23.96	-8.786	1134
-24.235	-10.15	1135
-25.903	-9.878	1136
-24.778	-7.877	1137
-24.79	-8.566	1138
-23.742	-6.715	1139
-23.343	-6.454	1140
-21.288	-7.55	1141
-23.191	-9.662	1142
-22.719	-7.277	1143
-19.021	-7.374	1144
-20.758	-7.854	1145
-18.867	-7.614	1146
-23.572	-7.763	1147
-23.48	-8.921	1148
-24.693	-7.646	1149
-24.098	-9.741	1150
-22.129	-9.151	1151
-21.654	-10.201	1152
-22.411	-9.429	1153
-23.26	-8.606	1154
-24.089	-9.688	1155
-24.954	-10.975	1156
-24.665	-10.012	1157
-23.225	-11.875	1158
-24.07	-11.092	1159
-25.923	-10.144	1160
-25.302	-7.851	1161
-24.155	-6.982	1162
-20.536	-8.244	1163
-21.45	-8.89	1164
-21.265	-8.378	1165
-23.089	-9.303	1166
-21.002	-11.624	1167
-21.802	-8.662	1168
-22.859	-7.816	1169
-24.191	-7.882	1170
-22.424	-6.442	1171
-22.824	-8.576	1172
-20.706	-8.765	1173
-21.521	-9.914	1174
-22.482	-10.498	1175
-20.786	-7.786	1176
-20.642	-7.954	1177
-20.802	-8.518	1178
-20.475	-7.257	1179
-19.785	-4.297	1180
-21.233	-2.296	1181
-21.308	-4.593	1182
-21.082	-3.055	1183
-19.085	-3.194	1184
-17.706	-4.18	1185
-17.497	-3.46	1186
-18.297	-2.62	1187
-20.184	-0.33	1188
-19.295	0.601	1189
-19.931	2.471	1190
-21.783	0.213	1191
-22.901	-1.466	1192
-20.959	0.426	1193
-20.769	0.904	1194
-19.896	-1.193	1195
-19.348	-0.158	1196
-18.699	-0.24	1197
-18.105	-0.233	1198
-19.301	-4.681	1199
-18.865	-6.19	1200
-17.404	-3.635	1201
-16.471	-4.172	1202
-16.377	-6.508	1203
-17.003	-5.226	1204
-17.41	-5.94	1205
-18.386	-7.756	1206
-16.368	-4.455	1207
-16.321	-4.583	1208
-14.627	-4.467	1209
-16.7	-5.066	1210
-14.128	-4.531	1211
-16.534	-6.423	1212
-19.605	-7.902	1213
-18.874	-6.654	1214
-17.253	-7.59	1215
-15.666	-4.945	1216
-16.361	-6.555	1217
-17.007	-6.04	1218
-16.429	-7.802	1219
-16.468	-6.905	1220
-16.991	-10.492	1221
-15.943	-7.812	1222
-14.539	-8.173	1223
-15.259	-5.033	1224
-15.566	-5.378	1225
-14.75	-5.158	1226
-14.985	-3.696	1227
-16.014	-6.926	1228
-17.469	-6.062	1229
-17.898	-5.815	1230
-17.01	-7.133	1231
-16.031	-6.425	1232
-15.256	-4.673	1233
-16.996	-7.947	1234
-16.331	-8.901	1235
-16.821	-7.088	1236
-17.283	-10.006	1237
-16.62	-9.71	1238
-15.563	-9.383	1239
-15.931	-10.491	1240
-14.521	-6.853	1241
-14.317	-8.272	1242
-16.452	-9.124	1243
-15.95	-7.643	1244
-16.326	-7.537	1245
-17.454	-8.347	1246
-16.746	-9.326	1247
-16.354	-7.125	1248
-17.247	-9.642	1249
-15.986	-9.971	1250
-15.182	-8.381	1251
-14.356	-10.026	1252
-11.962	-9.404	1253
-11.974	-9.729	1254
-11.156	-9.448	1255
-17.284	-8.74	1256
-18.187	-9.412	1257
-20.35	-9.299	1258
-20.304	-8.237	1259
-17.494	-7.563	1260
-14.741	-8.927	1261
-15.345	-10.05	1262
-14.35	-6.325	1263
-15.314	-6.634	1264
-16.36	-7.501	1265
-14.904	-7.178	1266
-14.933	-7.81	1267
-16.231	-5.565	1268
-15.932	-3.946	1269
-15.188	-4.149	1270
-15.622	-4.12	1271
-13.977	-4.777	1272
-12.071	-8.014	1273
-11.147	-7.825	1274
-12.425	-6.533	1275
-11.012	-6.67	1276
-10.633	-8.064	1277
-13.325	-8.093	1278
-13.41	-5.803	1279
-13.474	-6.522	1280
-11.698	-5.581	1281
-12.37	-7.187	1282
-11.236	-8.322	1283
-12.178	-6.924	1284
-12.12	-5.878	1285
-13.559	-4.434	1286
-15.396	-6.744	1287
-13.861	-7.86	1288
-18.184	-6.355	1289
-17.159	-7.509	1290
-16.549	-2.988	1291
-15.978	-1.165	1292
-14.728	-1.019	1293
-14.725	-5.13	1294
-15.401	-5.887	1295
-15.978	-7.922	1296
-15.696	-6.609	1297
-13.749	-6.62	1298
-15.436	-7.613	1299
-19.367	-8.987	1300
-18.1	-5.838	1301
-19.457	-6.895	1302
-22.046	-8.028	1303
-17.396	-6.752	1304
-15.562	-4.294	1305
-17.005	-4.433	1306
-16.007	-2.34	1307
-15.487	-3.096	1308
-14.313	-2.866	1309
-14.748	-0.733	1310
-15.123	-2.064	1311
-14.939	-3.325	1312
-17.086	-1.82	1313
-17.583	-4.624	1314
-17.58	-4.033	1315
-16.754	-1.16	1316
-18.058	-1.895	1317
-16.135	-1.67	1318
-14.617	-1.247	1319
-15.23	-1.353	1320
-16.285	-1.479	1321
-16.851	-0.635	1322
-17.791	-2.459	1323
-16.649	-2.096	1324
-17.347	-0.308	1325
-18.469	-0.585	1326
-20.356	-1.139	1327
-21.679	-2.632	1328
-21.288	-3.769	1329
-20.916	-3.658	1330
-22.394	-4.25	1331
-22.706	-6.228	1332
-22.82	-7.428	1333
-22.98	-5.929	1334
-21.123	-5.331	1335
-21.6	-6.902	1336
-23.712	-5.25	1337
-22.238	-4.348	1338
-22.19	-4.156	1339
-20.475	-5.277	1340
-19.666	-8.19	1341
-20.116	-6.969	1342
-18.432	-6.296	1343
-18.215	-8.912	1344
-17.618	-10.844	1345
-15.841	-12.583	1346
-17.797	-13.474	1347
-17.981	-9.126	1348
-18.542	-8.411	1349
-16.672	-8.243	1350
-15.681	-5.647	1351
-15.585	-5.976	1352
-16.118	-5.994	1353
-15.003	-6.508	1354
-12.41	-6.146	1355
-13.199	-5.113	1356
-12.506	-7.436	1357
-14.885	-6.688	1358
-14.707	-6.828	1359
-14.928	-4.374	1360
-14.577	-4.326	1361
-16.812	-2.467	1362
-18.096	-4.37	1363
-19.021	-4.423	1364
-16.091	-2.536	1365
-18.101	-4.03	1366
-13.789	0.138	1367
-11.269	-2.207	1368
-10.621	-1.86	1369
-12.773	-0.969	1370
-13.103	-0.744	1371
-13.732	-4.39	1372
-15.638	-2.486	1373
-13.282	-2.139	1374
-15.037	-2.783	1375
-12.719	-1.779	1376
-14.885	-2.671	1377
-14.517	-3.839	1378
-14.532	-3.904	1379
-12.175	0.209	1380
-10.741	0.275	1381
-13.538	-0.139	1382
-13.912	1.094	1383
-15.444	-1.205	1384
-12.489	-2.49	1385
-12.689	-1.614	1386
-14.418	-1.051	1387
-14.329	-2.753	1388
-14.919	-3.497	1389
-16.799	-4.076	1390
-18.074	-5.137	1391
-16.044	-2.965	1392
-14.551	-5.378	1393
-11.796	-5.425	1394
-13.358	-3.987	1395
-14.392	-4.784	1396
-15.666	-2.579	1397
-16.75	-4.123	1398
-16.078	-4.902	1399
-14.724	-1.501	1400
-11.85	-1.27	1401
-11.568	-2.367	1402
-10.098	-3.13	1403
-12.054	-2.474	1404
-11.271	0.606	1405
-11.884	1.534	1406
-12.937	3.431	1407
-15.722	2.586	1408
-14.421	2.449	1409
-15.28	1.432	1410
-15.819	1.99	1411
-14.792	3.055	1412
-15.166	4.042	1413
-15.804	1.52	1414
-13.082	-0.55	1415
-12.01	0.105	1416
-13.129	1.971	1417
-13.865	0.981	1418
-12.748	4.188	1419
-12.096	4.051	1420
-11.473	3.601	1421
-9.762	2.8	1422
-10.356	1.322	1423
-7.968	3.127	1424
-8.863	4.729	1425
-9.601	1.929	1426
-11.444	-0.782	1427
-8.84	0.185	1428
-8.715	-0.726	1429
-9.138	-2.297	1430
-10.633	-2.472	1431
-10.073	-1.905	1432
-10.01	-3.934	1433
-8.655	-4.707	1434
-12.012	-4.811	1435
-12.326	-5.711	1436
-14.234	-5.523	1437
-14.346	-5.938	1438
-13.675	-7.549	1439
-14.758	-6.282	1440
-16.203	-4.902	1441
-16.408	-4.851	1442
-16.188	-5.51	1443
-15.465	-4.436	1444
-14.896	-3.621	1445
-14.259	-1.456	1446
-14.238	-0.654	1447
-13.072	0.406	1448
-14.654	-0.151	1449
-13.238	-0.312	1450
-13.416	-0.825	1451
-14.362	-1.243	1452
-12.507	0.266	1453
-13.448	0.515	1454
-13.137	-0.919	1455
-14.438	-1.223	1456
-16.826	-0.353	1457
-15.409	-2.063	1458
-14.944	-1.275	1459
-14.466	-2.185	1460
-16.454	-5.027	1461
-15.541	-4.544	1462
-15.084	-5.853	1463
-13.208	-5.894	1464
-15.879	-4.903	1465
-17.17	-5.832	1466
-17.005	-4.507	1467
-18.12	-6.722	1468
-19.091	-7.886	1469
-17.412	-7.078	1470
-18.539	-8.779	1471
-19.254	-7.671	1472
-17.287	-9.163	1473
-19.957	-8.345	1474
-18.592	-9.023	1475
-18.081	-6.458	1476
-18.978	-6.214	1477
-18.897	-4.808	1478
-18.652	-4.573	1479
-17.534	-6.479	1480
-16.981	-8.58	1481
-16.402	-7.915	1482
-16.081	-11.315	1483
-17.365	-12.603	1484
-14.318	-11.964	1485
-14.728	-9	1486
-15.105	-10.722	1487
-13.64	-8.869	1488
-15.729	-5.985	1489
-15.384	-7.456	1490
-14.169	-7.989	1491
-13.974	-6.724	1492
-14.437	-9.779	1493
-17.585	-7.773	1494
-17.458	-7.19	1495
-16.609	-11.145	1496
-13.662	-11.118	1497
-14.18	-10.16	1498
-12.899	-11.504	1499
-12.916	-9.806	1500
-11.67	-10.284	1501
-9.304	-6.616	1502
-8.398	-7.934	1503
-9.008	-6.615	1504
-8.595	-4.805	1505
-11.607	-6.574	1506
-10.463	-5.471	1507
-11.345	-5.134	1508
-11.493	-6.319	1509
-11.945	-5.065	1510
-11.568	-3.185	1511
-12.356	-4.254	1512
-13.887	-8.885	1513
-15.134	-9.595	1514
-13.333	-8.233	1515
-12.69	-8.69	1516
-11.759	-10.22	1517
-11.787	-12.153	1518
-12.727	-12.304	1519
-15.747	-11.577	1520
-16.265	-12.076	1521
-16.206	-13.771	1522
-14.585	-14.214	1523
-15.81	-13.227	1524
-14.458	-12.403	1525
-13.121	-8.624	1526
-14.465	-8.044	1527
-12.753	-9.011	1528
-12.734	-6.982	1529
-12.268	-6.699	1530
-12.813	-6.425	1531
-13.932	-7.887	1532
-13.585	-8.186	1533
-15.24	-9.379	1534
-16.355	-11.144	1535
-18.308	-12.236	1536
-16.948	-9.049	1537
-17.043	-10.666	1538
-17.037	-10.885	1539
-18.651	-11.276	1540
-16.467	-11.676	1541
-15.713	-11.295	1542
-13.962	-10.418	1543
-16.551	-11.121	1544
-15.44	-8.289	1545
-13.346	-6.25	1546
-13.837	-6.848	1547
-14.211	-6.109	1548
-12.768	-6.694	1549
-13.319	-5.448	1550
-13.626	-4.907	1551
-13.644	-2.346	1552
-10.894	-2.943	1553
-14.499	-2.961	1554
-13.892	-5.918	1555
-11.828	-1.512	1556
-12.564	-0.477	1557
-10.962	-0.787	1558
-12.298	-1.73	1559
-11.353	-1.226	1560
-11.149	-1.795	1561
-13.279	-0.988	1562
-11.675	0.43	1563
-10.857	-0.327	1564
-9.76	-0.319	1565
-7.305	0.234	1566
-11.934	-1.602	1567
-10.216	0.609	1568
-12.12	2.459	1569
-9.737	3.828	1570
-10.948	2.919	1571
-13.302	3.242	1572
-10.695	5.666	1573
-12.276	4.585	1574
-12.567	6.14	1575
-13.173	4.406	1576
-13.694	2.467	1577
-14.907	1.215	1578
-13.505	1.057	1579
-13.391	2.235	1580
-13.929	0.211	1581
-11.803	0.216	1582
-10.175	-1.48	1583
-9.64	-4.346	1584
-10.664	-5.074	1585
-13.146	-5.301	1586
-14.792	-5.836	1587
-12.732	-5.821	1588
-13.244	-5.907	1589
-15.074	-5.835	1590
-15.797	-6.944	1591
-19.435	-8.011	1592
-17.049	-10.039	1593
-18.588	-7.818	1594
-17.542	-8.055	1595
-19.817	-8.197	1596
-20.821	-6.479	1597
-22.299	-8.051	1598
-19.364	-6.051	1599
-18.967	-6.131	1600
-17.011	-5.378	1601
-16.936	-3.325	1602
-18.827	-5.139	1603
-19.558	-5.672	1604
-17.91	-5.454	1605
-18.832	-3.296	1606
-21.509	-2.015	1607
-20.801	-3.476	1608
-20.498	-2.12	1609
-20.613	-2.757	1610
-20.684	-2.428	1611
-18.135	-3.344	1612
-17.194	-1.107	1613
-17.472	-1.144	1614
-17.947	-1.072	1615
-17.477	-2.044	1616
-16.308	-2.614	1617
-18.295	-2.432	1618
-17.97	-1.981	1619
-19.592	-1.596	1620
-19.577	-0.063	1621
-17.971	1.707	1622
-17.335	1.649	1623
-20.474	-0.573	1624
-17.595	0.329	1625
-15.127	-1.033	1626
-17.643	-2.135	1627
-19.271	0.172	1628
-17.371	-0.765	1629
-18.27	-2.12	1630
-19.152	-3.111	1631
-20.025	-3.157	1632
-22.083	-1.709	1633
-22.166	-4.454	1634
-19.738	-4.49	1635
-18.463	-3.555	1636
-19.908	-4.171	1637
-19.349	-3.303	1638
-21.511	-3.56	1639
-19.852	-2.073	1640
-17.836	-1.428	1641
-20.81	-1.218	1642
-19.962	1.773	1643
-21.68	2.704	1644
-17.57	3.561	1645
-17.906	3.206	1646
-20.022	2.399	1647
-19.99	0.111	1648
-17.009	-0.476	1649
-17.795	0.171	1650
-17.026	0.442	1651
-16.035	1.32	1652
-16.106	-0.951	1653
-14.289	-1.182	1654
-17.846	-1.797	1655
-16.502	-1.61	1656
-15.518	-2.849	1657
-16.966	0.792	1658
-16.108	2.247	1659
-16.338	1.037	1660
-15.94	-1.271	1661
-15.934	0.032	1662
-17.778	1.432	1663
-17.205	4.524	1664
-19.029	4.49	1665
-17.502	5.898	1666
-20.545	5.307	1667
-19.45	2.84	1668
-22.106	3.641	1669
-22.103	2.071	1670
-23.104	2.059	1671
-23.45	2.467	1672
-22.421	2.216	1673
-21.133	3.103	1674
-24.208	2.694	1675
-22.07	1.865	1676
-23.067	3.038	1677
-21.433	2.421	1678
-21.637	2.085	1679
-19.939	1.855	1680
-21.743	3.101	1681
-22.614	0.843	1682
-20.351	0.196	1683
-18.144	-0.249	1684
-20.876	-0.667	1685
-21.673	-1.458	1686
-22.373	2.48	1687
-20.563	1.398	1688
-20.693	2.711	1689
-21.396	0.786	1690
-20.282	1.888	1691
-19.298	0.936	1692
-18.752	3.203	1693
-17.991	1.54	1694
-17.336	-0.569	1695
-18.437	-0.354	1696
-21.102	-1.186	1697
-21.789	-0.794	1698
-22.061	-1.925	1699
-22.183	-5.741	1700
-21.969	-4.816	1701
-22.802	-3.75	1702
-19.721	-2.794	1703
-19.237	1.289	1704
-18.742	1.745	1705
-19.35	3.038	1706
-18.622	2.399	1707
-18.187	2.052	1708
-16.52	2.387	1709
-15.911	4.236	1710
-18.867	0.963	1711
-19.86	2.531	1712
-18.093	0.34	1713
-16.734	1.18	1714
-15.596	1.054	1715
-15.299	2.581	1716
-14.867	1.312	1717
-15.176	1.246	1718
-17.476	1.171	1719
-15.513	-0.13	1720
-16.972	-3.595	1721
-18.255	-1.889	1722
-14.397	-0.382	1723
-13.437	0.752	1724
-11.819	-3.353	1725
-14.101	-1.761	1726
-16.604	-4.463	1727
-15.065	-4.312	1728
-15.728	-3.439	1729
-16.6	-3.581	1730
-15.856	-2.31	1731
-16.349	-0.745	1732
-14.445	0.245	1733
-13.525	-1.265	1734
-14.879	-2.671	1735
-14.123	1.925	1736
-14.232	0.779	1737
-15.11	-0.157	1738
-14.824	-1.075	1739
-16.894	-2.245	1740
-14.707	-5.1	1741
-14.683	-0.718	1742
-13.821	1.821	1743
-13.521	1.591	1744
-14.053	1.808	1745
-14.091	-0.581	1746
-13.983	-0.306	1747
-14.261	0.329	1748
-17.117	0.256	1749
-20.654	0.22	1750
-18.761	2.17	1751
-17.337	3.29	1752
-16.143	2.651	1753
-18.214	2.482	1754
-15.662	3.837	1755
-16.083	2.638	1756
-13.522	0.727	1757
-13.582	-3.261	1758
-12.398	-1.859	1759
-11.612	-1.398	1760
-10.785	-2.659	1761
-13.578	-2.958	1762
-12.826	0.026	1763
-11.158	-1.106	1764
-12.961	-1	1765
-12.057	-0.884	1766
-13.578	-1.021	1767
-13.518	-0.665	1768
-13.557	-1.015	1769
-16.128	-2.217	1770
-19.069	-3.366	1771
-16.107	-1.411	1772
-15.105	-3.769	1773
-15.07	-4.698	1774
-13.681	-5.164	1775
-14.944	-8.176	1776
-17.691	-8.622	1777
-18.008	-6.422	1778
-16.672	-5.342	1779
-13.566	-3.868	1780
-13.784	-4.987	1781
-15.733	-4.995	1782
-16.312	-7.936	1783
-15.487	-5.411	1784
-17.554	-6.89	1785
-17.068	-6.594	1786
-16.179	-9.354	1787
-14.043	-8.933	1788
-13.51	-7.999	1789
-13.7	-7.926	1790
-14.119	-9.444	1791
-17.151	-8.048	1792
-15.403	-3.886	1793
-16.53	-3.122	1794
-16.094	-1.648	1795
-16.016	0.486	1796
-16.693	-2.735	1797
-15.114	-2.32	1798
-15.164	-1.525	1799
-14.995	-3.598	1800
-15.167	-2.278	1801
-14.099	-2.847	1802
-15.383	-3.942	1803
-14.302	-2.51	1804
-11.343	-0.659	1805
-10.778	-2.172	1806
-13.162	-4.848	1807
-13.092	-2.039	1808
-14.685	-2.908	1809
-13.473	-1.973	1810
-15.028	-5.986	1811
-14.527	-7.503	1812
-16.433	-6.17	1813
-19.085	-6.13	1814
-17.85	-5.119	1815
-17.934	-0.359	1816
-15.894	-0.304	1817
-16.154	-0.918	1818
-16.11	-0.238	1819
-13.934	-0.436	1820
-12.593	-2.47	1821
-14.262	0.631	1822
-14.832	-0.005	1823
-16.598	-0.841	1824
-16.043	-3.361	1825
-13.744	1.848	1826
-13.994	0.232	1827
-12.527	1.683	1828
-12.856	2.758	1829
-11.146	3.07	1830
-12.543	3.867	1831
-10.716	4.679	1832
-10.236	3.576	1833
-11.382	3.452	1834
-11.179	2.602	1835
-12.24	0.495	1836
-14.117	0.282	1837
-14.661	-0.122	1838
-13.638	0.823	1839
-15.239	0.251	1840
-14.593	0.552	1841
-14.421	2.939	1842
-15.476	1.927	1843
-16.018	-1.329	1844
-16.588	-0.245	1845
-15.467	-0.593	1846
-14.82	-0.962	1847
-16.323	-0.932	1848
-15.989	-2.393	1849
-15.584	2.145	1850
-12.355	3.273	1851
-13.084	1.925	1852
-13.427	0.721	1853
-17.026	1.434	1854
-17.24	1.377	1855
-17.491	0.372	1856
-18.218	1.92	1857
-16.156	3.364	1858
-17.418	0.533	1859
-16.224	1.929	1860
-15.094	1.7	1861
-12.361	-0.217	1862
-12.46	2.121	1863
-13.603	1.879	1864
-15.24	2.099	1865
-16.068	1.124	1866
-17.211	2.726	1867
-14.516	2.714	1868
-13.426	2.412	1869
-12.472	2.548	1870
-13.468	3.308	1871
-13.321	5.983	1872
-12.805	6.227	1873
-12.302	5.852	1874
-14.699	5.477	1875
-13.335	6.334	1876
-15.212	4.883	1877
-11.667	5.422	1878
-12.176	6.381	1879
-12.033	6.587	1880
-11.902	4.307	1881
-11.129	3.608	1882
-13.497	-0.076	1883
-13.046	1.084	1884
-12.369	-1.719	1885
-14.59	-1.964	1886
-13.122	-3.517	1887
-12.927	-2.513	1888
-12.955	-0.972	1889
-12.594	-4.942	1890
-12.788	-4.154	1891
-14.318	-4.74	1892
-12.248	-3.12	1893
-13.162	-4.956	1894
-14.888	-3.792	1895
-15.689	-6.923	1896
-17.194	-5.43	1897
-15.946	-1.945	1898
-16.419	-1.67	1899
-14.848	-0.598	1900
-16.171	-0.391	1901
-16.353	-2.177	1902
-15.467	-1.586	1903
-13.124	0.412	1904
-13.163	-1.168	1905
-15.47	-0.178	1906
-16.461	-1.455	1907
-16.698	-3.574	1908
-14.142	-3.805	1909
-15.888	-5.248	1910
-16.114	-6.523	1911
-16.487	-3.785	1912
-13.88	-1.983	1913
-13.97	-1.205	1914
-16.213	-4.254	1915
-15.752	-3.495	1916
-15.95	-3.052	1917
-16.392	-2.73	1918
-17.334	-3.173	1919
-13.972	-6.5	1920
-14.149	-1.646	1921
-12.337	-1.062	1922
-13.217	-0.436	1923
-11.157	1.395	1924
-11.054	1.926	1925
-8.285	1.073	1926
-7.583	1.717	1927
-6.862	1.348	1928
-8.02	2.475	1929
-7.92	2.964	1930
-8.213	2.335	1931
-9.204	4.577	1932
-8.863	4.016	1933
-8.406	4.767	1934
-9.5	5.457	1935
-10.73	6.766	1936
-13.115	6.199	1937
-8.753	8.17	1938
-12.681	6.668	1939
-13.059	4.896	1940
-13.367	5.777	1941
-11.285	6.784	1942
-11.25	6.229	1943
-13.601	3.693	1944
-12.16	3.217	1945
-14.585	1.723	1946
-12.479	0.254	1947
-11.205	-0.131	1948
-11.405	1.063	1949
-12.207	2.163	1950
-11.409	2.882	1951
-13.297	5.207	1952
-11.564	4.624	1953
-14.694	0.74	1954
-13.894	3.218	1955
-15.151	1.714	1956
-16.059	3.358	1957
-15.883	2.811	1958
-15.944	3.2	1959
-16.463	2.695	1960
-14.955	1.777	1961
-15.18	4.114	1962
-14.857	3.181	1963
-13.974	1.944	1964
-12.711	0.363	1965
-12.878	0.063	1966
-15.352	0.524	1967
-12.594	1.582	1968
-13.587	-2.385	1969
-12.872	-3.46	1970
-13.94	-2.551	1971
-12.269	-3.517	1972
-9.085	-0.401	1973
-9.226	3.152	1974
-8.483	3.2	1975
-10.062	1.48	1976
-11.338	1.849	1977
-11.203	2.806	1978
-12.171	2.761	1979
-12.821	1.645	1980
-11.147	1.682	1981
-10.859	1.574	1982
-12.349	3.551	1983
-12.162	3.249	1984
-9.589	4.756	1985
-9.773	5.329	1986
-10.755	3.151	1987
-10.388	5.296	1988
-13.378	5.401	1989
-15.445	4.777	1990
-15.588	3.478	1991
-17.269	3.861	1992
-15.528	2.778	1993
-15.17	2.381	1994
-13.543	3.54	1995
-12.698	4.279	1996
-11.788	1.581	1997
-12.075	2.76	1998
-12.488	2.753	1999
[truncated: 48,401 more rows]
