# Supplementary material for: Exploration of the selective binding mechanism of protein kinase Aurora A selectivity via a comprehensive molecular modeling study
Source: PeerJ. 2019 Oct 22;7:e7832. doi: 10.7717/peerj.7832 (PMC6814069; doi:10.7717/peerj.7832)
Supplement: Data S1 — The raw data are corresponding to figure order. pse and pdb format files can be opened in PyMol 1.8. cdx files can be opened in Chemdraw 16.0. csv files can be opened in Excel. [file peerj-07-7832-s004.zip › Raw-data/Figure 10/Figure 10D.csv]

PC1	PC2	Frame
9.523	-5.686	1
10.334	-4.613	2
8.998	-5.049	3
10.882	-3.922	4
11.69	-4.29	5
11.501	-4.107	6
10.218	-3.526	7
9.72	-4.894	8
10.253	-3.675	9
10.95	-5.414	10
10.157	-3.02	11
10.854	-1.475	12
13.829	-2.891	13
14.914	-1.04	14
15.535	-0.612	15
14.577	-1.24	16
11.462	-0.921	17
9.636	0.958	18
8.445	1.507	19
9.911	1.613	20
10.969	1.421	21
9.99	0.518	22
5.279	-0.057	23
4.159	0.704	24
6.528	1.122	25
9.173	1.355	26
9.534	0.323	27
7.995	-2.083	28
6.234	-2.318	29
6.542	-2.788	30
9.155	-1.937	31
6.469	-1.982	32
9.085	-1.729	33
10.167	-0.138	34
8.326	1.04	35
6.249	1.763	36
10.828	-0.847	37
10.292	-1.346	38
12.643	-1.37	39
10.982	-0.507	40
10.269	0.29	41
10.877	-0.603	42
10.421	-0.848	43
13.03	-0.044	44
14.52	0.602	45
15.04	0.478	46
14.721	0.94	47
17.531	-0.297	48
15.677	-0.727	49
16.796	-0.3	50
15.153	-0.251	51
13.815	-0.39	52
14.086	-1.378	53
18.88	-0.463	54
19.308	-0.031	55
19.31	0.801	56
17.803	-1.162	57
17.322	0.478	58
15.501	-0.637	59
17.68	1.621	60
17.459	0.726	61
16.583	2.978	62
15.52	3.221	63
15.772	1.648	64
15.746	1.402	65
18.067	1.835	66
17.278	1.133	67
17.985	1.326	68
16.194	-0.325	69
15.673	0.367	70
14.328	1.053	71
12.324	2.667	72
11.939	1.139	73
13.38	0.395	74
16.098	0.888	75
15.12	-0.542	76
15.166	1.643	77
15.814	1.317	78
15.305	-0.467	79
14.596	-0.488	80
15.184	-0.806	81
17.235	-3.025	82
18.419	-2.835	83
17.053	-1.962	84
16.487	-0.555	85
16.015	0.952	86
16.436	-0.553	87
20.631	-0.893	88
20.6	0.895	89
19.514	-0.744	90
19.577	0.37	91
21.955	-0.57	92
22.333	0.301	93
22.419	0.11	94
22.259	0.215	95
20.045	-1.101	96
17.906	-0.63	97
16.122	-0.774	98
16.762	-0.226	99
18.012	-0.44	100
17.84	-1.144	101
19.188	-0.976	102
19.746	-1.608	103
18.469	0.474	104
17.155	0.609	105
16.752	0.163	106
17.329	-0.031	107
16.801	-0.269	108
13.547	0.602	109
14.886	1.352	110
16.211	-1.233	111
17.181	-1.506	112
16.906	-1.917	113
17.202	0.728	114
15.276	-0.032	115
16.15	-0.982	116
15.253	-0.629	117
16.543	-0.317	118
16.573	-0.557	119
14.201	0.067	120
12.671	-0.685	121
12.885	-0.068	122
12.762	-4.438	123
12.739	-3.481	124
9.722	-2.851	125
8.383	-1.713	126
5.476	-2.667	127
5.683	-3.164	128
7.952	-2.24	129
7.386	-2.307	130
5.034	-0.709	131
3.565	-1.508	132
2.98	-3.936	133
3.631	-2.779	134
3.073	-3.11	135
4.351	-3.72	136
5.435	-1.848	137
3.455	-1.475	138
6.804	-2.004	139
6.846	-2.849	140
7.798	-1.983	141
8.662	-2.927	142
6.534	-2.044	143
6.991	-2.951	144
6.441	-1.696	145
3.568	-3.214	146
5.75	-2.022	147
5.339	-1.314	148
6.257	-1.968	149
9.314	-3.539	150
7.127	-3.401	151
6.347	-1.761	152
7.595	-0.397	153
5.62	0.212	154
4.373	1.317	155
6.832	0.697	156
6.151	-0.718	157
8.268	0.868	158
9.969	1.62	159
10.693	2.495	160
6.438	3.659	161
8.297	1.514	162
7.064	0.686	163
7.224	0.932	164
6.831	0.281	165
7.856	-0.425	166
11.322	-1.681	167
9.728	-2.52	168
13.791	-1.177	169
10.092	0.568	170
10.29	0.368	171
12.993	2.165	172
10.151	1.611	173
11.85	0.735	174
10.753	2.255	175
8.788	0.352	176
9.788	-0.442	177
8.4	-0.945	178
10.236	-1.632	179
11.124	-2.745	180
9.337	-2.15	181
10.407	-2.175	182
10.572	-2.534	183
7.976	-0.208	184
10.431	0.027	185
8.529	0.17	186
9.614	-0.667	187
10.135	-1.438	188
12.745	-2.856	189
11.28	-2.216	190
11.215	-2.088	191
10.184	-3.096	192
7.595	-3.655	193
7.781	-3.786	194
8.166	-2.533	195
6.917	-3.321	196
6.247	-3.885	197
7.116	-5.473	198
5.599	-4.26	199
2.652	-5.145	200
2.104	-4.702	201
-0.014	-4.973	202
-1.298	-3.222	203
0.768	-3.032	204
2.024	-4.982	205
3.764	-4.127	206
3.892	-5.43	207
4.97	-6.517	208
4.485	-6.642	209
7.114	-5.899	210
10.864	-7.02	211
12.979	-4.506	212
12.576	-2.349	213
12.295	-4.783	214
13.662	-5.292	215
13.992	-3.115	216
9.348	-2.258	217
10	-2.796	218
11.311	-4.293	219
9.16	-3.053	220
8.898	-5.217	221
10.01	-4.731	222
10.181	-3.394	223
10.168	-1.99	224
10.296	-2.915	225
8.073	-2.095	226
10.488	-3.888	227
12.896	-5.818	228
12.073	-6.866	229
10.823	-6.178	230
10.134	-5.227	231
10.701	-4.899	232
11.774	-5.105	233
12.398	-5.908	234
10.308	-3.991	235
8.034	-4.263	236
6.568	-3.627	237
7.592	-3.494	238
6.593	-1.508	239
6.498	-2.791	240
8.027	-2.378	241
8.799	-1.187	242
8.646	-2.848	243
8.559	-4.149	244
8.803	-2.074	245
8.755	-2.314	246
8.33	-2.687	247
8.646	-4.678	248
5.675	-4.797	249
5.257	-3.863	250
6.751	-3.034	251
8.362	-3.463	252
12.084	-4.004	253
12.535	-4.5	254
11.198	-4.595	255
11.088	-5.695	256
11.014	-3.576	257
13.036	-5.889	258
12.244	-6.593	259
11.537	-5.176	260
10.919	-4.14	261
12.333	-3.117	262
12.368	-2.875	263
13.972	-3.488	264
12.112	-2.53	265
11.35	-4.283	266
10.663	-3.286	267
10.238	-2.621	268
9.965	-2.98	269
11.101	-2.758	270
10.878	-2.317	271
11.76	-2.897	272
13.374	-3.5	273
12.96	-4.038	274
11.053	-2.427	275
8.834	-3.055	276
8.41	-1.477	277
8.514	-2.77	278
10.654	-2.159	279
9.723	-0.919	280
9.189	0.257	281
9.895	-0.761	282
12.583	-0.576	283
10.759	0.125	284
12.082	0.72	285
11.883	0.236	286
9.293	-0.262	287
7.539	-1.059	288
9.223	-1.379	289
10.501	-1.447	290
9.729	-1.887	291
12.339	-1.764	292
12.561	-1.22	293
11.36	-0.431	294
13.947	-0.244	295
14.966	0.437	296
15.584	-0.382	297
17.921	-3.087	298
15.057	-3.517	299
14.622	-2.148	300
14.049	-0.972	301
16.209	-1.918	302
15.546	-3.414	303
16.654	-2.597	304
17.127	-2.835	305
16.042	-2.181	306
14.932	-2.119	307
15.534	-3.514	308
15.353	-2.193	309
16.588	-3.029	310
17.889	-1.414	311
19.041	-1.957	312
16.793	-3.599	313
15.367	-3.041	314
16.339	-4.643	315
14.403	-5.052	316
14.264	-5.672	317
12.037	-3.853	318
13.58	-2.426	319
12.584	-2.758	320
13.707	-4.222	321
15.215	-5.252	322
15.186	-4.305	323
12.736	-1.872	324
13.634	-3.294	325
15.698	-2.303	326
16.262	-1.935	327
17.678	-3.087	328
18.67	-2.67	329
15.668	-4.766	330
15.741	-3.812	331
14.163	-5.061	332
15.904	-5.71	333
15.91	-3.579	334
15.802	-3.197	335
15.24	-2.882	336
14.868	-3.488	337
14.905	-3.275	338
13.338	-1.407	339
12.841	-0.654	340
14.514	0.884	341
13.231	-0.771	342
15.31	-2.343	343
14.17	-2.401	344
16.823	-0.859	345
15.478	-3.088	346
17.115	-2.847	347
17.491	-3.588	348
15.528	-2.731	349
16.917	-3.117	350
14.87	-3.449	351
17.11	-2.918	352
15.577	-1.626	353
16.746	-0.345	354
17.105	-1.891	355
15.196	0.377	356
13.996	-1.154	357
14.79	0.192	358
18.518	-1.741	359
16.246	-2.787	360
13.612	-1.658	361
14.766	-1.413	362
16.578	-1.452	363
17.118	-2.38	364
14.983	0.855	365
15.726	-2.212	366
16.974	-2.899	367
14.765	-0.756	368
13.931	0.644	369
14.12	-1.911	370
13.697	-2.646	371
14.286	-2.667	372
15.22	-2.013	373
15.455	-2.285	374
15.783	-2.761	375
15.926	-2.385	376
14.021	-2.623	377
14.847	-2.186	378
16.497	-1.895	379
16.168	-3.854	380
14.47	-3.829	381
15.266	-2.001	382
18.401	-4.859	383
18.175	-3.419	384
14.985	-3.071	385
16.556	-6.86	386
16.006	-4.873	387
17.468	-5.064	388
16.561	-5.234	389
16.312	-3.571	390
16.948	-3.559	391
15.13	-1.65	392
13.106	-1.501	393
13.291	-1.457	394
15.264	-3.126	395
16.596	-3.177	396
14.108	-0.815	397
13.277	-1.657	398
15.15	-2.14	399
17.113	-3.51	400
17.294	-3.692	401
18.845	-3.831	402
18.815	-2.16	403
18.922	-2.942	404
20.124	-3.845	405
18.365	-5.278	406
18.413	-4.37	407
18.352	-4.135	408
21.505	-4.634	409
19.067	-4.493	410
21.451	-3.961	411
21.983	-5.001	412
22.097	-5.951	413
20.561	-6.55	414
21.605	-4.984	415
21.146	-2.764	416
21.118	-4.259	417
19.668	-4.658	418
18.546	-2.906	419
16.276	-2.254	420
12.569	-2.375	421
12.187	-3.103	422
14.505	-2.594	423
16.122	-2.828	424
15.883	-3.808	425
16.467	-2.785	426
14.739	-2.749	427
14.591	-2.845	428
11.6	-1.75	429
11.363	-2.982	430
11.888	-2.386	431
12.09	-1.703	432
13.285	-3.351	433
15.996	-1.016	434
15.201	-1.898	435
14.707	-1.103	436
12.579	1.289	437
13.88	1.525	438
12.806	1.327	439
15.988	-0.033	440
18.046	2.215	441
14.592	3.493	442
15.445	5.943	443
15.365	7.903	444
14.726	7.741	445
16.646	6.499	446
14.576	6.339	447
15.223	8.124	448
12.429	8.746	449
12.703	8.79	450
15.718	6.37	451
16.885	7.447	452
15.193	8.017	453
17.903	7.504	454
18.115	6.503	455
15.894	8.015	456
18.06	9.595	457
18.858	8.653	458
20.727	9.748	459
20.518	8.923	460
18.437	8.777	461
17.82	9.009	462
17.827	7.711	463
17.211	5.898	464
19.613	5.08	465
22.549	4.353	466
20.834	2.741	467
23.395	2.072	468
26.34	-0.679	469
27.38	-0.069	470
24.557	2.292	471
23.31	2.124	472
21.778	1.96	473
24.169	0.114	474
25.54	0.684	475
23.957	2.304	476
23.689	2.786	477
23.526	0.555	478
20.895	0.775	479
21.445	1.454	480
21.453	2.815	481
22.203	2.366	482
22.065	2.358	483
21.577	2.248	484
22.421	0.321	485
23.491	1.519	486
22.124	1.139	487
21.398	1.792	488
23.634	1.345	489
23.198	1.61	490
21.402	0.975	491
19.776	1.314	492
24.791	0.209	493
23.058	0.84	494
21.079	0.148	495
22.122	0.65	496
23.248	1.787	497
22.81	2.811	498
24.824	2.182	499
23.734	2.013	500
24.089	1.722	501
24.493	1.808	502
22.829	1.466	503
22.301	2.312	504
23.213	3.374	505
22.825	3.766	506
22.438	2.936	507
21.045	2.998	508
20.153	1.882	509
21.296	0.779	510
20.079	0.672	511
17.254	0.412	512
17.767	-0.154	513
16.519	1.769	514
18.263	0.135	515
17.337	1.296	516
14.881	0.607	517
16.833	-0.87	518
18.315	-0.879	519
17.145	0.687	520
20.613	0.287	521
19.287	0.223	522
19.49	2.107	523
19.444	4.02	524
18.532	2.41	525
17.879	2.009	526
21.567	1.588	527
19.838	1.677	528
21.418	-0.046	529
21.816	-0.605	530
22.755	0.529	531
22.724	-1.034	532
23.032	-1.286	533
23.595	0.04	534
23.032	-0.085	535
22.401	-1.236	536
20.726	0.427	537
19.141	0.186	538
20.656	-0.459	539
20.958	1.133	540
23.036	1.021	541
18.5	-1.631	542
19.85	-0.41	543
18.978	1.535	544
20.412	1.689	545
21.14	1.912	546
20.081	0.521	547
21.377	1.095	548
21.914	1.948	549
22.5	0.032	550
22.703	-0.186	551
22.976	-0.314	552
22.299	2.762	553
24.621	1.093	554
23.531	0.462	555
24.337	-1.77	556
23.556	-1.14	557
21.063	-0.498	558
23.055	-0.565	559
23.824	1.105	560
20.229	1.481	561
19.047	0.69	562
19.806	-0.137	563
19.722	-0.111	564
19.376	1.108	565
20.442	1.247	566
19.62	1.661	567
18.228	2.193	568
16.886	0.719	569
17.139	0.108	570
16.459	-2.237	571
16.697	-2.659	572
18.306	-2.146	573
19.767	-3.136	574
15.99	-0.996	575
18.526	-2.244	576
18.538	-1.545	577
16.868	-3.372	578
20.377	-1.732	579
19.926	0.448	580
22.611	-0.507	581
21.022	-3.423	582
19.988	-3.066	583
24.459	-3.194	584
23.5	-4.88	585
24.412	-5.018	586
23.262	-3.998	587
21.892	-2.478	588
22.115	-4.11	589
21.156	-3.895	590
20.117	-2.778	591
19.661	-1.664	592
19.789	-1.404	593
21.193	-0.933	594
20.378	-1.724	595
19.069	-1.698	596
15.803	-3.022	597
16.763	-2.123	598
17.7	-1.1	599
17.988	-1.503	600
16.997	-1.457	601
16.555	-3.363	602
17.121	-2.462	603
20.342	-4.2	604
21.557	-4.471	605
24.791	-3.68	606
24.767	-4.974	607
23.499	-5.274	608
24.246	-5.909	609
25.973	-5.51	610
24.509	-5.921	611
22.831	-4.317	612
22.783	-3.147	613
24.979	-3.553	614
24.965	-3.59	615
23.605	-3.417	616
20.64	-2.427	617
21.25	-4.244	618
22.164	-1.129	619
20.507	-2.269	620
21.769	-3.096	621
21.878	-4.566	622
20.357	-3.696	623
19.989	-1.755	624
21.364	-2.91	625
20.733	-2.329	626
17.695	-1.43	627
18.487	-2.11	628
17.144	0.182	629
16.167	-0.569	630
14.175	-2.512	631
14.409	0.324	632
16.903	0.02	633
13.634	1.936	634
15.866	2.504	635
14.165	2.552	636
16.261	2.556	637
18.297	1.728	638
17.263	1.596	639
17.976	2.707	640
18.729	0.684	641
18.071	0.774	642
18.243	1.861	643
20.928	1.545	644
21.152	1.22	645
20.095	5.035	646
19.861	5.409	647
16.773	4.95	648
16.978	3.697	649
17.751	3.173	650
21.114	4.19	651
21.705	3.515	652
17.692	3.309	653
18.749	3.182	654
14.841	4.063	655
17.233	5.58	656
17.809	4.78	657
16.294	5.101	658
16.766	6.157	659
14.68	8.355	660
15.387	5.836	661
13.977	9.213	662
17.051	9.419	663
16.24	8.862	664
14.674	8.064	665
13.791	6.912	666
14.729	5.581	667
11.578	6.305	668
13.591	8.284	669
15.245	5.157	670
14.548	6.662	671
14.513	5.752	672
16.267	5.384	673
16.226	5.983	674
16.888	4.867	675
16.145	4.873	676
13.584	5.708	677
15.21	6.737	678
13.883	7.217	679
14.03	7.528	680
15.155	8.324	681
17.022	5.654	682
17.434	5.87	683
16.52	5.908	684
16.623	5.618	685
17.981	4.839	686
20.898	6.224	687
18.467	6.596	688
15.981	5.233	689
17.984	6.486	690
17.897	7.094	691
19.404	6.424	692
21.475	5.005	693
18.129	5.277	694
20.527	3.487	695
19.749	3.158	696
23.213	4.659	697
19.897	4.662	698
21.803	5.051	699
21.81	5.414	700
18.759	5.425	701
18.417	4.478	702
18.318	5.003	703
18.41	6.88	704
19.138	5.103	705
21.769	6.106	706
23.69	6.539	707
21.649	5.919	708
21.403	6.89	709
21.945	4.431	710
21.328	3.701	711
19.582	2.838	712
19.228	2.541	713
20.914	0.103	714
22.975	3.331	715
21.587	4.455	716
21.443	3.627	717
19.531	5.393	718
19.941	4.423	719
22.374	1.061	720
21.262	0.398	721
19.317	0.962	722
20.028	2.013	723
19.976	2.015	724
15.989	3.381	725
15.457	3.863	726
16.233	4.803	727
14.882	4.121	728
11.274	3.921	729
13.438	4.201	730
14.813	4.084	731
12.135	5.241	732
12.132	4.839	733
9.537	2.112	734
8.713	2.02	735
12.351	2.093	736
11.966	2.861	737
11.355	3.637	738
13.565	2.522	739
15.622	1.225	740
15.704	-1.04	741
18.892	-2.081	742
18.882	-0.823	743
17.274	-0.658	744
15.21	-1.996	745
13.693	-2.198	746
15.185	0.14	747
18.467	-0.638	748
18.773	-1.207	749
19.185	-1.014	750
17.249	-2.089	751
17.792	-1.17	752
15.407	-0.057	753
15.245	-1.403	754
14.902	-0.561	755
18.355	-2.044	756
13.518	-3.732	757
13.393	-0.758	758
14.368	-0.472	759
13.072	-0.643	760
13.648	1.379	761
12.718	1.173	762
12.486	-0.747	763
12.289	0.003	764
12.798	0.849	765
9.784	2.775	766
12.075	1.619	767
10.93	1.156	768
9.267	2.002	769
9.351	1.969	770
10.267	3.314	771
10.374	4.233	772
7.851	3.879	773
9.716	3.348	774
11.452	4.276	775
9.736	3.361	776
10.059	3.564	777
12.487	3.687	778
13.213	3.587	779
12.315	4.797	780
10.694	3.942	781
11.232	1.69	782
12.271	1.1	783
12.767	0.35	784
15.935	0.823	785
15.008	1.189	786
15.333	0.298	787
12.465	0.975	788
13.167	-0.365	789
11.468	1.381	790
10.07	0.867	791
9.11	-1.957	792
9.636	-1.223	793
13.496	-1.274	794
12.69	-3.01	795
14.197	-3.154	796
11.064	-3.409	797
11.402	-2.503	798
13.752	-2.403	799
12.382	-2.877	800
11.644	-3.133	801
10.893	-2.873	802
11.834	-3.156	803
13.274	-5.398	804
11.863	-3.428	805
12.644	-0.646	806
12.78	-2.451	807
14.367	-1.676	808
14.42	-1.77	809
9.986	-1.314	810
11.083	-1.218	811
10.376	-1.318	812
11.534	-0.976	813
12.283	0.015	814
11.699	0.955	815
12.954	-1.186	816
11.176	-1.34	817
12.446	-3.131	818
13.997	-3.783	819
15.177	-3.164	820
17.329	-1.232	821
14.308	-0.424	822
15.036	-1.911	823
15.954	-2.763	824
16.12	-4.656	825
15.984	-4.302	826
13.818	-5.255	827
14.964	-4.548	828
14.893	-2.528	829
12.547	-2.382	830
11.035	-2.286	831
10.512	-4.332	832
10.071	-3.406	833
12.014	-2.885	834
11.843	-3.857	835
11.673	-3.149	836
10.881	-2.599	837
10.761	-4.069	838
9.825	-2.26	839
10.001	-2.326	840
13.79	-1.507	841
14.064	-0.54	842
11.519	1.329	843
9.705	0.642	844
9.83	-0.489	845
11.55	-0.695	846
14.854	-0.795	847
14.747	-0.617	848
15.104	-1.023	849
14.401	-4.138	850
16.828	-3.207	851
16.689	-2.445	852
16.67	-3.202	853
14.371	-1.798	854
13.914	-3.095	855
16.664	-2.836	856
17.197	-4.228	857
14.655	-5.347	858
15.282	-2.841	859
14.449	-1.48	860
15.031	0.092	861
14.48	1.133	862
16.515	-0.168	863
15.01	-2.409	864
14.488	-3.408	865
14.493	-3.522	866
11.639	-1.762	867
14.574	-4.716	868
14.649	-3.38	869
15.122	-4.065	870
14.613	-3.821	871
16.285	-3.5	872
16.155	-3.573	873
15.937	-1.98	874
15.055	-1.814	875
15.644	-2.138	876
16.4	-2.395	877
15.054	-4.236	878
18.054	-4.572	879
15.805	-3.648	880
14.725	-4.704	881
12.744	-4.268	882
14.534	-4.528	883
15.293	-4.472	884
14.906	-3.303	885
17.508	-4.512	886
15.4	-4.935	887
17.372	-6.142	888
17.008	-5.822	889
16.608	-3.896	890
14.757	-4.279	891
14.808	-2.492	892
16.71	-2.644	893
14.789	-3.038	894
16.279	-1.865	895
16.056	-3.053	896
12.542	-2.028	897
10.402	1.94	898
12.357	2.197	899
13.567	0.669	900
11.925	0.899	901
13.989	1.121	902
12.686	1.721	903
10.854	0.604	904
11.929	1.072	905
10.995	1.359	906
12.553	0.364	907
10.519	-0.481	908
10.101	1.658	909
9.286	1.838	910
10.655	1.104	911
9.695	1.035	912
10.236	-1.841	913
9.038	-2.085	914
12.052	-0.077	915
14.469	-1.344	916
15.252	-2.094	917
14.961	-2.101	918
14.369	-1.212	919
15.942	0.16	920
17.286	-2.545	921
17.236	-3.394	922
17.752	-2.926	923
14.821	-1.773	924
13.577	-1.708	925
13.543	-1.921	926
15.166	-1.869	927
14.979	-2.057	928
16.874	-1.66	929
15.463	-3.928	930
17.931	-4.559	931
17.908	-5.136	932
18.483	-4.003	933
16.233	-1.308	934
18.244	-3.077	935
17.332	-4.233	936
15.787	-2.421	937
13.992	-1.442	938
13.993	-1.309	939
13.365	-0.596	940
12.989	1.241	941
13.55	0.799	942
15.536	1.716	943
16.118	-0.591	944
19.648	-0.941	945
20.222	-1.393	946
18.426	-1.326	947
16.349	-1.522	948
15.234	0.927	949
17.199	0.39	950
18.942	-2.928	951
18.374	-2.793	952
18.516	-2.74	953
19.228	-3.829	954
18.779	-4.187	955
16.411	-4.442	956
15.618	-3.924	957
16.125	-4.092	958
17.721	-3.857	959
18.977	-1.052	960
16.645	-1.37	961
16.813	-3.14	962
16.441	-2.752	963
13.523	-1.81	964
16.102	-3.385	965
16.67	-6.001	966
16.765	-5.47	967
20.326	-5.927	968
20.358	-5.77	969
20.773	-4.263	970
20.065	-4.97	971
22.555	-6.223	972
26.24	-4.957	973
23.807	-3.306	974
21.676	-2.391	975
20.004	-2.713	976
21.012	-1.672	977
19.19	-1.082	978
20.555	-2.467	979
20.66	-2.142	980
18.607	-0.841	981
16.887	-1.118	982
16.361	-1.927	983
14.655	-2.722	984
15.147	0.636	985
15.827	-0.381	986
15.777	-0.354	987
14.85	0.415	988
14.452	1.303	989
13.819	0.578	990
15.236	-0.67	991
13.161	-0.095	992
15.296	-0.642	993
13.975	-1.125	994
14.525	-3.269	995
15.342	-2.805	996
17.581	-0.176	997
19.229	-1.535	998
19.678	-1.74	999
15.892	-2.728	1000
15.657	-3.136	1001
15.675	-1.616	1002
16.298	-2.378	1003
15.558	-2.318	1004
14.445	-3.266	1005
14.121	-2.699	1006
14.255	-3.523	1007
13.365	-3.875	1008
13.315	-2.881	1009
15.245	-3.072	1010
12.603	-2.43	1011
15.883	-3.225	1012
17.115	-6.335	1013
17.287	-8.173	1014
19.741	-6.472	1015
20.392	-5.658	1016
19.988	-6.752	1017
20.18	-6.094	1018
20.583	-6.092	1019
17.742	-4.492	1020
16.428	-5.056	1021
17.067	-4.69	1022
16.74	-3.812	1023
16.344	-2.217	1024
17.801	-2.146	1025
19.145	-2.373	1026
20.831	-2.977	1027
18.211	-2.061	1028
18.35	-3.665	1029
21.321	-2.959	1030
22.537	-3.3	1031
22.31	-4.459	1032
23.534	-3.369	1033
26.797	-5.116	1034
24.541	-3.16	1035
23.643	-3.08	1036
25.277	-3.388	1037
25.851	-4.804	1038
24.987	-5.076	1039
26.407	-3.915	1040
25.289	-4.767	1041
19.906	-3.395	1042
19.345	-1.63	1043
20.956	0.566	1044
18.364	0.552	1045
17.032	-2.722	1046
17.706	-0.94	1047
18.939	2.157	1048
17.02	-1.077	1049
20.502	0.445	1050
21.925	-0.778	1051
19.805	-0.945	1052
19.984	-2.194	1053
20.532	-3.082	1054
20.966	-2.726	1055
19.771	-2.718	1056
20.844	-1.998	1057
19.184	-2.651	1058
19.716	-1.07	1059
22.171	0.125	1060
23.171	0.168	1061
23.126	-1.342	1062
24.564	-0.381	1063
21.704	1.044	1064
21.292	0.329	1065
21.33	1.588	1066
22.598	-1.431	1067
23.383	-0.089	1068
22.305	-0.841	1069
19.56	-1.519	1070
19.942	-0.394	1071
20.968	-1.065	1072
20.221	-0.634	1073
19.895	0.298	1074
18.853	0.72	1075
19.16	1.25	1076
18.054	1.488	1077
18.798	0.256	1078
21.245	1.181	1079
20.17	0.82	1080
19.362	0.102	1081
20.407	0.782	1082
19.889	-0.838	1083
20.263	-1.019	1084
20.803	-2.403	1085
20.98	-4.353	1086
20.548	-3.595	1087
20.124	-4.772	1088
22.806	-4.655	1089
24.902	-3.117	1090
24.636	-1.333	1091
24.56	-2.111	1092
23.713	-1.95	1093
24.035	-3.06	1094
22.001	-4.079	1095
23.758	-5.563	1096
24.488	-6.494	1097
19.577	-5.873	1098
17.923	-6.866	1099
18.179	-6.321	1100
17.97	-4.173	1101
17.048	-3.678	1102
17.283	-3.774	1103
15.134	-3.496	1104
17.577	-5.514	1105
17.742	-7.123	1106
18.317	-6.55	1107
16.017	-6.386	1108
18.918	-7.276	1109
21.257	-6.549	1110
20.101	-5.266	1111
20.708	-4.542	1112
21.911	-6.793	1113
19.45	-5.816	1114
20.518	-6.215	1115
18.934	-5.451	1116
18.375	-6.329	1117
20.142	-5.503	1118
22.921	-4.133	1119
23.883	-2.702	1120
25.066	-3.771	1121
24.452	-4.031	1122
18.015	-1.476	1123
20.012	-2.204	1124
20.688	-1.604	1125
23.194	-2.669	1126
22.013	-4.198	1127
22.367	-1.612	1128
23.724	-1.54	1129
21.404	-0.908	1130
22.063	0.221	1131
23.367	-3.338	1132
24.631	-2.991	1133
26.494	-3.644	1134
24.884	-4.305	1135
22.754	-2.806	1136
20.322	-3.512	1137
19.281	-2.296	1138
19.797	-2.547	1139
22.473	-2.159	1140
18.82	-1.455	1141
19.975	-3.035	1142
20.672	-3.117	1143
17.328	-2.525	1144
17.032	-0.338	1145
19.969	-0.932	1146
19.131	-1.2	1147
19.462	0.192	1148
18.972	0.158	1149
19.19	-0.518	1150
20.116	-1.229	1151
18.542	-0.744	1152
20.413	-2.202	1153
21.168	-1.418	1154
22.181	-1.671	1155
22.571	-2.553	1156
21.518	-3.936	1157
21.266	-3.128	1158
22.365	-3.228	1159
21.452	-2.246	1160
19.906	-4.039	1161
18.653	-3.666	1162
20.93	-2.988	1163
19.064	-2.163	1164
18.361	-1.804	1165
18.553	-2.112	1166
20.373	-3.088	1167
20.155	-0.363	1168
19.441	-1.99	1169
19.204	-3.974	1170
19.347	-2.934	1171
19.337	-4.038	1172
21.227	-3.108	1173
19.046	-3.884	1174
19.611	-3.567	1175
18.367	-3.928	1176
18.78	-2.305	1177
21.82	-2.704	1178
16.744	-3.472	1179
17.707	-2.942	1180
20.246	-3.12	1181
20.131	-4.42	1182
18.462	-5.785	1183
17.652	-3.972	1184
17.456	-2.606	1185
18.914	-3.639	1186
19.791	-3.409	1187
21.77	-3.417	1188
18.19	-1.705	1189
20.365	-0.28	1190
19.832	-1.941	1191
18.289	-3.832	1192
19.95	-2.242	1193
16.938	-2.697	1194
16.444	-1.85	1195
17.37	-3.213	1196
15.715	-2.175	1197
13.605	0.048	1198
15.342	-2.228	1199
15.834	-0.793	1200
15.251	-0.589	1201
15.991	-4.381	1202
19.112	-6.849	1203
17.954	-5.008	1204
16.39	-5.245	1205
18.845	-5.449	1206
19.985	-6.666	1207
22.493	-5.841	1208
22.598	-5.287	1209
21.5	-3.353	1210
19.782	-3.4	1211
20.047	-1.69	1212
20.998	-0.814	1213
22.608	-1.247	1214
22.276	-2.268	1215
20.6	-3.576	1216
21.89	-2.942	1217
24.261	-5.003	1218
23.395	-4.476	1219
21.655	-5.323	1220
23.987	-4.373	1221
23.203	-2.914	1222
23.871	-2.094	1223
24.432	-2.96	1224
23.004	-4.203	1225
20.631	-4.122	1226
23.449	-5.513	1227
22.556	-4.427	1228
24.655	-2.374	1229
22.458	-1.829	1230
23.915	-1.325	1231
22.218	-1.632	1232
20.711	-0.705	1233
23.53	-0.868	1234
21.158	-0.407	1235
22.677	-0.465	1236
20.022	-0.871	1237
20.09	-2.647	1238
20.471	-1.052	1239
22.373	0.594	1240
17.71	0.172	1241
20.256	1.295	1242
23.124	0.765	1243
22.985	0.596	1244
24.072	-1.023	1245
24.412	-1.476	1246
24.459	-1.205	1247
25.634	-1.811	1248
25.296	-2.697	1249
25.359	-2.737	1250
23.977	-3.307	1251
23.121	-2.329	1252
24.668	-3.407	1253
25.114	-5.517	1254
23.81	-5.019	1255
24.63	-4.327	1256
26.551	-3.055	1257
26.471	-2.183	1258
26.505	-1.634	1259
29.244	0.001	1260
27.887	-1.418	1261
29.16	-1.63	1262
30.5	-1.047	1263
28.142	-0.087	1264
26.264	0.663	1265
29.226	0.957	1266
27.366	-1.606	1267
29.997	0.25	1268
31.977	-1.81	1269
32.867	-3.312	1270
31.869	-2.373	1271
31.932	-0.462	1272
31.477	-0.727	1273
30.635	-0.285	1274
29.335	1.27	1275
29.47	-0.711	1276
31.074	0.591	1277
31.576	-0.804	1278
31.663	-2.001	1279
31.771	-0.147	1280
31.853	0.642	1281
33.93	-0.46	1282
33.181	1.585	1283
29.935	-0.74	1284
29.232	1.061	1285
29.072	1.248	1286
29.991	-1.063	1287
27.514	1.377	1288
28.074	2.113	1289
24.992	0.076	1290
26.229	-1.702	1291
25.728	-0.43	1292
27.972	-1.63	1293
25.743	-0.746	1294
25.782	-0.778	1295
26.109	-1.287	1296
26.253	0.053	1297
26.354	-2.127	1298
26.158	-1.14	1299
25.123	0.628	1300
24.431	0.184	1301
26.158	-1.186	1302
24.242	0.125	1303
21.337	0.224	1304
20.598	-0.022	1305
20.623	-2.338	1306
19.851	-2.234	1307
18.505	-2.573	1308
16.673	-1.476	1309
16.785	0.213	1310
15.534	0.225	1311
17.381	-0.755	1312
18.934	-0.189	1313
18.632	-0.937	1314
16.87	-0.965	1315
16.028	-1.128	1316
18.739	-2.313	1317
18.176	-2.159	1318
16.097	-1.131	1319
18.577	-0.925	1320
17.391	-0.349	1321
18.904	0.176	1322
18.705	-0.595	1323
19.006	-1.185	1324
18.097	-0.457	1325
18.584	-1.289	1326
18.94	-0.981	1327
19.516	0.129	1328
19.705	-0.942	1329
18.819	-0.913	1330
16.76	-0.537	1331
14.09	-0.866	1332
13.274	-3.192	1333
13.665	-2.555	1334
13.181	-3.737	1335
12.206	-3.733	1336
12.912	-3.399	1337
12.113	-1.877	1338
12.869	-2.765	1339
14.263	-2.999	1340
13.173	-2.243	1341
13.562	0.29	1342
14.23	-1	1343
11.204	-1.988	1344
13.013	-1.269	1345
10.351	-3.7	1346
12.432	-3.117	1347
14.023	-3.364	1348
16.128	-3.874	1349
14.053	-2.271	1350
11.446	-1.479	1351
12.432	-2.583	1352
13.313	-5.183	1353
10.453	-3.785	1354
7.166	-2.921	1355
6.582	-2.167	1356
7.072	0.804	1357
6.836	-2.406	1358
10.207	-3.641	1359
9.808	-2.186	1360
11.403	-3.731	1361
10.558	-2.107	1362
10.964	-2.943	1363
11.27	-2.261	1364
10.471	-5.995	1365
9.592	-6.074	1366
7.541	-5.823	1367
4.713	-2.003	1368
5.412	-1.663	1369
4.828	-2.043	1370
2.388	-0.91	1371
1.597	-0.978	1372
3.052	-1.235	1373
3.97	-0.473	1374
2.592	-2.193	1375
4.684	-2.34	1376
5.574	-3.501	1377
6.852	-3.947	1378
8.285	-3.039	1379
6.403	-2.61	1380
6.533	-1.929	1381
3.131	-1.143	1382
3.845	-0.605	1383
6.01	-2.698	1384
4.296	-3.929	1385
4.371	-2.761	1386
2.713	-0.767	1387
3.748	-1.861	1388
4.399	-1.513	1389
6.191	-3.713	1390
3.597	-5.834	1391
6.024	-5.097	1392
6.018	-4.569	1393
5.529	-6.282	1394
6.636	-7.58	1395
6.428	-7.72	1396
5.604	-8.156	1397
4.834	-7.681	1398
4.598	-7.066	1399
5.18	-6.601	1400
5.772	-7.915	1401
3.932	-8.448	1402
0.851	-7.055	1403
5.703	-6.523	1404
3.245	-7.513	1405
3.22	-7.217	1406
1.551	-6.355	1407
1.245	-6.77	1408
1.747	-6.38	1409
1.351	-7.618	1410
1.908	-7.819	1411
2.768	-9.912	1412
5.156	-8.596	1413
3.023	-7.266	1414
2.521	-4.902	1415
3.127	-6.088	1416
2.717	-5.46	1417
2.574	-5.441	1418
3.19	-5.64	1419
3.416	-2.002	1420
1.908	-1.109	1421
-1.424	-0.208	1422
-1.271	-1.683	1423
0.484	-2.752	1424
-2.255	-0.583	1425
-0.677	-3.335	1426
-0.156	-4.373	1427
0.743	-3.893	1428
0.666	-4.853	1429
2.404	-4.475	1430
2.869	-5.309	1431
-0.625	-5.568	1432
-2.097	-6.62	1433
1.291	-6.417	1434
2.119	-3.875	1435
1.503	-2.008	1436
-1.676	-2.615	1437
-1.63	-0.685	1438
-0.181	0.043	1439
1.271	-0.131	1440
0.58	-0.626	1441
-1.388	-1.228	1442
-2.315	-2.63	1443
-2.179	-2.392	1444
-0.06	-2.943	1445
3.126	-5.266	1446
1.194	-7.128	1447
-1.172	-4.97	1448
-3.693	-5.321	1449
-1.913	-1.885	1450
-2.747	-3.663	1451
1.913	-3.204	1452
4.16	-2.621	1453
1.674	-3.274	1454
2.025	-3.02	1455
3.748	-4.564	1456
4.246	-4.549	1457
4.159	-3.539	1458
2.767	-4.336	1459
5.167	-3.26	1460
2.718	-2.576	1461
4.275	-3.932	1462
6.633	-3.329	1463
5.735	-4.39	1464
5.738	-4.02	1465
3.157	-3.99	1466
4.703	-7.354	1467
3.519	-5.896	1468
4.38	-8.26	1469
5.042	-11.938	1470
6.502	-11.051	1471
8.902	-8.035	1472
5.701	-9.405	1473
7.001	-4.835	1474
8.513	-4.543	1475
8.636	-4.149	1476
7.311	-3.472	1477
11.321	-1.973	1478
9.838	-0.567	1479
9.362	-2.238	1480
9.418	-2.586	1481
11.535	-3.289	1482
9.61	-2.559	1483
9.484	-3.129	1484
10.902	-3.551	1485
12.706	-3.144	1486
11.438	-3.753	1487
10.941	-2.932	1488
12.034	-2.526	1489
12.213	-3.051	1490
6.584	-3.655	1491
6.034	-2.734	1492
2.459	0.421	1493
2.711	1.288	1494
2.575	2.18	1495
5.524	1.47	1496
2.143	3.027	1497
3.113	4.377	1498
3.619	4.875	1499
3.376	4.117	1500
5.529	3.73	1501
5.515	2.083	1502
3.885	4.055	1503
7.546	4.526	1504
5.176	2.273	1505
4.497	1.234	1506
5.143	2.971	1507
6.983	0.38	1508
5.131	-1.562	1509
2.515	0.009	1510
2.819	-0.671	1511
5.467	-1.547	1512
5.038	-1.542	1513
4.974	-1.91	1514
2.309	-2.308	1515
3.607	-4.057	1516
0.548	-0.97	1517
-0.881	-2.259	1518
-0.44	-1.446	1519
-0.684	-0.563	1520
-3.119	-1.738	1521
-3.794	-1.555	1522
-0.168	-1.696	1523
0.64	-1.843	1524
2.083	-0.08	1525
2.295	-3.408	1526
2.295	-1.446	1527
3.32	-1.035	1528
4.934	0.492	1529
5.064	-0.325	1530
7.133	0.74	1531
5.338	2.829	1532
8.456	3.049	1533
5.906	1.945	1534
5.042	3.04	1535
2.064	0.782	1536
3.536	1.043	1537
5.328	0.552	1538
3.85	2.398	1539
1.867	1.068	1540
4.152	0.322	1541
4.446	-0.861	1542
4.799	-1.424	1543
1.298	0.255	1544
0.616	-1.318	1545
1.835	-1.819	1546
3.613	-2.24	1547
7.752	-3.297	1548
8.295	-3.606	1549
6.928	-4.02	1550
7.655	-3.916	1551
9.39	-4.57	1552
10.805	-3.739	1553
10.61	-5.221	1554
10.495	-6.583	1555
8.64	-5.988	1556
8.916	-4.212	1557
6.896	-3.104	1558
6.318	-2.512	1559
6.037	-2.999	1560
3.18	-0.875	1561
3.326	0.931	1562
4.967	1.422	1563
6.292	-0.911	1564
4.741	-3.042	1565
8.673	-3.088	1566
6.821	-2.796	1567
6.7	-2.3	1568
8.328	-2.819	1569
10.761	-3.252	1570
13.617	-3.918	1571
10.929	-2.869	1572
11.723	-2.809	1573
11.535	-3.655	1574
10.583	-6.203	1575
11.117	-5.579	1576
10.768	-6.031	1577
11.163	-5.183	1578
11.119	-4.471	1579
7.92	-2.205	1580
7.473	-2.873	1581
8.492	-2.102	1582
7.761	-2.933	1583
5.239	-1.119	1584
4.828	-1.767	1585
2.225	-0.25	1586
4.648	-1.924	1587
4.169	-2.292	1588
1.745	-1.36	1589
0.096	0.508	1590
-0.34	-2.346	1591
2.639	-4.014	1592
1.299	-3.272	1593
1.782	-2.276	1594
3.713	-2.847	1595
5.257	-3.331	1596
4.365	-2.18	1597
6.158	-1.313	1598
6.65	-1.225	1599
4.89	-1.276	1600
4.143	-0.7	1601
2.871	-0.484	1602
5.048	-0.449	1603
4.899	-2.409	1604
5.227	-4.989	1605
4.362	-2.193	1606
7.177	-3.672	1607
5.049	-2.809	1608
4.883	-2.848	1609
1.943	-1.57	1610
4.301	1.15	1611
1.826	0.444	1612
2.259	0.673	1613
4.146	-0.367	1614
3.915	1.195	1615
6.075	0.623	1616
4.738	-0.2	1617
2.082	-0.885	1618
2.078	0.569	1619
6.376	0.822	1620
3.983	0.635	1621
3.105	1.008	1622
0.639	3.29	1623
3.219	1.387	1624
5.19	1.557	1625
4.984	0.48	1626
4.856	1.655	1627
2.261	1.315	1628
0.908	1.475	1629
2.284	2.147	1630
3.055	2.809	1631
4.376	3.007	1632
2.43	2.521	1633
6.951	1.907	1634
6.472	4.074	1635
8.386	3.268	1636
6.796	1.429	1637
10.407	-0.938	1638
10.261	-0.455	1639
9.941	-3.409	1640
9.272	-2.286	1641
7.835	-2.196	1642
9.343	-1.851	1643
7.991	0.782	1644
8.175	-0.083	1645
6.231	-0.494	1646
7.774	1.535	1647
7.881	0.021	1648
7.429	-0.277	1649
9.232	3.684	1650
5.453	1.896	1651
7.757	1.758	1652
8.228	1.778	1653
4.227	2.184	1654
4.339	2.959	1655
0.863	3.782	1656
4.522	3.03	1657
6.089	2.203	1658
4.411	4.214	1659
3.283	4.331	1660
-1.296	5.103	1661
-0.801	2.612	1662
1.077	1.512	1663
0.882	0.511	1664
0.706	-0.174	1665
0.987	0.344	1666
1.534	0.65	1667
1.969	-0.609	1668
0.559	0.184	1669
1.107	-1.039	1670
-0.652	0.08	1671
0.584	0.699	1672
1.203	2.59	1673
2.901	0.221	1674
4.613	0.806	1675
4.152	0.266	1676
5.996	-3.057	1677
5.933	-3.465	1678
6.283	-6.764	1679
5.678	-5.488	1680
7.919	-6.519	1681
8.015	-5.909	1682
8.719	-6.434	1683
6.115	-5.718	1684
5.474	-6.09	1685
5.906	-6.592	1686
9.258	-6.14	1687
7.661	-6.466	1688
7.492	-6.387	1689
5.921	-6.168	1690
3.69	-7.659	1691
4.683	-6.38	1692
2.006	-8.804	1693
3.065	-11.275	1694
3.76	-9.377	1695
3.825	-8.211	1696
4.101	-9.991	1697
3.593	-9.627	1698
2.158	-9.854	1699
-0.464	-7.659	1700
-0.038	-6.911	1701
0.704	-5.697	1702
1.379	-5.118	1703
-1.522	-3.83	1704
-0.713	-3.687	1705
-1.382	-3.02	1706
0.762	-5.249	1707
0.136	-4.475	1708
-0.503	-5.204	1709
-0.66	-6.023	1710
0.467	-8.048	1711
-1.069	-7.7	1712
-1.81	-8.81	1713
-1.744	-8.008	1714
-1.617	-9.546	1715
0.561	-10.574	1716
1.422	-10.519	1717
-0.468	-10.2	1718
0.827	-10.261	1719
3.93	-9.979	1720
4.61	-10.475	1721
2.34	-9.467	1722
1.038	-9.856	1723
0.208	-8.563	1724
0.195	-10.513	1725
2.331	-12.377	1726
1.785	-9.404	1727
2.557	-7.742	1728
4.538	-5.374	1729
5.917	-5.57	1730
3.319	-5.124	1731
0.942	-6.086	1732
1.806	-7.616	1733
3.205	-7.565	1734
4.428	-6.89	1735
6.276	-6.945	1736
4.676	-6.345	1737
3.139	-3.249	1738
2.253	-5.374	1739
3.666	-6.827	1740
5.179	-6.259	1741
4.065	-6.811	1742
5.559	-7.321	1743
2.981	-6.686	1744
2.01	-7.993	1745
2.284	-8.197	1746
2.485	-9.312	1747
0.802	-6.724	1748
-0.837	-7.502	1749
0.548	-6.84	1750
1.88	-7.923	1751
1.632	-8.32	1752
0.574	-6.929	1753
0.76	-8.372	1754
1.852	-9.026	1755
4.957	-8.391	1756
4.363	-8.212	1757
5.161	-7.264	1758
5.006	-6.06	1759
9.81	-6.946	1760
8.104	-7.724	1761
7.879	-6.32	1762
6.543	-5.639	1763
8.9	-6.991	1764
7.451	-5.153	1765
7.641	-4.926	1766
8.041	-6.352	1767
8.004	-6.442	1768
8.251	-5.775	1769
7.415	-4.673	1770
7.818	-5.035	1771
6.03	-4.858	1772
7.396	-4.905	1773
8.264	-5.81	1774
7.298	-6.429	1775
5.367	-6.79	1776
5.829	-7.001	1777
7.689	-8.236	1778
8.768	-6.96	1779
7.488	-7.676	1780
9.045	-9.821	1781
5.61	-8.546	1782
9.427	-8.991	1783
7.486	-8.785	1784
7.726	-8.888	1785
6.907	-8.048	1786
8.146	-9.787	1787
9.47	-12.98	1788
7.988	-13.142	1789
8.799	-13.322	1790
7.808	-13.123	1791
10.036	-12.953	1792
7.801	-11.328	1793
10.559	-10.966	1794
7.758	-12.12	1795
4.919	-13.461	1796
5.86	-15.284	1797
6.032	-13.673	1798
5.412	-11.224	1799
5.633	-11.535	1800
4.054	-10.377	1801
2.39	-10.607	1802
3.398	-10.84	1803
3.995	-10.407	1804
5.092	-9.81	1805
4.731	-10.023	1806
7.682	-9.6	1807
10.796	-10.093	1808
12.349	-11.171	1809
10.205	-9.582	1810
9.24	-8.596	1811
6.271	-10.265	1812
5.821	-6.477	1813
9.06	-7.635	1814
8.953	-7.48	1815
6.313	-8.025	1816
8.189	-5.693	1817
9.594	-6.81	1818
9.101	-6.435	1819
8.043	-6.294	1820
8.689	-6.469	1821
5.969	-5.83	1822
5.546	-5.999	1823
3.902	-3.923	1824
4.296	-6.398	1825
6.33	-6.212	1826
5.562	-6.321	1827
4.303	-7.233	1828
4.96	-7.188	1829
6.149	-7.015	1830
2.799	-6.797	1831
3.517	-5.721	1832
1.783	-5.871	1833
2.598	-7.21	1834
1.337	-7.251	1835
0.413	-5.348	1836
-1.078	-9.14	1837
-3.753	-7.097	1838
-5.103	-6.948	1839
-2.915	-7.657	1840
-1.374	-9.056	1841
1.622	-9	1842
4.578	-7.251	1843
2.635	-6.77	1844
1.229	-5.559	1845
4.12	-8.41	1846
4.541	-6.267	1847
5.183	-5.497	1848
6.331	-5.353	1849
8.123	-6.611	1850
9.606	-7.886	1851
8.735	-7.215	1852
6.187	-7.535	1853
5.211	-6.13	1854
6.63	-7.727	1855
4.109	-6.693	1856
3.317	-7.403	1857
4.464	-5.832	1858
3.494	-7.043	1859
3.328	-6.386	1860
4.104	-6.208	1861
4.868	-4.909	1862
5.42	-5.478	1863
6.813	-4.652	1864
6.605	-2.916	1865
5.048	-3.384	1866
3.954	-6.458	1867
1.889	-5.257	1868
5.045	-6.243	1869
7.747	-6.122	1870
5.324	-6.668	1871
3.148	-7.138	1872
1.02	-7.664	1873
-1.089	-7.69	1874
-1.862	-7.575	1875
-2.864	-5.79	1876
-1.379	-8.283	1877
-2.579	-6.879	1878
-1.982	-7.002	1879
-0.891	-8.735	1880
1.021	-9.404	1881
1.054	-10.119	1882
2.055	-10.3	1883
3.535	-12.7	1884
4.623	-11.781	1885
4.867	-11.444	1886
6.39	-11.143	1887
6.445	-11.527	1888
3.583	-11.885	1889
4.957	-11.408	1890
2.341	-12.545	1891
1.626	-14.685	1892
1.912	-11.723	1893
-1.238	-12.756	1894
-1.579	-12.677	1895
-1.914	-10.459	1896
-0.062	-10.412	1897
3.875	-11.263	1898
3.759	-12.525	1899
2.625	-10.585	1900
4.506	-11.494	1901
4.761	-11.567	1902
5.869	-12.007	1903
4.053	-8.78	1904
3.528	-9.918	1905
2.412	-11.234	1906
1.77	-13.164	1907
1.291	-12.899	1908
4.082	-11.978	1909
2.11	-10.981	1910
1.405	-12.267	1911
-0.647	-12.069	1912
0.652	-12.067	1913
2.489	-12.265	1914
2.461	-11.885	1915
4.104	-10.382	1916
6.112	-10.669	1917
6.913	-9.908	1918
9.411	-10.727	1919
6.324	-12.672	1920
5.986	-12.752	1921
2.311	-12.246	1922
0.488	-12.397	1923
0.773	-13.824	1924
1.868	-12.986	1925
-0.012	-10.308	1926
0.316	-9.974	1927
-0.473	-10.727	1928
-0.72	-13.315	1929
0.163	-10.501	1930
-1.679	-9.061	1931
-1.919	-6.205	1932
2.189	-7.276	1933
2.913	-8.589	1934
1.691	-8.175	1935
4.678	-7.596	1936
5.782	-6.553	1937
6.911	-9.772	1938
3.757	-7.654	1939
4.015	-9.159	1940
3.465	-7.123	1941
3.444	-5.837	1942
2.848	-5.132	1943
0.796	-6.472	1944
2.123	-7.681	1945
-0.545	-7.504	1946
-3.976	-8.462	1947
-4.551	-8.472	1948
-2.127	-8.48	1949
-2.426	-7.548	1950
-2.466	-10.739	1951
-2.275	-9.959	1952
-1.494	-10.091	1953
-1.201	-7.854	1954
-2.729	-5.725	1955
-0.992	-7.522	1956
1.047	-8.854	1957
1.134	-8.676	1958
0.909	-8.374	1959
1.26	-9.11	1960
0.075	-8.966	1961
-0.55	-9.356	1962
-1.406	-8.529	1963
-3.35	-7.67	1964
-3.885	-5.698	1965
-3.568	-7.511	1966
-1.259	-8.128	1967
0.096	-8.105	1968
-1.536	-4.948	1969
0.307	-8.482	1970
-1.557	-7.69	1971
-2.139	-9.368	1972
-1.791	-10.877	1973
-2.467	-10.146	1974
-4.884	-9.883	1975
-4.122	-10.294	1976
-1.085	-10.873	1977
0.911	-11.509	1978
-0.65	-12.099	1979
-1.702	-12.539	1980
-4.55	-13.431	1981
-4.846	-10.33	1982
-1.864	-9.507	1983
-1.468	-10.947	1984
-4.928	-10.233	1985
-4.764	-8.593	1986
-5.752	-7.623	1987
-7.617	-8.048	1988
-3.641	-8.383	1989
-5.447	-7.222	1990
-5.153	-8.288	1991
-5.443	-6.574	1992
-5.644	-8.694	1993
-3.617	-7.914	1994
-3.744	-4.777	1995
-4.094	-4.527	1996
-2.809	-4.803	1997
-1.633	-4.8	1998
-2.043	-4.308	1999
[truncated: 48,401 more rows]
