# Supplementary material for: Exploration of the selective binding mechanism of protein kinase Aurora A selectivity via a comprehensive molecular modeling study
Source: PeerJ. 2019 Oct 22;7:e7832. doi: 10.7717/peerj.7832 (PMC6814069; doi:10.7717/peerj.7832)
Supplement: Data S1 — The raw data are corresponding to figure order. pse and pdb format files can be opened in PyMol 1.8. cdx files can be opened in Chemdraw 16.0. csv files can be opened in Excel. [file peerj-07-7832-s004.zip › Raw-data/Figure 11/Figure 11A.csv]

PC1	PC2	PMF
-50	-20	23.2227039128
-50	-19	23.2227039128
-50	-18	23.2227039128
-50	-17	23.2227039128
-50	-16	23.2227039128
-50	-15	23.2227039128
-50	-14	23.2227039128
-50	-13	23.2227039128
-50	-12	23.2227039128
-50	-11	23.2227039128
-50	-10	23.2227039128
-50	-9	23.2227039128
-50	-8	23.2227039128
-50	-7	23.2227039128
-50	-6	23.2227039128
-50	-5	23.2227039128
-50	-4	23.2227039128
-50	-3	23.2227039128
-50	-2	23.2227039128
-50	-1	23.2227039128
-50	0	23.2227039128
-50	1	23.2227039128
-50	2	23.2227039128
-50	3	23.2227039128
-50	4	23.2227039128
-50	5	23.2227039128
-50	6	23.2227039128
-50	7	23.2227039128
-50	8	23.2227039128
-50	9	23.2227039128
-50	10	23.2227039128
-50	11	23.2227039128
-50	12	23.2227039128
-50	13	23.2227039128
-50	14	23.2227039128
-50	15	23.2227039128
-50	16	23.2227039128
-50	17	23.2227039128
-50	18	23.2227039128
-50	19	23.2227039128
-50	20	23.2227039128
-50	21	23.2227039128
-50	22	23.2227039128
-50	23	23.2227039128
-50	24	23.2227039128
-50	25	23.2227039128
-50	26	23.2227039128
-50	27	23.2227039128
-50	28	23.2227039128
-50	29	23.2227039128
-49	-20	23.2227039128
-49	-19	23.2227039128
-49	-18	23.2227039128
-49	-17	23.2227039128
-49	-16	23.2227039128
-49	-15	23.2227039128
-49	-14	23.2227039128
-49	-13	23.2227039128
-49	-12	23.2227039128
-49	-11	23.2227039128
-49	-10	23.2227039128
-49	-9	23.2227039128
-49	-8	23.2227039128
-49	-7	23.2227039128
-49	-6	23.2227039128
-49	-5	23.2227039128
-49	-4	23.2227039128
-49	-3	23.2227039128
-49	-2	23.2227039128
-49	-1	23.2227039128
-49	0	23.2227039128
-49	1	23.2227039128
-49	2	23.2227039128
-49	3	23.2227039128
-49	4	23.2227039128
-49	5	23.2227039128
-49	6	23.2227039128
-49	7	23.2227039128
-49	8	23.2227039128
-49	9	23.2227039128
-49	10	23.2227039128
-49	11	23.2227039128
-49	12	23.2227039128
-49	13	23.2227039128
-49	14	23.2227039128
-49	15	23.2227039128
-49	16	23.2227039128
-49	17	23.2227039128
-49	18	23.2227039128
-49	19	23.2227039128
-49	20	23.2227039128
-49	21	23.2227039128
-49	22	23.2227039128
-49	23	23.2227039128
-49	24	23.2227039128
-49	25	23.2227039128
-49	26	23.2227039128
-49	27	23.2227039128
-49	28	23.2227039128
-49	29	23.2227039128
-48	-20	23.2227039128
-48	-19	23.2227039128
-48	-18	23.2227039128
-48	-17	23.2227039128
-48	-16	23.2227039128
-48	-15	23.2227039128
-48	-14	23.2227039128
-48	-13	23.2227039128
-48	-12	23.2227039128
-48	-11	23.2227039128
-48	-10	23.2227039128
-48	-9	23.2227039128
-48	-8	23.2227039128
-48	-7	23.2227039128
-48	-6	23.2227039128
-48	-5	23.2227039128
-48	-4	23.2227039128
-48	-3	23.2227039128
-48	-2	23.2227039128
-48	-1	23.2227039128
-48	0	23.2227039128
-48	1	23.2227039128
-48	2	23.2227039128
-48	3	23.2227039128
-48	4	23.2227039128
-48	5	23.2227039128
-48	6	23.2227039128
-48	7	23.2227039128
-48	8	23.2227039128
-48	9	23.2227039128
-48	10	23.2227039128
-48	11	23.2227039128
-48	12	23.2227039128
-48	13	23.2227039128
-48	14	23.2227039128
-48	15	23.2227039128
-48	16	23.2227039128
-48	17	23.2227039128
-48	18	23.2227039128
-48	19	23.2227039128
-48	20	23.2227039128
-48	21	23.2227039128
-48	22	23.2227039128
-48	23	23.2227039128
-48	24	23.2227039128
-48	25	23.2227039128
-48	26	23.2227039128
-48	27	23.2227039128
-48	28	23.2227039128
-48	29	23.2227039128
-47	-20	23.2227039128
-47	-19	23.2227039128
-47	-18	23.2227039128
-47	-17	23.2227039128
-47	-16	23.2227039128
-47	-15	23.2227039128
-47	-14	23.2227039128
-47	-13	23.2227039128
-47	-12	23.2227039128
-47	-11	23.2227039128
-47	-10	23.2227039128
-47	-9	23.2227039128
-47	-8	23.2227039128
-47	-7	23.2227039128
-47	-6	23.2227039128
-47	-5	23.2227039128
-47	-4	23.2227039128
-47	-3	23.2227039128
-47	-2	23.2227039128
-47	-1	23.2227039128
-47	0	23.2227039128
-47	1	23.2227039128
-47	2	23.2227039128
-47	3	23.2227039128
-47	4	23.2227039128
-47	5	23.2227039128
-47	6	23.2227039128
-47	7	23.2227039128
-47	8	23.2227039128
-47	9	23.2227039128
-47	10	23.2227039128
-47	11	23.2227039128
-47	12	23.2227039128
-47	13	23.2227039128
-47	14	23.2227039128
-47	15	23.2227039128
-47	16	23.2227039128
-47	17	23.2227039128
-47	18	23.2227039128
-47	19	23.2227039128
-47	20	23.2227039128
-47	21	23.2227039128
-47	22	23.2227039128
-47	23	23.2227039128
-47	24	23.2227039128
-47	25	23.2227039128
-47	26	23.2227039128
-47	27	23.2227039128
-47	28	23.2227039128
-47	29	23.2227039128
-46	-20	23.2227039128
-46	-19	23.2227039128
-46	-18	23.2227039128
-46	-17	23.2227039128
-46	-16	23.2227039128
-46	-15	23.2227039128
-46	-14	23.2227039128
-46	-13	23.2227039128
-46	-12	23.2227039128
-46	-11	23.2227039128
-46	-10	23.2227039128
-46	-9	23.2227039128
-46	-8	23.2227039128
-46	-7	23.2227039128
-46	-6	23.2227039128
-46	-5	23.2227039128
-46	-4	23.2227039128
-46	-3	23.2227039128
-46	-2	23.2227039128
-46	-1	23.2227039128
-46	0	23.2227039128
-46	1	23.2227039128
-46	2	23.2227039128
-46	3	23.2227039128
-46	4	23.2227039128
-46	5	23.2227039128
-46	6	23.2227039128
-46	7	23.2227039128
-46	8	23.2227039128
-46	9	23.2227039128
-46	10	23.2227039128
-46	11	23.2227039128
-46	12	23.2227039128
-46	13	23.2227039128
-46	14	23.2227039128
-46	15	23.2227039128
-46	16	23.2227039128
-46	17	23.2227039128
-46	18	23.2227039128
-46	19	23.2227039128
-46	20	23.2227039128
-46	21	23.2227039128
-46	22	23.2227039128
-46	23	23.2227039128
-46	24	23.2227039128
-46	25	23.2227039128
-46	26	23.2227039128
-46	27	23.2227039128
-46	28	23.2227039128
-46	29	23.2227039128
-45	-20	23.2227039128
-45	-19	23.2227039128
-45	-18	23.2227039128
-45	-17	23.2227039128
-45	-16	23.2227039128
-45	-15	23.2227039128
-45	-14	23.2227039128
-45	-13	23.2227039128
-45	-12	23.2227039128
-45	-11	23.2227039128
-45	-10	23.2227039128
-45	-9	23.2227039128
-45	-8	23.2227039128
-45	-7	23.2227039128
-45	-6	23.2227039128
-45	-5	23.2227039128
-45	-4	23.2227039128
-45	-3	23.2227039128
-45	-2	23.2227039128
-45	-1	23.2227039128
-45	0	23.2227039128
-45	1	23.2227039128
-45	2	23.2227039128
-45	3	23.2227039128
-45	4	23.2227039128
-45	5	23.2227039128
-45	6	23.2227039128
-45	7	23.2227039128
-45	8	23.2227039128
-45	9	23.2227039128
-45	10	23.2227039128
-45	11	23.2227039128
-45	12	23.2227039128
-45	13	23.2227039128
-45	14	23.2227039128
-45	15	23.2227039128
-45	16	23.2227039128
-45	17	23.2227039128
-45	18	23.2227039128
-45	19	23.2227039128
-45	20	23.2227039128
-45	21	23.2227039128
-45	22	23.2227039128
-45	23	23.2227039128
-45	24	23.2227039128
-45	25	23.2227039128
-45	26	23.2227039128
-45	27	23.2227039128
-45	28	23.2227039128
-45	29	23.2227039128
-44	-20	23.2227039128
-44	-19	23.2227039128
-44	-18	23.2227039128
-44	-17	23.2227039128
-44	-16	23.2227039128
-44	-15	23.2227039128
-44	-14	23.2227039128
-44	-13	23.2227039128
-44	-12	23.2227039128
-44	-11	23.2227039128
-44	-10	23.2227039128
-44	-9	23.2227039128
-44	-8	23.2227039128
-44	-7	23.2227039128
-44	-6	23.2227039128
-44	-5	23.2227039128
-44	-4	23.2227039128
-44	-3	23.2227039128
-44	-2	23.2227039128
-44	-1	23.2227039128
-44	0	23.2227039128
-44	1	23.2227039128
-44	2	23.2227039128
-44	3	23.2227039128
-44	4	23.2227039128
-44	5	23.2227039128
-44	6	23.2227039128
-44	7	23.2227039128
-44	8	23.2227039128
-44	9	23.2227039128
-44	10	23.2227039128
-44	11	23.2227039128
-44	12	23.2227039128
-44	13	23.2227039128
-44	14	23.2227039128
-44	15	23.2227039128
-44	16	23.2227039128
-44	17	23.2227039128
-44	18	23.2227039128
-44	19	23.2227039128
-44	20	23.2227039128
-44	21	23.2227039128
-44	22	23.2227039128
-44	23	23.2227039128
-44	24	23.2227039128
-44	25	23.2227039128
-44	26	23.2227039128
-44	27	23.2227039128
-44	28	23.2227039128
-44	29	23.2227039128
-43	-20	23.2227039128
-43	-19	23.2227039128
-43	-18	23.2227039128
-43	-17	23.2227039128
-43	-16	23.2227039128
-43	-15	23.2227039128
-43	-14	23.2227039128
-43	-13	23.2227039128
-43	-12	23.2227039128
-43	-11	23.2227039128
-43	-10	23.2227039128
-43	-9	23.2227039128
-43	-8	23.2227039128
-43	-7	23.2227039128
-43	-6	23.2227039128
-43	-5	23.2227039128
-43	-4	23.2227039128
-43	-3	23.2227039128
-43	-2	23.2227039128
-43	-1	23.2227039128
-43	0	23.2227039128
-43	1	23.2227039128
-43	2	23.2227039128
-43	3	23.2227039128
-43	4	23.2227039128
-43	5	23.2227039128
-43	6	23.2227039128
-43	7	23.2227039128
-43	8	23.2227039128
-43	9	23.2227039128
-43	10	23.2227039128
-43	11	23.2227039128
-43	12	23.2227039128
-43	13	23.2227039128
-43	14	23.2227039128
-43	15	23.2227039128
-43	16	23.2227039128
-43	17	23.2227039128
-43	18	23.2227039128
-43	19	23.2227039128
-43	20	23.2227039128
-43	21	23.2227039128
-43	22	23.2227039128
-43	23	23.2227039128
-43	24	23.2227039128
-43	25	23.2227039128
-43	26	23.2227039128
-43	27	23.2227039128
-43	28	23.2227039128
-43	29	23.2227039128
-42	-20	23.2227039128
-42	-19	23.2227039128
-42	-18	23.2227039128
-42	-17	23.2227039128
-42	-16	23.2227039128
-42	-15	23.2227039128
-42	-14	23.2227039128
-42	-13	23.2227039128
-42	-12	23.2227039128
-42	-11	23.2227039128
-42	-10	23.2227039128
-42	-9	23.2227039128
-42	-8	23.2227039128
-42	-7	23.2227039128
-42	-6	23.2227039128
-42	-5	23.2227039128
-42	-4	23.2227039128
-42	-3	23.2227039128
-42	-2	23.2227039128
-42	-1	23.2227039128
-42	0	23.2227039128
-42	1	23.2227039128
-42	2	23.2227039128
-42	3	23.2227039128
-42	4	23.2227039128
-42	5	23.2227039128
-42	6	23.2227039128
-42	7	23.2227039128
-42	8	23.2227039128
-42	9	23.2227039128
-42	10	23.2227039128
-42	11	23.2227039128
-42	12	23.2227039128
-42	13	23.2227039128
-42	14	23.2227039128
-42	15	23.2227039128
-42	16	23.2227039128
-42	17	23.2227039128
-42	18	23.2227039128
-42	19	23.2227039128
-42	20	23.2227039128
-42	21	23.2227039128
-42	22	23.2227039128
-42	23	23.2227039128
-42	24	23.2227039128
-42	25	23.2227039128
-42	26	23.2227039128
-42	27	23.2227039128
-42	28	23.2227039128
-42	29	23.2227039128
-41	-20	23.2227039128
-41	-19	23.2227039128
-41	-18	23.2227039128
-41	-17	23.2227039128
-41	-16	23.2227039128
-41	-15	23.2227039128
-41	-14	23.2227039128
-41	-13	23.2227039128
-41	-12	23.2227039128
-41	-11	23.2227039128
-41	-10	23.2227039128
-41	-9	23.2227039128
-41	-8	23.2227039128
-41	-7	23.2227039128
-41	-6	23.2227039128
-41	-5	23.2227039128
-41	-4	23.2227039128
-41	-3	23.2227039128
-41	-2	23.2227039128
-41	-1	23.2227039128
-41	0	23.2227039128
-41	1	23.2227039128
-41	2	23.2227039128
-41	3	23.2227039128
-41	4	23.2227039128
-41	5	23.2227039128
-41	6	23.2227039128
-41	7	23.2227039128
-41	8	23.2227039128
-41	9	23.2227039128
-41	10	23.2227039128
-41	11	23.2227039128
-41	12	23.2227039128
-41	13	23.2227039128
-41	14	23.2227039128
-41	15	23.2227039128
-41	16	23.2227039128
-41	17	23.2227039128
-41	18	23.2227039128
-41	19	23.2227039128
-41	20	23.2227039128
-41	21	23.2227039128
-41	22	23.2227039128
-41	23	23.2227039128
-41	24	23.2227039128
-41	25	23.2227039128
-41	26	23.2227039128
-41	27	23.2227039128
-41	28	23.2227039128
-41	29	23.2227039128
-40	-20	23.2227039128
-40	-19	23.2227039128
-40	-18	23.2227039128
-40	-17	23.2227039128
-40	-16	23.2227039128
-40	-15	23.2227039128
-40	-14	23.2227039128
-40	-13	23.2227039128
-40	-12	23.2227039128
-40	-11	23.2227039128
-40	-10	23.2227039128
-40	-9	23.2227039128
-40	-8	23.2227039128
-40	-7	23.2227039128
-40	-6	23.2227039128
-40	-5	23.2227039128
-40	-4	23.2227039128
-40	-3	23.2227039128
-40	-2	23.2227039128
-40	-1	23.2227039128
-40	0	23.2227039128
-40	1	23.2227039128
-40	2	23.2227039128
-40	3	23.2227039128
-40	4	23.2227039128
-40	5	23.2227039128
-40	6	23.2227039128
-40	7	23.2227039128
-40	8	23.2227039128
-40	9	23.2227039128
-40	10	23.2227039128
-40	11	23.2227039128
-40	12	23.2227039128
-40	13	23.2227039128
-40	14	23.2227039128
-40	15	23.2227039128
-40	16	23.2227039128
-40	17	23.2227039128
-40	18	23.2227039128
-40	19	23.2227039128
-40	20	23.2227039128
-40	21	23.2227039128
-40	22	23.2227039128
-40	23	23.2227039128
-40	24	23.2227039128
-40	25	23.2227039128
-40	26	23.2227039128
-40	27	23.2227039128
-40	28	23.2227039128
-40	29	23.2227039128
-39	-20	23.2227039128
-39	-19	23.2227039128
-39	-18	23.2227039128
-39	-17	23.2227039128
-39	-16	23.2227039128
-39	-15	23.2227039128
-39	-14	23.2227039128
-39	-13	23.2227039128
-39	-12	23.2227039128
-39	-11	23.2227039128
-39	-10	23.2227039128
-39	-9	23.2227039128
-39	-8	23.2227039128
-39	-7	23.2227039128
-39	-6	23.2227039128
-39	-5	23.2227039128
-39	-4	23.2227039128
-39	-3	23.2227039128
-39	-2	23.2227039128
-39	-1	23.2227039128
-39	0	23.2227039128
-39	1	23.2227039128
-39	2	23.2227039128
-39	3	23.2227039128
-39	4	23.2227039128
-39	5	23.2227039128
-39	6	23.2227039128
-39	7	23.2227039128
-39	8	23.2227039128
-39	9	23.2227039128
-39	10	23.2227039128
-39	11	23.2227039128
-39	12	23.2227039128
-39	13	23.2227039128
-39	14	23.2227039128
-39	15	23.2227039128
-39	16	23.2227039128
-39	17	23.2227039128
-39	18	23.2227039128
-39	19	23.2227039128
-39	20	23.2227039128
-39	21	23.2227039128
-39	22	23.2227039128
-39	23	23.2227039128
-39	24	23.2227039128
-39	25	23.2227039128
-39	26	23.2227039128
-39	27	23.2227039128
-39	28	23.2227039128
-39	29	23.2227039128
-38	-20	23.2227039128
-38	-19	23.2227039128
-38	-18	23.2227039128
-38	-17	23.2227039128
-38	-16	23.2227039128
-38	-15	23.2227039128
-38	-14	23.2227039128
-38	-13	23.2227039128
-38	-12	23.2227039128
-38	-11	23.2227039128
-38	-10	23.2227039128
-38	-9	23.2227039128
-38	-8	23.2227039128
-38	-7	23.2227039128
-38	-6	23.2227039128
-38	-5	23.2227039128
-38	-4	23.2227039128
-38	-3	23.2227039128
-38	-2	23.2227039128
-38	-1	23.2227039128
-38	0	23.2227039128
-38	1	23.2227039128
-38	2	23.2227039128
-38	3	23.2227039128
-38	4	23.2227039128
-38	5	23.2227039128
-38	6	23.2227039128
-38	7	23.2227039128
-38	8	23.2227039128
-38	9	23.2227039128
-38	10	23.2227039128
-38	11	23.2227039128
-38	12	23.2227039128
-38	13	23.2227039128
-38	14	23.2227039128
-38	15	23.2227039128
-38	16	23.2227039128
-38	17	23.2227039128
-38	18	23.2227039128
-38	19	23.2227039128
-38	20	23.2227039128
-38	21	23.2227039128
-38	22	23.2227039128
-38	23	23.2227039128
-38	24	23.2227039128
-38	25	23.2227039128
-38	26	23.2227039128
-38	27	23.2227039128
-38	28	23.2227039128
-38	29	23.2227039128
-37	-20	23.2227039128
-37	-19	23.2227039128
-37	-18	23.2227039128
-37	-17	23.2227039128
-37	-16	23.2227039128
-37	-15	23.2227039128
-37	-14	23.2227039128
-37	-13	23.2227039128
-37	-12	23.2227039128
-37	-11	23.2227039128
-37	-10	23.2227039128
-37	-9	23.2227039128
-37	-8	23.2227039128
-37	-7	23.2227039128
-37	-6	23.2227039128
-37	-5	23.2227039128
-37	-4	23.2227039128
-37	-3	23.2227039128
-37	-2	23.2227039128
-37	-1	23.2227039128
-37	0	23.2227039128
-37	1	23.2227039128
-37	2	23.2227039128
-37	3	23.2227039128
-37	4	23.2227039128
-37	5	23.2227039128
-37	6	23.2227039128
-37	7	23.2227039128
-37	8	23.2227039128
-37	9	23.2227039128
-37	10	23.2227039128
-37	11	23.2227039128
-37	12	23.2227039128
-37	13	23.2227039128
-37	14	23.2227039128
-37	15	23.2227039128
-37	16	23.2227039128
-37	17	23.2227039128
-37	18	23.2227039128
-37	19	23.2227039128
-37	20	23.2227039128
-37	21	23.2227039128
-37	22	23.2227039128
-37	23	23.2227039128
-37	24	23.2227039128
-37	25	23.2227039128
-37	26	23.2227039128
-37	27	23.2227039128
-37	28	23.2227039128
-37	29	23.2227039128
-36	-20	23.2227039128
-36	-19	23.2227039128
-36	-18	23.2227039128
-36	-17	23.2227039128
-36	-16	23.2227039128
-36	-15	23.2227039128
-36	-14	23.2227039128
-36	-13	23.2227039128
-36	-12	23.2227039128
-36	-11	23.2227039128
-36	-10	23.2227039128
-36	-9	23.2227039128
-36	-8	23.2227039128
-36	-7	23.2227039128
-36	-6	23.2227039128
-36	-5	23.2227039128
-36	-4	23.2227039128
-36	-3	23.2227039128
-36	-2	23.2227039128
-36	-1	2.92572706674
-36	0	0
-36	1	23.2227039128
-36	2	23.2227039128
-36	3	23.2227039128
-36	4	23.2227039128
-36	5	23.2227039128
-36	6	23.2227039128
-36	7	23.2227039128
-36	8	23.2227039128
-36	9	23.2227039128
-36	10	23.2227039128
-36	11	23.2227039128
-36	12	23.2227039128
-36	13	23.2227039128
-36	14	23.2227039128
-36	15	23.2227039128
-36	16	23.2227039128
-36	17	23.2227039128
-36	18	23.2227039128
-36	19	23.2227039128
-36	20	23.2227039128
-36	21	23.2227039128
-36	22	23.2227039128
-36	23	23.2227039128
-36	24	23.2227039128
-36	25	23.2227039128
-36	26	23.2227039128
-36	27	23.2227039128
-36	28	23.2227039128
-36	29	23.2227039128
-35	-20	23.2227039128
-35	-19	23.2227039128
-35	-18	23.2227039128
-35	-17	23.2227039128
-35	-16	23.2227039128
-35	-15	23.2227039128
-35	-14	23.2227039128
-35	-13	23.2227039128
-35	-12	23.2227039128
-35	-11	23.2227039128
-35	-10	23.2227039128
-35	-9	23.2227039128
-35	-8	23.2227039128
-35	-7	23.2227039128
-35	-6	23.2227039128
-35	-5	23.2227039128
-35	-4	23.2227039128
-35	-3	23.2227039128
-35	-2	3.58695022507
-35	-1	7.77866176081
-35	0	5.88040822938
-35	1	23.2227039128
-35	2	23.2227039128
-35	3	23.2227039128
-35	4	23.2227039128
-35	5	23.2227039128
-35	6	23.2227039128
-35	7	23.2227039128
-35	8	23.2227039128
-35	9	23.2227039128
-35	10	23.2227039128
-35	11	23.2227039128
-35	12	23.2227039128
-35	13	23.2227039128
-35	14	23.2227039128
-35	15	23.2227039128
-35	16	23.2227039128
-35	17	23.2227039128
-35	18	23.2227039128
-35	19	23.2227039128
-35	20	23.2227039128
-35	21	23.2227039128
-35	22	23.2227039128
-35	23	23.2227039128
-35	24	23.2227039128
-35	25	23.2227039128
-35	26	23.2227039128
-35	27	23.2227039128
-35	28	23.2227039128
-35	29	23.2227039128
-34	-20	23.2227039128
-34	-19	23.2227039128
-34	-18	23.2227039128
-34	-17	23.2227039128
-34	-16	23.2227039128
-34	-15	23.2227039128
-34	-14	23.2227039128
-34	-13	23.2227039128
-34	-12	23.2227039128
-34	-11	23.2227039128
-34	-10	23.2227039128
-34	-9	23.2227039128
-34	-8	23.2227039128
-34	-7	23.2227039128
-34	-6	23.2227039128
-34	-5	23.2227039128
-34	-4	23.2227039128
-34	-3	8.21087958653
-34	-2	7.14299261797
-34	-1	4.7594056183
-34	0	7.86499510347
-34	1	6.43354496517
-34	2	23.2227039128
-34	3	23.2227039128
-34	4	23.2227039128
-34	5	23.2227039128
-34	6	23.2227039128
-34	7	23.2227039128
-34	8	23.2227039128
-34	9	23.2227039128
-34	10	23.2227039128
-34	11	23.2227039128
-34	12	23.2227039128
-34	13	23.2227039128
-34	14	23.2227039128
-34	15	23.2227039128
-34	16	23.2227039128
-34	17	23.2227039128
-34	18	23.2227039128
-34	19	23.2227039128
-34	20	23.2227039128
-34	21	23.2227039128
-34	22	23.2227039128
-34	23	23.2227039128
-34	24	23.2227039128
-34	25	23.2227039128
-34	26	23.2227039128
-34	27	23.2227039128
-34	28	23.2227039128
-34	29	23.2227039128
-33	-20	23.2227039128
-33	-19	23.2227039128
-33	-18	23.2227039128
-33	-17	23.2227039128
-33	-16	23.2227039128
-33	-15	23.2227039128
-33	-14	23.2227039128
-33	-13	23.2227039128
-33	-12	23.2227039128
-33	-11	23.2227039128
-33	-10	23.2227039128
-33	-9	23.2227039128
-33	-8	23.2227039128
-33	-7	23.2227039128
-33	-6	23.2227039128
-33	-5	23.2227039128
-33	-4	7.11767566155
-33	-3	10.2361606391
-33	-2	5.51853868757
-33	-1	7.60860032463
-33	0	2.12618507645
-33	1	5.5148714248
-33	2	23.2227039128
-33	3	23.2227039128
-33	4	23.2227039128
-33	5	23.2227039128
-33	6	23.2227039128
-33	7	23.2227039128
-33	8	23.2227039128
-33	9	23.2227039128
-33	10	23.2227039128
-33	11	23.2227039128
-33	12	23.2227039128
-33	13	23.2227039128
-33	14	23.2227039128
-33	15	23.2227039128
-33	16	23.2227039128
-33	17	23.2227039128
-33	18	23.2227039128
-33	19	23.2227039128
-33	20	23.2227039128
-33	21	23.2227039128
-33	22	23.2227039128
-33	23	23.2227039128
-33	24	23.2227039128
-33	25	23.2227039128
-33	26	23.2227039128
-33	27	23.2227039128
-33	28	23.2227039128
-33	29	23.2227039128
-32	-20	23.2227039128
-32	-19	23.2227039128
-32	-18	23.2227039128
-32	-17	23.2227039128
-32	-16	23.2227039128
-32	-15	23.2227039128
-32	-14	23.2227039128
-32	-13	23.2227039128
-32	-12	23.2227039128
-32	-11	23.2227039128
-32	-10	23.2227039128
-32	-9	23.2227039128
-32	-8	23.2227039128
-32	-7	23.2227039128
-32	-6	23.2227039128
-32	-5	23.2227039128
-32	-4	9.47784955788
-32	-3	3.92886745106
-32	-2	5.34318712422
-32	-1	4.11720420702
-32	0	7.87717838221
-32	1	6.14000514316
-32	2	4.19608444695
-32	3	23.2227039128
-32	4	23.2227039128
-32	5	23.2227039128
-32	6	23.2227039128
-32	7	23.2227039128
-32	8	23.2227039128
-32	9	23.2227039128
-32	10	23.2227039128
-32	11	23.2227039128
-32	12	23.2227039128
-32	13	23.2227039128
-32	14	23.2227039128
-32	15	23.2227039128
-32	16	23.2227039128
-32	17	23.2227039128
-32	18	23.2227039128
-32	19	23.2227039128
-32	20	23.2227039128
-32	21	23.2227039128
-32	22	23.2227039128
-32	23	23.2227039128
-32	24	23.2227039128
-32	25	23.2227039128
-32	26	23.2227039128
-32	27	23.2227039128
-32	28	23.2227039128
-32	29	23.2227039128
-31	-20	23.2227039128
-31	-19	23.2227039128
-31	-18	23.2227039128
-31	-17	23.2227039128
-31	-16	23.2227039128
-31	-15	23.2227039128
-31	-14	23.2227039128
-31	-13	23.2227039128
-31	-12	23.2227039128
-31	-11	23.2227039128
-31	-10	23.2227039128
-31	-9	23.2227039128
-31	-8	23.2227039128
-31	-7	23.2227039128
-31	-6	23.2227039128
-31	-5	1.31846973145
-31	-4	3.25984501938
-31	-3	8.9970579146
-31	-2	3.47479254124
-31	-1	2.39489996862
-31	0	6.82967643097
-31	1	5.64494998538
-31	2	6.50225477462
-31	3	23.2227039128
-31	4	23.2227039128
-31	5	23.2227039128
-31	6	23.2227039128
-31	7	23.2227039128
-31	8	23.2227039128
-31	9	23.2227039128
-31	10	23.2227039128
-31	11	23.2227039128
-31	12	23.2227039128
-31	13	23.2227039128
-31	14	23.2227039128
-31	15	23.2227039128
-31	16	23.2227039128
-31	17	23.2227039128
-31	18	23.2227039128
-31	19	23.2227039128
-31	20	23.2227039128
-31	21	23.2227039128
-31	22	23.2227039128
-31	23	23.2227039128
-31	24	23.2227039128
-31	25	23.2227039128
-31	26	23.2227039128
-31	27	23.2227039128
-31	28	23.2227039128
-31	29	23.2227039128
-30	-20	23.2227039128
-30	-19	23.2227039128
-30	-18	23.2227039128
-30	-17	23.2227039128
-30	-16	23.2227039128
-30	-15	23.2227039128
-30	-14	23.2227039128
-30	-13	23.2227039128
-30	-12	23.2227039128
-30	-11	23.2227039128
-30	-10	23.2227039128
-30	-9	23.2227039128
-30	-8	23.2227039128
-30	-7	23.2227039128
-30	-6	23.2227039128
-30	-5	23.2227039128
-30	-4	23.2227039128
-30	-3	7.11646172165
-30	-2	5.63926360484
-30	-1	5.15520194607
-30	0	6.25541717564
-30	1	8.09219612076
-30	2	23.2227039128
-30	3	23.2227039128
-30	4	23.2227039128
-30	5	23.2227039128
-30	6	23.2227039128
-30	7	23.2227039128
-30	8	23.2227039128
-30	9	23.2227039128
-30	10	23.2227039128
-30	11	23.2227039128
-30	12	23.2227039128
-30	13	23.2227039128
-30	14	23.2227039128
-30	15	23.2227039128
-30	16	23.2227039128
-30	17	23.2227039128
-30	18	23.2227039128
-30	19	23.2227039128
-30	20	23.2227039128
-30	21	23.2227039128
-30	22	23.2227039128
-30	23	23.2227039128
-30	24	23.2227039128
-30	25	23.2227039128
-30	26	23.2227039128
-30	27	23.2227039128
-30	28	23.2227039128
-30	29	23.2227039128
-29	-20	23.2227039128
-29	-19	23.2227039128
-29	-18	23.2227039128
-29	-17	23.2227039128
-29	-16	23.2227039128
-29	-15	23.2227039128
-29	-14	23.2227039128
-29	-13	23.2227039128
-29	-12	23.2227039128
-29	-11	23.2227039128
-29	-10	23.2227039128
-29	-9	23.2227039128
-29	-8	23.2227039128
-29	-7	23.2227039128
-29	-6	2.83479177524
-29	-5	23.2227039128
-29	-4	5.71665834922
-29	-3	5.84958404805
-29	-2	6.52448884274
-29	-1	3.38448679185
-29	0	5.70529958322
-29	1	8.91922571988
-29	2	7.21324429859
-29	3	23.2227039128
-29	4	23.2227039128
-29	5	23.2227039128
-29	6	23.2227039128
-29	7	23.2227039128
-29	8	23.2227039128
-29	9	23.2227039128
-29	10	23.2227039128
-29	11	23.2227039128
-29	12	23.2227039128
-29	13	23.2227039128
-29	14	23.2227039128
-29	15	23.2227039128
-29	16	23.2227039128
-29	17	23.2227039128
-29	18	23.2227039128
-29	19	23.2227039128
-29	20	23.2227039128
-29	21	23.2227039128
-29	22	23.2227039128
-29	23	23.2227039128
-29	24	23.2227039128
-29	25	23.2227039128
-29	26	23.2227039128
-29	27	23.2227039128
-29	28	23.2227039128
-29	29	23.2227039128
-28	-20	23.2227039128
-28	-19	23.2227039128
-28	-18	23.2227039128
-28	-17	23.2227039128
-28	-16	23.2227039128
-28	-15	23.2227039128
-28	-14	23.2227039128
-28	-13	23.2227039128
-28	-12	23.2227039128
-28	-11	23.2227039128
-28	-10	23.2227039128
-28	-9	23.2227039128
-28	-8	23.2227039128
-28	-7	23.2227039128
-28	-6	23.2227039128
-28	-5	23.2227039128
-28	-4	6.22853329584
-28	-3	4.60500032385
-28	-2	5.1919273931
-28	-1	7.02931686362
-28	0	4.00443824573
-28	1	6.86903378396
-28	2	23.2227039128
-28	3	23.2227039128
-28	4	23.2227039128
-28	5	23.2227039128
-28	6	23.2227039128
-28	7	23.2227039128
-28	8	23.2227039128
-28	9	23.2227039128
-28	10	23.2227039128
-28	11	23.2227039128
-28	12	23.2227039128
-28	13	23.2227039128
-28	14	23.2227039128
-28	15	23.2227039128
-28	16	23.2227039128
-28	17	23.2227039128
-28	18	23.2227039128
-28	19	23.2227039128
-28	20	23.2227039128
-28	21	23.2227039128
-28	22	23.2227039128
-28	23	23.2227039128
-28	24	23.2227039128
-28	25	23.2227039128
-28	26	23.2227039128
-28	27	23.2227039128
-28	28	23.2227039128
-28	29	23.2227039128
-27	-20	23.2227039128
-27	-19	23.2227039128
-27	-18	23.2227039128
-27	-17	23.2227039128
-27	-16	23.2227039128
-27	-15	23.2227039128
-27	-14	23.2227039128
-27	-13	23.2227039128
-27	-12	23.2227039128
-27	-11	23.2227039128
-27	-10	23.2227039128
-27	-9	23.2227039128
-27	-8	23.2227039128
-27	-7	23.2227039128
-27	-6	23.2227039128
-27	-5	4.38129181021
-27	-4	6.09108236989
-27	-3	5.87001383214
-27	-2	1.47086253145
-27	-1	5.34886026322
-27	0	5.03691935305
-27	1	4.56690885657
-27	2	23.2227039128
-27	3	23.2227039128
-27	4	23.2227039128
-27	5	23.2227039128
-27	6	23.2227039128
-27	7	23.2227039128
-27	8	23.2227039128
-27	9	23.2227039128
-27	10	23.2227039128
-27	11	23.2227039128
-27	12	23.2227039128
-27	13	23.2227039128
-27	14	23.2227039128
-27	15	23.2227039128
-27	16	23.2227039128
-27	17	23.2227039128
-27	18	23.2227039128
-27	19	23.2227039128
-27	20	23.2227039128
-27	21	23.2227039128
-27	22	23.2227039128
-27	23	23.2227039128
-27	24	23.2227039128
-27	25	23.2227039128
-27	26	23.2227039128
-27	27	23.2227039128
-27	28	23.2227039128
-27	29	23.2227039128
-26	-20	23.2227039128
-26	-19	23.2227039128
-26	-18	23.2227039128
-26	-17	23.2227039128
-26	-16	23.2227039128
-26	-15	23.2227039128
-26	-14	23.2227039128
-26	-13	23.2227039128
-26	-12	23.2227039128
-26	-11	23.2227039128
-26	-10	23.2227039128
-26	-9	23.2227039128
-26	-8	23.2227039128
-26	-7	23.2227039128
-26	-6	23.2227039128
-26	-5	23.2227039128
-26	-4	5.27137761342
-26	-3	7.95251665445
-26	-2	10.2664645617
-26	-1	2.20422042391
-26	0	6.72565182759
-26	1	6.7713835525
-26	2	23.2227039128
-26	3	23.2227039128
-26	4	23.2227039128
-26	5	23.2227039128
-26	6	23.2227039128
-26	7	23.2227039128
-26	8	23.2227039128
-26	9	23.2227039128
-26	10	23.2227039128
-26	11	23.2227039128
-26	12	23.2227039128
-26	13	23.2227039128
-26	14	23.2227039128
-26	15	23.2227039128
-26	16	23.2227039128
-26	17	23.2227039128
-26	18	23.2227039128
-26	19	23.2227039128
-26	20	23.2227039128
-26	21	23.2227039128
-26	22	23.2227039128
-26	23	23.2227039128
-26	24	23.2227039128
-26	25	23.2227039128
-26	26	23.2227039128
-26	27	23.2227039128
-26	28	23.2227039128
-26	29	23.2227039128
-25	-20	23.2227039128
-25	-19	23.2227039128
-25	-18	23.2227039128
-25	-17	23.2227039128
-25	-16	23.2227039128
-25	-15	23.2227039128
-25	-14	23.2227039128
-25	-13	23.2227039128
-25	-12	23.2227039128
-25	-11	23.2227039128
-25	-10	23.2227039128
-25	-9	23.2227039128
-25	-8	23.2227039128
-25	-7	23.2227039128
-25	-6	3.63190375939
-25	-5	23.2227039128
-25	-4	21.5699637754
-25	-3	5.74823956163
-25	-2	7.0361174894
-25	-1	3.42775625025
-25	0	5.23558939378
-25	1	10.8758847216
-25	2	23.2227039128
-25	3	23.2227039128
-25	4	23.2227039128
-25	5	23.2227039128
-25	6	23.2227039128
-25	7	23.2227039128
-25	8	23.2227039128
-25	9	23.2227039128
-25	10	23.2227039128
-25	11	23.2227039128
-25	12	23.2227039128
-25	13	23.2227039128
-25	14	23.2227039128
-25	15	23.2227039128
-25	16	23.2227039128
-25	17	23.2227039128
-25	18	23.2227039128
-25	19	23.2227039128
-25	20	23.2227039128
-25	21	23.2227039128
-25	22	23.2227039128
-25	23	23.2227039128
-25	24	23.2227039128
-25	25	23.2227039128
-25	26	23.2227039128
-25	27	23.2227039128
-25	28	23.2227039128
-25	29	23.2227039128
-24	-20	23.2227039128
-24	-19	23.2227039128
-24	-18	23.2227039128
-24	-17	23.2227039128
-24	-16	23.2227039128
-24	-15	23.2227039128
-24	-14	23.2227039128
-24	-13	23.2227039128
-24	-12	23.2227039128
-24	-11	23.2227039128
-24	-10	23.2227039128
-24	-9	23.2227039128
-24	-8	5.01598315616
-24	-7	7.64967743005
-24	-6	3.15634726785
-24	-5	5.90669110474
-24	-4	3.53861186064
-24	-3	8.39039108238
-24	-2	6.03448265533
-24	-1	9.27861446542
-24	0	23.2227039128
-24	1	23.2227039128
-24	2	23.2227039128
-24	3	23.2227039128
-24	4	23.2227039128
-24	5	23.2227039128
-24	6	23.2227039128
-24	7	23.2227039128
-24	8	23.2227039128
-24	9	23.2227039128
-24	10	23.2227039128
-24	11	23.2227039128
-24	12	23.2227039128
-24	13	23.2227039128
-24	14	23.2227039128
-24	15	23.2227039128
-24	16	23.2227039128
-24	17	23.2227039128
-24	18	23.2227039128
-24	19	23.2227039128
-24	20	23.2227039128
-24	21	23.2227039128
-24	22	23.2227039128
-24	23	23.2227039128
-24	24	23.2227039128
-24	25	23.2227039128
-24	26	23.2227039128
-24	27	23.2227039128
-24	28	23.2227039128
-24	29	23.2227039128
-23	-20	23.2227039128
-23	-19	23.2227039128
-23	-18	23.2227039128
-23	-17	23.2227039128
-23	-16	23.2227039128
-23	-15	23.2227039128
-23	-14	23.2227039128
-23	-13	23.2227039128
-23	-12	23.2227039128
-23	-11	23.2227039128
-23	-10	9.41641863264
-23	-9	7.60344456364
-23	-8	7.05393442018
-23	-7	6.79360655409
-23	-6	4.09069884092
-23	-5	3.43604675813
-23	-4	10.1359192287
-23	-3	6.77088581375
-23	-2	6.69824483811
-23	-1	23.2227039128
-23	0	23.2227039128
-23	1	23.2227039128
-23	2	23.2227039128
-23	3	23.2227039128
-23	4	23.2227039128
-23	5	23.2227039128
-23	6	23.2227039128
-23	7	23.2227039128
-23	8	23.2227039128
-23	9	23.2227039128
-23	10	23.2227039128
-23	11	23.2227039128
-23	12	23.2227039128
-23	13	23.2227039128
-23	14	23.2227039128
-23	15	23.2227039128
-23	16	23.2227039128
-23	17	23.2227039128
-23	18	23.2227039128
-23	19	23.2227039128
-23	20	23.2227039128
-23	21	23.2227039128
-23	22	23.2227039128
-23	23	23.2227039128
-23	24	23.2227039128
-23	25	23.2227039128
-23	26	23.2227039128
-23	27	23.2227039128
-23	28	23.2227039128
-23	29	23.2227039128
-22	-20	23.2227039128
-22	-19	23.2227039128
-22	-18	23.2227039128
-22	-17	23.2227039128
-22	-16	23.2227039128
-22	-15	23.2227039128
-22	-14	23.2227039128
-22	-13	23.2227039128
-22	-12	23.2227039128
-22	-11	7.28359642087
-22	-10	1.19614439225
-22	-9	4.08499564698
-22	-8	8.73778722855
-22	-7	5.41733490812
-22	-6	3.30550136516
-22	-5	8.36940670347
-22	-4	3.6331899721
-22	-3	23.2227039128
-22	-2	23.2227039128
-22	-1	23.2227039128
-22	0	23.2227039128
-22	1	23.2227039128
-22	2	23.2227039128
-22	3	23.2227039128
-22	4	23.2227039128
-22	5	23.2227039128
-22	6	23.2227039128
-22	7	23.2227039128
-22	8	23.2227039128
-22	9	23.2227039128
-22	10	23.2227039128
-22	11	23.2227039128
-22	12	23.2227039128
-22	13	23.2227039128
-22	14	23.2227039128
-22	15	23.2227039128
-22	16	23.2227039128
-22	17	23.2227039128
-22	18	23.2227039128
-22	19	23.2227039128
-22	20	23.2227039128
-22	21	23.2227039128
-22	22	23.2227039128
-22	23	23.2227039128
-22	24	23.2227039128
-22	25	23.2227039128
-22	26	23.2227039128
-22	27	23.2227039128
-22	28	23.2227039128
-22	29	23.2227039128
-21	-20	23.2227039128
-21	-19	23.2227039128
-21	-18	23.2227039128
-21	-17	23.2227039128
-21	-16	23.2227039128
-21	-15	23.2227039128
-21	-14	23.2227039128
-21	-13	23.2227039128
-21	-12	23.2227039128
-21	-11	7.03111591842
-21	-10	4.68782213501
-21	-9	4.2464349055
-21	-8	4.35273700473
-21	-7	5.36895474864
-21	-6	1.41475289802
-21	-5	9.49482043459
-21	-4	6.09647701435
-21	-3	5.7154384523
-21	-2	23.2227039128
-21	-1	23.2227039128
-21	0	23.2227039128
-21	1	23.2227039128
-21	2	23.2227039128
-21	3	23.2227039128
-21	4	23.2227039128
-21	5	23.2227039128
-21	6	23.2227039128
-21	7	23.2227039128
-21	8	23.2227039128
-21	9	23.2227039128
-21	10	23.2227039128
-21	11	23.2227039128
-21	12	23.2227039128
-21	13	23.2227039128
-21	14	23.2227039128
-21	15	23.2227039128
-21	16	23.2227039128
-21	17	23.2227039128
-21	18	23.2227039128
-21	19	23.2227039128
-21	20	23.2227039128
-21	21	23.2227039128
-21	22	23.2227039128
-21	23	23.2227039128
-21	24	23.2227039128
-21	25	23.2227039128
-21	26	23.2227039128
-21	27	23.2227039128
-21	28	23.2227039128
-21	29	23.2227039128
-20	-20	23.2227039128
-20	-19	23.2227039128
-20	-18	23.2227039128
-20	-17	23.2227039128
-20	-16	23.2227039128
-20	-15	23.2227039128
-20	-14	23.2227039128
-20	-13	23.2227039128
-20	-12	6.59204573185
-20	-11	4.07900187857
-20	-10	5.74358359664
-20	-9	3.91544872908
-20	-8	4.76660941456
-20	-7	5.62384214395
-20	-6	2.74451736436
-20	-5	7.7596995737
-20	-4	8.63956942545
-20	-3	23.2227039128
-20	-2	23.2227039128
-20	-1	23.2227039128
-20	0	23.2227039128
-20	1	23.2227039128
-20	2	23.2227039128
-20	3	23.2227039128
-20	4	23.2227039128
-20	5	23.2227039128
-20	6	23.2227039128
-20	7	23.2227039128
-20	8	23.2227039128
-20	9	23.2227039128
-20	10	23.2227039128
-20	11	23.2227039128
-20	12	23.2227039128
-20	13	23.2227039128
-20	14	23.2227039128
-20	15	23.2227039128
-20	16	23.2227039128
-20	17	23.2227039128
-20	18	23.2227039128
-20	19	23.2227039128
-20	20	23.2227039128
-20	21	23.2227039128
-20	22	23.2227039128
-20	23	23.2227039128
-20	24	23.2227039128
-20	25	23.2227039128
-20	26	23.2227039128
-20	27	23.2227039128
-20	28	23.2227039128
-20	29	23.2227039128
-19	-20	23.2227039128
-19	-19	23.2227039128
-19	-18	23.2227039128
-19	-17	23.2227039128
-19	-16	23.2227039128
-19	-15	23.2227039128
-19	-14	23.2227039128
-19	-13	23.2227039128
-19	-12	23.2227039128
-19	-11	5.8055434408
-19	-10	3.74514435861
-19	-9	5.91768391869
-19	-8	3.92150415016
-19	-7	6.53851198361
-19	-6	7.17568831563
-19	-5	6.14370377249
-19	-4	6.24463347088
-19	-3	23.2227039128
-19	-2	23.2227039128
-19	-1	23.2227039128
-19	0	23.2227039128
-19	1	23.2227039128
-19	2	23.2227039128
-19	3	23.2227039128
-19	4	23.2227039128
-19	5	23.2227039128
-19	6	23.2227039128
-19	7	23.2227039128
-19	8	23.2227039128
-19	9	23.2227039128
-19	10	23.2227039128
-19	11	23.2227039128
-19	12	23.2227039128
-19	13	23.2227039128
-19	14	23.2227039128
-19	15	23.2227039128
-19	16	23.2227039128
-19	17	23.2227039128
-19	18	23.2227039128
-19	19	23.2227039128
-19	20	23.2227039128
-19	21	23.2227039128
-19	22	23.2227039128
-19	23	23.2227039128
-19	24	23.2227039128
-19	25	23.2227039128
-19	26	23.2227039128
-19	27	23.2227039128
-19	28	23.2227039128
-19	29	23.2227039128
-18	-20	23.2227039128
-18	-19	23.2227039128
-18	-18	23.2227039128
-18	-17	23.2227039128
-18	-16	23.2227039128
-18	-15	23.2227039128
-18	-14	23.2227039128
-18	-13	23.2227039128
-18	-12	4.20502524869
-18	-11	8.15870148496
-18	-10	5.29814722917
-18	-9	5.0978305455
-18	-8	5.42452431681
-18	-7	6.44391379305
-18	-6	6.43314456783
-18	-5	3.25156468653
-18	-4	8.60951221036
-18	-3	23.2227039128
-18	-2	23.2227039128
-18	-1	23.2227039128
-18	0	23.2227039128
-18	1	23.2227039128
-18	2	23.2227039128
-18	3	23.2227039128
-18	4	23.2227039128
-18	5	23.2227039128
-18	6	23.2227039128
-18	7	23.2227039128
-18	8	23.2227039128
-18	9	23.2227039128
-18	10	23.2227039128
-18	11	23.2227039128
-18	12	23.2227039128
-18	13	23.2227039128
-18	14	23.2227039128
-18	15	23.2227039128
-18	16	23.2227039128
-18	17	23.2227039128
-18	18	23.2227039128
-18	19	23.2227039128
-18	20	23.2227039128
-18	21	23.2227039128
-18	22	23.2227039128
-18	23	23.2227039128
-18	24	23.2227039128
-18	25	23.2227039128
-18	26	23.2227039128
-18	27	23.2227039128
-18	28	23.2227039128
-18	29	23.2227039128
-17	-20	23.2227039128
-17	-19	23.2227039128
-17	-18	23.2227039128
-17	-17	23.2227039128
-17	-16	23.2227039128
-17	-15	23.2227039128
-17	-14	23.2227039128
-17	-13	23.2227039128
-17	-12	8.65820020808
-17	-11	5.43414462838
-17	-10	2.90454308517
-17	-9	3.85564970084
-17	-8	5.01171759572
-17	-7	4.56526337827
-17	-6	6.97969470817
-17	-5	7.54569055185
-17	-4	5.7047953443
-17	-3	23.2227039128
-17	-2	23.2227039128
-17	-1	23.2227039128
-17	0	23.2227039128
-17	1	23.2227039128
-17	2	23.2227039128
-17	3	23.2227039128
-17	4	23.2227039128
-17	5	23.2227039128
-17	6	23.2227039128
-17	7	23.2227039128
-17	8	23.2227039128
-17	9	23.2227039128
-17	10	23.2227039128
-17	11	23.2227039128
-17	12	23.2227039128
-17	13	23.2227039128
-17	14	23.2227039128
-17	15	23.2227039128
-17	16	23.2227039128
-17	17	23.2227039128
-17	18	23.2227039128
-17	19	23.2227039128
-17	20	23.2227039128
-17	21	23.2227039128
-17	22	23.2227039128
-17	23	23.2227039128
-17	24	23.2227039128
-17	25	23.2227039128
-17	26	23.2227039128
-17	27	23.2227039128
-17	28	23.2227039128
-17	29	23.2227039128
-16	-20	23.2227039128
-16	-19	23.2227039128
-16	-18	23.2227039128
-16	-17	23.2227039128
-16	-16	23.2227039128
-16	-15	23.2227039128
-16	-14	23.2227039128
-16	-13	23.2227039128
-16	-12	23.2227039128
-16	-11	8.45953849144
-16	-10	6.1837463288
-16	-9	3.04030323144
-16	-8	5.19717994561
-16	-7	4.26742771837
-16	-6	4.90919843831
-16	-5	5.61662210051
-16	-4	6.92878646571
-16	-3	23.2227039128
-16	-2	23.2227039128
-16	-1	23.2227039128
-16	0	23.2227039128
-16	1	23.2227039128
-16	2	23.2227039128
-16	3	23.2227039128
-16	4	23.2227039128
-16	5	23.2227039128
-16	6	23.2227039128
-16	7	23.2227039128
-16	8	23.2227039128
-16	9	23.2227039128
-16	10	23.2227039128
-16	11	23.2227039128
-16	12	23.2227039128
-16	13	23.2227039128
-16	14	23.2227039128
-16	15	23.2227039128
-16	16	23.2227039128
-16	17	23.2227039128
-16	18	23.2227039128
-16	19	23.2227039128
-16	20	23.2227039128
-16	21	23.2227039128
-16	22	23.2227039128
-16	23	23.2227039128
-16	24	23.2227039128
-16	25	23.2227039128
-16	26	23.2227039128
-16	27	23.2227039128
-16	28	23.2227039128
-16	29	23.2227039128
-15	-20	23.2227039128
-15	-19	23.2227039128
-15	-18	23.2227039128
-15	-17	23.2227039128
-15	-16	23.2227039128
-15	-15	23.2227039128
-15	-14	23.2227039128
-15	-13	23.2227039128
-15	-12	23.2227039128
-15	-11	6.07498626121
-15	-10	4.68679396382
-15	-9	3.49398199328
-15	-8	5.62709474558
-15	-7	4.88764063591
-15	-6	5.16722926708
-15	-5	9.45640325432
-15	-4	23.2227039128
-15	-3	23.2227039128
-15	-2	23.2227039128
-15	-1	23.2227039128
-15	0	23.2227039128
-15	1	23.2227039128
-15	2	23.2227039128
-15	3	23.2227039128
-15	4	23.2227039128
-15	5	23.2227039128
-15	6	23.2227039128
-15	7	23.2227039128
-15	8	23.2227039128
-15	9	23.2227039128
-15	10	23.2227039128
-15	11	23.2227039128
-15	12	23.2227039128
-15	13	23.2227039128
-15	14	23.2227039128
-15	15	23.2227039128
-15	16	23.2227039128
-15	17	23.2227039128
-15	18	23.2227039128
-15	19	23.2227039128
-15	20	23.2227039128
-15	21	23.2227039128
-15	22	23.2227039128
-15	23	23.2227039128
-15	24	23.2227039128
-15	25	23.2227039128
-15	26	23.2227039128
-15	27	23.2227039128
-15	28	23.2227039128
-15	29	23.2227039128
-14	-20	23.2227039128
-14	-19	23.2227039128
-14	-18	23.2227039128
-14	-17	23.2227039128
-14	-16	23.2227039128
-14	-15	23.2227039128
-14	-14	23.2227039128
-14	-13	23.2227039128
-14	-12	23.2227039128
-14	-11	7.74405204155
-14	-10	4.77823258611
-14	-9	4.4183939515
-14	-8	4.74451905537
-14	-7	6.48368692686
-14	-6	2.06417147779
-14	-5	23.2227039128
-14	-4	23.2227039128
-14	-3	23.2227039128
-14	-2	23.2227039128
-14	-1	23.2227039128
-14	0	23.2227039128
-14	1	23.2227039128
-14	2	23.2227039128
-14	3	23.2227039128
-14	4	23.2227039128
-14	5	23.2227039128
-14	6	23.2227039128
-14	7	23.2227039128
-14	8	23.2227039128
-14	9	23.2227039128
-14	10	23.2227039128
-14	11	23.2227039128
-14	12	23.2227039128
-14	13	23.2227039128
-14	14	23.2227039128
-14	15	23.2227039128
-14	16	23.2227039128
-14	17	23.2227039128
-14	18	23.2227039128
-14	19	23.2227039128
-14	20	23.2227039128
-14	21	23.2227039128
-14	22	23.2227039128
-14	23	23.2227039128
-14	24	23.2227039128
-14	25	23.2227039128
-14	26	23.2227039128
-14	27	23.2227039128
-14	28	23.2227039128
-14	29	23.2227039128
-13	-20	23.2227039128
-13	-19	23.2227039128
-13	-18	23.2227039128
-13	-17	23.2227039128
-13	-16	23.2227039128
-13	-15	23.2227039128
-13	-14	23.2227039128
-13	-13	23.2227039128
-13	-12	23.2227039128
-13	-11	9.16580545324
-13	-10	8.99374957092
-13	-9	5.31501302747
-13	-8	6.39623614807
-13	-7	5.17496166413
-13	-6	21.4078640876
-13	-5	7.69245538753
-13	-4	23.2227039128
-13	-3	23.2227039128
-13	-2	23.2227039128
-13	-1	23.2227039128
-13	0	23.2227039128
-13	1	23.2227039128
-13	2	23.2227039128
-13	3	23.2227039128
-13	4	23.2227039128
-13	5	23.2227039128
-13	6	23.2227039128
-13	7	23.2227039128
-13	8	23.2227039128
-13	9	23.2227039128
-13	10	23.2227039128
-13	11	23.2227039128
-13	12	23.2227039128
-13	13	23.2227039128
-13	14	23.2227039128
-13	15	23.2227039128
-13	16	23.2227039128
-13	17	23.2227039128
-13	18	23.2227039128
-13	19	23.2227039128
-13	20	23.2227039128
-13	21	23.2227039128
-13	22	23.2227039128
-13	23	23.2227039128
-13	24	23.2227039128
-13	25	23.2227039128
-13	26	23.2227039128
-13	27	23.2227039128
-13	28	23.2227039128
-13	29	23.2227039128
-12	-20	23.2227039128
-12	-19	23.2227039128
-12	-18	23.2227039128
-12	-17	23.2227039128
-12	-16	23.2227039128
-12	-15	23.2227039128
-12	-14	23.2227039128
-12	-13	23.2227039128
-12	-12	23.2227039128
-12	-11	23.2227039128
-12	-10	7.33031734145
-12	-9	5.69208072086
-12	-8	6.24941732872
-12	-7	10.0129976244
-12	-6	23.2227039128
-12	-5	23.2227039128
-12	-4	23.2227039128
-12	-3	23.2227039128
-12	-2	23.2227039128
-12	-1	23.2227039128
-12	0	23.2227039128
-12	1	23.2227039128
-12	2	23.2227039128
-12	3	23.2227039128
-12	4	23.2227039128
-12	5	23.2227039128
-12	6	23.2227039128
-12	7	23.2227039128
-12	8	23.2227039128
-12	9	23.2227039128
-12	10	23.2227039128
-12	11	23.2227039128
-12	12	23.2227039128
-12	13	23.2227039128
-12	14	23.2227039128
-12	15	23.2227039128
-12	16	23.2227039128
-12	17	23.2227039128
-12	18	23.2227039128
-12	19	23.2227039128
-12	20	23.2227039128
-12	21	23.2227039128
-12	22	23.2227039128
-12	23	23.2227039128
-12	24	23.2227039128
-12	25	23.2227039128
-12	26	23.2227039128
-12	27	23.2227039128
-12	28	23.2227039128
-12	29	23.2227039128
-11	-20	23.2227039128
-11	-19	23.2227039128
-11	-18	23.2227039128
-11	-17	23.2227039128
-11	-16	23.2227039128
-11	-15	23.2227039128
-11	-14	23.2227039128
-11	-13	23.2227039128
-11	-12	23.2227039128
-11	-11	23.2227039128
-11	-10	23.2227039128
-11	-9	7.65155733357
-11	-8	5.06901640789
-11	-7	9.46818512865
-11	-6	23.2227039128
-11	-5	23.2227039128
-11	-4	23.2227039128
-11	-3	23.2227039128
-11	-2	23.2227039128
-11	-1	23.2227039128
-11	0	23.2227039128
-11	1	23.2227039128
-11	2	23.2227039128
-11	3	23.2227039128
-11	4	23.2227039128
-11	5	23.2227039128
-11	6	23.2227039128
-11	7	23.2227039128
-11	8	23.2227039128
-11	9	23.2227039128
-11	10	23.2227039128
-11	11	23.2227039128
-11	12	23.2227039128
-11	13	23.2227039128
-11	14	23.2227039128
-11	15	23.2227039128
-11	16	23.2227039128
-11	17	23.2227039128
-11	18	23.2227039128
-11	19	23.2227039128
-11	20	23.2227039128
-11	21	23.2227039128
-11	22	23.2227039128
-11	23	23.2227039128
-11	24	23.2227039128
-11	25	23.2227039128
-11	26	23.2227039128
-11	27	23.2227039128
-11	28	23.2227039128
[truncated: 2,001 more rows]
