# Supplementary material for: Exploration of the selective binding mechanism of protein kinase Aurora A selectivity via a comprehensive molecular modeling study
Source: PeerJ. 2019 Oct 22;7:e7832. doi: 10.7717/peerj.7832 (PMC6814069; doi:10.7717/peerj.7832)
Supplement: Data S1 — The raw data are corresponding to figure order. pse and pdb format files can be opened in PyMol 1.8. cdx files can be opened in Chemdraw 16.0. csv files can be opened in Excel. [file peerj-07-7832-s004.zip › Raw-data/Figure 11/Figure 11B.csv]

PC1	PC2	PMF
-40	-30	23.1423168368
-40	-29	23.1423168368
-40	-28	23.1423168368
-40	-27	23.1423168368
-40	-26	23.1423168368
-40	-25	23.1423168368
-40	-24	23.1423168368
-40	-23	23.1423168368
-40	-22	23.1423168368
-40	-21	23.1423168368
-40	-20	23.1423168368
-40	-19	23.1423168368
-40	-18	23.1423168368
-40	-17	23.1423168368
-40	-16	23.1423168368
-40	-15	23.1423168368
-40	-14	23.1423168368
-40	-13	23.1423168368
-40	-12	23.1423168368
-40	-11	23.1423168368
-40	-10	23.1423168368
-40	-9	23.1423168368
-40	-8	23.1423168368
-40	-7	23.1423168368
-40	-6	23.1423168368
-40	-5	23.1423168368
-40	-4	23.1423168368
-40	-3	23.1423168368
-40	-2	23.1423168368
-40	-1	23.1423168368
-40	0	23.1423168368
-40	1	23.1423168368
-40	2	23.1423168368
-40	3	23.1423168368
-40	4	23.1423168368
-40	5	23.1423168368
-40	6	23.1423168368
-40	7	23.1423168368
-40	8	23.1423168368
-40	9	23.1423168368
-40	10	23.1423168368
-40	11	23.1423168368
-40	12	23.1423168368
-40	13	23.1423168368
-40	14	23.1423168368
-40	15	23.1423168368
-40	16	23.1423168368
-40	17	23.1423168368
-40	18	23.1423168368
-40	19	23.1423168368
-40	20	23.1423168368
-40	21	23.1423168368
-40	22	23.1423168368
-40	23	23.1423168368
-40	24	23.1423168368
-40	25	23.1423168368
-40	26	23.1423168368
-40	27	23.1423168368
-40	28	23.1423168368
-40	29	23.1423168368
-39	-30	23.1423168368
-39	-29	23.1423168368
-39	-28	23.1423168368
-39	-27	23.1423168368
-39	-26	23.1423168368
-39	-25	23.1423168368
-39	-24	23.1423168368
-39	-23	23.1423168368
-39	-22	23.1423168368
-39	-21	23.1423168368
-39	-20	23.1423168368
-39	-19	23.1423168368
-39	-18	23.1423168368
-39	-17	23.1423168368
-39	-16	23.1423168368
-39	-15	23.1423168368
-39	-14	23.1423168368
-39	-13	23.1423168368
-39	-12	23.1423168368
-39	-11	23.1423168368
-39	-10	23.1423168368
-39	-9	23.1423168368
-39	-8	23.1423168368
-39	-7	23.1423168368
-39	-6	23.1423168368
-39	-5	23.1423168368
-39	-4	23.1423168368
-39	-3	23.1423168368
-39	-2	23.1423168368
-39	-1	23.1423168368
-39	0	23.1423168368
-39	1	23.1423168368
-39	2	23.1423168368
-39	3	23.1423168368
-39	4	23.1423168368
-39	5	23.1423168368
-39	6	23.1423168368
-39	7	23.1423168368
-39	8	23.1423168368
-39	9	23.1423168368
-39	10	23.1423168368
-39	11	23.1423168368
-39	12	23.1423168368
-39	13	23.1423168368
-39	14	23.1423168368
-39	15	23.1423168368
-39	16	23.1423168368
-39	17	23.1423168368
-39	18	23.1423168368
-39	19	23.1423168368
-39	20	23.1423168368
-39	21	23.1423168368
-39	22	23.1423168368
-39	23	23.1423168368
-39	24	23.1423168368
-39	25	23.1423168368
-39	26	23.1423168368
-39	27	23.1423168368
-39	28	23.1423168368
-39	29	23.1423168368
-38	-30	23.1423168368
-38	-29	23.1423168368
-38	-28	23.1423168368
-38	-27	23.1423168368
-38	-26	23.1423168368
-38	-25	23.1423168368
-38	-24	23.1423168368
-38	-23	23.1423168368
-38	-22	23.1423168368
-38	-21	23.1423168368
-38	-20	23.1423168368
-38	-19	23.1423168368
-38	-18	23.1423168368
-38	-17	23.1423168368
-38	-16	23.1423168368
-38	-15	23.1423168368
-38	-14	23.1423168368
-38	-13	23.1423168368
-38	-12	23.1423168368
-38	-11	23.1423168368
-38	-10	23.1423168368
-38	-9	23.1423168368
-38	-8	23.1423168368
-38	-7	23.1423168368
-38	-6	23.1423168368
-38	-5	23.1423168368
-38	-4	23.1423168368
-38	-3	23.1423168368
-38	-2	23.1423168368
-38	-1	23.1423168368
-38	0	23.1423168368
-38	1	23.1423168368
-38	2	23.1423168368
-38	3	23.1423168368
-38	4	23.1423168368
-38	5	23.1423168368
-38	6	23.1423168368
-38	7	23.1423168368
-38	8	23.1423168368
-38	9	23.1423168368
-38	10	23.1423168368
-38	11	23.1423168368
-38	12	23.1423168368
-38	13	23.1423168368
-38	14	23.1423168368
-38	15	23.1423168368
-38	16	23.1423168368
-38	17	23.1423168368
-38	18	23.1423168368
-38	19	23.1423168368
-38	20	23.1423168368
-38	21	23.1423168368
-38	22	23.1423168368
-38	23	23.1423168368
-38	24	23.1423168368
-38	25	23.1423168368
-38	26	23.1423168368
-38	27	23.1423168368
-38	28	23.1423168368
-38	29	23.1423168368
-37	-30	23.1423168368
-37	-29	23.1423168368
-37	-28	23.1423168368
-37	-27	23.1423168368
-37	-26	23.1423168368
-37	-25	23.1423168368
-37	-24	23.1423168368
-37	-23	23.1423168368
-37	-22	23.1423168368
-37	-21	23.1423168368
-37	-20	23.1423168368
-37	-19	23.1423168368
-37	-18	23.1423168368
-37	-17	23.1423168368
-37	-16	23.1423168368
-37	-15	23.1423168368
-37	-14	23.1423168368
-37	-13	23.1423168368
-37	-12	23.1423168368
-37	-11	23.1423168368
-37	-10	23.1423168368
-37	-9	23.1423168368
-37	-8	23.1423168368
-37	-7	23.1423168368
-37	-6	23.1423168368
-37	-5	23.1423168368
-37	-4	23.1423168368
-37	-3	23.1423168368
-37	-2	23.1423168368
-37	-1	23.1423168368
-37	0	23.1423168368
-37	1	23.1423168368
-37	2	23.1423168368
-37	3	23.1423168368
-37	4	23.1423168368
-37	5	23.1423168368
-37	6	23.1423168368
-37	7	23.1423168368
-37	8	23.1423168368
-37	9	23.1423168368
-37	10	23.1423168368
-37	11	23.1423168368
-37	12	23.1423168368
-37	13	23.1423168368
-37	14	23.1423168368
-37	15	23.1423168368
-37	16	23.1423168368
-37	17	23.1423168368
-37	18	23.1423168368
-37	19	23.1423168368
-37	20	23.1423168368
-37	21	23.1423168368
-37	22	23.1423168368
-37	23	23.1423168368
-37	24	23.1423168368
-37	25	23.1423168368
-37	26	23.1423168368
-37	27	23.1423168368
-37	28	23.1423168368
-37	29	23.1423168368
-36	-30	23.1423168368
-36	-29	23.1423168368
-36	-28	23.1423168368
-36	-27	23.1423168368
-36	-26	23.1423168368
-36	-25	23.1423168368
-36	-24	23.1423168368
-36	-23	23.1423168368
-36	-22	23.1423168368
-36	-21	23.1423168368
-36	-20	23.1423168368
-36	-19	23.1423168368
-36	-18	23.1423168368
-36	-17	23.1423168368
-36	-16	23.1423168368
-36	-15	23.1423168368
-36	-14	23.1423168368
-36	-13	23.1423168368
-36	-12	23.1423168368
-36	-11	23.1423168368
-36	-10	23.1423168368
-36	-9	23.1423168368
-36	-8	23.1423168368
-36	-7	23.1423168368
-36	-6	23.1423168368
-36	-5	23.1423168368
-36	-4	23.1423168368
-36	-3	23.1423168368
-36	-2	23.1423168368
-36	-1	23.1423168368
-36	0	23.1423168368
-36	1	23.1423168368
-36	2	23.1423168368
-36	3	23.1423168368
-36	4	23.1423168368
-36	5	23.1423168368
-36	6	23.1423168368
-36	7	23.1423168368
-36	8	23.1423168368
-36	9	23.1423168368
-36	10	23.1423168368
-36	11	23.1423168368
-36	12	23.1423168368
-36	13	23.1423168368
-36	14	23.1423168368
-36	15	23.1423168368
-36	16	23.1423168368
-36	17	23.1423168368
-36	18	23.1423168368
-36	19	23.1423168368
-36	20	23.1423168368
-36	21	23.1423168368
-36	22	23.1423168368
-36	23	23.1423168368
-36	24	23.1423168368
-36	25	23.1423168368
-36	26	23.1423168368
-36	27	23.1423168368
-36	28	23.1423168368
-36	29	23.1423168368
-35	-30	23.1423168368
-35	-29	23.1423168368
-35	-28	23.1423168368
-35	-27	23.1423168368
-35	-26	23.1423168368
-35	-25	23.1423168368
-35	-24	23.1423168368
-35	-23	23.1423168368
-35	-22	23.1423168368
-35	-21	23.1423168368
-35	-20	23.1423168368
-35	-19	23.1423168368
-35	-18	23.1423168368
-35	-17	23.1423168368
-35	-16	23.1423168368
-35	-15	23.1423168368
-35	-14	23.1423168368
-35	-13	23.1423168368
-35	-12	23.1423168368
-35	-11	23.1423168368
-35	-10	23.1423168368
-35	-9	23.1423168368
-35	-8	23.1423168368
-35	-7	23.1423168368
-35	-6	23.1423168368
-35	-5	23.1423168368
-35	-4	23.1423168368
-35	-3	23.1423168368
-35	-2	23.1423168368
-35	-1	23.1423168368
-35	0	23.1423168368
-35	1	23.1423168368
-35	2	23.1423168368
-35	3	23.1423168368
-35	4	23.1423168368
-35	5	23.1423168368
-35	6	23.1423168368
-35	7	23.1423168368
-35	8	23.1423168368
-35	9	23.1423168368
-35	10	23.1423168368
-35	11	23.1423168368
-35	12	23.1423168368
-35	13	23.1423168368
-35	14	23.1423168368
-35	15	23.1423168368
-35	16	23.1423168368
-35	17	23.1423168368
-35	18	23.1423168368
-35	19	23.1423168368
-35	20	23.1423168368
-35	21	23.1423168368
-35	22	23.1423168368
-35	23	23.1423168368
-35	24	23.1423168368
-35	25	23.1423168368
-35	26	23.1423168368
-35	27	23.1423168368
-35	28	23.1423168368
-35	29	23.1423168368
-34	-30	23.1423168368
-34	-29	23.1423168368
-34	-28	23.1423168368
-34	-27	23.1423168368
-34	-26	23.1423168368
-34	-25	23.1423168368
-34	-24	23.1423168368
-34	-23	23.1423168368
-34	-22	23.1423168368
-34	-21	23.1423168368
-34	-20	23.1423168368
-34	-19	23.1423168368
-34	-18	23.1423168368
-34	-17	23.1423168368
-34	-16	23.1423168368
-34	-15	23.1423168368
-34	-14	23.1423168368
-34	-13	23.1423168368
-34	-12	23.1423168368
-34	-11	23.1423168368
-34	-10	23.1423168368
-34	-9	23.1423168368
-34	-8	23.1423168368
-34	-7	23.1423168368
-34	-6	23.1423168368
-34	-5	23.1423168368
-34	-4	23.1423168368
-34	-3	23.1423168368
-34	-2	23.1423168368
-34	-1	23.1423168368
-34	0	23.1423168368
-34	1	23.1423168368
-34	2	23.1423168368
-34	3	23.1423168368
-34	4	23.1423168368
-34	5	23.1423168368
-34	6	23.1423168368
-34	7	23.1423168368
-34	8	23.1423168368
-34	9	23.1423168368
-34	10	23.1423168368
-34	11	23.1423168368
-34	12	23.1423168368
-34	13	23.1423168368
-34	14	23.1423168368
-34	15	23.1423168368
-34	16	23.1423168368
-34	17	23.1423168368
-34	18	23.1423168368
-34	19	23.1423168368
-34	20	23.1423168368
-34	21	23.1423168368
-34	22	23.1423168368
-34	23	23.1423168368
-34	24	23.1423168368
-34	25	23.1423168368
-34	26	23.1423168368
-34	27	23.1423168368
-34	28	23.1423168368
-34	29	23.1423168368
-33	-30	23.1423168368
-33	-29	23.1423168368
-33	-28	23.1423168368
-33	-27	23.1423168368
-33	-26	23.1423168368
-33	-25	23.1423168368
-33	-24	23.1423168368
-33	-23	23.1423168368
-33	-22	23.1423168368
-33	-21	23.1423168368
-33	-20	23.1423168368
-33	-19	23.1423168368
-33	-18	23.1423168368
-33	-17	23.1423168368
-33	-16	23.1423168368
-33	-15	23.1423168368
-33	-14	23.1423168368
-33	-13	23.1423168368
-33	-12	23.1423168368
-33	-11	23.1423168368
-33	-10	23.1423168368
-33	-9	23.1423168368
-33	-8	23.1423168368
-33	-7	23.1423168368
-33	-6	23.1423168368
-33	-5	23.1423168368
-33	-4	23.1423168368
-33	-3	23.1423168368
-33	-2	23.1423168368
-33	-1	23.1423168368
-33	0	23.1423168368
-33	1	23.1423168368
-33	2	23.1423168368
-33	3	23.1423168368
-33	4	23.1423168368
-33	5	23.1423168368
-33	6	23.1423168368
-33	7	23.1423168368
-33	8	23.1423168368
-33	9	23.1423168368
-33	10	23.1423168368
-33	11	23.1423168368
-33	12	23.1423168368
-33	13	23.1423168368
-33	14	23.1423168368
-33	15	23.1423168368
-33	16	23.1423168368
-33	17	23.1423168368
-33	18	23.1423168368
-33	19	23.1423168368
-33	20	23.1423168368
-33	21	23.1423168368
-33	22	23.1423168368
-33	23	23.1423168368
-33	24	23.1423168368
-33	25	23.1423168368
-33	26	23.1423168368
-33	27	23.1423168368
-33	28	23.1423168368
-33	29	23.1423168368
-32	-30	23.1423168368
-32	-29	23.1423168368
-32	-28	23.1423168368
-32	-27	23.1423168368
-32	-26	23.1423168368
-32	-25	23.1423168368
-32	-24	23.1423168368
-32	-23	23.1423168368
-32	-22	23.1423168368
-32	-21	23.1423168368
-32	-20	23.1423168368
-32	-19	23.1423168368
-32	-18	23.1423168368
-32	-17	23.1423168368
-32	-16	23.1423168368
-32	-15	23.1423168368
-32	-14	23.1423168368
-32	-13	23.1423168368
-32	-12	23.1423168368
-32	-11	23.1423168368
-32	-10	23.1423168368
-32	-9	23.1423168368
-32	-8	23.1423168368
-32	-7	23.1423168368
-32	-6	23.1423168368
-32	-5	23.1423168368
-32	-4	23.1423168368
-32	-3	23.1423168368
-32	-2	23.1423168368
-32	-1	23.1423168368
-32	0	23.1423168368
-32	1	23.1423168368
-32	2	23.1423168368
-32	3	23.1423168368
-32	4	23.1423168368
-32	5	23.1423168368
-32	6	23.1423168368
-32	7	23.1423168368
-32	8	23.1423168368
-32	9	23.1423168368
-32	10	23.1423168368
-32	11	23.1423168368
-32	12	23.1423168368
-32	13	23.1423168368
-32	14	23.1423168368
-32	15	23.1423168368
-32	16	23.1423168368
-32	17	23.1423168368
-32	18	23.1423168368
-32	19	23.1423168368
-32	20	23.1423168368
-32	21	23.1423168368
-32	22	23.1423168368
-32	23	23.1423168368
-32	24	23.1423168368
-32	25	23.1423168368
-32	26	23.1423168368
-32	27	23.1423168368
-32	28	23.1423168368
-32	29	23.1423168368
-31	-30	23.1423168368
-31	-29	23.1423168368
-31	-28	23.1423168368
-31	-27	23.1423168368
-31	-26	23.1423168368
-31	-25	23.1423168368
-31	-24	23.1423168368
-31	-23	23.1423168368
-31	-22	23.1423168368
-31	-21	23.1423168368
-31	-20	23.1423168368
-31	-19	23.1423168368
-31	-18	23.1423168368
-31	-17	23.1423168368
-31	-16	23.1423168368
-31	-15	23.1423168368
-31	-14	23.1423168368
-31	-13	23.1423168368
-31	-12	23.1423168368
-31	-11	23.1423168368
-31	-10	23.1423168368
-31	-9	23.1423168368
-31	-8	23.1423168368
-31	-7	23.1423168368
-31	-6	23.1423168368
-31	-5	23.1423168368
-31	-4	23.1423168368
-31	-3	23.1423168368
-31	-2	23.1423168368
-31	-1	23.1423168368
-31	0	23.1423168368
-31	1	23.1423168368
-31	2	23.1423168368
-31	3	23.1423168368
-31	4	23.1423168368
-31	5	23.1423168368
-31	6	23.1423168368
-31	7	23.1423168368
-31	8	23.1423168368
-31	9	23.1423168368
-31	10	23.1423168368
-31	11	23.1423168368
-31	12	23.1423168368
-31	13	23.1423168368
-31	14	23.1423168368
-31	15	23.1423168368
-31	16	23.1423168368
-31	17	23.1423168368
-31	18	23.1423168368
-31	19	23.1423168368
-31	20	23.1423168368
-31	21	23.1423168368
-31	22	23.1423168368
-31	23	23.1423168368
-31	24	23.1423168368
-31	25	23.1423168368
-31	26	23.1423168368
-31	27	23.1423168368
-31	28	23.1423168368
-31	29	23.1423168368
-30	-30	23.1423168368
-30	-29	23.1423168368
-30	-28	23.1423168368
-30	-27	23.1423168368
-30	-26	23.1423168368
-30	-25	23.1423168368
-30	-24	23.1423168368
-30	-23	23.1423168368
-30	-22	23.1423168368
-30	-21	23.1423168368
-30	-20	23.1423168368
-30	-19	23.1423168368
-30	-18	23.1423168368
-30	-17	23.1423168368
-30	-16	23.1423168368
-30	-15	23.1423168368
-30	-14	23.1423168368
-30	-13	23.1423168368
-30	-12	23.1423168368
-30	-11	23.1423168368
-30	-10	23.1423168368
-30	-9	23.1423168368
-30	-8	23.1423168368
-30	-7	23.1423168368
-30	-6	23.1423168368
-30	-5	23.1423168368
-30	-4	23.1423168368
-30	-3	23.1423168368
-30	-2	23.1423168368
-30	-1	23.1423168368
-30	0	23.1423168368
-30	1	23.1423168368
-30	2	23.1423168368
-30	3	23.1423168368
-30	4	23.1423168368
-30	5	23.1423168368
-30	6	23.1423168368
-30	7	23.1423168368
-30	8	23.1423168368
-30	9	23.1423168368
-30	10	23.1423168368
-30	11	23.1423168368
-30	12	23.1423168368
-30	13	23.1423168368
-30	14	23.1423168368
-30	15	23.1423168368
-30	16	23.1423168368
-30	17	23.1423168368
-30	18	23.1423168368
-30	19	23.1423168368
-30	20	23.1423168368
-30	21	23.1423168368
-30	22	23.1423168368
-30	23	23.1423168368
-30	24	23.1423168368
-30	25	23.1423168368
-30	26	23.1423168368
-30	27	23.1423168368
-30	28	23.1423168368
-30	29	23.1423168368
-29	-30	23.1423168368
-29	-29	23.1423168368
-29	-28	23.1423168368
-29	-27	23.1423168368
-29	-26	23.1423168368
-29	-25	23.1423168368
-29	-24	23.1423168368
-29	-23	23.1423168368
-29	-22	23.1423168368
-29	-21	23.1423168368
-29	-20	23.1423168368
-29	-19	23.1423168368
-29	-18	23.1423168368
-29	-17	23.1423168368
-29	-16	23.1423168368
-29	-15	23.1423168368
-29	-14	23.1423168368
-29	-13	23.1423168368
-29	-12	23.1423168368
-29	-11	23.1423168368
-29	-10	23.1423168368
-29	-9	23.1423168368
-29	-8	23.1423168368
-29	-7	23.1423168368
-29	-6	23.1423168368
-29	-5	23.1423168368
-29	-4	23.1423168368
-29	-3	23.1423168368
-29	-2	23.1423168368
-29	-1	7.61578293098
-29	0	6.7593219951
-29	1	23.1423168368
-29	2	23.1423168368
-29	3	23.1423168368
-29	4	23.1423168368
-29	5	23.1423168368
-29	6	23.1423168368
-29	7	23.1423168368
-29	8	23.1423168368
-29	9	23.1423168368
-29	10	23.1423168368
-29	11	23.1423168368
-29	12	23.1423168368
-29	13	23.1423168368
-29	14	23.1423168368
-29	15	23.1423168368
-29	16	23.1423168368
-29	17	23.1423168368
-29	18	23.1423168368
-29	19	23.1423168368
-29	20	23.1423168368
-29	21	23.1423168368
-29	22	23.1423168368
-29	23	23.1423168368
-29	24	23.1423168368
-29	25	23.1423168368
-29	26	23.1423168368
-29	27	23.1423168368
-29	28	23.1423168368
-29	29	23.1423168368
-28	-30	23.1423168368
-28	-29	23.1423168368
-28	-28	23.1423168368
-28	-27	23.1423168368
-28	-26	23.1423168368
-28	-25	23.1423168368
-28	-24	23.1423168368
-28	-23	23.1423168368
-28	-22	23.1423168368
-28	-21	23.1423168368
-28	-20	23.1423168368
-28	-19	23.1423168368
-28	-18	23.1423168368
-28	-17	23.1423168368
-28	-16	23.1423168368
-28	-15	23.1423168368
-28	-14	23.1423168368
-28	-13	23.1423168368
-28	-12	23.1423168368
-28	-11	23.1423168368
-28	-10	23.1423168368
-28	-9	23.1423168368
-28	-8	23.1423168368
-28	-7	23.1423168368
-28	-6	23.1423168368
-28	-5	23.1423168368
-28	-4	23.1423168368
-28	-3	23.1423168368
-28	-2	23.1423168368
-28	-1	23.1423168368
-28	0	6.11590774164
-28	1	7.1846651743
-28	2	23.1423168368
-28	3	23.1423168368
-28	4	23.1423168368
-28	5	23.1423168368
-28	6	23.1423168368
-28	7	23.1423168368
-28	8	23.1423168368
-28	9	23.1423168368
-28	10	23.1423168368
-28	11	23.1423168368
-28	12	23.1423168368
-28	13	23.1423168368
-28	14	23.1423168368
-28	15	23.1423168368
-28	16	23.1423168368
-28	17	23.1423168368
-28	18	23.1423168368
-28	19	23.1423168368
-28	20	23.1423168368
-28	21	23.1423168368
-28	22	23.1423168368
-28	23	23.1423168368
-28	24	23.1423168368
-28	25	23.1423168368
-28	26	23.1423168368
-28	27	23.1423168368
-28	28	23.1423168368
-28	29	23.1423168368
-27	-30	23.1423168368
-27	-29	23.1423168368
-27	-28	23.1423168368
-27	-27	23.1423168368
-27	-26	23.1423168368
-27	-25	23.1423168368
-27	-24	23.1423168368
-27	-23	23.1423168368
-27	-22	23.1423168368
-27	-21	23.1423168368
-27	-20	23.1423168368
-27	-19	23.1423168368
-27	-18	23.1423168368
-27	-17	23.1423168368
-27	-16	23.1423168368
-27	-15	23.1423168368
-27	-14	23.1423168368
-27	-13	23.1423168368
-27	-12	23.1423168368
-27	-11	23.1423168368
-27	-10	23.1423168368
-27	-9	23.1423168368
-27	-8	23.1423168368
-27	-7	23.1423168368
-27	-6	23.1423168368
-27	-5	23.1423168368
-27	-4	23.1423168368
-27	-3	23.1423168368
-27	-2	23.1423168368
-27	-1	7.16881939125
-27	0	7.8852445585
-27	1	9.97427185129
-27	2	23.1423168368
-27	3	23.1423168368
-27	4	23.1423168368
-27	5	23.1423168368
-27	6	23.1423168368
-27	7	23.1423168368
-27	8	23.1423168368
-27	9	23.1423168368
-27	10	23.1423168368
-27	11	23.1423168368
-27	12	23.1423168368
-27	13	23.1423168368
-27	14	23.1423168368
-27	15	23.1423168368
-27	16	23.1423168368
-27	17	23.1423168368
-27	18	23.1423168368
-27	19	23.1423168368
-27	20	23.1423168368
-27	21	23.1423168368
-27	22	23.1423168368
-27	23	23.1423168368
-27	24	23.1423168368
-27	25	23.1423168368
-27	26	23.1423168368
-27	27	23.1423168368
-27	28	23.1423168368
-27	29	23.1423168368
-26	-30	23.1423168368
-26	-29	23.1423168368
-26	-28	23.1423168368
-26	-27	23.1423168368
-26	-26	23.1423168368
-26	-25	23.1423168368
-26	-24	23.1423168368
-26	-23	23.1423168368
-26	-22	23.1423168368
-26	-21	23.1423168368
-26	-20	23.1423168368
-26	-19	23.1423168368
-26	-18	23.1423168368
-26	-17	23.1423168368
-26	-16	23.1423168368
-26	-15	23.1423168368
-26	-14	23.1423168368
-26	-13	23.1423168368
-26	-12	23.1423168368
-26	-11	23.1423168368
-26	-10	23.1423168368
-26	-9	23.1423168368
-26	-8	23.1423168368
-26	-7	23.1423168368
-26	-6	23.1423168368
-26	-5	23.1423168368
-26	-4	23.1423168368
-26	-3	23.1423168368
-26	-2	3.81149425438
-26	-1	7.09692728151
-26	0	6.91859558768
-26	1	8.46153097651
-26	2	2.80154953307
-26	3	4.93933253793
-26	4	2.54749829985
-26	5	10.7099380408
-26	6	8.05229305363
-26	7	8.45009623454
-26	8	23.1423168368
-26	9	23.1423168368
-26	10	23.1423168368
-26	11	23.1423168368
-26	12	23.1423168368
-26	13	23.1423168368
-26	14	23.1423168368
-26	15	23.1423168368
-26	16	23.1423168368
-26	17	23.1423168368
-26	18	23.1423168368
-26	19	23.1423168368
-26	20	23.1423168368
-26	21	23.1423168368
-26	22	23.1423168368
-26	23	23.1423168368
-26	24	23.1423168368
-26	25	23.1423168368
-26	26	23.1423168368
-26	27	23.1423168368
-26	28	23.1423168368
-26	29	23.1423168368
-25	-30	23.1423168368
-25	-29	23.1423168368
-25	-28	23.1423168368
-25	-27	23.1423168368
-25	-26	23.1423168368
-25	-25	23.1423168368
-25	-24	23.1423168368
-25	-23	23.1423168368
-25	-22	23.1423168368
-25	-21	23.1423168368
-25	-20	23.1423168368
-25	-19	23.1423168368
-25	-18	23.1423168368
-25	-17	23.1423168368
-25	-16	23.1423168368
-25	-15	23.1423168368
-25	-14	23.1423168368
-25	-13	23.1423168368
-25	-12	23.1423168368
-25	-11	23.1423168368
-25	-10	23.1423168368
-25	-9	23.1423168368
-25	-8	23.1423168368
-25	-7	23.1423168368
-25	-6	23.1423168368
-25	-5	23.1423168368
-25	-4	23.1423168368
-25	-3	23.1423168368
-25	-2	23.1423168368
-25	-1	8.84164651712
-25	0	9.16359219504
-25	1	3.71479885984
-25	2	7.21355779735
-25	3	6.99926600571
-25	4	3.74570648751
-25	5	4.3142789943
-25	6	6.7571953584
-25	7	2.33334358742
-25	8	23.1423168368
-25	9	23.1423168368
-25	10	23.1423168368
-25	11	23.1423168368
-25	12	23.1423168368
-25	13	23.1423168368
-25	14	23.1423168368
-25	15	23.1423168368
-25	16	23.1423168368
-25	17	23.1423168368
-25	18	23.1423168368
-25	19	23.1423168368
-25	20	23.1423168368
-25	21	23.1423168368
-25	22	23.1423168368
-25	23	23.1423168368
-25	24	23.1423168368
-25	25	23.1423168368
-25	26	23.1423168368
-25	27	23.1423168368
-25	28	23.1423168368
-25	29	23.1423168368
-24	-30	23.1423168368
-24	-29	23.1423168368
-24	-28	23.1423168368
-24	-27	23.1423168368
-24	-26	23.1423168368
-24	-25	23.1423168368
-24	-24	23.1423168368
-24	-23	23.1423168368
-24	-22	23.1423168368
-24	-21	23.1423168368
-24	-20	23.1423168368
-24	-19	23.1423168368
-24	-18	23.1423168368
-24	-17	23.1423168368
-24	-16	23.1423168368
-24	-15	23.1423168368
-24	-14	23.1423168368
-24	-13	23.1423168368
-24	-12	23.1423168368
-24	-11	23.1423168368
-24	-10	23.1423168368
-24	-9	23.1423168368
-24	-8	23.1423168368
-24	-7	23.1423168368
-24	-6	23.1423168368
-24	-5	23.1423168368
-24	-4	23.1423168368
-24	-3	5.42211759259
-24	-2	5.11756330537
-24	-1	10.1229856344
-24	0	9.05373066622
-24	1	5.90459119914
-24	2	7.09038679178
-24	3	2.8989080371
-24	4	4.89770873843
-24	5	5.83871920349
-24	6	8.94606518431
-24	7	3.53482916326
-24	8	6.52053505434
-24	9	4.64398646441
-24	10	23.1423168368
-24	11	23.1423168368
-24	12	23.1423168368
-24	13	23.1423168368
-24	14	23.1423168368
-24	15	23.1423168368
-24	16	23.1423168368
-24	17	23.1423168368
-24	18	23.1423168368
-24	19	23.1423168368
-24	20	23.1423168368
-24	21	23.1423168368
-24	22	23.1423168368
-24	23	23.1423168368
-24	24	23.1423168368
-24	25	23.1423168368
-24	26	23.1423168368
-24	27	23.1423168368
-24	28	23.1423168368
-24	29	23.1423168368
-23	-30	23.1423168368
-23	-29	23.1423168368
-23	-28	23.1423168368
-23	-27	23.1423168368
-23	-26	23.1423168368
-23	-25	23.1423168368
-23	-24	23.1423168368
-23	-23	23.1423168368
-23	-22	23.1423168368
-23	-21	23.1423168368
-23	-20	23.1423168368
-23	-19	23.1423168368
-23	-18	23.1423168368
-23	-17	23.1423168368
-23	-16	23.1423168368
-23	-15	23.1423168368
-23	-14	23.1423168368
-23	-13	23.1423168368
-23	-12	23.1423168368
-23	-11	23.1423168368
-23	-10	23.1423168368
-23	-9	23.1423168368
-23	-8	23.1423168368
-23	-7	23.1423168368
-23	-6	23.1423168368
-23	-5	23.1423168368
-23	-4	23.1423168368
-23	-3	23.1423168368
-23	-2	9.00673562581
-23	-1	3.94410318846
-23	0	6.81068193975
-23	1	3.59793551801
-23	2	7.38625729425
-23	3	6.57015615544
-23	4	0.0422102067325
-23	5	6.51239961835
-23	6	9.14477187688
-23	7	8.24745448406
-23	8	21.0763916651
-23	9	6.59766098432
-23	10	3.80933314411
-23	11	23.1423168368
-23	12	23.1423168368
-23	13	23.1423168368
-23	14	23.1423168368
-23	15	23.1423168368
-23	16	23.1423168368
-23	17	23.1423168368
-23	18	23.1423168368
-23	19	23.1423168368
-23	20	23.1423168368
-23	21	23.1423168368
-23	22	23.1423168368
-23	23	23.1423168368
-23	24	23.1423168368
-23	25	23.1423168368
-23	26	23.1423168368
-23	27	23.1423168368
-23	28	23.1423168368
-23	29	23.1423168368
-22	-30	23.1423168368
-22	-29	23.1423168368
-22	-28	23.1423168368
-22	-27	23.1423168368
-22	-26	23.1423168368
-22	-25	23.1423168368
-22	-24	23.1423168368
-22	-23	23.1423168368
-22	-22	23.1423168368
-22	-21	23.1423168368
-22	-20	23.1423168368
-22	-19	23.1423168368
-22	-18	23.1423168368
-22	-17	23.1423168368
-22	-16	23.1423168368
-22	-15	23.1423168368
-22	-14	23.1423168368
-22	-13	23.1423168368
-22	-12	23.1423168368
-22	-11	23.1423168368
-22	-10	23.1423168368
-22	-9	23.1423168368
-22	-8	23.1423168368
-22	-7	23.1423168368
-22	-6	23.1423168368
-22	-5	23.1423168368
-22	-4	23.1423168368
-22	-3	23.1423168368
-22	-2	9.2475176166
-22	-1	7.68552046814
-22	0	3.59704484624
-22	1	4.47782998656
-22	2	7.81983404383
-22	3	8.50983604417
-22	4	3.38614899981
-22	5	3.76552271773
-22	6	7.36800769129
-22	7	6.04304234989
-22	8	6.06809266169
-22	9	4.60362685286
-22	10	9.00229196484
-22	11	5.69570503989
-22	12	23.1423168368
-22	13	23.1423168368
-22	14	23.1423168368
-22	15	23.1423168368
-22	16	23.1423168368
-22	17	23.1423168368
-22	18	23.1423168368
-22	19	23.1423168368
-22	20	23.1423168368
-22	21	23.1423168368
-22	22	23.1423168368
-22	23	23.1423168368
-22	24	23.1423168368
-22	25	23.1423168368
-22	26	23.1423168368
-22	27	23.1423168368
-22	28	23.1423168368
-22	29	23.1423168368
-21	-30	23.1423168368
-21	-29	23.1423168368
-21	-28	23.1423168368
-21	-27	23.1423168368
-21	-26	23.1423168368
-21	-25	23.1423168368
-21	-24	23.1423168368
-21	-23	23.1423168368
-21	-22	23.1423168368
-21	-21	23.1423168368
-21	-20	23.1423168368
-21	-19	23.1423168368
-21	-18	23.1423168368
-21	-17	23.1423168368
-21	-16	23.1423168368
-21	-15	23.1423168368
-21	-14	23.1423168368
-21	-13	23.1423168368
-21	-12	23.1423168368
-21	-11	23.1423168368
-21	-10	23.1423168368
-21	-9	23.1423168368
-21	-8	23.1423168368
-21	-7	23.1423168368
-21	-6	23.1423168368
-21	-5	23.1423168368
-21	-4	23.1423168368
-21	-3	23.1423168368
-21	-2	7.30218596511
-21	-1	6.52069463434
-21	0	1.0091762343
-21	1	3.16560610706
-21	2	6.43202537359
-21	3	6.05198968309
-21	4	7.07820857022
-21	5	7.57640915187
-21	6	5.08084960144
-21	7	7.57035634041
-21	8	1.89745105455
-21	9	8.82912579709
-21	10	2.55443063762
-21	11	5.90914417135
-21	12	23.1423168368
-21	13	23.1423168368
-21	14	23.1423168368
-21	15	23.1423168368
-21	16	23.1423168368
-21	17	23.1423168368
-21	18	23.1423168368
-21	19	23.1423168368
-21	20	23.1423168368
-21	21	23.1423168368
-21	22	23.1423168368
-21	23	23.1423168368
-21	24	23.1423168368
-21	25	23.1423168368
-21	26	23.1423168368
-21	27	23.1423168368
-21	28	23.1423168368
-21	29	23.1423168368
-20	-30	23.1423168368
-20	-29	23.1423168368
-20	-28	23.1423168368
-20	-27	23.1423168368
-20	-26	23.1423168368
-20	-25	23.1423168368
-20	-24	23.1423168368
-20	-23	23.1423168368
-20	-22	23.1423168368
-20	-21	23.1423168368
-20	-20	23.1423168368
-20	-19	23.1423168368
-20	-18	23.1423168368
-20	-17	23.1423168368
-20	-16	23.1423168368
-20	-15	23.1423168368
-20	-14	23.1423168368
-20	-13	23.1423168368
-20	-12	23.1423168368
-20	-11	23.1423168368
-20	-10	23.1423168368
-20	-9	23.1423168368
-20	-8	23.1423168368
-20	-7	23.1423168368
-20	-6	23.1423168368
-20	-5	23.1423168368
-20	-4	23.1423168368
-20	-3	23.1423168368
-20	-2	23.1423168368
-20	-1	23.1423168368
-20	0	5.08942069209
-20	1	5.38409590578
-20	2	3.04975358996
-20	3	7.80111944697
-20	4	3.9647991156
-20	5	7.11355786895
-20	6	5.32618568889
-20	7	8.07777022147
-20	8	4.07273155547
-20	9	5.64868096772
-20	10	3.22111542621
-20	11	7.8687783733
-20	12	9.02705059105
-20	13	23.1423168368
-20	14	23.1423168368
-20	15	23.1423168368
-20	16	23.1423168368
-20	17	23.1423168368
-20	18	23.1423168368
-20	19	23.1423168368
-20	20	23.1423168368
-20	21	23.1423168368
-20	22	23.1423168368
-20	23	23.1423168368
-20	24	23.1423168368
-20	25	23.1423168368
-20	26	23.1423168368
-20	27	23.1423168368
-20	28	23.1423168368
-20	29	23.1423168368
-19	-30	23.1423168368
-19	-29	23.1423168368
-19	-28	23.1423168368
-19	-27	23.1423168368
-19	-26	23.1423168368
-19	-25	23.1423168368
-19	-24	23.1423168368
-19	-23	23.1423168368
-19	-22	23.1423168368
-19	-21	23.1423168368
-19	-20	23.1423168368
-19	-19	23.1423168368
-19	-18	23.1423168368
-19	-17	23.1423168368
-19	-16	23.1423168368
-19	-15	23.1423168368
-19	-14	23.1423168368
-19	-13	23.1423168368
-19	-12	23.1423168368
-19	-11	23.1423168368
-19	-10	23.1423168368
-19	-9	23.1423168368
-19	-8	23.1423168368
-19	-7	23.1423168368
-19	-6	23.1423168368
-19	-5	23.1423168368
-19	-4	23.1423168368
-19	-3	23.1423168368
-19	-2	23.1423168368
-19	-1	23.1423168368
-19	0	5.37980648156
-19	1	8.48816552562
-19	2	4.91553784407
-19	3	2.90404660446
-19	4	6.40124009448
-19	5	2.48067271397
-19	6	6.36900399463
-19	7	8.07437796952
-19	8	6.36295420139
-19	9	7.23587877935
-19	10	7.25477784534
-19	11	23.1423168368
-19	12	23.1423168368
-19	13	23.1423168368
-19	14	23.1423168368
-19	15	23.1423168368
-19	16	23.1423168368
-19	17	23.1423168368
-19	18	23.1423168368
-19	19	23.1423168368
-19	20	23.1423168368
-19	21	23.1423168368
-19	22	23.1423168368
-19	23	23.1423168368
-19	24	23.1423168368
-19	25	23.1423168368
-19	26	23.1423168368
-19	27	23.1423168368
-19	28	23.1423168368
-19	29	23.1423168368
-18	-30	23.1423168368
-18	-29	23.1423168368
-18	-28	23.1423168368
-18	-27	23.1423168368
-18	-26	23.1423168368
-18	-25	23.1423168368
-18	-24	23.1423168368
-18	-23	23.1423168368
-18	-22	23.1423168368
-18	-21	23.1423168368
-18	-20	23.1423168368
-18	-19	23.1423168368
-18	-18	23.1423168368
-18	-17	23.1423168368
-18	-16	23.1423168368
-18	-15	23.1423168368
-18	-14	23.1423168368
-18	-13	23.1423168368
-18	-12	23.1423168368
-18	-11	23.1423168368
-18	-10	23.1423168368
-18	-9	23.1423168368
-18	-8	23.1423168368
-18	-7	23.1423168368
-18	-6	23.1423168368
-18	-5	23.1423168368
-18	-4	23.1423168368
-18	-3	23.1423168368
-18	-2	23.1423168368
-18	-1	21.4895766995
-18	0	23.1423168368
-18	1	7.41677726339
-18	2	7.14958530637
-18	3	9.7083191117
-18	4	3.18723006834
-18	5	8.79424604118
-18	6	8.10854883133
-18	7	3.6461190149
-18	8	4.66922241745
-18	9	8.57291134369
-18	10	5.46453206097
-18	11	7.51556467416
-18	12	23.1423168368
-18	13	23.1423168368
-18	14	23.1423168368
-18	15	23.1423168368
-18	16	23.1423168368
-18	17	23.1423168368
-18	18	23.1423168368
-18	19	23.1423168368
-18	20	23.1423168368
-18	21	23.1423168368
-18	22	23.1423168368
-18	23	23.1423168368
-18	24	23.1423168368
-18	25	23.1423168368
-18	26	23.1423168368
-18	27	23.1423168368
-18	28	23.1423168368
-18	29	23.1423168368
-17	-30	23.1423168368
-17	-29	23.1423168368
-17	-28	23.1423168368
-17	-27	23.1423168368
-17	-26	23.1423168368
-17	-25	23.1423168368
-17	-24	23.1423168368
-17	-23	23.1423168368
-17	-22	23.1423168368
-17	-21	23.1423168368
-17	-20	23.1423168368
-17	-19	23.1423168368
-17	-18	23.1423168368
-17	-17	23.1423168368
-17	-16	23.1423168368
-17	-15	23.1423168368
-17	-14	23.1423168368
-17	-13	23.1423168368
-17	-12	23.1423168368
-17	-11	23.1423168368
-17	-10	23.1423168368
-17	-9	23.1423168368
-17	-8	23.1423168368
-17	-7	23.1423168368
-17	-6	23.1423168368
-17	-5	23.1423168368
-17	-4	23.1423168368
-17	-3	23.1423168368
-17	-2	23.1423168368
-17	-1	23.1423168368
-17	0	23.1423168368
-17	1	23.1423168368
-17	2	4.04948257926
-17	3	10.6884117218
-17	4	6.02530542051
-17	5	7.77712435454
-17	6	2.05986866177
-17	7	8.13291963706
-17	8	6.77029096921
-17	9	5.03487179188
-17	10	6.76863718144
-17	11	6.9001036774
-17	12	23.1423168368
-17	13	23.1423168368
-17	14	23.1423168368
-17	15	23.1423168368
-17	16	23.1423168368
-17	17	23.1423168368
-17	18	23.1423168368
-17	19	23.1423168368
-17	20	23.1423168368
-17	21	23.1423168368
-17	22	23.1423168368
-17	23	23.1423168368
-17	24	23.1423168368
-17	25	23.1423168368
-17	26	23.1423168368
-17	27	23.1423168368
-17	28	23.1423168368
-17	29	23.1423168368
-16	-30	23.1423168368
-16	-29	23.1423168368
-16	-28	23.1423168368
-16	-27	23.1423168368
-16	-26	23.1423168368
-16	-25	23.1423168368
-16	-24	23.1423168368
-16	-23	23.1423168368
-16	-22	23.1423168368
-16	-21	23.1423168368
-16	-20	23.1423168368
-16	-19	23.1423168368
-16	-18	23.1423168368
-16	-17	23.1423168368
-16	-16	23.1423168368
-16	-15	23.1423168368
-16	-14	23.1423168368
-16	-13	23.1423168368
-16	-12	23.1423168368
-16	-11	23.1423168368
-16	-10	23.1423168368
-16	-9	23.1423168368
-16	-8	23.1423168368
-16	-7	23.1423168368
-16	-6	23.1423168368
-16	-5	23.1423168368
-16	-4	23.1423168368
-16	-3	23.1423168368
-16	-2	23.1423168368
-16	-1	23.1423168368
-16	0	23.1423168368
-16	1	23.1423168368
-16	2	8.00852735479
-16	3	5.92326639826
-16	4	4.63372058196
-16	5	4.38317870464
-16	6	8.65473903855
-16	7	6.3089226402
-16	8	3.54459763859
-16	9	5.0482201305
-16	10	6.98808456748
-16	11	23.1423168368
-16	12	4.42584659115
-16	13	23.1423168368
-16	14	23.1423168368
-16	15	23.1423168368
-16	16	23.1423168368
-16	17	23.1423168368
-16	18	23.1423168368
-16	19	23.1423168368
-16	20	23.1423168368
-16	21	23.1423168368
-16	22	23.1423168368
-16	23	23.1423168368
-16	24	23.1423168368
-16	25	23.1423168368
-16	26	23.1423168368
-16	27	23.1423168368
-16	28	23.1423168368
-16	29	23.1423168368
-15	-30	23.1423168368
-15	-29	23.1423168368
-15	-28	23.1423168368
-15	-27	23.1423168368
-15	-26	23.1423168368
-15	-25	23.1423168368
-15	-24	23.1423168368
-15	-23	23.1423168368
-15	-22	23.1423168368
-15	-21	23.1423168368
-15	-20	23.1423168368
-15	-19	23.1423168368
-15	-18	23.1423168368
-15	-17	23.1423168368
-15	-16	23.1423168368
-15	-15	23.1423168368
-15	-14	23.1423168368
-15	-13	23.1423168368
-15	-12	23.1423168368
-15	-11	23.1423168368
-15	-10	23.1423168368
-15	-9	23.1423168368
-15	-8	23.1423168368
-15	-7	23.1423168368
-15	-6	23.1423168368
-15	-5	23.1423168368
-15	-4	23.1423168368
-15	-3	23.1423168368
-15	-2	23.1423168368
-15	-1	23.1423168368
-15	0	7.13613222425
-15	1	23.1423168368
-15	2	23.1423168368
-15	3	23.1423168368
-15	4	4.17580476083
-15	5	6.99328137063
-15	6	6.35551578711
-15	7	8.47239386058
-15	8	9.87804406104
-15	9	3.84354864722
-15	10	5.36174544896
-15	11	21.0229738573
-15	12	23.1423168368
-15	13	23.1423168368
-15	14	23.1423168368
-15	15	23.1423168368
-15	16	23.1423168368
-15	17	23.1423168368
-15	18	23.1423168368
-15	19	23.1423168368
-15	20	23.1423168368
-15	21	23.1423168368
-15	22	23.1423168368
-15	23	23.1423168368
-15	24	23.1423168368
-15	25	23.1423168368
-15	26	23.1423168368
-15	27	23.1423168368
-15	28	23.1423168368
-15	29	23.1423168368
-14	-30	23.1423168368
-14	-29	23.1423168368
-14	-28	23.1423168368
-14	-27	23.1423168368
-14	-26	23.1423168368
-14	-25	23.1423168368
-14	-24	23.1423168368
-14	-23	23.1423168368
-14	-22	23.1423168368
-14	-21	23.1423168368
-14	-20	23.1423168368
-14	-19	23.1423168368
-14	-18	23.1423168368
-14	-17	23.1423168368
-14	-16	23.1423168368
-14	-15	23.1423168368
-14	-14	23.1423168368
-14	-13	23.1423168368
-14	-12	23.1423168368
-14	-11	23.1423168368
-14	-10	23.1423168368
-14	-9	23.1423168368
-14	-8	23.1423168368
-14	-7	23.1423168368
-14	-6	23.1423168368
-14	-5	23.1423168368
-14	-4	23.1423168368
-14	-3	23.1423168368
-14	-2	23.1423168368
-14	-1	23.1423168368
-14	0	23.1423168368
-14	1	23.1423168368
-14	2	23.1423168368
-14	3	1.23191391671
-14	4	6.89079680289
-14	5	23.1423168368
-14	6	6.30456947701
-14	7	6.25867601468
-14	8	7.83757298015
-14	9	6.8790022241
-14	10	4.82106776282
-14	11	7.89144261701
-14	12	6.90584171964
-14	13	23.1423168368
-14	14	23.1423168368
-14	15	23.1423168368
-14	16	23.1423168368
-14	17	23.1423168368
-14	18	23.1423168368
-14	19	23.1423168368
-14	20	23.1423168368
-14	21	23.1423168368
-14	22	23.1423168368
-14	23	23.1423168368
-14	24	23.1423168368
-14	25	23.1423168368
-14	26	23.1423168368
-14	27	23.1423168368
-14	28	23.1423168368
-14	29	23.1423168368
-13	-30	23.1423168368
-13	-29	23.1423168368
-13	-28	23.1423168368
-13	-27	23.1423168368
-13	-26	23.1423168368
-13	-25	23.1423168368
-13	-24	23.1423168368
-13	-23	23.1423168368
-13	-22	23.1423168368
-13	-21	23.1423168368
-13	-20	23.1423168368
-13	-19	23.1423168368
-13	-18	23.1423168368
-13	-17	23.1423168368
-13	-16	23.1423168368
-13	-15	23.1423168368
-13	-14	23.1423168368
-13	-13	23.1423168368
-13	-12	23.1423168368
-13	-11	23.1423168368
-13	-10	23.1423168368
-13	-9	23.1423168368
-13	-8	23.1423168368
-13	-7	23.1423168368
-13	-6	23.1423168368
-13	-5	23.1423168368
-13	-4	23.1423168368
-13	-3	23.1423168368
-13	-2	23.1423168368
-13	-1	23.1423168368
-13	0	23.1423168368
-13	1	23.1423168368
-13	2	6.14984401782
-13	3	7.93215108124
-13	4	2.43435361669
-13	5	0
-13	6	5.05595392783
-13	7	4.10959050053
-13	8	3.80625884217
-13	9	1.5421512598
-13	10	9.59999626453
-13	11	23.1423168368
-13	12	23.1423168368
-13	13	23.1423168368
-13	14	23.1423168368
-13	15	23.1423168368
-13	16	23.1423168368
-13	17	23.1423168368
-13	18	23.1423168368
-13	19	23.1423168368
-13	20	23.1423168368
-13	21	23.1423168368
-13	22	23.1423168368
-13	23	23.1423168368
-13	24	23.1423168368
-13	25	23.1423168368
-13	26	23.1423168368
-13	27	23.1423168368
-13	28	23.1423168368
-13	29	23.1423168368
-12	-30	23.1423168368
-12	-29	23.1423168368
-12	-28	23.1423168368
-12	-27	23.1423168368
-12	-26	23.1423168368
-12	-25	23.1423168368
-12	-24	23.1423168368
-12	-23	23.1423168368
-12	-22	23.1423168368
-12	-21	23.1423168368
-12	-20	23.1423168368
-12	-19	23.1423168368
-12	-18	23.1423168368
-12	-17	23.1423168368
-12	-16	23.1423168368
-12	-15	23.1423168368
-12	-14	23.1423168368
-12	-13	23.1423168368
-12	-12	23.1423168368
-12	-11	23.1423168368
-12	-10	23.1423168368
-12	-9	23.1423168368
-12	-8	23.1423168368
-12	-7	23.1423168368
-12	-6	23.1423168368
-12	-5	23.1423168368
-12	-4	23.1423168368
-12	-3	23.1423168368
-12	-2	23.1423168368
-12	-1	23.1423168368
-12	0	23.1423168368
-12	1	23.1423168368
-12	2	6.82243858868
-12	3	23.1423168368
-12	4	23.1423168368
-12	5	6.70976636329
-12	6	2.67816830343
-12	7	5.23261988635
-12	8	23.1423168368
-12	9	2.00052641038
-12	10	9.13649284015
-12	11	23.1423168368
-12	12	23.1423168368
-12	13	23.1423168368
-12	14	23.1423168368
-12	15	23.1423168368
-12	16	23.1423168368
-12	17	23.1423168368
-12	18	23.1423168368
-12	19	23.1423168368
-12	20	23.1423168368
-12	21	23.1423168368
-12	22	23.1423168368
-12	23	23.1423168368
-12	24	23.1423168368
-12	25	23.1423168368
-12	26	23.1423168368
-12	27	23.1423168368
-12	28	23.1423168368
-12	29	23.1423168368
-11	-30	23.1423168368
-11	-29	23.1423168368
-11	-28	23.1423168368
-11	-27	23.1423168368
-11	-26	23.1423168368
-11	-25	23.1423168368
-11	-24	23.1423168368
-11	-23	23.1423168368
-11	-22	23.1423168368
-11	-21	23.1423168368
-11	-20	23.1423168368
-11	-19	23.1423168368
-11	-18	23.1423168368
-11	-17	23.1423168368
-11	-16	23.1423168368
-11	-15	23.1423168368
-11	-14	23.1423168368
-11	-13	23.1423168368
-11	-12	23.1423168368
-11	-11	23.1423168368
-11	-10	23.1423168368
-11	-9	23.1423168368
-11	-8	23.1423168368
-11	-7	23.1423168368
-11	-6	23.1423168368
-11	-5	23.1423168368
-11	-4	23.1423168368
-11	-3	23.1423168368
-11	-2	23.1423168368
-11	-1	23.1423168368
-11	0	23.1423168368
-11	1	23.1423168368
-11	2	23.1423168368
-11	3	4.06282993458
-11	4	23.1423168368
-11	5	23.1423168368
-11	6	23.1423168368
-11	7	23.1423168368
-11	8	6.46006062198
-11	9	4.99361227295
-11	10	3.54613518359
-11	11	5.25050994506
-11	12	23.1423168368
-11	13	23.1423168368
-11	14	23.1423168368
-11	15	23.1423168368
-11	16	23.1423168368
-11	17	23.1423168368
-11	18	23.1423168368
-11	19	23.1423168368
-11	20	23.1423168368
-11	21	23.1423168368
-11	22	23.1423168368
-11	23	23.1423168368
-11	24	23.1423168368
-11	25	23.1423168368
-11	26	23.1423168368
-11	27	23.1423168368
-11	28	23.1423168368
-11	29	23.1423168368
-10	-30	23.1423168368
-10	-29	23.1423168368
-10	-28	23.1423168368
-10	-27	23.1423168368
-10	-26	23.1423168368
-10	-25	23.1423168368
-10	-24	23.1423168368
-10	-23	23.1423168368
-10	-22	23.1423168368
-10	-21	23.1423168368
-10	-20	23.1423168368
-10	-19	23.1423168368
-10	-18	23.1423168368
-10	-17	23.1423168368
-10	-16	23.1423168368
-10	-15	23.1423168368
-10	-14	23.1423168368
-10	-13	23.1423168368
-10	-12	23.1423168368
-10	-11	23.1423168368
-10	-10	23.1423168368
-10	-9	23.1423168368
-10	-8	23.1423168368
-10	-7	23.1423168368
-10	-6	23.1423168368
-10	-5	23.1423168368
-10	-4	23.1423168368
-10	-3	23.1423168368
-10	-2	23.1423168368
-10	-1	23.1423168368
-10	0	23.1423168368
-10	1	23.1423168368
-10	2	23.1423168368
-10	3	23.1423168368
-10	4	23.1423168368
-10	5	5.92324183198
-10	6	23.1423168368
-10	7	23.1423168368
-10	8	23.1423168368
-10	9	23.1423168368
-10	10	9.37711094008
-10	11	23.1423168368
-10	12	23.1423168368
-10	13	23.1423168368
-10	14	23.1423168368
-10	15	23.1423168368
-10	16	23.1423168368
-10	17	23.1423168368
-10	18	23.1423168368
-10	19	23.1423168368
-10	20	23.1423168368
-10	21	23.1423168368
-10	22	23.1423168368
-10	23	23.1423168368
-10	24	23.1423168368
-10	25	23.1423168368
-10	26	23.1423168368
-10	27	23.1423168368
-10	28	23.1423168368
-10	29	23.1423168368
-9	-30	23.1423168368
-9	-29	23.1423168368
-9	-28	23.1423168368
-9	-27	23.1423168368
-9	-26	23.1423168368
-9	-25	23.1423168368
-9	-24	23.1423168368
-9	-23	23.1423168368
-9	-22	23.1423168368
-9	-21	23.1423168368
-9	-20	23.1423168368
-9	-19	23.1423168368
-9	-18	23.1423168368
-9	-17	23.1423168368
-9	-16	23.1423168368
-9	-15	23.1423168368
-9	-14	23.1423168368
-9	-13	23.1423168368
-9	-12	23.1423168368
-9	-11	23.1423168368
-9	-10	23.1423168368
-9	-9	23.1423168368
-9	-8	23.1423168368
-9	-7	23.1423168368
-9	-6	23.1423168368
-9	-5	23.1423168368
-9	-4	23.1423168368
-9	-3	23.1423168368
-9	-2	23.1423168368
-9	-1	23.1423168368
-9	0	23.1423168368
-9	1	23.1423168368
-9	2	23.1423168368
-9	3	23.1423168368
-9	4	23.1423168368
-9	5	23.1423168368
-9	6	23.1423168368
-9	7	23.1423168368
-9	8	23.1423168368
-9	9	23.1423168368
-9	10	23.1423168368
-9	11	23.1423168368
-9	12	10.9394883049
-9	13	23.1423168368
-9	14	23.1423168368
-9	15	23.1423168368
-9	16	23.1423168368
-9	17	23.1423168368
-9	18	23.1423168368
-9	19	23.1423168368
-9	20	23.1423168368
-9	21	23.1423168368
-9	22	23.1423168368
-9	23	23.1423168368
-9	24	23.1423168368
-9	25	23.1423168368
-9	26	23.1423168368
-9	27	23.1423168368
-9	28	23.1423168368
-9	29	23.1423168368
-8	-30	23.1423168368
-8	-29	23.1423168368
-8	-28	23.1423168368
-8	-27	23.1423168368
-8	-26	23.1423168368
-8	-25	23.1423168368
-8	-24	23.1423168368
-8	-23	23.1423168368
-8	-22	23.1423168368
-8	-21	23.1423168368
-8	-20	23.1423168368
-8	-19	23.1423168368
-8	-18	23.1423168368
-8	-17	23.1423168368
-8	-16	23.1423168368
-8	-15	23.1423168368
-8	-14	23.1423168368
-8	-13	23.1423168368
-8	-12	23.1423168368
-8	-11	23.1423168368
-8	-10	23.1423168368
-8	-9	7.27980790482
-8	-8	23.1423168368
-8	-7	23.1423168368
-8	-6	23.1423168368
-8	-5	23.1423168368
-8	-4	23.1423168368
-8	-3	23.1423168368
-8	-2	23.1423168368
-8	-1	23.1423168368
-8	0	23.1423168368
-8	1	23.1423168368
-8	2	23.1423168368
-8	3	23.1423168368
-8	4	23.1423168368
-8	5	23.1423168368
-8	6	23.1423168368
-8	7	23.1423168368
-8	8	23.1423168368
-8	9	23.1423168368
-8	10	23.1423168368
-8	11	23.1423168368
-8	12	23.1423168368
-8	13	23.1423168368
-8	14	23.1423168368
-8	15	23.1423168368
-8	16	23.1423168368
-8	17	23.1423168368
-8	18	23.1423168368
-8	19	23.1423168368
-8	20	23.1423168368
-8	21	23.1423168368
-8	22	23.1423168368
-8	23	23.1423168368
-8	24	23.1423168368
-8	25	23.1423168368
-8	26	23.1423168368
-8	27	23.1423168368
-8	28	23.1423168368
-8	29	23.1423168368
-7	-30	23.1423168368
-7	-29	23.1423168368
-7	-28	23.1423168368
-7	-27	23.1423168368
-7	-26	23.1423168368
-7	-25	23.1423168368
-7	-24	23.1423168368
-7	-23	23.1423168368
-7	-22	23.1423168368
-7	-21	23.1423168368
-7	-20	23.1423168368
-7	-19	23.1423168368
-7	-18	23.1423168368
-7	-17	23.1423168368
-7	-16	23.1423168368
-7	-15	23.1423168368
-7	-14	23.1423168368
-7	-13	6.44774080604
-7	-12	0.245674651555
[truncated: 2,201 more rows]
