# Supplementary material for: Exploration of the selective binding mechanism of protein kinase Aurora A selectivity via a comprehensive molecular modeling study
Source: PeerJ. 2019 Oct 22;7:e7832. doi: 10.7717/peerj.7832 (PMC6814069; doi:10.7717/peerj.7832)
Supplement: Data S1 — The raw data are corresponding to figure order. pse and pdb format files can be opened in PyMol 1.8. cdx files can be opened in Chemdraw 16.0. csv files can be opened in Excel. [file peerj-07-7832-s004.zip › Raw-data/Figure 11/Figure 11C.csv]

PC1	PC2	PMF
-30	-30	22.4027211119
-30	-29	22.4027211119
-30	-28	22.4027211119
-30	-27	22.4027211119
-30	-26	22.4027211119
-30	-25	22.4027211119
-30	-24	22.4027211119
-30	-23	22.4027211119
-30	-22	22.4027211119
-30	-21	22.4027211119
-30	-20	22.4027211119
-30	-19	22.4027211119
-30	-18	22.4027211119
-30	-17	22.4027211119
-30	-16	22.4027211119
-30	-15	22.4027211119
-30	-14	22.4027211119
-30	-13	22.4027211119
-30	-12	22.4027211119
-30	-11	22.4027211119
-30	-10	22.4027211119
-30	-9	22.4027211119
-30	-8	22.4027211119
-30	-7	22.4027211119
-30	-6	22.4027211119
-30	-5	22.4027211119
-30	-4	22.4027211119
-30	-3	22.4027211119
-30	-2	22.4027211119
-30	-1	22.4027211119
-30	0	22.4027211119
-30	1	22.4027211119
-30	2	22.4027211119
-30	3	22.4027211119
-30	4	22.4027211119
-30	5	22.4027211119
-30	6	22.4027211119
-30	7	22.4027211119
-30	8	22.4027211119
-30	9	22.4027211119
-30	10	22.4027211119
-30	11	22.4027211119
-30	12	22.4027211119
-30	13	22.4027211119
-30	14	22.4027211119
-30	15	22.4027211119
-30	16	22.4027211119
-30	17	22.4027211119
-30	18	22.4027211119
-30	19	22.4027211119
-30	20	22.4027211119
-30	21	22.4027211119
-30	22	22.4027211119
-30	23	22.4027211119
-30	24	22.4027211119
-30	25	22.4027211119
-30	26	22.4027211119
-30	27	22.4027211119
-30	28	22.4027211119
-30	29	22.4027211119
-29	-30	22.4027211119
-29	-29	22.4027211119
-29	-28	22.4027211119
-29	-27	22.4027211119
-29	-26	22.4027211119
-29	-25	22.4027211119
-29	-24	22.4027211119
-29	-23	22.4027211119
-29	-22	22.4027211119
-29	-21	22.4027211119
-29	-20	22.4027211119
-29	-19	22.4027211119
-29	-18	22.4027211119
-29	-17	22.4027211119
-29	-16	22.4027211119
-29	-15	22.4027211119
-29	-14	22.4027211119
-29	-13	22.4027211119
-29	-12	22.4027211119
-29	-11	22.4027211119
-29	-10	22.4027211119
-29	-9	22.4027211119
-29	-8	22.4027211119
-29	-7	22.4027211119
-29	-6	22.4027211119
-29	-5	22.4027211119
-29	-4	22.4027211119
-29	-3	22.4027211119
-29	-2	22.4027211119
-29	-1	22.4027211119
-29	0	22.4027211119
-29	1	22.4027211119
-29	2	22.4027211119
-29	3	22.4027211119
-29	4	22.4027211119
-29	5	22.4027211119
-29	6	22.4027211119
-29	7	22.4027211119
-29	8	22.4027211119
-29	9	22.4027211119
-29	10	22.4027211119
-29	11	22.4027211119
-29	12	22.4027211119
-29	13	22.4027211119
-29	14	22.4027211119
-29	15	22.4027211119
-29	16	22.4027211119
-29	17	22.4027211119
-29	18	22.4027211119
-29	19	22.4027211119
-29	20	22.4027211119
-29	21	22.4027211119
-29	22	22.4027211119
-29	23	22.4027211119
-29	24	22.4027211119
-29	25	22.4027211119
-29	26	22.4027211119
-29	27	22.4027211119
-29	28	22.4027211119
-29	29	22.4027211119
-28	-30	22.4027211119
-28	-29	22.4027211119
-28	-28	22.4027211119
-28	-27	22.4027211119
-28	-26	22.4027211119
-28	-25	22.4027211119
-28	-24	22.4027211119
-28	-23	22.4027211119
-28	-22	22.4027211119
-28	-21	22.4027211119
-28	-20	22.4027211119
-28	-19	22.4027211119
-28	-18	22.4027211119
-28	-17	22.4027211119
-28	-16	22.4027211119
-28	-15	22.4027211119
-28	-14	22.4027211119
-28	-13	22.4027211119
-28	-12	22.4027211119
-28	-11	22.4027211119
-28	-10	22.4027211119
-28	-9	22.4027211119
-28	-8	22.4027211119
-28	-7	22.4027211119
-28	-6	22.4027211119
-28	-5	22.4027211119
-28	-4	22.4027211119
-28	-3	22.4027211119
-28	-2	22.4027211119
-28	-1	22.4027211119
-28	0	22.4027211119
-28	1	22.4027211119
-28	2	22.4027211119
-28	3	22.4027211119
-28	4	22.4027211119
-28	5	22.4027211119
-28	6	22.4027211119
-28	7	22.4027211119
-28	8	22.4027211119
-28	9	22.4027211119
-28	10	22.4027211119
-28	11	22.4027211119
-28	12	22.4027211119
-28	13	22.4027211119
-28	14	22.4027211119
-28	15	22.4027211119
-28	16	22.4027211119
-28	17	22.4027211119
-28	18	22.4027211119
-28	19	22.4027211119
-28	20	22.4027211119
-28	21	22.4027211119
-28	22	22.4027211119
-28	23	22.4027211119
-28	24	22.4027211119
-28	25	22.4027211119
-28	26	22.4027211119
-28	27	22.4027211119
-28	28	22.4027211119
-28	29	22.4027211119
-27	-30	22.4027211119
-27	-29	22.4027211119
-27	-28	22.4027211119
-27	-27	22.4027211119
-27	-26	22.4027211119
-27	-25	22.4027211119
-27	-24	22.4027211119
-27	-23	22.4027211119
-27	-22	22.4027211119
-27	-21	22.4027211119
-27	-20	22.4027211119
-27	-19	22.4027211119
-27	-18	22.4027211119
-27	-17	22.4027211119
-27	-16	22.4027211119
-27	-15	22.4027211119
-27	-14	22.4027211119
-27	-13	22.4027211119
-27	-12	22.4027211119
-27	-11	22.4027211119
-27	-10	22.4027211119
-27	-9	22.4027211119
-27	-8	22.4027211119
-27	-7	22.4027211119
-27	-6	22.4027211119
-27	-5	22.4027211119
-27	-4	22.4027211119
-27	-3	22.4027211119
-27	-2	22.4027211119
-27	-1	22.4027211119
-27	0	22.4027211119
-27	1	22.4027211119
-27	2	22.4027211119
-27	3	22.4027211119
-27	4	22.4027211119
-27	5	22.4027211119
-27	6	22.4027211119
-27	7	22.4027211119
-27	8	22.4027211119
-27	9	22.4027211119
-27	10	22.4027211119
-27	11	22.4027211119
-27	12	22.4027211119
-27	13	22.4027211119
-27	14	22.4027211119
-27	15	22.4027211119
-27	16	22.4027211119
-27	17	22.4027211119
-27	18	22.4027211119
-27	19	22.4027211119
-27	20	22.4027211119
-27	21	22.4027211119
-27	22	22.4027211119
-27	23	22.4027211119
-27	24	22.4027211119
-27	25	22.4027211119
-27	26	22.4027211119
-27	27	22.4027211119
-27	28	22.4027211119
-27	29	22.4027211119
-26	-30	22.4027211119
-26	-29	22.4027211119
-26	-28	22.4027211119
-26	-27	22.4027211119
-26	-26	22.4027211119
-26	-25	22.4027211119
-26	-24	22.4027211119
-26	-23	22.4027211119
-26	-22	22.4027211119
-26	-21	22.4027211119
-26	-20	22.4027211119
-26	-19	22.4027211119
-26	-18	22.4027211119
-26	-17	22.4027211119
-26	-16	22.4027211119
-26	-15	22.4027211119
-26	-14	22.4027211119
-26	-13	22.4027211119
-26	-12	22.4027211119
-26	-11	22.4027211119
-26	-10	22.4027211119
-26	-9	22.4027211119
-26	-8	22.4027211119
-26	-7	22.4027211119
-26	-6	22.4027211119
-26	-5	22.4027211119
-26	-4	22.4027211119
-26	-3	22.4027211119
-26	-2	22.4027211119
-26	-1	22.4027211119
-26	0	22.4027211119
-26	1	22.4027211119
-26	2	22.4027211119
-26	3	22.4027211119
-26	4	22.4027211119
-26	5	22.4027211119
-26	6	22.4027211119
-26	7	22.4027211119
-26	8	22.4027211119
-26	9	22.4027211119
-26	10	22.4027211119
-26	11	22.4027211119
-26	12	22.4027211119
-26	13	22.4027211119
-26	14	22.4027211119
-26	15	22.4027211119
-26	16	22.4027211119
-26	17	22.4027211119
-26	18	22.4027211119
-26	19	22.4027211119
-26	20	22.4027211119
-26	21	22.4027211119
-26	22	22.4027211119
-26	23	22.4027211119
-26	24	22.4027211119
-26	25	22.4027211119
-26	26	22.4027211119
-26	27	22.4027211119
-26	28	22.4027211119
-26	29	22.4027211119
-25	-30	22.4027211119
-25	-29	22.4027211119
-25	-28	22.4027211119
-25	-27	22.4027211119
-25	-26	22.4027211119
-25	-25	22.4027211119
-25	-24	22.4027211119
-25	-23	22.4027211119
-25	-22	22.4027211119
-25	-21	22.4027211119
-25	-20	22.4027211119
-25	-19	22.4027211119
-25	-18	22.4027211119
-25	-17	22.4027211119
-25	-16	22.4027211119
-25	-15	22.4027211119
-25	-14	22.4027211119
-25	-13	22.4027211119
-25	-12	22.4027211119
-25	-11	22.4027211119
-25	-10	22.4027211119
-25	-9	22.4027211119
-25	-8	22.4027211119
-25	-7	22.4027211119
-25	-6	22.4027211119
-25	-5	22.4027211119
-25	-4	22.4027211119
-25	-3	22.4027211119
-25	-2	22.4027211119
-25	-1	22.4027211119
-25	0	22.4027211119
-25	1	22.4027211119
-25	2	22.4027211119
-25	3	22.4027211119
-25	4	22.4027211119
-25	5	22.4027211119
-25	6	22.4027211119
-25	7	22.4027211119
-25	8	22.4027211119
-25	9	22.4027211119
-25	10	22.4027211119
-25	11	22.4027211119
-25	12	22.4027211119
-25	13	22.4027211119
-25	14	22.4027211119
-25	15	22.4027211119
-25	16	22.4027211119
-25	17	22.4027211119
-25	18	22.4027211119
-25	19	22.4027211119
-25	20	22.4027211119
-25	21	22.4027211119
-25	22	22.4027211119
-25	23	22.4027211119
-25	24	22.4027211119
-25	25	22.4027211119
-25	26	22.4027211119
-25	27	22.4027211119
-25	28	22.4027211119
-25	29	22.4027211119
-24	-30	22.4027211119
-24	-29	22.4027211119
-24	-28	22.4027211119
-24	-27	22.4027211119
-24	-26	22.4027211119
-24	-25	22.4027211119
-24	-24	22.4027211119
-24	-23	22.4027211119
-24	-22	22.4027211119
-24	-21	22.4027211119
-24	-20	22.4027211119
-24	-19	22.4027211119
-24	-18	22.4027211119
-24	-17	22.4027211119
-24	-16	22.4027211119
-24	-15	22.4027211119
-24	-14	22.4027211119
-24	-13	22.4027211119
-24	-12	22.4027211119
-24	-11	22.4027211119
-24	-10	22.4027211119
-24	-9	22.4027211119
-24	-8	22.4027211119
-24	-7	22.4027211119
-24	-6	22.4027211119
-24	-5	22.4027211119
-24	-4	22.4027211119
-24	-3	22.4027211119
-24	-2	22.4027211119
-24	-1	22.4027211119
-24	0	22.4027211119
-24	1	22.4027211119
-24	2	22.4027211119
-24	3	22.4027211119
-24	4	22.4027211119
-24	5	22.4027211119
-24	6	22.4027211119
-24	7	22.4027211119
-24	8	22.4027211119
-24	9	22.4027211119
-24	10	22.4027211119
-24	11	22.4027211119
-24	12	22.4027211119
-24	13	22.4027211119
-24	14	22.4027211119
-24	15	22.4027211119
-24	16	22.4027211119
-24	17	22.4027211119
-24	18	22.4027211119
-24	19	22.4027211119
-24	20	22.4027211119
-24	21	22.4027211119
-24	22	22.4027211119
-24	23	22.4027211119
-24	24	22.4027211119
-24	25	22.4027211119
-24	26	22.4027211119
-24	27	22.4027211119
-24	28	22.4027211119
-24	29	22.4027211119
-23	-30	22.4027211119
-23	-29	22.4027211119
-23	-28	22.4027211119
-23	-27	22.4027211119
-23	-26	22.4027211119
-23	-25	22.4027211119
-23	-24	22.4027211119
-23	-23	22.4027211119
-23	-22	22.4027211119
-23	-21	22.4027211119
-23	-20	22.4027211119
-23	-19	22.4027211119
-23	-18	22.4027211119
-23	-17	22.4027211119
-23	-16	22.4027211119
-23	-15	22.4027211119
-23	-14	22.4027211119
-23	-13	22.4027211119
-23	-12	22.4027211119
-23	-11	22.4027211119
-23	-10	22.4027211119
-23	-9	22.4027211119
-23	-8	22.4027211119
-23	-7	22.4027211119
-23	-6	22.4027211119
-23	-5	22.4027211119
-23	-4	22.4027211119
-23	-3	22.4027211119
-23	-2	22.4027211119
-23	-1	22.4027211119
-23	0	22.4027211119
-23	1	22.4027211119
-23	2	22.4027211119
-23	3	22.4027211119
-23	4	22.4027211119
-23	5	22.4027211119
-23	6	22.4027211119
-23	7	22.4027211119
-23	8	22.4027211119
-23	9	22.4027211119
-23	10	22.4027211119
-23	11	22.4027211119
-23	12	22.4027211119
-23	13	22.4027211119
-23	14	22.4027211119
-23	15	22.4027211119
-23	16	22.4027211119
-23	17	22.4027211119
-23	18	22.4027211119
-23	19	22.4027211119
-23	20	22.4027211119
-23	21	22.4027211119
-23	22	22.4027211119
-23	23	22.4027211119
-23	24	22.4027211119
-23	25	22.4027211119
-23	26	22.4027211119
-23	27	22.4027211119
-23	28	22.4027211119
-23	29	22.4027211119
-22	-30	22.4027211119
-22	-29	22.4027211119
-22	-28	22.4027211119
-22	-27	22.4027211119
-22	-26	22.4027211119
-22	-25	22.4027211119
-22	-24	22.4027211119
-22	-23	22.4027211119
-22	-22	22.4027211119
-22	-21	22.4027211119
-22	-20	22.4027211119
-22	-19	22.4027211119
-22	-18	22.4027211119
-22	-17	22.4027211119
-22	-16	22.4027211119
-22	-15	22.4027211119
-22	-14	22.4027211119
-22	-13	22.4027211119
-22	-12	22.4027211119
-22	-11	22.4027211119
-22	-10	22.4027211119
-22	-9	22.4027211119
-22	-8	22.4027211119
-22	-7	22.4027211119
-22	-6	22.4027211119
-22	-5	22.4027211119
-22	-4	22.4027211119
-22	-3	22.4027211119
-22	-2	22.4027211119
-22	-1	22.4027211119
-22	0	22.4027211119
-22	1	22.4027211119
-22	2	22.4027211119
-22	3	22.4027211119
-22	4	22.4027211119
-22	5	22.4027211119
-22	6	22.4027211119
-22	7	22.4027211119
-22	8	22.4027211119
-22	9	22.4027211119
-22	10	22.4027211119
-22	11	22.4027211119
-22	12	22.4027211119
-22	13	22.4027211119
-22	14	22.4027211119
-22	15	22.4027211119
-22	16	22.4027211119
-22	17	22.4027211119
-22	18	22.4027211119
-22	19	22.4027211119
-22	20	22.4027211119
-22	21	22.4027211119
-22	22	22.4027211119
-22	23	22.4027211119
-22	24	22.4027211119
-22	25	22.4027211119
-22	26	22.4027211119
-22	27	22.4027211119
-22	28	22.4027211119
-22	29	22.4027211119
-21	-30	22.4027211119
-21	-29	22.4027211119
-21	-28	22.4027211119
-21	-27	22.4027211119
-21	-26	22.4027211119
-21	-25	22.4027211119
-21	-24	22.4027211119
-21	-23	22.4027211119
-21	-22	22.4027211119
-21	-21	22.4027211119
-21	-20	22.4027211119
-21	-19	22.4027211119
-21	-18	22.4027211119
-21	-17	22.4027211119
-21	-16	22.4027211119
-21	-15	22.4027211119
-21	-14	22.4027211119
-21	-13	22.4027211119
-21	-12	22.4027211119
-21	-11	22.4027211119
-21	-10	22.4027211119
-21	-9	22.4027211119
-21	-8	22.4027211119
-21	-7	22.4027211119
-21	-6	22.4027211119
-21	-5	22.4027211119
-21	-4	22.4027211119
-21	-3	22.4027211119
-21	-2	22.4027211119
-21	-1	22.4027211119
-21	0	22.4027211119
-21	1	22.4027211119
-21	2	22.4027211119
-21	3	22.4027211119
-21	4	22.4027211119
-21	5	22.4027211119
-21	6	22.4027211119
-21	7	22.4027211119
-21	8	22.4027211119
-21	9	22.4027211119
-21	10	22.4027211119
-21	11	22.4027211119
-21	12	22.4027211119
-21	13	22.4027211119
-21	14	22.4027211119
-21	15	22.4027211119
-21	16	22.4027211119
-21	17	22.4027211119
-21	18	22.4027211119
-21	19	22.4027211119
-21	20	22.4027211119
-21	21	22.4027211119
-21	22	22.4027211119
-21	23	22.4027211119
-21	24	22.4027211119
-21	25	22.4027211119
-21	26	22.4027211119
-21	27	22.4027211119
-21	28	22.4027211119
-21	29	22.4027211119
-20	-30	22.4027211119
-20	-29	22.4027211119
-20	-28	22.4027211119
-20	-27	22.4027211119
-20	-26	22.4027211119
-20	-25	22.4027211119
-20	-24	22.4027211119
-20	-23	22.4027211119
-20	-22	22.4027211119
-20	-21	22.4027211119
-20	-20	22.4027211119
-20	-19	22.4027211119
-20	-18	22.4027211119
-20	-17	22.4027211119
-20	-16	22.4027211119
-20	-15	22.4027211119
-20	-14	22.4027211119
-20	-13	22.4027211119
-20	-12	22.4027211119
-20	-11	22.4027211119
-20	-10	22.4027211119
-20	-9	22.4027211119
-20	-8	22.4027211119
-20	-7	22.4027211119
-20	-6	22.4027211119
-20	-5	22.4027211119
-20	-4	22.4027211119
-20	-3	22.4027211119
-20	-2	22.4027211119
-20	-1	22.4027211119
-20	0	22.4027211119
-20	1	22.4027211119
-20	2	22.4027211119
-20	3	22.4027211119
-20	4	22.4027211119
-20	5	22.4027211119
-20	6	22.4027211119
-20	7	22.4027211119
-20	8	22.4027211119
-20	9	22.4027211119
-20	10	22.4027211119
-20	11	22.4027211119
-20	12	22.4027211119
-20	13	22.4027211119
-20	14	22.4027211119
-20	15	22.4027211119
-20	16	22.4027211119
-20	17	22.4027211119
-20	18	22.4027211119
-20	19	22.4027211119
-20	20	22.4027211119
-20	21	22.4027211119
-20	22	22.4027211119
-20	23	22.4027211119
-20	24	22.4027211119
-20	25	22.4027211119
-20	26	22.4027211119
-20	27	22.4027211119
-20	28	22.4027211119
-20	29	22.4027211119
-19	-30	22.4027211119
-19	-29	22.4027211119
-19	-28	22.4027211119
-19	-27	22.4027211119
-19	-26	22.4027211119
-19	-25	22.4027211119
-19	-24	22.4027211119
-19	-23	22.4027211119
-19	-22	22.4027211119
-19	-21	22.4027211119
-19	-20	22.4027211119
-19	-19	22.4027211119
-19	-18	22.4027211119
-19	-17	22.4027211119
-19	-16	22.4027211119
-19	-15	22.4027211119
-19	-14	22.4027211119
-19	-13	22.4027211119
-19	-12	22.4027211119
-19	-11	22.4027211119
-19	-10	22.4027211119
-19	-9	22.4027211119
-19	-8	22.4027211119
-19	-7	2.97322246642
-19	-6	6.4659968303
-19	-5	2.09039777075
-19	-4	22.4027211119
-19	-3	22.4027211119
-19	-2	22.4027211119
-19	-1	22.4027211119
-19	0	22.4027211119
-19	1	22.4027211119
-19	2	22.4027211119
-19	3	22.4027211119
-19	4	22.4027211119
-19	5	22.4027211119
-19	6	22.4027211119
-19	7	22.4027211119
-19	8	22.4027211119
-19	9	22.4027211119
-19	10	22.4027211119
-19	11	22.4027211119
-19	12	22.4027211119
-19	13	22.4027211119
-19	14	22.4027211119
-19	15	22.4027211119
-19	16	22.4027211119
-19	17	22.4027211119
-19	18	22.4027211119
-19	19	22.4027211119
-19	20	22.4027211119
-19	21	22.4027211119
-19	22	22.4027211119
-19	23	22.4027211119
-19	24	22.4027211119
-19	25	22.4027211119
-19	26	22.4027211119
-19	27	22.4027211119
-19	28	22.4027211119
-19	29	22.4027211119
-18	-30	22.4027211119
-18	-29	22.4027211119
-18	-28	22.4027211119
-18	-27	22.4027211119
-18	-26	22.4027211119
-18	-25	22.4027211119
-18	-24	22.4027211119
-18	-23	22.4027211119
-18	-22	22.4027211119
-18	-21	22.4027211119
-18	-20	22.4027211119
-18	-19	22.4027211119
-18	-18	22.4027211119
-18	-17	22.4027211119
-18	-16	22.4027211119
-18	-15	22.4027211119
-18	-14	22.4027211119
-18	-13	22.4027211119
-18	-12	22.4027211119
-18	-11	22.4027211119
-18	-10	22.4027211119
-18	-9	5.91681490435
-18	-8	2.77017815809
-18	-7	7.25984752365
-18	-6	8.74495024141
-18	-5	7.67626589632
-18	-4	4.27848536919
-18	-3	22.4027211119
-18	-2	7.83848350242
-18	-1	22.4027211119
-18	0	22.4027211119
-18	1	22.4027211119
-18	2	22.4027211119
-18	3	22.4027211119
-18	4	22.4027211119
-18	5	22.4027211119
-18	6	22.4027211119
-18	7	22.4027211119
-18	8	22.4027211119
-18	9	22.4027211119
-18	10	22.4027211119
-18	11	22.4027211119
-18	12	22.4027211119
-18	13	22.4027211119
-18	14	22.4027211119
-18	15	22.4027211119
-18	16	22.4027211119
-18	17	22.4027211119
-18	18	22.4027211119
-18	19	22.4027211119
-18	20	22.4027211119
-18	21	22.4027211119
-18	22	22.4027211119
-18	23	22.4027211119
-18	24	22.4027211119
-18	25	22.4027211119
-18	26	22.4027211119
-18	27	22.4027211119
-18	28	22.4027211119
-18	29	22.4027211119
-17	-30	22.4027211119
-17	-29	22.4027211119
-17	-28	22.4027211119
-17	-27	22.4027211119
-17	-26	22.4027211119
-17	-25	22.4027211119
-17	-24	22.4027211119
-17	-23	22.4027211119
-17	-22	22.4027211119
-17	-21	22.4027211119
-17	-20	22.4027211119
-17	-19	22.4027211119
-17	-18	22.4027211119
-17	-17	22.4027211119
-17	-16	22.4027211119
-17	-15	22.4027211119
-17	-14	22.4027211119
-17	-13	22.4027211119
-17	-12	22.4027211119
-17	-11	22.4027211119
-17	-10	22.4027211119
-17	-9	7.68656453929
-17	-8	7.73359328275
-17	-7	6.95001766449
-17	-6	6.81173111225
-17	-5	3.06674670643
-17	-4	6.24343140425
-17	-3	7.16183508962
-17	-2	6.78374309709
-17	-1	6.88911751984
-17	0	22.4027211119
-17	1	22.4027211119
-17	2	22.4027211119
-17	3	22.4027211119
-17	4	22.4027211119
-17	5	22.4027211119
-17	6	22.4027211119
-17	7	22.4027211119
-17	8	22.4027211119
-17	9	22.4027211119
-17	10	22.4027211119
-17	11	22.4027211119
-17	12	22.4027211119
-17	13	22.4027211119
-17	14	22.4027211119
-17	15	22.4027211119
-17	16	22.4027211119
-17	17	22.4027211119
-17	18	22.4027211119
-17	19	22.4027211119
-17	20	22.4027211119
-17	21	22.4027211119
-17	22	22.4027211119
-17	23	22.4027211119
-17	24	22.4027211119
-17	25	22.4027211119
-17	26	22.4027211119
-17	27	22.4027211119
-17	28	22.4027211119
-17	29	22.4027211119
-16	-30	22.4027211119
-16	-29	22.4027211119
-16	-28	22.4027211119
-16	-27	22.4027211119
-16	-26	22.4027211119
-16	-25	22.4027211119
-16	-24	22.4027211119
-16	-23	22.4027211119
-16	-22	22.4027211119
-16	-21	22.4027211119
-16	-20	22.4027211119
-16	-19	22.4027211119
-16	-18	22.4027211119
-16	-17	22.4027211119
-16	-16	22.4027211119
-16	-15	22.4027211119
-16	-14	22.4027211119
-16	-13	22.4027211119
-16	-12	22.4027211119
-16	-11	22.4027211119
-16	-10	5.04666556588
-16	-9	8.61171309015
-16	-8	2.98669059626
-16	-7	20.3954760677
-16	-6	9.49060734315
-16	-5	5.52139984074
-16	-4	6.92964086377
-16	-3	7.73534391747
-16	-2	3.60796622031
-16	-1	5.49889652299
-16	0	5.20540538377
-16	1	3.93014951524
-16	2	8.61650596989
-16	3	22.4027211119
-16	4	22.4027211119
-16	5	22.4027211119
-16	6	22.4027211119
-16	7	22.4027211119
-16	8	22.4027211119
-16	9	22.4027211119
-16	10	22.4027211119
-16	11	22.4027211119
-16	12	22.4027211119
-16	13	22.4027211119
-16	14	22.4027211119
-16	15	22.4027211119
-16	16	22.4027211119
-16	17	22.4027211119
-16	18	22.4027211119
-16	19	22.4027211119
-16	20	22.4027211119
-16	21	22.4027211119
-16	22	22.4027211119
-16	23	22.4027211119
-16	24	22.4027211119
-16	25	22.4027211119
-16	26	22.4027211119
-16	27	22.4027211119
-16	28	22.4027211119
-16	29	22.4027211119
-15	-30	22.4027211119
-15	-29	22.4027211119
-15	-28	22.4027211119
-15	-27	22.4027211119
-15	-26	22.4027211119
-15	-25	22.4027211119
-15	-24	22.4027211119
-15	-23	22.4027211119
-15	-22	22.4027211119
-15	-21	22.4027211119
-15	-20	22.4027211119
-15	-19	22.4027211119
-15	-18	22.4027211119
-15	-17	22.4027211119
-15	-16	22.4027211119
-15	-15	22.4027211119
-15	-14	22.4027211119
-15	-13	22.4027211119
-15	-12	22.4027211119
-15	-11	22.4027211119
-15	-10	2.89957778414
-15	-9	6.4974413756
-15	-8	4.08012984093
-15	-7	5.43309197105
-15	-6	5.14931716453
-15	-5	5.38853877288
-15	-4	6.51310033288
-15	-3	3.66833085423
-15	-2	3.38852123718
-15	-1	3.67173808853
-15	0	1.71165955175
-15	1	1.13682759789
-15	2	7.19808780368
-15	3	20.7138426375
-15	4	22.4027211119
-15	5	22.4027211119
-15	6	2.1767971543
-15	7	22.4027211119
-15	8	22.4027211119
-15	9	22.4027211119
-15	10	22.4027211119
-15	11	22.4027211119
-15	12	22.4027211119
-15	13	22.4027211119
-15	14	22.4027211119
-15	15	22.4027211119
-15	16	22.4027211119
-15	17	22.4027211119
-15	18	22.4027211119
-15	19	22.4027211119
-15	20	22.4027211119
-15	21	22.4027211119
-15	22	22.4027211119
-15	23	22.4027211119
-15	24	22.4027211119
-15	25	22.4027211119
-15	26	22.4027211119
-15	27	22.4027211119
-15	28	22.4027211119
-15	29	22.4027211119
-14	-30	22.4027211119
-14	-29	22.4027211119
-14	-28	22.4027211119
-14	-27	22.4027211119
-14	-26	22.4027211119
-14	-25	22.4027211119
-14	-24	22.4027211119
-14	-23	22.4027211119
-14	-22	22.4027211119
-14	-21	22.4027211119
-14	-20	22.4027211119
-14	-19	22.4027211119
-14	-18	22.4027211119
-14	-17	22.4027211119
-14	-16	22.4027211119
-14	-15	22.4027211119
-14	-14	22.4027211119
-14	-13	22.4027211119
-14	-12	22.4027211119
-14	-11	22.4027211119
-14	-10	22.4027211119
-14	-9	11.5894653218
-14	-8	6.45089425531
-14	-7	8.59917150053
-14	-6	2.1248735902
-14	-5	7.12064278958
-14	-4	6.33580458932
-14	-3	4.27718655302
-14	-2	6.29049598091
-14	-1	6.25786492874
-14	0	6.31726240607
-14	1	2.74099268388
-14	2	4.3593197615
-14	3	1.87542285258
-14	4	2.77429181779
-14	5	20.5336530098
-14	6	7.46159107518
-14	7	4.1878994304
-14	8	22.4027211119
-14	9	22.4027211119
-14	10	22.4027211119
-14	11	22.4027211119
-14	12	22.4027211119
-14	13	22.4027211119
-14	14	22.4027211119
-14	15	22.4027211119
-14	16	22.4027211119
-14	17	22.4027211119
-14	18	22.4027211119
-14	19	22.4027211119
-14	20	22.4027211119
-14	21	22.4027211119
-14	22	22.4027211119
-14	23	22.4027211119
-14	24	22.4027211119
-14	25	22.4027211119
-14	26	22.4027211119
-14	27	22.4027211119
-14	28	22.4027211119
-14	29	22.4027211119
-13	-30	22.4027211119
-13	-29	22.4027211119
-13	-28	22.4027211119
-13	-27	22.4027211119
-13	-26	22.4027211119
-13	-25	22.4027211119
-13	-24	22.4027211119
-13	-23	22.4027211119
-13	-22	22.4027211119
-13	-21	22.4027211119
-13	-20	22.4027211119
-13	-19	22.4027211119
-13	-18	22.4027211119
-13	-17	22.4027211119
-13	-16	22.4027211119
-13	-15	22.4027211119
-13	-14	22.4027211119
-13	-13	22.4027211119
-13	-12	22.4027211119
-13	-11	22.4027211119
-13	-10	22.4027211119
-13	-9	3.14200795371
-13	-8	5.84768792601
-13	-7	1.48398414187
-13	-6	6.6663795653
-13	-5	6.18101959917
-13	-4	7.42958225832
-13	-3	9.47588694072
-13	-2	2.92075868987
-13	-1	5.63805363335
-13	0	4.72478297282
-13	1	5.29628319549
-13	2	9.70164298604
-13	3	3.40894584565
-13	4	8.07471179774
-13	5	2.02022396819
-13	6	2.84481697731
-13	7	3.07350462145
-13	8	22.4027211119
-13	9	22.4027211119
-13	10	22.4027211119
-13	11	22.4027211119
-13	12	22.4027211119
-13	13	22.4027211119
-13	14	22.4027211119
-13	15	22.4027211119
-13	16	22.4027211119
-13	17	22.4027211119
-13	18	22.4027211119
-13	19	22.4027211119
-13	20	22.4027211119
-13	21	22.4027211119
-13	22	22.4027211119
-13	23	22.4027211119
-13	24	22.4027211119
-13	25	22.4027211119
-13	26	22.4027211119
-13	27	22.4027211119
-13	28	22.4027211119
-13	29	22.4027211119
-12	-30	22.4027211119
-12	-29	22.4027211119
-12	-28	22.4027211119
-12	-27	22.4027211119
-12	-26	22.4027211119
-12	-25	22.4027211119
-12	-24	22.4027211119
-12	-23	22.4027211119
-12	-22	22.4027211119
-12	-21	22.4027211119
-12	-20	22.4027211119
-12	-19	22.4027211119
-12	-18	22.4027211119
-12	-17	22.4027211119
-12	-16	22.4027211119
-12	-15	22.4027211119
-12	-14	22.4027211119
-12	-13	22.4027211119
-12	-12	22.4027211119
-12	-11	22.4027211119
-12	-10	7.53857838406
-12	-9	7.17004667394
-12	-8	9.28487396876
-12	-7	4.68396409286
-12	-6	4.90854984098
-12	-5	3.8236305484
-12	-4	4.16175374326
-12	-3	4.72573747214
-12	-2	3.80487184857
-12	-1	5.85967356353
-12	0	4.68832391946
-12	1	6.23972568227
-12	2	6.43569719305
-12	3	7.23491064894
-12	4	4.60697831882
-12	5	4.73497706389
-12	6	5.10981558945
-12	7	6.36328919049
-12	8	6.76481200582
-12	9	7.91924608044
-12	10	22.4027211119
-12	11	4.03353054448
-12	12	22.4027211119
-12	13	22.4027211119
-12	14	22.4027211119
-12	15	22.4027211119
-12	16	22.4027211119
-12	17	22.4027211119
-12	18	22.4027211119
-12	19	22.4027211119
-12	20	22.4027211119
-12	21	22.4027211119
-12	22	22.4027211119
-12	23	22.4027211119
-12	24	22.4027211119
-12	25	22.4027211119
-12	26	22.4027211119
-12	27	22.4027211119
-12	28	22.4027211119
-12	29	22.4027211119
-11	-30	22.4027211119
-11	-29	22.4027211119
-11	-28	22.4027211119
-11	-27	22.4027211119
-11	-26	22.4027211119
-11	-25	22.4027211119
-11	-24	22.4027211119
-11	-23	22.4027211119
-11	-22	22.4027211119
-11	-21	22.4027211119
-11	-20	22.4027211119
-11	-19	22.4027211119
-11	-18	22.4027211119
-11	-17	22.4027211119
-11	-16	22.4027211119
-11	-15	22.4027211119
-11	-14	22.4027211119
-11	-13	22.4027211119
-11	-12	22.4027211119
-11	-11	22.4027211119
-11	-10	9.06978892571
-11	-9	6.73367424504
-11	-8	5.0914463549
-11	-7	7.52930125689
-11	-6	6.91084710545
-11	-5	7.4702403736
-11	-4	0.857054771284
-11	-3	6.33073729421
-11	-2	3.09473583606
-11	-1	8.11834212445
-11	0	3.29671059323
-11	1	7.21376393039
-11	2	5.83840599629
-11	3	1.06616682826
-11	4	6.61691489976
-11	5	5.19028472436
-11	6	5.85107483288
-11	7	7.45821920768
-11	8	3.17979496493
-11	9	9.5844201382
-11	10	7.69778823666
-11	11	8.37411037935
-11	12	9.56169624019
-11	13	22.4027211119
-11	14	22.4027211119
-11	15	22.4027211119
-11	16	22.4027211119
-11	17	22.4027211119
-11	18	22.4027211119
-11	19	22.4027211119
-11	20	22.4027211119
-11	21	22.4027211119
-11	22	22.4027211119
-11	23	22.4027211119
-11	24	22.4027211119
-11	25	22.4027211119
-11	26	22.4027211119
-11	27	22.4027211119
-11	28	22.4027211119
-11	29	22.4027211119
-10	-30	22.4027211119
-10	-29	22.4027211119
-10	-28	22.4027211119
-10	-27	22.4027211119
-10	-26	22.4027211119
-10	-25	22.4027211119
-10	-24	22.4027211119
-10	-23	22.4027211119
-10	-22	22.4027211119
-10	-21	22.4027211119
-10	-20	22.4027211119
-10	-19	22.4027211119
-10	-18	22.4027211119
-10	-17	22.4027211119
-10	-16	22.4027211119
-10	-15	22.4027211119
-10	-14	22.4027211119
-10	-13	22.4027211119
-10	-12	22.4027211119
-10	-11	22.4027211119
-10	-10	22.4027211119
-10	-9	6.33162047436
-10	-8	7.94667086782
-10	-7	8.39578064766
-10	-6	5.14993022949
-10	-5	0.650515627796
-10	-4	5.33137469698
-10	-3	5.43734484206
-10	-2	8.37555040138
-10	-1	4.11448085397
-10	0	4.45508189445
-10	1	4.80413958213
-10	2	2.27611227004
-10	3	1.75251662782
-10	4	4.22812092109
-10	5	3.22709483443
-10	6	5.59481701404
-10	7	3.83088407205
-10	8	4.54366464695
-10	9	5.22966170617
-10	10	4.00874212658
-10	11	3.36672808706
-10	12	4.55121729226
-10	13	22.4027211119
-10	14	22.4027211119
-10	15	22.4027211119
-10	16	22.4027211119
-10	17	22.4027211119
-10	18	22.4027211119
-10	19	22.4027211119
-10	20	22.4027211119
-10	21	22.4027211119
-10	22	22.4027211119
-10	23	22.4027211119
-10	24	22.4027211119
-10	25	22.4027211119
-10	26	22.4027211119
-10	27	22.4027211119
-10	28	22.4027211119
-10	29	22.4027211119
-9	-30	22.4027211119
-9	-29	22.4027211119
-9	-28	22.4027211119
-9	-27	22.4027211119
-9	-26	22.4027211119
-9	-25	22.4027211119
-9	-24	22.4027211119
-9	-23	22.4027211119
-9	-22	22.4027211119
-9	-21	22.4027211119
-9	-20	22.4027211119
-9	-19	22.4027211119
-9	-18	22.4027211119
-9	-17	22.4027211119
-9	-16	22.4027211119
-9	-15	22.4027211119
-9	-14	22.4027211119
-9	-13	22.4027211119
-9	-12	22.4027211119
-9	-11	22.4027211119
-9	-10	22.4027211119
-9	-9	20.5878812868
-9	-8	3.9027601211
-9	-7	7.2568377375
-9	-6	7.0536056159
-9	-5	3.97534371925
-9	-4	7.55664301634
-9	-3	6.27100680668
-9	-2	5.84099988961
-9	-1	7.7268301875
-9	0	2.89552289111
-9	1	3.73143679329
-9	2	5.35216427095
-9	3	1.72157864204
-9	4	5.74189238618
-9	5	2.93740078811
-9	6	3.7563458145
-9	7	3.38885894501
-9	8	5.99150765958
-9	9	5.18839131564
-9	10	5.22895441002
-9	11	5.7257013384
-9	12	4.5038743545
-9	13	3.91664239259
-9	14	5.33059121858
-9	15	22.4027211119
-9	16	22.4027211119
-9	17	22.4027211119
-9	18	22.4027211119
-9	19	22.4027211119
-9	20	22.4027211119
-9	21	22.4027211119
-9	22	22.4027211119
-9	23	22.4027211119
-9	24	22.4027211119
-9	25	22.4027211119
-9	26	22.4027211119
-9	27	22.4027211119
-9	28	22.4027211119
-9	29	22.4027211119
-8	-30	22.4027211119
-8	-29	22.4027211119
-8	-28	22.4027211119
-8	-27	22.4027211119
-8	-26	22.4027211119
-8	-25	22.4027211119
-8	-24	22.4027211119
-8	-23	22.4027211119
-8	-22	22.4027211119
-8	-21	22.4027211119
-8	-20	22.4027211119
-8	-19	22.4027211119
-8	-18	22.4027211119
-8	-17	22.4027211119
-8	-16	22.4027211119
-8	-15	22.4027211119
-8	-14	22.4027211119
-8	-13	22.4027211119
-8	-12	22.4027211119
-8	-11	22.4027211119
-8	-10	22.4027211119
-8	-9	7.52884826307
-8	-8	7.49261301147
-8	-7	8.1389275098
-8	-6	7.29003195465
-8	-5	1.76991034074
-8	-4	5.70146956794
-8	-3	5.0318222644
-8	-2	5.09325583907
-8	-1	7.90390898923
-8	0	4.23937307014
-8	1	4.45779262003
-8	2	4.75219186462
-8	3	6.39339231047
-8	4	3.32831695125
-8	5	4.10338493935
-8	6	4.80146128658
-8	7	3.91491655023
-8	8	8.00242470471
-8	9	3.96921859565
-8	10	2.41522253376
-8	11	5.11135094641
-8	12	6.94561686092
-8	13	3.8633867367
-8	14	22.4027211119
-8	15	22.4027211119
-8	16	22.4027211119
-8	17	22.4027211119
-8	18	22.4027211119
-8	19	22.4027211119
-8	20	22.4027211119
-8	21	22.4027211119
-8	22	22.4027211119
-8	23	22.4027211119
-8	24	22.4027211119
-8	25	22.4027211119
-8	26	22.4027211119
-8	27	22.4027211119
-8	28	22.4027211119
-8	29	22.4027211119
-7	-30	22.4027211119
-7	-29	22.4027211119
-7	-28	22.4027211119
-7	-27	22.4027211119
-7	-26	22.4027211119
-7	-25	22.4027211119
-7	-24	22.4027211119
-7	-23	22.4027211119
-7	-22	22.4027211119
-7	-21	22.4027211119
-7	-20	22.4027211119
-7	-19	22.4027211119
-7	-18	22.4027211119
-7	-17	22.4027211119
-7	-16	22.4027211119
-7	-15	22.4027211119
-7	-14	22.4027211119
-7	-13	22.4027211119
-7	-12	22.4027211119
-7	-11	22.4027211119
-7	-10	22.4027211119
-7	-9	8.23612507557
-7	-8	4.47688402709
-7	-7	9.08014761655
-7	-6	5.26045385417
-7	-5	6.44970153804
-7	-4	4.13484646193
-7	-3	4.42381899938
-7	-2	4.38564099616
-7	-1	5.7390733716
-7	0	5.95216729196
-7	1	4.84086383907
-7	2	3.65408883821
-7	3	4.45852703954
-7	4	4.90712280369
-7	5	4.55848170316
-7	6	4.77862744819
-7	7	8.02018742586
-7	8	6.04473852922
-7	9	6.43844233735
-7	10	6.45967844139
-7	11	5.24371512261
-7	12	5.91464222357
-7	13	7.11147139065
-7	14	5.23649925603
-7	15	6.78382550524
-7	16	22.4027211119
-7	17	22.4027211119
-7	18	22.4027211119
-7	19	22.4027211119
-7	20	22.4027211119
-7	21	22.4027211119
-7	22	22.4027211119
-7	23	22.4027211119
-7	24	22.4027211119
-7	25	22.4027211119
-7	26	22.4027211119
-7	27	22.4027211119
-7	28	22.4027211119
-7	29	22.4027211119
-6	-30	22.4027211119
-6	-29	22.4027211119
-6	-28	22.4027211119
-6	-27	22.4027211119
-6	-26	22.4027211119
-6	-25	22.4027211119
-6	-24	22.4027211119
-6	-23	22.4027211119
-6	-22	22.4027211119
-6	-21	22.4027211119
-6	-20	22.4027211119
-6	-19	22.4027211119
-6	-18	22.4027211119
-6	-17	22.4027211119
-6	-16	22.4027211119
-6	-15	22.4027211119
-6	-14	22.4027211119
-6	-13	22.4027211119
-6	-12	22.4027211119
-6	-11	22.4027211119
-6	-10	22.4027211119
-6	-9	7.4537020948
-6	-8	5.97195546345
-6	-7	3.37725837303
-6	-6	5.91522403145
-6	-5	5.84062792292
-6	-4	2.3367426228
-6	-3	5.52893838247
-6	-2	5.20953691206
-6	-1	3.02617101948
-6	0	5.18615523821
-6	1	4.30342363424
-6	2	3.21452676542
-6	3	2.79601534673
-6	4	4.31978147318
-6	5	6.32244040099
-6	6	4.02269246279
-6	7	5.6833811876
-6	8	5.92847006897
-6	9	0.702179254806
-6	10	6.21294398303
-6	11	4.75308828341
-6	12	4.55964069109
-6	13	5.0661509031
-6	14	8.53279222781
-6	15	22.4027211119
-6	16	22.4027211119
-6	17	22.4027211119
-6	18	22.4027211119
-6	19	22.4027211119
-6	20	22.4027211119
-6	21	22.4027211119
-6	22	22.4027211119
-6	23	22.4027211119
-6	24	22.4027211119
-6	25	22.4027211119
-6	26	22.4027211119
-6	27	22.4027211119
-6	28	22.4027211119
-6	29	22.4027211119
-5	-30	22.4027211119
-5	-29	22.4027211119
-5	-28	22.4027211119
-5	-27	22.4027211119
-5	-26	22.4027211119
-5	-25	22.4027211119
-5	-24	22.4027211119
-5	-23	22.4027211119
-5	-22	22.4027211119
-5	-21	22.4027211119
-5	-20	22.4027211119
-5	-19	22.4027211119
-5	-18	22.4027211119
-5	-17	22.4027211119
-5	-16	22.4027211119
-5	-15	22.4027211119
-5	-14	22.4027211119
-5	-13	22.4027211119
-5	-12	22.4027211119
-5	-11	22.4027211119
-5	-10	22.4027211119
-5	-9	8.72793851313
-5	-8	3.80503874231
-5	-7	4.79424738417
-5	-6	4.30218994124
-5	-5	2.23734255385
-5	-4	3.00177886079
-5	-3	4.68627993909
-5	-2	2.41126672791
-5	-1	4.37638549244
-5	0	4.22483466787
-5	1	5.69344206472
-5	2	5.81608498625
-5	3	4.88886617349
-5	4	4.70144771731
-5	5	3.92005801857
-5	6	5.21789663432
-5	7	5.02176359172
-5	8	3.583552292
-5	9	6.77449327604
-5	10	6.5503412788
-5	11	7.35773317453
-5	12	5.27854685352
-5	13	22.4027211119
-5	14	9.05298481363
-5	15	7.23625682793
-5	16	22.4027211119
-5	17	22.4027211119
-5	18	22.4027211119
-5	19	22.4027211119
-5	20	22.4027211119
-5	21	22.4027211119
-5	22	22.4027211119
-5	23	22.4027211119
-5	24	22.4027211119
-5	25	22.4027211119
-5	26	22.4027211119
-5	27	22.4027211119
-5	28	22.4027211119
-5	29	22.4027211119
-4	-30	22.4027211119
-4	-29	22.4027211119
-4	-28	22.4027211119
-4	-27	22.4027211119
-4	-26	22.4027211119
-4	-25	22.4027211119
-4	-24	22.4027211119
-4	-23	22.4027211119
-4	-22	22.4027211119
-4	-21	22.4027211119
-4	-20	22.4027211119
-4	-19	22.4027211119
-4	-18	22.4027211119
-4	-17	22.4027211119
-4	-16	22.4027211119
-4	-15	22.4027211119
-4	-14	22.4027211119
-4	-13	22.4027211119
-4	-12	22.4027211119
-4	-11	22.4027211119
-4	-10	22.4027211119
-4	-9	7.14970119948
-4	-8	5.4761629324
-4	-7	5.59093005862
-4	-6	5.06234424897
-4	-5	5.7911158085
-4	-4	2.9893817648
-4	-3	4.52647083937
-4	-2	5.61999793261
-4	-1	4.37189974253
-4	0	4.8412857997
-4	1	4.24094954438
-4	2	2.16001866787
-4	3	4.67097902671
-4	4	5.03717160433
-4	5	6.94674009361
-4	6	6.64790603566
-4	7	3.5172622716
-4	8	7.26074876488
-4	9	4.39481759892
-4	10	2.50426345175
-4	11	7.34277564917
-4	12	5.41797883356
-4	13	3.88787129712
-4	14	5.48094199932
-4	15	22.4027211119
-4	16	22.4027211119
-4	17	22.4027211119
-4	18	22.4027211119
-4	19	22.4027211119
-4	20	22.4027211119
-4	21	22.4027211119
-4	22	22.4027211119
-4	23	22.4027211119
-4	24	22.4027211119
-4	25	22.4027211119
-4	26	22.4027211119
-4	27	22.4027211119
-4	28	22.4027211119
-4	29	22.4027211119
-3	-30	22.4027211119
-3	-29	22.4027211119
-3	-28	22.4027211119
-3	-27	22.4027211119
-3	-26	22.4027211119
-3	-25	22.4027211119
-3	-24	22.4027211119
-3	-23	22.4027211119
-3	-22	22.4027211119
-3	-21	22.4027211119
-3	-20	22.4027211119
-3	-19	22.4027211119
-3	-18	22.4027211119
-3	-17	22.4027211119
-3	-16	22.4027211119
-3	-15	22.4027211119
-3	-14	22.4027211119
-3	-13	22.4027211119
-3	-12	22.4027211119
-3	-11	22.4027211119
-3	-10	22.4027211119
-3	-9	20.4839492327
-3	-8	4.40543399336
-3	-7	4.38660439758
-3	-6	6.92559620858
-3	-5	5.80789684097
-3	-4	6.7726181088
-3	-3	5.43850781711
-3	-2	4.71133577469
-3	-1	2.95615455502
-3	0	4.47524099144
-3	1	3.67253950979
-3	2	4.7555412349
-3	3	4.68895614216
-3	4	4.38910094799
-3	5	5.57408905141
-3	6	4.08107550745
-3	7	4.73422275126
-3	8	4.75372076344
-3	9	8.71984446115
-3	10	5.66301228917
-3	11	5.45400243795
-3	12	5.44899155174
-3	13	22.4027211119
-3	14	22.4027211119
-3	15	22.4027211119
-3	16	22.4027211119
-3	17	22.4027211119
-3	18	22.4027211119
-3	19	22.4027211119
-3	20	22.4027211119
-3	21	22.4027211119
-3	22	22.4027211119
-3	23	22.4027211119
-3	24	22.4027211119
-3	25	22.4027211119
-3	26	22.4027211119
-3	27	22.4027211119
-3	28	22.4027211119
-3	29	22.4027211119
-2	-30	22.4027211119
-2	-29	22.4027211119
-2	-28	22.4027211119
-2	-27	22.4027211119
-2	-26	22.4027211119
-2	-25	22.4027211119
-2	-24	22.4027211119
-2	-23	22.4027211119
-2	-22	22.4027211119
-2	-21	22.4027211119
-2	-20	22.4027211119
-2	-19	22.4027211119
-2	-18	22.4027211119
-2	-17	22.4027211119
-2	-16	22.4027211119
-2	-15	22.4027211119
-2	-14	22.4027211119
-2	-13	22.4027211119
-2	-12	22.4027211119
-2	-11	22.4027211119
-2	-10	22.4027211119
-2	-9	4.90670985113
-2	-8	3.87784333873
-2	-7	4.28045330803
-2	-6	3.60743445004
-2	-5	4.21873270834
-2	-4	4.55001165352
-2	-3	4.65331355701
-2	-2	2.09540833111
-2	-1	4.37028535625
-2	0	3.21299675709
-2	1	4.88790950959
-2	2	4.57026414473
-2	3	3.1598386862
-2	4	3.42591892283
-2	5	1.72132494947
-2	6	5.21457004229
-2	7	5.85328292072
-2	8	4.91331589692
-2	9	5.45162262019
-2	10	7.05521814488
-2	11	7.43491823117
-2	12	5.24743639433
-2	13	22.4027211119
-2	14	22.4027211119
-2	15	22.4027211119
-2	16	22.4027211119
-2	17	22.4027211119
-2	18	22.4027211119
-2	19	22.4027211119
-2	20	22.4027211119
-2	21	22.4027211119
-2	22	22.4027211119
-2	23	22.4027211119
-2	24	22.4027211119
-2	25	22.4027211119
-2	26	22.4027211119
-2	27	22.4027211119
-2	28	22.4027211119
-2	29	22.4027211119
-1	-30	22.4027211119
-1	-29	22.4027211119
-1	-28	22.4027211119
-1	-27	22.4027211119
-1	-26	22.4027211119
-1	-25	22.4027211119
-1	-24	22.4027211119
-1	-23	22.4027211119
-1	-22	22.4027211119
-1	-21	22.4027211119
-1	-20	22.4027211119
-1	-19	22.4027211119
-1	-18	22.4027211119
-1	-17	22.4027211119
-1	-16	22.4027211119
-1	-15	22.4027211119
-1	-14	22.4027211119
-1	-13	22.4027211119
-1	-12	22.4027211119
-1	-11	22.4027211119
-1	-10	10.3477067872
-1	-9	3.06100751717
-1	-8	4.50379781665
-1	-7	2.38086436414
-1	-6	5.69735993535
-1	-5	3.53035128476
-1	-4	4.44747318197
-1	-3	6.09457498718
-1	-2	4.37199573798
-1	-1	3.76798219044
-1	0	3.41706249931
-1	1	2.2114817501
-1	2	3.04461774575
-1	3	6.29739077352
-1	4	7.39847475937
-1	5	3.40406660265
-1	6	5.55312991674
-1	7	5.8665653179
-1	8	7.69151683837
-1	9	1.80777900943
-1	10	20.7499809746
-1	11	8.43041676976
-1	12	22.4027211119
-1	13	5.70042481927
-1	14	22.4027211119
-1	15	22.4027211119
-1	16	22.4027211119
-1	17	22.4027211119
-1	18	22.4027211119
-1	19	22.4027211119
-1	20	22.4027211119
-1	21	22.4027211119
-1	22	22.4027211119
-1	23	22.4027211119
-1	24	22.4027211119
-1	25	22.4027211119
-1	26	22.4027211119
-1	27	22.4027211119
-1	28	22.4027211119
-1	29	22.4027211119
0	-30	22.4027211119
0	-29	22.4027211119
0	-28	22.4027211119
0	-27	22.4027211119
0	-26	22.4027211119
0	-25	22.4027211119
0	-24	22.4027211119
0	-23	22.4027211119
0	-22	22.4027211119
0	-21	22.4027211119
0	-20	22.4027211119
0	-19	22.4027211119
0	-18	22.4027211119
0	-17	22.4027211119
0	-16	22.4027211119
0	-15	22.4027211119
0	-14	22.4027211119
0	-13	22.4027211119
0	-12	22.4027211119
0	-11	22.4027211119
0	-10	8.20835672388
0	-9	5.09572745473
0	-8	4.37014132628
0	-7	4.23581700113
0	-6	3.51118638115
0	-5	3.27350852083
0	-4	4.03129079109
0	-3	4.6056811162
0	-2	4.98167552108
0	-1	4.447672091
0	0	4.28783244818
0	1	3.24947123082
0	2	5.36635546829
0	3	5.8056577369
0	4	5.75178996386
0	5	3.3311630155
0	6	4.36142530215
0	7	1.92796924818
0	8	4.60329664315
0	9	8.35258728564
0	10	20.7138426375
0	11	22.4027211119
0	12	22.4027211119
0	13	22.4027211119
0	14	22.4027211119
0	15	22.4027211119
0	16	22.4027211119
0	17	22.4027211119
0	18	22.4027211119
0	19	22.4027211119
0	20	22.4027211119
0	21	22.4027211119
0	22	22.4027211119
0	23	22.4027211119
0	24	22.4027211119
0	25	22.4027211119
0	26	22.4027211119
0	27	22.4027211119
0	28	22.4027211119
0	29	22.4027211119
1	-30	22.4027211119
1	-29	22.4027211119
1	-28	22.4027211119
1	-27	22.4027211119
1	-26	22.4027211119
1	-25	22.4027211119
1	-24	22.4027211119
1	-23	22.4027211119
1	-22	22.4027211119
1	-21	22.4027211119
1	-20	22.4027211119
1	-19	22.4027211119
1	-18	22.4027211119
1	-17	22.4027211119
1	-16	22.4027211119
1	-15	22.4027211119
1	-14	22.4027211119
1	-13	22.4027211119
1	-12	6.25686087323
1	-11	8.36237014648
1	-10	5.44234197066
1	-9	0.524709883136
1	-8	4.76764235088
1	-7	4.57834067651
1	-6	2.76095730865
1	-5	5.46289582127
1	-4	5.1960959628
1	-3	3.0765881591
1	-2	5.15042826102
1	-1	5.49549476142
1	0	5.01203522152
1	1	2.59837549172
1	2	5.80323291958
1	3	4.21895922714
1	4	5.95901045441
1	5	3.95347169585
1	6	5.40616257228
1	7	4.58429166302
1	8	5.51766397456
1	9	6.44938652149
1	10	5.44264472364
1	11	0
1	12	22.4027211119
1	13	22.4027211119
1	14	22.4027211119
1	15	22.4027211119
1	16	22.4027211119
1	17	22.4027211119
1	18	22.4027211119
1	19	22.4027211119
1	20	22.4027211119
1	21	22.4027211119
1	22	22.4027211119
1	23	22.4027211119
1	24	22.4027211119
1	25	22.4027211119
1	26	22.4027211119
1	27	22.4027211119
1	28	22.4027211119
1	29	22.4027211119
2	-30	22.4027211119
2	-29	22.4027211119
2	-28	22.4027211119
2	-27	22.4027211119
2	-26	22.4027211119
2	-25	22.4027211119
2	-24	22.4027211119
2	-23	22.4027211119
2	-22	22.4027211119
2	-21	22.4027211119
2	-20	22.4027211119
2	-19	22.4027211119
2	-18	22.4027211119
2	-17	22.4027211119
2	-16	22.4027211119
2	-15	22.4027211119
2	-14	22.4027211119
2	-13	22.4027211119
2	-12	20.5082832237
2	-11	5.8525391665
2	-10	6.41654851098
2	-9	4.53493673833
2	-8	4.17644920982
2	-7	6.65827729215
2	-6	5.0294711081
2	-5	4.66328655794
2	-4	4.01104440044
2	-3	3.85126401402
2	-2	3.88639186357
2	-1	4.00590945633
2	0	5.78995449426
2	1	4.20912088695
2	2	2.32804078047
2	3	4.67226046658
2	4	2.44499202613
2	5	6.08760784068
2	6	4.40752732446
2	7	5.12572836497
2	8	4.88234514408
2	9	7.17864204985
2	10	5.08627584567
2	11	8.19926777161
2	12	22.4027211119
2	13	22.4027211119
2	14	22.4027211119
2	15	22.4027211119
2	16	22.4027211119
2	17	22.4027211119
2	18	22.4027211119
2	19	22.4027211119
2	20	22.4027211119
2	21	22.4027211119
2	22	22.4027211119
2	23	22.4027211119
2	24	22.4027211119
2	25	22.4027211119
2	26	22.4027211119
2	27	22.4027211119
2	28	22.4027211119
2	29	22.4027211119
3	-30	22.4027211119
3	-29	22.4027211119
3	-28	22.4027211119
3	-27	22.4027211119
3	-26	22.4027211119
3	-25	22.4027211119
3	-24	22.4027211119
3	-23	22.4027211119
3	-22	22.4027211119
3	-21	22.4027211119
3	-20	22.4027211119
3	-19	22.4027211119
3	-18	22.4027211119
3	-17	22.4027211119
3	-16	22.4027211119
3	-15	22.4027211119
3	-14	22.4027211119
3	-13	4.05352480319
3	-12	4.05070738285
[truncated: 1,601 more rows]
