# Supplementary material for: Exploration of the selective binding mechanism of protein kinase Aurora A selectivity via a comprehensive molecular modeling study
Source: PeerJ. 2019 Oct 22;7:e7832. doi: 10.7717/peerj.7832 (PMC6814069; doi:10.7717/peerj.7832)
Supplement: Data S1 — The raw data are corresponding to figure order. pse and pdb format files can be opened in PyMol 1.8. cdx files can be opened in Chemdraw 16.0. csv files can be opened in Excel. [file peerj-07-7832-s004.zip › Raw-data/Figure 11/Figure 11D.csv]

PC1	PC2	PMF
-30	-30	23.2991414364
-30	-29	23.2991414364
-30	-28	23.2991414364
-30	-27	23.2991414364
-30	-26	23.2991414364
-30	-25	23.2991414364
-30	-24	23.2991414364
-30	-23	23.2991414364
-30	-22	23.2991414364
-30	-21	23.2991414364
-30	-20	23.2991414364
-30	-19	23.2991414364
-30	-18	23.2991414364
-30	-17	23.2991414364
-30	-16	23.2991414364
-30	-15	23.2991414364
-30	-14	23.2991414364
-30	-13	23.2991414364
-30	-12	23.2991414364
-30	-11	23.2991414364
-30	-10	23.2991414364
-30	-9	23.2991414364
-30	-8	23.2991414364
-30	-7	23.2991414364
-30	-6	23.2991414364
-30	-5	23.2991414364
-30	-4	23.2991414364
-30	-3	23.2991414364
-30	-2	23.2991414364
-30	-1	23.2991414364
-30	0	23.2991414364
-30	1	23.2991414364
-30	2	23.2991414364
-30	3	23.2991414364
-30	4	23.2991414364
-30	5	23.2991414364
-30	6	23.2991414364
-30	7	23.2991414364
-30	8	23.2991414364
-30	9	23.2991414364
-30	10	23.2991414364
-30	11	23.2991414364
-30	12	23.2991414364
-30	13	23.2991414364
-30	14	23.2991414364
-30	15	23.2991414364
-30	16	23.2991414364
-30	17	23.2991414364
-30	18	23.2991414364
-30	19	23.2991414364
-29	-30	23.2991414364
-29	-29	23.2991414364
-29	-28	23.2991414364
-29	-27	23.2991414364
-29	-26	23.2991414364
-29	-25	23.2991414364
-29	-24	23.2991414364
-29	-23	23.2991414364
-29	-22	23.2991414364
-29	-21	23.2991414364
-29	-20	23.2991414364
-29	-19	23.2991414364
-29	-18	23.2991414364
-29	-17	23.2991414364
-29	-16	23.2991414364
-29	-15	23.2991414364
-29	-14	23.2991414364
-29	-13	23.2991414364
-29	-12	23.2991414364
-29	-11	23.2991414364
-29	-10	23.2991414364
-29	-9	23.2991414364
-29	-8	23.2991414364
-29	-7	23.2991414364
-29	-6	23.2991414364
-29	-5	23.2991414364
-29	-4	23.2991414364
-29	-3	23.2991414364
-29	-2	23.2991414364
-29	-1	23.2991414364
-29	0	23.2991414364
-29	1	23.2991414364
-29	2	23.2991414364
-29	3	23.2991414364
-29	4	23.2991414364
-29	5	23.2991414364
-29	6	23.2991414364
-29	7	23.2991414364
-29	8	23.2991414364
-29	9	23.2991414364
-29	10	23.2991414364
-29	11	23.2991414364
-29	12	23.2991414364
-29	13	23.2991414364
-29	14	23.2991414364
-29	15	23.2991414364
-29	16	23.2991414364
-29	17	23.2991414364
-29	18	23.2991414364
-29	19	23.2991414364
-28	-30	23.2991414364
-28	-29	23.2991414364
-28	-28	23.2991414364
-28	-27	23.2991414364
-28	-26	23.2991414364
-28	-25	23.2991414364
-28	-24	23.2991414364
-28	-23	23.2991414364
-28	-22	23.2991414364
-28	-21	23.2991414364
-28	-20	23.2991414364
-28	-19	23.2991414364
-28	-18	23.2991414364
-28	-17	23.2991414364
-28	-16	23.2991414364
-28	-15	23.2991414364
-28	-14	23.2991414364
-28	-13	23.2991414364
-28	-12	23.2991414364
-28	-11	23.2991414364
-28	-10	23.2991414364
-28	-9	23.2991414364
-28	-8	23.2991414364
-28	-7	23.2991414364
-28	-6	23.2991414364
-28	-5	23.2991414364
-28	-4	23.2991414364
-28	-3	23.2991414364
-28	-2	23.2991414364
-28	-1	23.2991414364
-28	0	23.2991414364
-28	1	23.2991414364
-28	2	23.2991414364
-28	3	23.2991414364
-28	4	23.2991414364
-28	5	23.2991414364
-28	6	23.2991414364
-28	7	23.2991414364
-28	8	23.2991414364
-28	9	23.2991414364
-28	10	23.2991414364
-28	11	23.2991414364
-28	12	23.2991414364
-28	13	23.2991414364
-28	14	23.2991414364
-28	15	23.2991414364
-28	16	23.2991414364
-28	17	23.2991414364
-28	18	23.2991414364
-28	19	23.2991414364
-27	-30	23.2991414364
-27	-29	23.2991414364
-27	-28	23.2991414364
-27	-27	23.2991414364
-27	-26	23.2991414364
-27	-25	23.2991414364
-27	-24	23.2991414364
-27	-23	23.2991414364
-27	-22	23.2991414364
-27	-21	23.2991414364
-27	-20	23.2991414364
-27	-19	23.2991414364
-27	-18	23.2991414364
-27	-17	23.2991414364
-27	-16	23.2991414364
-27	-15	23.2991414364
-27	-14	23.2991414364
-27	-13	23.2991414364
-27	-12	23.2991414364
-27	-11	23.2991414364
-27	-10	23.2991414364
-27	-9	23.2991414364
-27	-8	23.2991414364
-27	-7	23.2991414364
-27	-6	23.2991414364
-27	-5	23.2991414364
-27	-4	23.2991414364
-27	-3	23.2991414364
-27	-2	23.2991414364
-27	-1	23.2991414364
-27	0	23.2991414364
-27	1	23.2991414364
-27	2	23.2991414364
-27	3	23.2991414364
-27	4	23.2991414364
-27	5	23.2991414364
-27	6	23.2991414364
-27	7	23.2991414364
-27	8	23.2991414364
-27	9	23.2991414364
-27	10	23.2991414364
-27	11	23.2991414364
-27	12	23.2991414364
-27	13	23.2991414364
-27	14	23.2991414364
-27	15	23.2991414364
-27	16	23.2991414364
-27	17	23.2991414364
-27	18	23.2991414364
-27	19	23.2991414364
-26	-30	23.2991414364
-26	-29	23.2991414364
-26	-28	23.2991414364
-26	-27	23.2991414364
-26	-26	23.2991414364
-26	-25	23.2991414364
-26	-24	23.2991414364
-26	-23	23.2991414364
-26	-22	23.2991414364
-26	-21	23.2991414364
-26	-20	23.2991414364
-26	-19	23.2991414364
-26	-18	23.2991414364
-26	-17	23.2991414364
-26	-16	23.2991414364
-26	-15	23.2991414364
-26	-14	23.2991414364
-26	-13	23.2991414364
-26	-12	23.2991414364
-26	-11	23.2991414364
-26	-10	23.2991414364
-26	-9	23.2991414364
-26	-8	23.2991414364
-26	-7	23.2991414364
-26	-6	23.2991414364
-26	-5	23.2991414364
-26	-4	23.2991414364
-26	-3	23.2991414364
-26	-2	23.2991414364
-26	-1	23.2991414364
-26	0	23.2991414364
-26	1	23.2991414364
-26	2	23.2991414364
-26	3	23.2991414364
-26	4	23.2991414364
-26	5	23.2991414364
-26	6	23.2991414364
-26	7	23.2991414364
-26	8	23.2991414364
-26	9	23.2991414364
-26	10	23.2991414364
-26	11	23.2991414364
-26	12	23.2991414364
-26	13	23.2991414364
-26	14	23.2991414364
-26	15	23.2991414364
-26	16	23.2991414364
-26	17	23.2991414364
-26	18	23.2991414364
-26	19	23.2991414364
-25	-30	23.2991414364
-25	-29	23.2991414364
-25	-28	23.2991414364
-25	-27	23.2991414364
-25	-26	23.2991414364
-25	-25	23.2991414364
-25	-24	23.2991414364
-25	-23	23.2991414364
-25	-22	23.2991414364
-25	-21	23.2991414364
-25	-20	23.2991414364
-25	-19	23.2991414364
-25	-18	23.2991414364
-25	-17	23.2991414364
-25	-16	23.2991414364
-25	-15	23.2991414364
-25	-14	23.2991414364
-25	-13	23.2991414364
-25	-12	23.2991414364
-25	-11	23.2991414364
-25	-10	23.2991414364
-25	-9	23.2991414364
-25	-8	23.2991414364
-25	-7	23.2991414364
-25	-6	23.2991414364
-25	-5	23.2991414364
-25	-4	23.2991414364
-25	-3	23.2991414364
-25	-2	23.2991414364
-25	-1	23.2991414364
-25	0	23.2991414364
-25	1	23.2991414364
-25	2	23.2991414364
-25	3	23.2991414364
-25	4	23.2991414364
-25	5	23.2991414364
-25	6	23.2991414364
-25	7	23.2991414364
-25	8	23.2991414364
-25	9	23.2991414364
-25	10	23.2991414364
-25	11	23.2991414364
-25	12	23.2991414364
-25	13	23.2991414364
-25	14	23.2991414364
-25	15	23.2991414364
-25	16	23.2991414364
-25	17	23.2991414364
-25	18	23.2991414364
-25	19	23.2991414364
-24	-30	23.2991414364
-24	-29	23.2991414364
-24	-28	23.2991414364
-24	-27	23.2991414364
-24	-26	23.2991414364
-24	-25	23.2991414364
-24	-24	23.2991414364
-24	-23	23.2991414364
-24	-22	23.2991414364
-24	-21	23.2991414364
-24	-20	23.2991414364
-24	-19	23.2991414364
-24	-18	23.2991414364
-24	-17	23.2991414364
-24	-16	23.2991414364
-24	-15	23.2991414364
-24	-14	23.2991414364
-24	-13	23.2991414364
-24	-12	23.2991414364
-24	-11	23.2991414364
-24	-10	23.2991414364
-24	-9	23.2991414364
-24	-8	23.2991414364
-24	-7	23.2991414364
-24	-6	23.2991414364
-24	-5	23.2991414364
-24	-4	23.2991414364
-24	-3	23.2991414364
-24	-2	23.2991414364
-24	-1	23.2991414364
-24	0	23.2991414364
-24	1	23.2991414364
-24	2	23.2991414364
-24	3	23.2991414364
-24	4	23.2991414364
-24	5	23.2991414364
-24	6	23.2991414364
-24	7	23.2991414364
-24	8	23.2991414364
-24	9	23.2991414364
-24	10	23.2991414364
-24	11	23.2991414364
-24	12	23.2991414364
-24	13	23.2991414364
-24	14	23.2991414364
-24	15	23.2991414364
-24	16	23.2991414364
-24	17	23.2991414364
-24	18	23.2991414364
-24	19	23.2991414364
-23	-30	23.2991414364
-23	-29	23.2991414364
-23	-28	23.2991414364
-23	-27	23.2991414364
-23	-26	23.2991414364
-23	-25	23.2991414364
-23	-24	23.2991414364
-23	-23	23.2991414364
-23	-22	23.2991414364
-23	-21	23.2991414364
-23	-20	23.2991414364
-23	-19	23.2991414364
-23	-18	23.2991414364
-23	-17	23.2991414364
-23	-16	23.2991414364
-23	-15	23.2991414364
-23	-14	23.2991414364
-23	-13	23.2991414364
-23	-12	23.2991414364
-23	-11	23.2991414364
-23	-10	23.2991414364
-23	-9	23.2991414364
-23	-8	23.2991414364
-23	-7	23.2991414364
-23	-6	23.2991414364
-23	-5	23.2991414364
-23	-4	23.2991414364
-23	-3	23.2991414364
-23	-2	23.2991414364
-23	-1	23.2991414364
-23	0	23.2991414364
-23	1	23.2991414364
-23	2	23.2991414364
-23	3	23.2991414364
-23	4	23.2991414364
-23	5	23.2991414364
-23	6	23.2991414364
-23	7	23.2991414364
-23	8	23.2991414364
-23	9	23.2991414364
-23	10	23.2991414364
-23	11	23.2991414364
-23	12	23.2991414364
-23	13	23.2991414364
-23	14	23.2991414364
-23	15	23.2991414364
-23	16	23.2991414364
-23	17	23.2991414364
-23	18	23.2991414364
-23	19	23.2991414364
-22	-30	23.2991414364
-22	-29	23.2991414364
-22	-28	23.2991414364
-22	-27	23.2991414364
-22	-26	23.2991414364
-22	-25	23.2991414364
-22	-24	23.2991414364
-22	-23	23.2991414364
-22	-22	23.2991414364
-22	-21	23.2991414364
-22	-20	23.2991414364
-22	-19	23.2991414364
-22	-18	23.2991414364
-22	-17	23.2991414364
-22	-16	23.2991414364
-22	-15	23.2991414364
-22	-14	23.2991414364
-22	-13	23.2991414364
-22	-12	23.2991414364
-22	-11	23.2991414364
-22	-10	23.2991414364
-22	-9	23.2991414364
-22	-8	23.2991414364
-22	-7	23.2991414364
-22	-6	23.2991414364
-22	-5	23.2991414364
-22	-4	23.2991414364
-22	-3	23.2991414364
-22	-2	23.2991414364
-22	-1	23.2991414364
-22	0	23.2991414364
-22	1	23.2991414364
-22	2	23.2991414364
-22	3	23.2991414364
-22	4	23.2991414364
-22	5	23.2991414364
-22	6	23.2991414364
-22	7	23.2991414364
-22	8	23.2991414364
-22	9	23.2991414364
-22	10	23.2991414364
-22	11	23.2991414364
-22	12	23.2991414364
-22	13	23.2991414364
-22	14	23.2991414364
-22	15	23.2991414364
-22	16	23.2991414364
-22	17	23.2991414364
-22	18	23.2991414364
-22	19	23.2991414364
-21	-30	23.2991414364
-21	-29	23.2991414364
-21	-28	23.2991414364
-21	-27	23.2991414364
-21	-26	23.2991414364
-21	-25	23.2991414364
-21	-24	23.2991414364
-21	-23	23.2991414364
-21	-22	23.2991414364
-21	-21	23.2991414364
-21	-20	23.2991414364
-21	-19	23.2991414364
-21	-18	23.2991414364
-21	-17	23.2991414364
-21	-16	23.2991414364
-21	-15	23.2991414364
-21	-14	23.2991414364
-21	-13	23.2991414364
-21	-12	23.2991414364
-21	-11	23.2991414364
-21	-10	23.2991414364
-21	-9	23.2991414364
-21	-8	23.2991414364
-21	-7	23.2991414364
-21	-6	23.2991414364
-21	-5	23.2991414364
-21	-4	23.2991414364
-21	-3	23.2991414364
-21	-2	23.2991414364
-21	-1	23.2991414364
-21	0	23.2991414364
-21	1	23.2991414364
-21	2	23.2991414364
-21	3	23.2991414364
-21	4	23.2991414364
-21	5	23.2991414364
-21	6	23.2991414364
-21	7	23.2991414364
-21	8	23.2991414364
-21	9	23.2991414364
-21	10	23.2991414364
-21	11	23.2991414364
-21	12	23.2991414364
-21	13	23.2991414364
-21	14	23.2991414364
-21	15	23.2991414364
-21	16	23.2991414364
-21	17	23.2991414364
-21	18	23.2991414364
-21	19	23.2991414364
-20	-30	23.2991414364
-20	-29	23.2991414364
-20	-28	23.2991414364
-20	-27	23.2991414364
-20	-26	23.2991414364
-20	-25	23.2991414364
-20	-24	23.2991414364
-20	-23	23.2991414364
-20	-22	23.2991414364
-20	-21	23.2991414364
-20	-20	23.2991414364
-20	-19	23.2991414364
-20	-18	23.2991414364
-20	-17	23.2991414364
-20	-16	23.2991414364
-20	-15	23.2991414364
-20	-14	23.2991414364
-20	-13	23.2991414364
-20	-12	23.2991414364
-20	-11	23.2991414364
-20	-10	23.2991414364
-20	-9	23.2991414364
-20	-8	23.2991414364
-20	-7	23.2991414364
-20	-6	23.2991414364
-20	-5	23.2991414364
-20	-4	23.2991414364
-20	-3	23.2991414364
-20	-2	23.2991414364
-20	-1	23.2991414364
-20	0	23.2991414364
-20	1	23.2991414364
-20	2	23.2991414364
-20	3	23.2991414364
-20	4	23.2991414364
-20	5	23.2991414364
-20	6	23.2991414364
-20	7	23.2991414364
-20	8	23.2991414364
-20	9	23.2991414364
-20	10	23.2991414364
-20	11	23.2991414364
-20	12	23.2991414364
-20	13	23.2991414364
-20	14	23.2991414364
-20	15	23.2991414364
-20	16	23.2991414364
-20	17	23.2991414364
-20	18	23.2991414364
-20	19	23.2991414364
-19	-30	23.2991414364
-19	-29	23.2991414364
-19	-28	23.2991414364
-19	-27	23.2991414364
-19	-26	23.2991414364
-19	-25	23.2991414364
-19	-24	23.2991414364
-19	-23	23.2991414364
-19	-22	23.2991414364
-19	-21	23.2991414364
-19	-20	23.2991414364
-19	-19	23.2991414364
-19	-18	23.2991414364
-19	-17	23.2991414364
-19	-16	23.2991414364
-19	-15	23.2991414364
-19	-14	23.2991414364
-19	-13	23.2991414364
-19	-12	23.2991414364
-19	-11	23.2991414364
-19	-10	23.2991414364
-19	-9	23.2991414364
-19	-8	23.2991414364
-19	-7	23.2991414364
-19	-6	23.2991414364
-19	-5	23.2991414364
-19	-4	23.2991414364
-19	-3	23.2991414364
-19	-2	23.2991414364
-19	-1	23.2991414364
-19	0	23.2991414364
-19	1	23.2991414364
-19	2	23.2991414364
-19	3	23.2991414364
-19	4	23.2991414364
-19	5	23.2991414364
-19	6	23.2991414364
-19	7	23.2991414364
-19	8	23.2991414364
-19	9	23.2991414364
-19	10	23.2991414364
-19	11	23.2991414364
-19	12	23.2991414364
-19	13	23.2991414364
-19	14	23.2991414364
-19	15	23.2991414364
-19	16	23.2991414364
-19	17	23.2991414364
-19	18	23.2991414364
-19	19	23.2991414364
-18	-30	23.2991414364
-18	-29	23.2991414364
-18	-28	23.2991414364
-18	-27	23.2991414364
-18	-26	23.2991414364
-18	-25	23.2991414364
-18	-24	23.2991414364
-18	-23	23.2991414364
-18	-22	23.2991414364
-18	-21	23.2991414364
-18	-20	23.2991414364
-18	-19	23.2991414364
-18	-18	23.2991414364
-18	-17	23.2991414364
-18	-16	23.2991414364
-18	-15	23.2991414364
-18	-14	23.2991414364
-18	-13	23.2991414364
-18	-12	23.2991414364
-18	-11	23.2991414364
-18	-10	23.2991414364
-18	-9	23.2991414364
-18	-8	23.2991414364
-18	-7	23.2991414364
-18	-6	23.2991414364
-18	-5	23.2991414364
-18	-4	23.2991414364
-18	-3	23.2991414364
-18	-2	23.2991414364
-18	-1	23.2991414364
-18	0	23.2991414364
-18	1	23.2991414364
-18	2	23.2991414364
-18	3	23.2991414364
-18	4	23.2991414364
-18	5	23.2991414364
-18	6	23.2991414364
-18	7	23.2991414364
-18	8	23.2991414364
-18	9	23.2991414364
-18	10	23.2991414364
-18	11	23.2991414364
-18	12	23.2991414364
-18	13	23.2991414364
-18	14	23.2991414364
-18	15	23.2991414364
-18	16	23.2991414364
-18	17	23.2991414364
-18	18	23.2991414364
-18	19	23.2991414364
-17	-30	23.2991414364
-17	-29	23.2991414364
-17	-28	23.2991414364
-17	-27	23.2991414364
-17	-26	23.2991414364
-17	-25	23.2991414364
-17	-24	23.2991414364
-17	-23	23.2991414364
-17	-22	23.2991414364
-17	-21	23.2991414364
-17	-20	23.2991414364
-17	-19	23.2991414364
-17	-18	23.2991414364
-17	-17	23.2991414364
-17	-16	23.2991414364
-17	-15	23.2991414364
-17	-14	23.2991414364
-17	-13	23.2991414364
-17	-12	23.2991414364
-17	-11	23.2991414364
-17	-10	23.2991414364
-17	-9	23.2991414364
-17	-8	23.2991414364
-17	-7	23.2991414364
-17	-6	23.2991414364
-17	-5	23.2991414364
-17	-4	23.2991414364
-17	-3	23.2991414364
-17	-2	23.2991414364
-17	-1	23.2991414364
-17	0	23.2991414364
-17	1	23.2991414364
-17	2	23.2991414364
-17	3	23.2991414364
-17	4	23.2991414364
-17	5	23.2991414364
-17	6	23.2991414364
-17	7	8.46043670688
-17	8	23.2991414364
-17	9	23.2991414364
-17	10	23.2991414364
-17	11	23.2991414364
-17	12	23.2991414364
-17	13	23.2991414364
-17	14	23.2991414364
-17	15	23.2991414364
-17	16	23.2991414364
-17	17	23.2991414364
-17	18	23.2991414364
-17	19	23.2991414364
-16	-30	23.2991414364
-16	-29	23.2991414364
-16	-28	23.2991414364
-16	-27	23.2991414364
-16	-26	23.2991414364
-16	-25	23.2991414364
-16	-24	23.2991414364
-16	-23	23.2991414364
-16	-22	23.2991414364
-16	-21	23.2991414364
-16	-20	23.2991414364
-16	-19	23.2991414364
-16	-18	23.2991414364
-16	-17	23.2991414364
-16	-16	23.2991414364
-16	-15	23.2991414364
-16	-14	23.2991414364
-16	-13	23.2991414364
-16	-12	23.2991414364
-16	-11	10.8533363204
-16	-10	23.2991414364
-16	-9	5.20823339358
-16	-8	2.00745000807
-16	-7	23.2991414364
-16	-6	23.2991414364
-16	-5	23.2991414364
-16	-4	23.2991414364
-16	-3	23.2991414364
-16	-2	23.2991414364
-16	-1	23.2991414364
-16	0	23.2991414364
-16	1	23.2991414364
-16	2	23.2991414364
-16	3	10.0332968576
-16	4	11.2013409231
-16	5	2.59096530877
-16	6	10.0316700125
-16	7	8.19983261278
-16	8	8.13840372366
-16	9	7.11219772962
-16	10	23.2991414364
-16	11	23.2991414364
-16	12	23.2991414364
-16	13	23.2991414364
-16	14	23.2991414364
-16	15	23.2991414364
-16	16	23.2991414364
-16	17	23.2991414364
-16	18	23.2991414364
-16	19	23.2991414364
-15	-30	23.2991414364
-15	-29	23.2991414364
-15	-28	23.2991414364
-15	-27	23.2991414364
-15	-26	23.2991414364
-15	-25	23.2991414364
-15	-24	23.2991414364
-15	-23	23.2991414364
-15	-22	23.2991414364
-15	-21	23.2991414364
-15	-20	23.2991414364
-15	-19	23.2991414364
-15	-18	23.2991414364
-15	-17	23.2991414364
-15	-16	23.2991414364
-15	-15	23.2991414364
-15	-14	23.2991414364
-15	-13	23.2991414364
-15	-12	23.2991414364
-15	-11	23.2991414364
-15	-10	9.40104658985
-15	-9	23.2991414364
-15	-8	8.42598733888
-15	-7	23.2991414364
-15	-6	7.08362936869
-15	-5	23.2991414364
-15	-4	23.2991414364
-15	-3	23.2991414364
-15	-2	23.2991414364
-15	-1	23.2991414364
-15	0	23.2991414364
-15	1	23.2991414364
-15	2	23.2991414364
-15	3	2.79549358167
-15	4	6.4660980081
-15	5	2.30222609222
-15	6	7.76809666827
-15	7	4.72573546101
-15	8	7.9155807335
-15	9	8.84118080145
-15	10	3.29397408005
-15	11	23.2991414364
-15	12	23.2991414364
-15	13	23.2991414364
-15	14	23.2991414364
-15	15	23.2991414364
-15	16	23.2991414364
-15	17	23.2991414364
-15	18	23.2991414364
-15	19	23.2991414364
-14	-30	23.2991414364
-14	-29	23.2991414364
-14	-28	23.2991414364
-14	-27	23.2991414364
-14	-26	23.2991414364
-14	-25	23.2991414364
-14	-24	23.2991414364
-14	-23	23.2991414364
-14	-22	23.2991414364
-14	-21	23.2991414364
-14	-20	23.2991414364
-14	-19	23.2991414364
-14	-18	23.2991414364
-14	-17	23.2991414364
-14	-16	23.2991414364
-14	-15	23.2991414364
-14	-14	23.2991414364
-14	-13	23.2991414364
-14	-12	23.2991414364
-14	-11	23.2991414364
-14	-10	9.36757431015
-14	-9	4.10046504556
-14	-8	23.2991414364
-14	-7	23.2991414364
-14	-6	9.44058036492
-14	-5	23.2991414364
-14	-4	4.37506811351
-14	-3	9.80403652529
-14	-2	9.27269147357
-14	-1	23.2991414364
-14	0	8.07549625211
-14	1	5.07164028569
-14	2	9.30388610755
-14	3	5.66660730211
-14	4	6.64116136429
-14	5	6.42338421318
-14	6	6.48363365378
-14	7	3.1269162296
-14	8	8.19481934278
-14	9	7.18045896942
-14	10	23.2991414364
-14	11	23.2991414364
-14	12	23.2991414364
-14	13	23.2991414364
-14	14	23.2991414364
-14	15	23.2991414364
-14	16	23.2991414364
-14	17	23.2991414364
-14	18	23.2991414364
-14	19	23.2991414364
-13	-30	23.2991414364
-13	-29	23.2991414364
-13	-28	23.2991414364
-13	-27	23.2991414364
-13	-26	23.2991414364
-13	-25	23.2991414364
-13	-24	23.2991414364
-13	-23	23.2991414364
-13	-22	23.2991414364
-13	-21	23.2991414364
-13	-20	23.2991414364
-13	-19	23.2991414364
-13	-18	23.2991414364
-13	-17	23.2991414364
-13	-16	23.2991414364
-13	-15	23.2991414364
-13	-14	23.2991414364
-13	-13	9.86961749967
-13	-12	23.2991414364
-13	-11	7.89690108297
-13	-10	2.79665356637
-13	-9	8.01221302067
-13	-8	6.21379380029
-13	-7	8.34387367532
-13	-6	7.55890152389
-13	-5	10.4859220507
-13	-4	4.10253568811
-13	-3	23.2991414364
-13	-2	23.2991414364
-13	-1	9.22830225337
-13	0	3.46093885536
-13	1	8.95394350829
-13	2	8.93907321137
-13	3	8.72794174711
-13	4	6.84425685542
-13	5	6.77586902855
-13	6	8.16753083301
-13	7	4.19512108353
-13	8	6.0786154386
-13	9	8.93506412201
-13	10	5.11493305048
-13	11	6.26827545341
-13	12	23.2991414364
-13	13	23.2991414364
-13	14	23.2991414364
-13	15	23.2991414364
-13	16	23.2991414364
-13	17	23.2991414364
-13	18	23.2991414364
-13	19	23.2991414364
-12	-30	23.2991414364
-12	-29	23.2991414364
-12	-28	23.2991414364
-12	-27	23.2991414364
-12	-26	23.2991414364
-12	-25	23.2991414364
-12	-24	23.2991414364
-12	-23	23.2991414364
-12	-22	23.2991414364
-12	-21	23.2991414364
-12	-20	23.2991414364
-12	-19	23.2991414364
-12	-18	23.2991414364
-12	-17	23.2991414364
-12	-16	23.2991414364
-12	-15	23.2991414364
-12	-14	23.2991414364
-12	-13	23.2991414364
-12	-12	1.52001613389
-12	-11	9.29435222638
-12	-10	7.14809995348
-12	-9	6.81529109047
-12	-8	5.92394462771
-12	-7	4.49276904132
-12	-6	6.95246072524
-12	-5	4.33944071842
-12	-4	9.04230769126
-12	-3	8.41721595551
-12	-2	5.00161413885
-12	-1	10.7178920924
-12	0	8.94620401018
-12	1	5.18296498647
-12	2	6.84992140996
-12	3	9.63891601919
-12	4	7.09761705515
-12	5	7.11397757065
-12	6	5.39588325815
-12	7	7.83234383006
-12	8	6.83668173603
-12	9	6.24999436825
-12	10	4.5041533827
-12	11	5.69850631545
-12	12	23.2991414364
-12	13	23.2991414364
-12	14	23.2991414364
-12	15	23.2991414364
-12	16	23.2991414364
-12	17	23.2991414364
-12	18	23.2991414364
-12	19	23.2991414364
-11	-30	23.2991414364
-11	-29	23.2991414364
-11	-28	23.2991414364
-11	-27	23.2991414364
-11	-26	23.2991414364
-11	-25	23.2991414364
-11	-24	23.2991414364
-11	-23	23.2991414364
-11	-22	23.2991414364
-11	-21	23.2991414364
-11	-20	23.2991414364
-11	-19	23.2991414364
-11	-18	23.2991414364
-11	-17	23.2991414364
-11	-16	23.2991414364
-11	-15	23.2991414364
-11	-14	23.2991414364
-11	-13	23.2991414364
-11	-12	10.6442626542
-11	-11	6.46282886971
-11	-10	9.9957327719
-11	-9	9.6789183563
-11	-8	8.80884337531
-11	-7	7.02004105923
-11	-6	7.46589481942
-11	-5	6.30645531317
-11	-4	7.99609618331
-11	-3	10.6699532454
-11	-2	3.81060150578
-11	-1	8.47337166173
-11	0	5.67381072033
-11	1	6.50527258876
-11	2	3.85858149143
-11	3	5.03021749819
-11	4	5.59330191763
-11	5	5.12752650082
-11	6	4.9318667438
-11	7	5.4876478371
-11	8	4.88937686406
-11	9	6.2907307438
-11	10	7.32803407215
-11	11	7.46136989484
-11	12	9.74690998627
-11	13	23.2991414364
-11	14	23.2991414364
-11	15	23.2991414364
-11	16	23.2991414364
-11	17	23.2991414364
-11	18	23.2991414364
-11	19	23.2991414364
-10	-30	23.2991414364
-10	-29	23.2991414364
-10	-28	23.2991414364
-10	-27	23.2991414364
-10	-26	23.2991414364
-10	-25	23.2991414364
-10	-24	23.2991414364
-10	-23	23.2991414364
-10	-22	23.2991414364
-10	-21	23.2991414364
-10	-20	23.2991414364
-10	-19	23.2991414364
-10	-18	23.2991414364
-10	-17	23.2991414364
-10	-16	23.2991414364
-10	-15	23.2991414364
-10	-14	8.7769979156
-10	-13	7.39254395233
-10	-12	6.49143976958
-10	-11	7.50511206419
-10	-10	4.85516479276
-10	-9	6.48068060777
-10	-8	5.90642119486
-10	-7	7.9490420357
-10	-6	6.80163772003
-10	-5	7.47288012646
-10	-4	6.74976186333
-10	-3	8.29914702166
-10	-2	5.376115203
-10	-1	5.44334100329
-10	0	8.42250550648
-10	1	7.3870718842
-10	2	3.72453564659
-10	3	4.59415806254
-10	4	6.38907346582
-10	5	6.91576016817
-10	6	6.63902434437
-10	7	4.49629413021
-10	8	5.95823482111
-10	9	5.61091188445
-10	10	6.25862079678
-10	11	11.3635496637
-10	12	7.08180538332
-10	13	23.2991414364
-10	14	23.2991414364
-10	15	23.2991414364
-10	16	23.2991414364
-10	17	23.2991414364
-10	18	23.2991414364
-10	19	23.2991414364
-9	-30	23.2991414364
-9	-29	23.2991414364
-9	-28	23.2991414364
-9	-27	23.2991414364
-9	-26	23.2991414364
-9	-25	23.2991414364
-9	-24	23.2991414364
-9	-23	23.2991414364
-9	-22	23.2991414364
-9	-21	23.2991414364
-9	-20	23.2991414364
-9	-19	23.2991414364
-9	-18	23.2991414364
-9	-17	23.2991414364
-9	-16	23.2991414364
-9	-15	23.2991414364
-9	-14	10.180216839
-9	-13	4.00509600321
-9	-12	6.51357229552
-9	-11	4.2366741557
-9	-10	8.09483325807
-9	-9	6.71780918462
-9	-8	6.30777480336
-9	-7	8.31425544752
-9	-6	4.86706274571
-9	-5	7.7842842278
-9	-4	6.62410722327
-9	-3	9.7377167157
-9	-2	6.93391906602
-9	-1	5.33262936895
-9	0	8.52852029534
-9	1	7.78266550401
-9	2	4.45671680382
-9	3	6.24964245737
-9	4	4.58498173392
-9	5	2.94137871863
-9	6	3.46064238609
-9	7	3.76617464806
-9	8	5.20862859367
-9	9	0
-9	10	3.17989711327
-9	11	23.2991414364
-9	12	23.2991414364
-9	13	23.2991414364
-9	14	23.2991414364
-9	15	23.2991414364
-9	16	23.2991414364
-9	17	23.2991414364
-9	18	23.2991414364
-9	19	23.2991414364
-8	-30	23.2991414364
-8	-29	23.2991414364
-8	-28	23.2991414364
-8	-27	23.2991414364
-8	-26	23.2991414364
-8	-25	23.2991414364
-8	-24	23.2991414364
-8	-23	23.2991414364
-8	-22	23.2991414364
-8	-21	23.2991414364
-8	-20	23.2991414364
-8	-19	23.2991414364
-8	-18	23.2991414364
-8	-17	23.2991414364
-8	-16	23.2991414364
-8	-15	23.2991414364
-8	-14	23.2991414364
-8	-13	7.9728068369
-8	-12	8.78214904434
-8	-11	5.80387426858
-8	-10	7.38861206669
-8	-9	5.41556458801
-8	-8	6.58488237868
-8	-7	7.79907531816
-8	-6	7.27509731071
-8	-5	8.15849478681
-8	-4	6.05320963165
-8	-3	5.72263745446
-8	-2	5.63028124983
-8	-1	6.38095032923
-8	0	7.70835279652
-8	1	6.72314248388
-8	2	6.61598489017
-8	3	6.78825217553
-8	4	5.09697231937
-8	5	5.70170601855
-8	6	5.40123693206
-8	7	5.94692283233
-8	8	5.69642887143
-8	9	6.15901418182
-8	10	7.18950502631
-8	11	7.53342225099
-8	12	23.2991414364
-8	13	23.2991414364
-8	14	23.2991414364
-8	15	23.2991414364
-8	16	23.2991414364
-8	17	23.2991414364
-8	18	23.2991414364
-8	19	23.2991414364
-7	-30	23.2991414364
-7	-29	23.2991414364
-7	-28	23.2991414364
-7	-27	23.2991414364
-7	-26	23.2991414364
-7	-25	23.2991414364
-7	-24	23.2991414364
-7	-23	23.2991414364
-7	-22	23.2991414364
-7	-21	23.2991414364
-7	-20	23.2991414364
-7	-19	23.2991414364
-7	-18	23.2991414364
-7	-17	23.2991414364
-7	-16	23.2991414364
-7	-15	23.2991414364
-7	-14	1.84792478672
-7	-13	7.1939259838
-7	-12	8.75468423204
-7	-11	6.59318233644
-7	-10	8.11441304948
-7	-9	4.50190066942
-7	-8	6.59238971273
-7	-7	3.69212743843
-7	-6	6.00421990359
-7	-5	7.30424613798
-7	-4	6.94728401402
-7	-3	5.70850138497
-7	-2	7.89218589873
-7	-1	6.80654298693
-7	0	5.42176911016
-7	1	6.42655839065
-7	2	5.76882536868
-7	3	5.18557562775
-7	4	4.45328225192
-7	5	6.0645592473
-7	6	5.12235892733
-7	7	5.03874525287
-7	8	4.87519600119
-7	9	8.47672264763
-7	10	6.07304628876
-7	11	9.54100021948
-7	12	23.2991414364
-7	13	23.2991414364
-7	14	23.2991414364
-7	15	23.2991414364
-7	16	23.2991414364
-7	17	23.2991414364
-7	18	23.2991414364
-7	19	23.2991414364
-6	-30	23.2991414364
-6	-29	23.2991414364
-6	-28	23.2991414364
-6	-27	23.2991414364
-6	-26	23.2991414364
-6	-25	23.2991414364
-6	-24	23.2991414364
-6	-23	23.2991414364
-6	-22	23.2991414364
-6	-21	23.2991414364
-6	-20	23.2991414364
-6	-19	23.2991414364
-6	-18	23.2991414364
-6	-17	23.2991414364
-6	-16	23.2991414364
-6	-15	6.33810567128
-6	-14	7.14510685082
-6	-13	4.55180933891
-6	-12	8.21470744681
-6	-11	8.44879761326
-6	-10	7.80335563461
-6	-9	4.6332244655
-6	-8	5.76635241125
-6	-7	4.2968359353
-6	-6	6.11338460962
-6	-5	4.43021181241
-6	-4	7.89374293341
-6	-3	6.78945060355
-6	-2	7.68461738221
-6	-1	6.41767928553
-6	0	7.61060286333
-6	1	6.55118958973
-6	2	6.63034497457
-6	3	5.09845579811
-6	4	4.61901863687
-6	5	6.73813003037
-6	6	6.04239880411
-6	7	4.55017679857
-6	8	5.23583681458
-6	9	6.83509744863
-6	10	2.63107050553
-6	11	9.559879604
-6	12	23.2991414364
-6	13	23.2991414364
-6	14	23.2991414364
-6	15	23.2991414364
-6	16	23.2991414364
-6	17	23.2991414364
-6	18	23.2991414364
-6	19	23.2991414364
-5	-30	23.2991414364
-5	-29	23.2991414364
-5	-28	23.2991414364
-5	-27	23.2991414364
-5	-26	23.2991414364
-5	-25	23.2991414364
-5	-24	23.2991414364
-5	-23	23.2991414364
-5	-22	23.2991414364
-5	-21	23.2991414364
-5	-20	23.2991414364
-5	-19	23.2991414364
-5	-18	23.2991414364
-5	-17	23.2991414364
-5	-16	23.2991414364
-5	-15	7.53026966217
-5	-14	7.52161970964
-5	-13	2.82733568485
-5	-12	5.70743486236
-5	-11	4.58145492328
-5	-10	7.24612341677
-5	-9	4.36631830727
-5	-8	7.50683481768
-5	-7	7.33726735037
-5	-6	8.47963018042
-5	-5	7.26291567515
-5	-4	5.46807067043
-5	-3	6.17696085692
-5	-2	8.80325209085
-5	-1	6.47900491686
-5	0	5.49535485281
-5	1	6.07580659472
-5	2	6.71187173086
-5	3	5.65954459546
-5	4	5.15357482761
-5	5	5.40618952744
-5	6	5.4217512744
-5	7	7.14552403659
-5	8	6.30775432402
-5	9	7.78903583668
-5	10	9.55337948988
-5	11	4.5800497562
-5	12	23.2991414364
-5	13	23.2991414364
-5	14	23.2991414364
-5	15	23.2991414364
-5	16	23.2991414364
-5	17	23.2991414364
-5	18	23.2991414364
-5	19	23.2991414364
-4	-30	23.2991414364
-4	-29	23.2991414364
-4	-28	23.2991414364
-4	-27	23.2991414364
-4	-26	23.2991414364
-4	-25	23.2991414364
-4	-24	23.2991414364
-4	-23	23.2991414364
-4	-22	23.2991414364
-4	-21	23.2991414364
-4	-20	23.2991414364
-4	-19	23.2991414364
-4	-18	23.2991414364
-4	-17	23.2991414364
-4	-16	23.2991414364
-4	-15	8.59991518963
-4	-14	7.78291906891
-4	-13	4.0609650705
-4	-12	6.53147533812
-4	-11	4.25986574881
-4	-10	7.48641204838
-4	-9	5.7484781746
-4	-8	3.86341393111
-4	-7	6.64527096581
-4	-6	4.97891705599
-4	-5	7.81429316201
-4	-4	4.10131635738
-4	-3	7.58307167627
-4	-2	6.11070148701
-4	-1	6.66615410706
-4	0	5.96488084459
-4	1	3.89829557351
-4	2	5.23330111595
-4	3	6.79200179138
-4	4	6.01048127896
-4	5	6.09226793958
-4	6	4.90052736191
-4	7	4.72914197958
-4	8	3.99282882813
-4	9	4.5423323488
-4	10	7.09564872479
-4	11	23.2991414364
-4	12	23.2991414364
-4	13	23.2991414364
-4	14	23.2991414364
-4	15	23.2991414364
-4	16	23.2991414364
-4	17	23.2991414364
-4	18	23.2991414364
-4	19	23.2991414364
-3	-30	23.2991414364
-3	-29	23.2991414364
-3	-28	23.2991414364
-3	-27	23.2991414364
-3	-26	23.2991414364
-3	-25	23.2991414364
-3	-24	23.2991414364
-3	-23	23.2991414364
-3	-22	23.2991414364
-3	-21	23.2991414364
-3	-20	23.2991414364
-3	-19	23.2991414364
-3	-18	23.2991414364
-3	-17	23.2991414364
-3	-16	5.77043531153
-3	-15	9.67650772825
-3	-14	3.56191052181
-3	-13	8.35305874327
-3	-12	8.40631273823
-3	-11	7.74957890345
-3	-10	7.1069197735
-3	-9	8.60415063538
-3	-8	7.58758742098
-3	-7	6.56916352123
-3	-6	8.01219584624
-3	-5	7.10835389468
-3	-4	7.70257051495
-3	-3	6.89867819222
-3	-2	3.88369257166
-3	-1	4.84969180873
-3	0	5.79905944747
-3	1	5.63708683767
-3	2	5.36618364788
-3	3	5.34529211178
-3	4	3.97068281804
-3	5	5.62578768879
-3	6	6.78393415634
-3	7	5.62745541223
-3	8	7.16798446686
-3	9	7.70044173504
-3	10	1.83597344427
-3	11	23.2991414364
-3	12	23.2991414364
-3	13	23.2991414364
-3	14	23.2991414364
-3	15	23.2991414364
-3	16	23.2991414364
-3	17	23.2991414364
-3	18	23.2991414364
-3	19	23.2991414364
-2	-30	23.2991414364
-2	-29	23.2991414364
-2	-28	23.2991414364
-2	-27	23.2991414364
-2	-26	23.2991414364
-2	-25	23.2991414364
-2	-24	23.2991414364
-2	-23	23.2991414364
-2	-22	23.2991414364
-2	-21	23.2991414364
-2	-20	23.2991414364
-2	-19	23.2991414364
-2	-18	23.2991414364
-2	-17	23.2991414364
-2	-16	7.53536958969
-2	-15	5.88338488603
-2	-14	11.6065909385
-2	-13	6.27757518995
-2	-12	5.33488067395
-2	-11	4.12287251379
-2	-10	4.75204459357
-2	-9	6.43706832976
-2	-8	6.74211890109
-2	-7	5.88009889149
-2	-6	2.7486156875
-2	-5	4.44477028269
-2	-4	5.61465431181
-2	-3	5.17155231306
-2	-2	6.93318234245
-2	-1	5.01487063062
-2	0	6.36830881608
-2	1	7.26921847232
-2	2	6.73675642804
-2	3	6.31232675263
-2	4	6.1842462415
-2	5	6.6123861758
-2	6	6.91628092729
-2	7	4.96963700297
-2	8	4.8915445278
-2	9	4.4587106228
-2	10	10.1733384751
-2	11	9.42832528337
-2	12	23.2991414364
-2	13	23.2991414364
-2	14	23.2991414364
-2	15	23.2991414364
-2	16	23.2991414364
-2	17	23.2991414364
-2	18	23.2991414364
-2	19	23.2991414364
-1	-30	23.2991414364
-1	-29	23.2991414364
-1	-28	23.2991414364
-1	-27	23.2991414364
-1	-26	23.2991414364
-1	-25	23.2991414364
-1	-24	23.2991414364
-1	-23	23.2991414364
-1	-22	23.2991414364
-1	-21	23.2991414364
-1	-20	23.2991414364
-1	-19	23.2991414364
-1	-18	23.2991414364
-1	-17	23.2991414364
-1	-16	10.5600210471
-1	-15	7.66654408269
-1	-14	7.95288951794
-1	-13	5.17068326031
-1	-12	7.15961035017
-1	-11	5.1008662293
-1	-10	6.37727852795
-1	-9	2.90467254316
-1	-8	5.68443022772
-1	-7	6.24102864743
-1	-6	5.20787936593
-1	-5	9.18962391291
-1	-4	4.23235416299
-1	-3	6.93237252825
-1	-2	7.01405970567
-1	-1	6.32050846937
-1	0	8.12663605636
-1	1	4.73748191358
-1	2	4.01397754755
-1	3	4.70706512527
-1	4	6.64459164966
-1	5	4.93714355357
-1	6	3.13604802197
-1	7	6.63728857836
-1	8	3.0147740423
-1	9	5.75668719416
-1	10	8.12082314833
-1	11	23.2991414364
-1	12	23.2991414364
-1	13	23.2991414364
-1	14	23.2991414364
-1	15	23.2991414364
-1	16	23.2991414364
-1	17	23.2991414364
-1	18	23.2991414364
-1	19	23.2991414364
0	-30	23.2991414364
0	-29	23.2991414364
0	-28	23.2991414364
0	-27	23.2991414364
0	-26	23.2991414364
0	-25	23.2991414364
0	-24	23.2991414364
0	-23	23.2991414364
0	-22	23.2991414364
0	-21	23.2991414364
0	-20	23.2991414364
0	-19	23.2991414364
0	-18	23.2991414364
0	-17	6.39677862268
0	-16	7.76393660935
0	-15	7.08825707343
0	-14	5.81372629144
0	-13	7.94899045952
0	-12	2.33509086549
0	-11	5.12164018059
0	-10	6.91665254565
0	-9	4.7868419481
0	-8	5.57443271478
0	-7	6.22145252902
0	-6	5.91899838262
0	-5	6.5662171899
0	-4	7.77481824162
0	-3	6.35394992289
0	-2	4.8768395921
0	-1	6.7758222198
0	0	5.20438208244
0	1	6.81296855519
0	2	6.59301970306
0	3	5.84080963083
0	4	5.28455610135
0	5	5.29979352609
0	6	8.23229175011
0	7	3.58146625115
0	8	3.5189764705
0	9	5.9712677567
0	10	3.38283957485
0	11	23.2991414364
0	12	23.2991414364
0	13	23.2991414364
0	14	23.2991414364
0	15	23.2991414364
0	16	23.2991414364
0	17	23.2991414364
0	18	23.2991414364
0	19	23.2991414364
1	-30	23.2991414364
1	-29	23.2991414364
1	-28	23.2991414364
1	-27	23.2991414364
1	-26	23.2991414364
1	-25	23.2991414364
1	-24	23.2991414364
1	-23	23.2991414364
1	-22	23.2991414364
1	-21	23.2991414364
1	-20	23.2991414364
1	-19	23.2991414364
1	-18	23.2991414364
1	-17	5.6667212771
1	-16	6.25767903668
1	-15	8.00871524362
1	-14	8.16651936769
1	-13	6.58221062867
1	-12	6.36806938229
1	-11	3.69971043912
1	-10	7.23415664962
1	-9	4.97699034481
1	-8	6.70112546562
1	-7	8.80290691879
1	-6	6.33484108809
1	-5	6.33491538766
1	-4	6.6113990918
1	-3	5.64440699929
1	-2	7.18506662183
1	-1	7.14711645395
1	0	6.62889856221
1	1	3.2164874903
1	2	5.31353418145
1	3	3.9881581368
1	4	5.62064024726
1	5	5.44550456118
1	6	6.1761003431
1	7	3.45744819596
1	8	5.03942092441
1	9	6.95424164753
1	10	23.2991414364
1	11	23.2991414364
1	12	23.2991414364
1	13	23.2991414364
1	14	23.2991414364
1	15	23.2991414364
1	16	23.2991414364
1	17	23.2991414364
1	18	23.2991414364
1	19	23.2991414364
2	-30	23.2991414364
2	-29	23.2991414364
2	-28	23.2991414364
2	-27	23.2991414364
2	-26	23.2991414364
2	-25	23.2991414364
2	-24	23.2991414364
2	-23	23.2991414364
2	-22	23.2991414364
2	-21	23.2991414364
2	-20	23.2991414364
2	-19	23.2991414364
2	-18	23.2991414364
2	-17	4.81912911993
2	-16	3.5761963291
2	-15	8.17315937723
2	-14	9.11498517272
2	-13	9.48035683115
2	-12	6.82694994172
2	-11	10.065143045
2	-10	4.83225757156
2	-9	6.52292675446
2	-8	6.48795345918
2	-7	8.8299739443
2	-6	8.46748401316
2	-5	5.69569914276
2	-4	7.80970185963
2	-3	6.22550467431
2	-2	5.56819884329
2	-1	4.58076596653
2	0	5.70688834179
2	1	4.7554806141
2	2	3.69045533247
2	3	5.934572451
2	4	6.45981328521
2	5	6.635465859
2	6	5.62292968478
2	7	3.80033426926
2	8	7.46177878287
2	9	2.30022209413
2	10	9.80800488558
2	11	23.2991414364
2	12	23.2991414364
2	13	23.2991414364
2	14	23.2991414364
2	15	23.2991414364
2	16	23.2991414364
2	17	23.2991414364
2	18	23.2991414364
2	19	23.2991414364
3	-30	23.2991414364
3	-29	23.2991414364
3	-28	23.2991414364
3	-27	23.2991414364
3	-26	23.2991414364
3	-25	23.2991414364
3	-24	23.2991414364
3	-23	23.2991414364
3	-22	23.2991414364
3	-21	23.2991414364
3	-20	23.2991414364
3	-19	23.2991414364
3	-18	23.2991414364
3	-17	23.2991414364
3	-16	23.2991414364
3	-15	6.55737569089
3	-14	6.01007070881
3	-13	5.49385102202
3	-12	6.58732713241
3	-11	10.2431059258
3	-10	6.78803331632
3	-9	7.26111715686
3	-8	2.65031032193
3	-7	4.99087287942
3	-6	4.81688419032
3	-5	3.89121177117
3	-4	3.76089875027
3	-3	4.54865028346
3	-2	7.07814060964
3	-1	5.21903698746
3	0	6.95944834642
3	1	6.28546753398
3	2	8.32031585245
3	3	6.23919222201
3	4	7.334397462
3	5	5.44427591392
3	6	4.88744774926
3	7	4.45296940797
3	8	7.4442417812
3	9	8.88308370586
3	10	9.33995456981
3	11	23.2991414364
3	12	23.2991414364
3	13	23.2991414364
3	14	23.2991414364
3	15	23.2991414364
3	16	23.2991414364
3	17	23.2991414364
3	18	23.2991414364
3	19	23.2991414364
4	-30	23.2991414364
4	-29	23.2991414364
4	-28	23.2991414364
4	-27	23.2991414364
4	-26	23.2991414364
4	-25	23.2991414364
4	-24	23.2991414364
4	-23	23.2991414364
4	-22	23.2991414364
4	-21	23.2991414364
4	-20	23.2991414364
4	-19	23.2991414364
4	-18	23.2991414364
4	-17	23.2991414364
4	-16	9.22462531769
4	-15	9.62077296957
4	-14	4.66110314101
4	-13	2.86761530458
4	-12	4.25168353378
4	-11	8.19207673197
4	-10	8.25127547965
4	-9	6.54056707495
4	-8	9.39664044144
4	-7	4.73218191333
4	-6	10.4842321643
4	-5	6.66118520564
4	-4	5.85396083518
4	-3	4.93923299016
4	-2	4.9942768173
4	-1	6.14878243932
4	0	3.7159395067
4	1	6.84046162894
4	2	5.48551685202
4	3	5.89064035209
4	4	6.55924739362
4	5	5.63901426814
4	6	5.83676557319
4	7	4.27928371992
4	8	6.84051646599
4	9	9.81628807169
4	10	23.2991414364
4	11	23.2991414364
4	12	23.2991414364
4	13	23.2991414364
4	14	23.2991414364
4	15	23.2991414364
4	16	23.2991414364
4	17	23.2991414364
4	18	23.2991414364
4	19	23.2991414364
5	-30	23.2991414364
5	-29	23.2991414364
5	-28	23.2991414364
5	-27	23.2991414364
5	-26	23.2991414364
5	-25	23.2991414364
5	-24	23.2991414364
5	-23	23.2991414364
5	-22	23.2991414364
5	-21	23.2991414364
5	-20	23.2991414364
5	-19	23.2991414364
5	-18	23.2991414364
5	-17	7.2995766172
5	-16	10.0384504094
5	-15	8.51592803151
5	-14	6.8333459522
5	-13	9.07637995985
5	-12	4.05277436958
5	-11	10.2208841621
5	-10	6.71740839869
5	-9	6.08409996143
5	-8	9.49730318884
5	-7	5.88654859617
5	-6	3.42499216026
5	-5	4.6286304039
5	-4	1.9461238448
5	-3	4.60958022047
5	-2	4.12371706374
5	-1	5.23837638363
5	0	6.42961852802
5	1	4.00501628347
5	2	4.15088181348
5	3	6.27849643261
5	4	6.37647074918
5	5	6.85574443106
5	6	4.55765877771
5	7	5.99374026566
5	8	6.75662840721
5	9	8.08332722466
5	10	23.2991414364
5	11	23.2991414364
5	12	23.2991414364
5	13	23.2991414364
5	14	23.2991414364
5	15	23.2991414364
5	16	23.2991414364
5	17	23.2991414364
5	18	23.2991414364
5	19	23.2991414364
6	-30	23.2991414364
6	-29	23.2991414364
6	-28	23.2991414364
6	-27	23.2991414364
6	-26	23.2991414364
6	-25	23.2991414364
6	-24	23.2991414364
6	-23	23.2991414364
6	-22	23.2991414364
6	-21	23.2991414364
6	-20	23.2991414364
6	-19	23.2991414364
6	-18	23.2991414364
6	-17	23.2991414364
6	-16	6.69997418104
6	-15	8.62346146371
6	-14	1.8392440468
6	-13	7.21964055073
6	-12	6.77464340399
6	-11	9.55866641494
6	-10	4.21999670317
6	-9	8.43584969813
6	-8	6.29525492982
6	-7	7.14106573388
6	-6	5.55630294207
6	-5	7.41883849387
6	-4	5.95543888433
6	-3	5.31235022737
6	-2	4.43638120724
6	-1	6.33834539311
6	0	4.43751989437
6	1	7.85739888427
6	2	5.73604980767
6	3	3.51702408493
6	4	6.65598585066
6	5	7.12744119907
6	6	5.72774207691
6	7	7.24833373672
6	8	5.84301444649
6	9	3.15905027092
6	10	23.2991414364
6	11	23.2991414364
6	12	23.2991414364
6	13	23.2991414364
6	14	23.2991414364
6	15	23.2991414364
6	16	23.2991414364
6	17	23.2991414364
6	18	23.2991414364
6	19	23.2991414364
7	-30	23.2991414364
7	-29	23.2991414364
7	-28	23.2991414364
7	-27	23.2991414364
7	-26	23.2991414364
7	-25	23.2991414364
7	-24	23.2991414364
7	-23	23.2991414364
7	-22	23.2991414364
7	-21	23.2991414364
7	-20	23.2991414364
7	-19	23.2991414364
7	-18	23.2991414364
7	-17	6.31503661704
7	-16	23.2991414364
7	-15	23.2991414364
7	-14	8.8647047421
7	-13	5.72177856934
7	-12	10.1039367606
7	-11	7.15323153652
7	-10	8.78755824615
7	-9	3.26575425165
7	-8	2.84663046977
7	-7	8.29072912212
7	-6	6.7323278624
7	-5	7.38334765536
7	-4	8.55684417052
7	-3	5.62714844002
7	-2	6.3468612844
7	-1	5.22009229639
7	0	5.20043998838
7	1	4.57672972787
7	2	4.86237635878
7	3	5.89748984
7	4	5.46591185026
7	5	5.83458651705
7	6	6.08625819553
7	7	6.43395836727
7	8	7.92294624455
7	9	9.18897941779
7	10	23.2991414364
7	11	23.2991414364
7	12	23.2991414364
7	13	23.2991414364
7	14	23.2991414364
7	15	23.2991414364
7	16	23.2991414364
7	17	23.2991414364
7	18	23.2991414364
7	19	23.2991414364
8	-30	23.2991414364
8	-29	23.2991414364
8	-28	23.2991414364
8	-27	23.2991414364
8	-26	23.2991414364
8	-25	23.2991414364
8	-24	23.2991414364
8	-23	23.2991414364
8	-22	23.2991414364
8	-21	23.2991414364
8	-20	23.2991414364
8	-19	23.2991414364
8	-18	23.2991414364
8	-17	23.2991414364
8	-16	23.2991414364
8	-15	23.2991414364
8	-14	23.2991414364
8	-13	7.40624650438
8	-12	5.91791149119
8	-11	9.51314234694
8	-10	8.0358673343
8	-9	8.87538281844
8	-8	7.32909177656
8	-7	8.2042528074
8	-6	7.56700672126
8	-5	6.06788931295
8	-4	3.93175208421
8	-3	8.45467912164
8	-2	2.10159297836
8	-1	7.80168460093
8	0	7.4737812764
8	1	2.46659441382
8	2	6.58711932489
8	3	6.04144140553
8	4	5.83945653111
8	5	4.75698169499
8	6	2.7514741149
8	7	7.39168476275
8	8	5.44026757935
8	9	23.2991414364
8	10	23.2991414364
8	11	23.2991414364
8	12	23.2991414364
8	13	23.2991414364
8	14	23.2991414364
8	15	23.2991414364
8	16	23.2991414364
8	17	23.2991414364
8	18	23.2991414364
8	19	23.2991414364
9	-30	23.2991414364
9	-29	23.2991414364
9	-28	23.2991414364
9	-27	23.2991414364
9	-26	23.2991414364
9	-25	23.2991414364
9	-24	23.2991414364
9	-23	23.2991414364
9	-22	23.2991414364
9	-21	23.2991414364
9	-20	23.2991414364
9	-19	23.2991414364
9	-18	23.2991414364
9	-17	23.2991414364
9	-16	23.2991414364
9	-15	9.18437184527
9	-14	23.2991414364
9	-13	7.33802874111
9	-12	23.2991414364
9	-11	23.2991414364
9	-10	23.2991414364
9	-9	6.90567583784
9	-8	8.79314363604
9	-7	8.00326583636
9	-6	8.98611324032
9	-5	4.24950171595
9	-4	2.714667679
9	-3	8.57110255881
9	-2	8.09595819891
9	-1	4.12476774222
9	0	6.51434631453
9	1	5.54347544822
9	2	4.3987795132
9	3	6.14478609577
9	4	3.82538641112
9	5	4.67113624166
9	6	9.59268141532
9	7	5.99305193209
9	8	7.40893697126
9	9	23.2991414364
9	10	23.2991414364
9	11	23.2991414364
9	12	23.2991414364
9	13	23.2991414364
9	14	23.2991414364
9	15	23.2991414364
9	16	23.2991414364
9	17	23.2991414364
9	18	23.2991414364
[truncated: 1,501 more rows]
