# Supplementary material for: Exploration of the selective binding mechanism of protein kinase Aurora A selectivity via a comprehensive molecular modeling study
Source: PeerJ. 2019 Oct 22;7:e7832. doi: 10.7717/peerj.7832 (PMC6814069; doi:10.7717/peerj.7832)
Supplement: Data S1 — The raw data are corresponding to figure order. pse and pdb format files can be opened in PyMol 1.8. cdx files can be opened in Chemdraw 16.0. csv files can be opened in Excel. [file peerj-07-7832-s004.zip › Raw-data/Figure 12/Figure 12A.csv]

RC	1	2	3	4	5	6	7	8
-0.994375000000002	inf	inf	inf	inf	inf	inf	inf	--
-0.983125000000001	inf	inf	inf	inf	inf	inf	inf	--
-0.971875000000001	inf	inf	inf	inf	inf	inf	inf	--
-0.960625	inf	inf	inf	inf	inf	inf	inf	--
-0.949375	inf	inf	inf	inf	inf	inf	inf	--
-0.938124999999999	inf	inf	inf	inf	inf	inf	inf	--
-0.926874999999999	inf	inf	inf	inf	inf	inf	inf	--
-0.915625000000002	inf	inf	inf	inf	inf	inf	inf	--
-0.904375000000002	inf	inf	inf	inf	inf	inf	inf	--
-0.893125000000001	inf	inf	inf	inf	inf	inf	inf	--
-0.881875000000001	inf	inf	inf	inf	inf	inf	inf	--
-0.870625	inf	inf	inf	inf	inf	inf	inf	--
-0.859375	inf	inf	inf	inf	inf	inf	inf	--
-0.848125	inf	inf	inf	inf	inf	inf	inf	--
-0.836874999999999	inf	inf	inf	inf	inf	inf	inf	--
-0.825625000000002	inf	inf	inf	inf	inf	inf	inf	--
-0.814375000000002	inf	inf	inf	inf	inf	inf	inf	--
-0.803125000000001	inf	inf	inf	inf	inf	inf	inf	--
-0.791875000000001	inf	inf	inf	inf	inf	inf	inf	--
-0.780625000000001	inf	inf	inf	inf	inf	inf	inf	--
-0.769375	inf	inf	inf	inf	inf	inf	inf	--
-0.758125	inf	inf	inf	inf	inf	inf	inf	--
-0.746874999999999	inf	inf	inf	inf	inf	inf	inf	--
-0.735625000000002	inf	inf	inf	inf	inf	inf	inf	--
-0.724375000000002	inf	inf	inf	inf	inf	inf	inf	--
-0.713125000000002	inf	inf	inf	inf	inf	inf	inf	--
-0.701875000000001	inf	inf	inf	inf	inf	inf	inf	--
-0.690625000000001	inf	inf	inf	inf	inf	inf	inf	--
-0.679375	inf	inf	inf	inf	inf	inf	inf	--
-0.668125	inf	inf	inf	inf	inf	inf	inf	--
-0.656874999999999	inf	inf	inf	inf	inf	3.013831	3.105316	3.2714083416
-0.645624999999999	2.000831	2.41396	2.667635	2.845036	2.979984	3.087161	3.178644	3.3469477566
-0.634375000000002	inf	inf	inf	inf	inf	inf	inf	--
-0.623125000000002	inf	inf	inf	inf	inf	inf	inf	--
-0.611875000000001	inf	inf	inf	inf	inf	inf	inf	--
-0.600625000000001	inf	inf	inf	3.125819	3.260734	3.36789	3.459367	3.6361300476
-0.589375	2.348715	2.76185	3.015508	3.192874	3.327779	3.434929	3.526404	3.7051853838
-0.578125	1.987526	2.150883	2.404537	2.404672	2.539566	2.509244	2.600717	2.7515364552
-0.566875	2.479089	2.892227	3.145876	2.896221	3.031103	3.138237	3.229707	3.399515772
-0.555624999999999	2.542399	2.528536	2.78218	2.959516	3.094385	3.20151	3.043198	3.2073669888
-0.544375000000002	2.177457	2.590599	2.417235	2.594559	2.729413	2.836529	2.927994	3.0886755864
-0.533125000000002	2.238269	2.651413	2.655265	2.655354	2.790192	2.897297	2.988759	3.1512674478
-0.521875000000001	2.048055	2.283979	2.537605	2.577437	2.712257	2.819351	2.703532	2.8574162904
-0.510625000000001	2.106377	2.342303	2.458457	2.346199	2.481001	2.588083	2.542074	2.6910709266
-0.499375000000001	inf	2.826387	2.830217	2.580477	2.715258	2.727364	2.663997	2.749799538
-0.488125	2.042073	2.110485	2.209268	2.321605	2.344047	2.4511	2.447585	2.5937046642
-0.476875	2.096674	2.165089	2.198957	2.086641	2.221374	2.328411	2.347294	2.4903714834
-0.465624999999999	2.15004	2.218459	2.09069	2.002513	2.051121	2.131921	2.106778	2.2425764472
-0.454375000000002	2.202173	2.050872	1.909037	1.825718	1.939509	2.006751	2.079225	2.2141738332
-0.443125000000002	1.326516	1.513154	1.583593	1.579133	1.700807	1.770438	1.8499	1.9779046746
-0.431875000000002	1.958014	1.789368	1.865687	1.846626	1.944986	1.985277	1.988539	2.1067620906
-0.420625000000001	1.786747	1.714209	1.75647	1.703974	1.825002	1.856403	1.90216	2.009430855
-0.409375000000001	1.471889	1.408762	1.461801	1.461627	1.579274	1.677905	1.70687	1.8153782622
-0.398125	1.453009	1.487224	1.463792	1.499104	1.532621	1.611484	1.625772	1.7407248192
-0.386875	1.467769	1.397922	1.428996	1.394697	1.478288	1.538165	1.591205	1.7058278244
-0.375624999999999	1.718661	1.320362	1.324031	1.281227	1.366288	1.418696	1.448206	1.5519149142
-0.364374999999999	1.354959	1.063697	1.146707	1.112641	1.211536	1.278322	1.31126	1.39617855
-0.353125000000002	1.3551	1.207841	1.235941	1.203101	1.280786	1.329114	1.352287	1.4384074782
-0.341875000000002	1.088456	1.105646	1.107122	1.068808	1.146159	1.198319	1.241873	1.3257211116
-0.330625000000001	0.997148	0.983384	1.05221	1.037344	1.105996	1.144846	1.173185	1.2570067716
-0.319375000000001	0.895427	0.921953	0.965604	0.900383	0.975306	1.016411	1.059031	1.1279876142
-0.308125	1.033459	0.895263	0.888812	0.833903	0.911251	0.973085	1.000323	1.0812742254
-0.296875	0.887045	0.793199	0.822209	0.804946	0.865511	0.896825	0.923301	0.9977868174
-0.285625	0.832227	0.722704	0.7476	0.741932	0.788332	0.825271	0.848683	0.9105711156
-0.274374999999999	0.732641	0.702449	0.701937	0.708318	0.759912	0.795672	0.808174	0.8757925938
-0.263125000000002	0.651536	0.577334	0.619028	0.602476	0.669502	0.709685	0.740584	0.8088635904
-0.251875000000002	0.607679	0.554804	0.590249	0.567656	0.623631	0.655755	0.685636	0.74601933
-0.240625000000001	0.586837	0.492755	0.533572	0.526701	0.568721	0.603936	0.62849	0.6916288908
-0.229375000000001	0.461488	0.401665	0.414211	0.388232	0.448486	0.486603	0.514203	0.5711779068
-0.218125000000001	0.374348	0.342165	0.371499	0.365788	0.411683	0.450682	0.475972	0.5270049912
-0.206875	0.446662	0.390574	0.399516	0.40715	0.454601	0.485032	0.503121	0.5501226792
-0.195625	0.30705	0.255025	0.278765	0.272704	0.316335	0.344592	0.370404	0.4199373354
-0.184374999999999	0.253991	0.24274	0.266987	0.267004	0.305072	0.336022	0.35765	0.4047954558
-0.173125000000002	0.236494	0.20753	0.245881	0.236123	0.276602	0.300548	0.319472	0.3641777604
-0.161875000000002	0.286878	0.214547	0.233296	0.224615	0.25549	0.28133	0.301159	0.3360223944
-0.150625000000002	0.235814	0.183927	0.184268	0.177507	0.205836	0.236802	0.256951	0.287703954
-0.139375000000001	0.141358	0.109578	0.121139	0.120152	0.141086	0.152327	0.169439	0.2015050596
-0.128125000000001	0.161437	0.143135	0.145438	0.134141	0.156078	0.176849	0.18668	0.2181778164
-0.116875	0.131216	0.092105	0.10846	0.109145	0.135643	0.151337	0.166291	0.1948437864
-0.105625	0.099207	0.047496	0.057361	0.035696	0.056526	0.072134	0.085122	0.109721451
-0.0943749999999994	0.094053	0.084365	0.084758	0.080427	0.098687	0.113953	0.125656	0.1459731588
-0.083124999999999	0.103912	0.063735	0.079163	0.072088	0.087517	0.099118	0.105143	0.128455638
-0.0718750000000021	0.112306	0.076287	0.071713	0.059832	0.072597	0.086267	0.094739	0.1128573798
-0.0606250000000017	0.13329	0.096258	0.097898	0.079207	0.089265	0.095875	0.098865	0.107460162
-0.0493750000000013	0.014671	0.013719	0.013427	0.004635	0.00291	0.009365	0.014474	0.021134553
-0.0381250000000009	0.082732	0.050117	0.055673	0.044586	0.04174	0.054482	0.056794	0.064341141
-0.0268750000000004	0.056301	0.046458	0.053288	0.051449	0.042166	0.054357	0.055314	0.0620932446
-0.015625	0	0	0	0	0	0	0	0
-0.00437499999999957	0.062543	0.051552	0.066934	0.066474	0.057724	0.057868	0.057961	0.05593986
0.00687500000000085	0.109435	0.087852	0.085336	0.085167	0.072297	0.067057	0.065848	0.058644135
0.0181249999999977	0.070193	0.095057	0.088913	0.093358	0.081424	0.075685	0.06632	0.0624126066
0.0293749999999982	0.114873	0.108222	0.105026	0.11555	0.100492	0.087684	0.082287	0.077486493
0.0406249999999986	0.079479	0.081088	0.07776	0.091845	0.079065	0.064056	0.050277	0.0320742468
0.051874999999999	0.138668	0.13553	0.131885	0.135215	0.122103	0.109982	0.100459	0.0823789128
0.0631249999999994	0.140851	0.136378	0.145382	0.155443	0.12619	0.113693	0.103827	0.0834431094
0.0743749999999999	0.12067	0.11324	0.123672	0.133026	0.114794	0.096339	0.080764	0.0568742514
0.0856250000000003	0.168767	0.168768	0.156535	0.185213	0.172775	0.15316	0.136591	0.1085429022
0.0968750000000007	0.158764	0.17836	0.186743	0.211672	0.191582	0.169348	0.153853	0.1207250172
0.108124999999998	0.187915	0.196784	0.198343	0.227919	0.211175	0.189746	0.172333	0.1377305286
0.119374999999998	0.175088	0.1976	0.215009	0.256305	0.229336	0.200054	0.182733	0.1529218578
0.130624999999998	0.205146	0.209834	0.208769	0.2365	0.213367	0.177104	0.163718	0.1262365872
0.141874999999999	0.240286	0.249013	0.253013	0.288369	0.269017	0.241278	0.216453	0.1819034442
0.153124999999999	0.273583	0.285342	0.271677	0.302089	0.282284	0.258853	0.236032	0.1966826934
0.164375	0.208124	0.23388	0.232267	0.260003	0.24306	0.212673	0.194573	0.1548668754
0.175625	0.277042	0.299697	0.300846	0.332112	0.31446	0.290355	0.262811	0.2218978686
0.186875000000001	0.30257	0.315607	0.299608	0.341874	0.319874	0.291168	0.272037	0.2315776278
0.198125000000001	0.278345	0.292925	0.296036	0.333586	0.315847	0.286244	0.267315	0.2292215604
0.209374999999998	0.307761	0.330331	0.34353	0.374974	0.349341	0.322451	0.299479	0.2556894588
0.220624999999998	0.262885	0.27368	0.270984	0.301872	0.293094	0.268078	0.241654	0.193672449
0.231874999999999	0.358161	0.361609	0.349136	0.362076	0.343515	0.320638	0.30209	0.2561169918
0.243124999999999	0.348616	0.355081	0.353584	0.37472	0.359105	0.327684	0.303833	0.2624094534
0.254375	0.354691	0.33972	0.325758	0.340827	0.320047	0.2937	0.268349	0.224248785
0.265625	0.374886	0.387546	0.369672	0.374982	0.353329	0.325313	0.299058	0.2593672728
0.276875	0.388206	0.387504	0.391285	0.39646	0.367447	0.336811	0.316896	0.2743721358
0.288125000000001	0.441208	0.435747	0.405231	0.404385	0.368051	0.332233	0.311707	0.2694879576
0.299374999999998	0.453963	0.460921	0.444862	0.43174	0.390648	0.349946	0.327696	0.2868581598
0.310624999999998	0.406752	0.397565	0.380647	0.373342	0.335376	0.300373	0.273421	0.229647033
0.321874999999999	0.497323	0.484364	0.482717	0.450581	0.407978	0.363832	0.340583	0.2969839956
0.333124999999999	0.496716	0.492108	0.490779	0.455938	0.406961	0.370411	0.351584	0.3080782194
0.344374999999999	0.52147	0.503974	0.463903	0.422816	0.373606	0.32551	0.305167	0.2612360556
0.355625	0.576934	0.585013	0.548812	0.506932	0.45194	0.402423	0.386755	0.3475729968
0.366875	0.619076	0.603596	0.582329	0.528646	0.472133	0.423505	0.400556	0.355382943
0.378125000000001	0.668545	0.669834	0.635944	0.557354	0.497351	0.438469	0.419002	0.382374183
0.389374999999998	0.608611	0.623681	0.582753	0.515573	0.442219	0.389588	0.370866	0.3297216912
0.400624999999998	0.733465	0.719806	0.69452	0.61043	0.53247	0.474079	0.45498	0.412605402
0.411874999999998	0.783211	0.771229	0.743987	0.651245	0.560554	0.502243	0.484471	0.4406587782
0.423124999999999	0.825169	0.824117	0.789908	0.703862	0.609543	0.548989	0.534418	0.4872567846
0.434374999999999	0.817356	0.804745	0.76747	0.658784	0.568492	0.504877	0.494105	0.453797949
0.445625	0.895406	0.910683	0.880886	0.769259	0.671293	0.605248	0.585579	0.5431193796
0.456875	0.917212	0.942381	0.923542	0.813303	0.711894	0.641002	0.628732	0.5893341516
0.468125000000001	0.981902	0.989207	0.988584	0.868686	0.760356	0.687501	0.668555	0.6287228184
0.479375000000001	1.006337	0.995633	0.978303	0.84075	0.738818	0.66219	0.649114	0.6130658388
0.490624999999998	1.038574	1.066792	1.052156	0.934126	0.82018	0.753398	0.744036	0.7079822856
0.501874999999998	1.072265	1.088446	1.093147	0.959722	0.843184	0.774515	0.768455	0.7349281968
0.513124999999999	1.075995	1.106787	1.114341	0.975806	0.865506	0.805922	0.806063	0.7713128004
0.524374999999999	1.045472	1.086881	1.113925	0.981196	0.872826	0.81022	0.807923	0.7705422108
0.535625	1.123862	1.170933	1.19139	1.067606	0.952559	0.884653	0.889072	0.8638680288
0.546875	1.168778	1.216055	1.226705	1.094371	0.992148	0.924537	0.921988	0.8978131188
0.558125	1.208186	1.247135	1.261286	1.131008	1.016099	0.956467	0.959929	0.9353000364
0.569375000000001	1.164699	1.210407	1.228447	1.090184	0.986505	0.934995	0.93663	0.9180153408
0.580624999999998	1.252454	1.280175	1.310854	1.197676	1.091638	1.031658	1.037319	1.0116986382
0.591874999999998	1.295409	1.302419	1.327136	1.210371	1.10923	1.046239	1.045096	1.030550268
0.603124999999999	1.309659	1.325597	1.333625	1.211329	1.112885	1.06298	1.068891	1.0555624938
0.614374999999999	1.263742	1.276935	1.301978	1.205047	1.111501	1.060091	1.060296	1.048944489
0.625624999999999	1.290847	1.28206	1.28811	1.185363	1.091362	1.038296	1.042303	1.0192984236
0.636875	1.373934	1.338501	1.332449	1.233778	1.143897	1.09527	1.095901	1.089137742
0.648125	1.417585	1.373472	1.357201	1.250529	1.160442	1.104992	1.105971	1.0986444276
0.659375000000001	1.433894	1.346841	1.341458	1.21809	1.127037	1.076645	1.069772	1.0571871192
0.670624999999998	1.450989	1.378782	1.361987	1.244398	1.157553	1.098142	1.087801	1.068976728
0.681874999999998	1.505674	1.417076	1.387185	1.268619	1.177439	1.119185	1.102525	1.0878592638
0.693124999999998	1.565194	1.455637	1.399466	1.288688	1.186421	1.130655	1.118237	1.0973989158
0.704374999999999	1.596416	1.454531	1.405505	1.281397	1.185242	1.124001	1.104819	1.0862336082
0.715624999999999	1.579863	1.424827	1.346129	1.215038	1.115859	1.051607	1.040183	1.017729429
0.726875	1.737511	1.537194	1.453097	1.32202	1.203114	1.137053	1.116706	1.096158555
0.738125	1.757471	1.546003	1.438929	1.304022	1.1935	1.123833	1.108233	1.078614249
0.749375000000001	1.779804	1.522824	1.409348	1.266094	1.152286	1.075774	1.049436	1.0214752362
0.760625000000001	1.875696	1.64679	1.502926	1.355424	1.234845	1.154717	1.126128	1.1006801028
0.771874999999998	1.948677	1.680275	1.536628	1.368757	1.241778	1.151393	1.119691	1.0855310118
0.783124999999998	2.012654	1.674221	1.522069	1.364735	1.23344	1.151504	1.116689	1.086464373
0.794374999999999	2.053766	1.740197	1.565112	1.400497	1.25617	1.173546	1.140624	1.1053932678
0.805624999999999	2.086919	1.69979	1.523656	1.358288	1.224563	1.137304	1.102416	1.0640770968
0.816875	2.217443	1.82635	1.617825	1.444497	1.302213	1.208919	1.174654	1.1352845208
0.828125	2.28451	1.85729	1.6412	1.45864	1.311683	1.221247	1.18253	1.1426174844
0.839375	2.189632	1.825033	1.629302	1.459058	1.301845	1.209928	1.168025	1.1175228426
0.850625000000001	2.385147	1.978904	1.72781	1.540549	1.376485	1.279163	1.240044	1.1893885644
0.861874999999998	2.409873	1.999638	1.758655	1.581967	1.399197	1.29599	1.260342	1.2153238494
0.873124999999998	2.470852	2.034614	1.799287	1.61307	1.443189	1.341576	1.30181	1.2562392726
0.884374999999999	2.543826	2.081874	1.835817	1.647508	1.472574	1.358077	1.316007	1.2726441774
0.895624999999999	2.541253	2.072126	1.800051	1.608944	1.430822	1.323781	1.282161	1.23134655
0.906874999999999	2.545577	2.134429	1.887831	1.703688	1.514849	1.408949	1.364183	1.3180007928
0.918125	2.644341	2.206554	1.929832	1.735873	1.553515	1.444558	1.405486	1.3596589902
0.929375	2.597037	2.164104	1.90106	1.713544	1.529317	1.419558	1.379594	1.334567439
0.940625000000001	2.687251	2.254082	1.983373	1.800518	1.609757	1.496616	1.459847	1.4164127082
0.951874999999998	2.649446	2.268541	2.026522	1.831472	1.636035	1.526325	1.49128	1.448677542
0.963124999999998	2.692848	2.297282	2.044573	1.848992	1.651847	1.542318	1.510245	1.4704260942
0.974374999999998	2.737659	2.351659	2.103408	1.911044	1.712671	1.597506	1.560802	1.5166892856
0.985624999999999	2.667213	2.290637	2.041753	1.86329	1.670935	1.555766	1.523319	1.4815295898
0.996874999999999	2.728895	2.379709	2.126694	1.949969	1.750796	1.640626	1.609651	1.5736902516
1.008125	2.801937	2.421409	2.174773	1.990662	1.789421	1.674414	1.646753	1.605953025
1.019375	2.792957	2.415643	2.156638	1.961027	1.739346	1.628761	1.606657	1.564817139
1.030625	2.863474	2.493158	2.23164	2.044385	1.834705	1.719979	1.691799	1.6563823452
1.041875	2.847163	2.511345	2.24599	2.05742	1.856708	1.736553	1.709714	1.6805559882
1.053125	2.871312	2.503033	2.261227	2.077205	1.882647	1.76054	1.735555	1.7034532134
1.064375	2.926879	2.556799	2.305882	2.128151	1.927014	1.808826	1.783523	1.7522816028
1.075625	2.93151	2.542095	2.279671	2.087685	1.89227	1.774807	1.741778	1.7021654634
1.086875	3.005214	2.61349	2.337427	2.146227	1.951454	1.83523	1.804497	1.7757526494
1.098125	3.058874	2.67712	2.409171	2.216908	2.015383	1.888206	1.850573	1.8184070502
1.109375	3.051715	2.665528	2.379078	2.185026	1.983005	1.860418	1.816738	1.7814589272
1.120625	3.131432	2.743537	2.46006	2.269815	2.063691	1.94408	1.909974	1.8741563232
1.131875	3.162886	2.789539	2.501795	2.307054	2.102875	1.980043	1.934697	1.901053815
1.143125	3.239158	2.828237	2.5416	2.332823	2.131998	2.004793	1.954791	1.9155827256
1.154375	3.26216	2.866599	2.564821	2.366099	2.161884	2.034049	1.984697	1.9469554062
1.165625	3.285595	2.86942	2.569	2.362601	2.158181	2.027262	1.971976	1.9295450262
1.176875	3.391139	2.963466	2.648281	2.452043	2.247342	2.120904	2.062122	2.0183492964
1.188125	3.469453	3.030061	2.719111	2.505348	2.290706	2.160429	2.094256	2.0433161934
1.199375	3.416303	2.984397	2.681188	2.481351	2.272696	2.138271	2.070463	2.0172160764
1.210625	3.559958	3.119353	2.806867	2.610399	2.399428	2.255071	2.186532	2.1325078188
1.221875	3.594856	3.175731	2.835738	2.639174	2.422909	2.281484	2.204376	2.1457376472
1.233125	3.678375	3.20454	2.879429	2.679777	2.468799	2.335289	2.25247	2.1896942208
1.244375	3.701657	3.278432	2.950942	2.738897	2.537322	2.396304	2.307192	2.2418450052
1.255625	3.732056	3.278058	2.93143	2.728645	2.525242	2.37964	2.287169	2.2176579696
1.266875	3.849427	3.392981	3.043057	2.833663	2.631965	2.494464	2.399441	2.3365646838
1.278125	3.874689	3.416063	3.084192	2.883857	2.676435	2.527568	2.435483	2.3679013074
1.289375	3.864168	3.415535	3.093841	2.886452	2.676201	2.533653	2.429057	2.3677735626
1.300625	4.020883	3.534043	3.211487	3.012959	2.807373	2.655257	2.548003	2.4804784728
1.311875	4.034237	3.575665	3.244412	3.035245	2.829782	2.68575	2.580432	2.5132800408
1.323125	4.115363	3.63777	3.311459	3.099358	2.894927	2.7548	2.642117	2.5769350686
1.334375	4.139639	3.684382	3.358222	3.158329	2.944106	2.804442	2.690587	2.6207113572
1.345625	4.137775	3.694099	3.357252	3.155903	2.946223	2.806522	2.697832	2.6324463654
1.356875	4.264261	3.788424	3.466489	3.262189	3.054883	2.909653	2.791833	2.7343815648
1.368125	4.209683	3.79639	3.478848	3.284894	3.090332	2.954349	2.833105	2.7719096904
1.379375	4.274645	3.811752	3.494154	3.292759	3.088327	2.949008	2.834897	2.7749549616
1.390625	4.363997	3.903425	3.587604	3.385322	3.183208	3.044111	2.929949	2.877008634
1.401875	4.423828	3.968662	3.651619	3.442851	3.230987	3.090125	2.982942	2.9315000328
1.413125	4.479061	4.026261	3.69444	3.475251	3.274696	3.128978	3.017922	2.9698378956
1.424375	4.537027	4.086196	3.750244	3.541757	3.327604	3.179732	3.064538	3.0149204778
1.435625	4.485979	4.068977	3.730623	3.52139	3.304123	3.161488	3.040433	2.995157121
1.446875	4.602161	4.182226	3.824223	3.597673	3.382493	3.234605	3.122579	3.0836832372
1.458125	4.647094	4.21554	3.84965	3.617733	3.413166	3.269458	3.163546	3.1238301312
1.469375	4.674371	4.23033	3.862616	3.631455	3.407794	3.256984	3.142767	3.1072902702
1.480625	4.786228	4.351916	3.967947	3.729446	3.512008	3.35447	3.242339	3.205616679
1.491875	4.904589	4.452826	4.049877	3.786298	3.548023	3.384086	3.266552	3.233854461
1.503125	4.908902	4.517374	4.110269	3.852432	3.61039	3.448768	3.330276	3.2929693974
1.514375	4.984702	4.558294	4.148275	3.880535	3.63004	3.465612	3.349441	3.3171832182
1.525625	4.992946	4.590516	4.148122	3.880469	3.633984	3.464448	3.339237	3.3039832656
1.536875	5.127525	4.708613	4.250678	3.980462	3.723546	3.556697	3.428175	3.3894692616
1.548125	5.224208	4.788314	4.316064	4.03186	3.770899	3.595643	3.463951	3.4268995182
1.559375	5.243771	4.804377	4.320871	4.029614	3.76669	3.588504	3.455478	3.4145123934
1.570625	5.347327	4.908945	4.416007	4.120838	3.853514	3.669776	3.52746	3.4803308412
1.581875	5.456691	5.013634	4.493481	4.193519	3.915579	3.730562	3.584746	3.5363077884
1.593125	5.528797	5.066513	4.563238	4.264248	3.979067	3.789563	3.637766	3.5880701874
1.604375	5.592198	5.166262	4.621297	4.314991	4.032083	3.840784	3.686957	3.6309254772
1.615625	5.628723	5.17587	4.605822	4.300511	4.020884	3.831884	3.675285	3.6148564176
1.626875	5.746491	5.282133	4.717712	4.417288	4.125036	3.936243	3.771519	3.7082337456
1.638125	5.788622	5.382134	4.788192	4.490039	4.203979	4.006784	3.835076	3.7644558804
1.649375	5.788224	5.361264	4.78001	4.484376	4.197771	3.995786	3.822913	3.7509582
1.660625	6.016636	5.53216	4.921677	4.61976	4.329798	4.129693	3.951975	3.870162642
1.671875	6.045092	5.598801	4.994387	4.687687	4.394555	4.203815	4.010455	3.9206661366
1.683125	6.116301	5.641861	5.029115	4.709704	4.426711	4.239821	4.049872	3.9513959724
1.694375	6.137579	5.651821	5.0495	4.743993	4.453171	4.256655	4.056872	3.9583560036
1.705625	6.203332	5.754445	5.134089	4.845753	4.552661	4.361183	4.159114	4.0569523248
1.716875	6.253712	5.829366	5.209396	4.920115	4.630592	4.440468	4.237407	4.1309927988
1.728125	6.417858	5.915474	5.283919	5.001214	4.702957	4.508662	4.309794	4.192919151
1.739375	6.440739	5.936061	5.339882	5.064607	4.769975	4.582195	4.36873	4.24844178
1.750625	6.435005	5.96926	5.352556	5.065516	4.782325	4.593456	4.381813	4.2521072316
1.761875	6.546745	6.048723	5.446229	5.177475	4.892366	4.708887	4.502187	4.3709665566
1.773125	6.593515	6.107117	5.486857	5.233264	4.953259	4.770779	4.55853	4.4213824842
1.784375	6.574331	6.112492	5.511137	5.250651	4.962214	4.784691	4.572539	4.4318060478
1.795625	6.660514	6.208581	5.604502	5.34885	5.070557	4.898993	4.678109	4.535100081
1.806875	6.711094	6.274184	5.670444	5.419289	5.140386	4.963325	4.744707	4.5949680936
1.818125	6.699075	6.295174	5.70154	5.453572	5.186427	5.021417	4.813874	4.6621783416
1.829375	6.780719	6.352109	5.775137	5.527494	5.262876	5.097091	4.886438	4.7330591922
1.840625	6.803554	6.350948	5.777049	5.53773	5.27697	5.112404	4.898705	4.749917385
1.851875	6.920096	6.490332	5.899019	5.652869	5.391644	5.22706	5.022256	4.8787263816
1.863125	7.011483	6.56908	5.974588	5.726591	5.469871	5.307387	5.099047	4.942683258
1.874375	7.011881	6.559603	5.978686	5.729764	5.464376	5.306049	5.106125	4.9509547338
1.885625	7.063925	6.654287	6.074521	5.833785	5.575843	5.41609	5.222432	5.0701519644
1.896875	7.148955	6.753488	6.151661	5.901823	5.639635	5.481231	5.280239	5.1431004264
1.908125	7.223833	6.809014	6.228928	5.972392	5.710525	5.555272	5.361468	5.2225700544
1.919375	7.291682	6.893891	6.28316	6.021631	5.76548	5.605849	5.41343	5.2687508298
1.930625	7.311183	6.898493	6.299305	6.030643	5.770681	5.611434	5.421046	5.277941244
1.941875	7.473425	7.055384	6.42698	6.16119	5.902123	5.744431	5.553603	5.423982396
1.953125	7.503797	7.105605	6.49301	6.225372	5.964558	5.805403	5.619118	5.4951918804
1.964375	7.489442	7.141971	6.525005	6.250456	5.98781	5.825169	5.639319	5.5125981396
1.975625	7.619293	7.258635	6.639364	6.35802	6.093681	5.930439	5.745123	5.631670716
1.986875	7.670782	7.328684	6.699142	6.40257	6.135133	5.974315	5.791989	5.6796739152
1.998125	7.802441	7.455051	6.808908	6.505566	6.239497	6.076026	5.888939	5.776650762
2.009375	7.847263	7.486807	6.872058	6.564379	6.287217	6.11736	5.92953	5.8228799568
2.020625	7.942722	7.565873	6.910955	6.582229	6.300921	6.130884	5.941883	5.8380465612
2.031875	7.970824	7.659584	7.015595	6.682912	6.396358	6.22073	6.032543	5.9389649532
2.043125	8.097647	7.76598	7.117206	6.767435	6.472823	6.289473	6.096824	6.0056786448
2.054375	8.161887	7.827026	7.136797	6.773364	6.480349	6.294231	6.096817	6.006694422
2.065625	8.193174	7.915192	7.249426	6.872658	6.567618	6.376063	6.184519	6.0927336354
2.076875	8.333253	8.040523	7.359374	6.967637	6.6515	6.455699	6.25911	6.1744295256
2.088125	8.332458	8.067233	7.366868	6.965705	6.648529	6.447971	6.243447	6.1585840194
2.099375	8.46487	8.183506	7.492582	7.063402	6.731161	6.516274	6.309035	6.2249814396
2.110625	8.460199	8.187254	7.494945	7.051302	6.711581	6.494449	6.281765	6.1956207396
2.121875	8.59627	8.320077	7.63082	7.1647	6.80996	6.590527	6.369966	6.2837862858
2.133125	8.644227	8.411298	7.691726	7.189304	6.811699	6.584438	6.361282	6.2714846676
2.144375	8.648438	8.398038	7.680332	7.166655	6.794403	6.552681	6.322668	6.230582637
2.155625	8.81651	8.529513	7.806647	7.277368	6.885093	6.635154	6.397465	6.3022464396
2.166875	8.842058	8.553353	7.857972	7.308985	6.901671	6.647941	6.415501	6.3187481832
2.178125	8.88101	8.626763	7.915355	7.33939	6.932251	6.667818	6.414421	6.3123733056
2.189375	9.009353	8.709734	7.989462	7.387357	6.96651	6.689509	6.437473	6.3275625744
2.200625	8.984549	8.706175	7.992153	7.375176	6.931228	6.644541	6.383644	6.270101109
2.211875	9.103674	8.827131	8.115418	7.463175	7.004491	6.711783	6.445304	6.332505474
2.223125	9.144495	8.85148	8.139201	7.477227	7.014239	6.719785	6.44651	6.3257535432
2.234375	9.156954	8.850115	8.126249	7.445624	6.969688	6.663539	6.38203	6.2546491392
2.245625	9.307915	8.992718	8.245674	7.547274	7.061671	6.748216	6.460842	6.326813619
2.256875	9.387862	9.039189	8.299453	7.583404	7.073692	6.756314	6.463119	6.3321243
2.268125	9.433626	9.110273	8.361486	7.615141	7.102797	6.775039	6.477227	6.3370455654
2.279375	9.519781	9.15544	8.402026	7.651541	7.128261	6.791366	6.487712	6.3412446606
2.290625	9.478461	9.14914	8.414998	7.656265	7.10991	6.758824	6.439624	6.2838007086
2.301875	9.562454	9.225816	8.498541	7.711375	7.169941	6.813308	6.495768	6.3343773474
2.313125	9.688409	9.302299	8.554253	7.765721	7.195205	6.837403	6.509742	6.3474289512
2.324375	9.674027	9.274495	8.528985	7.744517	7.172426	6.811112	6.480348	6.3118180278
2.335625	9.803094	9.393076	8.634086	7.831755	7.253797	6.879084	6.542708	6.3740101716
2.346875	9.938642	9.527664	8.761807	7.922172	7.308568	6.929354	6.585218	6.4044350682
2.358125	10.003817	9.565721	8.788062	7.938462	7.327345	6.9387	6.587916	6.4110293784
2.369375	10.007862	9.59146	8.840713	7.995667	7.374621	6.978103	6.621728	6.4345601766
2.380625	10.052562	9.609999	8.851206	8.002486	7.362686	6.964368	6.602845	6.4127498124
2.391875	10.191176	9.730418	8.955939	8.088514	7.447973	7.038304	6.673897	6.4715453868
2.403125	10.232875	9.779844	9.006568	8.123662	7.468518	7.062868	6.691794	6.4939450254
2.414375	10.349698	9.866175	9.074446	8.165961	7.491264	7.066771	6.692124	6.485021433
2.425625	10.463058	9.957751	9.169988	8.264819	7.595609	7.16848	6.789823	6.576611364
2.436875	10.494377	10.032111	9.247254	8.339129	7.656733	7.221566	6.82981	6.6155591052
2.448125	10.600069	10.089677	9.311074	8.401112	7.68991	7.24851	6.852957	6.6337751016
2.459375	10.70729	10.181739	9.401054	8.480968	7.764102	7.312951	6.916723	6.685761054
2.470625	10.70712	10.185956	9.413804	8.469209	7.759394	7.295341	6.895167	6.6644956656
2.481875	10.891947	10.358017	9.555465	8.599148	7.871638	7.407768	7.004253	6.7699479678
2.493125	10.927609	10.407053	9.619717	8.675138	7.946553	7.469204	7.055726	6.8139962292
2.504375	11.031044	10.476926	9.655229	8.704119	7.951705	7.472415	7.057271	6.8137314678
2.515625	11.185718	10.599794	9.80933	8.8453	8.100325	7.613145	7.184387	6.9356278224
2.526875	11.282152	10.729281	9.903195	8.924634	8.162047	7.666444	7.244682	6.986430075
2.538125	11.33286	10.746153	9.946113	8.97959	8.220633	7.730085	7.293701	7.0334411916
2.549375	11.398999	10.815176	10.016422	9.05671	8.288667	7.791905	7.363142	7.1072241156
2.560625	11.453828	10.891984	10.079246	9.107047	8.320721	7.815919	7.377199	7.1103044136
2.571875	11.655994	11.095072	10.249121	9.250233	8.469436	7.955314	7.510617	7.2367666146
2.583125	11.728304	11.125991	10.324937	9.331692	8.530849	8.003284	7.55763	7.287444213
2.594375	11.810493	11.207581	10.364714	9.368604	8.557431	8.039997	7.59221	7.3125594588
2.605625	12.033046	11.429857	10.563159	9.534688	8.72139	8.197425	7.744617	7.454413878
2.616875	12.108553	11.436465	10.607526	9.602558	8.801889	8.257552	7.799734	7.5120370848
2.628125	12.184554	11.575008	10.714254	9.690385	8.866877	8.333999	7.882475	7.5811676256
2.639375	12.318776	11.707392	10.866636	9.826437	8.993921	8.444934	7.987436	7.6913351532
2.650625	12.342334	11.721706	10.865667	9.832297	9.004933	8.464715	8.011604	7.705885698
2.661875	12.64679	11.89548	11.068162	10.019878	9.167192	8.616726	8.156514	7.8421574634
2.673125	12.562204	11.980912	11.143082	10.138602	9.282679	8.728269	8.256316	7.933436274
2.684375	12.646094	12.074543	11.205856	10.181045	9.311991	8.756421	8.286417	7.9639981872
2.695625	12.919483	12.289233	11.403471	10.350452	9.475271	8.907792	8.42994	8.1109891836
2.706875	12.921796	12.27014	11.441828	10.433538	9.563271	8.996489	8.532927	8.202359682
2.718125	13.063361	12.506003	11.623379	10.542656	9.671208	9.116687	8.6478	8.3072206494
2.729375	13.048245	12.543241	11.729108	10.687253	9.789751	9.217812	8.743714	8.380450356
2.740625	13.27066	12.711607	11.836667	10.750147	9.853311	9.295512	8.811631	8.4524695776
2.751875	13.367425	12.861319	11.971737	10.928054	10.027222	9.461002	8.968922	8.5888021248
2.763125	13.468085	12.951551	12.097751	11.021653	10.123594	9.538303	9.064781	8.6924392146
2.774375	13.428962	12.905428	12.099244	11.111214	10.216506	9.645975	9.154567	8.7375722766
2.785625	13.488004	13.102627	12.287748	11.288852	10.383397	9.823012	9.333547	8.9371694058
2.796875	13.760226	13.194961	12.383824	11.328092	10.442291	9.891129	9.403222	9.0171623754
2.808125	13.646425	13.218417	12.384245	11.411469	10.531566	9.988383	9.526548	9.1130523612
2.819375	13.637647	13.276676	12.529295	11.571079	10.714983	10.13504	9.651982	9.2449612296
2.830625	13.634033	13.295072	12.537444	11.606866	10.755335	10.179851	9.694037	9.2874095904
2.841875	13.908696	13.551414	12.780894	11.793275	10.944732	10.350289	9.86477	9.4689194982
2.853125	13.79713	13.44696	12.716157	11.794239	10.974411	10.410974	9.949261	9.5696339106
2.864375	13.996627	13.578769	12.881639	11.942142	11.066255	10.49253	10.013892	9.6148019994
2.875625	13.825756	13.45026	12.74109	11.861064	11.081256	10.542111	10.099393	9.6876958608
2.886875	13.892891	13.581754	12.815508	11.973186	11.240289	10.676518	10.242224	9.8643329226
2.898125	13.869322	13.479294	12.79517	11.983548	11.217331	10.694511	10.257566	9.8891102628
2.909375	13.86046	13.450518	12.784636	11.985867	11.263952	10.787418	10.338103	9.9583520652
2.920625	13.789746	13.407841	12.710843	11.899053	11.200612	10.69349	10.269756	9.9427661694
2.931875	13.906116	13.49583	12.801204	11.977953	11.299457	10.75254	10.349316	10.0157939568
2.943125	13.900241	13.462648	12.780525	11.962198	11.292024	10.803243	10.369409	10.0719831252
2.954375	13.872212	13.466407	12.789584	11.991541	11.309132	10.800969	10.391519	10.1096699016
2.965625	13.86181	13.432418	12.709105	11.876457	11.20777	10.714773	10.314728	10.0337132556
2.976875	13.934233	13.50407	12.789363	11.979757	11.285943	10.767043	10.373462	10.128478263
2.988125	13.93526	13.489001	12.76381	11.948155	11.287651	10.776054	10.368602	10.1150485758
2.999375	13.935008	13.44173	12.705444	11.885218	11.207731	10.696022	10.27371	10.0289032518
3.010625	13.833955	13.349328	12.613329	11.793864	11.126733	10.622691	10.233768	9.9944605752
3.021875	13.950362	13.414244	12.667883	11.852689	11.165439	10.644931	10.245818	10.0078923228
3.033125	13.910626	13.465989	12.691093	11.857723	11.16757	10.666512	10.254011	10.0275990186
3.044375	13.895229	13.38955	12.624895	11.784592	11.109942	10.593099	10.178917	9.9505719948
3.055625	13.768907	13.303769	12.551066	11.697935	11.013512	10.49104	10.074048	9.848191749
3.066875	13.854287	13.369617	12.621987	11.778801	11.071271	10.5559	10.144505	9.9252795546
3.078125	13.848424	13.320289	12.566193	11.717494	11.012852	10.5062	10.096753	9.8747492748
3.089375	13.800962	13.288164	12.514004	11.658006	10.950704	10.42631	10.009053	9.7821775632
3.100625	13.843427	13.289073	12.515655	11.668148	10.968044	10.46048	10.043641	9.8171095848
3.111875	13.845317	13.30427	12.524813	11.665458	10.966412	10.431164	10.004693	9.7771615194
3.123125	13.843985	13.31282	12.534681	11.674517	10.950872	10.434263	10.012412	9.7848220866
3.134375	13.921454	13.3156	12.524852	11.663281	10.946294	10.424489	9.994893	9.757575357
3.145625	13.782524	13.206927	12.430824	11.565164	10.840669	10.32415	9.901432	9.6651478734
3.156875	13.83989	13.262331	12.476586	11.605413	10.878729	10.362346	9.93559	9.703170495
3.168125	13.866045	13.295512	12.506766	11.625562	10.890866	10.381216	9.956817	9.7155813144
3.179375	13.819848	13.22936	12.436406	11.556106	10.82326	10.306232	9.873599	9.6333919584
3.190625	13.843976	13.267068	12.484542	11.596757	10.857071	10.340005	9.907494	9.6700207194
3.201875	13.866522	13.286875	12.484371	11.589785	10.840796	10.331414	9.904179	9.67012683
3.213125	13.864306	13.28941	12.493686	11.599349	10.843033	10.342672	9.90873	9.6612640194
3.224375	13.943972	13.342031	12.549707	11.646049	10.888046	10.371956	9.931804	9.6837697686
3.235625	13.857511	13.281964	12.458044	11.546777	10.793074	10.289722	9.850919	9.6028362264
3.246875	13.957489	13.348648	12.53453	11.61499	10.850976	10.336832	9.899042	9.655029249
3.258125	13.946515	13.340583	12.529946	11.618965	10.851401	10.344897	9.90487	9.6605315472
3.269375	13.888061	13.314003	12.495678	11.579563	10.805977	10.307746	9.865794	9.6156817902
3.280625	14.002054	13.389457	12.573393	11.640085	10.87104	10.367719	9.922059	9.6763296642
3.291875	13.99352	13.407753	12.566993	11.634638	10.861483	10.353289	9.92023	9.6781242726
3.303125	14.008834	13.433911	12.603082	11.654316	10.878651	10.383231	9.943119	9.6990476346
3.314375	14.087873	13.490789	12.634843	11.685868	10.896105	10.399501	9.957942	9.711891138
3.325625	14.038204	13.448246	12.606671	11.654336	10.859177	10.362347	9.923706	9.6698311626
3.336875	14.15906	13.556793	12.684438	11.715205	10.927204	10.432721	9.99268	9.7473361992
3.348125	14.188394	13.599288	12.730898	11.755146	10.967731	10.473117	10.02149	9.777787881
3.359375	14.113587	13.546445	12.70137	11.729911	10.938529	10.447816	10.00346	9.7495974882
3.370625	14.248949	13.629048	12.754561	11.778535	10.977474	10.496697	10.046755	9.8035882098
3.381875	14.296992	13.676443	12.797678	11.812067	11.004285	10.517749	10.07644	9.8287168482
3.393125	14.345521	13.738978	12.85958	11.861731	11.045568	10.560266	10.107916	9.8577190386
3.404375	14.420847	13.794303	12.895417	11.890666	11.072142	10.592586	10.142512	9.8972488428
3.415625	14.315666	13.72408	12.837231	11.837471	11.028132	10.546153	10.105088	9.8566156944
3.426875	14.422153	13.847436	12.943718	11.918257	11.11683	10.637734	10.187415	9.9446267106
3.438125	14.455056	13.88137	12.992481	11.957595	11.142082	10.66733	10.219722	9.9760529616
3.449375	14.494289	13.90315	12.99619	11.973988	11.156406	10.682169	10.230825	9.9847560912
3.460625	14.58317	13.995961	13.085338	12.052155	11.231437	10.759236	10.308902	10.0683362172
3.471875	14.59713	14.029833	13.136445	12.105119	11.278325	10.805687	10.356697	10.120391193
3.483125	14.62845	14.089241	13.168194	12.11174	11.286057	10.825208	10.381314	10.140377073
3.494375	14.683554	14.126184	13.211683	12.142406	11.321559	10.85539	10.406884	10.1751473532
3.505625	14.651684	14.105195	13.204598	12.14257	11.315887	10.851483	10.407742	10.169346297
3.516875	14.695298	14.18483	13.275714	12.215058	11.389177	10.942104	10.503027	10.2701637294
3.528125	14.717798	14.214335	13.312178	12.252314	11.432548	10.967526	10.529157	10.2970540098
3.539375	14.728296	14.232743	13.317173	12.242947	11.420096	10.973268	10.537802	10.3097996442
3.550625	14.716365	14.239501	13.360493	12.300994	11.48788	11.037774	10.598634	10.3754831358
3.561875	14.803717	14.303045	13.39373	12.337023	11.528253	11.078767	10.641709	10.4215516194
3.573125	14.801231	14.331653	13.451279	12.364939	11.539238	11.093451	10.658848	10.4434176144
3.584375	14.82422	14.356448	13.484961	12.413891	11.593332	11.143666	10.709083	10.4883343344
3.595625	14.826391	14.373434	13.481548	12.401639	11.587897	11.140817	10.701564	10.4806902504
3.606875	14.872375	14.429021	13.561245	12.490519	11.667219	11.221885	10.790562	10.5717187224
3.618125	14.874724	14.393909	13.535973	12.478394	11.669483	11.225592	10.797694	10.5775280202
3.629375	14.854019	14.416475	13.555048	12.470701	11.663454	11.217112	10.782222	10.5641632356
3.640625	14.943222	14.466902	13.5865	12.518448	11.704916	11.264441	10.83029	10.6120871094
3.651875	14.96697	14.490261	13.627452	12.56452	11.759007	11.309887	10.876798	10.669235394
3.663125	14.980353	14.51118	13.647348	12.602473	11.792918	11.34153	10.903237	10.6916360628
3.674375	14.95634	14.481117	13.624258	12.576793	11.774109	11.328868	10.892903	10.6814659284
3.685625	14.910514	14.415089	13.541427	12.508051	11.707628	11.262328	10.829046	10.6159318158
3.696875	14.982039	14.480329	13.615782	12.572259	11.762595	11.301618	10.875821	10.6617015414
3.708125	15.052085	14.520788	13.647805	12.595807	11.785456	11.3411	10.903258	10.6929001182
3.719375	15.025855	14.464101	13.594637	12.55805	11.74604	11.284992	10.8428	10.6294109526
3.730625	15.07051	14.509975	13.609856	12.559655	11.757911	11.298733	10.867497	10.6432825956
3.741875	15.140422	14.556627	13.662439	12.599549	11.781961	11.317901	10.879444	10.6604292444
3.753125	15.170467	14.564672	13.652467	12.596165	11.772001	11.305146	10.870056	10.643027106
3.764375	15.199144	14.590954	13.681465	12.617858	11.786437	11.317346	10.873628	10.6523411442
3.775625	15.172562	14.519364	13.611517	12.552145	11.723991	11.256821	10.806504	10.5744497826
3.786875	15.25936	14.582278	13.655239	12.595422	11.771554	11.29694	10.838868	10.6157515308
3.798125	15.290977	14.605022	13.652905	12.581862	11.760059	11.284714	10.842238	10.6126331154
3.809375	15.275641	14.560928	13.592034	12.529415	11.688031	11.208809	10.763207	10.5353856288
3.820625	15.342642	14.607746	13.656721	12.59099	11.745789	11.267694	10.821115	10.579571937
3.831875	15.436031	14.639027	13.680236	12.612863	11.758854	11.266606	10.816265	10.576404072
3.843125	15.404415	14.614635	13.637711	12.556914	11.709455	11.230655	10.782928	10.5483033066
3.854375	15.440992	14.63625	13.641315	12.565435	11.719979	11.242085	10.78529	10.549598268
3.865625	15.47989	14.626547	13.624136	12.530575	11.683926	11.192515	10.740418	10.4981006304
3.876875	15.619532	14.732679	13.704266	12.600498	11.746219	11.25488	10.793659	10.5457278066
3.888125	15.631387	14.710718	13.677019	12.583091	11.722214	11.23185	10.775848	10.5375253542
3.899375	15.652605	14.680168	13.635724	12.524205	11.671376	11.175805	10.717385	10.4750869926
3.910625	15.775003	14.716773	13.67552	12.576367	11.72555	11.241155	10.785524	10.5444029694
3.921875	15.770139	14.755604	13.691626	12.584671	11.726272	11.230969	10.7757	10.5355947594
3.933125	15.856423	14.790081	13.727812	12.607616	11.742722	11.246727	10.785085	10.5450643578
3.944375	15.965365	14.80201	13.72637	12.617832	11.751146	11.253301	10.789908	10.5471196068
3.955625	15.958124	14.795645	13.709677	12.5863	11.715028	11.220453	10.755436	10.5103898862
3.966875	16.026557	14.850097	13.750485	12.619006	11.75339	11.25371	10.790632	10.5525312474
3.978125	16.083253	14.869983	13.751336	12.614949	11.744496	11.253251	10.788178	10.5565150308
3.989375	16.106715	14.893019	13.766211	12.650185	11.779884	11.283887	10.815028	10.5715559508
4.000625	16.144438	14.908469	13.768274	12.614747	11.753344	11.244884	10.777	10.5314523252
4.011875	16.232174	14.960471	13.845221	12.705955	11.828674	11.320403	10.848288	10.6106870676
4.023125	16.394151	14.956979	13.823578	12.678193	11.820355	11.321415	10.860671	10.6206192258
4.034375	16.383717	15.025401	13.851211	12.705442	11.832378	11.334906	10.87459	10.639998318
4.045625	16.340789	14.938644	13.803287	12.673391	11.816964	11.30515	10.841583	10.5996062364
4.056875	16.478531	15.076555	13.902655	12.756281	11.895074	11.380595	10.907597	10.6742431962
4.068125	16.568043	15.096289	13.931284	12.776548	11.913963	11.404135	10.935062	10.6951871622
4.079375	16.572508	15.126547	13.954489	12.814992	11.938064	11.427689	10.954126	10.7123307204
4.090625	16.542962	15.111311	13.923026	12.776711	11.909515	11.396877	10.918297	10.6788399486
4.101875	16.609978	15.140575	13.976943	12.82488	11.964593	11.457137	10.976116	10.7441268132
4.113125	16.580343	15.168776	13.986776	12.846332	11.99231	11.476679	10.996328	10.7604925704
4.124375	16.604835	15.197662	14.040729	12.877296	12.00546	11.484705	11.004848	10.7711675028
4.135625	16.610669	15.175857	13.99237	12.839298	11.97442	11.465201	10.974507	10.7425516374
4.146875	16.639052	15.229638	14.048334	12.893248	12.033895	11.510463	11.033392	10.800127455
4.158125	16.595147	15.225629	14.028771	12.878705	12.03747	11.530308	11.038377	10.8056555082
4.169375	16.598858	15.253709	14.052418	12.901486	12.049269	11.537415	11.052521	10.8152281266
4.180625	16.503253	15.195212	14.014252	12.87257	12.019814	11.508317	11.023266	10.7918920362
4.191875	16.560827	15.236352	14.067605	12.909245	12.064334	11.553179	11.066085	10.840506144
4.203125	16.521228	15.212619	14.054313	12.898966	12.053681	11.543379	11.061994	10.8335224182
4.214375	16.471574	15.231831	14.062266	12.919031	12.07801	11.563539	11.082486	10.8511439892
4.225625	16.402413	15.164321	13.999785	12.854132	12.00914	11.508486	11.022132	10.7933600712
4.236875	16.495858	15.242152	14.079544	12.939479	12.100538	11.585599	11.098554	10.8665475396
4.248125	16.413191	15.192757	14.032914	12.899548	12.060743	11.547915	11.071666	10.8443611524
4.259375	16.461096	15.22979	14.060655	12.906805	12.070694	11.554516	11.076651	10.8471880212
4.270625	16.330961	15.109603	13.970772	12.825228	11.994413	11.489267	11.014977	10.7836844328
4.281875	16.355484	15.137684	13.999501	12.858104	12.018891	11.516713	11.04559	10.8249779394
4.293125	16.334538	15.199165	14.038156	12.881549	12.035085	11.527577	11.054585	10.8293459874
4.304375	16.327663	15.129426	13.994274	12.871121	12.02862	11.520527	11.046737	10.822477644
4.315625	16.211142	15.060766	13.937908	12.804432	11.967827	11.462462	10.987362	10.762968141
4.326875	16.35569	15.140915	14.034344	12.888215	12.040526	11.530973	11.059681	10.829400588
4.338125	16.19969	15.056407	13.93007	12.805263	11.98163	11.484214	11.017261	10.7893443516
4.349375	16.244912	15.089922	13.958211	12.843038	11.998198	11.501305	11.037101	10.8140732724
4.360625	16.201302	15.030617	13.902891	12.774118	11.933757	11.43573	10.968384	10.7463479244
4.371875	16.246685	15.101733	13.978152	12.851518	12.004557	11.496377	11.037511	10.8163252896
4.383125	16.19881	15.056451	13.957982	12.823846	11.987582	11.47949	11.024295	10.7976117066
4.394375	16.163796	14.998489	13.887685	12.76537	11.920889	11.422696	10.969473	10.742528973
4.405625	16.228606	15.069075	13.960667	12.830116	11.982445	11.482656	11.03081	10.8102141432
4.416875	16.239515	15.075274	13.961011	12.833001	11.993609	11.487344	11.039056	10.821158988
4.428125	16.207661	15.034371	13.958693	12.835706	11.977765	11.471718	11.027325	10.8036795846
4.439375	16.19456	15.067504	13.968266	12.846636	11.995239	11.485139	11.04675	10.82786559
4.450625	16.123896	14.9866	13.906888	12.784555	11.930876	11.426282	10.983794	10.7648760714
4.461875	16.204324	15.044159	13.962928	12.843384	11.988332	11.481811	11.048047	10.8300434328
4.473125	16.161784	15.035189	13.964119	12.84579	11.978281	11.472244	11.036834	10.8284054148
4.484375	16.175391	15.025506	13.939925	12.815034	11.945472	11.443285	11.01474	10.793791725
4.495625	16.18234	15.047914	13.980652	12.869886	12.004902	11.496596	11.069804	10.8562228752
4.506875	16.268381	15.112449	14.053062	12.926801	12.052462	11.53851	11.112671	10.8982097064
4.518125	16.198811	15.114602	14.050938	12.918587	12.052235	11.537941	11.111496	10.9010891154
4.529375	16.252528	15.11322	14.03818	12.917044	12.049818	11.544013	11.114951	10.9056899886
4.540625	16.184114	15.073316	14.029046	12.904034	12.033933	11.524431	11.100583	10.8848469822
4.551875	16.250182	15.150874	14.09721	12.968715	12.102479	11.599374	11.178113	10.970326797
4.563125	16.264042	15.150935	14.105398	12.969987	12.100983	11.597506	11.180632	10.9706523402
4.574375	16.17419	15.089667	14.054139	12.934545	12.063394	11.55587	11.14374	10.9303560672
4.585625	16.231586	15.173092	14.13229	13.011267	12.139064	11.632501	11.224787	11.0214927102
4.596875	16.3135	15.193043	14.155092	13.033003	12.165281	11.657471	11.241812	11.0447391732
4.608125	16.367723	15.228517	14.18548	13.065886	12.194359	11.67934	11.269032	11.0693094432
4.619375	16.336403	15.240729	14.208055	13.075041	12.196518	11.68927	11.284509	11.0841257796
4.630625	16.369645	15.239262	14.191407	13.068682	12.186766	11.670484	11.257464	11.0567440938
4.641875	16.4237	15.296372	14.263195	13.145265	12.262348	11.753903	11.346309	11.1396133818
4.653125	16.414735	15.317945	14.28303	13.15389	12.266538	11.754552	11.343173	11.14820628
4.664375	16.348018	15.24189	14.21825	13.097709	12.210931	11.708015	11.302384	11.096253294
4.675625	16.437359	15.338182	14.300884	13.167859	12.292189	11.784797	11.377628	11.1868315686
4.686875	16.374888	15.303899	14.277442	13.160931	12.26726	11.766198	11.359354	11.1627743382
4.698125	16.414293	15.320924	14.304706	13.20224	12.327167	11.817079	11.408856	11.2150734714
4.709375	16.447687	15.330559	14.29091	13.171814	12.290847	11.786501	11.383136	11.1897047964
4.720625	16.400042	15.286912	14.262411	13.156793	12.273679	11.766139	11.356406	11.1617410476
4.731875	16.490608	15.332682	14.316212	13.201878	12.324024	11.818276	11.406532	11.2185442152
4.743125	16.47891	15.360454	14.331573	13.207388	12.329304	11.820372	11.401899	11.206850415
4.754375	16.451273	15.309368	14.267198	13.146097	12.267094	11.759135	11.34778	11.1561522126
4.765625	16.466359	15.340636	14.307098	13.183504	12.308702	11.804371	11.397279	11.2047972264
4.776875	16.488421	15.333485	14.278628	13.166044	12.292102	11.775485	11.359281	11.1677738988
4.788125	16.500554	15.349328	14.295433	13.178721	12.300322	11.789587	11.373955	11.1805123218
4.799375	16.455649	15.302573	14.258428	13.146094	12.263459	11.760416	11.35344	11.1540464838
4.810625	16.455006	15.278012	14.230285	13.10008	12.212677	11.702412	11.288718	11.0894405814
4.821875	16.495688	15.343803	14.262843	13.135109	12.255582	11.736456	11.319391	11.122487337
4.833125	16.531338	15.324432	14.270801	13.140145	12.250651	11.727385	11.31798	11.1128642388
4.844375	16.371895	15.242908	14.172	13.047414	12.162481	11.650462	11.233423	11.0247357798
4.855625	16.516574	15.327239	14.269118	13.13491	12.238867	11.71784	11.295098	11.0874790806
4.866875	16.48617	15.326276	14.234495	13.088379	12.195147	11.681401	11.2657	11.0575960692
4.878125	16.477505	15.333156	14.253831	13.098078	12.195347	11.678914	11.257767	11.0525892972
4.889375	16.460463	15.312111	14.232788	13.090664	12.188433	11.669741	11.250186	11.033874684
4.900625	16.396343	15.268796	14.191654	13.034947	12.139592	11.620736	11.196131	10.9805948004
4.911875	16.533097	15.340718	14.254289	13.098846	12.199433	11.678125	11.248009	11.0390081706
4.923125	16.515315	15.330328	14.250452	13.096355	12.193375	11.662854	11.235397	11.0189429652
4.934375	16.435481	15.273722	14.205196	13.036048	12.120063	11.597158	11.170218	10.9511836206
4.945625	16.486801	15.347244	14.25692	13.091016	12.172884	11.656548	11.228449	11.0074263594
4.956875	16.555927	15.387979	14.265494	13.090747	12.159556	11.644714	11.220815	11.0021434938
4.968125	16.54579	15.389847	14.279008	13.108881	12.194069	11.670188	11.238974	11.0129132046
4.979375	16.519302	15.380483	14.297363	13.108307	12.178383	11.659293	11.226712	11.0075541042
4.990625	16.522506	15.376019	14.270022	13.074174	12.140445	11.611589	11.17912	10.9509106176
5.001875	16.576427	15.424588	14.316814	13.121178	12.19727	11.67594	11.241111	11.0169567396
5.013125	16.555858	15.445993	14.334553	13.141922	12.201634	11.682993	11.245687	11.019111918
5.024375	16.526811	15.381345	14.262875	13.080273	12.152767	11.630778	11.194885	10.9669446504
5.035625	16.61923	15.492578	14.382205	13.185093	12.23561	11.706045	11.274922	11.039911656
5.046875	16.6617	15.537426	14.397521	13.182095	12.243003	11.71595	11.279863	11.0406595812
5.058125	16.627296	15.515215	14.402024	13.18971	12.241055	11.71981	11.283616	11.0467326102
5.069375	16.671836	15.550259	14.433205	13.21443	12.267357	11.748855	11.304826	11.0675395596
5.080625	16.667267	15.528123	14.407425	13.174049	12.221949	11.702236	11.259098	11.0261213988
5.091875	16.735891	15.588401	14.477662	13.241649	12.276181	11.761078	11.318089	11.088032298
5.103125	16.710025	15.613121	14.510697	13.290456	12.330765	11.810516	11.370126	11.1340842984
5.114375	16.740125	15.650015	14.512244	13.279541	12.319001	11.801326	11.355836	11.1177236922
5.125625	16.704372	15.6527	14.511938	13.27685	12.312562	11.79531	11.341674	11.0992789914
5.136875	16.815947	15.726899	14.604487	13.33295	12.35837	11.834502	11.376552	11.1373551834
5.148125	16.762281	15.71928	14.619263	13.367927	12.375133	11.863322	11.401838	11.1663099846
5.159375	16.835573	15.762263	14.626209	13.367048	12.390649	11.877409	11.428546	11.191124412
5.170625	16.776597	15.716432	14.576994	13.315777	12.342988	11.82387	11.364609	11.119546116
5.181875	16.870112	15.80941	14.695132	13.412879	12.434514	11.912166	11.451714	11.2102737696
5.193125	16.835533	15.809012	14.691578	13.407926	12.42022	11.90824	11.450323	11.2161819666
5.204375	16.863092	15.814166	14.704978	13.436845	12.464646	11.941255	11.482144	11.2388494572
5.215625	16.78039	15.777516	14.706474	13.398504	12.404943	11.883403	11.416299	11.1687907062
5.226875	16.876451	15.848051	14.722224	13.445896	12.453358	11.930165	11.466869	11.2284248634
5.238125	16.845221	15.818844	14.740969	13.457517	12.463109	11.941472	11.48353	11.2469983392
5.249375	16.864695	15.85298	14.739709	13.457804	12.472544	11.947113	11.487808	11.253894498
5.260625	16.826632	15.814493	14.718193	13.427085	12.436241	11.904	11.435466	11.1910852644
5.271875	16.839403	15.810861	14.716172	13.45197	12.467136	11.942703	11.477787	11.2387515882
5.283125	16.897519	15.855314	14.748817	13.451323	12.47091	11.940622	11.486541	11.245287177
5.294375	16.860133	15.836161	14.722178	13.468083	12.48922	11.958547	11.492541	11.2510418742
5.305625	16.780917	15.756107	14.639745	13.391081	12.432831	11.90746	11.450406	11.2062106608
5.316875	16.90516	15.858488	14.727916	13.457445	12.49053	11.954122	11.486818	11.2423078386
5.328125	16.866281	15.80331	14.672494	13.438489	12.483936	11.949239	11.486768	11.2423583184
5.339375	16.879959	15.797914	14.664326	13.423682	12.473053	11.931715	11.473757	11.2326445626
5.350625	16.839117	15.746498	14.606102	13.384438	12.43532	11.892622	11.436048	11.1940584216
5.361875	16.886119	15.75446	14.630599	13.397225	12.455984	11.922522	11.458057	11.2210063932
5.373125	16.859081	15.716825	14.568639	13.386266	12.454646	11.914904	11.458441	11.2126885584
5.384375	16.835761	15.714557	14.56351	13.377031	12.457446	11.914661	11.460527	11.2218851538
5.395625	16.81775	15.668074	14.509482	13.334971	12.409998	11.878843	11.42179	11.1749420304
5.406875	16.85951	15.684476	14.536755	13.371511	12.454675	11.925084	11.465052	11.2250015088
5.418125	16.825759	15.647643	14.499733	13.362018	12.454593	11.91826	11.458755	11.2254990954
5.429375	16.904066	15.686999	14.519405	13.373414	12.476537	11.93881	11.490015	11.2496943726
5.440625	16.79451	15.575973	14.423103	13.299466	12.414596	11.876506	11.431528	11.1856684728
5.451875	16.853149	15.614879	14.437261	13.337739	12.447088	11.918674	11.47362	11.23082832
5.463125	16.86951	15.605805	14.453228	13.349546	12.471349	11.937135	11.496057	11.2576887246
5.474375	16.884657	15.607674	14.43401	13.337441	12.467719	11.931935	11.494412	11.2586478408
5.485625	16.863828	15.581932	14.390359	13.304288	12.440577	11.906853	11.461955	11.2177622934
5.496875	16.897685	15.583683	14.41584	13.333443	12.490862	11.958613	11.520754	11.2781000772
5.508125	16.924669	15.578197	14.390762	13.328733	12.485273	11.9557	11.519097	11.2813204824
5.519375	16.924182	15.561047	14.377225	13.328957	12.493772	11.973798	11.536492	11.2986072384
5.530625	16.85863	15.523447	14.351571	13.309162	12.470594	11.946002	11.51505	11.2723258062
5.541875	16.95258	15.548555	14.372742	13.340837	12.51946	12.000642	11.569527	11.3345045574
5.553125	16.978983	15.573926	14.407482	13.376381	12.554836	12.027577	11.591891	11.3508682542
5.564375	16.979673	15.562933	14.376841	13.36406	12.547025	12.035173	11.608312	11.3716432674
5.575625	16.927084	15.498903	14.316454	13.305464	12.497973	11.982078	11.556319	11.323896588
5.586875	17.022487	15.558484	14.399938	13.395866	12.586806	12.077361	11.656223	11.4241535916
5.598125	16.99941	15.559307	14.378575	13.385774	12.582413	12.081125	11.654561	11.4247263828
5.609375	17.035887	15.570411	14.393028	13.400274	12.603153	12.096225	11.669625	11.4445824576
5.620625	17.023913	15.506407	14.343102	13.352097	12.550684	12.047396	11.629134	11.4056573808
5.631875	17.088607	15.587592	14.418388	13.427754	12.643799	12.14806	11.715995	11.4953651364
5.643125	17.032988	15.560873	14.396495	13.411614	12.629066	12.140217	11.722185	11.4993066816
5.654375	17.116334	15.57987	14.417315	13.436655	12.64798	12.148817	11.728495	11.5150275336
5.665625	17.099772	15.555379	14.387892	13.402484	12.612403	12.114875	11.690711	11.475722313
5.676875	17.140664	15.605806	14.444856	13.464787	12.671229	12.164934	11.747428	11.5377846516
5.688125	17.110141	15.590219	14.445271	13.464312	12.678203	12.180709	11.764569	11.5468905894
5.699375	17.215277	15.604424	14.451038	13.467809	12.678598	12.182793	11.761888	11.5493228916
5.710625	17.103337	15.585155	14.434627	13.450237	12.657433	12.157738	11.736609	11.529478149
5.721875	17.176631	15.617959	14.479267	13.496104	12.696906	12.204019	11.78578	11.5764202422
5.733125	17.132943	15.609396	14.459741	13.463303	12.65817	12.167395	11.746526	11.5449383604
5.744375	17.111409	15.573858	14.440567	13.454851	12.657764	12.170228	11.747623	11.541098805
5.755625	17.047335	15.54817	14.407814	13.419627	12.619451	12.125416	11.70496	11.493977457
5.766875	17.125647	15.570652	14.431011	13.436251	12.623879	12.134554	11.713182	11.5038838602
5.778125	17.034939	15.573737	14.458077	13.462829	12.65565	12.166535	11.746018	11.535072135
5.789375	17.127338	15.614351	14.471541	13.463689	12.63703	12.14231	11.716732	11.5069147086
5.800625	16.978321	15.507978	14.379488	13.377711	12.56201	12.062405	11.645774	11.4328773252
5.811875	17.021111	15.562722	14.425074	13.41403	12.598696	12.107842	11.682254	11.4700757868
5.823125	16.975156	15.53117	14.400295	13.390147	12.580462	12.09077	11.66707	11.4553356852
5.834375	17.04093	15.559094	14.385522	13.376009	12.561332	12.073926	11.643438	11.430764385
5.845625	16.961597	15.501151	14.378348	13.354374	12.54605	12.047231	11.619594	11.39931753
5.856875	16.945066	15.501533	14.364532	13.355516	12.542145	12.051603	11.623512	11.4033373704
5.868125	16.922112	15.497306	14.379437	13.3632	12.548321	12.05595	11.635009	11.4138062628
5.879375	16.865338	15.419526	14.289385	13.276095	12.463111	11.969196	11.547867	11.3285252766
5.890625	16.922187	15.499367	14.35877	13.337767	12.526009	12.04097	11.620587	11.3979504546
5.901875	16.916338	15.492808	14.351173	13.330615	12.52227	12.028995	11.606855	11.3785940268
5.913125	16.814704	15.44533	14.32712	13.310619	12.50036	12.010175	11.584051	11.3526762552
5.924375	16.856412	15.455747	14.31453	13.301208	12.487054	12.001566	11.580401	11.3473573326
5.935625	16.80396	15.395481	14.248303	13.232042	12.430493	11.950448	11.531182	11.2967497878
5.946875	16.876869	15.480319	14.32839	13.308203	12.499129	12.016833	11.599013	11.3647512294
5.958125	16.8552	15.441928	14.303493	13.28527	12.477397	11.993432	11.57787	11.3429697108
5.969375	16.823794	15.399387	14.258198	13.25072	12.446697	11.962136	11.54372	11.3041713486
5.980625	16.890235	15.451921	14.30685	13.302785	12.499718	12.01291	11.595888	11.3555226978
5.991875	16.840378	15.427675	14.286293	13.270344	12.484103	12.008184	11.588672	11.3424783054
6.003125	16.851574	15.466937	14.312671	13.301523	12.495018	12.01044	11.597575	11.3548994268
6.014375	16.862827	15.450334	14.298605	13.289196	12.492814	12.018748	11.605697	11.3683435368
6.025625	16.843154	15.426673	14.272477	13.253625	12.453283	11.973225	11.563519	11.3174743212
6.036875	16.876068	15.466035	14.319287	13.316694	12.525111	12.047306	11.634473	11.3890732212
6.048125	16.906862	15.485414	14.335498	13.326489	12.538842	12.070364	11.661206	11.4073695732
6.059375	16.858206	15.461742	14.322215	13.319051	12.526526	12.055423	11.647336	11.394254097
6.070625	16.941733	15.523124	14.369472	13.372177	12.588945	12.109868	11.694619	11.4410365092
6.081875	16.926188	15.535259	14.38098	13.370395	12.586055	12.11209	11.704135	11.4590186502
6.093125	16.957934	15.563125	14.388613	13.384307	12.601481	12.130101	11.729667	11.4790426476
6.104375	16.989138	15.573134	14.415289	13.409952	12.629764	12.160723	11.75448	11.5107666264
6.115625	16.946539	15.558964	14.397752	13.401615	12.612991	12.140957	11.7331	11.4815460336
6.126875	17.014784	15.612401	14.448229	13.462419	12.687919	12.217383	11.818234	11.5690728558
6.138125	17.059371	15.664179	14.469328	13.459771	12.685445	12.221784	11.818309	11.5644616806
6.149375	16.989414	15.587858	14.427465	13.437269	12.666106	12.199272	11.78908	11.5365906498
6.160625	17.058365	15.690578	14.513033	13.519891	12.754183	12.28453	11.878202	11.6303934504
6.171875	17.034384	15.658167	14.489861	13.499799	12.73183	12.268518	11.868183	11.6201676852
6.183125	17.106629	15.7103	14.52653	13.536584	12.760292	12.294231	11.891749	11.6420388312
6.194375	17.044686	15.679	14.516835	13.525103	12.752545	12.280169	11.878585	11.630231709
6.205625	16.994366	15.635141	14.484024	13.503025	12.72639	12.270171	11.857775	11.6178816714
6.216875	17.108042	15.692769	14.52517	13.538527	12.771794	12.313584	11.91556	11.6672272212
6.228125	17.113576	15.706468	14.54648	13.556657	12.787549	12.313567	11.910313	11.6732301966
6.239375	17.105225	15.699367	14.544505	13.553188	12.774742	12.318772	11.912118	11.6730334284
6.250625	17.048043	15.653428	14.507116	13.520377	12.745928	12.277367	11.865714	11.6252537826
6.261875	17.136223	15.720157	14.552153	13.563875	12.783827	12.318122	11.906813	11.6662361688
6.273125	17.096051	15.694741	14.540116	13.550448	12.779256	12.315517	11.9045	11.667349815
6.284375	17.060516	15.678197	14.531589	13.536029	12.75909	12.2955	11.891766	11.655311928
6.295625	17.002697	15.624164	14.469323	13.484507	12.70993	12.242376	11.836297	11.5927602444
6.306875	17.135984	15.712864	14.544383	13.543981	12.768598	12.30162	11.886625	11.6438839194
6.318125	17.059356	15.675346	14.523459	13.523018	12.740317	12.26951	11.862229	11.6212658784
6.329375	17.051792	15.645592	14.501909	13.513163	12.722325	12.250459	11.841359	11.6016323268
6.340625	17.02096	15.596231	14.440708	13.440786	12.66008	12.188034	11.76852	11.5237801128
6.351875	17.070437	15.666222	14.501842	13.494691	12.7065	12.236418	11.819006	11.5711682826
6.363125	17.09758	15.687013	14.519419	13.505892	12.717273	12.233643	11.812126	11.558529789
6.374375	17.059043	15.646944	14.496042	13.479015	12.688011	12.207503	11.793172	11.5434878388
6.385625	17.011492	15.580671	14.439157	13.417428	12.622106	12.14013	11.726515	11.4696843108
6.396875	17.05916	15.670113	14.498633	13.47867	12.679582	12.19454	11.786122	11.538435738
6.408125	17.130969	15.694748	14.53345	13.485464	12.68312	12.190746	11.777254	11.5226561646
6.419375	17.100646	15.696341	14.531154	13.48091	12.681685	12.18395	11.769197	11.5120358328
6.430625	17.084176	15.65567	14.484873	13.429607	12.623744	12.127648	11.706744	11.4461205462
6.441875	17.145034	15.726181	14.537706	13.478191	12.673615	12.16631	11.74697	11.4899112576
6.453125	17.170012	15.758784	14.581559	13.520921	12.695318	12.187627	11.761631	11.50192545
6.464375	17.193587	15.758489	14.575383	13.506839	12.688485	12.17931	11.758217	11.4977232642
6.475625	17.148847	15.731398	14.553887	13.482373	12.655084	12.145944	11.720762	11.4527890308
6.486875	17.211412	15.786855	14.608148	13.527551	12.696766	12.176191	11.761668	11.489331255
6.498125	17.271894	15.841135	14.644567	13.546734	12.709409	12.18718	11.770682	11.4981992166
6.509375	17.285072	15.857453	14.664823	13.584157	12.75017	12.224702	11.797379	11.525486124
6.520625	17.189166	15.777532	14.593508	13.50116	12.667081	12.141657	11.720529	11.443008312
6.531875	17.28089	15.896957	14.697509	13.581293	12.735611	12.212639	11.78735	11.5132720728
6.543125	17.315397	15.915502	14.727779	13.611418	12.761008	12.225446	11.799421	11.5246320882
6.554375	17.392583	15.984644	14.77086	13.65124	12.804636	12.251134	11.827417	11.549752485
6.565625	17.292231	15.894196	14.701839	13.596072	12.738569	12.202249	11.783629	11.5036798806
6.576875	17.365974	15.98505	14.789493	13.672982	12.819824	12.270131	11.84745	11.5730123406
6.588125	17.415125	16.020779	14.806658	13.677792	12.823046	12.279845	11.859049	11.5765057488
6.599375	17.414754	16.032765	14.815441	13.695968	12.843444	12.290172	11.862012	11.5853036568
6.610625	17.399054	15.999029	14.822708	13.69158	12.82039	12.266663	11.846699	11.5763182524
6.621875	17.457727	16.097843	14.898367	13.765713	12.89849	12.333318	11.913702	11.6341268952
6.633125	17.465723	16.087711	14.89598	13.769954	12.909661	12.352944	11.939825	11.6588022456
6.644375	17.490813	16.137293	14.925963	13.801455	12.938679	12.377931	11.965959	11.6815789374
6.655625	17.439085	16.08394	14.894762	13.777864	12.917535	12.347231	11.930335	11.650330911
6.666875	17.516937	16.151151	14.971177	13.860654	13.002419	12.428314	12.006411	11.7260537016
6.678125	17.503629	16.138106	14.963496	13.846352	12.987322	12.430413	12.012675	11.731665201
6.689375	17.547314	16.166531	14.979398	13.863225	13.013488	12.442822	12.030849	11.7435938868
6.700625	17.421538	16.07268	14.910552	13.799873	12.951261	12.387679	11.974672	11.6971813164
6.711875	17.517163	16.141928	14.972191	13.876725	13.025272	12.461864	12.055619	11.7708962472
6.723125	17.5665	16.182342	15.014231	13.909095	13.051507	12.482348	12.067057	11.793405087
6.734375	17.540076	16.158337	14.978371	13.87612	13.038101	12.48123	12.070931	11.7976422996
6.745625	17.516213	16.100928	14.922626	13.822456	12.984148	12.426005	12.019598	11.7356664978
6.756875	17.53624	16.165977	14.996234	13.874619	13.031693	12.47352	12.070126	11.8009399698
6.768125	17.561286	16.171772	15.000661	13.884635	13.043434	12.484939	12.078716	11.8053378936
6.779375	17.589546	16.179391	14.993821	13.888435	13.025378	12.478717	12.072307	11.7992236566
6.790625	17.497978	16.101847	14.90808	13.805541	12.955133	12.405344	11.992447	11.7144134718
6.801875	17.584851	16.132349	14.963545	13.867733	13.011683	12.449803	12.044281	11.771703924
6.813125	17.601635	16.175048	14.975037	13.868847	13.015735	12.454604	12.045098	11.7741702228
6.824375	17.58319	16.127595	14.944268	13.830809	12.975969	12.420176	12.008751	11.7385036686
6.835625	17.532043	16.079894	14.884416	13.781571	12.937113	12.378985	11.968105	11.6889551694
6.846875	17.646237	16.161675	14.960879	13.830713	12.968855	12.406394	11.99504	11.7231083598
6.858125	17.619676	16.115235	14.900008	13.778833	12.920858	12.371908	11.956941	11.6814439812
6.869375	17.680294	16.187233	14.955222	13.831944	12.969426	12.409604	11.990802	11.7079108494
6.880625	17.601223	16.110829	14.861812	13.737971	12.865178	12.302345	11.888249	11.6146149072
6.891875	17.666288	16.142203	14.915222	13.775295	12.908317	12.346575	11.924864	11.6511767052
6.903125	17.741146	16.186	14.939189	13.805554	12.931256	12.368401	11.943298	11.6650452576
6.914375	17.735008	16.189942	14.917511	13.770975	12.916166	12.355104	11.930481	11.6465274126
6.925625	17.731121	16.153558	14.873511	13.729682	12.853644	12.292504	11.862924	11.5716050874
6.936875	17.804145	16.212889	14.918164	13.761046	12.876816	12.318838	11.887606	11.6048187354
6.948125	17.822111	16.236152	14.937893	13.785312	12.888751	12.32885	11.894477	11.603498019
6.959375	17.856663	16.26374	14.948283	13.782897	12.894437	12.32971	11.894318	11.6055151506
6.970625	17.800533	16.203365	14.899681	13.722156	12.829092	12.26577	11.823782	11.527263219
6.981875	17.936728	16.27465	14.974196	13.796938	12.901407	12.335547	11.893597	11.5994297592
6.993125	18.010179	16.347232	14.996378	13.80811	12.901666	12.338195	11.891019	11.5963185552
7.004375	17.987589	16.306453	14.984319	13.80297	12.900472	12.33251	11.883126	11.5909336998
7.015625	17.971606	16.304809	14.955128	13.765323	12.856645	12.292898	11.833894	11.5333393386
7.026875	18.054845	16.393026	15.024898	13.832601	12.912966	12.349619	11.889303	11.5884323742
7.038125	18.038127	16.37626	15.017831	13.82389	12.911251	12.352227	11.893775	11.592057648
7.049375	18.134904	16.445615	15.049299	13.853469	12.9337	12.371253	11.913359	11.6036515188
7.060625	18.127411	16.410314	15.005408	13.780167	12.87057	12.311219	11.843756	11.5371469578
7.071875	18.159486	16.462486	15.068765	13.88658	12.955329	12.389801	11.922112	11.6157841842
7.083125	18.225357	16.501433	15.093198	13.887166	12.958379	12.395806	11.927731	11.625281598
7.094375	18.193819	16.529115	15.126337	13.910425	12.968813	12.400486	11.934655	11.6248324308
7.105625	18.206483	16.503142	15.093212	13.859275	12.922205	12.371189	11.895185	11.5864399674
7.116875	18.279269	16.583922	15.153965	13.934064	13.012529	12.445524	11.965028	11.6569684896
7.128125	18.23863	16.573649	15.154521	13.931578	13.003028	12.444748	11.975327	11.6596006506
7.139375	18.328955	16.624126	15.201907	13.963468	13.032553	12.478964	11.996934	11.684080263
7.150625	18.266626	16.616449	15.16853	13.944502	13.003143	12.445388	11.957924	11.6457485814
7.161875	18.32908	16.650133	15.220039	13.984229	13.04703	12.503199	12.0231	11.7134605368
7.173125	18.367993	16.710097	15.265921	14.019892	13.071777	12.523132	12.037021	11.724731955
7.184375	18.289567	16.633506	15.209056	13.977612	13.034916	12.485764	11.998311	11.6856193818
7.195625	18.344457	16.715727	15.263058	14.010891	13.077902	12.536737	12.051859	11.7360188262
7.206875	18.34324	16.704701	15.270528	14.04025	13.100099	12.547954	12.06095	11.7452978376
7.218125	18.355553	16.703681	15.261894	14.043934	13.11126	12.558346	12.07634	11.767789164
7.229375	18.326069	16.701188	15.280828	14.039226	13.11167	12.570946	12.082387	11.7684763074
7.240625	18.263801	16.644721	15.22394	13.993475	13.064568	12.524587	12.039098	11.7221234886
7.251875	18.349215	16.68878	15.261457	14.035055	13.105669	12.562161	12.077589	11.7669073128
7.263125	18.306605	16.668986	15.255795	14.020079	13.096442	12.552945	12.080441	11.7711094986
7.274375	18.21578	16.588152	15.178429	13.951272	13.033235	12.489526	12.011464	11.701562757
7.285625	18.270096	16.653166	15.231324	14.011226	13.077006	12.532249	12.05969	11.7478001934
7.296875	18.308285	16.645802	15.227518	14.004993	13.086908	12.539841	12.053383	11.749868835
7.308125	18.259954	16.639446	15.231077	13.988825	13.070156	12.529753	12.052856	11.7426718578
7.319375	18.278801	16.597106	15.196975	13.971189	13.038736	12.502576	12.028633	11.7149223906
7.330625	18.236957	16.551732	15.123319	13.904486	12.986015	12.441083	11.968595	11.6611026822
7.341875	18.244533	16.564038	15.161265	13.923957	13.015104	12.468855	11.993757	11.6863631862
7.353125	18.282767	16.569569	15.158214	13.928	13.003387	12.457462	11.992092	11.6811256494
7.364375	18.251044	16.530286	15.136164	13.917092	12.990484	12.437505	11.955604	11.6502361326
7.375625	18.193456	16.494997	15.083234	13.86369	12.946439	12.391791	11.909307	11.5975393422
7.386875	18.256449	16.535445	15.110952	13.904409	12.971032	12.424933	11.944866	11.6346533274
7.398125	18.245562	16.526495	15.103269	13.880409	12.959321	12.403086	11.921819	11.6165681664
7.409375	18.211204	16.481265	15.070841	13.851853	12.937639	12.386345	11.912544	11.6054584896
7.420625	18.274214	16.473164	15.046436	13.817833	12.887167	12.334443	11.852234	11.539574109
7.431875	18.271649	16.511979	15.076932	13.850867	12.930769	12.373361	11.894766	11.5824798786
7.443125	18.251681	16.503747	15.066962	13.866757	12.942343	12.37993	11.898746	11.5845248256
7.454375	18.269812	16.501359	15.058878	13.837441	12.916486	12.35682	11.873263	11.5559790138
7.465625	18.225927	16.451717	15.018993	13.808759	12.875851	12.313109	11.827409	11.5096200138
7.476875	18.327931	16.523617	15.09585	13.86297	12.930582	12.364694	11.877692	11.5507229334
7.488125	18.302967	16.492382	15.035811	13.827499	12.905492	12.342426	11.86363	11.5451248266
7.499375	18.33171	16.508204	15.079675	13.863231	12.938046	12.362216	11.873748	11.5504365378
7.510625	18.288201	16.456233	15.018572	13.810115	12.877383	12.316319	11.824549	11.4959884074
7.521875	18.36693	16.5438	15.102919	13.879584	12.951192	12.378022	11.879265	11.5555700244
7.533125	18.37367	16.540245	15.090802	13.87155	12.935494	12.359557	11.865944	11.5468287774
7.544375	18.373391	16.534381	15.085113	13.873223	12.951557	12.375912	11.883356	11.5578931254
7.555625	18.347878	16.491701	15.053267	13.844239	12.919222	12.340032	11.84504	11.5207667778
7.566875	18.443388	16.585906	15.137911	13.931241	12.991021	12.418184	11.920214	11.5858898406
7.578125	18.478666	16.58751	15.143381	13.934615	13.004925	12.420652	11.920323	11.587112688
7.589375	18.478166	16.608588	15.15485	13.939208	13.015147	12.424918	11.926805	11.5994101854
7.600625	18.507886	16.60131	15.150024	13.939125	13.002818	12.40833	11.900357	11.5644606504
7.611875	18.511076	16.639108	15.191396	13.987448	13.058208	12.461073	11.952716	11.6242637604
7.623125	18.594932	16.688307	15.248291	14.021464	13.092845	12.498601	11.98767	11.6544475902
7.634375	18.567995	16.691325	15.245001	14.036905	13.112122	12.520756	12.000605	11.6643735672
7.645625	18.513746	16.625339	15.200002	13.981523	13.062132	12.471844	11.953592	11.6148271284
7.656875	18.615228	16.729166	15.296073	14.089213	13.15173	12.550138	12.032212	11.6935076232
7.668125	18.663997	16.759546	15.320561	14.116402	13.178073	12.572354	12.057007	11.7202588266
7.679375	18.598713	16.748406	15.309456	14.10995	13.177855	12.577587	12.054658	11.7208882788
7.690625	18.588704	16.747494	15.287631	14.080296	13.136495	12.540624	12.016823	11.670764928
7.701875	18.700159	16.820488	15.365318	14.165565	13.221403	12.618289	12.08507	11.745124764
7.713125	18.627779	16.793607	15.372707	14.159366	13.222526	12.616345	12.083448	11.749724607
7.724375	18.68014	16.833712	15.377177	14.18139	13.249524	12.649232	12.12778	11.7859093518
7.735625	18.654537	16.767524	15.312818	14.109449	13.186211	12.585033	12.060095	11.7214363452
7.746875	18.707025	16.84779	15.402364	14.202063	13.274382	12.656102	12.123843	11.7841147434
7.758125	18.727094	16.837513	15.369072	14.168303	13.231235	12.615126	12.090365	11.7562931622
7.769375	18.668882	16.820292	15.39003	14.193389	13.257396	12.646172	12.114427	11.7844073202
7.780625	18.5768	16.749093	15.333354	14.114749	13.184263	12.580424	12.052808	11.7125457192
7.791875	18.649656	16.825494	15.395098	14.189602	13.256274	12.652914	12.117857	11.7799929132
7.803125	18.621407	16.809924	15.370629	14.163889	13.247963	12.64589	12.116403	11.7688585116
7.814375	18.606053	16.76717	15.333523	14.13569	13.206425	12.607711	12.078728	11.7439730004
7.825625	18.51562	16.701276	15.271382	14.060753	13.139532	12.543581	12.023324	11.682838872
7.836875	18.531319	16.708733	15.300401	14.097617	13.1622	12.562534	12.034399	11.7016492938
7.848125	18.616003	16.760779	15.30258	14.108504	13.177506	12.574172	12.050925	11.7168025056
7.859375	18.508336	16.677077	15.248516	14.050027	13.131913	12.534403	12.015139	11.6744448024
7.870625	18.414947	16.602113	15.165521	13.965127	13.042097	12.452719	11.936957	11.6037998676
7.881875	18.504658	16.66605	15.235356	14.033705	13.099478	12.505641	11.984202	11.6484394638
7.893125	18.504427	16.648906	15.204681	14.011348	13.07944	12.490845	11.978832	11.644170315
7.904375	18.491807	16.62593	15.195069	13.995317	13.071659	12.485426	11.971713	11.6355959604
7.915625	18.356127	16.512939	15.082377	13.886132	12.962976	12.374032	11.869547	11.5407815034
7.926875	18.453853	16.595825	15.16765	13.959442	13.029131	12.444485	11.93772	11.6038060488
7.938125	18.397876	16.544071	15.120823	13.927496	13.005105	12.422414	11.915568	11.5833967566
7.949375	18.416295	16.554105	15.137887	13.921435	12.98132	12.394047	11.888324	11.5579662696
7.960625	18.394181	16.492173	15.051025	13.844303	12.923647	12.334641	11.836162	11.503846773
7.971875	18.420367	16.543139	15.1076	13.889061	12.96109	12.377687	11.88269	11.5564858722
7.983125	18.396926	16.510414	15.074359	13.875032	12.949846	12.361474	11.860773	11.5310244792
7.994375	18.401123	16.537993	15.094845	13.886665	12.953726	12.366939	11.86071	11.5288002774
8.005625	18.381699	16.462585	15.039311	13.833458	12.903914	12.319889	11.822592	11.4900977238
8.016875	18.433198	16.518672	15.078639	13.877261	12.950626	12.363312	11.867633	11.5349959002
8.028125	18.422558	16.48465	15.056519	13.850504	12.92847	12.348284	11.851628	11.5275434334
8.039375	18.434423	16.513126	15.077489	13.869546	12.947172	12.365587	11.876043	11.541969324
8.050625	18.400484	16.449806	15.030482	13.817715	12.889955	12.320919	11.820024	11.4910764138
8.061875	18.471111	16.53317	15.094426	13.880813	12.953127	12.371696	11.874955	11.5504705344
8.073125	18.438703	16.513921	15.087046	13.872029	12.947025	12.36921	11.87353	11.550004884
8.084375	18.521111	16.576608	15.146213	13.931064	12.991477	12.415485	11.923328	11.5982470896
8.095625	18.386347	16.45034	15.022241	13.820999	12.902935	12.320528	11.828824	11.5052189994
8.106875	18.509563	16.563162	15.110222	13.906357	12.985404	12.415158	11.917595	11.5916002392
8.118125	18.535248	16.586014	15.142174	13.930369	13.012623	12.438331	11.943913	11.6186275362
8.129375	18.563146	16.578762	15.158544	13.94078	13.013026	12.434975	11.940756	11.61699879
8.140625	18.530962	16.548825	15.105683	13.893929	12.958377	12.379841	11.883067	11.5580157192
8.151875	18.56679	16.603206	15.174483	13.961218	13.043587	12.470984	11.977754	11.6501588676
8.163125	18.666016	16.62167	15.193639	13.97384	13.037228	12.470102	11.979763	11.6572116168
8.174375	18.608154	16.62449	15.184971	13.977589	13.048532	12.473151	11.982221	11.6593049832
8.185625	18.57288	16.570315	15.156405	13.936433	13.011664	12.443496	11.947544	11.6237332074
8.196875	18.639552	16.629382	15.204158	13.968796	13.057945	12.485588	11.997668	11.669636859
8.208125	18.654015	16.623325	15.214676	13.998427	13.074425	12.509149	12.018076	11.703401664
8.219375	18.603078	16.643872	15.221405	13.989815	13.071743	12.499801	12.010538	11.6871976482
8.230625	18.630971	16.606754	15.187519	13.956855	13.033777	12.466333	11.972508	11.6497982976
8.241875	18.687541	16.675086	15.237861	14.029256	13.092534	12.530496	12.034305	11.7103637556
8.253125	18.674355	16.646023	15.211137	13.991559	13.065825	12.503844	12.008607	11.6885266062
8.264375	18.664383	16.675737	15.25745	14.02505	13.085475	12.513689	12.019415	11.7027402756
8.275625	18.598496	16.571143	15.147322	13.930711	12.998902	12.436605	11.943568	11.6204417184
8.286875	18.627906	16.645132	15.227219	14.004726	13.066211	12.493926	11.997903	11.6758551462
8.298125	18.619427	16.632156	15.221456	14.005188	13.060011	12.491911	11.996429	11.6709730284
8.309375	18.552676	16.583381	15.18024	13.95374	13.025719	12.455389	11.959763	11.6444453784
8.320625	18.561096	16.563086	15.154469	13.912997	12.985631	12.405448	11.91262	11.583285495
8.331875	18.582056	16.575315	15.163813	13.936504	13.009965	12.433853	11.943504	11.6118879678
8.343125	18.524453	16.573379	15.159185	13.930825	12.989151	12.417099	11.921819	11.59943388
8.354375	18.590529	16.587579	15.165353	13.937343	12.996235	12.42207	11.923115	11.6042541858
8.365625	18.47547	16.495266	15.07802	13.862231	12.9237	12.342397	11.851433	11.526645099
8.376875	18.512533	16.525752	15.117393	13.90263	12.962522	12.374824	11.87658	11.5555617828
8.388125	18.528723	16.51277	15.107795	13.891335	12.955411	12.369964	11.871664	11.545513212
8.399375	18.556694	16.528192	15.104917	13.873975	12.930973	12.354923	11.854157	11.528432496
8.410625	18.498145	16.492301	15.046686	13.823359	12.879957	12.293129	11.794626	11.4656994972
8.421875	18.468298	16.488651	15.071316	13.85018	12.922215	12.334691	11.835463	11.5086856224
8.433125	18.467403	16.474236	15.051791	13.842575	12.913081	12.322884	11.831245	11.5092584136
8.444375	18.519913	16.520477	15.066933	13.859101	12.923267	12.334632	11.836138	11.5119225108
8.455625	18.458143	16.441216	14.999281	13.797121	12.872381	12.28199	11.782261	11.450750265
8.466875	18.423555	16.459583	15.025278	13.832263	12.902988	12.316679	11.819269	11.4952312104
8.478125	18.439998	16.477435	15.031389	13.841721	12.920633	12.330271	11.83301	11.509373796
8.489375	18.484274	16.49654	15.052458	13.861837	12.93971	12.33828	11.83776	11.5141322898
8.500625	18.419517	16.427725	14.976733	13.796187	12.872278	12.279984	11.780225	11.4529868292
8.511875	18.487687	16.515056	15.052373	13.874783	12.952463	12.350779	11.852482	11.5289980758
8.523125	18.479197	16.488233	15.019013	13.849648	12.939765	12.350328	11.859019	11.5370882364
8.534375	18.509946	16.509825	15.027683	13.858631	12.949964	12.35448	11.861514	11.543329188
8.545625	18.526393	16.485657	15.011111	13.841976	12.932906	12.343025	11.848853	11.5242354612
8.556875	18.554103	16.559551	15.076106	13.902569	12.996943	12.40937	11.911384	11.5867706616
8.568125	18.585033	16.580881	15.07698	13.917139	13.02064	12.424989	11.923004	11.6046436014
8.579375	18.594458	16.591117	15.100203	13.929906	13.039357	12.442708	11.944353	11.626080003
8.590625	18.5518	16.542765	15.042051	13.896335	12.99982	12.405128	11.90742	11.5884128004
8.601875	18.65344	16.626464	15.1212	13.972227	13.072751	12.474416	11.971683	11.6559115044
8.613125	18.614346	16.644933	15.119091	13.971135	13.082573	12.494155	11.996715	11.6810164482
8.624375	18.704099	16.689707	15.169401	14.021423	13.133707	12.543228	12.049097	11.7300498474
8.635625	18.570328	16.644777	15.128649	13.978886	13.095196	12.49636	12.002095	11.6829594054
8.646875	18.653392	16.691574	15.155055	14.023268	13.134323	12.547211	12.052018	11.740854585
8.658125	18.771456	16.751278	15.198721	14.075565	13.186514	12.594087	12.097854	11.7891153342
8.669375	18.723634	16.744992	15.216384	14.077676	13.194544	12.605744	12.115597	11.805020592
8.680625	18.681991	16.691938	15.149976	14.023534	13.146452	12.554961	12.064098	11.7519302652
8.691875	18.773941	16.770354	15.226824	14.105672	13.223408	12.633978	12.142179	11.8333521222
8.703125	18.781227	16.786585	15.252645	14.13453	13.258505	12.665011	12.168118	11.8619422326
8.714375	18.806256	16.842167	15.270889	14.150887	13.266559	12.679194	12.189249	11.8878764874
8.725625	18.759817	16.747446	15.187889	14.065597	13.194039	12.619162	12.129745	11.815760427
8.736875	18.828382	16.824066	15.266453	14.145131	13.257956	12.667795	12.168178	11.860192953
8.748125	18.844574	16.832152	15.258996	14.134309	13.255527	12.664497	12.173541	11.8704733188
8.759375	18.851752	16.866411	15.282989	14.155478	13.263633	12.677027	12.187007	11.8792629852
8.770625	18.693493	16.734529	15.179879	14.059755	13.183375	12.601154	12.108111	11.800467108
8.781875	18.75596	16.753691	15.220809	14.107014	13.218168	12.635925	12.145572	11.8418615742
8.793125	18.8074	16.798725	15.253758	14.123769	13.238725	12.656609	12.1671	11.8576349664
8.804375	18.856843	16.821541	15.246917	14.111525	13.221569	12.648735	12.155794	11.8425621102
8.815625	18.687398	16.71951	15.157938	14.039581	13.142734	12.559586	12.067001	11.753484837
8.826875	18.740735	16.762759	15.194099	14.064189	13.174358	12.596998	12.103799	11.7986065668
8.838125	18.705584	16.721798	15.185919	14.060556	13.175897	12.584188	12.095314	11.7717327696
8.849375	18.758658	16.75415	15.197764	14.049537	13.155393	12.571367	12.079453	11.763091452
8.860625	18.647093	16.628618	15.095641	13.956283	13.074893	12.497056	12.011418	11.6950591044
8.871875	18.701899	16.692818	15.168337	14.033404	13.134218	12.552398	12.056462	11.7417189228
8.883125	18.646687	16.637234	15.107347	13.980473	13.087637	12.501933	12.01359	11.6985865092
8.894375	18.634762	16.62616	15.110014	13.982495	13.101853	12.51511	12.015526	11.6991562098
8.905625	18.571298	16.602702	15.068533	13.933655	13.036937	12.446774	11.946653	11.6308230438
8.916875	18.624525	16.607036	15.084983	13.94795	13.055844	12.47016	11.986014	11.669595651
8.928125	18.657042	16.625462	15.098937	13.955552	13.071866	12.482617	11.981411	11.666608071
8.939375	18.642276	16.622592	15.088472	13.946965	13.060257	12.476414	11.97951	11.6566893054
8.950625	18.519458	16.525031	15.001727	13.868203	12.970512	12.387724	11.891109	11.5696837644
8.961875	18.632339	16.592696	15.066984	13.914987	13.037842	12.447845	11.94762	11.6345698812
8.973125	18.64597	16.606117	15.085176	13.934522	13.048398	12.448364	11.955282	11.6380385646
8.984375	18.582095	16.577964	15.056337	13.919385	13.034323	12.449468	11.949874	11.6311114998
8.995625	18.579119	16.525994	15.001851	13.859804	12.97063	12.376858	11.880495	11.561527671
9.006875	18.672533	16.601086	15.077074	13.942974	13.047496	12.454083	11.95482	11.6375430384
9.018125	18.598594	16.546694	15.03755	13.902816	13.01475	12.430909	11.93503	11.618842848
9.029375	18.613989	16.585093	15.072721	13.91807	13.024248	12.441976	11.943534	11.623118178
9.040625	18.587685	16.521495	15.02035	13.880108	12.983084	12.405644	11.908005	11.5916156922
9.051875	18.658793	16.586178	15.069519	13.920663	13.034475	12.441575	11.9467	11.6351066154
9.063125	18.641247	16.602092	15.09823	13.954616	13.065456	12.476833	11.969189	11.6556220182
9.074375	18.678341	16.606261	15.097703	13.960495	13.073906	12.479261	11.977823	11.6587950342
9.085625	18.618638	16.552437	15.044062	13.904702	13.017963	12.432907	11.932981	11.6229214098
9.096875	18.740134	16.645622	15.128037	13.985834	13.093383	12.503437	12.001953	11.6900440908
9.108125	18.695133	16.634254	15.13681	13.985655	13.094178	12.509264	12.0007	11.6855555094
9.119375	18.751553	16.675781	15.155266	14.02365	13.130892	12.534422	12.033917	11.7175854576
9.130625	18.703015	16.59745	15.10066	13.966094	13.074289	12.478507	11.976267	11.6613056316
9.141875	18.750349	16.654537	15.157638	14.016446	13.123353	12.537166	12.047224	11.7333990276
9.153125	18.801929	16.686934	15.192492	14.039931	13.145847	12.554304	12.054029	11.7472294626
9.164375	18.75155	16.691346	15.208896	14.071189	13.176912	12.590738	12.091855	11.7773720844
9.175625	18.734736	16.644324	15.149029	14.014881	13.123115	12.536513	12.040947	11.7336370038
9.186875	18.888786	16.764308	15.249584	14.101113	13.213815	12.616425	12.118208	11.8085964162
9.198125	18.842751	16.765681	15.258369	14.112939	13.223413	12.63139	12.133123	11.813895765
9.209375	18.87287	16.762293	15.247818	14.104075	13.213448	12.620938	12.119097	11.802130881
9.220625	18.795536	16.711008	15.208276	14.058276	13.174189	12.58495	12.091357	11.7775750338
9.231875	18.879377	16.749724	15.23882	14.107315	13.210386	12.631539	12.13056	11.8224453948
9.243125	18.839987	16.739311	15.237091	14.105763	13.215914	12.633741	12.138017	11.8260820008
9.254375	18.896327	16.771929	15.267783	14.135283	13.23455	12.644919	12.142981	11.8347150768
9.265625	18.776136	16.695528	15.177273	14.044196	13.145081	12.564901	12.069786	11.7590932458
9.276875	18.809862	16.707884	15.218147	14.081676	13.191084	12.600699	12.107827	11.7928374468
9.288125	18.85032	16.762363	15.267001	14.113043	13.219097	12.633596	12.136098	11.8266990906
9.299375	18.75348	16.636737	15.132319	14.010724	13.12996	12.54014	12.050589	11.7424761198
9.310625	18.823081	16.718757	15.213835	14.08035	13.196995	12.611728	12.120131	11.8057530642
9.321875	18.823006	16.728299	15.233468	14.099729	13.18868	12.601846	12.107192	11.7884735196
9.333125	18.770296	16.701101	15.194602	14.048291	13.1678	12.589275	12.096847	11.7819915012
9.344375	18.789357	16.687561	15.182414	14.037633	13.147731	12.552251	12.059208	11.7407340516
9.355625	18.728252	16.643213	15.116594	13.982733	13.08557	12.498028	12.001311	11.68983393
9.366875	18.668236	16.620188	15.116816	13.973048	13.094091	12.506833	12.016926	11.706852834
9.378125	18.721427	16.668742	15.147188	14.010938	13.117198	12.523853	12.027692	11.713008279
9.389375	18.681362	16.618397	15.12717	13.977619	13.092219	12.513119	12.011621	11.695057044
9.400625	18.618349	16.540849	15.024897	13.895493	13.008297	12.430428	11.937293	11.6228256012
9.411875	18.673881	16.602656	15.097953	13.966907	13.062696	12.478486	11.978131	11.6638203498
9.423125	18.666144	16.613491	15.089293	13.954677	13.062825	12.480426	11.985302	11.6664195444
9.434375	18.596384	16.569073	15.06938	13.931196	13.04593	12.458416	11.965428	11.6511303462
9.445625	18.555685	16.514027	14.998434	13.865503	12.97092	12.38594	11.891861	11.5797240936
9.456875	18.64717	16.578492	15.0574	13.912716	13.014298	12.438027	11.933935	11.6223887964
9.468125	18.600762	16.531958	15.019344	13.892259	13.00133	12.423438	11.932828	11.6177889534
9.479375	18.528	16.44429	14.931372	13.809347	12.93444	12.355067	11.864803	11.5539340668
9.490625	18.582592	16.549779	15.025435	13.903582	13.009052	12.433452	11.940053	11.6239207038
9.501875	18.529057	16.496977	14.998098	13.874775	12.990881	12.42141	11.928246	11.6185832376
9.513125	18.565068	16.530375	15.013832	13.879746	12.992373	12.421236	11.934232	11.6215017942
9.524375	18.54492	16.521245	15.021949	13.887926	13.001319	12.419743	11.920744	11.6163744888
9.535625	18.526942	16.460758	14.960141	13.837154	12.945346	12.371285	11.871702	11.5577509578
9.546875	18.570212	16.523412	15.007737	13.879795	12.992666	12.412047	11.917925	11.61112665
9.558125	18.55775	16.520026	15.023413	13.902156	13.012442	12.432835	11.937103	11.630952849
9.569375	18.542492	16.514984	15.013754	13.900271	13.017282	12.440493	11.942878	11.6398342032
9.580625	18.469732	16.468317	14.96491	13.85629	12.976451	12.396334	11.907804	11.599196934
9.591875	18.595786	16.558161	15.053781	13.927339	13.040133	12.46428	11.964859	11.6536821516
9.603125	18.546911	16.555637	15.058304	13.942516	13.046647	12.474433	11.986475	11.6800892682
9.614375	18.628987	16.598124	15.086303	13.971523	13.073873	12.496257	12.002415	11.69889969
9.625625	18.535222	16.525811	15.02981	13.907829	13.026042	12.450561	11.953625	11.6462471982
9.636875	18.593987	16.581364	15.098639	13.987572	13.097263	12.527317	12.025618	11.7264863856
9.648125	18.61256	16.584793	15.088145	13.978687	13.102246	12.536422	12.041508	11.7383275044
9.659375	18.56433	16.575788	15.095698	13.98937	13.109479	12.540922	12.046467	11.7473572074
9.670625	18.573921	16.559101	15.063335	13.957522	13.076479	12.504484	12.005313	11.705868993
9.681875	18.597509	16.599739	15.126535	14.01767	13.148099	12.578706	12.083553	11.7908285568
9.693125	18.661363	16.653478	15.166997	14.053677	13.173775	12.6021	12.103319	11.802924135
9.704375	18.631336	16.609604	15.113933	14.001239	13.11785	12.550465	12.053825	11.750018214
9.715625	18.658229	16.654569	15.167396	14.045909	13.162308	12.601724	12.099494	11.8088467548
9.726875	18.687963	16.66701	15.182359	14.05539	13.167142	12.597398	12.105603	11.8121063076
9.738125	18.65812	16.647092	15.184884	14.073872	13.193274	12.6279	12.126839	11.832944163
9.749375	18.666179	16.640678	15.178344	14.06412	13.172153	12.606672	12.106877	11.8101963168
9.760625	18.649238	16.63901	15.147798	14.030158	13.142022	12.578152	12.077202	11.7781766706
9.771875	18.692168	16.667557	15.189509	14.057306	13.182695	12.622091	12.121199	11.825784273
9.783125	18.677367	16.680149	15.180173	14.054371	13.170179	12.609794	12.111283	11.8105259808
9.794375	18.71633	16.655049	15.17019	14.047257	13.160733	12.593187	12.093442	11.8019124786
9.805625	18.616793	16.590742	15.102897	13.99251	13.102356	12.533751	12.033437	11.7271282002
9.816875	18.651161	16.630249	15.151975	14.01882	13.139689	12.576848	12.073069	11.7723766446
9.828125	18.685238	16.64018	15.165815	14.034199	13.154123	12.590117	12.087543	11.789011284
9.839375	18.592647	16.559659	15.092859	13.976695	13.101364	12.538168	12.044564	11.7460746084
9.850625	18.5829	16.551753	15.063586	13.944624	13.052931	12.486469	11.981106	11.6788200618
9.861875	18.629586	16.606282	15.098571	13.960011	13.073801	12.505006	12.010476	11.708702043
9.873125	18.625098	16.558237	15.061663	13.94608	13.061179	12.491873	11.989119	11.6876890536
9.884375	18.535873	16.489643	14.997595	13.891807	13.001983	12.436136	11.934207	11.631946992
9.895625	18.614067	16.546988	15.049473	13.936663	13.050184	12.47721	11.976799	11.6730736062
9.906875	18.565602	16.523753	15.014117	13.890984	13.003265	12.43274	11.94085	11.6420367708
9.918125	18.554395	16.484949	14.997655	13.887809	13.001227	12.436511	11.938025	11.63183367
9.929375	18.563698	16.484714	14.998299	13.88382	13.00301	12.429085	11.936191	11.6292396264
9.940625	18.546316	16.444554	14.937411	13.817175	12.934168	12.363401	11.866841	11.5661058798
9.951875	18.57083	16.461983	14.96439	13.852261	12.973672	12.39584	11.904633	11.5967203332
9.963125	18.541921	16.448992	14.954291	13.848931	12.9701	12.398442	11.897843	11.5967625714
9.974375	18.513194	16.436103	14.924253	13.829496	12.94998	12.373039	11.886556	11.5768498356
9.985625	18.392436	16.329552	14.84041	13.752505	12.884417	12.312111	11.824378	11.5155745698
9.996875	18.542313	16.425656	14.92068	13.825407	12.942713	12.368453	11.874824	11.5620242274
10.008125	18.504469	16.419282	14.912662	13.816969	12.932794	12.367343	11.881993	11.5717812516
10.019375	18.523623	16.392399	14.89166	13.806184	12.931893	12.358323	11.863412	11.5504303566
10.030625	18.444598	16.340592	14.84007	13.756931	12.877755	12.306467	11.812454	11.5071423828
10.041875	18.486015	16.381116	14.881557	13.808473	12.945285	12.374455	11.87983	11.5703441226
10.053125	18.498529	16.415028	14.917527	13.828837	12.957693	12.38664	11.891849	11.5848503688
10.064375	18.503557	16.367966	14.855823	13.780879	12.909581	12.33182	11.832277	11.5258229994
10.075625	18.551453	16.432963	14.931968	13.854955	12.975797	12.391302	11.898061	11.5925511138
10.086875	18.55481	16.437796	14.945462	13.865847	12.988481	12.417078	11.915779	11.6026604664
10.098125	18.568735	16.434552	14.942787	13.87537	13.004511	12.424156	11.934765	11.6248087362
10.109375	18.573214	16.445419	14.942738	13.884522	13.011542	12.435292	11.944752	11.6378799138
10.120625	18.556261	16.425864	14.915487	13.840849	12.963304	12.387508	11.890659	11.5766118594
10.131875	18.554249	16.454697	14.966369	13.899281	13.028323	12.452939	11.95888	11.6482869942
10.143125	18.607392	16.463462	14.972499	13.907585	13.044367	12.4659	11.974625	11.6711162262
10.154375	18.59742	16.452614	14.973636	13.911907	13.051264	12.471993	11.975066	11.671470615
10.165625	18.600114	16.468569	14.954533	13.895847	13.016693	12.429304	11.936061	11.6294827536
10.176875	18.643545	16.50635	15.013647	13.943317	13.085782	12.508316	12.015757	11.7098084778
10.188125	18.659417	16.510735	15.024563	13.944493	13.080768	12.506795	12.012775	11.703777687
10.199375	18.652841	16.523116	15.035504	13.971061	13.099814	12.525187	12.032	11.7266182512
10.210625	18.603054	16.469321	14.986577	13.91955	13.038547	12.459846	11.965376	11.6600652708
10.221875	18.707022	16.555204	15.043413	13.973877	13.107262	12.542055	12.044457	11.7372818514
10.233125	18.706046	16.548107	15.061539	13.980316	13.11269	12.532748	12.04086	11.7400160022
10.244375	18.670373	16.523269	15.015076	13.940479	13.065818	12.486353	11.991755	11.6837567802
10.255625	18.768706	16.575281	15.076691	14.001907	13.116786	12.539564	12.04278	11.7378082836
10.266875	18.662984	16.538917	15.047523	13.973811	13.098977	12.52023	12.028361	11.7196242234
10.278125	18.689245	16.574084	15.078608	13.988139	13.10273	12.518275	12.02588	11.7237367818
10.289375	18.679965	16.545702	15.074907	13.994518	13.126047	12.54062	12.044732	11.7413140542
10.300625	18.680252	16.517477	15.03212	13.940657	13.06319	12.474462	11.980162	11.6791754808
10.311875	18.691443	16.577255	15.073574	13.989134	13.113477	12.529758	12.037759	11.7325573542
10.323125	18.610004	16.517223	15.033671	13.939706	13.0804	12.489942	11.991749	11.6877766206
10.334375	18.63616	16.538218	15.046792	13.963251	13.094992	12.509033	12.004185	11.6881361604
10.345625	18.57393	16.450985	14.962637	13.884678	13.020451	12.439467	11.94098	11.6367497844
10.356875	18.623563	16.475209	14.978068	13.89729	13.033126	12.45887	11.964877	11.660174472
10.368125	18.589644	16.474881	14.965506	13.899926	13.039364	12.454271	11.956781	11.6484034068
10.379375	18.604666	16.471232	14.962341	13.894127	13.02948	12.43602	11.941423	11.6280126582
10.390625	18.514309	16.39044	14.893683	13.825801	12.957165	12.374579	11.884499	11.5680962262
10.401875	18.574421	16.446528	14.942128	13.874653	13.011018	12.428187	11.935514	11.625544299
10.413125	18.53109	16.436744	14.917659	13.871815	13.009357	12.431784	11.937468	11.6313556572
10.424375	18.433173	16.329017	14.835146	13.780108	12.933684	12.350471	11.858126	11.541464526
10.435625	18.529518	16.400289	14.906552	13.855638	12.998016	12.407353	11.914732	11.598104922
10.446875	18.528664	16.392696	14.891483	13.841337	12.995859	12.412406	11.913555	11.5984922772
10.458125	18.459813	16.370599	14.861379	13.817062	12.971745	12.388383	11.895041	11.580215499
10.469375	18.499147	16.380555	14.855828	13.831466	12.990721	12.411926	11.919693	11.6056995564
10.480625	18.412182	16.296687	14.78052	13.747503	12.907693	12.330736	11.839528	11.522127672
10.491875	18.418052	16.352818	14.841827	13.817136	12.983324	12.404491	11.907009	11.5910727768
10.503125	18.48173	16.39175	14.867365	13.853468	13.01707	12.436905	11.94511	11.6203479702
10.514375	18.506155	16.388243	14.851494	13.835075	13.01334	12.434866	11.94201	11.6247737094
10.525625	18.440534	16.301798	14.768658	13.766816	12.944842	12.375385	11.881841	11.5636169166
10.536875	18.501366	16.375214	14.840641	13.831745	13.01191	12.430956	11.940926	11.6266074654
10.548125	18.487503	16.360614	14.814848	13.818895	13.003851	12.42684	11.939441	11.6279384838
10.559375	18.474822	16.361689	14.843059	13.841861	13.031998	12.458423	11.967502	11.6525324484
10.570625	18.470527	16.344514	14.803558	13.810287	13.004685	12.430829	11.934549	11.6182896306
10.581875	18.509393	16.377182	14.843113	13.860905	13.054713	12.483937	11.999594	11.6885142438
10.593125	18.546697	16.404063	14.871756	13.881198	13.07566	12.500901	12.012964	11.6963149182
10.604375	18.51091	16.365305	14.820457	13.838006	13.033943	12.462945	11.980594	11.6630930286
10.615625	18.556667	16.413541	14.876916	13.901729	13.105043	12.544521	12.048794	11.7360270678
10.626875	18.566567	16.419471	14.879266	13.896773	13.104052	12.54065	12.052322	11.7413830776
10.638125	18.578877	16.452457	14.898858	13.930178	13.136218	12.560295	12.078314	11.770045302
10.649375	18.566609	16.419172	14.883611	13.911901	13.126626	12.567643	12.086532	11.7832339224
10.660625	18.487763	16.34654	14.823473	13.863733	13.080145	12.525062	12.043786	11.7350051094
10.671875	18.593204	16.465949	14.927036	13.965428	13.176612	12.613899	12.136093	11.8324743918
10.683125	18.587701	16.459617	14.919055	13.959088	13.170797	12.6112	12.132259	11.8286884068
10.694375	18.606758	16.470844	14.938609	13.978868	13.194263	12.633736	12.158424	11.8604690466
10.705625	18.580737	16.433248	14.907513	13.933566	13.139626	12.583127	12.10112	11.8035649194
10.716875	18.607752	16.447141	14.917729	13.958453	13.179584	12.631065	12.154688	11.8647278934
10.728125	18.598594	16.460987	14.927239	13.977536	13.180347	12.627985	12.151115	11.8612942368
10.739375	18.620953	16.483301	14.953551	13.986306	13.19648	12.646521	12.1643	11.8727603628
10.750625	18.550445	16.399033	14.876419	13.91582	13.135832	12.582678	12.112516	11.8247530428
10.761875	18.602581	16.461683	14.937439	13.972913	13.18147	12.624958	12.146816	11.8614230118
10.773125	18.631203	16.485683	14.95637	13.993082	13.199082	12.647151	12.167414	11.8877889204
10.784375	18.554037	16.435655	14.914697	13.943304	13.159366	12.608997	12.137872	11.8538695854
10.795625	18.564386	16.419177	14.892816	13.926112	13.128627	12.568161	12.09028	11.8027675446
10.806875	18.605516	16.456929	14.932913	13.95823	13.159169	12.605362	12.126833	11.8366405206
10.818125	18.57965	16.438761	14.914704	13.953547	13.155035	12.598477	12.116541	11.8332779478
10.829375	18.579313	16.435151	14.90683	13.94168	13.14545	12.578218	12.099074	11.814895059
10.840625	18.471387	16.350054	14.814428	13.838116	13.049744	12.498442	12.024295	11.7346455696
10.851875	18.548556	16.436601	14.917651	13.929844	13.138031	12.568201	12.09037	11.7963627912
10.863125	18.533699	16.3944	14.887334	13.91287	13.103514	12.542253	12.055306	11.7622796544
10.874375	18.554767	16.408363	14.885712	13.915489	13.106316	12.535863	12.042165	11.7451700928
10.885625	18.511041	16.331719	14.82986	13.839161	13.035359	12.473757	11.98475	11.6798574732
10.896875	18.555383	16.384901	14.867009	13.886552	13.089886	12.51252	12.016207	11.717350572
10.908125	18.5816	16.416028	14.887029	13.894049	13.092625	12.521318	12.027477	11.7253160784
10.919375	18.527746	16.395115	14.871223	13.8743	13.07263	12.497604	12.002589	11.6892642294
10.930625	18.477187	16.348227	14.807541	13.815654	13.012504	12.427897	11.930511	11.6186388684
10.941875	18.551045	16.38248	14.876289	13.880798	13.073031	12.494377	11.997514	11.6844634974
10.953125	18.547651	16.380921	14.85357	13.864403	13.059681	12.472184	11.984318	11.669461725
10.964375	18.566073	16.41361	14.898967	13.903506	13.078825	12.493465	11.994808	11.6761147566
10.975625	18.493339	16.348778	14.831304	13.841483	13.021555	12.436841	11.932126	11.6119909878
10.986875	18.549838	16.395772	14.884018	13.895303	13.080368	12.485131	11.982839	11.65527072
10.998125	18.584438	16.418738	14.899398	13.888988	13.08096	12.490506	11.982159	11.6518463352
11.009375	18.574965	16.431441	14.898946	13.893029	13.073365	12.48791	11.981868	11.6459195946
11.020625	18.567502	16.398858	14.868358	13.872049	13.062081	12.459973	11.950552	11.6073633294
11.031875	18.631416	16.489412	14.944186	13.935954	13.119119	12.515383	12.007308	11.6616971076
11.043125	18.664294	16.494259	14.949394	13.941347	13.134693	12.536202	12.027014	11.6855359356
11.054375	18.671837	16.492972	14.972195	13.961756	13.156399	12.557019	12.040866	11.6890211022
11.065625	18.669981	16.484192	14.951221	13.935643	13.120136	12.521233	12.006822	11.6445020394
11.076875	18.704323	16.534655	14.98948	13.988202	13.179444	12.565693	12.054742	11.6961418446
11.088125	18.746152	16.575838	15.022566	14.020458	13.205364	12.600072	12.080249	11.7135573756
11.099375	18.742737	16.579337	15.040892	14.031783	13.216909	12.614131	12.098772	11.7289804998
11.110625	18.714944	16.548865	15.003349	13.996399	13.174793	12.563263	12.043384	11.6766247056
11.121875	18.819524	16.635651	15.089441	14.062281	13.257801	12.649039	12.12246	11.7445365198
11.133125	18.839083	16.660441	15.120501	14.093267	13.27628	12.663766	12.143036	11.7615739674
11.144375	18.848452	16.686833	15.141652	14.133758	13.309115	12.703577	12.18127	11.7901826214
11.155625	18.808944	16.616746	15.071282	14.066863	13.259499	12.639603	12.120489	11.7347073816
11.166875	18.832291	16.691521	15.141745	14.12557	13.318013	12.694613	12.173917	11.7800526648
11.178125	18.907404	16.726213	15.14001	14.136246	13.332912	12.719052	12.193601	11.807487921
11.189375	18.824093	16.676789	15.123622	14.127506	13.32506	12.709148	12.181939	11.7914384352
11.200625	18.841725	16.659739	15.104576	14.10499	13.30741	12.694446	12.171783	11.7640660212
11.211875	18.914026	16.722129	15.16467	14.159193	13.364876	12.752485	12.225533	11.8296712176
11.223125	18.889119	16.712149	15.144011	14.15087	13.347541	12.743523	12.23015	11.8355443878
11.234375	18.886774	16.686705	15.132992	14.129154	13.339732	12.73164	12.212534	11.8190920938
11.245625	18.810564	16.645052	15.086769	14.075712	13.278517	12.672286	12.155665	11.7554288244
11.256875	18.893419	16.708817	15.148207	14.14874	13.346584	12.73739	12.21744	11.8259429238
11.268125	18.870024	16.694726	15.144798	14.135751	13.335126	12.73286	12.214044	11.8193053452
11.279375	18.863939	16.733782	15.157609	14.142409	13.342832	12.740522	12.220932	11.818444098
11.290625	18.820727	16.642308	15.080043	14.085655	13.282044	12.68088	12.159308	11.7656762238
11.301875	18.908581	16.676447	15.113258	14.107334	13.317921	12.722855	12.204558	11.8196226468
11.313125	18.820435	16.655379	15.118789	14.108668	13.312062	12.708029	12.191304	11.802414186
11.324375	18.836064	16.669945	15.105905	14.094337	13.295466	12.694622	12.17298	11.7873413298
11.335625	18.749716	16.595759	15.052794	14.043865	13.236523	12.634641	12.117313	11.7290927916
11.346875	18.844902	16.663499	15.103726	14.081121	13.27545	12.669102	12.148431	11.767109232
11.358125	18.821991	16.6488	15.098258	14.078788	13.273451	12.662411	12.144701	11.7637219344
11.369375	18.796293	16.619335	15.104781	14.085609	13.275838	12.658622	12.134871	11.7519385068
11.380625	18.740167	16.556759	15.028477	14.015734	13.202664	12.595548	12.064045	11.683493049
11.391875	18.800013	16.612497	15.067598	14.050175	13.241277	12.640648	12.119473	11.7477383814
11.403125	18.811216	16.621066	15.084881	14.064483	13.250543	12.633392	12.108043	11.7354491256
11.414375	18.809253	16.644049	15.0867	14.071541	13.2519	12.638774	12.107278	11.7449012106
11.425625	18.74036	16.577516	15.030548	14.013642	13.19668	12.587111	12.063554	11.6900533626
11.436875	18.784169	16.614153	15.074915	14.046851	13.232174	12.626029	12.107299	11.7390579162
11.448125	18.817443	16.657847	15.118121	14.093001	13.269705	12.659823	12.128904	11.7630996936
11.459375	18.806334	16.624271	15.114249	14.091446	13.266475	12.651336	12.118697	11.756889648
11.470625	18.760252	16.589158	15.062536	14.043783	13.21623	12.598546	12.070215	11.7033491238
11.481875	18.822162	16.663875	15.117681	14.089166	13.26062	12.643319	12.115193	11.749008618
11.493125	18.854492	16.672535	15.161628	14.121317	13.289751	12.666934	12.126354	11.7668424102
11.504375	18.816326	16.662045	15.151266	14.130542	13.304006	12.686423	12.156998	11.7924150648
11.515625	18.805019	16.623496	15.113371	14.087963	13.246491	12.62796	12.095491	11.7303300618
11.526875	18.892513	16.714932	15.204306	14.172676	13.335921	12.72037	12.180343	11.8177198674
11.538125	18.938993	16.739462	15.239236	14.205102	13.36694	12.746196	12.205752	11.8422190536
11.549375	18.853453	16.661272	15.176682	14.135421	13.304315	12.68335	12.143184	11.7832483452
11.560625	18.862362	16.717206	15.220763	14.192801	13.352766	12.73777	12.195695	11.8432142268
11.571875	18.970514	16.789595	15.284578	14.234208	13.39437	12.779046	12.242355	11.8803786918
11.583125	18.983825	16.775456	15.292744	14.248178	13.402519	12.778603	12.238214	11.8845283374
11.594375	19.041841	16.814372	15.318624	14.285718	13.439816	12.808819	12.269283	11.9101123242
11.605625	18.918753	16.766066	15.280034	14.239518	13.391724	12.773071	12.237492	11.8810895298
11.616875	19.012601	16.839144	15.363241	14.337217	13.489127	12.864432	12.328682	11.9707035372
11.628125	19.081679	16.871709	15.398579	14.361791	13.500768	12.872186	12.32843	11.9744194686
11.639375	19.038204	16.859634	15.39933	14.355963	13.520123	12.904993	12.355446	12.0048886638
11.650625	19.030323	16.82432	15.34784	14.314528	13.476108	12.859515	12.326704	11.973736446
11.661875	19.090932	16.886776	15.426162	14.37405	13.537064	12.925364	12.382893	12.0303109092
11.673125	19.075983	16.872431	15.411656	14.385625	13.544981	12.923163	12.385034	12.0412155762
11.684375	19.130637	16.917919	15.450753	14.413014	13.565498	12.939846	12.404686	12.063884097
11.695625	18.998275	16.83799	15.39672	14.36329	13.520317	12.910831	12.369243	12.0200346642
11.706875	19.086151	16.927708	15.46444	14.422325	13.579093	12.967615	12.42973	12.0842449698
11.718125	19.131312	16.944631	15.478094	14.431392	13.585897	12.969946	12.435895	12.0890642454
11.729375	19.075923	16.89333	15.422869	14.363609	13.521019	12.899525	12.37419	12.027590151
11.740625	19.096813	16.907823	15.438478	14.41324	13.581083	12.960119	12.425432	12.0837216282
11.751875	19.096543	16.9266	15.46447	14.433865	13.599005	12.969635	12.441201	12.0968443158
11.763125	19.090317	16.936447	15.493841	14.45178	13.610319	12.984429	12.445759	12.1067465982
11.774375	19.071357	16.905543	15.443304	14.406507	13.561149	12.939258	12.403171	12.062900256
11.785625	19.083742	16.849449	15.363972	14.330249	13.493502	12.875253	12.337631	11.9933215782
11.796875	19.086731	16.888933	15.401927	14.366689	13.521832	12.905783	12.382515	12.0399381282
11.808125	19.100507	16.906729	15.422941	14.387974	13.548092	12.914008	12.379479	12.0336023982
11.819375	19.076783	16.887222	15.397219	14.368971	13.52573	12.912252	12.383356	12.0343266288
11.830625	19.045864	16.828766	15.341147	14.311164	13.472804	12.852306	12.321746	11.967910665
11.841875	19.03042	16.830286	15.362628	14.336575	13.494466	12.877025	12.345509	11.990193891
11.853125	19.020734	16.839175	15.347427	14.333473	13.493322	12.868146	12.343148	11.9880902226
11.864375	19.040587	16.82301	15.326129	14.312454	13.468242	12.843219	12.317338	11.9644687668
11.875625	19.034871	16.793847	15.287281	14.264927	13.414081	12.789423	12.261487	11.902250868
11.886875	18.963594	16.793097	15.293334	14.280923	13.439335	12.819513	12.284054	11.9204369886
11.898125	19.027718	16.801823	15.30715	14.293197	13.444166	12.819884	12.283141	11.9219132652
11.909375	19.005221	16.793741	15.289756	14.273424	13.43388	12.80988	12.274434	11.9094911136
11.920625	18.987426	16.778004	15.251722	14.232922	13.378429	12.756189	12.21552	11.8430988444
11.931875	19.061575	16.834067	15.318838	14.294747	13.437662	12.808157	12.265141	11.9013659262
11.943125	19.015316	16.795386	15.281517	14.270435	13.420081	12.787875	12.247198	11.8812801168
11.954375	19.054936	16.836415	15.315471	14.295586	13.439243	12.804567	12.265389	11.896718694
11.965625	18.985097	16.770624	15.257639	14.226378	13.35997	12.733092	12.195496	11.8178146458
11.976875	19.036818	16.801931	15.295128	14.288267	13.426453	12.801931	12.249747	11.8679369664
11.988125	19.025259	16.816428	15.313717	14.300629	13.425952	12.798151	12.248115	11.8692988908
11.999375	19.072245	16.821558	15.306375	14.292433	13.429395	12.798728	12.249523	11.873987331
12.010625	19.032015	16.814067	15.280304	14.267911	13.398032	12.770424	12.216228	11.8354104618
12.021875	19.07372	16.850742	15.313044	14.303709	13.431427	12.805939	12.25394	11.8720083168
12.033125	19.143785	16.892749	15.357702	14.356585	13.482887	12.855045	12.290678	11.9009095476
12.044375	19.133363	16.889737	15.357272	14.351542	13.474159	12.838447	12.282094	11.8951754544
12.055625	19.136573	16.868343	15.331454	14.33408	13.450732	12.817662	12.245951	11.8534173276
12.066875	19.173853	16.943145	15.409605	14.410692	13.514573	12.890154	12.314852	11.9282809314
12.078125	19.208367	16.952616	15.404664	14.414556	13.525922	12.902711	12.325406	11.9312159712
12.089375	19.239625	16.992572	15.452409	14.447337	13.546942	12.911094	12.348414	11.9560386402
12.100625	19.19974	16.958239	15.396219	14.404262	13.50661	12.87697	12.299646	11.8992931638
12.111875	19.268921	17.014311	15.475147	14.482507	13.583882	12.955979	12.374127	11.9717296164
12.123125	19.288395	17.066235	15.516208	14.515318	13.606898	12.983114	12.398487	12.0019247784
12.134375	19.262981	17.081734	15.542251	14.542699	13.630742	13.00065	12.416706	12.0099953652
12.145625	19.291095	17.022533	15.486215	14.48002	13.5792	12.952139	12.357459	11.949712182
12.156875	19.320287	17.056634	15.515216	14.533839	13.627174	13.006761	12.421144	12.0205920024
12.168125	19.337109	17.110167	15.573021	14.58356	13.669528	13.035383	12.444993	12.0416142636
12.179375	19.375173	17.107416	15.574145	14.586743	13.678149	13.060482	12.471634	12.0718485732
12.190625	19.312259	17.081686	15.540755	14.555548	13.644799	13.018793	12.432934	12.0297700542
12.201875	19.362256	17.143369	15.622148	14.6412	13.72576	13.107542	12.508268	12.1019582286
12.213125	19.358406	17.120033	15.595288	14.603989	13.698007	13.077993	12.484928	12.0778010688
12.224375	19.340533	17.144285	15.620015	14.622757	13.718426	13.098786	12.512225	12.1113278976
12.235625	19.326193	17.086766	15.563188	14.577763	13.671339	13.04914	12.458662	12.0561689292
12.246875	19.433733	17.169456	15.643214	14.657772	13.745662	13.120648	12.523948	12.1157041872
12.258125	19.346064	17.109356	15.600912	14.607365	13.697663	13.087233	12.490962	12.091426494
12.269375	19.29234	17.114081	15.589785	14.596397	13.704607	13.09104	12.48848	12.091915839
12.280625	19.263213	17.048621	15.549432	14.550781	13.652141	13.038016	12.442067	12.0347047122
12.291875	19.369238	17.13841	15.616154	14.609766	13.708031	13.09036	12.495658	12.0895947984
12.303125	19.285057	17.055672	15.549649	14.561025	13.664701	13.050471	12.455117	12.05823345
12.314375	19.363683	17.127447	15.56784	14.565134	13.662494	13.057115	12.462528	12.0573866256
12.325625	19.27886	17.03471	15.530726	14.524814	13.622878	13.010334	12.415657	12.0066636984
12.336875	19.27074	17.064538	15.53803	14.535252	13.637276	13.024418	12.433399	12.0325526244
12.348125	19.277248	17.038229	15.511106	14.512009	13.609407	12.998563	12.414116	12.014625084
12.359375	19.235791	17.026504	15.505916	14.50242	13.595953	12.985748	12.400215	12.007047963
12.370625	19.177467	16.955983	15.430204	14.43674	13.540785	12.918383	12.333786	11.9377196238
12.381875	19.286839	17.056073	15.516779	14.518517	13.615053	12.989542	12.398662	11.9986394706
12.393125	19.245633	17.02289	15.489496	14.486513	13.569696	12.946316	12.361694	11.9660604258
12.404375	19.298601	17.041914	15.491335	14.485	13.566815	12.945872	12.361593	11.9642761194
12.415625	19.223835	16.972973	15.43555	14.425976	13.515656	12.885607	12.298381	11.8901676522
12.426875	19.240954	16.992639	15.447093	14.445295	13.528703	12.903191	12.314832	11.9210077194
12.438125	19.268401	17.004624	15.457867	14.451975	13.531182	12.905466	12.324189	11.9339676354
12.449375	19.243661	16.986084	15.451815	14.442348	13.532054	12.896201	12.306455	11.912774361
12.460625	19.207219	16.929282	15.388535	14.369479	13.446015	12.816352	12.240049	11.8434192366
12.471875	19.303449	17.008504	15.457445	14.450411	13.525257	12.892385	12.30743	11.9119841976
12.483125	19.292058	17.003999	15.474418	14.460232	13.529273	12.886898	12.298645	11.9060275812
12.494375	19.345706	17.042822	15.475735	14.461617	13.528742	12.883646	12.297014	11.908792638
12.505625	19.242918	16.961273	15.413032	14.396557	13.45865	12.810548	12.225518	11.8379107572
12.516875	19.30294	17.038843	15.480869	14.446901	13.514046	12.86678	12.284162	11.8925340216
12.528125	19.373805	17.047041	15.487057	14.46118	13.527303	12.87126	12.288729	11.8957441248
12.539375	19.356846	17.02371	15.467206	14.443735	13.519383	12.869574	12.291863	11.9026876728
12.550625	19.331394	17.023474	15.45346	14.438825	13.505302	12.841695	12.263302	11.8769553372
12.561875	19.43234	17.115681	15.548362	14.52299	13.585704	12.922722	12.338907	11.9485727808
12.573125	19.453717	17.116539	15.538417	14.513456	13.582049	12.918675	12.3416	11.957242944
12.584375	19.449067	17.120632	15.5563	14.53205	13.588032	12.923879	12.347313	11.9656318626
12.595625	19.455025	17.114492	15.53206	14.495114	13.555581	12.885998	12.303918	11.9187793968
12.606875	19.48408	17.143581	15.568736	14.535638	13.598914	12.936368	12.369673	11.9853292866
12.618125	19.597523	17.237341	15.64386	14.599411	13.651848	12.969264	12.390627	12.0120021948
12.629375	19.592532	17.264193	15.650217	14.61701	13.667091	12.980057	12.405613	12.0261818676
12.640625	19.521757	17.162695	15.589556	14.549025	13.612824	12.941034	12.361534	11.9850954312
12.651875	19.580121	17.258016	15.683622	14.635797	13.702305	13.017622	12.437136	12.0562389828
12.663125	19.622485	17.269163	15.685344	14.659371	13.72126	13.032757	12.458429	12.0856924008
12.674375	19.632863	17.284961	15.70417	14.668478	13.735928	13.046874	12.477029	12.0998916474
12.685625	19.571435	17.249406	15.662883	14.627563	13.697405	13.015756	12.440004	12.0690546708
12.696875	19.665489	17.316538	15.748147	14.7094	13.780221	13.08394	12.506646	12.1287362172
12.708125	19.747484	17.361353	15.780786	14.735419	13.801299	13.115201	12.538726	12.1615480872
12.719375	19.6883	17.344604	15.756187	14.707562	13.795799	13.096823	12.516901	12.1475682732
12.730625	19.601348	17.249599	15.670053	14.632463	13.72049	13.02969	12.451626	12.0775435188
12.741875	19.715634	17.348247	15.758131	14.70896	13.790874	13.109492	12.528917	12.1518982038
12.753125	19.724616	17.369525	15.781006	14.734446	13.812805	13.127576	12.555906	12.1697896872
12.764375	19.66336	17.313666	15.753474	14.701429	13.789406	13.096693	12.530755	12.1535454936
12.775625	19.604292	17.263628	15.711159	14.662008	13.74712	13.045715	12.461356	12.0830118204
12.786875	19.667122	17.330136	15.741399	14.709001	13.788632	13.097686	12.522431	12.1501654074
12.798125	19.621344	17.27801	15.716197	14.688572	13.767762	13.078757	12.503458	12.1233534222
12.809375	19.647397	17.304965	15.740795	14.705385	13.786047	13.094438	12.519695	12.1387415196
12.820625	19.589186	17.240275	15.652988	14.613498	13.690598	13.001172	12.42804	12.043527345
12.831875	19.579301	17.255625	15.683619	14.648692	13.730844	13.048074	12.473232	12.093229344
12.843125	19.577382	17.240574	15.662745	14.628593	13.705326	13.028154	12.454437	12.0712314834
12.854375	19.517479	17.165177	15.577228	14.552529	13.636223	12.949193	12.375304	11.992547898
12.865625	19.563674	17.213315	15.622674	14.59706	13.680799	12.989121	12.41513	12.028573992
12.876875	19.589377	17.202754	15.592336	14.567824	13.639675	12.960983	12.390423	12.0056953104
12.888125	19.5698	17.196612	15.596825	14.570886	13.636491	12.952374	12.372654	11.98972515
12.899375	19.601567	17.212065	15.603663	14.568982	13.631877	12.948515	12.364341	11.985424065
12.910625	19.447559	17.08235	15.496708	14.481692	13.546753	12.859403	12.283721	11.9011506144
12.921875	19.559872	17.164465	15.548754	14.529789	13.585508	12.900129	12.315056	11.9334257502
12.933125	19.478221	17.098928	15.502417	14.487896	13.551121	12.86884	12.285812	11.9022106902
12.944375	19.468286	17.107368	15.521353	14.499185	13.556154	12.877694	12.289529	11.905032408
12.955625	19.406209	17.017066	15.416632	14.400865	13.459382	12.78428	12.210493	11.8256781624
12.966875	19.515088	17.111268	15.491233	14.468206	13.51928	12.835435	12.260415	11.8783110804
12.978125	19.458055	17.085636	15.472919	14.46597	13.513939	12.832483	12.257818	11.879055915
12.989375	19.450746	17.050499	15.447417	14.438416	13.487889	12.806339	12.232673	11.8520739468
13.000625	19.389671	17.034697	15.42369	14.416985	13.462486	12.779228	12.196328	11.8098182334
13.011875	19.462662	17.093499	15.469613	14.455379	13.497768	12.812175	12.237803	11.857586547
13.023125	19.465375	17.092432	15.476458	14.467479	13.492178	12.807321	12.224249	11.844786312
13.034375	19.48378	17.075112	15.456014	14.460495	13.494179	12.814997	12.232503	11.852662191
13.045625	19.445168	17.031953	15.420873	14.411212	13.436945	12.757971	12.181694	11.804366415
13.056875	19.502595	17.106909	15.488412	14.485554	13.509715	12.822139	12.245901	11.8711357374
13.068125	19.492338	17.092757	15.475013	14.468847	13.499192	12.821488	12.246397	11.8726336482
13.079375	19.491194	17.080302	15.459628	14.461239	13.484085	12.812975	12.240935	11.8647289236
13.090625	19.446177	17.053108	15.435561	14.426211	13.44585	12.767531	12.194478	11.8238392554
13.101875	19.496741	17.087975	15.475473	14.478022	13.490596	12.80942	12.235725	11.8599333426
13.113125	19.488307	17.093501	15.505424	14.507112	13.518764	12.847785	12.277118	11.9026722198
13.124375	19.488954	17.089073	15.503529	14.508876	13.534132	12.85294	12.279953	11.9091449664
13.135625	19.507944	17.084748	15.46719	14.468836	13.483201	12.798289	12.227057	11.8556301972
13.146875	19.538291	17.130481	15.525514	14.531479	13.544471	12.867424	12.300947	11.9305514922
13.158125	19.606627	17.184772	15.569782	14.564549	13.562792	12.886329	12.317748	11.9529027114
13.169375	19.612358	17.172887	15.553026	14.564778	13.568108	12.898994	12.328946	11.9600265444
13.180625	19.530176	17.099219	15.498983	14.515566	13.526818	12.838012	12.274927	11.9075533074
13.191875	19.613266	17.188261	15.608705	14.610516	13.619497	12.945289	12.378998	12.0043715034
13.203125	19.575641	17.161475	15.58483	14.588923	13.600007	12.929389	12.358049	11.9932731588
13.214375	19.593326	17.174498	15.580621	14.592489	13.6047	12.932806	12.363424	11.9934967122
13.225625	19.518918	17.123842	15.533616	14.543275	13.552466	12.883102	12.32203	11.953426053
13.236875	19.58407	17.169354	15.596782	14.593577	13.608487	12.939705	12.374982	12.0138534642
13.248125	19.638895	17.240296	15.633944	14.632554	13.652595	12.982463	12.416335	12.0449170848
13.259375	19.63245	17.194933	15.596195	14.609918	13.624787	12.956087	12.398798	12.0304664694
13.270625	19.560566	17.146204	15.548763	14.54945	13.567902	12.904546	12.336009	11.9636549088
13.281875	19.579845	17.187502	15.601845	14.604057	13.629749	12.960408	12.402116	12.0326031042
13.293125	19.580422	17.201523	15.626851	14.619097	13.629913	12.954616	12.387358	12.0198461376
13.304375	19.575615	17.185229	15.592566	14.589754	13.609389	12.937293	12.373665	11.9993595804
13.315625	19.51973	17.139408	15.541775	14.538565	13.562606	12.895377	12.330728	11.9566629414
13.326875	19.539281	17.166282	15.564873	14.570221	13.58924	12.913929	12.349251	11.9817781872
13.338125	19.541613	17.176625	15.572309	14.552688	13.576304	12.894899	12.331033	11.9613153246
13.349375	19.543003	17.151664	15.547525	14.538571	13.55973	12.888033	12.32759	11.9534631402
13.360625	19.460411	17.076013	15.463301	14.46249	13.49388	12.813065	12.248169	11.875857144
13.371875	19.486688	17.144098	15.526265	14.51516	13.536036	12.865783	12.298238	11.9289454104
13.383125	19.497701	17.152251	15.517083	14.498031	13.509419	12.827301	12.263498	11.898799698
13.394375	19.51356	17.163285	15.523335	14.500128	13.51324	12.827997	12.256889	11.891021688
13.405625	19.502894	17.107837	15.472378	14.440405	13.442332	12.758967	12.188941	11.816321886
13.416875	19.468303	17.123045	15.481325	14.456087	13.467814	12.784594	12.214483	11.8466231586
13.428125	19.504186	17.163433	15.514345	14.471801	13.477109	12.791534	12.212268	11.8459803138
13.439375	19.493771	17.14372	15.489099	14.455015	13.463794	12.783213	12.202703	11.8349417208
13.450625	19.459232	17.128705	15.458865	14.421238	13.412498	12.722594	12.146182	11.775623835
13.461875	19.530787	17.181732	15.515507	14.467392	13.462515	12.770618	12.199063	11.828081619
13.473125	19.501364	17.200423	15.523733	14.472907	13.464255	12.775498	12.196762	11.833263525
13.484375	19.509734	17.199022	15.510405	14.455752	13.444255	12.756268	12.175716	11.8102550382
13.495625	19.494595	17.175135	15.48444	14.433311	13.416033	12.713966	12.128571	11.7605602506
13.506875	19.557716	17.2225	15.529055	14.467304	13.445651	12.74834	12.166935	11.8088395434
13.518125	19.553552	17.22363	15.521358	14.46475	13.442483	12.738493	12.158444	11.7947412564
13.529375	19.552256	17.2476	15.559533	14.495307	13.464831	12.773164	12.191548	11.8304582904
13.540625	19.53771	17.207401	15.512246	14.444865	13.414041	12.714232	12.125539	11.7669011316
13.551875	19.606094	17.283844	15.566029	14.490012	13.463432	12.7622	12.174983	11.8148013108
13.563125	19.599227	17.307288	15.582768	14.51424	13.478787	12.775134	12.189746	11.8320705534
13.574375	19.680102	17.354746	15.618792	14.530141	13.489178	12.780172	12.195285	11.8430215794
13.585625	19.60405	17.312411	15.581278	14.506128	13.461794	12.76185	12.173165	11.8188695706
13.596875	19.647769	17.358702	15.623572	14.548312	13.506652	12.809078	12.221348	11.8649668998
13.608125	19.696869	17.390937	15.658736	14.561317	13.51552	12.815306	12.229239	11.8787653986
13.619375	19.719872	17.421413	15.680242	14.587207	13.545259	12.846944	12.251699	11.900520132
13.630625	19.704557	17.390099	15.667816	14.574602	13.510704	12.802496	12.212712	11.8572331884
13.641875	19.744012	17.455218	15.719253	14.634683	13.577386	12.87122	12.27649	11.9255859282
13.653125	19.789963	17.457951	15.723719	14.639247	13.577899	12.874788	12.28535	11.9362072902
13.664375	19.756501	17.460138	15.742928	14.639201	13.584007	12.880571	12.301041	11.9477300772
13.675625	19.709866	17.439867	15.698026	14.610908	13.550778	12.850162	12.259519	11.9103369078
13.686875	19.76596	17.476303	15.764808	14.679722	13.608822	12.914748	12.322052	11.9697619344
13.698125	19.81882	17.529285	15.782363	14.694483	13.62293	12.915518	12.327546	11.9759524062
13.709375	19.832542	17.532922	15.776154	14.680473	13.616242	12.904118	12.319947	11.9726104374
13.720625	19.835332	17.505242	15.756683	14.655606	13.589366	12.882046	12.287052	11.943541284
13.731875	19.793885	17.496972	15.776694	14.696635	13.631565	12.929405	12.346734	12.0036493332
13.743125	19.789466	17.501215	15.791903	14.702382	13.637331	12.937249	12.34639	12.0020690064
13.754375	19.819103	17.523842	15.802924	14.714173	13.635315	12.931778	12.335651	11.9980687398
13.765625	19.734876	17.434757	15.692132	14.610683	13.54836	12.844002	12.257641	11.915174727
13.776875	19.774434	17.476121	15.735227	14.660678	13.601379	12.899076	12.310953	11.968152762
13.788125	19.773674	17.460508	15.725782	14.635335	13.579291	12.884061	12.291909	11.9513780154
13.799375	19.808804	17.493517	15.764108	14.684273	13.617318	12.916149	12.325741	11.9778047058
13.810625	19.68248	17.373851	15.6644	14.584625	13.525198	12.819812	12.236973	11.8855729602
13.821875	19.721744	17.43129	15.724305	14.633668	13.566823	12.869782	12.279162	11.9312654208
13.833125	19.748295	17.438964	15.716278	14.642251	13.596684	12.895343	12.294779	11.9495298366
13.844375	19.730943	17.386233	15.666047	14.598479	13.547208	12.849776	12.266442	11.9166767586
13.855625	19.626473	17.300572	15.607007	14.529056	13.482199	12.785262	12.19126	11.83730706
13.866875	19.748788	17.370167	15.678609	14.60276	13.560896	12.858299	12.263286	11.9112465744
13.878125	19.672953	17.356014	15.666371	14.577163	13.524529	12.828104	12.244427	11.8947654348
13.889375	19.635221	17.314589	15.624451	14.552701	13.509432	12.818291	12.234166	11.8797183336
13.900625	19.621404	17.283019	15.598497	14.50617	13.460208	12.761861	12.170188	11.816110695
13.911875	19.670459	17.353159	15.65165	14.58113	13.518985	12.830496	12.239452	11.8785078486
13.923125	19.729756	17.33868	15.6498	14.57014	13.516317	12.819041	12.223136	11.8699932456
13.934375	19.705228	17.323681	15.629352	14.567828	13.505017	12.813634	12.21653	11.8622760174
13.945625	19.661999	17.263134	15.567714	14.488351	13.437384	12.743812	12.154685	11.7992339586
13.956875	19.70247	17.332687	15.640623	14.586124	13.528753	12.834935	12.237065	11.8827893598
13.968125	19.668644	17.323225	15.641827	14.577169	13.52532	12.82238	12.230801	11.870139534
13.979375	19.70024	17.332569	15.658811	14.580078	13.52903	12.832063	12.235356	11.8736968146
13.990625	19.692572	17.277063	15.591935	14.539299	13.490255	12.795235	12.195697	11.83452552
14.001875	19.717003	17.362777	15.662522	14.614141	13.551495	12.859294	12.257798	11.8978920918
14.013125	19.723801	17.343405	15.65743	14.596694	13.543966	12.856626	12.253087	11.8913286876
14.024375	19.748765	17.359658	15.679285	14.625197	13.572613	12.875026	12.277676	11.9135964606
14.035625	19.685074	17.322781	15.633674	14.58681	13.539999	12.850976	12.254517	11.891433768
14.046875	19.804915	17.390666	15.727914	14.666179	13.608627	12.919196	12.318002	11.9564270256
14.058125	19.806404	17.403896	15.726392	14.685513	13.630235	12.94042	12.340731	11.9690191602
14.069375	19.792318	17.412657	15.724495	14.684395	13.647737	12.967057	12.353621	11.9847060156
14.080625	19.819861	17.377972	15.705319	14.665979	13.627464	12.944468	12.338864	11.9689851636
14.091875	19.822355	17.432308	15.777777	14.742792	13.70752	13.018878	12.414255	12.0480921612
14.103125	19.851983	17.465786	15.799264	14.770727	13.730474	13.039886	12.43744	12.069787143
14.114375	19.901635	17.514867	15.840434	14.810646	13.763688	13.06444	12.461429	12.1006735692
14.125625	19.890053	17.484414	15.825932	14.782467	13.745966	13.054409	12.453277	12.082087731
14.136875	19.917653	17.543772	15.873292	14.857744	13.806623	13.118368	12.516184	12.1425676824
14.148125	19.946339	17.565285	15.885413	14.872749	13.831246	13.142936	12.537858	12.1740464736
14.159375	19.927002	17.537646	15.883637	14.860914	13.828693	13.149134	12.543465	12.1750498884
14.170625	19.942329	17.527222	15.852431	14.83136	13.799953	13.119527	12.52809	12.1532724906
14.181875	20.006407	17.586314	15.927114	14.915084	13.883142	13.196737	12.595518	12.223601154
14.193125	19.965251	17.574653	15.9229	14.899494	13.867047	13.194437	12.601467	12.230436531
14.204375	20.046658	17.643627	15.974651	14.943443	13.922359	13.237357	12.643295	12.269805624
14.215625	19.934924	17.570516	15.89732	14.872624	13.84568	13.160796	12.570434	12.2070726252
14.226875	20.014255	17.628447	15.955091	14.939281	13.907008	13.222085	12.624761	12.2544680064
14.238125	20.056838	17.620151	15.967141	14.952713	13.918269	13.234024	12.645994	12.2855429592
14.249375	20.014836	17.589567	15.934363	14.917897	13.900298	13.2171	12.633448	12.2710181694
14.260625	19.995007	17.574704	15.909288	14.886954	13.856907	13.179239	12.584958	12.2172180348
14.271875	20.050733	17.622409	15.947973	14.92805	13.904491	13.218007	12.625288	12.2634142632
14.283125	20.02759	17.607731	15.943567	14.915613	13.884317	13.199453	12.605479	12.2442999324
14.294375	19.968543	17.55569	15.903132	14.892455	13.865516	13.179822	12.596186	12.228695493
14.305625	19.966754	17.53147	15.852442	14.828255	13.80392	13.115202	12.526359	12.1580000784
14.316875	19.994282	17.574148	15.91125	14.869201	13.837063	13.142949	12.554145	12.1851345162
14.328125	20.009142	17.575446	15.905199	14.879681	13.839565	13.153876	12.561093	12.1936264548
14.339375	20.004803	17.58538	15.902879	14.86425	13.830679	13.146023	12.554093	12.1860895116
14.350625	19.941605	17.502295	15.810784	14.788811	13.754555	13.066228	12.477138	12.103845555
14.361875	19.987487	17.578979	15.870783	14.851065	13.8159	13.12427	12.525252	12.1553390718
14.373125	20.013391	17.555757	15.860313	14.829045	13.786874	13.09865	12.503581	12.1281345804
14.384375	20.004639	17.549796	15.86492	14.820201	13.781978	13.079619	12.488329	12.1135211934
14.395625	19.881599	17.444487	15.76306	14.73409	13.69451	13.001398	12.402727	12.0216675312
14.406875	19.96857	17.543745	15.845596	14.806909	13.758181	13.063112	12.463185	12.0858809274
14.418125	19.958839	17.511303	15.817059	14.785871	13.746408	13.053068	12.454313	12.0758519304
14.429375	19.951354	17.519344	15.828572	14.790431	13.738247	13.043178	12.434104	12.0574371054
14.440625	19.861973	17.448642	15.741168	14.712882	13.670869	12.975479	12.372486	11.9903051526
14.451875	19.927138	17.519005	15.816885	14.782093	13.731313	13.0411	12.431043	12.049038915
14.463125	19.934289	17.508971	15.791106	14.764569	13.714248	13.030181	12.419957	12.0323919132
14.474375	19.964676	17.544022	15.841877	14.813626	13.755109	13.059036	12.443274	12.0531329298
14.485625	19.893953	17.484398	15.786161	14.747421	13.68133	12.985276	12.372933	11.9763469728
14.496875	19.997648	17.530132	15.812181	14.778572	13.715665	13.026225	12.412335	12.0265506792
14.508125	19.978984	17.541174	15.845925	14.801228	13.731932	13.039294	12.426058	12.0355865634
14.519375	19.951535	17.559983	15.860748	14.810232	13.740076	13.050889	12.429432	12.0371215614
14.530625	19.95216	17.535638	15.834209	14.780814	13.711804	13.015709	12.391498	11.9930053068
14.541875	19.972606	17.583542	15.879785	14.836572	13.769482	13.07163	12.451049	12.0507871644
14.553125	20.060196	17.637622	15.938322	14.890919	13.823145	13.111147	12.482523	12.0856501626
14.564375	20.031132	17.628411	15.912154	14.864661	13.790741	13.095594	12.471527	12.0669829386
14.575625	19.995866	17.596491	15.886811	14.833751	13.757595	13.057056	12.428135	12.0199285536
14.586875	20.055335	17.649677	15.930207	14.891704	13.820081	13.120332	12.492478	12.0865114098
14.598125	20.036409	17.659036	15.966204	14.915472	13.833669	13.140906	12.511213	12.1038640986
14.609375	20.140121	17.719825	15.995383	14.95594	13.870057	13.159432	12.525694	12.1206367848
14.620625	20.072447	17.690191	15.97598	14.929611	13.839079	13.134065	12.501422	12.090617787
14.631875	20.095518	17.719844	16.026667	14.975827	13.887587	13.187976	12.552596	12.1448722398
14.643125	20.127378	17.779562	16.087488	15.019304	13.92399	13.210993	12.570831	12.160774407
14.654375	20.12747	17.759589	16.055582	14.989657	13.900944	13.206972	12.572065	12.1664899566
14.665625	20.077217	17.705537	16.017048	14.958013	13.876293	13.170504	12.535433	12.12658722
14.676875	20.11811	17.791	16.073505	15.022594	13.941335	13.243314	12.606204	12.2049318696
14.688125	20.183186	17.829661	16.139191	15.069408	13.963321	13.262451	12.632863	12.2276848668
14.699375	20.162092	17.812328	16.104588	15.047797	13.95693	13.256202	12.620034	12.2164628982
14.710625	20.142283	17.780118	16.085896	15.018269	13.930633	13.227439	12.591916	12.1810312296
14.721875	20.162992	17.80251	16.118569	15.060563	13.969775	13.266013	12.639849	12.243180105
14.733125	20.233757	17.858154	16.159795	15.079644	13.989822	13.285081	12.644318	12.2447913378
14.744375	20.192791	17.822458	16.127727	15.072756	13.984973	13.281974	12.648605	12.2477758272
14.755625	20.122843	17.760624	16.064624	14.997606	13.906367	13.208507	12.575445	12.1762212258
14.766875	20.170742	17.828887	16.107369	15.054604	13.968552	13.269899	12.635694	12.2409765072
14.778125	20.192154	17.814995	16.120781	15.06759	13.985495	13.278681	12.642436	12.2461635642
14.789375	20.157469	17.784781	16.099994	15.029939	13.946178	13.244653	12.610436	12.2178248226
14.800625	20.135687	17.738019	16.045272	14.99005	13.897021	13.198594	12.564902	12.1739630274
14.811875	20.211158	17.799778	16.094676	15.058082	13.959584	13.242559	12.609152	12.213670026
14.823125	20.14308	17.760226	16.068678	15.019602	13.928732	13.226962	12.588993	12.1949337786
14.834375	20.178068	17.783607	16.066974	15.010008	13.919931	13.216831	12.585345	12.1880118648
14.845625	20.088916	17.701629	16.010599	14.957558	13.87325	13.16508	12.531258	12.1326066786
14.856875	20.204419	17.783565	16.060563	15.01039	13.924391	13.215568	12.578531	12.1798753452
14.868125	20.178015	17.731654	16.015534	14.97801	13.904343	13.194937	12.559014	12.1618633284
14.879375	20.175203	17.69641	15.991777	14.977307	13.889656	13.176547	12.536345	12.1374640716
14.890625	20.102174	17.664902	15.958618	14.92972	13.846978	13.138572	12.496109	12.084230547
14.901875	20.112801	17.696118	15.997658	14.981293	13.896713	13.189093	12.54931	12.1342817838
14.913125	20.155978	17.708949	15.99251	14.977448	13.899211	13.185143	12.536682	12.1247266788
14.924375	20.149375	17.685072	15.970144	14.960868	13.885821	13.173343	12.529637	12.112154118
14.935625	20.10611	17.618682	15.898808	14.901608	13.823759	13.118334	12.46484	12.0437241132
14.946875	20.208132	17.731866	16.001194	14.97027	13.886247	13.172643	12.52143	12.10335621
14.958125	20.188327	17.661108	15.948438	14.950335	13.872134	13.157165	12.510867	12.080470317
14.969375	20.221163	17.696456	15.962028	14.96389	13.884931	13.172654	12.520509	12.0900243918
14.980625	20.122592	17.61589	15.892589	14.90701	13.829763	13.115617	12.465975	12.0334344756
14.991875	20.237451	17.721535	15.985164	14.981906	13.90315	13.189006	12.53736	12.1009105152
15.003125	20.20167	17.697888	15.957317	14.958948	13.880517	13.163939	12.513028	12.0781595784
15.014375	20.2689	17.743715	15.988788	14.99152	13.905142	13.189015	12.538084	12.0985389948
15.025625	20.196168	17.666681	15.92707	14.94714	13.868837	13.149503	12.495512	12.0485526606
15.036875	20.286213	17.732904	15.99541	15.017805	13.934381	13.222924	12.567492	12.1148851782
15.048125	20.338551	17.785643	16.014019	15.025766	13.947148	13.238451	12.582251	12.1274721618
15.059375	20.362409	17.798457	16.047319	15.059872	13.975587	13.259394	12.60144	12.1458787452
15.070625	20.295532	17.73561	15.998366	15.011444	13.920413	13.207804	12.55049	12.083303367
15.081875	20.397808	17.82373	16.070967	15.090968	14.011123	13.300987	12.63666	12.1699215528
15.093125	20.406218	17.835656	16.078823	15.083993	13.998428	13.283715	12.618294	12.157951659
15.104375	20.434473	17.869342	16.108908	15.12399	14.0301	13.31527	12.650064	12.1782950184
15.115625	20.382595	17.810229	16.06702	15.083299	13.994545	13.285782	12.618613	12.1456345878
15.126875	20.465739	17.885941	16.12936	15.149049	14.070137	13.360912	12.689354	12.223760835
15.138125	20.518567	17.943898	16.17479	15.192255	14.096499	13.38677	12.716699	12.2406272694
15.149375	20.489632	17.920538	16.166516	15.208068	14.114162	13.406875	12.741318	12.2626859118
15.160625	20.411339	17.861712	16.11645	15.144513	14.056627	13.342548	12.674617	12.1923902148
15.171875	20.532443	17.976407	16.232718	15.253741	14.149162	13.435546	12.773114	12.2929202214
15.183125	20.559574	17.996619	16.247241	15.261217	14.164141	13.450387	12.78183	12.3021343302
15.194375	20.548013	17.994204	16.2407	15.273021	14.162468	13.457278	12.795117	12.3121530252
15.205625	20.564655	17.980302	16.238676	15.251984	14.135188	13.422704	12.761181	12.2809709316
15.216875	20.59962	18.024447	16.285855	15.299179	14.190053	13.481539	12.819521	12.346653393
15.228125	20.565725	18.006425	16.260793	15.27466	14.161713	13.459881	12.796526	12.3272310324
15.239375	20.564222	18.02044	16.245574	15.264843	14.162219	13.458916	12.802593	12.3338510976
15.250625	20.547899	18.013433	16.230965	15.231472	14.120334	13.416682	12.756917	12.2877949764
15.261875	20.618576	18.071543	16.292648	15.278647	14.175314	13.468281	12.810579	12.3353387064
15.273125	20.526081	18.008379	16.241132	15.259295	14.161432	13.453836	12.798658	12.3266747244
15.284375	20.510438	17.981286	16.230043	15.241561	14.141561	13.428947	12.772862	12.311781123
15.295625	20.47991	17.946976	16.198395	15.204515	14.095352	13.385366	12.729216	12.2661978636
15.306875	20.569078	17.995244	16.253339	15.258884	14.149986	13.452288	12.790019	12.3238282818
15.318125	20.537167	17.983947	16.230922	15.237734	14.120998	13.415525	12.759513	12.2946828936
15.329375	20.453423	17.936524	16.192136	15.20118	14.09617	13.391081	12.737815	12.2809122102
15.340625	20.416835	17.902569	16.142839	15.147988	14.036413	13.333922	12.677954	12.2133156372
15.351875	20.451834	17.919008	16.170799	15.168233	14.07298	13.36827	12.711087	12.2557495752
15.363125	20.488245	17.94725	16.182086	15.194775	14.088588	13.371486	12.72211	12.2536634202
15.374375	20.455826	17.911888	16.14979	15.161066	14.060731	13.35511	12.702077	12.2428669242
15.385625	20.370569	17.835524	16.077435	15.094162	13.993153	13.278775	12.622045	12.155164968
15.396875	20.41461	17.85388	16.118034	15.130778	14.037595	13.320124	12.666674	12.2013570756
15.408125	20.431908	17.856404	16.098492	15.116401	14.022258	13.306047	12.650392	12.1882622034
15.419375	20.426116	17.862063	16.112288	15.136987	14.037276	13.314055	12.657152	12.1938057096
15.430625	20.349902	17.76379	16.015396	15.02522	13.938235	13.21741	12.565338	12.1005375828
15.441875	20.430087	17.873413	16.127696	15.114968	14.011302	13.28834	12.629205	12.1589313792
15.453125	20.389672	17.815684	16.063514	15.086566	13.991673	13.269204	12.615372	12.1496616396
15.464375	20.389527	17.833608	16.077197	15.102208	14.007241	13.282651	12.627085	12.1588355706
15.475625	20.322391	17.757762	16.01447	15.038904	13.946382	13.225488	12.566133	12.091689195
15.486875	20.394279	17.811409	16.040666	15.084648	13.994601	13.274563	12.619563	12.1526183136
15.498125	20.389238	17.793938	16.045737	15.083111	13.988537	13.259058	12.609194	12.141638442
15.509375	20.371417	17.76691	16.017466	15.046839	13.962167	13.245995	12.593915	12.1253221344
15.520625	20.399035	17.796589	16.025668	15.048296	13.940386	13.216723	12.559948	12.0834764406
15.531875	20.41413	17.808851	16.045861	15.088269	14.000487	13.274329	12.618211	12.1432125876
15.543125	20.454858	17.82011	16.056306	15.093292	13.995241	13.273268	12.620221	12.1494380862
15.554375	20.500443	17.837059	16.073437	15.107437	14.018941	13.297917	12.640137	12.1667011476
15.565625	20.414434	17.782583	16.02406	15.07481	13.981262	13.253766	12.598124	12.1210365024
15.576875	20.485566	17.849679	16.097093	15.134896	14.034626	13.309182	12.649983	12.1789656786
15.588125	20.487634	17.831297	16.069519	15.122666	14.036199	13.315252	12.661584	12.186194592
15.599375	20.521446	17.859247	16.096615	15.138552	14.048395	13.329554	12.675899	12.203599821
15.610625	20.48902	17.818512	16.060849	15.10697	14.007951	13.284279	12.626219	12.147268485
15.621875	20.471354	17.840454	16.0962	15.140678	14.057126	13.325577	12.665979	12.1958197506
15.633125	20.536798	17.893119	16.138656	15.178013	14.086043	13.355865	12.694323	12.2211863652
15.644375	20.542313	17.895678	16.139399	15.181271	14.098069	13.373	12.710693	12.2389428924
15.655625	20.518065	17.872483	16.108848	15.15457	14.058822	13.328419	12.665499	12.1907707404
15.666875	20.547129	17.897962	16.132373	15.17836	14.099725	13.368109	12.713742	12.2435602488
15.678125	20.560584	17.934625	16.164417	15.210859	14.132144	13.409775	12.748981	12.2788239948
15.689375	20.628772	17.929558	16.171084	15.225482	14.135691	13.404372	12.750458	12.2730785694
15.700625	20.499859	17.867022	16.117675	15.171207	14.075369	13.349271	12.696491	12.226815378
15.711875	20.546082	17.960311	16.194538	15.239198	14.144992	13.417583	12.757302	12.2842253334
15.723125	20.618816	17.963275	16.214732	15.25016	14.162972	13.431902	12.766653	12.2895298332
15.734375	20.67422	17.995582	16.210174	15.24036	14.155555	13.42945	12.770402	12.2962745526
15.745625	20.604455	17.905847	16.152506	15.183796	14.096983	13.373826	12.703849	12.2284245504
15.756875	20.611662	17.950877	16.203789	15.247805	14.153786	13.429639	12.774168	12.2965743408
15.768125	20.606319	17.97836	16.196106	15.238935	14.1522	13.423342	12.760269	12.2829530364
15.779375	20.580621	17.942065	16.174949	15.229195	14.131935	13.398187	12.733063	12.2676226302
15.790625	20.550981	17.89954	16.141328	15.186457	14.085521	13.366656	12.701616	12.2279805342
15.801875	20.573938	17.955158	16.18149	15.221294	14.117853	13.394947	12.734069	12.2625334422
15.813125	20.564249	17.925566	16.161759	15.203438	14.124362	13.403054	12.732012	12.2597725062
15.824375	20.593311	17.925996	16.177704	15.217823	14.130285	13.399252	12.740635	12.2673249024
15.835625	20.535641	17.873029	16.105931	15.158631	14.065815	13.34055	12.686541	12.2107174728
15.846875	20.544253	17.911197	16.140156	15.184096	14.102831	13.379724	12.727012	12.2572196706
15.858125	20.523115	17.854686	16.113596	15.162033	14.072223	13.348212	12.697905	12.2379219642
15.869375	20.511026	17.887058	16.148483	15.19873	14.111015	13.387337	12.724139	12.252039825
15.880625	20.445685	17.800209	16.060113	15.100826	14.005851	13.27824	12.630319	12.1590065838
15.891875	20.486428	17.831325	16.089876	15.138056	14.067816	13.339834	12.68141	12.2181627282
15.903125	20.472776	17.840989	16.090233	15.155095	14.065882	13.341605	12.683866	12.2229737622
15.914375	20.456106	17.832973	16.102832	15.153468	14.068259	13.338438	12.686908	12.2237752578
15.925625	20.387414	17.736984	16.012978	15.070582	13.98872	13.266856	12.618764	12.1550289816
15.936875	20.406618	17.773645	16.045225	15.114026	14.036328	13.316871	12.671277	12.2111882742
15.948125	20.408015	17.791314	16.050761	15.120686	14.043123	13.324321	12.68119	12.2207804664
15.959375	20.379969	17.766074	16.048836	15.11164	14.040356	13.316932	12.676384	12.217079988
15.970625	20.377109	17.748978	16.003035	15.07086	13.997729	13.272644	12.628518	12.1714235844
15.981875	20.397104	17.779304	16.06312	15.119223	14.053649	13.337125	12.704143	12.2463459096
15.993125	20.405509	17.793381	16.074128	15.146206	14.067667	13.345197	12.703986	12.2499598512
16.004375	20.340683	17.75302	16.044007	15.124179	14.063812	13.337077	12.698489	12.242010828
16.015625	20.294005	17.722767	15.997056	15.085537	14.015418	13.292219	12.664907	12.2056777344
16.026875	20.343911	17.745472	16.051839	15.131543	14.064245	13.334594	12.710181	12.2599239456
16.038125	20.379698	17.786026	16.075796	15.151744	14.091072	13.373454	12.737648	12.2858437776
16.049375	20.403485	17.801332	16.101276	15.184787	14.111451	13.388914	12.767995	12.3145554516
16.060625	20.390681	17.742969	16.047536	15.134826	14.058838	13.342052	12.714806	12.2610860112
16.071875	20.385634	17.781129	16.104464	15.195191	14.137895	13.418147	12.792273	12.3453460692
16.083125	20.352816	17.767013	16.091251	15.196255	14.14	13.417198	12.791199	12.3433011222
16.094375	20.365425	17.783813	16.114474	15.205696	14.151221	13.421125	12.802588	12.3583317402
16.105625	20.416593	17.793379	16.131973	15.216898	14.153382	13.425939	12.802169	12.3511224006
16.116875	20.448098	17.853137	16.189721	15.282265	14.22586	13.491387	12.868234	12.4212110274
16.128125	20.468824	17.873452	16.19072	15.295415	14.234809	13.50798	12.891056	12.4432789416
16.139375	20.453495	17.883705	16.21682	15.310549	14.26033	13.521782	12.90282	12.4609046334
16.150625	20.437281	17.825154	16.182836	15.281034	14.231136	13.49195	12.873121	12.4256480988
16.161875	20.485771	17.900041	16.252374	15.35976	14.289065	13.550088	12.935389	12.4912306308
16.173125	20.501008	17.937122	16.298502	15.392896	14.321905	13.58009	12.969734	12.5278789656
16.184375	20.556016	17.957407	16.306755	15.40898	14.345656	13.604717	12.986462	12.5556624294
16.195625	20.466622	17.900014	16.254991	15.359123	14.306503	13.567071	12.944463	12.4955409876
16.206875	20.531994	17.963378	16.325155	15.441414	14.365848	13.622604	13.004214	12.5560755396
16.218125	20.574204	17.996412	16.348822	15.451781	14.380465	13.632504	13.003493	12.5622670416
16.229375	20.583169	17.96797	16.332646	15.437002	14.37003	13.62802	13.004739	12.5642326632
16.240625	20.520926	17.938043	16.31233	15.416189	14.345167	13.599022	12.972522	12.5254209084
16.251875	20.583204	18.013789	16.368064	15.474966	14.383661	13.644749	13.018589	12.5725844946
16.263125	20.55729	17.982699	16.362421	15.474649	14.388146	13.640733	13.017667	12.5753258568
16.274375	20.669602	18.028714	16.376206	15.470082	14.38333	13.630427	13.005779	12.5691704118
16.285625	20.509976	17.926393	16.286414	15.403506	14.322211	13.57045	12.953575	12.505381458
16.296875	20.592982	18.003759	16.359584	15.453333	14.356041	13.619238	12.991902	12.5518609914
16.308125	20.603842	18.001377	16.355292	15.440081	14.346584	13.599998	12.975507	12.5331690426
16.319375	20.5453	17.976701	16.327883	15.427264	14.334635	13.589674	12.961598	12.5165601582
16.330625	20.550059	17.915296	16.263232	15.337415	14.266763	13.523909	12.892006	12.4397206308
16.341875	20.546669	17.933923	16.268112	15.361056	14.279927	13.54377	12.910555	12.4636665996
16.353125	20.511269	17.896387	16.234028	15.327662	14.240093	13.513036	12.883472	12.440092533
16.364375	20.503097	17.896965	16.242584	15.321592	14.243459	13.513828	12.878473	12.436703175
16.375625	20.445013	17.842474	16.161138	15.260216	14.184328	13.45244	12.825617	12.3742720248
16.386875	20.468689	17.865531	16.191005	15.272569	14.197506	13.47346	12.847966	12.4011035838
16.398125	20.477071	17.858954	16.171349	15.250611	14.166707	13.456241	12.836247	12.3933997482
16.409375	20.424708	17.802753	16.133089	15.214154	14.156812	13.443198	12.820688	12.3707940696
16.420625	20.387007	17.78867	16.096362	15.177295	14.105944	13.39779	12.774078	12.3282375378
16.431875	20.373001	17.774896	16.093804	15.175892	14.109273	13.39996	12.788042	12.3446692278
16.443125	20.374783	17.748558	16.072377	15.157543	14.096387	13.393155	12.777732	12.3338541882
16.454375	20.365019	17.755298	16.065963	15.142727	14.077235	13.382317	12.768191	12.325019193
16.465625	20.312055	17.707405	16.012109	15.085868	14.035922	13.335329	12.723779	12.274632111
16.476875	20.37437	17.738559	16.042289	15.116992	14.058991	13.36994	12.759299	12.3128339874
16.488125	20.374715	17.73943	16.037837	15.120622	14.066858	13.371866	12.760694	12.322309767
16.499375	20.333139	17.697109	16.011048	15.091502	14.052408	13.365228	12.754997	12.3166632408
16.510625	20.250164	17.645225	15.955862	15.030636	13.988847	13.311041	12.704626	12.2606203608
16.521875	20.271029	17.6685	15.972665	15.056896	14.023777	13.354116	12.748857	12.3139806
16.533125	20.285201	17.651687	15.969042	15.052184	14.021688	13.353039	12.749304	12.3096733338
16.544375	20.295895	17.657683	15.962081	15.047804	14.013284	13.349292	12.753367	12.3094611126
16.555625	20.236495	17.599134	15.909175	14.989716	13.963036	13.296476	12.700181	12.2618792652
16.566875	20.350675	17.708203	15.99032	15.070223	14.036261	13.376538	12.777136	12.342141117
16.578125	20.292198	17.666735	15.965113	15.045307	14.023179	13.369305	12.766721	12.3305740314
16.589375	20.315337	17.684182	15.990979	15.067609	14.045307	13.3911	12.795489	12.362029128
16.600625	20.241906	17.619097	15.918889	15.008475	14.0001	13.346146	12.755054	12.3264573522
16.611875	20.3542	17.69298	16.000935	15.080435	14.06447	13.415628	12.819412	12.3860698752
16.623125	20.309108	17.681172	15.969942	15.064635	14.060065	13.413559	12.817916	12.393053601
16.634375	20.321161	17.68662	15.991559	15.072895	14.065749	13.422185	12.829728	12.3967808646
16.645625	20.320489	17.677837	15.951875	15.033242	14.031236	13.391188	12.797116	12.3701028054
16.656875	20.321903	17.696144	15.994398	15.089089	14.082189	13.44147	12.846555	12.417835062
16.668125	20.367238	17.748278	16.018677	15.099761	14.094826	13.459365	12.863564	12.4384895418
16.679375	20.352006	17.746735	16.03199	15.111798	14.114797	13.472916	12.875489	12.450801462
16.690625	20.299163	17.671586	15.963455	15.061734	14.055861	13.418272	12.827086	12.4050152532
16.701875	20.336239	17.746327	16.032351	15.119849	14.117509	13.478639	12.88575	12.4669106994
16.713125	20.349024	17.721855	16.022692	15.113622	14.112492	13.47255	12.886094	12.461561901
16.724375	20.315522	17.707199	16.016349	15.113712	14.119443	13.4881	12.899304	12.4743538944
16.735625	20.254181	17.664805	15.978191	15.069571	14.067677	13.427805	12.845592	12.4182152058
16.746875	20.395171	17.738288	16.039512	15.129459	14.128219	13.493729	12.904988	12.4790629386
16.758125	20.366335	17.750638	16.055938	15.150861	14.146015	13.510853	12.909647	12.4821391158
16.769375	20.342179	17.716823	16.03637	15.122286	14.121999	13.487155	12.892734	12.469102965
16.780625	20.315198	17.707574	16.004249	15.086065	14.08144	13.437236	12.843592	12.4173426264
16.791875	20.351049	17.750703	16.048124	15.135965	14.134644	13.482345	12.88986	12.4673711988
16.803125	20.310222	17.728634	16.026454	15.100278	14.098236	13.452708	12.861149	12.4395599196
16.814375	20.33782	17.701707	16.012566	15.103479	14.101461	13.46214	12.869104	12.4556938818
16.825625	20.313107	17.695244	15.983054	15.070254	14.065152	13.412493	12.819379	12.3923159778
16.836875	20.317824	17.733818	16.036569	15.117208	14.100898	13.455521	12.868907	12.4530534792
16.848125	20.328755	17.730193	16.034892	15.109092	14.096089	13.441305	12.852395	12.4261302324
16.859375	20.260411	17.714675	16.018699	15.094569	14.076114	13.412146	12.816815	12.3945463608
16.870625	20.201878	17.661617	15.971547	15.057111	14.03671	13.374506	12.783141	12.358098915
16.881875	20.337421	17.755349	16.046262	15.123744	14.093788	13.425264	12.830941	12.4080347694
16.893125	20.27922	17.7281	16.023196	15.10384	14.067964	13.39962	12.80515	12.3914629722
16.904375	20.283579	17.714507	16.016258	15.081821	14.05817	13.395739	12.801134	12.3811620024
16.915625	20.261828	17.685932	15.976558	15.047687	14.002471	13.330525	12.738161	12.3203822628
16.926875	20.261816	17.718254	16.01431	15.085885	14.052217	13.390127	12.791111	12.3690180048
16.938125	20.305417	17.744049	16.031998	15.097204	14.047572	13.376069	12.78271	12.3699575472
16.949375	20.328181	17.757853	16.04312	15.109129	14.063888	13.386531	12.798042	12.379444659
16.960625	20.229022	17.674981	15.95865	15.034256	13.990939	13.308719	12.715296	12.2952659868
16.971875	20.301417	17.753952	16.039048	15.103291	14.05467	13.383066	12.793481	12.3706900194
16.983125	20.275309	17.751263	16.03006	15.094194	14.032379	13.355687	12.763834	12.353056086
16.994375	20.307781	17.798731	16.07729	15.127474	14.075177	13.397256	12.80761	12.3893541528
17.005625	20.308669	17.770745	16.02181	15.080441	14.017515	13.341593	12.752515	12.3343497144
17.016875	20.345492	17.816596	16.073349	15.119017	14.068572	13.380786	12.792937	12.373850673
17.028125	20.30869	17.820487	16.100974	15.164759	14.094255	13.411824	12.814996	12.3981417588
17.039375	20.339506	17.848556	16.095993	15.161207	14.092541	13.406682	12.817003	12.407713347
17.050625	20.300821	17.783126	16.074275	15.128001	14.056006	13.371659	12.78439	12.3646860138
17.061875	20.362731	17.855776	16.12539	15.175116	14.115418	13.430876	12.847564	12.4330531764
17.073125	20.366728	17.864184	16.126583	15.183987	14.11412	13.435682	12.846705	12.4371708858
17.084375	20.401133	17.886283	16.143021	15.210809	14.137827	13.450977	12.861301	12.454304142
17.095625	20.342375	17.806689	16.086371	15.144453	14.081928	13.393833	12.809884	12.4013951304
17.106875	20.437453	17.903645	16.162139	15.238868	14.161938	13.480553	12.894762	12.4823338236
17.118125	20.444268	17.931322	16.197653	15.248458	14.189575	13.496054	12.909671	12.5061036282
17.129375	20.480514	17.933238	16.209628	15.281315	14.214083	13.52793	12.941727	12.5307151062
17.140625	20.407673	17.868722	16.133592	15.205668	14.145766	13.465515	12.886447	12.4825408938
17.151875	20.467078	17.983631	16.232232	15.29692	14.216997	13.528862	12.944227	12.5398251648
17.163125	20.502219	17.958452	16.190665	15.276064	14.196376	13.515635	12.935537	12.5342826888
17.174375	20.502157	17.988665	16.245133	15.326771	14.257199	13.569637	12.980519	12.5794260528
17.185625	20.449439	17.93015	16.18353	15.26235	14.195145	13.514511	12.926582	12.5261152632
17.196875	20.496039	17.984178	16.252722	15.334219	14.264867	13.581021	12.989246	12.5852106258
17.208125	20.560638	17.9921	16.2518	15.343349	14.274951	13.586155	13.00255	12.599279037
17.219375	20.467512	17.980632	16.240942	15.332267	14.25943	13.582136	13.002204	12.5961791652
17.230625	20.436263	17.952542	16.204481	15.290575	14.219422	13.539202	12.950685	12.5427581442
17.241875	20.559595	18.025922	16.273849	15.353166	14.28018	13.596526	13.001696	12.5958773166
17.253125	20.547944	18.01412	16.259697	15.343997	14.274232	13.588336	13.00453	12.5993418792
17.264375	20.547332	18.041585	16.272148	15.35915	14.289783	13.601139	13.012067	12.6045052416
17.275625	20.451508	17.96146	16.209812	15.288331	14.217052	13.534501	12.948989	12.543653388
17.286875	20.514754	18.012415	16.260189	15.349685	14.281104	13.594026	13.007671	12.5942856576
17.298125	20.518335	18.023384	16.271638	15.347719	14.265027	13.577877	12.988979	12.577649988
17.309375	20.479801	17.988102	16.252493	15.33423	14.264486	13.589251	12.996629	12.5898599184
17.320625	20.459496	17.945405	16.191149	15.265159	14.195745	13.514516	12.921429	12.513916665
17.331875	20.498727	18.00282	16.24806	15.320058	14.251922	13.564626	12.980043	12.5679568362
17.343125	20.542932	18.041621	16.279024	15.344427	14.269184	13.581883	12.989459	12.578252655
17.354375	20.527908	18.025847	16.264049	15.32938	14.259421	13.56847	12.968176	12.5545549644
17.365625	20.486381	17.98112	16.234681	15.281758	14.205374	13.514155	12.919307	12.5049013848
17.376875	20.521425	18.044393	16.293823	15.343825	14.264317	13.565514	12.96303	12.5470860144
17.388125	20.541244	18.027527	16.285383	15.322327	14.246036	13.557622	12.956318	12.542072031
17.399375	20.499033	18.035784	16.302968	15.333846	14.249999	13.556607	12.955194	12.5439377232
17.410625	20.456801	17.990322	16.251879	15.277865	14.197274	13.503913	12.907262	12.4817373378
17.421875	20.493384	18.041794	16.294287	15.31776	14.231188	13.534771	12.942108	12.528540354
17.433125	20.523745	18.069062	16.340224	15.357434	14.269053	13.568672	12.973809	12.5578917822
17.444375	20.50471	18.084518	16.354926	15.366043	14.279628	13.579497	12.984464	12.5679825912
17.455625	20.490001	18.048905	16.315144	15.316163	14.219597	13.528289	12.922862	12.5024536296
17.466875	20.575459	18.132224	16.391983	15.383756	14.29332	13.59779	12.991891	12.5773862568
17.478125	20.596217	18.140303	16.403567	15.382906	14.289584	13.59541	12.991459	12.575383548
17.489375	20.5834	18.16809	16.43225	15.401229	14.303986	13.607523	12.998553	12.5897053884
17.500625	20.527041	18.08952	16.35291	15.334086	14.24655	13.55319	12.944806	12.5259421896
17.511875	20.599777	18.211287	16.484028	15.442238	14.347485	13.646921	13.026052	12.6067778628
17.523125	20.658384	18.271676	16.540033	15.474947	14.379597	13.672373	13.061776	12.641166969
17.534375	20.653489	18.287822	16.559026	15.48807	14.387451	13.680483	13.070684	12.6573658338
17.545625	20.632918	18.227936	16.487949	15.426281	14.324813	13.636361	13.022866	12.607881207
17.556875	20.731628	18.373926	16.628919	15.537736	14.442369	13.733423	13.111963	12.6908730888
17.568125	20.703458	18.36314	16.633148	15.536353	14.440317	13.736715	13.119651	12.7063199076
17.579375	20.779769	18.400344	16.669324	15.564214	14.456703	13.760565	13.145673	12.7319471628
17.590625	20.702766	18.377058	16.657649	15.525839	14.432538	13.74053	13.129311	12.7128544662
17.601875	20.802361	18.467412	16.742687	15.603423	14.507115	13.814165	13.196025	12.7819602822
17.613125	20.820528	18.471928	16.74677	15.626952	14.527064	13.837129	13.221405	12.8115702906
17.624375	20.822832	18.513633	16.809137	15.671318	14.571942	13.87412	13.256516	12.8426905722
17.635625	20.792862	18.486744	16.789921	15.643279	14.533427	13.836023	13.215178	12.8041538808
17.646875	20.839866	18.540227	16.837499	15.69774	14.595086	13.897233	13.281499	12.8715341118
17.658125	20.846585	18.553858	16.860501	15.716873	14.62003	13.923518	13.305712	12.8975054538
17.669375	20.922301	18.629252	16.926779	15.735321	14.640318	13.938795	13.313509	12.9068936664
17.680625	20.861867	18.573714	16.894958	15.729649	14.638469	13.923159	13.306165	12.8980493994
17.691875	20.905661	18.635571	16.944274	15.768159	14.680179	13.978994	13.361336	12.954115974
17.703125	20.918967	18.64192	16.959594	15.800208	14.705133	14.009046	13.39243	12.9871040082
17.714375	20.926613	18.624099	16.952122	15.790965	14.689703	13.99458	13.381592	12.9748992288
17.725625	20.901416	18.615598	16.943576	15.753216	14.651908	13.936258	13.319659	12.9142925628
17.736875	20.914908	18.642219	16.950365	15.788675	14.7031	14.00084	13.384699	12.9737021364
17.748125	20.957873	18.685871	16.987631	15.811994	14.709348	14.011971	13.403048	12.999769287
17.759375	20.888518	18.610361	16.941557	15.795112	14.701739	14.000034	13.384636	12.9742965618
17.770625	20.874445	18.593501	16.907938	15.75368	14.649932	13.948579	13.341946	12.9253177632
17.781875	20.91821	18.610081	16.921555	15.787315	14.696077	13.985739	13.376227	12.975945912
17.793125	20.906299	18.58532	16.905058	15.76923	14.67259	13.970795	13.351199	12.9483272802
17.804375	20.90137	18.564428	16.869751	15.744955	14.646131	13.941852	13.329475	12.9266539326
17.815625	20.845457	18.518322	16.816337	15.685499	14.581067	13.871433	13.261906	12.8558534376
17.826875	20.82362	18.499109	16.814303	15.696584	14.599945	13.900975	13.291651	12.8859517608
17.838125	20.856444	18.492444	16.806421	15.69357	14.59511	13.892594	13.286563	12.8782283514
17.849375	20.873481	18.512941	16.803382	15.69241	14.60475	13.890277	13.27725	12.861552504
17.860625	20.736648	18.380104	16.669587	15.581811	14.483799	13.782148	13.17598	12.7657675986
17.871875	20.807016	18.454343	16.73234	15.637329	14.537265	13.836956	13.223357	12.8149132896
17.883125	20.805616	18.424461	16.694111	15.62877	14.533303	13.828991	13.210574	12.800399832
17.894375	20.813272	18.40477	16.677983	15.594585	14.49342	13.79451	13.18333	12.7704323442
17.905625	20.752021	18.347158	16.61957	15.525737	14.43676	13.731265	13.111923	12.7010586762
17.916875	20.838218	18.413173	16.668997	15.571949	14.469146	13.76997	13.148132	12.7400362932
17.928125	20.800951	18.360185	16.621119	15.548789	14.450545	13.749618	13.133257	12.7255022316
17.939375	20.819277	18.379205	16.644026	15.542249	14.448533	13.746401	13.125855	12.7161583176
17.950625	20.702391	18.284927	16.552427	15.465199	14.371158	13.665512	13.046856	12.6362972136
17.961875	20.799157	18.348935	16.59934	15.512345	14.416724	13.715181	13.090846	12.682132872
17.973125	20.835158	18.337455	16.568366	15.481212	14.402886	13.707523	13.085872	12.6773084454
17.984375	20.865122	18.355106	16.580615	15.495707	14.405032	13.712791	13.094464	12.684141762
17.995625	20.774781	18.29744	16.521115	15.432618	14.343247	13.647142	13.022746	12.6084756324
18.006875	20.885927	18.369451	16.59748	15.509052	14.416937	13.716635	13.086327	12.6733802928
18.018125	20.906578	18.389294	16.586258	15.504718	14.40346	13.705025	13.070613	12.662914491
18.029375	20.883663	18.367408	16.565479	15.486049	14.395288	13.696775	13.064852	12.6538085532
18.040625	20.842832	18.33661	16.524415	15.447546	14.350277	13.644557	13.005844	12.60305472
18.051875	20.91554	18.35887	16.547031	15.473288	14.389656	13.681753	13.051176	12.642449568
18.063125	20.913763	18.358947	16.544526	15.469835	14.384049	13.685017	13.061609	12.6545657502
18.074375	21.006883	18.442217	16.607616	15.509502	14.422071	13.724897	13.094543	12.6846496506
18.085625	20.876584	18.336296	16.505424	15.431887	14.356254	13.651797	13.016386	12.6068108292
18.096875	21.030892	18.40498	16.577034	15.485194	14.408942	13.709658	13.078163	12.673231944
18.108125	21.065804	18.446096	16.61405	15.522158	14.427122	13.726664	13.093964	12.6870922548
18.119375	21.062383	18.416299	16.566354	15.484186	14.412714	13.718485	13.084929	12.681483846
18.130625	21.009113	18.397333	16.563638	15.471129	14.394704	13.702956	13.067768	12.6568342506
18.141875	21.113854	18.520982	16.656649	15.562179	14.47676	13.776094	13.137641	12.7337912208
18.153125	21.102169	18.449409	16.623057	15.53966	14.468975	13.771125	13.12565	12.714960195
18.164375	21.117076	18.476132	16.625713	15.540924	14.476612	13.775868	13.138267	12.7322428302
18.175625	21.162467	18.499658	16.624159	15.532658	14.457333	13.755569	13.109865	12.7089376458
18.186875	21.166915	18.538804	16.686398	15.593624	14.524653	13.822802	13.184647	12.7777076166
18.198125	21.212861	18.557393	16.67488	15.607729	14.531164	13.832103	13.179655	12.7784287566
18.209375	21.231215	18.561992	16.712185	15.614699	14.537897	13.837292	13.193678	12.7936252368
18.220625	21.149965	18.476981	16.641441	15.552506	14.488806	13.793657	13.154082	12.7486755504
18.231875	21.184279	18.573951	16.694445	15.616842	14.547764	13.852645	13.217103	12.817186941
18.243125	21.182336	18.533916	16.686059	15.606532	14.529458	13.825023	13.186712	12.7829801802
18.254375	21.236082	18.575429	16.727718	15.646568	14.567889	13.866446	13.231442	12.8223513336
18.265625	21.146253	18.523504	16.65136	15.557377	14.486218	13.789637	13.142307	12.7379460174
18.276875	21.206253	18.53289	16.679746	15.588782	14.520834	13.82518	13.190516	12.7848613254
18.288125	21.146957	18.529816	16.674645	15.596116	14.518846	13.825971	13.185464	12.7752176232
18.299375	21.155941	18.522715	16.665432	15.584774	14.516508	13.81392	13.18229	12.7831563444
18.310625	21.052272	18.434521	16.598687	15.531848	14.463898	13.766531	13.12884	12.724705887
18.321875	21.127583	18.509152	16.650288	15.576234	14.507354	13.811704	13.175542	12.765496656
18.333125	21.095395	18.463369	16.606256	15.53127	14.464567	13.776285	13.141456	12.739561371
18.344375	21.032333	18.422002	16.58077	15.523199	14.45491	13.758108	13.1246	12.716392173
18.355625	21.001005	18.406011	16.550183	15.473124	14.396167	13.701865	13.069036	12.6562841238
18.366875	21.080129	18.4319	16.591976	15.495697	14.429765	13.735594	13.105772	12.6997740168
18.378125	20.974746	18.383695	16.546797	15.463661	14.399253	13.709351	13.087105	12.675153267
18.389375	20.905884	18.368774	16.519935	15.441596	14.385347	13.696842	13.06664	12.6615103284
18.400625	20.912335	18.311557	16.47434	15.396621	14.324681	13.63485	13.007189	12.6005523642
18.411875	20.922163	18.345679	16.507727	15.421609	14.356988	13.66434	13.036966	12.6286314954
18.423125	20.877528	18.314355	16.477856	15.395661	14.326549	13.63849	13.010182	12.5993387886
18.434375	20.891977	18.311671	16.481223	15.400621	14.338707	13.646148	13.018167	12.6060598134
18.445625	20.843124	18.241478	16.418	15.324026	14.257612	13.56508	12.940896	12.5294273562
18.456875	20.819561	18.267812	16.465574	15.36494	14.301558	13.61531	12.985733	12.5774789748
18.468125	20.847138	18.292809	16.457592	15.370875	14.310109	13.611767	12.977498	12.578118729
18.479375	20.785243	18.251043	16.421371	15.338112	14.277971	13.583113	12.947948	12.5417279442
18.490625	20.733745	18.211692	16.385531	15.288009	14.217218	13.529107	12.892965	12.4881544536
18.501875	20.824532	18.267076	16.433183	15.334274	14.273535	13.579643	12.937695	12.537904872
18.513125	20.782798	18.261738	16.437811	15.340619	14.288127	13.590664	12.956887	12.551683797
18.524375	20.762564	18.245349	16.428597	15.340918	14.279965	13.584533	12.950934	12.5516209548
18.535625	20.726495	18.226081	16.399341	15.3034	14.23698	13.536718	12.898606	12.4945622976
18.546875	20.809132	18.297801	16.46348	15.355737	14.297217	13.594955	12.957442	12.5626420344
18.558125	20.754563	18.26803	16.446264	15.346047	14.285503	13.589932	12.949597	12.5519804946
18.569375	20.781293	18.238435	16.429323	15.342178	14.279623	13.586069	12.947147	12.5550793362
18.580625	20.75793	18.233224	16.401664	15.298863	14.253888	13.557719	12.924667	12.5341364004
18.591875	20.798928	18.295765	16.475561	15.370686	14.311593	13.616559	12.986453	12.599021487
18.603125	20.785702	18.300027	16.485124	15.381751	14.318055	13.629312	12.992108	12.5978439684
18.614375	20.797168	18.307362	16.500462	15.385898	14.328711	13.62775	12.998716	12.605264499
18.625625	20.777971	18.280472	16.467896	15.350129	14.298382	13.606208	12.968635	12.569557767
18.636875	20.799918	18.307819	16.495688	15.392336	14.336848	13.636686	13.005992	12.6175362414
18.648125	20.884157	18.349844	16.528015	15.417608	14.351552	13.658812	13.022318	12.6376622286
18.659375	20.85451	18.341508	16.527427	15.429319	14.377092	13.68522	13.050557	12.6552879204
18.670625	20.82494	18.337118	16.51737	15.397207	14.334757	13.642965	13.013258	12.6223750908
18.681875	20.901504	18.394061	16.57013	15.464053	14.404568	13.711771	13.071175	12.6874878516
18.693125	20.895015	18.416005	16.59704	15.474975	14.419003	13.724092	13.085438	12.6968101314
18.704375	20.956413	18.439713	16.603515	15.485407	14.43604	13.739832	13.099224	12.7093878432
18.715625	20.860772	18.363249	16.534819	15.425464	14.373099	13.67483	13.039508	12.6576182328
18.726875	20.914447	18.426863	16.598502	15.487011	14.430561	13.729801	13.099801	12.714836571
18.738125	20.907148	18.422376	16.594208	15.474078	14.422427	13.725014	13.092995	12.7094259606
18.749375	20.962299	18.454069	16.619645	15.499284	14.455997	13.753927	13.119479	12.7312229322
18.760625	20.853772	18.379072	16.549282	15.42556	14.369146	13.679004	13.046639	12.6606295074
18.771875	20.963817	18.457275	16.631725	15.50986	14.44642	13.743639	13.107146	12.7151981712
18.783125	20.979983	18.465027	16.624126	15.513767	14.446884	13.752449	13.110194	12.7203316578
18.794375	20.899279	18.438545	16.603452	15.492743	14.433035	13.734762	13.099462	12.7118829876
18.805625	20.888405	18.389149	16.545998	15.433771	14.372763	13.666621	13.044445	12.6504377388
18.816875	20.846758	18.390516	16.562696	15.453311	14.401808	13.707817	13.074965	12.6839831112
18.828125	20.901199	18.387798	16.544946	15.440567	14.393277	13.700186	13.065896	12.671995704
18.839375	20.883602	18.39131	16.554395	15.443211	14.391331	13.697722	13.067934	12.6818588388
18.850625	20.801485	18.296693	16.462962	15.359988	14.308525	13.602995	12.972975	12.5854619946
18.861875	20.814946	18.346284	16.528859	15.418317	14.358589	13.661797	13.029255	12.6384596034
18.873125	20.83546	18.350489	16.510826	15.397887	14.341671	13.647054	13.016675	12.6283038918
18.884375	20.826579	18.33123	16.501247	15.407853	14.348982	13.65084	13.014302	12.6165997896
18.895625	20.717733	18.25958	16.439047	15.324498	14.269568	13.579844	12.946983	12.5602406382
18.906875	20.778345	18.285957	16.469723	15.36493	14.317777	13.623602	12.993774	12.6005781192
18.918125	20.790689	18.296116	16.457274	15.357919	14.312533	13.614557	12.987124	12.5924189352
18.929375	20.718944	18.259386	16.435133	15.327912	14.274593	13.587798	12.953412	12.5653195242
18.940625	20.69834	18.211596	16.376844	15.273539	14.221754	13.518975	12.883635	12.4874075586
18.951875	20.733092	18.233882	16.419832	15.312213	14.26413	13.567648	12.934865	12.5473445946
18.963125	20.712887	18.22672	16.397466	15.300456	14.259258	13.559904	12.930859	12.5443508334
18.974375	20.710216	18.219115	16.415006	15.307155	14.259697	13.567968	12.933616	12.5395820376
18.985625	20.678523	18.181805	16.362481	15.248448	14.201377	13.498013	12.865729	12.4716351966
18.996875	20.700296	18.191245	16.388414	15.293683	14.247132	13.552415	12.920298	12.5304482844
19.008125	20.724661	18.244411	16.421759	15.320442	14.269726	13.572514	12.941556	12.5544004344
19.019375	20.713487	18.217401	16.421027	15.313388	14.265849	13.568571	12.932027	12.5402465166
19.030625	20.66019	18.176067	16.380632	15.270674	14.222064	13.520042	12.883904	12.4906938966
19.041875	20.762147	18.244759	16.448479	15.3393	14.289131	13.595556	12.960529	12.5668215558
19.053125	20.713592	18.220202	16.435039	15.320947	14.278219	13.575629	12.938426	12.553337268
19.064375	20.697984	18.222814	16.442165	15.338525	14.287872	13.589811	12.949151	12.5580030438
19.075625	20.702997	18.175347	16.385225	15.283687	14.241336	13.542346	12.907616	12.5197589292
19.086875	20.706263	18.255198	16.472031	15.367048	14.314103	13.614157	12.972189	12.5833099068
19.098125	20.74309	18.285524	16.496635	15.375403	14.315965	13.624019	12.988548	12.6034595886
19.109375	20.799938	18.287883	16.498836	15.394319	14.34948	13.643357	13.010214	12.6224987148
19.120625	20.695728	18.228859	16.453342	15.356918	14.297009	13.590909	12.957484	12.5750713974
19.131875	20.783129	18.320472	16.535828	15.428565	14.377764	13.67381	13.033171	12.6486678552
19.143125	20.810327	18.34281	16.543586	15.432698	14.383395	13.680375	13.034187	12.643896999
19.154375	20.807319	18.332521	16.556496	15.443761	14.385816	13.686928	13.054749	12.6649316226
19.165625	20.786782	18.31509	16.50967	15.412648	14.359175	13.661006	13.019547	12.6383215566
19.176875	20.835337	18.384332	16.589937	15.483625	14.419982	13.713965	13.072895	12.686949057
19.188125	20.838285	18.395698	16.592856	15.478416	14.429183	13.723725	13.086073	12.7013244678
19.199375	20.91499	18.42992	16.654121	15.529058	14.466233	13.752872	13.106557	12.7250901516
19.210625	20.802573	18.356759	16.561475	15.452781	14.388087	13.685948	13.044896	12.6604657056
19.221875	20.906299	18.436003	16.63981	15.524898	14.459386	13.753113	13.114117	12.7274750646
19.233125	20.909158	18.451043	16.643271	15.519499	14.453377	13.748023	13.10196	12.7173327456
19.244375	20.878424	18.426479	16.641752	15.531927	14.465712	13.766669	13.12817	12.7443033816
19.255625	20.851799	18.372125	16.583904	15.475126	14.412274	13.701778	13.064447	12.676281336
19.266875	20.850753	18.408349	16.615958	15.495282	14.450162	13.751774	13.117014	12.7332132786
19.278125	20.924163	18.446781	16.628468	15.510581	14.451695	13.742085	13.097846	12.7075468758
19.289375	20.934445	18.432863	16.625402	15.504933	14.453889	13.744473	13.10251	12.7218656256
19.300625	20.769711	18.350043	16.552509	15.449046	14.38972	13.687077	13.04727	12.6621892302
19.311875	20.868708	18.403264	16.610246	15.491469	14.428845	13.717287	13.089407	12.7096165476
19.323125	20.856321	18.419985	16.604317	15.475046	14.41809	13.70809	13.071456	12.692125812
19.334375	20.817147	18.378928	16.591292	15.470238	14.400752	13.691487	13.058982	12.6755158974
19.345625	20.784672	18.341975	16.517273	15.414235	14.362274	13.651534	13.011491	12.6196883292
19.356875	20.809845	18.364489	16.56415	15.449912	14.396761	13.690981	13.051272	12.6690379998
19.368125	20.861346	18.368371	16.558599	15.451844	14.39921	13.680085	13.039496	12.6509672616
19.379375	20.792332	18.338967	16.536138	15.432327	14.387359	13.674537	13.037664	12.6504552522
19.390625	20.7397	18.272343	16.467472	15.358396	14.313265	13.595774	12.959811	12.5744800626
19.401875	20.779451	18.3299	16.52805	15.422053	14.371162	13.65357	13.018228	12.6297090846
19.413125	20.796109	18.304749	16.502269	15.399598	14.359628	13.640475	13.00718	12.6196955406
19.424375	20.798534	18.317617	16.527275	15.4146	14.365933	13.641819	13.004864	12.6243819204
19.435625	20.744581	18.261411	16.465161	15.343992	14.296831	13.579506	12.947097	12.5581132752
19.446875	20.794621	18.30792	16.505899	15.385736	14.354074	13.63516	13.009173	12.6263104548
19.458125	20.776526	18.325718	16.520587	15.408299	14.364291	13.637571	13.001451	12.6139562964
19.469375	20.784015	18.304694	16.501453	15.405883	14.367051	13.646394	13.008765	12.6258715896
19.480625	20.764467	18.268433	16.454702	15.359217	14.316568	13.596618	12.963264	12.573008937
19.491875	20.828078	18.33863	16.527365	15.409226	14.378457	13.653157	13.018161	12.634182213
19.503125	20.847366	18.356434	16.542343	15.432833	14.392126	13.65589	13.021168	12.6369472698
19.514375	20.819667	18.345342	16.546797	15.436304	14.391617	13.663351	13.02596	12.6439351164
19.525625	20.725557	18.262351	16.471398	15.365817	14.336039	13.606023	12.972406	12.5857803264
19.536875	20.932972	18.37473	16.566077	15.460581	14.417491	13.689606	13.057635	12.6728785854
19.548125	20.85756	18.349731	16.562813	15.461099	14.431373	13.695211	13.06216	12.6779409882
19.559375	20.917167	18.392693	16.590904	15.486422	14.446248	13.71751	13.086838	12.6977167074
19.570625	20.886131	18.360996	16.565467	15.447837	14.416505	13.675528	13.045205	12.6612589596
19.581875	20.961999	18.400692	16.601149	15.502295	14.4753	13.734775	13.111476	12.7346596794
19.593125	20.935395	18.39889	16.633937	15.522135	14.495925	13.758169	13.125232	12.7471395222
19.604375	21.007177	18.470592	16.677494	15.569643	14.5378	13.799456	13.168138	12.789191256
19.615625	20.93278	18.402174	16.604358	15.498749	14.471488	13.736979	13.110314	12.7362070398
19.626875	20.992819	18.453151	16.664866	15.560857	14.542053	13.799812	13.174335	12.8037500424
19.638125	21.03775	18.487183	16.706674	15.593728	14.569179	13.821882	13.195333	12.8170087164
19.649375	21.024575	18.483969	16.716321	15.619146	14.596699	13.840899	13.220808	12.8460809604
19.660625	21.024402	18.466983	16.668454	15.567414	14.540186	13.794265	13.172176	12.8044258536
19.671875	21.044849	18.49451	16.729342	15.626933	14.608646	13.862894	13.243309	12.8724046308
19.683125	21.086428	18.520745	16.732213	15.642571	14.616063	13.870027	13.25734	12.8868006456
19.694375	21.108896	18.550655	16.758768	15.654168	14.634083	13.899843	13.271151	12.9003024468
19.705625	21.030033	18.496987	16.724757	15.618853	14.600562	13.850906	13.233307	12.8676368652
19.716875	21.096393	18.549163	16.767879	15.677528	14.658775	13.928242	13.304159	12.9434142564
19.728125	21.117845	18.533194	16.762812	15.668285	14.644026	13.913476	13.297489	12.9331071054
19.739375	21.187552	18.592951	16.79488	15.702409	14.680129	13.933747	13.311216	12.9483200688
19.750625	21.072179	18.504984	16.72045	15.624871	14.598672	13.854919	13.240305	12.8792946084
19.761875	21.074224	18.524934	16.758195	15.669798	14.652062	13.908755	13.287456	12.9287462688
19.773125	21.081577	18.536748	16.742652	15.652014	14.63496	13.895708	13.268075	12.9084121812
19.784375	21.079719	18.521337	16.73012	15.63521	14.619828	13.873117	13.248871	12.8902909632
19.795625	21.007928	18.495017	16.696306	15.591713	14.572308	13.828713	13.206841	12.8433612324
19.806875	21.091688	18.5068	16.707658	15.614103	14.598685	13.866449	13.244239	12.8765099778
19.818125	21.067752	18.531563	16.730688	15.619869	14.589692	13.845122	13.220862	12.8527412034
19.829375	21.063282	18.540529	16.709802	15.61238	14.588108	13.847767	13.210656	12.8394021738
19.840625	20.981102	18.449827	16.631851	15.530666	14.498326	13.755992	13.125379	12.7527077532
19.851875	20.972962	18.455501	16.66063	15.558243	14.520663	13.788018	13.162124	12.7896115776
19.863125	20.9883	18.456754	16.649468	15.546145	14.519356	13.789275	13.159289	12.7834159548
19.874375	20.966765	18.460274	16.65636	15.541408	14.513529	13.766713	13.139395	12.7638287622
19.885625	20.94269	18.422627	16.611717	15.489871	14.444462	13.708228	13.077873	12.689679087
19.896875	20.913438	18.438595	16.62182	15.521188	14.495639	13.751446	13.117545	12.7322840382
19.908125	20.943684	18.421583	16.591096	15.469339	14.442667	13.716459	13.089526	12.7080279792
19.919375	20.912533	18.440486	16.612569	15.479839	14.445554	13.71337	13.080027	12.6946456812
19.930625	20.867932	18.356108	16.545854	15.41772	14.382774	13.638595	13.004454	12.6176959224
19.941875	20.948761	18.423345	16.608757	15.474919	14.440184	13.704328	13.063287	12.677120949
19.953125	20.902118	18.415422	16.591434	15.462162	14.42699	13.693597	13.055187	12.6733998666
19.964375	20.942899	18.441246	16.594671	15.465627	14.428068	13.689389	13.052386	12.6681489372
19.975625	20.85841	18.3818	16.534687	15.40585	14.366563	13.635214	13.002906	12.6080491296
19.986875	20.896903	18.408224	16.596851	15.466415	14.418141	13.683884	13.05399	12.6630422358
19.998125	20.935664	18.43745	16.605611	15.443709	14.409421	13.671878	13.035614	12.6433983822
20.009375	20.949964	18.454942	16.618994	15.46807	14.425552	13.693313	13.048181	12.6483000738
20.020625	20.861975	18.377573	16.544257	15.400988	14.355808	13.60921	12.974859	12.5777293134
20.031875	20.906751	18.443602	16.595346	15.449535	14.404572	13.680868	13.035984	12.637952745
20.043125	20.935897	18.450592	16.625522	15.470784	14.423016	13.687173	13.047776	12.6559544598
20.054375	20.948567	18.445375	16.597902	15.44292	14.397867	13.670103	13.040281	12.643727016
20.065625	20.938569	18.412716	16.567822	15.405739	14.358479	13.628181	12.985817	12.5860595106
20.076875	20.961618	18.47406	16.636071	15.468243	14.428096	13.700499	13.061736	12.6640095936
20.088125	20.994361	18.500083	16.672808	15.487213	14.44081	13.714035	13.076594	12.6829024314
20.099375	20.965213	18.525551	16.687361	15.498895	14.461032	13.728091	13.088771	12.6882852264
20.110625	20.941406	18.457884	16.627384	15.452632	14.409784	13.672291	13.028239	12.6316056828
20.121875	21.067615	18.569132	16.721689	15.53005	14.484485	13.751508	13.113221	12.7115687766
20.133125	21.007536	18.518188	16.689118	15.505936	14.464616	13.745441	13.101815	12.696056025
20.144375	21.081147	18.606986	16.753128	15.582197	14.520399	13.800527	13.158511	12.752583099
20.155625	21.012473	18.540952	16.734038	15.543835	14.486849	13.765269	13.116473	12.7054380564
20.166875	21.080088	18.613927	16.768208	15.576625	14.539692	13.819984	13.17105	12.762339093
20.178125	21.096897	18.645766	16.802546	15.603016	14.561895	13.846673	13.203707	12.8040786762
20.189375	21.101371	18.641064	16.799466	15.594741	14.556841	13.84432	13.211092	12.8056301574
20.200625	21.070653	18.637814	16.793104	15.593484	14.558535	13.840196	13.194548	12.7882321398
20.211875	21.213583	18.728652	16.894185	15.682114	14.647342	13.94106	13.289559	12.8888260188
20.223125	21.240189	18.789524	16.93735	15.712702	14.665018	13.95905	13.326107	12.917538723
20.234375	21.252809	18.811864	16.980607	15.747739	14.710179	14.00492	13.356124	12.9482211696
20.245625	21.196758	18.780896	16.925267	15.717846	14.666316	13.950849	13.300558	12.893802915
20.256875	21.313581	18.89374	17.045541	15.81639	14.774727	14.068431	13.414814	13.0156817562
20.268125	21.411305	18.967546	17.079525	15.845264	14.804575	14.086862	13.424753	13.0186250376
20.279375	21.477749	18.972607	17.124549	15.879218	14.842152	14.12603	13.495555	13.0938955704
20.290625	21.382762	18.925147	17.04138	15.804388	14.778621	14.086469	13.449863	13.0392836382
20.301875	21.533807	19.085053	17.217459	15.95728	14.906216	14.164216	13.519688	13.1215842558
20.313125	21.46286	19.033481	17.199152	15.991381	14.930036	14.218219	13.586049	13.1825401596
20.324375	21.55539	19.156224	17.292406	16.05122	15.00869	14.286102	13.642104	13.231770327
20.335625	21.463089	19.010632	17.183199	15.960632	14.915221	14.226471	13.590479	13.1906632866
20.346875	21.651609	19.227004	17.327921	16.08487	15.020939	14.321643	13.707049	13.3098574266
20.358125	21.692542	19.160809	17.364828	16.114918	15.104725	14.388849	13.740493	13.343124645
20.369375	21.640615	19.225781	17.46285	16.200551	15.15876	14.459921	13.81751	13.4219411262
20.380625	21.642183	19.268205	17.424866	16.195073	15.134075	14.429099	13.803375	13.3909640424
20.391875	21.73881	19.411135	17.575094	16.338431	15.291348	14.569173	13.936305	13.5410580012
20.403125	21.915644	19.458004	17.58151	16.338815	15.322866	14.643438	14.022584	13.610049465
20.414375	22.089181	19.603883	17.661171	16.415278	15.343931	14.613485	13.993488	13.6085731884
20.425625	21.842907	19.421995	17.605569	16.367824	15.328909	14.613968	13.981755	13.609431345
20.436875	22.023119	19.554571	17.723385	16.459203	15.463006	14.77041	14.125792	13.7482167984
20.448125	22.004782	19.573154	17.706161	16.532144	15.536676	14.86542	14.237883	13.8636259836
20.459375	21.89194	19.540356	17.713682	16.505424	15.426761	14.737482	14.114728	13.7387811966
20.470625	22.237843	19.861314	17.975921	16.719628	15.67262	14.960302	14.295305	13.9129272348
20.481875	22.462586	20.057398	18.059685	16.748181	15.729213	15.020648	14.430735	14.0162171472
20.493125	22.752377	20.056049	18.25451	16.988652	15.823915	15.080094	14.447128	14.0800205238
20.504375	22.44639	19.946239	18.198299	16.844281	15.767699	15.118838	14.471628	14.1952741488
20.515625	22.293964	20.001091	18.180589	16.899124	15.92995	15.268643	14.599645	14.1486308136
20.526875	22.757206	20.257054	18.509107	17.346145	16.178616	15.347376	14.690993	14.3328810534
20.538125	22.697226	20.019851	18.150035	17.055333	16.05011	15.369647	14.747584	14.3505118962
20.549375	23.312768	20.562835	18.814883	17.59831	16.449173	15.603833	15.018376	14.647878096
20.560625	22.396265	20.323113	18.752381	17.221119	16.160137	15.541327	14.836263	14.4198546582
20.571875	22.509727	20.121889	18.551155	17.377077	16.257997	15.639186	14.892104	14.5972241922
20.583125	23.121489	20.621334	19.050598	18.083795	16.934659	16.001162	15.17182	14.7875567328
20.594375	inf	20.555052	18.984315	17.767729	16.691151	15.934876	15.282755	14.860882248
20.605625	inf	inf	19.343772	17.700181	16.623604	16.004792	15.215207	14.9738684028
20.616875	inf	20.845706	19.274965	18.308154	17.408799	16.362984	15.82318	15.600200127
20.628125	22.848793	20.098857	18.528115	17.561302	16.484725	15.865912	15.188643	14.9465001096
20.639375	inf	20.704309	19.133566	18.166751	17.267396	16.648582	16.108777	15.454524696
20.650625	inf	20.631716	19.060972	17.667154	16.767799	16.148985	15.60918	15.3797362968
20.661875	inf	inf	inf	inf	inf	inf	inf	--
20.673125	inf	inf	inf	inf	17.045822	16.427007	15.887202	15.666153531
20.684375	inf	inf	inf	inf	inf	inf	inf	--
20.695625	inf	inf	inf	inf	inf	inf	15.733169	15.5074687344
20.706875	inf	inf	inf	inf	inf	inf	inf	--
20.718125	inf	inf	inf	inf	inf	inf	inf	--
20.729375	inf	inf	inf	inf	inf	inf	inf	--
20.740625	inf	inf	inf	inf	inf	inf	inf	--
20.751875	inf	inf	inf	inf	inf	inf	inf	--
20.763125	inf	inf	inf	inf	inf	inf	inf	--
20.774375	inf	inf	inf	inf	inf	inf	inf	--
20.785625	inf	inf	inf	inf	inf	inf	inf	--
20.796875	inf	inf	inf	inf	inf	inf	inf	--
20.808125	inf	inf	inf	inf	inf	inf	inf	--
20.819375	inf	inf	inf	inf	inf	inf	inf	--
20.830625	inf	inf	inf	inf	inf	inf	inf	--
20.841875	inf	inf	inf	inf	inf	inf	inf	--
20.853125	inf	inf	inf	inf	inf	inf	inf	--
20.864375	inf	inf	inf	inf	inf	inf	inf	--
20.875625	inf	inf	inf	inf	inf	inf	inf	--
20.886875	inf	inf	inf	inf	inf	inf	inf	--
20.898125	inf	inf	inf	inf	inf	inf	inf	--
20.909375	inf	inf	inf	inf	inf	inf	inf	--
20.920625	inf	inf	inf	inf	inf	inf	inf	--
20.931875	inf	inf	inf	inf	inf	inf	inf	--
20.943125	inf	inf	inf	inf	inf	inf	inf	--
20.954375	inf	inf	inf	inf	inf	inf	inf	--
20.965625	inf	inf	inf	inf	inf	inf	inf	--
20.976875	inf	inf	inf	inf	inf	inf	inf	--
20.988125	inf	inf	inf	inf	inf	inf	inf	--
20.999375	inf	inf	inf	inf	inf	inf	inf	--
21.010625	inf	inf	inf	inf	inf	inf	inf	--
21.021875	inf	inf	inf	inf	inf	inf	inf	--
21.033125	inf	inf	inf	inf	inf	inf	inf	--
21.044375	inf	inf	inf	inf	inf	inf	inf	--
21.055625	inf	inf	inf	inf	inf	inf	inf	--
21.066875	inf	inf	inf	inf	inf	inf	inf	--
21.078125	inf	inf	inf	inf	inf	inf	inf	--
21.089375	inf	inf	inf	inf	inf	inf	inf	--
21.100625	inf	inf	inf	inf	inf	inf	inf	--
21.111875	inf	inf	inf	inf	inf	inf	inf	--
21.123125	inf	inf	inf	inf	inf	inf	inf	--
21.134375	inf	inf	inf	inf	inf	inf	inf	--
21.145625	inf	inf	inf	inf	inf	inf	inf	--
21.156875	inf	inf	inf	inf	inf	inf	inf	--
21.168125	inf	inf	inf	inf	inf	inf	inf	--
21.179375	inf	inf	inf	inf	inf	inf	inf	--
21.190625	inf	inf	inf	inf	inf	inf	inf	--
21.201875	inf	inf	inf	inf	inf	inf	inf	--
21.213125	inf	inf	inf	inf	inf	inf	inf	--
21.224375	inf	inf	inf	inf	inf	inf	inf	--
21.235625	inf	inf	inf	inf	inf	inf	inf	--
21.246875	inf	inf	inf	inf	inf	inf	inf	--
21.258125	inf	inf	inf	inf	inf	inf	inf	--
21.269375	inf	inf	inf	inf	inf	inf	inf	--
21.280625	inf	inf	inf	inf	inf	inf	inf	--
21.291875	inf	inf	inf	inf	inf	inf	inf	--
21.303125	inf	inf	inf	inf	inf	inf	inf	--
21.314375	inf	inf	inf	inf	inf	inf	inf	--
21.325625	inf	inf	inf	inf	inf	inf	inf	--
21.336875	inf	inf	inf	inf	inf	inf	inf	--
21.348125	inf	inf	inf	inf	inf	inf	inf	--
21.359375	inf	inf	inf	inf	inf	inf	inf	--
21.370625	inf	inf	inf	inf	inf	inf	inf	--
21.381875	inf	inf	inf	inf	inf	inf	inf	--
21.393125	inf	inf	inf	inf	inf	inf	inf	--
21.404375	inf	inf	inf	inf	inf	inf	inf	--
21.415625	inf	inf	inf	inf	inf	inf	inf	--
21.426875	inf	inf	inf	inf	inf	inf	inf	--
21.438125	inf	inf	inf	inf	inf	inf	inf	--
21.449375	inf	inf	inf	inf	inf	inf	inf	--
21.460625	inf	inf	inf	inf	inf	inf	inf	--
21.471875	inf	inf	inf	inf	inf	inf	inf	--
21.483125	inf	inf	inf	inf	inf	inf	inf	--
[truncated: 1 more rows]
