# Supplementary material for: Exploration of the selective binding mechanism of protein kinase Aurora A selectivity via a comprehensive molecular modeling study
Source: PeerJ. 2019 Oct 22;7:e7832. doi: 10.7717/peerj.7832 (PMC6814069; doi:10.7717/peerj.7832)
Supplement: Data S1 — The raw data are corresponding to figure order. pse and pdb format files can be opened in PyMol 1.8. cdx files can be opened in Chemdraw 16.0. csv files can be opened in Excel. [file peerj-07-7832-s004.zip › Raw-data/Figure 12/Figure 12B.csv]

RC	1	2	3	4	5	6	7	8
-0.994374999999998	--	--	--	--	--	--	--	--
-0.983124999999998	--	--	--	--	--	--	--	--
-0.971874999999997	--	--	--	--	--	--	--	--
-0.960625	--	--	--	--	--	--	--	--
-0.949375	--	--	--	--	--	--	--	--
-0.938124999999999	--	--	--	--	--	--	--	--
-0.926874999999999	--	--	--	--	--	--	--	--
-0.915624999999999	--	--	--	--	--	--	--	--
-0.904374999999998	--	--	--	--	--	--	--	--
-0.893124999999998	--	--	--	--	--	--	--	--
-0.881874999999997	--	--	--	--	--	--	--	--
-0.870624999999997	--	--	--	--	--	--	--	--
-0.859375	--	--	--	--	--	--	--	--
-0.848125	--	--	--	--	--	--	--	--
-0.836874999999999	--	--	--	--	--	--	--	--
-0.825624999999999	--	--	--	--	--	--	--	--
-0.814374999999998	--	--	--	--	--	--	--	--
-0.803124999999998	--	--	--	--	--	--	--	--
-0.791874999999997	--	--	--	--	--	--	--	--
-0.780624999999997	--	--	--	--	--	--	--	--
-0.769375	--	--	--	--	--	--	--	--
-0.758125	--	--	--	--	--	--	--	--
-0.746874999999999	--	--	--	--	--	--	--	--
-0.735624999999999	--	--	--	--	--	--	--	--
-0.724374999999998	--	--	--	--	--	--	--	--
-0.713124999999998	--	--	--	--	--	--	--	--
-0.701874999999998	--	--	--	--	--	--	--	--
-0.690624999999997	--	--	--	--	--	--	--	--
-0.679375	2.1008088	2.6207664	2.88354235294118	3.2370156	3.4780488	3.6315816	3.741606	3.8467716
-0.668125	--	--	--	--	--	--	--	--
-0.656874999999999	--	--	--	--	--	--	--	--
-0.645624999999999	--	--	--	--	--	--	--	--
-0.634374999999999	--	--	--	--	--	--	--	--
-0.623124999999998	--	--	--	--	--	--	--	--
-0.611874999999998	--	--	--	--	--	--	--	--
-0.600624999999997	--	--	--	--	--	--	--	--
-0.589374999999997	--	--	--	--	--	--	--	--
-0.578125	--	--	--	--	--	--	--	--
-0.566875	--	--	--	--	--	--	--	--
-0.555624999999999	--	--	--	--	--	--	--	--
-0.544374999999999	2.5804908	3.1003392	3.35361058823529	3.7164072	3.957384	3.8111628	3.9211836	4.026342
-0.533124999999998	--	--	--	--	--	--	--	--
-0.521874999999998	--	3.7569072	3.99727294117647	4.37292	4.6138812	4.7673888	4.3650072	4.1704284
-0.510624999999997	3.3069312	3.826728	4.06570823529412	4.4427096	4.6836612	4.8371652	4.9471848	4.5399384
-0.499374999999997	--	--	--	--	--	--	4.203312	4.3084668
-0.488125	--	3.1497132	3.40192705882353	3.7656228	4.0065516	4.1600496	4.270068	4.3752204
-0.476875	--	--	--	4.6430244	4.8839412	5.0374344	5.1474516	4.4404644
-0.465624999999999	2.759118	2.7664164	3.02609882352941	3.3822408	3.6231444	3.6626784	3.5869128	3.5437188
-0.454374999999999	3.6335856	3.1284528	3.38100941176471	3.744228	3.985116	3.7249092	3.834924	3.7542912
-0.443124999999998	2.6696148	3.0242976	3.27886470588235	3.6400176	3.88089	4.0343676	3.7969356	3.3896796
-0.431874999999998	2.7289536	3.248556	3.33697176470588	3.6992616	3.940116	3.7461408	3.7690848	3.7258848
-0.420624999999998	2.999466	3.1414068	3.26147294117647	3.622224	3.7491048	3.9025692	3.5549628	3.3795696
-0.409374999999997	3.86796	3.3626772	3.61050117647059	3.9782028	4.2190152	4.2075156	3.9700812	3.43578
-0.398125	2.4843348	2.6696832	2.93105294117647	3.2208096	3.461598	3.6150468	3.467574	3.2307204
-0.386875	2.1392712	2.3589576	2.62637294117647	2.9743212	3.2150856	3.2545704	3.2356896	3.0312948
-0.375624999999999	2.4038412	2.5455852	2.80928823529412	2.9861076	3.2268432	3.2075748	3.2305116	3.0268344
-0.364374999999999	2.0766444	2.2799664	2.51797529411765	2.7766032	3.0173076	2.9180916	2.9031072	2.703042
-0.353124999999999	1.9508496	2.1574944	2.40411882352941	2.6997804	2.9404512	2.9289024	2.7642288	2.6133696
-0.341874999999998	2.1253704	2.285628	2.40375647058824	2.7022524	2.880378	2.9948556	2.906544	2.7167724
-0.330624999999998	1.6824576	1.878336	2.06949764705882	2.3281812	2.5210644	2.5771776	2.5161672	2.418726
-0.319374999999997	1.751256	1.9542684	2.12656235294118	2.3482656	2.488614	2.5176852	2.455716	2.238198
-0.308124999999997	1.6004112	1.8518604	2.06675294117647	2.3448972	2.5210752	2.5094664	2.4255072	2.303862
-0.296875	1.5528948	1.6114908	1.83361058823529	2.1092868	2.3195556	2.3442924	2.2400628	2.1324912
-0.285625	1.4986116	1.7274768	1.96843294117647	2.1969048	2.389584	2.3536968	2.2436004	2.1152892
-0.274374999999999	1.2182028	1.4402268	1.58748117647059	1.8193188	2.0055288	2.0498472	1.9719648	1.8636516
-0.263124999999999	1.3260156	1.4277288	1.59321411764706	1.819794	2.0043132	2.0359908	1.9134252	1.7969316
-0.251874999999998	1.1844312	1.3573296	1.52145647058824	1.7594088	1.9146936	1.9029744	1.8136488	1.7023272
-0.240624999999998	1.2705564	1.40748	1.53794235294118	1.737042	1.90143	1.9149672	1.796196	1.6479864
-0.229374999999997	1.0690848	1.2251112	1.39831647058824	1.5932328	1.7651208	1.7575152	1.678212	1.5454848
-0.218124999999997	0.9179352	1.043994	1.21725058823529	1.4276568	1.6148124	1.635894	1.541748	1.4554164
-0.206875	0.8852484	1.0140612	1.18025411764706	1.3966044	1.5491076	1.5594192	1.444626	1.3827288
-0.195625	0.8266704	0.9332124	1.07422470588235	1.2942492	1.4646984	1.4717952	1.4042688	1.3295784
-0.184374999999999	0.7052352	0.7769448	0.930525882352941	1.1395848	1.3015104	1.314222	1.2552744	1.1861304
-0.173124999999999	0.657738	0.791988	0.938164705882353	1.132884	1.3001124	1.3003728	1.2373644	1.1607432
-0.161874999999998	0.667632	0.807648	0.919795294117647	1.1225256	1.276452	1.289766	1.1943876	1.1243412
-0.150624999999998	0.59601	0.6935604	0.829717647058823	1.010178	1.155084	1.168164	1.1075664	1.0447548
-0.139374999999998	0.3953316	0.5491884	0.672152941176471	0.8610948	1.0156764	1.0183128	0.9666216	0.901734
-0.128124999999997	0.5118972	0.580788	0.705112941176471	0.8876364	1.0341888	1.040502	0.9712296	0.9123444
-0.116875	0.4059708	0.4882572	0.616545882352941	0.785742	0.9270492	0.9388464	0.8882208	0.8480736
-0.105625	0.3900636	0.4495248	0.576825882352941	0.7556172	0.897312	0.9230988	0.8646816	0.809394
-0.0943749999999994	0.315618	0.4012128	0.492592941176471	0.6624624	0.7950636	0.7859352	0.7495248	0.6908808
-0.083124999999999	0.2390316	0.3521592	0.465521176470588	0.62721	0.7664568	0.765894	0.729804	0.6888576
-0.0718749999999986	0.3119784	0.3676524	0.475105882352941	0.617028	0.7501692	0.7635372	0.7025676	0.6569244
-0.0606249999999982	0.224088	0.2689776	0.376589411764706	0.5304708	0.6553896	0.6645336	0.6319776	0.6063612
-0.0493749999999977	0.12252	0.186444	0.279544705882353	0.4352532	0.5643492	0.5701644	0.5221308	0.4840044
-0.0381249999999973	0.1807788	0.210738	0.310438823529412	0.4575612	0.592608	0.5921844	0.559968	0.5275248
-0.0268749999999969	0.1379808	0.1841088	0.272509411764706	0.4141536	0.5412156	0.549648	0.5228616	0.4923696
-0.015625	0.1492872	0.1661676	0.257038823529412	0.393858	0.5296548	0.5251788	0.5021784	0.4767216
-0.00437499999999957	0.0728796	0.0977856	0.169305882352941	0.2926068	0.41004	0.4045476	0.3782976	0.3637356
0.00687500000000085	0.1292484	0.1545864	0.206738823529412	0.3152196	0.4374288	0.4473144	0.4172316	0.4021632
0.0181250000000013	0.087036	0.0781896	0.131491764705882	0.2576532	0.3727776	0.3836232	0.3622236	0.3595728
0.0293750000000017	0.0344076	0.077592	0.138775294117647	0.2586096	0.3666468	0.3796404	0.3672348	0.3547968
0.0406250000000021	0	0.030468	0.0894811764705882	0.1825536	0.2846232	0.3006	0.2868612	0.2704848
0.0518750000000026	0.0711684	0.0824652	0.124725882352941	0.2268864	0.3258588	0.339552	0.3213552	0.3180588
0.063125000000003	0.0715044	0.0702708	0.0837870588235294	0.1833912	0.2921232	0.3081588	0.2931576	0.2933796
0.0743749999999999	0.037806	0.0527148	0.0881082352941177	0.17109	0.2680452	0.2802612	0.2735496	0.280044
0.0856250000000003	0.0140136	0.019644	0.0188505882352941	0.1055184	0.2002008	0.2124432	0.2057964	0.21354
0.0968750000000007	0.0799656	0.0630828	0.0610376470588235	0.1497756	0.2393316	0.2554584	0.2472012	0.2586564
0.108125000000001	0.0804936	0.091518	0.0830058823529412	0.1517256	0.24204	0.2592432	0.2546232	0.268632
0.119375000000002	0.0928416	0.0564852	0.062515294117647	0.1565328	0.2321748	0.2362128	0.238176	0.251844
0.130625000000002	0.053778	0	0.0085	0.0717984	0.1538904	0.1739136	0.178482	0.1982196
0.141875000000002	0.1507512	0.1155096	0.07598	0.1331592	0.2104068	0.2279304	0.2351232	0.2598156
0.153125000000003	0.164484	0.1587216	0.105781176470588	0.1596756	0.2253324	0.2478924	0.2503692	0.273966
0.164375	0.137022	0.11712	0.089	0.1452984	0.2041344	0.22698	0.2390184	0.2745684
0.175625	0.1060536	0.0895392	0.0402470588235294	0.0799944	0.1425264	0.1575264	0.1750356	0.2137368
0.186875000000001	0.2339868	0.1624464	0.101112941176471	0.1347696	0.187038	0.2192592	0.244776	0.283332
0.198125000000001	0.2246508	0.1770084	0.121378823529412	0.1677468	0.2183052	0.2398512	0.2656932	0.3058152
0.209375000000001	0.118176	0.0820716	0.0482976470588235	0.0915048	0.1434792	0.1710216	0.1963068	0.2429844
0.220625000000002	0.1872804	0.178758	0.118595294117647	0.1652268	0.1965456	0.231696	0.2617992	0.3097416
0.231875000000002	0.176406	0.1739664	0.116832941176471	0.1672668	0.2079144	0.2485344	0.2779944	0.329592
0.243125000000003	0.2510496	0.2125824	0.150868235294118	0.191016	0.2299668	0.2659812	0.29244	0.3460764
0.254375000000003	0.2517108	0.1773768	0.116847058823529	0.1702572	0.2017668	0.2479476	0.2789796	0.3358164
0.265625	0.1519428	0.127452	0.0683494117647059	0.1224048	0.14835	0.2005248	0.2440728	0.2953008
0.276875	0.175104	0.1638312	0.0992623529411765	0.1459956	0.1839624	0.2342064	0.2744592	0.33501
0.288125000000001	0.219612	0.1699308	0.124678823529412	0.174396	0.1855356	0.2302716	0.2735892	0.3338136
0.299375000000001	0.1499436	0.1023168	0.0410129411764706	0.101454	0.1207416	0.17661	0.2185404	0.2800956
0.310625000000002	0.1942896	0.1437504	0.0879823529411765	0.1412124	0.1899288	0.2403504	0.2849184	0.3452844
0.321875000000002	0.1828572	0.1296624	0.087635294117647	0.1388784	0.167718	0.2237808	0.2661732	0.329226
0.333125000000003	0.1962072	0.1478664	0.0850176470588235	0.1371576	0.1587288	0.2161824	0.2594604	0.3252456
0.344375000000003	0.145026	0.1074336	0.05656	0.1175364	0.1460532	0.1951956	0.235566	0.3029772
0.355625	0.0640752	0.0437952	0	0.0550872	0.0721284	0.1211316	0.1574508	0.216246
0.366875	0.1866612	0.1160868	0.0533694117647059	0.1080828	0.1327848	0.175074	0.2174136	0.2771676
0.378125000000001	0.1753656	0.1331316	0.0598082352941176	0.1091076	0.1206684	0.1638696	0.1974636	0.2583972
0.389375000000001	0.1711752	0.1031268	0.0634823529411765	0.1049736	0.1134156	0.1489272	0.1837284	0.235716
0.400625000000002	0.1256556	0.0706236	0.00423647058823529	0.0415128	0.0482328	0.078588	0.1107612	0.161508
0.411875000000002	0.2478252	0.146406	0.0794929411764706	0.1106904	0.1130292	0.1517616	0.1752168	0.2218812
0.423125000000002	0.2186868	0.119754	0.0517305882352941	0.077124	0.076656	0.1087704	0.1313184	0.1738644
0.434375000000003	0.2615148	0.130074	0.0542882352941176	0.083604	0.080358	0.1026084	0.1255812	0.1675836
0.445625	0.1738248	0.0876732	0.00118823529411765	0	0	0.0221616	0.0343752	0.0780216
0.456875	0.2921736	0.1592448	0.0668282352941176	0.0737544	0.0657036	0.0838176	0.0976176	0.1264968
0.468125000000001	0.295494	0.1899084	0.0716129411764706	0.0752928	0.0673632	0.0748656	0.086688	0.1123536
0.479375000000001	0.3384684	0.205674	0.0907023529411765	0.0815052	0.0606708	0.0685968	0.0714312	0.0971496
0.490625000000001	0.30264	0.1373532	0.0392282352941176	0.0233256	0.009312	0	0	0.0200028
0.501875000000002	0.383046	0.2700144	0.140650588235294	0.1127544	0.0934308	0.0826272	0.0820896	0.0952452
0.513125000000002	0.4030572	0.260184	0.158871764705882	0.1170156	0.0940596	0.0727668	0.0636732	0.0730968
0.524375000000003	0.4990188	0.314112	0.184561176470588	0.12816	0.1067244	0.0846852	0.0727572	0.0752292
0.535625000000003	0.445722	0.2674056	0.120776470588235	0.062754	0.0414432	0.0199272	0.001386	0
0.546875	0.54213	0.3739488	0.222851764705882	0.1728696	0.1534992	0.1150524	0.0938748	0.0903432
0.558125	0.5603232	0.3781668	0.23318	0.1790916	0.1387272	0.0932724	0.0687648	0.0546192
0.569375000000001	0.5948496	0.4125168	0.247205882352941	0.1753116	0.1363404	0.1083624	0.0852528	0.0659484
0.580625000000001	0.5874468	0.4075332	0.226112941176471	0.1434768	0.1229652	0.0768744	0.0425184	0.014856
0.591875000000002	0.6696192	0.516162	0.319245882352941	0.2293284	0.1951452	0.141396	0.1099476	0.0778212
0.603125000000002	0.6941064	0.5213688	0.338763529411765	0.2407956	0.2031936	0.1516056	0.1148436	0.082758
0.614375000000003	0.6930168	0.5755236	0.408376470588235	0.3053916	0.254892	0.1938516	0.1498224	0.1083576
0.625625000000003	0.6645516	0.5149464	0.349392941176471	0.2315544	0.1944084	0.1377108	0.0986148	0.0543276
0.636875	0.7135152	0.5597136	0.390525882352941	0.2940732	0.255546	0.1863168	0.1454724	0.0882684
0.648125	0.8389848	0.64803	0.459951764705882	0.3417648	0.2982564	0.2339736	0.18909	0.1282524
0.659375000000001	0.7107888	0.5890812	0.438549411764706	0.317304	0.284256	0.2190276	0.1696752	0.1117344
0.670625000000001	0.668598	0.5672832	0.38868	0.2818332	0.231198	0.1666848	0.127704	0.0709296
0.681875000000002	0.7611192	0.6513684	0.470964705882353	0.3585732	0.3254136	0.2581032	0.2114508	0.14094
0.693125000000002	0.8111328	0.671922	0.499832941176471	0.3762	0.3277596	0.2655468	0.2201856	0.1509264
0.704375000000002	0.768012	0.6483972	0.478851764705882	0.3577812	0.3287232	0.267786	0.2248692	0.1526424
0.715625000000003	0.6898704	0.560118	0.392283529411765	0.2960784	0.26463	0.2041392	0.1559184	0.0844488
0.726875	0.8164464	0.7020144	0.518875294117647	0.3919032	0.3622848	0.2999952	0.2509692	0.1731264
0.738125	0.755724	0.6254112	0.472025882352941	0.3756876	0.3443292	0.2848668	0.2363184	0.1644192
0.749375000000001	0.7830492	0.6655272	0.495104705882353	0.3839112	0.3573312	0.2964708	0.24366	0.170496
0.760625000000001	0.7335348	0.6022584	0.444843529411765	0.3425184	0.3070596	0.2343528	0.1782312	0.1025952
0.771875000000001	0.7725108	0.6464268	0.491544705882353	0.3935784	0.3637764	0.3000576	0.2549556	0.1795536
0.783125000000002	0.793422	0.6551856	0.493356470588235	0.3936348	0.3657456	0.300228	0.2497596	0.1745448
0.794375000000002	0.8471976	0.6545304	0.486623529411765	0.3905976	0.371508	0.3024912	0.25341	0.178164
0.805625000000003	0.7383972	0.5701524	0.413663529411765	0.3167976	0.2784336	0.2113416	0.167184	0.0988284
0.816875000000003	0.8356332	0.6581976	0.492468235294118	0.4041324	0.3603708	0.3011676	0.2517192	0.1807308
0.828125	0.861168	0.6710016	0.495318823529412	0.4015596	0.3717672	0.3147732	0.2634936	0.1903056
0.839375	0.9394428	0.7142268	0.526871764705882	0.4406052	0.4064124	0.3395868	0.2815956	0.2133012
0.850625000000001	0.8514048	0.6451092	0.459445882352941	0.3635832	0.3268848	0.2545356	0.1961964	0.1267332
0.861875000000001	0.9777024	0.716364	0.551156470588235	0.4595448	0.4049436	0.3382032	0.2757804	0.2106792
0.873125000000002	1.01115	0.7151448	0.539527058823529	0.4707792	0.4192116	0.3426828	0.2837628	0.2237796
0.884375000000002	1.086876	0.769326	0.576222352941176	0.504228	0.4523616	0.3778452	0.3116664	0.2499144
0.895625000000003	1.0437576	0.705804	0.521177647058824	0.4436544	0.3950004	0.3115704	0.2474328	0.187512
0.906875000000003	1.1031312	0.7837548	0.595165882352941	0.5183616	0.4661124	0.3837828	0.3152664	0.2525172
0.918125	1.1504928	0.8019732	0.625948235294118	0.5394828	0.4883352	0.4094004	0.336864	0.2728596
0.929375	1.2664224	0.8842656	0.662075294117647	0.593094	0.5442312	0.4561164	0.3820404	0.314688
0.940625000000001	1.1978916	0.8073132	0.610294117647059	0.5438604	0.4986528	0.410832	0.3317748	0.2684484
0.951875000000001	1.3455624	0.9082332	0.707014117647059	0.6524556	0.5987724	0.5030724	0.414492	0.3418932
0.963125000000002	1.4078832	0.943044	0.735617647058824	0.6729192	0.6150444	0.522336	0.4354752	0.3731028
0.974375000000002	1.3615632	0.930264	0.744648235294118	0.7011972	0.6569064	0.5474712	0.4661136	0.4014324
0.985625000000002	1.3464	0.9097296	0.72078	0.6652068	0.6074316	0.5046708	0.4114632	0.3432024
0.996875000000003	1.5192636	1.0140816	0.812728235294118	0.7626108	0.7119588	0.6110112	0.5086248	0.4417344
1.008125	1.5460392	1.0601832	0.860821176470588	0.8011632	0.741906	0.6396252	0.5396772	0.477054
1.019375	1.5401244	1.0640028	0.865504705882353	0.822972	0.7573416	0.6524232	0.5562552	0.4913316
1.030625	1.478982	1.0238148	0.82577294117647	0.7858332	0.7331112	0.62394	0.512136	0.4475352
1.041875	1.6619136	1.1469276	0.954718823529412	0.898536	0.8321856	0.7138452	0.6079656	0.5447772
1.053125	1.662618	1.160244	0.937408235294118	0.9018444	0.8533032	0.743502	0.636054	0.5792136
1.064375	1.7331852	1.19382	0.988454117647059	0.9327336	0.87639	0.7669056	0.6524892	0.5910444
1.075625	1.7032236	1.1582088	0.943524705882353	0.9028884	0.843054	0.7265664	0.6184308	0.5546508
1.086875	1.7367684	1.2251472	1.01692	0.9682956	0.9105336	0.7926864	0.6881616	0.6270144
1.098125	1.7330904	1.2422244	1.03339411764706	0.9972192	0.944994	0.8249136	0.722778	0.6591204
1.109375	1.7241096	1.264404	1.06819294117647	1.0434144	0.9833352	0.8593308	0.7462956	0.684372
1.120625	1.697388	1.2107316	1.01568470588235	0.9715704	0.911244	0.7955784	0.6840924	0.6288528
1.131875	1.7600268	1.2869832	1.08756470588235	1.047936	0.9947352	0.879324	0.7779348	0.7201704
1.143125	1.777656	1.3110468	1.10106	1.0686684	1.0183392	0.9078768	0.7968624	0.7407036
1.154375	1.7643996	1.3373556	1.12065764705882	1.0841112	1.032822	0.9146616	0.8049972	0.7508616
1.165625	1.7236692	1.2892068	1.08112705882353	1.0441056	0.9914904	0.877926	0.7708152	0.7128348
1.176875	1.7713068	1.378674	1.17458235294118	1.1308392	1.0851444	0.9737124	0.8617224	0.8140056
1.188125	1.8840924	1.437918	1.21678235294118	1.165476	1.1137812	1.0036992	0.8931816	0.837798
1.199375	1.8458628	1.441104	1.25469529411765	1.2116928	1.1562948	1.038078	0.9271932	0.8733588
1.210625	1.7997468	1.3849428	1.18202235294118	1.138194	1.0845312	0.961566	0.8565372	0.8064072
1.221875	1.909134	1.5028824	1.28657882352941	1.2421116	1.1964456	1.07943	0.9688368	0.92733
1.233125	1.8943416	1.5112008	1.32476117647059	1.272984	1.2172632	1.1148528	1.0148952	0.96483
1.244375	1.9718844	1.5844932	1.36717882352941	1.322886	1.2788148	1.1570436	1.0461816	0.9922752
1.255625	1.920966	1.56852	1.35591882352941	1.2976272	1.2489828	1.1280216	1.0179204	0.9704364
1.266875	2.0036784	1.6464288	1.43401294117647	1.3768164	1.3327188	1.2270204	1.121844	1.0712988
1.278125	2.0899176	1.7204496	1.49475176470588	1.4391648	1.390698	1.2805116	1.1700576	1.1177616
1.289375	2.1212064	1.7949876	1.56200588235294	1.486194	1.4373972	1.318266	1.222254	1.176528
1.300625	2.0963544	1.7412168	1.53677764705882	1.4685528	1.420086	1.2991128	1.1916132	1.1381484
1.311875	2.220594	1.8951852	1.66352	1.5892836	1.5433752	1.4332596	1.3295208	1.2793488
1.323125	2.2358244	1.946442	1.73986	1.6608072	1.6139184	1.4945364	1.3861848	1.3355232
1.334375	2.3068776	1.9995156	1.76477647058823	1.6888296	1.6417896	1.53492	1.4269584	1.3796532
1.345625	2.3345076	2.0389848	1.81253176470588	1.7146764	1.6662816	1.5417336	1.440072	1.391598
1.356875	2.4219312	2.1300528	1.89971058823529	1.8144696	1.7550504	1.655634	1.559058	1.5099492
1.368125	2.5062888	2.2035936	1.96654470588235	1.880004	1.8305676	1.7201364	1.6203456	1.5684156
1.379375	2.6246988	2.2890468	2.05036117647059	1.9518948	1.9116816	1.8057576	1.7022672	1.6573536
1.390625	2.5779372	2.288904	2.04763647058824	1.9438596	1.8953124	1.7919576	1.6867464	1.640856
1.401875	2.702304	2.438286	2.19443294117647	2.1063324	2.0734968	1.9574184	1.8518496	1.8003888
1.413125	2.7200988	2.4743544	2.23640941176471	2.1452196	2.101788	1.9965912	1.8996492	1.8505392
1.424375	2.7662748	2.4726912	2.25272470588235	2.1541224	2.1105516	2.005374	1.9092924	1.858506
1.435625	2.9350356	2.6139036	2.39728470588235	2.2976856	2.2549308	2.1429012	2.0399784	1.9908132
1.446875	2.9156076	2.671938	2.42931411764706	2.3392284	2.2942548	2.191044	2.0970828	2.0473836
1.458125	2.9519916	2.7178536	2.48507647058824	2.413518	2.3636652	2.2601676	2.1660648	2.1173508
1.469375	3.0648048	2.8110756	2.55946941176471	2.4724656	2.428374	2.3198964	2.2251552	2.1807108
1.480625	2.963676	2.745126	2.50368117647059	2.4181668	2.3978652	2.2877364	2.1889056	2.1456372
1.491875	3.0443196	2.816874	2.59779058823529	2.517222	2.4947616	2.3990148	2.295696	2.2501524
1.503125	3.1067892	2.87349	2.61578	2.5470108	2.5233756	2.4076224	2.3216124	2.2736808
1.514375	3.1920144	2.9042664	2.67801764705882	2.6140932	2.5750872	2.478942	2.3759268	2.3275476
1.525625	3.0763212	2.876574	2.63126	2.5522656	2.5317264	2.4167256	2.3192136	2.2748568
1.536875	3.1843824	2.9486676	2.71793764705882	2.6617212	2.627622	2.5203756	2.41833	2.3723388
1.548125	3.282762	2.9787864	2.73763058823529	2.67747	2.6463168	2.5409004	2.437596	2.3959296
1.559375	3.2177388	2.9469324	2.70277411764706	2.640132	2.6192352	2.5071288	2.4144888	2.3664768
1.570625	3.1672404	2.8980492	2.65890823529412	2.5961556	2.563794	2.4440172	2.3538828	2.30523
1.581875	3.2965452	2.9810712	2.73859764705882	2.6783052	2.652336	2.5336272	2.4313008	2.3833152
1.593125	3.279684	2.9550588	2.71681529411765	2.663898	2.635104	2.5260828	2.4288852	2.3834208
1.604375	3.3182628	2.9740128	2.72966705882353	2.6723856	2.6364108	2.5241388	2.428032	2.382876
1.615625	3.3003276	2.9344764	2.65707176470588	2.6122416	2.58015	2.4636288	2.3617044	2.3091516
1.626875	3.40644	3.032532	2.76445294117647	2.6893284	2.6492112	2.5280316	2.420676	2.3709804
1.638125	3.4414884	3.0675576	2.77538470588235	2.701086	2.6521356	2.5342008	2.4346188	2.3743464
1.649375	3.5058036	3.0649476	2.77173647058824	2.7077196	2.6518884	2.5300764	2.417046	2.36505
1.660625	3.4069128	2.9996304	2.73638235294118	2.6615208	2.6105568	2.486142	2.3750328	2.313714
1.671875	3.4989876	3.10863	2.80869176470588	2.7273684	2.6774808	2.5552704	2.4511716	2.388264
1.683125	3.5432412	3.127428	2.84664705882353	2.754768	2.6996148	2.5815768	2.474256	2.4074304
1.694375	3.5307564	3.114144	2.83012235294118	2.7532716	2.6928324	2.582904	2.472762	2.4059484
1.705625	3.5502492	3.0951132	2.78930941176471	2.7060396	2.6420916	2.5352196	2.4258936	2.3595336
1.716875	3.6927036	3.2012844	2.89692352941176	2.7978636	2.7308028	2.60832	2.502936	2.435598
1.728125	3.7368252	3.2571972	2.94000941176471	2.8339404	2.7638436	2.6472396	2.5386672	2.4715632
1.739375	3.7867236	3.2759568	2.96887882352941	2.8696524	2.7900396	2.6699772	2.5559928	2.4843408
1.750625	3.7178592	3.222264	2.92904235294118	2.8339476	2.7421176	2.6270208	2.5147044	2.4431496
1.761875	3.873702	3.3561528	3.04974588235294	2.9405124	2.856852	2.7412416	2.6363316	2.5654692
1.773125	3.9237156	3.3928128	3.09671882352941	2.9928432	2.9064696	2.7819096	2.6673432	2.5887324
1.784375	3.9835944	3.425034	3.11351411764706	2.996316	2.9137716	2.8020984	2.6964852	2.6191152
1.795625	3.9733464	3.4188588	3.10828235294118	3.0001356	2.909298	2.7778608	2.6740596	2.589042
1.806875	4.1076708	3.5450508	3.24120470588235	3.1296996	3.034074	2.9145624	2.7994464	2.7120768
1.818125	4.1966496	3.612684	3.28021176470588	3.1783332	3.0807744	2.9617656	2.8453704	2.763438
1.829375	4.2143532	3.645486	3.33081058823529	3.2084676	3.1093488	2.99307	2.886684	2.802096
1.840625	4.1911656	3.6065652	3.31350235294118	3.1794108	3.0840732	2.9713992	2.865402	2.788086
1.851875	4.2952356	3.7507464	3.42760588235294	3.2994312	3.2060724	3.0965352	2.994948	2.9119704
1.863125	4.3893684	3.8328264	3.50741882352941	3.3737196	3.2674416	3.1468812	3.046188	2.9603856
1.874375	4.446996	3.8557764	3.54593882352941	3.42138	3.3073776	3.1948548	3.0844332	3.0059892
1.885625	4.430958	3.831294	3.51774352941176	3.3963372	3.2885004	3.1790916	3.0847968	3.0064296
1.896875	4.5107496	3.9466884	3.64748117647059	3.5260152	3.4195512	3.305394	3.2035704	3.1259148
1.908125	4.5734916	4.0211196	3.70748235294118	3.5791512	3.4673904	3.3614292	3.2575116	3.1783188
1.919375	4.595946	4.034094	3.73038941176471	3.6104412	3.5091576	3.4026672	3.3081036	3.2374608
1.930625	4.62906	4.0779048	3.77138941176471	3.6530808	3.548604	3.4318068	3.3364932	3.2591472
1.941875	4.6515636	4.1139432	3.80576470588235	3.7016568	3.5849376	3.4813536	3.3937356	3.3231096
1.953125	4.7317908	4.1617224	3.84861294117647	3.7303884	3.6348864	3.5376768	3.4502712	3.3812892
1.964375	4.7757768	4.2609444	3.94168	3.83343	3.7254348	3.6159264	3.5286588	3.4612392
1.975625	4.725504	4.17843	3.86453411764706	3.7723056	3.6873348	3.5810184	3.4877424	3.4289016
1.986875	4.8131496	4.3088292	3.97419058823529	3.88587	3.775212	3.6658968	3.5769216	3.517116
1.998125	4.8420336	4.31745	4.00864235294118	3.904548	3.8091324	3.7047468	3.6284832	3.5727108
2.009375	4.8241176	4.3187412	4.00859058823529	3.9155916	3.8229876	3.7193556	3.6450264	3.586758
2.020625	4.8840744	4.341966	4.00975529411765	3.924534	3.8191716	3.7197312	3.640818	3.5777124
2.031875	4.9210248	4.405116	4.08188941176471	3.9799152	3.8914812	3.7920996	3.7099644	3.6576132
2.043125	4.921842	4.4213112	4.10020823529412	4.0063104	3.915822	3.8124168	3.7357608	3.678168
2.054375	4.900902	4.4070312	4.09359882352941	3.9982344	3.9191136	3.8160552	3.7409784	3.6884496
2.065625	4.908138	4.4180364	4.10194117647059	3.9994044	3.9040236	3.790392	3.7067376	3.6517332
2.076875	5.023998	4.5017364	4.18089294117647	4.0773708	3.9795156	3.8667732	3.7845036	3.7299336
2.088125	5.0034036	4.4795244	4.17666941176471	4.0734852	3.9817404	3.876612	3.8011848	3.747318
2.099375	5.043684	4.5117924	4.23059529411765	4.1306184	4.0356684	3.92679	3.8310324	3.771444
2.110625	4.9962216	4.4632308	4.16100941176471	4.0522332	3.9507036	3.8428608	3.7553928	3.6968844
2.121875	5.126448	4.5987528	4.29631058823529	4.1975532	4.0920648	3.9893532	3.8932932	3.8256264
2.133125	5.128242	4.5901812	4.29985529411765	4.195764	4.0852644	3.9741936	3.8809764	3.8166648
2.144375	5.2319016	4.6708968	4.36047176470588	4.238646	4.1362992	4.0180536	3.9164064	3.8507856
2.155625	5.2199712	4.6547484	4.33563176470588	4.2138984	4.103748	3.9925416	3.8882148	3.8204688
2.166875	5.323548	4.7480004	4.45470470588235	4.334916	4.2102492	4.0853436	3.9801804	3.90249
2.178125	5.4106572	4.8060672	4.49703294117647	4.3644672	4.2389616	4.1212596	4.0078464	3.9262248
2.189375	5.4241572	4.79868	4.50404941176471	4.38252	4.2651588	4.1467152	4.028526	3.9494436
2.200625	5.4135528	4.8171444	4.52447647058824	4.3831812	4.2580548	4.143624	4.027224	3.9375012
2.211875	5.5730832	4.9530372	4.66338235294118	4.4984964	4.368744	4.2569352	4.1256804	4.032072
2.223125	5.6076612	4.9728084	4.69161411764706	4.5337032	4.4059176	4.2808404	4.156596	4.0573824
2.234375	5.7398472	5.0639064	4.76047529411765	4.6009584	4.457874	4.3440624	4.214982	4.1137644
2.245625	5.7124452	5.0437428	4.74325529411765	4.5932724	4.4481708	4.33629	4.1909316	4.0796364
2.256875	5.845062	5.171322	4.85479764705882	4.69596	4.5612408	4.4477424	4.2974676	4.1856756
2.268125	5.8918188	5.2360452	4.94094352941176	4.7796768	4.6291944	4.5086736	4.3596024	4.2346572
2.279375	5.9436072	5.2785696	5.01204352941176	4.8383868	4.6921128	4.5751764	4.417788	4.2853404
2.290625	5.988252	5.312616	5.00863294117647	4.8363564	4.6760796	4.5541344	4.3869324	4.2571908
2.301875	6.078228	5.3857728	5.09110941176471	4.926672	4.7689812	4.6630296	4.4987568	4.3626948
2.313125	6.0953652	5.4504756	5.17964941176471	5.008734	4.8647868	4.750878	4.567596	4.4169924
2.324375	6.221574	5.5507632	5.27392352941176	5.095308	4.9332	4.8194004	4.6418892	4.4899404
2.335625	6.307824	5.5914852	5.29507058823529	5.1258912	4.9443624	4.8270468	4.6397832	4.4864832
2.346875	6.404154	5.7137988	5.42346705882353	5.2354284	5.0685324	4.9511076	4.7629644	4.6007568
2.358125	6.5041224	5.7767112	5.49496	5.3262768	5.1594684	5.0457876	4.848804	4.6823772
2.369375	6.4940244	5.8089324	5.54256823529412	5.3554476	5.181252	5.0649048	4.8791076	4.7118672
2.380625	6.4759068	5.7997332	5.53995882352941	5.365176	5.2003128	5.082882	4.8856152	4.7194272
2.391875	6.6535836	5.9596332	5.69573176470588	5.5093692	5.3311308	5.219094	5.0097312	4.8364452
2.403125	6.658284	5.9904444	5.72870235294118	5.5570428	5.3820264	5.2840752	5.0847108	4.90521
2.414375	6.7372488	6.0450936	5.79033529411765	5.5962216	5.4117228	5.3077596	5.108472	4.9287324
2.425625	6.67755	5.9891556	5.72819764705882	5.5690992	5.4197256	5.3250948	5.1152376	4.935228
2.436875	6.8051616	6.0845952	5.83421411764706	5.6612868	5.494182	5.39175	5.1959628	5.0148444
2.448125	6.859368	6.156096	5.88860823529412	5.7219432	5.5791696	5.486604	5.2893144	5.1052596
2.459375	6.8681928	6.1769028	5.91614352941177	5.748972	5.5901568	5.5027488	5.3015544	5.1186
2.470625	6.8894052	6.2123772	5.94055529411765	5.7673116	5.5987416	5.5051512	5.3056512	5.1261024
2.481875	6.9133824	6.2596248	5.99153294117647	5.8285884	5.6763012	5.5796088	5.3822784	5.2058436
2.493125	6.9267996	6.2840676	6.01526235294118	5.837178	5.677782	5.5840872	5.3973192	5.2142832
2.504375	6.9972492	6.318222	6.03728235294118	5.8760472	5.7042684	5.6156412	5.4257136	5.251626
2.515625	6.949104	6.2610408	5.98002823529412	5.8213044	5.6573904	5.5640436	5.379402	5.2158636
2.526875	7.0706076	6.393816	6.09376588235294	5.9425332	5.7767976	5.67249	5.4878448	5.3106912
2.538125	7.0869912	6.3911364	6.09393882352941	5.9493192	5.7880032	5.6957784	5.5163904	5.339478
2.549375	7.1418588	6.4519128	6.13909647058824	5.98071	5.8162608	5.714226	5.5326336	5.3606352
2.560625	7.1392824	6.4430028	6.11570705882353	5.9480088	5.7731976	5.6712888	5.4915276	5.326602
2.571875	7.2264156	6.5393976	6.18979882352941	6.036942	5.864862	5.7569052	5.5673196	5.4014556
2.583125	7.243098	6.5226	6.18177176470588	6.0187752	5.8695564	5.7595812	5.5748916	5.4057156
2.594375	7.287702	6.5709192	6.22168352941176	6.0782724	5.912322	5.7917256	5.6014956	5.4316452
2.605625	7.2549156	6.5412084	6.17810705882353	6.0254496	5.8591716	5.7407592	5.5537548	5.3863728
2.616875	7.354488	6.6221808	6.25138352941176	6.1078764	5.9371104	5.818968	5.6368668	5.4660612
2.628125	7.3984236	6.6753084	6.29505176470588	6.1543452	5.979444	5.855472	5.6633424	5.4949344
2.639375	7.5685596	6.7523544	6.35392352941176	6.2089704	6.0250764	5.8982736	5.6995476	5.526606
2.650625	7.4613384	6.7025052	6.3026694117647	6.1524528	5.9868072	5.847288	5.6484672	5.4809808
2.661875	7.5712464	6.836352	6.41128705882353	6.2751096	6.0842544	5.9493468	5.7486228	5.5747464
2.673125	7.6192884	6.8624628	6.43760823529412	6.3055752	6.1164396	5.9778396	5.7706728	5.5967136
2.684375	7.7314116	6.9704928	6.52476823529412	6.3989064	6.1949748	6.0453036	5.8334196	5.6545188
2.695625	7.6368084	6.9045804	6.46726470588235	6.3423492	6.13953	5.9908908	5.7818484	5.6070648
2.706875	7.8373848	7.0943532	6.60644235294118	6.4711176	6.276756	6.1207344	5.9118828	5.7294288
2.718125	7.8739224	7.1220816	6.65224941176471	6.527982	6.3126	6.1497132	5.9319216	5.7532944
2.729375	8.0230296	7.2181344	6.72035294117647	6.6057852	6.3973368	6.2361672	6.0090336	5.8240752
2.740625	7.9344228	7.1824452	6.68872941176471	6.5750196	6.3574164	6.1846452	5.959398	5.7696948
2.751875	8.0765916	7.29429	6.80697647058823	6.7090296	6.4913424	6.3133188	6.0785328	5.89155
2.763125	8.121402	7.3945788	6.87275882352941	6.7615176	6.5392116	6.3599616	6.126834	5.9354532
2.774375	8.2575696	7.4684724	6.93384941176471	6.8165016	6.5908248	6.411312	6.1732776	5.9853432
2.785625	8.1846492	7.41933	6.89290588235294	6.802818	6.5809764	6.398682	6.1622724	5.9676888
2.796875	8.3301	7.577466	7.03708470588235	6.9554508	6.7301472	6.5470968	6.2876316	6.0978372
2.808125	8.4100356	7.6649148	7.10906235294118	7.0055076	6.779934	6.5803512	6.3264756	6.1284912
2.819375	8.484432	7.7276496	7.15579411764706	7.0672512	6.8461932	6.6550248	6.4039668	6.2049756
2.830625	8.445732	7.697022	7.14355882352941	7.0630884	6.8247852	6.6437568	6.3870576	6.187074
2.841875	8.5730568	7.8359484	7.26811176470588	7.1770872	6.9594804	6.7730892	6.5159844	6.3185496
2.853125	8.6350248	7.8834612	7.33000823529412	7.2591408	7.01382	6.8177808	6.5621796	6.3694296
2.864375	8.65971	7.9207068	7.3757	7.2943188	7.0600512	6.8672112	6.6124332	6.4120716
2.875625	8.6738868	7.9051044	7.36187764705882	7.2988344	7.0619628	6.867786	6.6008928	6.3997428
2.886875	8.7644616	8.0221716	7.45941294117647	7.3907352	7.1612832	6.9818856	6.7240308	6.5372724
2.898125	8.7748956	8.0556684	7.49280588235294	7.4410728	7.2118308	7.0291848	6.7727088	6.5723976
2.909375	8.8642152	8.0987088	7.56154941176471	7.4816268	7.2533844	7.0617696	6.806148	6.6165876
2.920625	8.7928884	8.0371692	7.50038352941176	7.4470632	7.2175548	7.0409004	6.7883616	6.5980236
2.931875	8.9274828	8.1793824	7.62026117647059	7.5599892	7.3287456	7.15296	6.9043188	6.7147152
2.943125	8.9746932	8.21721	7.67942823529412	7.6097772	7.3811136	7.202472	6.9503508	6.7634268
2.954375	9.0244404	8.271882	7.73108	7.6666476	7.4397396	7.2606528	6.9991524	6.8101956
2.965625	8.9399952	8.2071504	7.67523294117647	7.6167612	7.3873872	7.2157404	6.9625452	6.7820028
2.976875	9.1344936	8.3328384	7.78788588235294	7.7116632	7.4860452	7.3159668	7.0635756	6.882732
2.988125	9.2002656	8.414166	7.83128823529412	7.7674848	7.544274	7.361526	7.1128416	6.928344
2.999375	9.278772	8.4721296	7.89577882352941	7.8140268	7.5855324	7.400622	7.1512308	6.9610776
3.010625	9.24462	8.4417948	7.8556	7.7706048	7.5350784	7.3500828	7.0984452	6.9124416
3.021875	9.3006276	8.5113612	7.95334	7.863342	7.6268724	7.4452116	7.2031224	7.0156332
3.033125	9.3761544	8.5870008	8.00178117647059	7.906584	7.669188	7.4827548	7.2295056	7.0399644
3.044375	9.437298	8.6620644	8.07776470588235	7.9740804	7.7267532	7.539342	7.2777744	7.0902708
3.055625	9.4605528	8.6534604	8.04867058823529	7.9509684	7.7061204	7.507812	7.2439536	7.0575804
3.066875	9.5574048	8.7206136	8.13353764705882	8.034534	7.7856828	7.59597	7.3355292	7.1434692
3.078125	9.6301644	8.807226	8.20188823529412	8.0986908	7.8500172	7.6559796	7.3963092	7.1996784
3.089375	9.7483416	8.8727604	8.25909294117647	8.1483924	7.8956232	7.6897656	7.4259444	7.2277968
3.100625	9.737274	8.8878168	8.25925294117647	8.1298164	7.880268	7.6724928	7.3981212	7.1926008
3.111875	9.8308956	8.977404	8.33251647058824	8.2146156	7.9626744	7.7532012	7.4775504	7.2638436
3.123125	9.8732136	9.0330792	8.40848117647059	8.2847376	8.0309232	7.8223704	7.5429792	7.329264
3.134375	10.0030416	9.1504368	8.50695882352941	8.3769864	8.1175056	7.8994284	7.6089864	7.3929936
3.145625	10.0290228	9.18372	8.52273294117647	8.38866	8.125446	7.894164	7.597074	7.3722588
3.156875	10.133124	9.2786244	8.61414	8.4563676	8.2061112	7.9916736	7.6910136	7.4601432
3.168125	10.1836296	9.3317868	8.67461764705882	8.53656	8.2735896	8.0388744	7.7401512	7.5072024
3.179375	10.285284	9.4345188	8.75090235294117	8.6032152	8.3442	8.1163608	7.7962452	7.5545808
3.190625	10.32171	9.4584972	8.77857411764706	8.6143224	8.3517816	8.0997156	7.7851692	7.541106
3.201875	10.4209884	9.5534112	8.88702117647059	8.7239448	8.4683376	8.2178376	7.8972888	7.6405704
3.213125	10.5228444	9.668526	8.96850352941176	8.791044	8.5333704	8.2775832	7.9549044	7.6978464
3.224375	10.6674936	9.7928544	9.08189764705882	8.899002	8.628174	8.3788596	8.0436912	7.7751912
3.235625	10.6612992	9.7930632	9.06564823529412	8.8800264	8.6174532	8.3467968	8.0114088	7.7369748
3.246875	10.7556612	9.9468444	9.21456470588235	9.0297912	8.7658248	8.4984072	8.1469596	7.8708276
3.258125	10.9489428	10.0457988	9.30861176470588	9.1178136	8.845704	8.5779168	8.23026	7.937202
3.269375	10.9162032	10.0821864	9.33627882352941	9.1711968	8.9123004	8.6415624	8.2843056	7.992294
3.280625	10.9367844	10.0874256	9.36924705882353	9.1838064	8.9402856	8.6584176	8.296512	8.0038644
3.291875	11.0341104	10.2261408	9.50732117647059	9.315432	9.0769884	8.7829224	8.4162792	8.1142692
3.303125	11.1137232	10.2861948	9.57182470588235	9.3764364	9.132816	8.8551456	8.4841932	8.1739824
3.314375	11.2077552	10.3965804	9.62798823529412	9.4409232	9.1960128	8.9259756	8.5595028	8.2362492
3.325625	11.1871236	10.3717296	9.61112941176471	9.44361	9.2034948	8.928834	8.5612836	8.232432
3.336875	11.2990596	10.494228	9.75274352941176	9.5865084	9.3363456	9.0527064	8.6920908	8.3625864
3.348125	11.3685228	10.5828348	9.81031529411765	9.6367188	9.3879828	9.1041612	8.7303084	8.4088728
3.359375	11.4199572	10.6377888	9.88294352941176	9.7193112	9.4859868	9.2034036	8.8239048	8.4825084
3.370625	11.2986768	10.5442044	9.82847529411765	9.6743328	9.4547064	9.1661148	8.792004	8.460792
3.381875	11.4892956	10.675266	9.94260352941176	9.7900896	9.559284	9.2918268	8.9246712	8.5844724
3.393125	11.5300356	10.7200908	9.99131647058823	9.8515956	9.6228588	9.3432024	8.9792784	8.6368608
3.404375	11.5860732	10.768644	10.0215282352941	9.8816976	9.6541572	9.3847656	9.0166224	8.6877528
3.415625	11.579124	10.7410572	10.0009717647059	9.850218	9.6359088	9.3744792	9.0097944	8.6721312
3.426875	11.6479392	10.8418068	10.0886847058824	9.94914	9.7212768	9.4566756	9.1026732	8.7687552
3.438125	11.6538648	10.8573336	10.1309152941176	9.9909588	9.7623828	9.4970928	9.1381956	8.7981948
3.449375	11.715894	10.8944304	10.1545764705882	10.0134276	9.7923348	9.5301264	9.1873548	8.8444044
3.460625	11.6924652	10.8516228	10.1332423529412	9.9815544	9.7535832	9.4910532	9.13749	8.8025136
3.471875	11.8731528	10.9931664	10.2444894117647	10.0937988	9.8609856	9.5972676	9.2385936	8.9146164
3.483125	11.8816116	11.0065848	10.2585658823529	10.1082336	9.8820792	9.6193776	9.2722764	8.9496564
3.494375	11.9003976	11.0194428	10.2939811764706	10.1381556	9.9058176	9.6456324	9.30138	8.9752908
3.505625	11.9148168	11.0221452	10.2686258823529	10.1121276	9.8703228	9.6116544	9.2624028	8.9363688
3.516875	12.0149736	11.1146352	10.37062	10.2168288	9.9762588	9.7196904	9.3717996	9.048198
3.528125	12.087486	11.1759504	10.4176082352941	10.254888	10.022376	9.7492056	9.3980616	9.06825
3.539375	12.1021464	11.1574464	10.4229823529412	10.2639528	10.0141692	9.7406292	9.3907092	9.0705828
3.550625	12.0647928	11.1568932	10.4183411764706	10.2511428	9.9974748	9.7327872	9.373128	9.0465456
3.561875	12.2306628	11.289516	10.5383823529412	10.36641	10.1083692	9.8313432	9.4679172	9.1438824
3.573125	12.2615664	11.3202468	10.5870729411765	10.4054112	10.139916	9.8587296	9.5033808	9.1743132
3.584375	12.3396312	11.361048	10.6117858823529	10.4308344	10.1633904	9.8895264	9.5316984	9.2056548
3.595625	12.3789024	11.3718372	10.6373270588235	10.4579436	10.1745444	9.8896356	9.523542	9.1907388
3.606875	12.5572056	11.5445256	10.7789447058824	10.6119384	10.3008324	10.0014996	9.6260784	9.294114
3.618125	12.6127044	11.5722744	10.8188952941176	10.6402056	10.3357032	10.0472628	9.6672336	9.3318912
3.629375	12.628596	11.5955808	10.8445141176471	10.6644984	10.3609236	10.0696872	9.6893868	9.3487944
3.640625	12.6368688	11.6090304	10.8466917647059	10.659276	10.3478748	10.0538172	9.6696636	9.3289512
3.651875	12.7918596	11.7457284	10.9722141176471	10.7934552	10.4759964	10.1829264	9.7939572	9.4469076
3.663125	12.8834388	11.8416468	11.0553152941176	10.8675552	10.5370356	10.2431352	9.84885	9.494946
3.674375	13.0169028	11.9292192	11.146	10.9382244	10.5993384	10.3041744	9.906288	9.5546448
3.685625	13.0336788	11.9624292	11.1647352941176	10.9628412	10.6151472	10.3153632	9.9147576	9.5468604
3.696875	13.1998824	12.080772	11.2975764705882	11.0757792	10.7171832	10.408734	10.0029948	9.6364272
3.708125	13.2247668	12.1540032	11.3879152941176	11.1493428	10.8012792	10.4932608	10.0809372	9.7146648
3.719375	13.3360896	12.2208792	11.44656	11.2061736	10.8390036	10.532418	10.1162364	9.7446348
3.730625	13.3571748	12.2564064	11.4846070588235	11.2529856	10.8820692	10.5709692	10.1400624	9.760368
3.741875	13.519044	12.415476	11.6209164705882	11.3919912	11.0133348	10.695522	10.269054	9.887196
3.753125	13.5761904	12.4964784	11.6969082352941	11.4600264	11.0611416	10.7509608	10.314	9.9386316
3.764375	13.645812	12.540564	11.7555176470588	11.5110996	11.1374784	10.8296796	10.3830216	10.0007748
3.775625	13.625868	12.5729136	11.7930611764706	11.5629012	11.1679608	10.8524076	10.4108412	10.02228
3.786875	13.7679036	12.683046	11.9213964705882	11.6841204	11.2757808	10.9596324	10.51131	10.1173296
3.798125	13.86027	12.73119	11.9874870588235	11.7675132	11.361726	11.0596008	10.6115796	10.2139836
3.809375	13.890654	12.8232636	12.0874858823529	11.8517244	11.437848	11.134758	10.6827648	10.2858804
3.820625	13.9171452	12.8289804	12.0678364705882	11.8559004	11.4434724	11.1318888	10.67853	10.2844428
3.831875	13.9962168	12.9354708	12.1973447058824	11.9789472	11.5580196	11.243478	10.7987388	10.4023944
3.843125	14.042352	12.9963936	12.27012	12.068292	11.6601996	11.3610888	10.9006512	10.4922744
3.854375	14.0508432	13.022934	12.2968682352941	12.1017864	11.6937504	11.3936916	10.9492092	10.5445776
3.865625	14.0718948	13.022004	12.2943058823529	12.1059504	11.7191232	11.4204108	10.9731132	10.5646692
3.876875	14.235282	13.1394504	12.4455611764706	12.2577384	11.8386576	11.54139	11.087586	10.6958328
3.888125	14.149482	13.176732	12.4719623529412	12.3281424	11.9131716	11.6064168	11.1605904	10.7607792
3.899375	14.2542996	13.2092364	12.5140564705882	12.361326	11.966928	11.68518	11.2467264	10.8433308
3.910625	14.1907668	13.1618628	12.4828670588235	12.3293256	11.94162	11.6408508	11.206962	10.8103176
3.921875	14.2534368	13.2687516	12.5764352941176	12.4125744	12.02964	11.7449196	11.314032	10.9137528
3.933125	14.3264544	13.3501788	12.6622117647059	12.5147568	12.1381356	11.848014	11.4242364	11.0258016
3.944375	14.3756472	13.3681092	12.6889588235294	12.547974	12.1689192	11.8807764	11.4553668	11.0586756
3.955625	14.3083896	13.3111152	12.6244270588235	12.4733052	12.0965904	11.8123956	11.3908356	11.0048664
3.966875	14.50737	13.461642	12.7664176470588	12.619056	12.2412804	11.9511624	11.5403532	11.1554544
3.978125	14.4809964	13.4703648	12.7728564705882	12.63084	12.2729544	11.9921856	11.5797144	11.186346
3.989375	14.5218408	13.5383892	12.8225294117647	12.6800832	12.3167052	12.030024	11.6188152	11.2289724
4.000625	14.49168	13.4934084	12.7788035294118	12.6349692	12.2597388	11.9717844	11.5656108	11.1780312
4.011875	14.5678188	13.57245	12.8494894117647	12.7025628	12.3434772	12.0434496	11.6403012	11.2535268
4.023125	14.6406888	13.6317816	12.9049647058824	12.7542792	12.389016	12.097578	11.6838324	11.2984896
4.034375	14.765688	13.7446572	13.0071105882353	12.8263572	12.4528692	12.1611588	11.7471792	11.357958
4.045625	14.665758	13.6718592	12.9192517647059	12.7546896	12.3706752	12.0663396	11.6499792	11.2726464
4.056875	14.7962508	13.7635908	13.0048858823529	12.8436756	12.4730484	12.1742856	11.7633348	11.378088
4.068125	14.9078976	13.8711588	13.0984623529412	12.9140436	12.5040816	12.1958196	11.7736872	11.392422
4.079375	14.9271276	13.8762564	13.1045835294118	12.915558	12.4990824	12.190422	11.7783576	11.3939184
4.090625	14.9175792	13.8552144	13.0634011764706	12.8628648	12.462624	12.149166	11.7290352	11.3373216
4.101875	15.0403656	13.98459	13.1661941176471	12.9515832	12.552642	12.2434548	11.8161384	11.4280908
4.113125	15.1247388	14.1074148	13.2730117647059	13.0356744	12.6022824	12.2781588	11.851362	11.4490704
4.124375	15.1711368	14.139528	13.2937211764706	13.0606248	12.6357912	12.3061032	11.8702104	11.4754932
4.135625	15.2134308	14.1498804	13.2624470588235	13.0151352	12.5823768	12.2506632	11.8133892	11.4098304
4.146875	15.3595812	14.2894284	13.3802176470588	13.1261616	12.6785652	12.3442608	11.9011308	11.4977172
4.158125	15.3956076	14.3407248	13.4177211764706	13.1388744	12.6928068	12.3555624	11.9048136	11.5124592
4.169375	15.4962588	14.4277464	13.46442	13.1806512	12.7354752	12.3954756	11.9455824	11.5385688
4.180625	15.5156184	14.3977812	13.4404823529412	13.1435724	12.6887748	12.3461136	11.8878756	11.4800976
4.191875	15.6381996	14.5157616	13.5212247058824	13.2049272	12.750162	12.4190616	11.9619732	11.5518984
4.203125	15.805524	14.6263512	13.6039929411765	13.293906	12.835446	12.49404	12.0296544	11.6114604
4.214375	15.7886388	14.7014844	13.6336776470588	13.3139316	12.8481816	12.5072424	12.0411852	11.617032
4.225625	15.9254748	14.7284508	13.6459894117647	13.3196184	12.8312268	12.4905192	12.0142116	11.5878468
4.236875	16.0081212	14.8675572	13.7287235294118	13.39764	12.9235572	12.5825892	12.1065144	11.682798
4.248125	16.1500176	14.9771292	13.8004647058824	13.4537412	12.9702144	12.6255384	12.1314396	11.7030648
4.259375	16.21719	15.0291708	13.8568129411765	13.5011688	13.0051308	12.65784	12.1605588	11.73153
4.270625	16.24029	15.0247704	13.8318305882353	13.474548	12.9870252	12.6419328	12.145944	11.71398
4.281875	16.3694256	15.150966	13.9452282352941	13.5715248	13.0759152	12.7353084	12.2317668	11.7935628
4.293125	16.4799024	15.287112	13.9839505882353	13.6114884	13.1200476	12.7699512	12.2644488	11.8231512
4.304375	16.5681708	15.404466	14.0304941176471	13.6792128	13.1734728	12.82641	12.3101388	11.8750068
4.315625	16.6413336	15.3845544	14.0507411764706	13.678362	13.180728	12.8222472	12.2988252	11.85846
4.326875	16.7735664	15.530688	14.11932	13.7645616	13.2690648	12.914598	12.3839424	11.9446308
4.338125	16.8417072	15.637302	14.2058905882353	13.830708	13.3289856	12.9799812	12.4436448	11.9935776
4.349375	16.9401576	15.731676	14.2705105882353	13.878366	13.3994976	13.0383768	12.4983444	12.0525516
4.360625	16.9732944	15.7191972	14.2105447058824	13.8533916	13.3533348	12.9979272	12.460542	12.015102
4.371875	17.055852	15.8016864	14.33626	13.9815792	13.5026568	13.1435688	12.578232	12.138702
4.383125	17.2731756	15.9772128	14.4198058823529	14.0510076	13.5529908	13.2014916	12.648036	12.1936116
4.394375	17.2332552	16.0870464	14.4593258823529	14.0843688	13.5983088	13.2507036	12.6946104	12.24534
4.405625	17.3441808	16.0690464	14.4554694117647	14.0930964	13.6016988	13.245492	12.670404	12.2156232
4.416875	17.4251976	16.143888	14.5862447058824	14.2228104	13.7173548	13.3676988	12.7951812	12.3428244
4.428125	17.5659444	16.3234164	14.6566858823529	14.326584	13.8281616	13.4767464	12.8935848	12.437022
4.439375	17.6687076	16.4367936	14.7046164705882	14.3564808	13.8610344	13.5117696	12.9312444	12.4736604
4.450625	17.735778	16.4132964	14.7242752941176	14.3685384	13.8704052	13.5270204	12.9499956	12.4907808
4.461875	17.763186	16.5133728	14.8268870588235	14.5051908	13.991094	13.6364184	13.0446876	12.5862108
4.473125	17.8377276	16.6299816	14.9063141176471	14.5912956	14.087928	13.73439	13.147152	12.6820128
4.484375	17.844786	16.6653348	14.9610705882353	14.6241756	14.1524556	13.8117792	13.2240216	12.7464336
4.495625	17.8790544	16.6508964	15.0254211764706	14.7107772	14.2208244	13.8674592	13.251906	12.7852056
4.506875	18.0559788	16.79712	15.09204	14.7976524	14.3403756	13.9754616	13.3869936	12.9172632
4.518125	17.94132	16.7683248	15.1680458823529	14.856918	14.40288	14.0440092	13.4468772	12.98247
4.529375	18.0557004	16.8247116	15.1817517647059	14.9181024	14.4533568	14.1123516	13.4916384	13.0391184
4.540625	18.055242	16.786638	15.2352082352941	14.9434776	14.446014	14.1012576	13.5090456	13.0532976
4.551875	18.0567936	16.8350604	15.3351305882353	15.0627624	14.5691856	14.209254	13.6264524	13.1682132
4.563125	18.2057736	16.8869736	15.3981658823529	15.1259448	14.6561448	14.2976652	13.7218572	13.2576972
4.574375	18.1693764	16.889988	15.44458	15.1848564	14.745186	14.402412	13.7956224	13.3389924
4.585625	18.300312	16.9065168	15.4299705882353	15.1848336	14.7343752	14.3939808	13.7867544	13.3339632
4.596875	18.2289456	16.8908832	15.4943176470588	15.2710368	14.8143216	14.4730908	13.902912	13.4385504
4.608125	18.2488884	16.8675564	15.4894670588235	15.2522676	14.8411668	14.498148	13.9409316	13.4897064
4.619375	18.387918	16.9434132	15.5752788235294	15.3584292	14.8957116	14.5556328	13.9939044	13.5330756
4.630625	18.21507	16.8139812	15.4728152941176	15.2634852	14.8370352	14.4930108	13.9524336	13.5138132
4.641875	18.3085644	16.8435144	15.4992188235294	15.301662	14.8748832	14.5435128	13.993782	13.5678408
4.653125	18.3396228	16.8615852	15.5315247058824	15.3049932	14.8664388	14.549634	14.02104	13.5959904
4.664375	18.341958	16.837626	15.5503152941176	15.3327372	14.9207352	14.5814568	14.0542872	13.6364892
4.675625	18.1271448	16.6952292	15.4203694117647	15.199896	14.7716028	14.427018	13.929432	13.5238068
4.686875	18.2233584	16.7551836	15.4508223529412	15.2434308	14.8210332	14.4830004	13.9673604	13.5645048
4.698125	18.2157696	16.7556528	15.4465494117647	15.227256	14.7961248	14.4482808	13.934478	13.5220968
4.709375	18.2172576	16.6920192	15.4199294117647	15.2003628	14.7729444	14.4459756	13.94229	13.5248412
4.720625	18.1972116	16.652376	15.3500211764706	15.1130856	14.680902	14.3318088	13.8340008	13.4204124
4.731875	18.1899108	16.6947408	15.3637847058824	15.126588	14.6839512	14.3528184	13.8498756	13.4294112
4.743125	18.2168928	16.7117664	15.3707858823529	15.136662	14.6797512	14.3408544	13.8273336	13.4081976
4.754375	18.1566024	16.6780896	15.3424788235294	15.0811692	14.6211888	14.2683168	13.7613888	13.3506396
4.765625	18.170094	16.629942	15.2770811764706	14.9997756	14.5341264	14.1934908	13.6839	13.2535092
4.776875	18.1770804	16.6402572	15.2803682352941	15.0248952	14.5368324	14.1841224	13.6699332	13.2547512
4.788125	18.081714	16.6459272	15.2684505882353	14.9897964	14.5236996	14.1712296	13.6576128	13.2401664
4.799375	18.1193028	16.6345236	15.2607341176471	14.9995392	14.5090572	14.140422	13.6239444	13.1982468
4.810625	18.1263444	16.6247472	15.22184	14.9190912	14.434056	14.0747172	13.5595716	13.129596
4.821875	18.130314	16.6207776	15.1990082352941	14.8975512	14.4194088	14.0620104	13.549344	13.1197476
4.833125	18.0998976	16.6333332	15.2212811764706	14.9119044	14.414208	14.0514324	13.5280932	13.0939788
4.844375	18.0884952	16.6075692	15.1718023529412	14.8631016	14.3615172	13.9952076	13.479552	13.0492848
4.855625	17.988012	16.5314328	15.1011105882353	14.788494	14.29566	13.917372	13.3832208	12.9540936
4.866875	18.0721104	16.599642	15.15214	14.8397172	14.3320632	13.9699848	13.4271816	12.98472
4.878125	17.9909076	16.5948216	15.1506247058824	14.8424232	14.3379048	13.9598412	13.4136468	12.9798624
4.889375	18.0141708	16.604496	15.1385623529412	14.812194	14.3077764	13.9374384	13.3914792	12.942342
4.900625	17.9602368	16.518528	15.0371635294118	14.705916	14.209206	13.838226	13.2903804	12.8479992
4.911875	18.0265176	16.5879312	15.1063011764706	14.7813012	14.2691172	13.8900888	13.342992	12.8967096
4.923125	18.0017352	16.5744636	15.1137541176471	14.7729804	14.2572024	13.8715692	13.3190688	12.8670648
4.934375	18.0414732	16.6448652	15.1278941176471	14.7897	14.2654656	13.892238	13.3351668	12.8838768
4.945625	17.8586688	16.5025896	15.0260717647059	14.6873148	14.1591072	13.7833428	13.2211452	12.7677168
4.956875	18.0045636	16.6092432	15.1107176470588	14.766198	14.2453068	13.8625092	13.2964872	12.8379348
4.968125	18.0273552	16.6673964	15.1394247058824	14.7603756	14.2374396	13.8562884	13.2877044	12.826944
4.979375	18.0351432	16.6777404	15.1526211764706	14.7679512	14.2350348	13.8606396	13.2864912	12.8232864
4.990625	17.9659464	16.5899004	15.0581176470588	14.6859528	14.1539772	13.778346	13.199712	12.734994
5.001875	18.0620604	16.6966776	15.1502352941176	14.7593928	14.248344	13.8646656	13.2871752	12.8154828
5.013125	18.0371952	16.726128	15.1711905882353	14.7859164	14.2530372	13.8578748	13.2858036	12.8156484
5.024375	17.9751228	16.6781628	15.1514270588235	14.7689268	14.2563804	13.863954	13.2872328	12.810474
5.035625	17.9124708	16.6279332	15.0895082352941	14.6996436	14.1741912	13.804572	13.2129132	12.7411392
5.046875	17.9849244	16.687626	15.1786094117647	14.7872988	14.2660056	13.8815568	13.2976896	12.8258028
5.058125	18.0782172	16.7572884	15.2089682352941	14.820252	14.285544	13.9049412	13.3106652	12.8311296
5.069375	18.0539436	16.7674704	15.2293329411765	14.8217736	14.293044	13.9155972	13.3213824	12.8337168
5.080625	18.0328248	16.7610228	15.1892905882353	14.7818724	14.257452	13.8695484	13.2723792	12.7840872
5.091875	18.0073092	16.7960964	15.2438388235294	14.8443096	14.3064216	13.9261656	13.3187652	12.832602
5.103125	18.079554	16.8406944	15.2853517647059	14.8591284	14.3256312	13.9524828	13.3415688	12.8561376
5.114375	18.0606252	16.8092316	15.2595494117647	14.8558452	14.336196	13.9641636	13.354602	12.8672544
5.125625	17.9309652	16.7470776	15.2022964705882	14.8019256	14.2786488	13.9094004	13.3058832	12.8092884
5.136875	18.0136848	16.82298	15.2866	14.8686372	14.3519112	13.9850604	13.3818012	12.8845776
5.148125	18.0380556	16.8505848	15.2933576470588	14.886846	14.381412	14.02188	13.4039688	12.906144
5.159375	18.0924036	16.8720264	15.3210329411765	14.911506	14.3957808	14.0230536	13.4180592	12.9214452
5.170625	18.0711084	16.8443556	15.2786388235294	14.8685064	14.3449872	13.9854444	13.3734096	12.8690952
5.181875	18.1371132	16.8945816	15.3680011764706	14.9418708	14.4291444	14.0641824	13.4556732	12.9546432
5.193125	18.1424244	16.918974	15.3650694117647	14.9386272	14.444436	14.0839824	13.4712864	12.963048
5.204375	18.1174248	16.9196112	15.3810964705882	14.972022	14.4688968	14.1207228	13.5001152	12.9855972
5.215625	18.0895752	16.8884652	15.3412788235294	14.9156952	14.4046284	14.0593848	13.429284	12.9208476
5.226875	18.1910508	16.9612368	15.3958741176471	14.9646156	14.4556644	14.1077172	13.4764248	12.9784236
5.238125	18.179526	17.0014656	15.4173741176471	15.0120552	14.4999516	14.1492288	13.520724	13.011114
5.249375	18.1758204	16.9760736	15.4058176470588	14.9819184	14.4740304	14.1362052	13.5033348	12.9908592
5.260625	18.130914	16.8942036	15.3311176470588	14.9357724	14.4422652	14.0912328	13.4638884	12.9516816
5.271875	18.1706268	16.9302792	15.3893741176471	14.972352	14.4630996	14.1275856	13.5018912	12.990492
5.283125	18.157632	16.8997308	15.3440588235294	14.9420328	14.45343	14.1292824	13.509258	12.9983988
5.294375	18.1336704	16.8933564	15.3574964705882	14.9487852	14.45322	14.1212544	13.499232	12.9887004
5.305625	18.1086132	16.849596	15.2858317647059	14.8815288	14.384742	14.045586	13.4238744	12.9109944
5.316875	18.1598916	16.922298	15.3633058823529	14.9421492	14.4473424	14.0997108	13.4835384	12.9733056
5.328125	18.1304064	16.8780996	15.3455435294118	14.93805	14.4543288	14.1114684	13.4919708	12.9762624
5.339375	18.1371468	16.8741996	15.33582	14.9171292	14.4171924	14.0686608	13.4392284	12.9234492
5.350625	18.0109512	16.7177652	15.2099270588235	14.7980136	14.2993296	13.9613988	13.3466472	12.8384292
5.361875	18.0915684	16.82343	15.2765494117647	14.88741	14.3823324	14.024358	13.4063712	12.9036672
5.373125	18.03891	16.7662344	15.25602	14.8484388	14.3580792	14.0072868	13.3834104	12.8883528
5.384375	17.983248	16.7100564	15.2158894117647	14.8144788	14.315658	13.9640136	13.3542912	12.8553312
5.395625	17.884596	16.6346004	15.1471152941176	14.7438864	14.2416468	13.8819732	13.2726852	12.7728252
5.406875	18.0040692	16.7439756	15.2307929411765	14.8312692	14.319732	13.9545036	13.3386684	12.840846
5.418125	17.9280888	16.7115792	15.2107788235294	14.8164756	14.3067312	13.9324344	13.3158168	12.8088696
5.429375	17.9199156	16.7208804	15.2322317647059	14.8241232	14.3128476	13.9406652	13.321194	12.8166972
5.440625	17.8288068	16.6118616	15.1368635294118	14.737392	14.2213128	13.841598	13.2316752	12.73788
5.451875	17.8577928	16.6269948	15.1732752941176	14.792742	14.2852116	13.9041432	13.2909672	12.7889148
5.463125	17.797098	16.6201008	15.1615470588235	14.788638	14.2637772	13.8793632	13.2607776	12.7678788
5.474375	17.8093272	16.6131108	15.1675494117647	14.771808	14.2605264	13.8736224	13.254756	12.7675944
5.485625	17.7479604	16.5689592	15.1227329411765	14.7374784	14.214822	13.818828	13.2039576	12.7064736
5.496875	17.7355044	16.5747108	15.1494976470588	14.7810888	14.2580856	13.8559164	13.2441948	12.7553148
5.508125	17.7309996	16.5802956	15.1728988235294	14.7903036	14.2711896	13.862802	13.243488	12.7548948
5.519375	17.696946	16.5746268	15.1564235294118	14.7847992	14.2624092	13.8535596	13.242744	12.753936
5.530625	17.7122448	16.5688188	15.1367976470588	14.7605364	14.2272948	13.8101004	13.1882472	12.6966132
5.541875	17.7174204	16.6238184	15.2173494117647	14.8520448	14.3289768	13.8990372	13.2851448	12.7939152
5.553125	17.696208	16.5875556	15.1834576470588	14.8216656	14.2926588	13.8623376	13.249032	12.767928
5.564375	17.6222112	16.5469836	15.1705682352941	14.8143516	14.2891836	13.8608088	13.2510348	12.774372
5.575625	17.6597496	16.5556896	15.1741647058824	14.8080144	14.2568184	13.8323892	13.2176436	12.7270368
5.586875	17.69508	16.6244064	15.21488	14.8546548	14.3300544	13.8977292	13.2849564	12.8057808
5.598125	17.6800296	16.6087248	15.2010764705882	14.8612812	14.3349528	13.8999876	13.2884724	12.8110152
5.609375	17.6875752	16.6076064	15.2431847058824	14.8871376	14.35527	13.9237296	13.3162188	12.8339088
5.620625	17.6105124	16.5754416	15.2078929411765	14.8579632	14.318802	13.8796116	13.2735924	12.7931268
5.631875	17.7186696	16.6354068	15.2645035294118	14.9199132	14.3896008	13.9455228	13.33893	12.8571996
5.643125	17.6530656	16.6391952	15.26834	14.9498952	14.3993256	13.9507908	13.3490988	12.87033
5.654375	17.7393528	16.66155	15.3015964705882	14.9617872	14.4193632	13.9678788	13.3571184	12.8807736
5.665625	17.6759784	16.630896	15.2503705882353	14.9249112	14.377788	13.9291176	13.3191888	12.8459292
5.676875	17.7007668	16.6626096	15.32248	14.9900352	14.4334056	13.9797252	13.375296	12.8978556
5.688125	17.7143496	16.7104296	15.3498776470588	15.0132144	14.4547704	13.9982172	13.3846152	12.9080712
5.699375	17.6417688	16.6417224	15.2881635294118	14.9633736	14.4283428	13.973382	13.3670448	12.8984616
5.710625	17.6429268	16.5842004	15.2408494117647	14.915682	14.367156	13.9244988	13.3138812	12.8438544
5.721875	17.7563772	16.6818564	15.3379682352941	14.99178	14.4464628	14.0030124	13.3983012	12.9257532
5.733125	17.7852708	16.6965996	15.3557564705882	15.0212616	14.462568	14.0165256	13.412034	12.934938
5.744375	17.696574	16.67952	15.3301	14.9963856	14.4308064	13.9871628	13.3799484	12.9051972
5.755625	17.64927	16.6078452	15.26602	14.917338	14.3733084	13.9311516	13.320684	12.8421012
5.766875	17.6986704	16.689846	15.3220305882353	14.9812716	14.4277188	13.9857984	13.3804392	12.9047988
5.778125	17.6611176	16.6628508	15.3255752941176	14.9882004	14.4431304	13.9988676	13.3914576	12.9092484
5.789375	17.63712	16.6564404	15.3105364705882	14.9712444	14.425044	13.9804896	13.373622	12.8986644
5.800625	17.5360764	16.5801924	15.2472764705882	14.9074428	14.3605728	13.919784	13.3171752	12.8445168
5.811875	17.7098136	16.683696	15.3310141176471	14.9655	14.4243108	13.9838196	13.3835784	12.9088308
5.823125	17.68776	16.6767408	15.3350117647059	14.9833248	14.4307584	13.9942932	13.3918716	12.914346
5.834375	17.639946	16.653984	15.3179247058824	14.9561904	14.4298956	13.9850544	13.3824876	12.9064428
5.845625	17.5687992	16.5873564	15.2302811764706	14.8840104	14.3470404	13.9017816	13.2966732	12.8231952
5.856875	17.6555352	16.6646544	15.3165682352941	14.961618	14.4254004	13.9869252	13.3814748	12.900234
5.868125	17.6232096	16.6257432	15.2975529411765	14.944236	14.4050916	13.9655076	13.3562352	12.8839572
5.879375	17.64585	16.6473708	15.2944270588235	14.9425536	14.4062664	13.9688652	13.3631796	12.8891664
5.890625	17.6237892	16.6102368	15.2559211764706	14.901726	14.3567844	13.9040892	13.2948528	12.8289528
5.901875	17.6268276	16.6581144	15.3142258823529	14.948832	14.422752	13.9814688	13.371726	12.8995368
5.913125	17.5704144	16.632648	15.33204	14.9883444	14.4581352	14.017818	13.40082	12.9304872
5.924375	17.5576704	16.6338468	15.3125647058824	14.9636016	14.42958	13.9848876	13.3721664	12.9080748
5.935625	17.4930876	16.5733308	15.2302176470588	14.8776216	14.3703084	13.9305624	13.3244304	12.8584344
5.946875	17.4927804	16.6156296	15.3178870588235	14.9773896	14.4530328	14.0059188	13.3983024	12.937182
5.958125	17.5073196	16.6439724	15.3425764705882	14.9983104	14.482488	14.0417232	13.4297964	12.9796068
5.969375	17.525292	16.6262208	15.3288482352941	14.9893524	14.4827952	14.0286132	13.4152692	12.9584412
5.980625	17.4438108	16.5596652	15.2753835294118	14.9373864	14.4342048	13.9974324	13.3784292	12.9248436
5.991875	17.5229136	16.6498584	15.3626494117647	15.037122	14.5359516	14.1014628	13.4772756	13.018032
6.003125	17.5571124	16.687812	15.4003694117647	15.05385	14.5460568	14.1097536	13.4991888	13.0487964
6.014375	17.5907448	16.7368116	15.4278505882353	15.1054992	14.6012136	14.154654	13.5326268	13.0843044
6.025625	17.4710112	16.6234092	15.3480905882353	15.0267576	14.5472904	14.1042612	13.4847828	13.0366284
6.036875	17.519742	16.694406	15.4328788235294	15.0994884	14.6115972	14.1806316	13.5747888	13.1278248
6.048125	17.5572108	16.7188944	15.4447811764706	15.1342548	14.6524488	14.2236156	13.6082316	13.1680992
6.059375	17.5457064	16.7295972	15.4709741176471	15.1545516	14.6719512	14.2318068	13.6317708	13.186506
6.070625	17.542674	16.733076	15.4537917647059	15.1391736	14.6521524	14.2201608	13.6122504	13.1736936
6.081875	17.60583	16.7878164	15.5275658823529	15.2238564	14.7474228	14.3098284	13.706706	13.2667656
6.093125	17.6255808	16.8086892	15.5453294117647	15.2503272	14.778084	14.3225868	13.7121504	13.2806388
6.104375	17.619522	16.8351552	15.5866282352941	15.2735568	14.789268	14.3535924	13.756092	13.3260732
6.115625	17.5949976	16.7756424	15.5357364705882	15.2189664	14.7504528	14.312148	13.7115972	13.2786888
6.126875	17.6389344	16.8519456	15.61908	15.3231468	14.8444188	14.4056628	13.7999772	13.3696584
6.138125	17.6784312	16.8772524	15.6215988235294	15.3301356	14.855262	14.4192972	13.816764	13.388286
6.149375	17.6789892	16.8802716	15.6366588235294	15.3304224	14.8548132	14.410218	13.8190212	13.3935408
6.160625	17.6319144	16.8411576	15.6020682352941	15.310776	14.8420872	14.4082548	13.8052656	13.3810944
6.171875	17.671386	16.8709992	15.6430952941176	15.3426036	14.8925988	14.4678492	13.8674892	13.4431836
6.183125	17.7314868	16.9306608	15.69532	15.3977952	14.9186808	14.4754584	13.8841212	13.4518836
6.194375	17.7381348	16.953744	15.7210411764706	15.4046184	14.9091804	14.4857136	13.8916188	13.4585448
6.205625	17.6183232	16.8501948	15.6203552941176	15.3029868	14.823372	14.3977032	13.8099552	13.3769604
6.216875	17.7270648	16.9308972	15.6882329411765	15.3817536	14.8999428	14.4695436	13.8817536	13.4558256
6.228125	17.7698844	16.9583616	15.7213011764706	15.4152204	14.9150148	14.4860904	13.8928188	13.459956
6.239375	17.7064788	16.9165524	15.6639952941176	15.3580056	14.8694184	14.4455928	13.861866	13.4359464
6.250625	17.6916564	16.8785232	15.6338364705882	15.3219444	14.8330344	14.3893188	13.8017352	13.3688496
6.261875	17.7261156	16.9055484	15.6637376470588	15.3391308	14.852904	14.4207924	13.8284592	13.3990308
6.273125	17.7539016	16.9224528	15.6584270588235	15.3443604	14.8608228	14.4273336	13.8317352	13.4035632
6.284375	17.7534276	16.9127784	15.6636270588235	15.3535752	14.8615164	14.4207288	13.8285168	13.3902552
6.295625	17.7054384	16.8787152	15.6211823529412	15.30447	14.811792	14.3728416	13.7747688	13.3416924
6.306875	17.7697212	16.9049844	15.6368258823529	15.3323244	14.8481712	14.4155856	13.819326	13.3802472
6.318125	17.784132	16.91397	15.6490505882353	15.346722	14.8483812	14.4141192	13.8098172	13.3646232
6.329375	17.770812	16.9362276	15.6516011764706	15.3560832	14.8592928	14.4193212	13.8151044	13.3735092
6.340625	17.7655872	16.905672	15.5959341176471	15.2938944	14.8027656	14.3601156	13.7604828	13.30692
6.351875	17.76792	16.950708	15.6477352941176	15.344502	14.8453728	14.414142	13.8046428	13.3527804
6.363125	17.8075212	16.9475652	15.6437929411765	15.3494436	14.8593132	14.4177012	13.812222	13.3623756
6.374375	17.7881892	16.9484316	15.6419388235294	15.34011	14.8416216	14.4060984	13.8018144	13.3466028
6.385625	17.764344	16.9335996	15.6025847058824	15.3073692	14.7962928	14.3607948	13.7499972	13.295892
6.396875	17.8086756	16.9578552	15.6422788235294	15.355308	14.856864	14.4218052	13.8117852	13.3469964
6.408125	17.8566504	16.98333	15.6730035294118	15.3717996	14.887824	14.4498756	13.836078	13.3672428
6.419375	17.8759344	17.010084	15.6832364705882	15.393126	14.9002116	14.464632	13.8434592	13.373898
6.430625	17.8584276	16.9784736	15.6226505882353	15.3340908	14.8521648	14.414058	13.79766	13.3305864
6.441875	17.9050452	17.056104	15.7067164705882	15.4341552	14.9518056	14.5163616	13.8959736	13.419672
6.453125	17.970588	17.0784984	15.7160529411765	15.4358988	14.9615412	14.5270692	13.9022736	13.4226228
6.464375	17.9676408	17.1010368	15.7389647058824	15.4601628	14.9817936	14.5512996	13.9215192	13.4370828
6.475625	17.9355828	17.06382	15.6953435294118	15.4203612	14.9378244	14.5066344	13.8767064	13.391322
6.486875	17.999754	17.1379692	15.7686741176471	15.4981884	15.0256104	14.5928808	13.965132	13.4788668
6.498125	18.1060812	17.2146576	15.8312058823529	15.5560644	15.0794988	14.6542716	14.0175096	13.5227928
6.509375	18.151722	17.2142892	15.8344717647059	15.559116	15.0851988	14.660538	14.026758	13.5286776
6.520625	18.0671604	17.1685548	15.7979023529412	15.5343504	15.0569652	14.6299044	13.9909824	13.4898144
6.531875	18.218862	17.2975044	15.8889517647059	15.6332088	15.1702512	14.7302328	14.092296	13.596528
6.543125	18.2273292	17.3369688	15.9146117647059	15.6627276	15.1955544	14.7471744	14.1031632	13.6061124
6.554375	18.243198	17.3592372	15.9595211764706	15.6917868	15.2128908	14.7637932	14.123544	13.6171872
6.565625	18.2267568	17.3486892	15.9286247058824	15.671454	15.2084652	14.7722148	14.1262488	13.6146276
6.576875	18.3007776	17.4019068	15.9877141176471	15.7294236	15.279582	14.8388664	14.202252	13.6904496
6.588125	18.3342996	17.418708	16.0205247058823	15.760104	15.3120624	14.8720764	14.2278852	13.722594
6.599375	18.4246488	17.4870456	16.0574235294118	15.8175228	15.3689424	14.9206008	14.2732548	13.7724204
6.610625	18.3656904	17.4466992	16.0157670588235	15.7703628	15.3190992	14.875584	14.233476	13.7184516
6.621875	18.4349412	17.5101876	16.0794082352941	15.8457576	15.3933756	14.9487996	14.3032788	13.7923056
6.633125	18.401388	17.4887916	16.0728070588235	15.8314872	15.3935748	14.967084	14.3297496	13.8121632
6.644375	18.43077	17.5136544	16.0843047058823	15.8381664	15.3991944	14.962056	14.322546	13.8075192
6.655625	18.4838244	17.5654812	16.1442376470588	15.9098544	15.4655448	15.0232944	14.3833788	13.867788
6.666875	18.5046228	17.5721976	16.1244223529412	15.8917188	15.4587288	15.0076368	14.3702232	13.8565836
6.678125	18.4892472	17.6030292	16.1679270588235	15.9163788	15.4775388	15.035826	14.3932068	13.8793992
6.689375	18.5505288	17.6288676	16.1842235294118	15.9492348	15.5012688	15.0506232	14.4002088	13.8779916
6.700625	18.4481676	17.5324836	16.1121729411765	15.8735724	15.4188108	14.970798	14.3276436	13.8146328
6.711875	18.5008488	17.5853916	16.1648364705882	15.9256404	15.4732488	15.0367056	14.3986392	13.8838512
6.723125	18.4092612	17.5711584	16.1476329411765	15.9137424	15.4649388	15.0286836	14.3959872	13.8797328
6.734375	18.474234	17.58564	16.1594823529412	15.9229104	15.4694592	15.0270348	14.3909364	13.8801096
6.745625	18.4540608	17.5550364	16.1236741176471	15.88083	15.4244928	14.9788416	14.3479932	13.8309144
6.756875	18.439614	17.600292	16.1653929411765	15.9325836	15.474426	15.0230592	14.3936832	13.8797616
6.768125	18.4581312	17.586732	16.1616047058824	15.912642	15.451842	15.0020004	14.367396	13.8607488
6.779375	18.4651008	17.615058	16.1992011764706	15.9405396	15.4777428	15.0322044	14.3835384	13.873752
6.790625	18.44868	17.559228	16.1358776470588	15.8737728	15.4086084	14.9670636	14.3168148	13.8045084
6.801875	18.4843428	17.6069508	16.1703282352941	15.9077604	15.4407204	15.0069252	14.3685648	13.864398
6.813125	18.4780752	17.5739856	16.1498858823529	15.888816	15.4326576	15.0003396	14.361282	13.8525192
6.824375	18.4051704	17.555388	16.1168435294118	15.8587956	15.3883488	14.94996	14.3142828	13.8000948
6.835625	18.470736	17.6314944	16.2102776470588	15.941502	15.4696248	15.025794	14.382576	13.8731148
6.846875	18.4840224	17.66571	16.22848	15.9412092	15.45936	15.021954	14.3821248	13.8715992
6.858125	18.5331756	17.651076	16.2290623529412	15.9448164	15.4667604	15.0286368	14.3853384	13.8725808
6.869375	18.4945188	17.642004	16.2265941176471	15.9552432	15.4696524	15.0218868	14.3749668	13.8673116
6.880625	18.466752	17.6017536	16.1716364705882	15.8925312	15.4051488	14.9668392	14.325126	13.8188148
6.891875	18.560664	17.692524	16.2416964705882	15.9668064	15.4756596	15.0407688	14.385846	13.8771912
6.903125	18.5707488	17.7105948	16.2723870588235	15.982992	15.4794108	15.050976	14.406702	13.9022376
6.914375	18.6050232	17.746956	16.3092211764706	16.0136412	15.5155764	15.0783852	14.4219684	13.917474
6.925625	18.50022	17.6856432	16.25644	15.9681612	15.4625316	15.0356532	14.3786496	13.8798024
6.936875	18.588048	17.751594	16.3222458823529	16.0476324	15.5352408	15.1088736	14.4557232	13.94694
6.948125	18.5794032	17.782824	16.3578505882353	16.0601544	15.5380056	15.109224	14.4543912	13.948884
6.959375	18.6453828	17.8314948	16.4013623529412	16.0904556	15.5647464	15.1411764	14.478654	13.980972
6.970625	18.6558684	17.8231056	16.3993941176471	16.0840536	15.5512068	15.1289604	14.4674616	13.9650732
6.981875	18.7424544	17.9321412	16.4983835294118	16.1886276	15.6503484	15.2315724	14.5597284	14.0513376
6.993125	18.799968	17.9433336	16.5057094117647	16.18734	15.6520008	15.2342676	14.5627416	14.064114
7.004375	18.7274232	17.8798356	16.4603317647059	16.1428872	15.6109188	15.1899828	14.523072	14.021862
7.015625	18.836604	18.0188532	16.5735364705882	16.2376884	15.7005012	15.2738976	14.613432	14.116194
7.026875	18.8503344	18.0453384	16.6095247058824	16.2721656	15.7478436	15.3248208	14.6615268	14.1603816
7.038125	18.8418216	18.0558588	16.6364164705882	16.3004796	15.7684716	15.3511464	14.6810904	14.184864
7.049375	18.955272	18.1006404	16.6986435294118	16.3825116	15.8315988	15.4139976	14.7444216	14.2314084
7.060625	18.8674044	18.0419208	16.6245023529412	16.3003896	15.7636392	15.3569748	14.6781804	14.185326
7.071875	18.9731664	18.1484676	16.7242647058824	16.4044836	15.8727528	15.4599252	14.7795468	14.286606
7.083125	18.9731988	18.1377564	16.7276176470588	16.4111712	15.873834	15.471534	14.8156776	14.3157708
7.094375	19.0316844	18.1907316	16.7636670588235	16.451922	15.914898	15.5140224	14.833236	14.3270004
7.105625	19.01703	18.1554	16.7398847058824	16.4165256	15.8766264	15.4815624	14.797824	14.3067444
7.116875	19.1031816	18.2235864	16.8122682352941	16.4972556	15.9667824	15.5703192	14.8915596	14.3957232
7.128125	19.1295816	18.2743644	16.8517129411765	16.5223848	15.98271	15.5821356	14.9089212	14.407758
7.139375	19.1862792	18.2825064	16.8622682352941	16.52904	16.002612	15.602298	14.9261088	14.4309624
7.150625	19.0346112	18.2221788	16.8011388235294	16.4725428	15.9365496	15.5415264	14.8661208	14.3802804
7.161875	19.180014	18.3181884	16.9046188235294	16.5696792	16.0376952	15.6432768	14.9656704	14.4711936
7.173125	19.1275524	18.2482188	16.8677376470588	16.544856	16.017762	15.6169716	14.9390412	14.4482424
7.184375	19.2207708	18.3487176	16.9279388235294	16.5945276	16.0567584	15.65634	14.9745708	14.481144
7.195625	19.041894	18.2160492	16.8128364705882	16.4810892	15.965766	15.5753688	14.887218	14.3902872
7.206875	19.1371692	18.269838	16.8678223529412	16.5663	16.0435092	15.644292	14.9615244	14.47032
7.218125	19.1852016	18.2818248	16.8672423529412	16.5398784	16.0043796	15.6114228	14.9462088	14.450988
7.229375	19.1424156	18.2714988	16.8772682352941	16.5787764	16.0385772	15.6450876	14.9575392	14.463906
7.240625	19.0608108	18.2060196	16.8324023529412	16.5076044	15.9769656	15.5758368	14.9081028	14.4134856
7.251875	19.1357388	18.29682	16.8829729411765	16.5724704	16.0477056	15.6432828	14.965278	14.470356
7.263125	19.1672604	18.3352152	16.9036352941176	16.5761904	16.0482792	15.6470016	14.9685792	14.4708624
7.274375	19.151958	18.3213948	16.9150611764706	16.5859056	16.04115	15.6344988	14.9562492	14.4673224
7.285625	19.1122464	18.2587224	16.8538870588235	16.5094128	15.9688452	15.5594544	14.8853448	14.3930832
7.296875	19.182954	18.3667932	16.9453823529412	16.600002	16.0479624	15.6401016	14.9653032	14.4700068
7.308125	19.17171	18.3456156	16.9177188235294	16.5808884	16.0429356	15.6264384	14.9634324	14.472558
7.319375	19.1861268	18.3889584	16.9520447058824	16.6184256	16.0630332	15.638262	14.9646948	14.4616224
7.330625	19.1347656	18.3200544	16.8741341176471	16.5387108	15.9956856	15.5822652	14.9115552	14.4105588
7.341875	19.2226812	18.4128768	16.9845858823529	16.6350948	16.08	15.6610056	14.988492	14.488446
7.353125	19.2516372	18.4284684	16.9684976470588	16.6345944	16.084842	15.65034	14.991708	14.4933048
7.364375	19.243182	18.4456608	16.9986917647059	16.643994	16.076178	15.6546288	14.989092	14.494062
7.375625	19.2207696	18.4037952	16.9416317647059	16.5817044	16.0346052	15.6097476	14.9465724	14.4463248
7.386875	19.3025244	18.4984968	17.0419976470588	16.6867128	16.12905	15.6929316	15.039726	14.5401516
7.398125	19.33347	18.5530128	17.0744458823529	16.7253576	16.150956	15.7099092	15.0514296	14.551068
7.409375	19.3563312	18.551814	17.0773588235294	16.7266704	16.1600112	15.71778	15.0583488	14.5580124
7.420625	19.3182672	18.5597196	17.0538576470588	16.6898724	16.1178804	15.6682188	15.0063852	14.5062252
7.431875	19.3277448	18.576348	17.1071435294118	16.749396	16.1897328	15.734562	15.0898596	14.587728
7.443125	19.3686168	18.6016368	17.1191941176471	16.7691228	16.2117552	15.751104	15.0966564	14.5957476
7.454375	19.4428116	18.6875232	17.1813094117647	16.8234648	16.2549972	15.7931244	15.1395156	14.6306796
7.465625	19.4237436	18.64299	17.1496505882353	16.7966232	16.2163944	15.7547712	15.0977208	14.5905132
7.476875	19.5069144	18.7363704	17.2359364705882	16.8905688	16.32303	15.851022	15.1960824	14.6930724
7.488125	19.5350784	18.7625952	17.2579576470588	16.9013508	16.3389132	15.8639268	15.2136108	14.7011088
7.499375	19.5999384	18.8206632	17.2951729411765	16.9235808	16.3489212	15.8762712	15.2261964	14.7191748
7.510625	19.5870492	18.8149524	17.29798	16.9179144	16.347426	15.8696148	15.2167812	14.7095136
7.521875	19.672566	18.8587956	17.3422023529412	16.996122	16.4213412	15.9417936	15.2903556	14.7856692
7.533125	19.6232352	18.860814	17.3458541176471	16.9993188	16.4337384	15.9435036	15.2988636	14.7886416
7.544375	19.699338	18.92427	17.4153835294118	17.0570196	16.4813748	16.0049136	15.3563952	14.8421928
7.555625	19.6552428	18.873168	17.3568964705882	17.0110608	16.4319708	15.9559068	15.3098268	14.794704
7.566875	19.7479404	18.9755412	17.4420858823529	17.0958252	16.518942	16.0374528	15.3884064	14.8772376
7.578125	19.7876328	19.0144716	17.4915352941176	17.1483336	16.5738912	16.0742676	15.4289112	14.9178816
7.589375	19.747194	18.9701928	17.4561435294118	17.11089	16.525404	16.03131	15.387882	14.8774752
7.600625	19.8442356	19.0469904	17.5452776470588	17.2053036	16.632318	16.1299128	15.4839528	14.9752104
7.611875	19.8447732	19.0597152	17.5316247058824	17.2053684	16.6312416	16.1412168	15.4989216	14.9878728
7.623125	19.8701748	19.082874	17.5541458823529	17.2199832	16.6439076	16.15236	15.516744	14.9987052
7.634375	19.8787884	19.0619412	17.5404129411765	17.2005252	16.631262	16.14564	15.5083944	14.9998332
7.645625	19.8090684	18.9990504	17.4983588235294	17.171622	16.6004064	16.1137824	15.469902	14.9582052
7.656875	19.9396596	19.1099904	17.5714529411765	17.2304304	16.65921	16.1773656	15.5387616	15.0282288
7.668125	19.90635	19.1163192	17.5980305882353	17.2725744	16.6930104	16.1950104	15.5541156	15.0439824
7.679375	19.9262376	19.1391132	17.6253670588235	17.2814736	16.6978176	16.2102252	15.5674212	15.0538968
7.690625	19.8563568	19.0670436	17.5555188235294	17.2047264	16.6340436	16.149522	15.51306	15.0088428
7.701875	19.9774188	19.148436	17.6135282352941	17.2800396	16.6979076	16.21221	15.57216	15.0579888
7.713125	19.9326288	19.12455	17.5871952941176	17.2570956	16.6929144	16.207506	15.5690436	15.0520344
7.724375	19.9535724	19.1665752	17.6345258823529	17.2851288	16.718934	16.2452544	15.6007164	15.0833184
7.735625	19.9061028	19.125636	17.5976741176471	17.2568544	16.6757976	16.1895108	15.54609	15.027438
7.746875	19.981488	19.1735148	17.6365411764706	17.284002	16.7182812	16.2433008	15.6109392	15.0978828
7.758125	19.9841412	19.1845692	17.6469611764706	17.2965516	16.7226816	16.2411096	15.6136116	15.1013268
7.769375	19.910592	19.1403336	17.5736647058824	17.2407792	16.6718112	16.1957472	15.5569524	15.0355644
7.780625	19.9751664	19.1712888	17.6311505882353	17.284716	16.7192436	16.2447108	15.6108348	15.0936468
7.791875	20.0175912	19.209756	17.6550952941176	17.3171904	16.7448132	16.265148	15.6330408	15.1102632
7.803125	19.980504	19.197768	17.6426764705882	17.3000484	16.7468964	16.2651888	15.6269892	15.1058892
7.814375	20.046162	19.2531516	17.6874929411765	17.3417724	16.7801688	16.3030776	15.6708648	15.1445604
7.825625	19.9969776	19.1884128	17.6245694117647	17.2866348	16.7193672	16.2329004	15.6015996	15.07719
7.836875	20.126058	19.3144896	17.7173941176471	17.3694468	16.7999376	16.3188192	15.6921408	15.1585248
7.848125	20.1535596	19.352352	17.7438835294118	17.3826132	16.8206652	16.3373268	15.7084644	15.1758012
7.859375	20.1195168	19.344168	17.7514164705882	17.4045228	16.8489732	16.3689516	15.7353084	15.2050632
7.870625	20.117262	19.3354824	17.7298070588235	17.3691192	16.8032424	16.3222908	15.6901656	15.1546896
7.881875	20.2063164	19.4313816	17.8150376470588	17.4547332	16.8988896	16.4233332	15.789444	15.2505096
7.893125	20.2102032	19.4428872	17.8421682352941	17.4831516	16.928442	16.4398704	15.808182	15.2800668
7.904375	20.2157616	19.4499912	17.8528047058824	17.5004196	16.9457388	16.4608656	15.8372616	15.2992632
7.915625	20.2666488	19.5072888	17.8476258823529	17.4836124	16.927536	16.4275152	15.8011332	15.2667312
7.926875	20.2891692	19.535214	17.8912717647059	17.5412736	16.995888	16.5201732	15.8989596	15.3511944
7.938125	20.3941248	19.6222356	17.9560964705882	17.5957584	17.0507628	16.558566	15.9376884	15.3886956
7.949375	20.3584596	19.6019808	17.9637941176471	17.6068008	17.0568288	16.568538	15.9444684	15.3902544
7.960625	20.3969136	19.6626264	18.0014294117647	17.6532864	17.1123768	16.6359276	16.0151184	15.4640808
7.971875	20.491386	19.7460468	18.0716223529412	17.7217248	17.1747456	16.6918428	16.0685568	15.5150076
7.983125	20.4904248	19.7545764	18.0942835294118	17.7393336	17.2055736	16.7263272	16.1063784	15.5479284
7.994375	20.5741152	19.8176496	18.1273247058824	17.7810396	17.2500552	16.763136	16.153356	15.5957844
8.005625	20.5223988	19.7667216	18.0657858823529	17.7364572	17.2083504	16.7271804	16.1112372	15.5498568
8.016875	20.6277264	19.9006812	18.1860341176471	17.8582188	17.3248752	16.8482208	16.2342132	15.6681576
8.028125	20.6764068	19.9634484	18.2014611764706	17.8726164	17.3556204	16.874286	16.2601128	15.680688
8.039375	20.619504	19.9589172	18.2233858823529	17.8979364	17.3793216	16.9151136	16.3043712	15.7313184
8.050625	20.666874	19.9675788	18.2384564705882	17.9119332	17.396418	16.9107684	16.2959376	15.7205868
8.061875	20.7521748	20.062074	18.3122282352941	17.9999808	17.48031	17.0086896	16.38594	15.8181192
8.073125	20.7601872	20.0650848	18.34238	18.0349416	17.516706	17.0466996	16.4276568	15.8530764
8.084375	20.7528528	20.0783988	18.3615647058824	18.0489	17.5373388	17.0588664	16.4441688	15.8729028
8.095625	20.7299712	20.0510436	18.3573541176471	18.053964	17.5495236	17.0819436	16.4624064	15.8815128
8.106875	20.8085736	20.1587688	18.4275788235294	18.1359528	17.6405244	17.1654768	16.535016	15.9460068
8.118125	20.8137732	20.1714084	18.4327352941176	18.1432284	17.6521452	17.1738204	16.5534132	15.975708
8.129375	20.7795024	20.123076	18.3858164705882	18.1021368	17.6185068	17.1491448	16.5077244	15.9319944
8.140625	20.8830708	20.2355616	18.5182788235294	18.2365704	17.7427908	17.2504236	16.6159824	16.0345968
8.151875	20.8897788	20.2100316	18.5050352941176	18.2329896	17.7456684	17.2708248	16.6302144	16.049958
8.163125	20.890224	20.2180896	18.5206047058824	18.2388444	17.7532488	17.2748964	16.621212	16.038042
8.174375	20.8959048	20.2434108	18.5513294117647	18.2646372	17.7852696	17.304732	16.6625292	16.0731156
8.185625	20.9458248	20.24106	18.5259058823529	18.2358984	17.7563328	17.2797636	16.6253244	16.0249872
8.196875	20.9892828	20.300112	18.6136952941176	18.3277236	17.847288	17.355288	16.6954092	16.1055528
8.208125	21.0690252	20.3517144	18.6333294117647	18.3404304	17.860248	17.3792844	16.6991736	16.1090568
8.219375	21.0377676	20.3203944	18.6541529411765	18.356868	17.876016	17.3972292	16.7245596	16.1105076
8.230625	20.977194	20.268084	18.6086023529412	18.3051744	17.8230624	17.331786	16.65909	16.0584144
8.241875	21.0748104	20.3799084	18.6955258823529	18.4047636	17.9185512	17.4180384	16.728108	16.1306136
8.253125	21.0678276	20.3411772	18.6769658823529	18.3804564	17.8930452	17.3928996	16.7188536	16.122996
8.264375	21.1521996	20.3624316	18.7091835294118	18.3989724	17.9128524	17.4056232	16.711338	16.1039052
8.275625	21.1610532	20.3719344	18.7034917647059	18.3841452	17.8872984	17.3775732	16.6831968	16.0868484
8.286875	21.2014908	20.4304956	18.8075235294118	18.4798704	17.980842	17.4583392	16.751646	16.1408796
8.298125	21.2945364	20.4592632	18.8299894117647	18.4996812	17.9912496	17.4637188	16.7616792	16.1503008
8.309375	21.2603436	20.4156276	18.8247470588235	18.4904232	17.9713248	17.4431676	16.7329428	16.1321856
8.320625	21.3143472	20.4392604	18.8072517647059	18.4520256	17.9378616	17.4163752	16.7117808	16.1030208
8.331875	21.4223628	20.5014948	18.8995294117647	18.5234136	18.0072732	17.475012	16.7706384	16.1687292
8.343125	21.4302876	20.5242168	18.9323976470588	18.5533992	18.024456	17.4974952	16.7989284	16.1899872
8.354375	21.487362	20.5757832	18.9906929411765	18.601374	18.0634032	17.5247136	16.817928	16.207962
8.365625	21.512064	20.5329696	18.9431976470588	18.5392776	17.9858796	17.4468552	16.748508	16.1428632
8.376875	21.5761056	20.606202	19.0407341176471	18.6184536	18.0540444	17.500488	16.8029484	16.2006
8.388125	21.6263928	20.6382612	19.0589129411765	18.6231816	18.0600348	17.5159788	16.8289452	16.220166
8.399375	21.7504308	20.72322	19.1474247058823	18.7044768	18.1190748	17.5564992	16.868352	16.264302
8.410625	21.652344	20.6296836	19.0639364705882	18.6120552	18.0146832	17.474886	16.7912868	16.1945004
8.421875	21.8393076	20.7154056	19.1679376470588	18.668406	18.073158	17.5359264	16.855806	16.26168
8.433125	21.8784252	20.778696	19.2453670588235	18.7405776	18.111516	17.5526256	16.878834	16.290462
8.444375	21.8831844	20.7612084	19.2326529411765	18.7278108	18.0983832	17.5519812	16.885116	16.307814
8.455625	21.9446136	20.7118044	19.1749258823529	18.6479772	18.017448	17.471916	16.8187356	16.2359928
8.466875	22.0575048	20.8535688	19.3247552941176	18.7478328	18.0920556	17.541642	16.8957156	16.3219548
8.478125	22.0471284	20.8213788	19.2932270588235	18.7219416	18.061272	17.5108836	16.8738228	16.3180152
8.489375	22.2344412	20.8805136	19.3700117647059	18.7703844	18.0829836	17.530266	16.8936204	16.337886
8.500625	22.223592	20.8549908	19.31788	18.7039908	18.0314496	17.4729804	16.8440544	16.2834228
8.511875	22.2882588	20.9451864	19.4315717647059	18.7903452	18.0736968	17.5352736	16.909644	16.3521036
8.523125	22.4068896	20.9929836	19.4713494117647	18.8388912	18.109884	17.5632948	16.9549584	16.409304
8.534375	22.4870592	20.9965848	19.4934447058824	18.8212572	18.0925032	17.5415388	16.9354452	16.3950276
8.545625	22.4643948	20.9511168	19.4371258823529	18.75879	18.0159216	17.4718812	16.8805104	16.3506576
8.556875	22.46094	21.0227196	19.5344341176471	18.8491128	18.0820512	17.5285392	16.9437768	16.4208276
8.568125	22.6868652	21.050976	19.5557411764706	18.8657976	18.0901752	17.5412988	16.9554624	16.4338572
8.579375	22.6690824	21.080748	19.5895188235294	18.8645664	18.0711816	17.5354716	16.956294	16.4394948
8.590625	22.6314012	21.0537528	19.5677423529412	18.8376468	18.0511344	17.5002996	16.9224648	16.4110956
8.601875	22.5702252	21.0807672	19.5930152941176	18.8806044	18.0761376	17.5215888	16.9636284	16.446576
8.613125	22.8405324	21.1449516	19.6840847058824	18.908976	18.1009812	17.541528	16.9779684	16.4722272
8.624375	22.75533	21.0714288	19.5944694117647	18.8765652	18.053454	17.5081944	16.9519752	16.4472228
8.635625	22.7750112	21.1136124	19.6149952941176	18.8804172	18.0318684	17.4850056	16.93335	16.4321424
8.646875	22.7624244	21.1787196	19.6807188235294	18.9314748	18.0816648	17.5377312	16.9868772	16.487112
8.658125	22.8391584	21.1608252	19.6712611764706	18.9283332	18.0638964	17.504124	16.954824	16.463112
8.669375	22.7364324	21.1551528	19.6724635294118	18.9407676	18.0929724	17.5478064	17.0002128	16.50639
8.680625	22.6800336	21.1345068	19.6374129411765	18.8961792	18.0495612	17.497344	16.9462236	16.4524128
8.691875	22.658592	21.1505004	19.6642141176471	18.9499656	18.0963708	17.546226	16.998912	16.51044
8.703125	22.707774	21.14166	19.6457929411765	18.9447912	18.0807204	17.5215828	16.9869216	16.4970576
8.714375	22.567122	21.0605688	19.55934	18.8527404	17.9935368	17.4411204	16.8916656	16.4007876
8.725625	22.601742	21.143358	19.6294223529412	18.9397188	18.0820644	17.5316496	16.9806408	16.4919852
8.736875	22.5516072	21.1215972	19.6160423529412	18.9306336	18.08052	17.5306644	16.9849452	16.4863956
8.748125	22.6090416	21.1288488	19.6021752941176	18.9309516	18.0834288	17.5230852	16.9731828	16.4822028
8.759375	22.6189824	21.121392	19.6006905882353	18.9184488	18.0741432	17.5070268	16.9488072	16.4584404
8.770625	22.3754904	20.99259	19.4796070588235	18.83202	17.9979	17.4445476	16.89048	16.393704
8.781875	22.4128896	21.063354	19.5362082352941	18.8830356	18.0472824	17.4865056	16.9301424	16.4345124
8.793125	22.4177496	21.022734	19.4859364705882	18.8549868	18.0267492	17.4771768	16.921584	16.4197284
8.804375	22.3556328	20.9715924	19.4466270588235	18.825822	18.002136	17.4439548	16.8928584	16.3935516
8.815625	22.2205344	20.9049936	19.3971105882353	18.7606068	17.9377596	17.3817816	16.8277296	16.3210716
8.826875	22.321158	20.9594508	19.4133	18.7808676	17.9696328	17.4083952	16.8575076	16.3526304
8.838125	22.2979452	20.9415168	19.3954811764706	18.7708956	17.9623068	17.4056676	16.846524	16.340838
8.849375	22.231128	20.923212	19.3844258823529	18.7475064	17.9366928	17.3806524	16.829466	16.31742
8.860625	22.1707296	20.8281336	19.2822070588235	18.655944	17.8575636	17.303682	16.7451336	16.2382464
8.871875	22.2534024	20.913066	19.3540882352941	18.728298	17.9103876	17.3544828	16.7947536	16.2795372
8.883125	22.1355384	20.8365372	19.3242141176471	18.6965892	17.906136	17.3565504	16.7882712	16.2753816
8.894375	22.1327184	20.8144668	19.2755929411765	18.6379632	17.8382784	17.2828668	16.7159124	16.1970732
8.905625	22.151856	20.8367232	19.3049223529412	18.6832356	17.884482	17.3185812	16.7522028	16.2352896
8.916875	22.1706984	20.8723536	19.3159917647059	18.676158	17.8745352	17.3101248	16.748346	16.2298116
8.928125	22.1116152	20.8109292	19.2817658823529	18.6483624	17.8403304	17.2781148	16.7165028	16.1990952
8.939375	22.1078544	20.8370712	19.3115929411765	18.6518796	17.8507608	17.2943868	16.7287416	16.2082548
8.950625	22.0816104	20.7880308	19.2460905882353	18.5974908	17.7860652	17.2126572	16.6503984	16.1318844
8.961875	22.0971528	20.8088568	19.2841011764706	18.6438936	17.8241316	17.2627404	16.7020656	16.1820888
8.973125	22.0316688	20.8235544	19.2948976470588	18.638934	17.8396152	17.2712796	16.71654	16.188444
8.984375	22.1052732	20.8294176	19.3054952941176	18.6310692	17.8174884	17.2603536	16.7010048	16.1733048
8.995625	22.003926	20.7558672	19.2116035294118	18.5464104	17.739216	17.1702372	16.6116468	16.0879668
9.006875	22.0925268	20.8418856	19.3111317647059	18.6464112	17.8291548	17.2606092	16.7019768	16.1817012
9.018125	22.1177472	20.8749228	19.3415023529412	18.6533988	17.8320516	17.2593192	16.698924	16.172964
9.029375	22.092072	20.8361016	19.3260764705882	18.656574	17.8338528	17.2706676	16.7099364	16.192356
9.040625	22.0670184	20.8184664	19.2957058823529	18.6123984	17.78352	17.2191996	16.6626336	16.130298
9.051875	22.1660124	20.8909236	19.3795423529412	18.685092	17.8644624	17.2925484	16.7390736	16.2129396
9.063125	22.1206812	20.8975452	19.3717941176471	18.6805416	17.859462	17.277768	16.7296692	16.1999964
9.074375	22.064028	20.8430436	19.3263894117647	18.6056532	17.7882468	17.2163664	16.6725804	16.1427984
9.085625	22.170996	20.9320644	19.4115611764706	18.7090692	17.8792692	17.3083512	16.7597688	16.2288852
9.096875	22.1360496	20.9529228	19.4333458823529	18.7247412	17.8855032	17.3107116	16.7718972	16.2435024
9.108125	22.2053364	20.9931264	19.4718729411765	18.7556172	17.9146176	17.3490612	16.807446	16.27713
9.119375	22.2207636	21.0202992	19.4866341176471	18.7714968	17.9419644	17.3692032	16.8193056	16.2884628
9.130625	22.1774064	20.9970684	19.4754552941176	18.736104	17.9027172	17.320626	16.7765652	16.2410724
9.141875	22.2245412	21.0456684	19.5027788235294	18.7810044	17.9441568	17.3689728	16.8316728	16.307682
9.153125	22.2538656	21.0569832	19.5296411764706	18.78873	17.939034	17.3666004	16.8298236	16.3082292
9.164375	22.2296652	21.0679752	19.5422517647059	18.8044152	17.9596644	17.3863236	16.8452328	16.3221912
9.175625	22.1687712	20.9943276	19.4838623529412	18.753	17.9168028	17.3441424	16.8022188	16.2782256
9.186875	22.244004	21.061326	19.5495035294118	18.8152536	17.9809536	17.4173964	16.8850872	16.3506804
9.198125	22.24344	21.077064	19.5752411764706	18.8409444	18.0018588	17.4299472	16.8937176	16.3677816
9.209375	22.2981516	21.104088	19.5796541176471	18.8406912	17.9999544	17.431818	16.8907944	16.365816
9.220625	22.2327312	21.0420768	19.5336694117647	18.7833852	17.949954	17.3717124	16.8312024	16.3041132
9.231875	22.2293004	21.0797736	19.5807141176471	18.8454372	18.01092	17.4435	16.902744	16.3808148
9.243125	22.3541184	21.1564896	19.6213788235294	18.8864436	18.0364956	17.4574056	16.9142724	16.38801
9.254375	22.2031248	21.0514368	19.5318	18.797508	17.9461584	17.3738844	16.8308688	16.3038324
9.265625	22.3125528	21.13005	19.6074341176471	18.8734632	18.0175008	17.4418164	16.894752	16.3718724
9.276875	22.3291752	21.1382724	19.6080223529412	18.8764596	18.025752	17.4549348	16.9087656	16.386828
9.288125	22.3762128	21.1566384	19.6245235294118	18.893046	18.0381264	17.4531252	16.899162	16.3733208
9.299375	22.3629936	21.1485444	19.5960964705882	18.8560416	18.0091836	17.4338508	16.889064	16.3662768
9.310625	22.2973704	21.0898836	19.5443435294118	18.7872924	17.9263872	17.3506116	16.8006708	16.2692652
9.321875	22.3907112	21.193218	19.6441270588235	18.8885004	18.0280584	17.4436212	16.8870972	16.3574904
9.333125	22.407138	21.1841556	19.6264247058824	18.8919912	18.02484	17.433294	16.8794424	16.3534164
9.344375	22.4103072	21.1615608	19.6060611764706	18.8527596	17.9958564	17.410734	16.8538572	16.322202
9.355625	22.3971564	21.1301808	19.5644717647059	18.8042904	17.9393736	17.3418852	16.7853552	16.2522372
9.366875	22.4795412	21.2099232	19.6502611764706	18.8922324	18.0131652	17.4105684	16.8503052	16.3137516
9.378125	22.5311592	21.2600112	19.6632058823529	18.9062964	18.02922	17.426262	16.8607728	16.3307712
9.389375	22.5651312	21.2806356	19.6983152941176	18.9328872	18.0498264	17.4370788	16.8703488	16.3233756
9.400625	22.4909328	21.1976616	19.6043329411765	18.8317404	17.9543304	17.35185	16.7816112	16.2298524
9.411875	22.5706416	21.2989032	19.7281694117647	18.9452628	18.0422172	17.42916	16.8599448	16.3020348
9.423125	22.6810956	21.3573588	19.7398541176471	18.9546204	18.0683352	17.4399672	16.8653532	16.3130148
9.434375	22.6547004	21.3430212	19.7297670588235	18.945084	18.0640956	17.45061	16.8733656	16.3149768
9.445625	22.6983888	21.3419232	19.7276741176471	18.9297252	18.0222564	17.4027204	16.8216168	16.2607956
9.456875	22.7831424	21.4030188	19.7768258823529	18.9939276	18.0960336	17.4735648	16.9056792	16.3421712
9.468125	22.8152892	21.4236324	19.8139129411765	19.0239336	18.108192	17.4805752	16.9032	16.3392048
9.479375	22.8614592	21.4915008	19.8588364705882	19.0595592	18.1375284	17.506644	16.9254396	16.3483548
9.490625	22.8621912	21.4745988	19.8392223529412	19.022466	18.1017948	17.466168	16.8803988	16.304442
9.501875	22.940676	21.5446872	19.9135376470588	19.1102916	18.1961268	17.551236	16.967244	16.3727988
9.513125	23.0000436	21.5981724	19.9498305882353	19.1282952	18.2162424	17.5655232	16.9741464	16.3900596
9.524375	23.1080604	21.6479988	19.9708117647059	19.1773596	18.2617008	17.6092608	17.0215368	16.4228136
9.535625	23.0371152	21.5784588	19.9336870588235	19.1264808	18.2025384	17.5391556	16.9585548	16.3583244
9.546875	23.1409224	21.6871392	20.0377576470588	19.2508512	18.2916348	17.6335968	17.0446488	16.445346
9.558125	23.2447728	21.7469916	20.0848447058824	19.258242	18.3273648	17.6642484	17.0880444	16.4844768
9.569375	23.1942084	21.710166	20.0595611764706	19.257342	18.3343692	17.6801544	17.1010452	16.4895348
9.580625	23.2096968	21.71871	20.0435117647059	19.2397308	18.3197112	17.648268	17.0572344	16.4421588
9.591875	23.312514	21.8267028	20.1427611764706	19.345368	18.412782	17.7382416	17.1538152	16.5405288
9.603125	23.4131148	21.8560644	20.1748552941176	19.363284	18.418716	17.7457692	17.1617976	16.546806
9.614375	23.3403396	21.8785176	20.2028447058824	19.3881672	18.4512396	17.7748872	17.1916776	16.572306
9.625625	23.2867008	21.8509452	20.1853870588235	19.370622	18.419562	17.7405792	17.155872	16.5321492
9.636875	23.4567348	21.9700632	20.26054	19.444368	18.5023548	17.8313292	17.25006	16.631586
9.648125	23.4179388	21.9627492	20.2443705882353	19.4513796	18.5174724	17.8429476	17.2638324	16.6351632
9.659375	23.4491652	21.9848172	20.2643	19.4598912	18.5187036	17.8417536	17.2662252	16.6404312
9.670625	23.35806	21.901878	20.2080294117647	19.4005284	18.4626108	17.78643	17.2092936	16.5765864
9.681875	23.3898012	21.9828492	20.2776023529412	19.4845644	18.5482584	17.8689576	17.2908132	16.658634
9.693125	23.434944	21.9868068	20.2698905882353	19.455084	18.536706	17.867628	17.2910616	16.6713924
9.704375	23.48499	22.01892	20.2861	19.5015756	18.5677524	17.8937064	17.3153484	16.693554
9.715625	23.3709924	21.9084924	20.2335047058824	19.4261604	18.490332	17.8257708	17.2446048	16.6235424
9.726875	23.451846	21.9964128	20.3001952941176	19.4977932	18.581202	17.9091732	17.331618	16.7010336
9.738125	23.39274	21.9590316	20.2844882352941	19.490682	18.5693076	17.9003028	17.3316588	16.7136384
9.749375	23.3235768	21.9594048	20.2685858823529	19.4661396	18.5525256	17.8874868	17.3147748	16.6970016
9.760625	23.3141148	21.8678868	20.2010764705882	19.4015592	18.4764984	17.8102092	17.232408	16.6200612
9.771875	23.3881956	21.9407256	20.2534223529412	19.4479236	18.5250432	17.8657188	17.2938804	16.6784748
9.783125	23.356032	21.9387876	20.2483941176471	19.4557416	18.528834	17.8716348	17.29302	16.67646
9.794375	23.3465088	21.953814	20.2773164705882	19.4694864	18.555732	17.8868064	17.2991472	16.6765764
9.805625	23.3109648	21.866724	20.2107752941176	19.382022	18.4606008	17.8066152	17.2303152	16.6095948
9.816875	23.443488	21.9549888	20.2802070588235	19.4748696	18.5470008	17.8862424	17.306634	16.6849032
9.828125	23.3505756	21.94923	20.2676917647059	19.4398296	18.5190492	17.8570224	17.2831368	16.667652
9.839375	23.3016972	21.8218356	20.1894176470588	19.3712544	18.45285	17.7985344	17.222532	16.614276
9.850625	23.3832492	21.916062	20.2814164705882	19.4833368	18.5435988	17.8903008	17.3096136	16.6815192
9.861875	23.4198468	21.8972196	20.2822505882353	19.4575308	18.5276844	17.881914	17.2945668	16.6771524
9.873125	23.3793204	21.9135168	20.2809364705882	19.4581476	18.5406648	17.8866264	17.2945152	16.6715568
9.884375	23.3799852	21.9163596	20.3044317647059	19.4759916	18.5469708	17.8970784	17.3096232	16.6834032
9.895625	23.3745084	21.84531	20.2504588235294	19.4253552	18.495816	17.842842	17.2526244	16.6307532
9.906875	23.414058	21.8983512	20.30272	19.4840016	18.5579148	17.9075748	17.3182572	16.6912068
9.918125	23.4308268	21.9086352	20.3294282352941	19.502952	18.5687604	17.917026	17.3299008	16.7078532
9.929375	23.5167564	21.972582	20.3674082352941	19.5371112	18.6023256	17.9545992	17.3595672	16.7287536
9.940625	23.392974	21.8247564	20.2882423529412	19.4612196	18.5344308	17.8856196	17.3005824	16.6797792
9.951875	23.4988704	21.960612	20.3925270588235	19.5655896	18.632322	17.977884	17.3770296	16.7486472
9.963125	23.5328472	21.9429552	20.3925458823529	19.5632964	18.633672	17.9939544	17.3952048	16.7629572
9.974375	23.5458216	21.9255216	20.4114058823529	19.5907524	18.6540936	18.000594	17.40729	16.7796948
9.985625	23.5222752	21.9135048	20.3900364705882	19.5650844	18.6302484	17.9810652	17.383122	16.7476836
9.996875	23.6769516	22.0006452	20.4824011764706	19.638018	18.7032324	18.0640776	17.47341	16.8492516
10.008125	23.7062184	22.043406	20.5307541176471	19.699062	18.7597176	18.1021488	17.50191	16.8750672
10.019375	23.7085752	21.9781488	20.47372	19.6485264	18.7110108	18.0640848	17.4727164	16.8494628
10.030625	23.7571164	22.0643664	20.5654152941176	19.7458944	18.8162472	18.1734288	17.5780764	16.9367568
10.041875	23.8274148	22.1026404	20.6172294117647	19.8041304	18.8354256	18.1887096	17.5877952	16.9567884
10.053125	23.8387968	22.122492	20.6393517647059	19.831608	18.8865084	18.2502252	17.6404572	17.0012964
10.064375	23.8572948	22.1594508	20.6932411764706	19.8632712	18.9263424	18.27996	17.6673708	17.0301516
10.075625	23.7886968	22.1063052	20.6394647058824	19.8224544	18.89586	18.2639472	17.65161	17.020866
10.086875	24.0286596	22.2632688	20.7692823529412	19.9633512	19.0093476	18.3751512	17.7658056	17.1331164
10.098125	23.9911584	22.2487788	20.7789117647059	19.9713576	19.0230252	18.3907512	17.7761592	17.1512172
10.109375	24.1085472	22.3477896	20.8631317647059	20.0315244	19.0708068	18.4376544	17.8113432	17.1937776
10.120625	24.0479712	22.2762732	20.7962317647059	19.9901856	19.0349124	18.3979536	17.7864756	17.1581412
10.131875	24.1257372	22.3785852	20.8805447058824	20.0759184	19.124364	18.4984452	17.891376	17.2611624
10.143125	24.0459792	22.3418304	20.86368	20.08326	19.1422296	18.5164332	17.9114304	17.2828716
10.154375	24.1560144	22.3897956	20.8911529411765	20.100852	19.1548476	18.5281632	17.912898	17.2840056
10.165625	24.110022	22.3666992	20.8609658823529	20.0972004	19.1519052	18.5119824	17.9052468	17.27439
10.176875	24.1925544	22.475394	20.9830541176471	20.1840324	19.2418056	18.6103032	17.993856	17.3628852
10.188125	24.1894404	22.4393364	20.9670929411765	20.175048	19.22211	18.6043872	17.9803488	17.358402
10.199375	24.0593592	22.4126832	20.9067070588235	20.0997024	19.1610024	18.5356716	17.9314692	17.3210148
10.210625	24.1998696	22.5414336	20.9827517647059	20.1938748	19.2392796	18.6125772	18.0102576	17.3884608
10.221875	24.207996	22.5160536	20.9912023529412	20.1901644	19.2423912	18.6109056	18.0005484	17.3752476
10.233125	24.1364856	22.5249276	20.98606	20.2011096	19.2576072	18.6316596	18.02415	17.403714
10.244375	24.1324908	22.5090516	20.9664870588235	20.1588096	19.2290064	18.5966472	17.990448	17.3814048
10.255625	24.1193016	22.5131844	20.9437211764706	20.1202332	19.1744292	18.5437728	17.9314296	17.301144
10.266875	24.1370676	22.4907696	20.9351223529412	20.1429552	19.207332	18.581046	17.9767404	17.3556864
10.278125	24.128928	22.5471576	20.9806270588235	20.1497784	19.1878608	18.5621364	17.960802	17.3336412
10.289375	24.094074	22.5153984	20.9653141176471	20.1519852	19.188822	18.5505528	17.9467572	17.3222172
10.300625	24.0719868	22.4542188	20.8898929411765	20.0681448	19.109742	18.472182	17.8652244	17.2388172
10.311875	24.1567344	22.4981964	20.9346635294118	20.102502	19.1538756	18.5339592	17.9280588	17.305314
10.323125	24.0249312	22.4313216	20.8861082352941	20.0783136	19.1266584	18.4874868	17.8924392	17.2608456
10.334375	24.0270816	22.3926492	20.8494211764706	20.0313204	19.08186	18.4451256	17.8467348	17.2192236
10.345625	23.9058156	22.2963864	20.7784070588235	19.9738596	19.0381332	18.3818196	17.7680664	17.141778
10.356875	23.8857816	22.3114848	20.8052976470588	19.9917	19.0302132	18.3911964	17.79078	17.1640692
10.368125	23.9356884	22.3360968	20.8099070588235	19.989468	19.0487448	18.4052964	17.804778	17.173134
10.379375	23.7477432	22.165572	20.6822458823529	19.8672108	18.9248412	18.2891052	17.6955276	17.0606868
10.390625	23.8849224	22.2201792	20.7478564705882	19.9433652	18.982002	18.3494664	17.75355	17.1262764
10.401875	23.7871332	22.148472	20.7131129411765	19.9102512	18.9704964	18.3288072	17.7332544	17.1112476
10.413125	23.7744636	22.1474064	20.7182188235294	19.8921156	18.9478944	18.3065388	17.714094	17.0843052
10.424375	23.8407612	22.1591664	20.7325835294118	19.9389108	18.9759516	18.3236448	17.721648	17.0899584
10.435625	23.68995	22.0457316	20.6377282352941	19.8113496	18.8595984	18.2195844	17.61546	16.987716
10.446875	23.7786504	22.0959396	20.6826141176471	19.8791868	18.9320748	18.2862744	17.6856528	17.0543892
10.458125	23.7205584	22.0576692	20.6509788235294	19.8598344	18.9061296	18.2608548	17.662272	17.0268456
10.469375	23.7680448	22.0505652	20.6465211764706	19.844058	18.8898804	18.2556024	17.65947	17.0225976
10.480625	23.6355492	21.9450384	20.5816764705882	19.7894712	18.8311008	18.1811184	17.5869744	16.963764
10.491875	23.6636232	21.9770712	20.6062517647059	19.8158196	18.8671596	18.2243796	17.6321244	16.9941216
10.503125	23.7025992	21.9891168	20.6531835294118	19.8637704	18.9070236	18.2580264	17.6608032	17.0285364
10.514375	23.7027432	21.991098	20.6272235294118	19.8441456	18.8936124	18.2452524	17.653296	17.026002
10.525625	23.635206	21.919584	20.5741729411765	19.7974344	18.8476536	18.200394	17.5984548	16.9567308
10.536875	23.7007476	21.9772728	20.6446694117647	19.8732036	18.9076428	18.2643396	17.664312	17.0402832
10.548125	23.6391228	21.9331008	20.6372152941176	19.8522876	18.8962224	18.2564424	17.6650872	17.0345472
10.559375	23.7019668	21.9406128	20.6427211764706	19.8774564	18.9201876	18.27111	17.674698	17.0341248
10.570625	23.6301336	21.8781516	20.5869388235294	19.8294588	18.881916	18.2432352	17.6440632	17.0095224
10.581875	23.6758812	21.9395724	20.6625682352941	19.9004676	18.9489012	18.3031092	17.7082584	17.0693472
10.593125	23.6760504	21.9282492	20.6585235294118	19.9064124	18.963186	18.3119496	17.7241572	17.0951256
10.604375	23.666016	21.944214	20.6786917647059	19.9219296	18.9666144	18.328002	17.7376092	17.107524
10.615625	23.6848248	21.9084288	20.6506529411765	19.9024404	18.95088	18.3086976	17.7154068	17.0759112
10.626875	23.7448104	21.9556608	20.6815011764706	19.9481364	19.0040772	18.3626232	17.7789552	17.1486276
10.638125	23.76705	21.9955128	20.7251905882353	19.9747356	19.0288176	18.3818664	17.7921564	17.15853
10.649375	23.767998	22.0226448	20.7526247058824	20.0012556	19.0494756	18.4052304	17.8055868	17.1669528
10.660625	23.7351312	21.9180768	20.6777505882353	19.9469676	19.0050612	18.3602496	17.765244	17.1295464
10.671875	23.7947508	21.9953208	20.7499576470588	20.0075316	19.0606992	18.429144	17.8417044	17.1996264
10.683125	23.7879168	22.032648	20.7709752941176	20.0401464	19.0992156	18.4496964	17.8752756	17.232246
10.694375	23.8942944	22.0533288	20.7977352941176	20.0588088	19.1111748	18.471252	17.8792272	17.2462512
10.705625	23.7669024	21.9830796	20.7461423529412	19.9915992	19.0436916	18.4049556	17.8213644	17.1737484
10.716875	23.905686	22.0740792	20.8062070588235	20.0553612	19.108656	18.4704504	17.8890072	17.2520016
10.728125	23.8667772	22.0573584	20.8102282352941	20.0600376	19.1122668	18.4673868	17.8849476	17.243388
10.739375	23.877906	22.1157816	20.8294176470588	20.09151	19.1503116	18.5089596	17.9254248	17.2856556
10.750625	23.8955736	22.0811196	20.81126	20.0450292	19.0969032	18.4684476	17.8754148	17.2330452
10.761875	23.8845072	22.0846836	20.80574	20.0565636	19.1032692	18.4710108	17.8850112	17.2434048
10.773125	23.8708308	22.0944	20.8151576470588	20.0701044	19.1076744	18.4783308	17.8930776	17.254314
10.784375	23.873904	22.1083152	20.8259541176471	20.0710428	19.120998	18.483768	17.8967496	17.2552788
10.795625	23.8015824	22.00362	20.7119611764706	19.9559808	19.0203312	18.3787872	17.7945192	17.161854
10.806875	23.8687728	22.0869756	20.7954764705882	20.037186	19.0965576	18.4518552	17.86287	17.2200468
10.818125	23.8504452	22.077156	20.7822211764706	20.0321556	19.0791468	18.4377384	17.8541364	17.2173756
10.829375	23.8229688	22.0345584	20.7504670588235	19.9882068	19.0292316	18.393822	17.8101876	17.18439
10.840625	23.7626208	21.9692772	20.6764188235294	19.9183764	18.9635832	18.320016	17.7271524	17.0973948
10.851875	23.758722	22.019052	20.7132270588235	19.9475112	19.0037064	18.368244	17.78493	17.150112
10.863125	23.7436884	21.991458	20.6908023529412	19.9323672	18.9821616	18.3543204	17.7581616	17.1210588
10.874375	23.7182196	21.989262	20.6771164705882	19.9032144	18.959586	18.3286164	17.7374844	17.1091512
10.885625	23.7317976	21.9356988	20.6387094117647	19.8527736	18.9109848	18.2670408	17.6685612	17.0411832
10.896875	23.7543468	21.952794	20.6666329411765	19.9178352	18.9490236	18.3182316	17.7246312	17.090172
10.908125	23.72394	21.9471924	20.6451105882353	19.864806	18.908892	18.2913396	17.7034692	17.0718168
10.919375	23.685672	21.9028452	20.62308	19.8466332	18.8992092	18.2771052	17.6909904	17.0570628
10.930625	23.6073252	21.8244552	20.5371494117647	19.7720316	18.8241144	18.2030856	17.616696	16.9965036
10.941875	23.6475744	21.891762	20.5941564705882	19.82499	18.8858232	18.2543436	17.6715288	17.0371032
10.953125	23.6842272	21.8706984	20.5984235294118	19.8277536	18.8655312	18.2342952	17.6380152	17.0096436
10.964375	23.673144	21.8699508	20.5874070588235	19.8183108	18.8614608	18.232716	17.6390016	17.0096232
10.975625	23.6083932	21.7938096	20.5011729411765	19.7332188	18.7985232	18.1673076	17.57964	16.9539444
10.986875	23.6642892	21.854376	20.5982047058824	19.827036	18.8742072	18.2455548	17.655798	17.0243616
10.998125	23.5982448	21.8253948	20.54874	19.7899896	18.8455956	18.221982	17.6311464	17.0132904
11.009375	23.6638272	21.8538744	20.5733	19.809276	18.861264	18.2253096	17.6357172	17.0078724
11.020625	23.635614	21.7885008	20.5272294117647	19.7661204	18.8102352	18.1833456	17.589552	16.9693548
11.031875	23.7373248	21.8896224	20.6052329411765	19.840836	18.891282	18.2553564	17.654574	17.0316132
11.043125	23.6833056	21.8687748	20.6080694117647	19.8316596	18.8838036	18.2543448	17.6602548	17.0388312
11.054375	23.69274	21.8621952	20.6014247058824	19.8445368	18.8960256	18.2674164	17.6699724	17.0505012
11.065625	23.6730168	21.7988892	20.5527411764706	19.7871108	18.8411568	18.212784	17.6126316	16.986306
11.076875	23.6945976	21.867948	20.6028447058824	19.8409788	18.8916936	18.2601912	17.6681628	17.0498532
11.088125	23.8047444	21.925806	20.6672447058824	19.9002852	18.9458976	18.3048744	17.7090564	17.0851308
11.099375	23.789484	21.927798	20.6581835294118	19.8967152	18.9453168	18.3179832	17.7322092	17.1155808
11.110625	23.7094308	21.835074	20.5821129411765	19.8271824	18.8720604	18.2451372	17.6426256	17.0245992
11.121875	23.7865152	21.9325284	20.6877223529412	19.936296	18.986382	18.3573672	17.757876	17.1354936
11.133125	23.8929864	21.9934044	20.7213917647059	19.9580088	18.997932	18.3624552	17.76231	17.1480648
11.144375	23.8219068	21.9632976	20.7048870588235	19.9570308	19.0178508	18.3811368	17.790768	17.1766212
11.155625	23.7598104	21.9182064	20.6598447058824	19.9002264	18.9433968	18.310338	17.720412	17.1096936
11.166875	23.8927104	22.0212828	20.7546964705882	20.0105196	19.0537668	18.4111164	17.8102236	17.1973728
11.178125	23.8750944	22.0288224	20.7769	20.0156856	19.0589184	18.4250076	17.826324	17.209566
11.189375	23.9332764	22.0807596	20.7970435294118	20.0443776	19.0814808	18.4469712	17.8495188	17.2241844
11.200625	23.8684044	21.9890124	20.7203682352941	19.97373	19.017384	18.388776	17.7937332	17.1817368
11.211875	23.9543316	22.0837032	20.8202294117647	20.0704692	19.1086068	18.45987	17.8703484	17.2568436
11.223125	23.96142	22.08363	20.8232517647059	20.0591604	19.1061516	18.4688928	17.8729584	17.2554516
11.234375	23.9389008	22.0639716	20.8005576470588	20.043462	19.0860996	18.4582572	17.8675356	17.2477908
11.245625	23.9341032	22.0667124	20.7765176470588	20.030976	19.0519272	18.4163304	17.8226976	17.2127124
11.256875	23.92065	22.1256336	20.8308305882353	20.0690784	19.107636	18.4639056	17.872224	17.2595064
11.268125	23.973486	22.15416	20.8928188235294	20.083092	19.1256696	18.4856304	17.8918704	17.2658604
11.279375	23.9724048	22.1110008	20.8265141176471	20.0676552	19.1110848	18.4677756	17.8733232	17.2583376
11.290625	23.8511436	22.0007868	20.7259717647059	19.9720644	19.0209936	18.3854676	17.7860736	17.1722256
11.301875	23.9343876	22.1096028	20.8197458823529	20.0398116	19.1002824	18.464814	17.8748688	17.2555848
11.313125	23.881422	22.0729704	20.7822188235294	20.0233752	19.084206	18.4401768	17.8531728	17.2310904
11.324375	23.9169528	22.078236	20.7806294117647	20.0222304	19.0623936	18.4247736	17.8305936	17.2117824
11.335625	23.7759312	21.964656	20.6860882352941	19.931544	18.9854244	18.351582	17.7559968	17.1382584
11.346875	23.8257972	21.9842436	20.7133952941176	19.952124	19.0094976	18.3846732	17.7850584	17.1715488
11.358125	23.8084692	22.0036812	20.7574329411765	20.00226	19.0493076	18.4037748	17.8039212	17.1857628
11.369375	23.812248	22.006482	20.7347376470588	19.987092	19.029684	18.393588	17.7958296	17.1799968
11.380625	23.72376	21.913608	20.6375788235294	19.8823248	18.9444732	18.3126864	17.7169608	17.0852268
11.391875	23.7494556	21.9171108	20.6719588235294	19.9112268	18.9624132	18.323598	17.7299508	17.1135204
11.403125	23.787162	21.9344568	20.6688670588235	19.9191084	18.965442	18.3230748	17.7255048	17.1100764
11.414375	23.7739812	21.9152436	20.6604541176471	19.9287288	18.9756732	18.337848	17.7447732	17.1234684
11.425625	23.7449172	21.8785488	20.6250423529412	19.857696	18.9120084	18.2750484	17.680368	17.061
11.436875	23.7562872	21.8994504	20.6648364705882	19.9063764	18.963984	18.317946	17.7121644	17.0872164
11.448125	23.7589548	21.8897088	20.6631094117647	19.9086012	18.9560628	18.3136152	17.704758	17.0790192
11.459375	23.7822756	21.9298632	20.6855811764706	19.9373832	18.978942	18.3303984	17.726424	17.1031164
11.470625	23.6790096	21.8054712	20.5652988235294	19.8272688	18.8887908	18.2390196	17.628936	17.0139444
11.481875	23.8071552	21.8984868	20.6402611764706	19.8892812	18.949866	18.3014976	17.6934396	17.0686404
11.493125	23.8048848	21.9144744	20.6700294117647	19.9251876	18.9844812	18.3262812	17.7194628	17.0994
11.504375	23.7398496	21.8327064	20.5880564705882	19.839144	18.900306	18.2570544	17.6491812	17.0202408
11.515625	23.7904692	21.8862828	20.6572341176471	19.9143732	18.9722052	18.3216552	17.7086136	17.0833572
11.526875	23.8257912	21.9100644	20.6907835294118	19.9480068	19.000632	18.3461568	17.7380856	17.1162756
11.538125	23.846064	21.92862	20.6948635294118	19.94994	19.0082676	18.3636372	17.7552468	17.1288036
11.549375	23.871426	21.9270672	20.7061694117647	19.9555932	19.0141584	18.3674412	17.757924	17.1353172
11.560625	23.7735504	21.8319564	20.6442705882353	19.905072	18.9693228	18.3136008	17.6948688	17.0730828
11.571875	23.863482	21.9313692	20.7203070588235	19.9915392	19.0537008	18.4019484	17.7872172	17.163348
11.583125	23.9097432	21.9554592	20.7563752941176	20.0249196	19.0843992	18.4242216	17.8085892	17.1778236
11.594375	23.8828248	21.987042	20.7758247058824	20.0470608	19.1100648	18.4570812	17.8367376	17.2090416
11.605625	23.8733448	21.9487128	20.7341988235294	19.9907616	19.0555872	18.4046808	17.7747984	17.1447816
11.616875	23.9945172	22.0291116	20.8161988235294	20.0756112	19.1421204	18.4699044	17.8627824	17.2289172
11.628125	23.9993892	22.052412	20.8593435294118	20.136264	19.1938296	18.5345664	17.9133072	17.2846968
11.639375	24.0003972	22.0213548	20.8292058823529	20.0955588	19.1643744	18.5103144	17.8878264	17.2613796
11.650625	23.9485872	21.9612972	20.7820011764706	20.0736876	19.1371488	18.4810476	17.8619748	17.2378668
11.661875	24.06432	22.040124	20.86874	20.1495228	19.2200832	18.5693064	17.9479032	17.3201268
11.673125	24.022374	22.0555392	20.8636929411765	20.13615	19.221786	18.5661276	17.9514072	17.331576
11.684375	24.0256836	22.0606932	20.8700529411765	20.1531336	19.2279996	18.5698164	17.9613036	17.3388324
11.695625	24.0795	22.0641108	20.8743294117647	20.1428064	19.2145752	18.5534184	17.9361228	17.3021964
11.706875	24.0846144	22.1052924	20.9147752941176	20.2185228	19.2857796	18.6258084	18.0136776	17.3894508
11.718125	24.1452216	22.1458056	20.9507494117647	20.2405728	19.3159596	18.6538596	18.0213324	17.3921448
11.729375	24.1057548	22.1219172	20.9431435294118	20.2030056	19.2816312	18.6298212	18.009258	17.38611
11.740625	24.0112824	22.0229472	20.8302505882353	20.1176712	19.2074316	18.547128	17.9353584	17.3145108
11.751875	24.1427928	22.1283588	20.9233976470588	20.2013916	19.2624168	18.6182784	18.003126	17.3752248
11.763125	24.091506	22.0915944	20.8835388235294	20.1604452	19.2382368	18.5834208	17.9767404	17.355834
11.774375	24.0170196	22.0510164	20.8692470588235	20.1676068	19.2369276	18.5768232	17.9629224	17.3407632
11.785625	23.9912544	22.009212	20.8091352941176	20.0959728	19.1681496	18.5127396	17.9057328	17.282214
11.796875	24.1454868	22.133748	20.9048470588235	20.181096	19.24545	18.5867184	17.9838396	17.3563716
11.808125	24.075954	22.1052324	20.8842729411765	20.1673032	19.2227436	18.579066	17.9659188	17.3443872
11.819375	24.0626532	22.048764	20.8608988235294	20.1364272	19.198662	18.54471	17.9398176	17.3180676
11.830625	24.0200316	22.0028964	20.7961682352941	20.0667852	19.1410584	18.4953912	17.8825236	17.2547508
11.841875	24.0572616	22.0744824	20.8541705882353	20.1239052	19.192092	18.5471592	17.9272644	17.29809
11.853125	24.0547932	22.0648788	20.8300411764706	20.1051456	19.1689104	18.5159724	17.8987488	17.2749384
11.864375	24.0790068	22.0693392	20.8599235294118	20.1353928	19.1927268	18.5222484	17.9073408	17.2756356
11.875625	23.959956	21.97509	20.7557058823529	20.0311116	19.0910136	18.4281072	17.81664	17.1949656
11.886875	24.0467388	22.0645992	20.8186447058824	20.0868444	19.147068	18.482832	17.8733112	17.244852
11.898125	24.041124	22.0196988	20.8011635294118	20.067264	19.1206476	18.4558692	17.8378776	17.2110864
11.909375	24.0921024	22.0893264	20.8528235294118	20.099514	19.1343084	18.4820064	17.8600944	17.2304628
11.920625	23.9674836	21.9712884	20.7353564705882	20.0035992	19.0485624	18.3824064	17.7737976	17.14776
11.931875	24.1207452	22.0713612	20.8207447058824	20.0921256	19.1339748	18.4767924	17.8478928	17.211162
11.943125	24.0650436	22.0646124	20.8268929411765	20.0907096	19.1338608	18.4653228	17.8384488	17.2055856
11.954375	24.106644	22.076484	20.8355082352941	20.079192	19.1166936	18.4538076	17.8299	17.1983424
11.965625	24.0315684	22.0022232	20.7560011764706	20.0104428	19.0483776	18.3910692	17.7562212	17.1198444
11.976875	24.1240368	22.1116476	20.84932	20.1001488	19.1319348	18.4450152	17.8170528	17.1852036
11.988125	24.1731648	22.1046324	20.8359364705882	20.07819	19.1050404	18.4332096	17.804766	17.1785472
11.999375	24.1037844	22.1051268	20.8648305882353	20.105286	19.1276172	18.4494492	17.8103256	17.1791112
12.010625	24.1687524	22.0852524	20.8107717647059	20.0554812	19.07955	18.4049844	17.7631188	17.1238212
12.021875	24.1823436	22.1431416	20.8864035294118	20.1283656	19.1501748	18.4770588	17.8442376	17.2085784
12.033125	24.2135376	22.1796828	20.9012152941176	20.1427992	19.1696232	18.4894956	17.8558044	17.2183812
12.044375	24.250836	22.1982876	20.9337929411765	20.1639372	19.172982	18.491244	17.84862	17.2065924
12.055625	24.183492	22.1526924	20.8790058823529	20.122026	19.1425656	18.4499832	17.8103268	17.1654708
12.066875	24.3472476	22.2569772	20.98966	20.2165716	19.2245136	18.5428476	17.8899696	17.2578156
12.078125	24.2728308	22.2118512	20.9632	20.20962	19.2143952	18.532464	17.8908528	17.25378
12.089375	24.3804516	22.2920676	21.0094105882353	20.2391004	19.2505404	18.5647416	17.917146	17.2716108
12.100625	24.282312	22.2375516	20.9650176470588	20.197818	19.2145008	18.5226888	17.8654308	17.2238004
12.111875	24.432144	22.3528164	21.0734835294118	20.2901628	19.296678	18.611154	17.9514588	17.3070828
12.123125	24.4498908	22.3693032	21.0870482352941	20.3059392	19.3188696	18.6237696	17.9762484	17.331126
12.134375	24.4449684	22.3915788	21.0994035294118	20.3292636	19.3248192	18.6303516	17.9816268	17.3327136
12.145625	24.4356288	22.3471152	21.0624658823529	20.2838796	19.2866136	18.6003216	17.938626	17.2935252
12.156875	24.455256	22.381836	21.1125258823529	20.3283024	19.340886	18.6484296	17.9949732	17.3508552
12.168125	24.5054244	22.4503548	21.1636941176471	20.3932344	19.3941864	18.6931788	18.0261444	17.3767272
12.179375	24.5566656	22.451484	21.1779870588235	20.3836932	19.390686	18.6954924	18.043596	17.3899692
12.190625	24.437892	22.3850232	21.0913729411765	20.3216736	19.3325628	18.6346896	17.9759268	17.330196
12.201875	24.5700828	22.4936964	21.1851776470588	20.4099576	19.4170584	18.7353336	18.0888972	17.4333048
12.213125	24.5024952	22.4548536	21.1684670588235	20.4045492	19.4080116	18.712986	18.0499788	17.3963808
12.224375	24.554346	22.4594496	21.1912317647059	20.4029496	19.4024472	18.7131936	18.0617736	17.4188892
12.235625	24.4579536	22.405896	21.1118494117647	20.327424	19.3363812	18.6498528	18.0024144	17.352924
12.246875	24.5407116	22.46058	21.1723388235294	20.3962176	19.3983144	18.7077204	18.0505812	17.3976324
12.258125	24.5058576	22.4572344	21.16346	20.3846508	19.388838	18.7072464	18.0619176	17.4056856
12.269375	24.490038	22.4345868	21.1622823529412	20.3737056	19.3801392	18.6959748	18.0458148	17.4061488
12.280625	24.4296108	22.3838052	21.1023058823529	20.3196348	19.328946	18.6345468	17.9787288	17.3331132
12.291875	24.5064516	22.4393448	21.1662894117647	20.3903424	19.4018712	18.7170516	18.0598404	17.4080616
12.303125	24.485856	22.42998	21.1489435294118	20.366148	19.3783848	18.6863256	18.0342108	17.3889744
12.314375	24.5245308	22.449588	21.1651894117647	20.3892012	19.3951332	18.7050444	18.048624	17.39997
12.325625	24.3934908	22.3333608	21.0660905882353	20.2962108	19.2963672	18.6075144	17.9642952	17.3165832
12.336875	24.4636944	22.4062464	21.1135776470588	20.3359572	19.3405392	18.6555036	18.0147828	17.3667192
12.348125	24.4062936	22.3517544	21.0822023529412	20.3298624	19.336176	18.6482964	17.994516	17.3488836
12.359375	24.3893628	22.3757856	21.0771976470588	20.3068104	19.312806	18.6247956	17.9815992	17.3395296
12.370625	24.3119064	22.2882948	21.0147882352941	20.2370268	19.2526032	18.558138	17.9077404	17.2684668
12.381875	24.4110744	22.3344864	21.0813364705882	20.3246232	19.3249056	18.6350592	17.9898036	17.3445012
12.393125	24.443766	22.3782984	21.0984717647059	20.3487456	19.3441032	18.6474168	18.0059304	17.3547516
12.404375	24.3448668	22.3349148	21.0818811764706	20.3127288	19.3064304	18.6167508	17.968884	17.3278032
12.415625	24.3249096	22.2629004	21.0026211764706	20.225142	19.2213012	18.5265828	17.8875492	17.2423488
12.426875	24.3565956	22.3425072	21.0769388235294	20.3017356	19.2956724	18.6168612	17.9723628	17.3290032
12.438125	24.3712164	22.3538748	21.0916282352941	20.3313708	19.3112028	18.6108468	17.9758548	17.3353308
12.449375	24.3693216	22.3552332	21.0806152941176	20.3392356	19.3199688	18.621108	17.9693448	17.3258208
12.460625	24.3545892	22.3017732	21.0245964705882	20.26932	19.2476688	18.560208	17.9086632	17.2673268
12.471875	24.4182564	22.3415292	21.0771611764706	20.3358648	19.3156044	18.6156	17.9659812	17.327934
12.483125	24.4354836	22.4002236	21.1327682352941	20.3605044	19.329102	18.6323724	17.981586	17.3474868
12.494375	24.4129392	22.4067168	21.1294176470588	20.371212	19.3450368	18.6406104	17.9876532	17.3470812
12.505625	24.3954216	22.3679016	21.0838776470588	20.3256456	19.2979416	18.5854212	17.9397192	17.2969104
12.516875	24.4878012	22.4462196	21.1740176470588	20.4281508	19.385286	18.6747288	18.0219336	17.3822688
12.528125	24.5619852	22.4941284	21.2149070588235	20.4604548	19.423368	18.7019556	18.0464448	17.4096888
12.539375	24.5317164	22.4707068	21.1954152941176	20.4446124	19.4003628	18.694506	18.0376236	17.40423
12.550625	24.4767732	22.4462076	21.1603447058824	20.4087648	19.36662	18.6570612	18.0015828	17.3730804
12.561875	24.5621724	22.5045672	21.2393870588235	20.4973332	19.4533524	18.7432284	18.0851412	17.4565692
12.573125	24.673812	22.572936	21.3093588235294	20.5675236	19.5077628	18.7923588	18.1198116	17.4877956
12.584375	24.6961344	22.5868188	21.3042929411765	20.5871592	19.5246312	18.801216	18.1380672	17.5025412
12.595625	24.5875188	22.5384372	21.2557258823529	20.5191132	19.4708844	18.749946	18.0797496	17.4390852
12.606875	24.7340088	22.6408428	21.3440670588235	20.5816968	19.526676	18.808902	18.140964	17.5185084
12.618125	24.73164	22.6747056	21.3733894117647	20.6311116	19.5630684	18.8415216	18.191142	17.5563264
12.629375	24.6954876	22.64358	21.3702529411765	20.6096916	19.5602844	18.8325732	18.1680276	17.5361928
12.640625	24.862338	22.7257476	21.4243164705882	20.6770032	19.620036	18.9022404	18.24501	17.62011
12.651875	24.745704	22.6910376	21.4268717647059	20.6934852	19.6329744	18.9103704	18.2505984	17.62917
12.663125	24.8046336	22.7819148	21.4936552941176	20.7531444	19.683972	18.9634308	18.2872932	17.6600724
12.674375	24.9042264	22.7917308	21.4940682352941	20.7537876	19.7050032	18.9838008	18.309534	17.6736168
12.685625	24.8400876	22.7527668	21.4365317647059	20.6941884	19.6363452	18.9193584	18.246822	17.61957
12.696875	24.9041652	22.86297	21.5323317647059	20.7789048	19.7292852	19.0107372	18.3333564	17.7097752
12.708125	24.9189564	22.8360504	21.5307635294118	20.7851652	19.7158428	19.0100712	18.3255012	17.7004404
12.719375	24.8571768	22.8161892	21.5360752941176	20.7874812	19.7320188	19.0058256	18.3364764	17.7072528
12.730625	24.8538216	22.8195132	21.51368	20.7489156	19.6965636	18.976794	18.304242	17.6743692
12.741875	24.8882208	22.7926728	21.5205423529412	20.783226	19.7438532	19.0287072	18.347718	17.7184752
12.753125	24.9220572	22.829574	21.5252623529412	20.7848748	19.7275476	19.0057632	18.333108	17.7055236
12.764375	24.9357276	22.8477108	21.5243505882353	20.7578004	19.6966896	18.9778944	18.308268	17.69082
12.775625	24.79758	22.7532768	21.4658188235294	20.693388	19.6514844	18.9319932	18.2521812	17.6177256
12.786875	24.8733792	22.8122964	21.5101882352941	20.7555564	19.7165472	19.0014408	18.3272616	17.6941608
12.798125	24.8327004	22.7603232	21.46644	20.7216576	19.677624	18.9577908	18.2741928	17.6569716
12.809375	24.829434	22.7459088	21.4353058823529	20.683494	19.6518252	18.9401196	18.2682264	17.6431104
12.820625	24.7242444	22.6867848	21.4041435294118	20.6440152	19.591002	18.868794	18.1966068	17.5694736
12.831875	24.7851696	22.7179668	21.4003564705882	20.6357628	19.6017144	18.8974188	18.2326812	17.6045316
12.843125	24.8344536	22.7295792	21.4285282352941	20.6761884	19.6259664	18.912	18.2357484	17.6049156
12.854375	24.8099256	22.73418	21.4412258823529	20.6717544	19.6288368	18.914118	18.2471844	17.6152212
12.865625	24.6442776	22.5609828	21.3037847058824	20.5414068	19.5053724	18.791616	18.1222956	17.4927204
12.876875	24.7557804	22.6365108	21.3553764705882	20.592882	19.563066	18.8434872	18.1716516	17.5441104
12.888125	24.7019868	22.6158504	21.3580482352941	20.5829556	19.543974	18.8262504	18.1578408	17.52537
12.899375	24.6938004	22.59651	21.3346352941177	20.5701672	19.5380316	18.8141736	18.1436352	17.5119504
12.910625	24.5858508	22.5010644	21.2452835294118	20.4910332	19.4615376	18.739896	18.068742	17.4372648
12.921875	24.6774612	22.5797592	21.3105694117647	20.5644972	19.52586	18.801156	18.1280748	17.501682
12.933125	24.6994728	22.5900408	21.3176682352941	20.555634	19.5260988	18.7976784	18.1291032	17.4969144
12.944375	24.6834216	22.5872904	21.3065047058824	20.5462008	19.5061956	18.7897836	18.1122096	17.477922
12.955625	24.5714004	22.4898888	21.2360247058824	20.4849288	19.448454	18.7242468	18.0498312	17.412828
12.966875	24.6441288	22.5605988	21.31662	20.5565532	19.5193272	18.799176	18.1289088	17.4970116
12.978125	24.68355	22.572378	21.3321647058824	20.5784196	19.5363048	18.8051988	18.1352316	17.4963312
12.989375	24.6940392	22.5543756	21.3124117647059	20.564346	19.5255012	18.7957368	18.1187292	17.491194
13.000625	24.5834796	22.4740716	21.2519117647059	20.5165164	19.4702124	18.7347672	18.0616572	17.426958
13.011875	24.6810024	22.58445	21.3454047058824	20.6098128	19.5740268	18.8383176	18.1611072	17.51706
13.023125	24.7022868	22.5717612	21.3597247058824	20.6079864	19.5668904	18.8283996	18.147462	17.5094856
13.034375	24.6997044	22.6040076	21.3522882352941	20.6199768	19.584156	18.8409096	18.1653468	17.520378
13.045625	24.617712	22.5006684	21.2809	20.5482984	19.5043464	18.768924	18.0972732	17.455242
13.056875	24.749742	22.599324	21.3724635294118	20.6286984	19.5852888	18.8451912	18.178134	17.5406304
13.068125	24.7729764	22.610454	21.3814117647059	20.6545296	19.6203852	18.8681328	18.1915764	17.5537116
13.079375	24.775572	22.6735608	21.44678	20.7033216	19.6643148	18.9112272	18.2411256	17.590962
13.090625	24.7349736	22.576452	21.3596623529412	20.6265996	19.5896868	18.8478156	18.1802244	17.5376316
13.101875	24.81513	22.6786356	21.45808	20.7130644	19.6737228	18.9201384	18.253536	17.6036964
13.113125	24.8229684	22.6950924	21.48152	20.7464172	19.69845	18.9474024	18.2733204	17.6244636
13.124375	24.8694828	22.7139336	21.4985952941176	20.7670176	19.7259192	18.971364	18.300288	17.6510304
13.135625	24.7857804	22.6468812	21.4390588235294	20.7111012	19.6639224	18.9143568	18.2432508	17.5945392
13.146875	24.855348	22.72869	21.5112858823529	20.7948288	19.7454144	18.9965964	18.321702	17.6747376
13.158125	24.9481104	22.7810124	21.5437670588235	20.8225008	19.7911704	19.03986	18.368634	17.7171264
13.169375	24.95904	22.7922348	21.5684952941177	20.8536156	19.8058908	19.0575168	18.3797544	17.7290568
13.180625	24.81945	22.7088276	21.51146	20.7918948	19.7596884	19.0209456	18.3479052	17.6950536
13.191875	24.9420744	22.7665896	21.5726823529412	20.85069	19.8177516	19.0853388	18.41271	17.7617424
13.203125	25.0126116	22.8563064	21.6244494117647	20.9006928	19.8607404	19.111776	18.4421172	17.7875136
13.214375	25.0486248	22.859976	21.6444505882353	20.91282	19.8606396	19.1125032	18.4420884	17.7899256
13.225625	24.9424044	22.7820264	21.5383423529412	20.8261248	19.7865204	19.0385472	18.3778992	17.7200532
13.236875	24.9821736	22.837392	21.6280811764706	20.8925352	19.848906	19.1081124	18.4372944	17.7852912
13.248125	24.9844824	22.8271308	21.6053129411765	20.8664124	19.8245448	19.0920768	18.4362096	17.780832
13.259375	25.0074336	22.837914	21.5979717647059	20.8799808	19.8323988	19.0903992	18.431508	17.7873732
13.270625	24.9161904	22.7812944	21.5556058823529	20.8265676	19.7867508	19.0556952	18.3835644	17.7265848
13.281875	24.9776136	22.8225996	21.6188094117647	20.8885068	19.8484044	19.1094864	18.4330548	17.780574
13.293125	24.983964	22.83144	21.5858717647059	20.8492536	19.8146184	19.0776156	18.4191588	17.7699264
13.304375	24.9406908	22.7993868	21.5693164705882	20.8634004	19.8180924	19.0902768	18.4207452	17.7670152
13.315625	24.8843556	22.7331276	21.5186482352941	20.7977124	19.745934	19.0040352	18.33084	17.6807844
13.326875	24.8949612	22.759794	21.5530788235294	20.8306128	19.7832204	19.046736	18.3769116	17.7301116
13.338125	24.9086256	22.7720784	21.5504682352941	20.8167228	19.77645	19.0392192	18.3676752	17.713776
13.349375	24.8448756	22.7332308	21.5034211764706	20.7848196	19.741008	19.0005648	18.3306048	17.6825676
13.360625	24.7636884	22.6462824	21.4103941176471	20.7135492	19.6811964	18.9343944	18.2689716	17.6184816
13.371875	24.8346288	22.71528	21.4996258823529	20.7841308	19.7442024	19.0002024	18.3287436	17.6768508
13.383125	24.889494	22.7525556	21.5239141176471	20.7913536	19.7401656	18.9884856	18.3069468	17.6542356
13.394375	24.84789	22.728414	21.4918952941176	20.773674	19.72377	18.9754224	18.3017928	17.6504976
13.405625	24.7511868	22.6267728	21.4125870588235	20.6891892	19.646244	18.8805168	18.1973976	17.5524612
13.416875	24.829392	22.6875108	21.4580329411765	20.7344244	19.7099448	18.9550032	18.2662764	17.6212212
13.428125	24.7876188	22.6306908	21.4320505882353	20.7243372	19.6864572	18.9260784	18.2526276	17.6046924
13.439375	24.829728	22.694076	21.4770458823529	20.7550584	19.716342	18.9434376	18.2599032	17.616372
13.450625	24.7712784	22.6355376	21.4097270588235	20.6935404	19.6496184	18.8726916	18.1827816	17.5347936
13.461875	24.7391796	22.603014	21.4225694117647	20.696562	19.6620384	18.8955768	18.2152428	17.5733232
13.473125	24.7776228	22.6487112	21.4277835294118	20.7102096	19.6821816	18.9039864	18.220002	17.569764
13.484375	24.7641528	22.6418592	21.42862	20.7097716	19.6896828	18.910608	18.2265396	17.5856796
13.495625	24.698586	22.5986244	21.405	20.6858664	19.6571508	18.8619648	18.1758132	17.5236288
13.506875	24.776952	22.655232	21.4464152941176	20.729826	19.7089476	18.9151848	18.2351532	17.5883004
13.518125	24.8050188	22.683174	21.4923270588235	20.763654	19.7335692	18.9397788	18.2496204	17.6016108
13.529375	24.726582	22.636818	21.4322447058824	20.7318324	19.7143332	18.9033864	18.2163672	17.5813104
13.540625	24.692928	22.5822864	21.3979835294118	20.6863308	19.6577592	18.8540052	18.1625124	17.5260756
13.551875	24.783306	22.6922712	21.5065152941176	20.7884436	19.7570964	18.9356628	18.2479056	17.607552
13.563125	24.7949676	22.6992252	21.5233905882353	20.7931908	19.765302	18.9630864	18.2763144	17.6395176
13.574375	24.8387808	22.7123784	21.5229917647059	20.8113936	19.7721048	18.951762	18.2492712	17.614944
13.585625	24.8122176	22.6437504	21.4669270588235	20.754318	19.73715	18.9190668	18.223146	17.5909548
13.596875	24.8712768	22.7503128	21.5593329411765	20.8394724	19.8158508	19.0003824	18.297252	17.6696388
13.608125	24.842022	22.7479116	21.5576517647059	20.84325	19.8266208	18.988944	18.3005208	17.6715492
13.619375	24.9232356	22.8175008	21.6195752941176	20.9015772	19.8773016	19.0352268	18.3298248	17.6977116
13.630625	24.8455284	22.7509644	21.5639082352941	20.8369848	19.807986	18.9673944	18.267822	17.6380524
13.641875	25.0074312	22.85052	21.6492235294118	20.9336712	19.8927828	19.05219	18.3475308	17.7208164
13.653125	24.9251028	22.8184236	21.628	20.927106	19.9165872	19.0718748	18.3696444	17.7484668
13.664375	24.9373728	22.8537012	21.6824682352941	20.9714952	19.9445232	19.0993416	18.3889488	17.7656256
13.675625	24.9619224	22.8111876	21.6225635294118	20.8997652	19.8756708	19.039602	18.3285456	17.6960076
13.686875	24.989046	22.8635772	21.6943517647059	20.9789388	19.9590876	19.1168004	18.410064	17.7905028
13.698125	25.009314	22.8959292	21.7095611764706	20.9885196	19.959156	19.1131464	18.408942	17.7921288
13.709375	25.01886	22.922262	21.7359694117647	21.0299484	20.0058	19.1514108	18.4416204	17.8128792
13.720625	25.02708	22.897494	21.7145682352941	20.9799876	19.9343064	19.0837092	18.3725748	17.7495108
13.731875	25.0223976	22.9208856	21.75362	21.0429564	20.0139516	19.16436	18.4457856	17.8213392
13.743125	25.1300232	22.9685952	21.7738517647059	21.0482628	20.0126328	19.1637864	18.4554096	17.8347132
13.754375	24.9806364	22.8700452	21.6778717647059	20.9481432	19.911936	19.0705776	18.3585984	17.7404688
13.765625	25.0595892	22.9363896	21.7457294117647	21.0126552	19.9686576	19.1383212	18.4341624	17.8067412
13.776875	25.0206372	22.9336236	21.7163647058824	21.007254	19.9614816	19.1234844	18.4016472	17.7815676
13.788125	24.9778008	22.8626688	21.6805952941176	20.9418708	19.907772	19.0860024	18.3909924	17.7725568
13.799375	24.9869928	22.9159656	21.7159611764706	20.992212	19.9623444	19.1235468	18.4160232	17.7963576
13.810625	24.948042	22.822992	21.6311635294118	20.900454	19.8682176	19.0351296	18.3226848	17.6975148
13.821875	25.0029552	22.8872712	21.6797047058824	20.9702004	19.9311348	19.1046144	18.4027116	17.7738108
13.833125	24.983196	22.8633756	21.6742058823529	20.95344	19.9224804	19.0844652	18.3824364	17.7507792
13.844375	24.9321924	22.7999448	21.6243058823529	20.897244	19.8715044	19.0434216	18.3523848	17.7266628
13.855625	24.8346888	22.7045004	21.5228235294118	20.8180956	19.7791548	18.9513624	18.249924	17.6235876
13.866875	24.9435576	22.792098	21.6042282352941	20.8834188	19.8445092	19.0188276	18.3205656	17.6887596
13.878125	24.893058	22.7514012	21.5812964705882	20.858154	19.8190908	19.0071756	18.3104628	17.6804076
13.889375	24.9005196	22.754502	21.5778352941176	20.8423752	19.814292	18.9953064	18.2970156	17.6585808
13.900625	24.8210376	22.7077956	21.5156941176471	20.797842	19.760532	18.9367608	18.2330388	17.5884396
13.911875	24.867714	22.7393892	21.5406788235294	20.822616	19.7893452	18.9615072	18.2634444	17.6296488
13.923125	24.8555676	22.7254428	21.5343764705882	20.8093728	19.7798196	18.9500832	18.2601264	17.6130324
13.934375	24.8497272	22.7242656	21.5271917647059	20.7941232	19.7707872	18.9530256	18.2560104	17.6161968
13.945625	24.7512636	22.6082532	21.4292917647059	20.7140472	19.6856868	18.8606352	18.1741428	17.5258956
13.956875	24.7962252	22.6696584	21.4819611764706	20.7425232	19.7210388	18.9125328	18.2188236	17.5737108
13.968125	24.790428	22.6611168	21.4861847058824	20.747106	19.7249196	18.9136812	18.229446	17.5883568
13.979375	24.8051364	22.642224	21.4569082352941	20.7358428	19.7190192	18.8932536	18.2067492	17.5668192
13.990625	24.757338	22.5865116	21.4181423529412	20.6947164	19.6686648	18.8480688	18.1553316	17.5070232
14.001875	24.7877808	22.6478256	21.4613729411765	20.7437172	19.7191548	18.9039768	18.2117832	17.56713
14.013125	24.8157156	22.6761684	21.4954082352941	20.7584976	19.7269824	18.9055296	18.2155092	17.5696968
14.024375	24.8004804	22.6600236	21.4835529411765	20.7549564	19.7311908	18.9085632	18.2160912	17.560734
14.035625	24.7478064	22.5553416	21.4004141176471	20.679666	19.6622544	18.845682	18.1648356	17.5206888
14.046875	24.78144	22.633632	21.4767788235294	20.7520788	19.7368728	18.9287304	18.2388144	17.5822992
14.058125	24.8516544	22.6782852	21.5213905882353	20.780316	19.7664276	18.9489372	18.2584284	17.6106804
14.069375	24.8086008	22.673574	21.5027576470588	20.781162	19.7724012	18.9473376	18.2603544	17.6122272
14.080625	24.7643508	22.6059756	21.4512788235294	20.7308232	19.719228	18.8964348	18.2111424	17.559822
14.091875	24.8700108	22.6992408	21.5263447058824	20.8019028	19.802064	18.9811716	18.2956416	17.6407812
14.103125	24.8523516	22.7113848	21.54306	20.814252	19.8118164	18.9876504	18.3001248	17.6452416
14.114375	24.9483264	22.7726184	21.6034835294118	20.8649508	19.866564	19.0434228	18.3507276	17.6854644
14.125625	24.8686656	22.6913784	21.5267564705882	20.7991284	19.791132	18.965346	18.2745228	17.6121924
14.136875	24.9413688	22.7879964	21.6047282352941	20.8912116	19.8696852	19.0397616	18.3531072	17.6993028
14.148125	24.9457344	22.7375616	21.5761764705882	20.8689252	19.8767616	19.050612	18.362676	17.7148908
14.159375	24.937374	22.7812944	21.6134035294118	20.898522	19.9051608	19.0906392	18.406248	17.7523716
14.170625	24.9030408	22.7234316	21.5683305882353	20.8596456	19.8669144	19.0441632	18.3553476	17.696952
14.181875	24.9183936	22.8025368	21.6571023529412	20.9384244	19.9436544	19.1112888	18.4299828	17.7801924
14.193125	24.9794376	22.8284628	21.6367	20.9208876	19.9206168	19.108458	18.4205472	17.7756564
14.204375	25.0125312	22.8334092	21.6616305882353	20.9450856	19.9499916	19.1227848	18.4417836	17.7856476
14.215625	25.031118	22.8272856	21.6774858823529	20.947764	19.931958	19.1092008	18.4247616	17.7750324
14.226875	25.0487664	22.8882312	21.7241164705882	21.0042	20.0105412	19.1846256	18.4973808	17.842278
14.238125	24.986826	22.8443616	21.6936552941176	20.9793996	19.9930968	19.1697756	18.485976	17.8263036
14.249375	24.9284808	22.8096876	21.6696211764706	20.962236	19.9808496	19.165038	18.4749648	17.8271016
14.260625	24.9692712	22.8274824	21.6534141176471	20.9267772	19.9169496	19.09245	18.4071936	17.7564456
14.271875	24.9308208	22.817304	21.6833482352941	20.985348	19.9941192	19.1681556	18.4699596	17.820078
14.283125	24.9766128	22.8237096	21.6849741176471	20.9758704	19.9737144	19.1526336	18.4708656	17.821344
14.294375	24.9746328	22.8555924	21.6909164705882	20.982636	19.9880232	19.1674476	18.4819476	17.8317372
14.305625	24.9254256	22.7917572	21.6311282352941	20.910222	19.9051116	19.0700964	18.3861924	17.7359388
14.316875	24.9999024	22.8159588	21.6622882352941	20.9448468	19.9376964	19.1228916	18.4379616	17.7845904
14.328125	24.9552492	22.7862252	21.6061541176471	20.8907808	19.8989352	19.071	18.3968412	17.7610116
14.339375	24.9271728	22.7612556	21.5940164705882	20.8809816	19.8848604	19.0607676	18.3793248	17.7327204
14.350625	24.8450784	22.707666	21.5635517647059	20.836314	19.841058	19.0090008	18.3197364	17.6684052
14.361875	24.939066	22.7813988	21.6102211764706	20.8806168	19.88727	19.0576284	18.3701232	17.7237396
14.373125	24.848694	22.721526	21.5658847058824	20.8317264	19.8282192	19.0066188	18.314802	17.6750676
14.384375	24.89124	22.7321004	21.5813247058824	20.8408368	19.8370428	19.0111608	18.3233064	17.676762
14.395625	24.7928448	22.6365372	21.4835694117647	20.7588336	19.7524344	18.9329952	18.2450484	17.59506
14.406875	24.8084064	22.6658196	21.5122188235294	20.779302	19.7765652	18.9507648	18.2630136	17.6232156
14.418125	24.8821224	22.7091096	21.5488470588235	20.8029528	19.7998056	18.978156	18.2947308	17.6357868
14.429375	24.8162112	22.6803792	21.5000976470588	20.7809424	19.7877888	18.9623796	18.2648856	17.605254
14.440625	24.7179816	22.5554832	21.4073952941176	20.6736996	19.6726968	18.8572284	18.1685772	17.5214184
14.451875	24.8281944	22.67889	21.5222717647059	20.7853344	19.7793708	18.9455208	18.2429412	17.594058
14.463125	24.7899168	22.6435572	21.4757423529412	20.7420288	19.727844	18.911406	18.2196792	17.567016
14.474375	24.8066412	22.6401828	21.4759882352941	20.754396	19.7346672	18.9082968	18.2166372	17.5665948
14.485625	24.7360404	22.5756372	21.4054964705882	20.6737776	19.6790196	18.8645796	18.1744764	17.5244784
14.496875	24.7782948	22.61901	21.45784	20.7463524	19.73451	18.9183228	18.220134	17.5662624
14.508125	24.8394552	22.6261404	21.4592647058824	20.7396636	19.7252856	18.8992704	18.2082348	17.5643544
14.519375	24.7641384	22.6170588	21.4608376470588	20.730324	19.7239884	18.9067536	18.2109312	17.5612476
14.530625	24.758448	22.6030116	21.4172105882353	20.6853348	19.6756104	18.8445612	18.1582932	17.5030356
14.541875	24.8805648	22.7111076	21.5189352941176	20.7796476	19.765722	18.940818	18.2434224	17.5909896
14.553125	24.8697852	22.7221824	21.5200576470588	20.7750852	19.7697072	18.9525516	18.2589252	17.6038956
14.564375	24.8944176	22.684686	21.5087835294118	20.8046436	19.769946	18.954174	18.2529756	17.5950924
14.575625	24.7963152	22.6609332	21.4879188235294	20.7502248	19.7275932	18.8989896	18.208104	17.5465428
14.586875	24.8409132	22.7060796	21.54442	20.817084	19.795428	18.9798972	18.2817576	17.6280468
14.598125	24.8988408	22.7772396	21.5828235294118	20.8304256	19.811202	18.9914004	18.2978508	17.647254
14.609375	24.8604576	22.7349852	21.5552305882353	20.8284876	19.799922	18.9804072	18.2925792	17.63985
14.620625	24.881886	22.7289156	21.5387129411765	20.7903576	19.7749692	18.958968	18.2668236	17.6069376
14.631875	24.952002	22.80282	21.5976341176471	20.8591752	19.8272544	18.9993744	18.3090408	17.6524308
14.643125	24.9620712	22.79205	21.6370388235294	20.9002008	19.8761724	19.0480992	18.3542256	17.6990688
14.654375	24.9976356	22.87986	21.6709458823529	20.9423556	19.897542	19.0728612	18.3718632	17.7179064
14.665625	24.9176316	22.7519772	21.5833870588235	20.859156	19.8397764	19.0260372	18.331656	17.6784
14.676875	24.97593	22.807968	21.6404117647059	20.9241864	19.8904224	19.0704684	18.3749664	17.724858
14.688125	24.9749736	22.8587148	21.6760247058823	20.9582988	19.9246572	19.1106384	18.4108536	17.7534588
14.699375	25.0783824	22.8928344	21.6980094117647	20.957964	19.9295112	19.1117172	18.4092564	17.7528432
14.710625	25.0206936	22.8362112	21.6421576470588	20.9096544	19.887768	19.0537956	18.3611448	17.6972964
14.721875	25.0606068	22.9130052	21.7509847058824	21.0140076	19.9831128	19.1555868	18.459438	17.8032876
14.733125	25.1048208	22.9287864	21.7595635294118	21.02397	20.0087832	19.1794812	18.4744944	17.821236
14.744375	25.1083848	22.9381536	21.7408682352941	21.0045156	19.9694904	19.1534784	18.456666	17.7931608
14.755625	25.0524756	22.8740556	21.6794258823529	20.94564	19.9140108	19.095096	18.3911688	17.7355836
14.766875	25.1003472	22.9446588	21.7516823529412	21.0166464	19.9797696	19.1656332	18.4534404	17.798532
14.778125	24.9999456	22.86144	21.6965388235294	20.9623764	19.9361976	19.1167632	18.4188864	17.7702528
14.789375	25.0240896	22.8860784	21.6997976470588	20.9954676	19.963884	19.1455596	18.4600704	17.798226
14.800625	25.0252032	22.8101784	21.6306258823529	20.9018808	19.87779	19.0580664	18.3548484	17.6982804
14.811875	25.0124688	22.8510132	21.6872223529412	20.9633088	19.9344336	19.1135088	18.4174476	17.757504
14.823125	25.0108296	22.8553644	21.6757388235294	20.9510916	19.9225452	19.0971864	18.4049976	17.745006
14.834375	24.9778668	22.8301752	21.6655905882353	20.932956	19.9063404	19.0872672	18.3875112	17.7258564
14.845625	24.9122796	22.747836	21.5618117647059	20.8406472	19.8091836	18.9898584	18.2990052	17.6390964
14.856875	24.9812592	22.8082884	21.6248458823529	20.9033976	19.887528	19.0627764	18.3797748	17.7146148
14.868125	24.9279252	22.7815836	21.6066305882353	20.871162	19.8533304	19.0323336	18.3447144	17.6864136
14.879375	24.8571312	22.6888212	21.5296847058824	20.8088928	19.7882988	18.9568044	18.265836	17.603442
14.890625	24.8776116	22.7235	21.5422588235294	20.8295124	19.8004692	18.9749364	18.2853636	17.6313816
14.901875	24.8972172	22.759668	21.5545329411765	20.8190556	19.784856	18.9694956	18.2756184	17.628636
14.913125	24.8949108	22.70874	21.5467529411765	20.8251312	19.7995248	18.9786888	18.2780364	17.6270748
14.924375	24.9226236	22.7445072	21.5567576470588	20.833638	19.802016	18.9716028	18.2798148	17.6240316
14.935625	24.7965312	22.655892	21.4775152941176	20.7519828	19.7216628	18.8962248	18.2091696	17.5522752
14.946875	24.850104	22.6833732	21.5213152941176	20.796612	19.7702724	18.9415332	18.2477412	17.5910184
14.958125	24.813354	22.6564608	21.4703188235294	20.7622704	19.7458224	18.9212724	18.228084	17.5758756
14.969375	24.788124	22.6444032	21.4992023529412	20.7925704	19.7699688	18.9449592	18.2563668	17.608608
14.980625	24.7624764	22.577424	21.4007705882353	20.6880564	19.6684644	18.8412924	18.1512252	17.4918984
14.991875	24.8440644	22.684488	21.4985482352941	20.7885756	19.7650596	18.9380856	18.2507712	17.5983456
15.003125	24.7877508	22.6305672	21.4624717647059	20.7518772	19.7312148	18.90918	18.2182032	17.5658304
15.014375	24.8319816	22.6655544	21.4942964705882	20.7819168	19.7518716	18.9255552	18.2341992	17.5801248
15.025625	24.729564	22.5962496	21.4186458823529	20.7158568	19.6936392	18.8728092	18.178572	17.5227192
15.036875	24.8378712	22.6541256	21.4793352941176	20.7741012	19.7726376	18.9541704	18.2676564	17.6176752
15.048125	24.7976544	22.639848	21.4580035294118	20.756736	19.74051	18.9160584	18.2284944	17.5767768
15.059375	24.7976376	22.6627164	21.5027435294118	20.7805884	19.7585448	18.9347196	18.2496456	17.5981632
15.070625	24.7409616	22.6113588	21.4381588235294	20.7445524	19.7256816	18.9000828	18.2045388	17.556162
15.081875	24.853422	22.6863324	21.5135952941176	20.8133208	19.7863404	18.9627264	18.2766576	17.6203644
15.093125	24.8957676	22.7341032	21.5484964705882	20.8504068	19.8320124	19.0027488	18.30813	17.6568504
15.104375	24.8635884	22.7129064	21.5530176470588	20.8606584	19.8434232	19.01577	18.3250356	17.6688972
15.115625	24.8642532	22.6744272	21.4989235294118	20.8156476	19.794402	18.9677112	18.2742324	17.6188056
15.126875	24.9180264	22.7477352	21.5832941176471	20.8914768	19.8766932	19.0554696	18.3649008	17.707878
15.138125	24.8988684	22.7790432	21.6165941176471	20.9236932	19.8925836	19.0601196	18.3664812	17.7164844
15.149375	24.9305724	22.7790204	21.6175082352941	20.9289864	19.9162344	19.0743936	18.3835824	17.7356952
15.160625	24.9151356	22.7460924	21.5729047058824	20.8761348	19.8593952	19.034454	18.3439488	17.6889528
15.171875	24.9479112	22.8204096	21.6467058823529	20.95458	19.9383084	19.106988	18.4149432	17.7708168
15.183125	25.0236948	22.845036	21.6667647058824	20.9853408	19.9521576	19.1234712	18.4324032	17.7801612
15.194375	24.9959904	22.84869	21.6692941176471	20.9786472	19.9554756	19.1196744	18.4228788	17.7748548
15.205625	25.0177392	22.815876	21.6350341176471	20.9427792	19.9261728	19.0938372	18.4039512	17.7484548
15.216875	25.0355892	22.8645432	21.6754317647059	20.9815272	19.963674	19.1442096	18.4601304	17.8064952
15.228125	25.1213136	22.9017732	21.6993411764706	21.007014	19.9824156	19.1532144	18.4588392	17.808222
15.239375	25.0009848	22.8630852	21.6871141176471	20.979708	19.9610784	19.1383332	18.4513512	17.798136
15.250625	24.9778236	22.8143748	21.6370152941176	20.9531892	19.9359684	19.1047188	18.4140504	17.7600756
15.261875	25.1548752	22.9381764	21.7350941176471	21.0386376	20.0107896	19.1706216	18.491814	17.83941
15.273125	25.0078548	22.8424404	21.6857258823529	20.9806176	19.9718568	19.1479692	18.4621224	17.8176408
15.284375	24.9972516	22.8430872	21.6684694117647	20.9705172	19.9573272	19.1314464	18.4436724	17.8003128
15.295625	24.9560532	22.7691048	21.6082082352941	20.92191	19.9004028	19.0659276	18.3767628	17.726694
15.306875	25.0278036	22.853634	21.6898776470588	20.9724564	19.9321704	19.1008776	18.4178376	17.7715152
15.318125	25.0206432	22.8376812	21.6595247058824	20.9630544	19.9455372	19.117626	18.435828	17.7854292
15.329375	25.0029036	22.8290748	21.6499894117647	20.9430444	19.9260072	19.101042	18.417078	17.7681216
15.340625	24.9010116	22.7220924	21.5489282352941	20.8482876	19.8337572	19.00926	18.3282612	17.6759664
15.351875	25.0158672	22.8147936	21.6340835294118	20.9100384	19.8897888	19.0589784	18.3779556	17.7355344
15.363125	24.9332808	22.7568732	21.5928611764706	20.88084	19.8688116	19.0394772	18.3481896	17.6985456
15.374375	24.992292	22.75989	21.5931258823529	20.8898364	19.8803532	19.0651416	18.3729756	17.7215592
15.385625	24.8468232	22.6884408	21.5184764705882	20.8157064	19.8091848	18.9707664	18.276804	17.6292204
15.396875	24.9030024	22.708422	21.5503517647059	20.8446744	19.817556	18.9900504	18.3073452	17.6585016
15.408125	24.8923008	22.7216208	21.5501552941176	20.8447128	19.8259116	19.0090488	18.3164892	17.659002
15.419375	24.828384	22.6579212	21.4992470588235	20.8067148	19.7897256	18.9664068	18.281736	17.6360868
15.430625	24.7641084	22.5910284	21.43672	20.7284832	19.7187048	18.8841276	18.193836	17.545956
15.441875	24.8077416	22.6466352	21.47222	20.7631116	19.7537076	18.9291504	18.243576	17.597838
15.453125	24.792306	22.6163976	21.4842305882353	20.7731112	19.7559552	18.9194304	18.2346672	17.5899108
15.464375	24.8300172	22.6620624	21.4849776470588	20.7827328	19.7785128	18.943014	18.2538888	17.5979292
15.475625	24.6933	22.5286632	21.3686423529412	20.6740032	19.6654644	18.8368992	18.158772	17.5082664
15.486875	24.7640916	22.5793536	21.4337647058824	20.748354	19.7301096	18.9002652	18.214464	17.5718388
15.498125	24.8182692	22.6511772	21.4782705882353	20.7672828	19.7571756	18.9221496	18.2267028	17.579412
15.509375	24.8249448	22.6463412	21.47814	20.7773532	19.7615364	18.9291216	18.2327676	17.5853736
15.520625	24.725598	22.5639396	21.4144952941177	20.7110196	19.7028492	18.8579616	18.1738512	17.5236048
15.531875	24.8330076	22.6585608	21.4965741176471	20.7796788	19.7670192	18.9278148	18.2334864	17.5864944
15.543125	24.8379756	22.6523952	21.4825423529412	20.7791772	19.760838	18.930624	18.2352468	17.5849692
15.554375	24.8318784	22.6430904	21.4904764705882	20.7873456	19.773072	18.9369888	18.2406576	17.589354
15.565625	24.78831	22.601604	21.4310705882353	20.7230364	19.7191932	18.8855592	18.197544	17.5507668
15.576875	24.8483388	22.665876	21.4977882352941	20.79648	19.8024348	18.9723768	18.2812944	17.6278572
15.588125	24.8045424	22.6468224	21.4943129411765	20.8124292	19.8004188	18.964722	18.2753988	17.6235588
15.599375	24.9174144	22.7376984	21.5664223529412	20.855574	19.8447564	19.0194804	18.3255948	17.6788032
15.610625	24.7902996	22.6164108	21.4599658823529	20.7632604	19.754424	18.926532	18.2439468	17.595006
15.621875	24.8383164	22.6856568	21.55822	20.8663788	19.8535272	19.0181892	18.3239388	17.6727984
15.633125	24.932196	22.7457276	21.5714494117647	20.8774596	19.8639372	19.0216464	18.32967	17.6818584
15.644375	24.975	22.748196	21.5909576470588	20.9143476	19.9032936	19.0629792	18.3788388	17.7263172
15.655625	24.875436	22.6842432	21.5473188235294	20.8478868	19.8320268	18.992016	18.3033876	17.653392
15.666875	25.0000056	22.8332136	21.6641282352941	20.9617548	19.9428216	19.0999008	18.4126512	17.7587304
15.678125	24.9315672	22.781472	21.6340717647059	20.9516808	19.949256	19.1040216	18.4120092	17.7666264
15.689375	25.0217676	22.8079356	21.6582023529412	20.9579112	19.9418736	19.1080584	18.4082244	17.7617316
15.700625	24.9797004	22.7908344	21.6163470588235	20.9217576	19.9165092	19.0743492	18.3817488	17.7224148
15.711875	24.9921612	22.8244248	21.6554164705882	20.967558	19.9664376	19.1280876	18.4427364	17.7953508
15.723125	24.9577644	22.8236412	21.6555764705882	20.9614944	19.9559064	19.1185512	18.4380036	17.7870612
15.734375	24.9687672	22.8246492	21.6910764705882	21.0143856	20.0042688	19.1677056	18.4661712	17.8272312
15.745625	24.9444096	22.778274	21.6433223529412	20.945466	19.9361268	19.0836072	18.3911832	17.7381144
15.756875	24.9904824	22.8623904	21.7112223529412	21.0263844	20.0106	19.1641392	18.4785144	17.8329948
15.768125	24.9886872	22.85838	21.68516	20.9948148	19.9829784	19.1407572	18.4429692	17.801334
15.779375	24.9718452	22.8214632	21.6854211764706	21.0053556	19.9857696	19.13646	18.4501788	17.8041552
15.790625	24.8986968	22.7347764	21.5865188235294	20.8903056	19.869582	19.0298376	18.3470568	17.7050856
15.801875	25.0273236	22.82517	21.6623505882353	20.9764428	19.9745412	19.1315304	18.4414212	17.7882864
15.813125	24.9375744	22.8349392	21.6837082352941	21.0013092	19.9828368	19.1375844	18.4397796	17.7928632
15.824375	24.9142044	22.7854596	21.6209282352941	20.9455272	19.9257588	19.0973388	18.4019844	17.755284
15.835625	24.819678	22.665996	21.5389858823529	20.8436652	19.8343308	18.994488	18.3062184	17.6531484
15.846875	24.966546	22.7672412	21.6121482352941	20.9325432	19.9270512	19.0712304	18.3708276	17.7289236
15.858125	24.9226908	22.7314584	21.5869729411765	20.9133444	19.8879636	19.0483632	18.3543024	17.7107496
15.869375	24.9195792	22.7259684	21.5804882352941	20.899398	19.878648	19.0330464	18.3342804	17.6874228
15.880625	24.8153652	22.6128108	21.4738647058824	20.8015296	19.7862156	18.945	18.2528088	17.6021664
15.891875	24.822534	22.638954	21.5126705882353	20.8255152	19.8151008	18.9668196	18.2893068	17.648952
15.903125	24.8284692	22.6533492	21.5114929411765	20.8151748	19.8057432	18.9580692	18.2694816	17.6287464
15.914375	24.8172168	22.6749792	21.5249505882353	20.8354812	19.8293544	18.9775224	18.2818632	17.6360064
15.925625	24.7433148	22.5663312	21.4286105882353	20.731452	19.7162616	18.8722704	18.1881972	17.543886
15.936875	24.8726856	22.671576	21.4972458823529	20.7907728	19.7747904	18.9320808	18.2472	17.6038392
15.948125	24.8096448	22.6260444	21.4737	20.7817728	19.7667984	18.9242052	18.2263224	17.5894536
15.959375	24.7853148	22.5984912	21.4561247058824	20.7649488	19.7487264	18.9042936	18.2161572	17.573592
15.970625	24.7191948	22.5486684	21.3922835294118	20.6999256	19.6787448	18.83616	18.1474716	17.50485
15.981875	24.7958112	22.6040652	21.4410094117647	20.752056	19.747734	18.9100344	18.220956	17.5785972
15.993125	24.7850088	22.5840576	21.4418894117647	20.7450888	19.726776	18.8895612	18.2060004	17.5661364
16.004375	24.7428888	22.5281352	21.3810411764706	20.6866752	19.6750788	18.8406408	18.1468188	17.506602
16.015625	24.7732968	22.6062036	21.4381164705882	20.7318156	19.7213328	18.8874516	18.20388	17.5637364
16.026875	24.7711008	22.5814368	21.4342294117647	20.7380412	19.721832	18.8874144	18.1960452	17.5538376
16.038125	24.8131332	22.6228164	21.4578752941176	20.745288	19.7313528	18.8967816	18.2128224	17.5679964
16.049375	24.8032212	22.5877608	21.4303564705882	20.7355476	19.7291412	18.9002436	18.2126196	17.5713744
16.060625	24.7597692	22.5490308	21.3791117647059	20.68395	19.6684296	18.8425068	18.1631004	17.5200348
16.071875	24.816456	22.6280244	21.4612776470588	20.7589668	19.7417376	18.9108936	18.2229984	17.5843752
16.083125	24.8609352	22.662276	21.4833764705882	20.7761508	19.7509332	18.9135996	18.2242092	17.5843908
16.094375	24.8244252	22.6195764	21.4650941176471	20.7650484	19.7533704	18.9279444	18.2484564	17.6068344
16.105625	24.8434596	22.616712	21.4482447058823	20.7497904	19.738194	18.9143556	18.2215512	17.5782684
16.116875	24.8830404	22.7100684	21.5399435294118	20.8338684	19.8158184	18.979572	18.2911248	17.6544912
16.128125	24.9323112	22.7028816	21.5476364705882	20.8313604	19.808454	18.9754344	18.2878392	17.6528976
16.139375	24.9356004	22.7220732	21.5654964705882	20.8515348	19.8402252	19.011462	18.3228528	17.6918928
16.150625	24.8568	22.6433148	21.47738	20.7689928	19.764912	18.9331992	18.2467596	17.6093712
16.161875	24.933522	22.7245116	21.5442317647059	20.838072	19.8285048	19.0035972	18.3236208	17.695584
16.173125	24.9108564	22.7005224	21.5509188235294	20.863752	19.8492636	19.0136544	18.3428196	17.6990124
16.184375	25.0427568	22.7818704	21.6003894117647	20.8836996	19.880484	19.0446732	18.3552192	17.7174756
16.195625	25.0071252	22.742154	21.5677847058824	20.8601508	19.8391488	19.0057392	18.3108384	17.67453
16.206875	25.0368504	22.7820168	21.61358	20.9051568	19.902774	19.0740564	18.384588	17.7523416
16.218125	24.993516	22.7749884	21.6183282352941	20.913624	19.8987864	19.0737576	18.3966576	17.7672468
16.229375	25.01649	22.7860776	21.6223211764706	20.9147628	19.9004676	19.0736748	18.39621	17.7597204
16.240625	24.8980128	22.7340144	21.5669552941176	20.8661772	19.8534372	19.015494	18.3322764	17.7021852
16.251875	25.022244	22.799874	21.6403752941176	20.939172	19.9240764	19.093338	18.4074072	17.7774636
16.263125	25.0418016	22.7824872	21.6245882352941	20.9142252	19.9054176	19.0843392	18.4072128	17.7703212
16.274375	24.9923676	22.7430024	21.5945611764706	20.8873416	19.8961644	19.06653	18.3900984	17.7589704
16.285625	24.9918432	22.7435088	21.5697035294118	20.8552332	19.836408	19.0099752	18.3346068	17.700888
16.296875	25.038486	22.783332	21.6167458823529	20.907024	19.886388	19.0580964	18.3807864	17.7437316
16.308125	24.9769488	22.722348	21.5833470588235	20.8909836	19.880088	19.0408428	18.3598476	17.720184
16.319375	24.9834264	22.7234424	21.5627423529412	20.844618	19.8402336	19.017336	18.3350016	17.7078696
16.330625	24.8845548	22.6294464	21.4705388235294	20.7589164	19.7719332	18.9462036	18.2622	17.6310396
16.341875	24.9403668	22.7188656	21.5786635294118	20.8812048	19.860852	19.0319796	18.3428988	17.7088068
16.353125	24.9469428	22.7268816	21.5768894117647	20.8649604	19.8536976	19.0171848	18.3335496	17.6962416
16.364375	24.8436672	22.6690776	21.5286341176471	20.8181952	19.8076044	18.9869184	18.3024012	17.6699796
16.375625	24.7674672	22.5838908	21.4377623529412	20.7320016	19.7234196	18.901782	18.20916	17.5742784
16.386875	24.8816664	22.6749624	21.4948070588235	20.794344	19.7896404	18.96225	18.2801916	17.6449812
16.398125	24.818208	22.6243836	21.4843129411765	20.7881568	19.77831	18.9537912	18.2683644	17.6379696
16.409375	24.7681356	22.594428	21.4436376470588	20.7296124	19.73097	18.9052344	18.22245	17.588484
16.420625	24.7591572	22.5360588	21.4059082352941	20.6964924	19.6890216	18.8569548	18.169278	17.535492
16.431875	24.805788	22.6124184	21.43944	20.7354864	19.7324328	18.9055332	18.2133	17.5767804
16.443125	24.7309524	22.571562	21.4387270588235	20.7330912	19.727412	18.8922132	18.2034768	17.5663296
16.454375	24.7541172	22.569072	21.4117317647059	20.7224076	19.7155212	18.8894256	18.2056356	17.5645044
16.465625	24.7109172	22.5464208	21.3986141176471	20.69202	19.6800648	18.847362	18.1541352	17.5078428
16.476875	24.7162284	22.5308676	21.3927705882353	20.6918304	19.6864848	18.865344	18.1780992	17.5420596
16.488125	24.8143548	22.5821772	21.4172094117647	20.7157092	19.719798	18.8891448	18.199638	17.5662948
16.499375	24.75279	22.5706848	21.4126764705882	20.7077052	19.6979856	18.875304	18.1856964	17.5460604
16.510625	24.6891768	22.5129492	21.3719023529412	20.6723136	19.6514952	18.8219436	18.1319376	17.4954996
16.521875	24.6827568	22.510584	21.3863717647059	20.6944188	19.6888884	18.8702808	18.1765716	17.5420932
16.533125	24.7460916	22.5696108	21.4339764705882	20.7239808	19.7255244	18.8965572	18.2042436	17.5646244
16.544375	24.7434468	22.5814236	21.4389152941176	20.7369744	19.7314032	18.9018276	18.20532	17.5588776
16.555625	24.6439332	22.5055428	21.3563741176471	20.6561544	19.651248	18.8258724	18.1373592	17.4924108
16.566875	24.7036344	22.5552048	21.4309482352941	20.7228828	19.7232672	18.8979156	18.199086	17.5607508
16.578125	24.7555608	22.6023504	21.4566258823529	20.7571356	19.7531112	18.93312	18.239898	17.5898532
16.589375	24.741612	22.5975216	21.4592023529412	20.7579384	19.760706	18.9288396	18.2281884	17.5860396
16.600625	24.7050288	22.5453564	21.4175647058824	20.715408	19.7170248	18.8957592	18.1972032	17.5569456
16.611875	24.7370376	22.6148628	21.5045929411765	20.7995616	19.7909448	18.9755964	18.2858244	17.6396364
16.623125	24.7608948	22.649724	21.5155317647059	20.8222152	19.8034008	18.9799968	18.2899788	17.6408772
16.634375	24.871038	22.6851168	21.5640070588235	20.864712	19.8411372	19.0075968	18.3152136	17.670474
16.645625	24.735762	22.6045896	21.4972917647059	20.7954828	19.7892264	18.9639768	18.272784	17.6239104
16.656875	24.8550948	22.7184336	21.5934305882353	20.9033664	19.890786	19.0596072	18.3691236	17.7123372
16.668125	24.8812152	22.7188356	21.5964411764706	20.8972152	19.8889452	19.07151	18.377442	17.727792
16.679375	24.8907252	22.7252808	21.5971329411765	20.9085588	19.90974	19.0840344	18.3939408	17.7386124
16.690625	24.8472696	22.6797564	21.5441988235294	20.8458072	19.8295092	19.0063236	18.3157824	17.6687916
16.701875	24.9370116	22.7667696	21.62832	20.924928	19.9182672	19.105812	18.4074132	17.759568
16.713125	24.9045312	22.7507484	21.6453094117647	20.9513904	19.9405824	19.1176752	18.429672	17.7797184
16.724375	24.987684	22.8383928	21.6894517647059	20.9661612	19.9502964	19.1272212	18.4340964	17.7881316
16.735625	24.8809848	22.703298	21.5782811764706	20.8920624	19.8823224	19.0568304	18.364848	17.710956
16.746875	24.973662	22.802214	21.6587282352941	20.9669184	19.9564944	19.130178	18.4373256	17.7867636
16.758125	24.9580416	22.8264432	21.6768717647059	20.9759856	19.9617888	19.1331132	18.4377612	17.7834828
16.769375	24.947766	22.8060408	21.6805517647059	20.982006	19.9818804	19.1468652	18.4616856	17.811378
16.780625	24.9190152	22.7437068	21.6057717647059	20.9062524	19.8837792	19.055652	18.3669576	17.720256
16.791875	24.8565444	22.722144	21.6284141176471	20.921856	19.9183668	19.0998372	18.4167252	17.7697236
16.803125	24.8609556	22.71828	21.5961364705882	20.886318	19.8844716	19.065072	18.369972	17.7240216
16.814375	24.901008	22.7516532	21.6264623529412	20.9369556	19.9306716	19.1039796	18.405	17.7464364
16.825625	24.8461848	22.7089692	21.5758423529412	20.8709784	19.85757	19.0266984	18.3376644	17.684256
16.836875	24.8343192	22.7027856	21.5725435294118	20.8737192	19.8672696	19.0427868	18.3588876	17.7088452
16.848125	24.800082	22.6523028	21.5312882352941	20.8296444	19.8378468	19.0163196	18.3282672	17.6874048
16.859375	24.852714	22.6831656	21.5469211764706	20.8420668	19.8286356	18.9983712	18.3130812	17.6650284
16.870625	24.74985	22.602192	21.4787011764706	20.7643968	19.7691372	18.9462084	18.2506872	17.6034408
16.881875	24.7821312	22.6213308	21.4975670588235	20.79462	19.788792	18.9733488	18.2760564	17.6365032
16.893125	24.8375064	22.6271724	21.5000917647059	20.7955032	19.7849472	18.9526524	18.2634156	17.6136744
16.904375	24.7370052	22.5802152	21.4722011764706	20.7745524	19.7617932	18.9254544	18.2352312	17.5888344
16.915625	24.6412992	22.5070524	21.4005729411765	20.7065568	19.690734	18.8683704	18.1758	17.5339992
16.926875	24.7423344	22.5990636	21.4796847058824	20.7597084	19.7561064	18.936438	18.237234	17.5940352
16.938125	24.6861924	22.5325044	21.41558	20.7253116	19.7221752	18.90324	18.2112528	17.566176
16.949375	24.684534	22.5259848	21.4197388235294	20.7350196	19.7285136	18.9106656	18.2129232	17.5677948
16.960625	24.7075584	22.503438	21.3709458823529	20.660832	19.6591032	18.8344584	18.135072	17.4931728
16.971875	24.718206	22.5532824	21.4294588235294	20.7173808	19.7065428	18.8878692	18.1965168	17.5585152
16.983125	24.6611556	22.5024648	21.3872352941176	20.6950716	19.6845276	18.863034	18.1603128	17.5262748
16.994375	24.7322292	22.537998	21.4262705882353	20.7378504	19.724694	18.9068424	18.2083812	17.569542
17.005625	24.6803352	22.497396	21.3693964705882	20.6705328	19.6530828	18.835062	18.138414	17.4977652
17.016875	24.7266192	22.5740676	21.4386117647059	20.744562	19.7191272	18.8979384	18.2012568	17.5639416
17.028125	24.7486272	22.5927864	21.4437729411765	20.7547524	19.740792	18.916878	18.2176764	17.5795596
17.039375	24.6903996	22.5478608	21.4204576470588	20.7316668	19.725864	18.9082884	18.2040612	17.567568
17.050625	24.6584364	22.4992284	21.3828847058824	20.6866032	19.688478	18.8597856	18.15381	17.5117452
17.061875	24.7453104	22.5726204	21.4442470588235	20.7559488	19.7575044	18.9328116	18.2209548	17.5794936
17.073125	24.7586244	22.5986892	21.4618047058824	20.767116	19.7674272	18.9398436	18.2364444	17.5950792
17.084375	24.732678	22.5890856	21.4520211764706	20.7755628	19.7609664	18.9482724	18.2486148	17.6071764
17.095625	24.6711228	22.5026028	21.3897011764706	20.7155652	19.704396	18.8748996	18.1667916	17.529726
17.106875	24.8010924	22.6222404	21.5022976470588	20.813136	19.8068496	18.9836832	18.2819292	17.6477724
17.118125	24.7733448	22.6301856	21.5095388235294	20.816736	19.8063492	18.9865692	18.2816004	17.6450892
17.129375	24.7857516	22.6147008	21.4967647058824	20.7883104	19.7868408	18.966492	18.2483364	17.6096664
17.140625	24.8393808	22.6943976	21.5322670588235	20.8487304	19.8404016	19.0189776	18.31464	17.6757804
17.151875	24.8648196	22.712244	21.5614058823529	20.881638	19.8722352	19.0398828	18.3240888	17.6900976
17.163125	24.8545152	22.7017032	21.57854	20.8987008	19.8960696	19.081566	18.3718932	17.7433152
17.174375	24.8616804	22.7000604	21.5578411764706	20.8790016	19.8854676	19.0588092	18.3505248	17.7136332
17.185625	24.8042724	22.6629612	21.5130329411765	20.8511532	19.8489936	19.0425036	18.3316404	17.6952036
17.196875	24.9276552	22.7674896	21.6158729411765	20.9475372	19.9389912	19.1185128	18.4067904	17.7700476
17.208125	24.895362	22.7671032	21.6244011764706	20.9402196	19.9361544	19.119012	18.4098432	17.7713652
17.219375	24.9178548	22.7782464	21.6286282352941	20.96376	19.962306	19.1330856	18.4217604	17.7806448
17.230625	24.8211024	22.6898484	21.5625729411765	20.8829208	19.8961692	19.072338	18.3660876	17.727384
17.241875	24.923202	22.7488776	21.6138835294118	20.937672	19.9503456	19.1389776	18.4288728	17.7900552
17.253125	24.9506412	22.7765604	21.6407070588235	20.9654604	19.958106	19.1333196	18.420696	17.7738492
17.264375	24.9540348	22.8132528	21.63812	20.9696052	19.9775484	19.1428104	18.422856	17.779266
17.275625	24.8696736	22.6969692	21.5623470588235	20.8902108	19.8935856	19.066824	18.357654	17.7157968
17.286875	24.8569836	22.728732	21.6134011764706	20.9310468	19.9333824	19.111926	18.4051668	17.7621168
17.298125	24.9326952	22.739274	21.5982717647059	20.926368	19.930998	19.1047692	18.400128	17.7556596
17.309375	24.879288	22.76202	21.6355905882353	20.94435	19.9456656	19.1217816	18.4032768	17.7580848
17.320625	24.8145516	22.6574436	21.5349305882353	20.8612524	19.860936	19.035504	18.3254388	17.6840808
17.331875	24.9028428	22.7388264	21.5954035294118	20.8950432	19.8973896	19.07736	18.3719532	17.7310488
17.343125	24.8739996	22.7075148	21.5766423529412	20.8956132	19.8981576	19.0751388	18.3661224	17.7216984
17.354375	24.8636796	22.6797804	21.5566917647059	20.86833	19.8644376	19.0427736	18.3318816	17.6962368
17.365625	24.7620804	22.5896676	21.4658482352941	20.7761976	19.7808672	18.9510948	18.2489448	17.6095176
17.376875	24.8437044	22.664826	21.5481482352941	20.8559016	19.8501852	19.0258284	18.3151272	17.6756328
17.388125	24.8215692	22.628928	21.5287670588235	20.8316448	19.8218112	18.9943452	18.2881584	17.65053
17.399375	24.7895928	22.6301772	21.4994376470588	20.8075704	19.7924832	18.9822528	18.272568	17.6339592
17.410625	24.7368012	22.566972	21.4574352941176	20.7468048	19.7290248	18.894528	18.1855632	17.5425204
17.421875	24.7792128	22.5926196	21.4906670588235	20.7929184	19.774512	18.9579084	18.2526672	17.6107464
17.433125	24.7105464	22.5410916	21.4398905882353	20.7414144	19.7283156	18.9173436	18.215418	17.5718844
17.444375	24.7103076	22.5418632	21.4620305882353	20.7719988	19.746852	18.9347736	18.2209452	17.580024
17.455625	24.6263148	22.5000372	21.3857058823529	20.6890644	19.6689252	18.8582184	18.1491792	17.5112748
17.466875	24.7304808	22.5658968	21.4503247058824	20.7451596	19.7324388	18.9183348	18.2047344	17.559822
17.478125	24.6601224	22.5116688	21.4192941176471	20.7275244	19.71807	18.9083208	18.1978608	17.5568784
17.489375	24.7237404	22.5099372	21.4230258823529	20.7349548	19.7216352	18.910818	18.196038	17.5663152
17.500625	24.6407412	22.460124	21.3686141176471	20.6593752	19.637778	18.8194776	18.1161828	17.4822876
17.511875	24.6564072	22.513572	21.4422788235294	20.7364992	19.7118768	18.9032016	18.189114	17.5565244
17.523125	24.6799764	22.5343896	21.4530964705882	20.7597492	19.7326356	18.92451	18.2194296	17.5826016
17.534375	24.6892428	22.509552	21.4327552941176	20.7298836	19.7051316	18.9015276	18.1947468	17.562132
17.545625	24.7158756	22.5038664	21.3982305882353	20.6929524	19.6652604	18.8610948	18.1596168	17.522094
17.556875	24.7098804	22.5679572	21.4508858823529	20.7498672	19.7174508	18.9106572	18.2053656	17.5665048
17.568125	24.7321572	22.553694	21.4721223529412	20.7664176	19.728126	18.9432492	18.2431632	17.606316
17.579375	24.732912	22.5657264	21.4836976470588	20.7786108	19.743408	18.9465564	18.2368872	17.6059512
17.590625	24.7286796	22.5363432	21.4332717647059	20.73423	19.7085468	18.919074	18.218004	17.5824924
17.601875	24.7741356	22.5997056	21.5250564705882	20.8156032	19.7895984	18.9902592	18.2814744	17.6509656
17.613125	24.8756232	22.6630224	21.5697270588235	20.8623852	19.8122628	19.0127952	18.2994912	17.6714376
17.624375	24.7534752	22.6340304	21.5521541176471	20.8436388	19.8059208	19.00569	18.301926	17.6714784
17.635625	24.7169196	22.5489804	21.4909411764706	20.7915252	19.7572488	18.9700272	18.2611524	17.6287668
17.646875	24.8767728	22.6710936	21.5767611764706	20.8747692	19.8381756	19.0503924	18.3440064	17.7152352
17.658125	24.7767444	22.6457148	21.5784176470588	20.884308	19.8510456	19.0601604	18.3478104	17.7125676
17.669375	24.8832612	22.6935768	21.6184070588235	20.9244264	19.8837252	19.0963548	18.3892836	17.7520704
17.680625	24.8443584	22.6435824	21.5825058823529	20.8835832	19.8420516	19.0560336	18.348348	17.7167112
17.691875	24.8795976	22.697772	21.6497529411765	20.9364828	19.90371	19.1216148	18.4113744	17.7706188
17.703125	24.8795028	22.6915272	21.6377435294118	20.9555844	19.9092204	19.136904	18.4353324	17.80599
17.714375	24.93825	22.7616492	21.6666341176471	20.9676444	19.9254132	19.1450712	18.4264116	17.7930708
17.725625	24.933714	22.7219592	21.6283352941176	20.934546	19.88028	19.0989672	18.3913488	17.747118
17.736875	24.8697276	22.7404584	21.6809670588235	20.9821644	19.9415352	19.1501532	18.4396068	17.8045248
17.748125	24.904452	22.760538	21.6649352941176	20.9731716	19.933584	19.1538744	18.4500972	17.8110828
17.759375	25.0000884	22.7908236	21.7055035294118	21.0060984	19.954332	19.160634	18.446592	17.8204476
17.770625	24.9034932	22.7398152	21.6299105882353	20.9260332	19.8766296	19.0946664	18.3913044	17.7561168
17.781875	24.9113028	22.7307684	21.6667941176471	20.9862216	19.941972	19.148442	18.4356132	17.796486
17.793125	25.0050648	22.7713128	21.6791870588235	20.9834724	19.9332696	19.1412468	18.4337676	17.798136
17.804375	24.9750732	22.7874744	21.6831552941176	20.9952672	19.9403868	19.1517564	18.44502	17.8030476
17.815625	24.7967352	22.6238436	21.5683952941176	20.8736484	19.831446	19.0405236	18.3368136	17.6970024
17.826875	24.872178	22.7051628	21.62718	20.9278728	19.8891636	19.1029704	18.3893784	17.7525132
17.838125	24.9070032	22.7457336	21.6477729411765	20.938878	19.9003548	19.1022804	18.3842148	17.7471672
17.849375	24.8632008	22.6966236	21.6061588235294	20.9056152	19.8668592	19.0730556	18.3657804	17.7315744
17.860625	24.7728936	22.5916812	21.5096282352941	20.8011	19.760502	18.9695184	18.2570292	17.618082
17.871875	24.8187324	22.6438512	21.5513917647059	20.8575936	19.8129492	19.0284024	18.3111984	17.6784132
17.883125	24.8439216	22.6746828	21.5733458823529	20.861826	19.8147936	19.0184832	18.3019068	17.6661984
17.894375	24.7100688	22.5787308	21.5114152941176	20.8170768	19.7876304	18.9857388	18.2782632	17.644056
17.905625	24.7392552	22.55502	21.4564670588235	20.758254	19.726512	18.9339156	18.2286528	17.5868904
17.916875	24.78666	22.5924888	21.5107905882353	20.8163112	19.7751384	18.9745476	18.2625756	17.6305848
17.928125	24.7135944	22.5663108	21.4653435294118	20.7547512	19.7347404	18.9425928	18.2299392	17.5947396
17.939375	24.734976	22.5642888	21.4802764705882	20.7816408	19.7474508	18.9463392	18.2312568	17.5905516
17.950625	24.6518628	22.4698116	21.3888223529412	20.6770548	19.6478016	18.8546964	18.144378	17.5087092
17.961875	24.7646844	22.5603948	21.4642117647059	20.7497808	19.7164272	18.9186408	18.2109564	17.5733844
17.973125	24.6300744	22.4984532	21.4210294117647	20.7229656	19.696836	18.9091728	18.1953684	17.564904
17.984375	24.6550536	22.5213804	21.4252164705882	20.7127272	19.6836636	18.9028836	18.202218	17.5723596
17.995625	24.6154068	22.451238	21.3542741176471	20.6354868	19.6176684	18.8245236	18.1148316	17.4844464
18.006875	24.6963288	22.5260892	21.4363929411765	20.7320316	19.7003124	18.9064584	18.1980048	17.5682856
18.018125	24.625428	22.4785488	21.4080541176471	20.6888688	19.6813812	18.8857848	18.1818228	17.5508652
18.029375	24.6449412	22.4960064	21.4068211764706	20.6958756	19.6758708	18.8893152	18.16941	17.5415652
18.040625	24.6379776	22.4682192	21.3858141176471	20.66052	19.6316844	18.8337744	18.1240884	17.4969612
18.051875	24.6407112	22.48959	21.4260411764706	20.700918	19.6876512	18.8973408	18.1914552	17.5611912
18.063125	24.7230084	22.5287424	21.4641882352941	20.7346476	19.7066172	18.9223452	18.2173956	17.5910124
18.074375	24.6718404	22.4967144	21.4312317647059	20.708694	19.6894032	18.8983284	18.1942284	17.5684896
18.085625	24.6095472	22.4405892	21.3852352941176	20.6673084	19.6440564	18.8547996	18.1521096	17.5235904
18.096875	24.7440948	22.587096	21.5048988235294	20.7694452	19.7453592	18.949476	18.2363628	17.60703
18.108125	24.78258	22.5659424	21.4926835294118	20.7811032	19.7495652	18.9628572	18.2530152	17.6345988
18.119375	24.7225152	22.5692988	21.4985670588235	20.7786984	19.7787372	18.9852444	18.2760528	17.6511708
18.130625	24.6795312	22.5079584	21.4412223529412	20.7359772	19.7163504	18.9311388	18.2183304	17.5926396
18.141875	24.8224656	22.5959868	21.5276494117647	20.8204716	19.8051348	19.0065672	18.299262	17.6648076
18.153125	24.7376208	22.5955596	21.5192847058824	20.8159836	19.8032484	19.008384	18.3064572	17.6771412
18.164375	24.8014932	22.6164852	21.5561141176471	20.8399632	19.8264132	19.0277448	18.3234492	17.69475
18.175625	24.739062	22.5539928	21.5072588235294	20.8119768	19.7911932	19.0051644	18.2980308	17.668116
18.186875	24.8285028	22.6737252	21.6067529411765	20.8950288	19.8736668	19.0821096	18.374718	17.7469392
18.198125	24.8322024	22.6405392	21.5861752941176	20.8752096	19.8664632	19.0706076	18.3664836	17.743686
18.209375	24.8779236	22.672092	21.6048988235294	20.8976496	19.8774828	19.0836252	18.3807648	17.7534072
18.220625	24.8649528	22.6333704	21.5648352941176	20.8539276	19.8396792	19.05345	18.345306	17.7089148
18.231875	24.8648244	22.6606356	21.6063211764706	20.8941072	19.8877956	19.101066	18.4011588	17.7755388
18.243125	24.83556	22.635732	21.5987964705882	20.887854	19.8735084	19.091604	18.3878856	17.76417
18.254375	24.9721188	22.7301108	21.6673658823529	20.9500428	19.9369776	19.1355372	18.4198824	17.7930168
18.265625	24.8272452	22.635396	21.5885552941176	20.8761504	19.8430848	19.0484208	18.3501216	17.7188676
18.276875	24.9090288	22.6861656	21.6067988235294	20.8752252	19.864884	19.0887204	18.3840504	17.7570108
18.288125	24.8967948	22.676532	21.6215976470588	20.911734	19.9003032	19.1117712	18.404892	17.7720924
18.299375	24.8817108	22.6604064	21.6104341176471	20.91045	19.8935592	19.1027796	18.389802	17.7603744
18.310625	24.777402	22.5736968	21.51044	20.808438	19.79967	19.0046592	18.2998836	17.674104
18.321875	24.8421492	22.6384956	21.5677564705882	20.8639788	19.8560484	19.0556412	18.3476268	17.7237996
18.333125	24.7833	22.6294896	21.5579529411765	20.8493388	19.8325776	19.0488672	18.345882	17.7165312
18.344375	24.8380992	22.64175	21.5769917647059	20.8598748	19.830354	19.0442496	18.3403344	17.704284
18.355625	24.7508052	22.5677364	21.5098635294118	20.7985716	19.7910468	18.9998244	18.2813832	17.6431404
18.366875	24.7664148	22.5866796	21.5082294117647	20.799054	19.790574	19.0016928	18.2909172	17.6618904
18.378125	24.7371588	22.5861588	21.4927505882353	20.7709428	19.7567136	18.9719748	18.2756664	17.6482524
18.389375	24.7815864	22.5924732	21.5196835294118	20.7923964	19.76559	18.9745356	18.2702556	17.6458224
18.400625	24.6626088	22.4864412	21.4101223529412	20.70147	19.676394	18.9029088	18.1947144	17.5674588
18.411875	24.7244388	22.5368556	21.4643694117647	20.7565116	19.7344572	18.9438132	18.2518692	17.6193732
18.423125	24.6636516	22.504758	21.4354752941176	20.72637	19.7191152	18.9338532	18.2365644	17.6096436
18.434375	24.6737016	22.5108708	21.4296658823529	20.7200868	19.70115	18.9105996	18.2165064	17.5902684
18.445625	24.6088332	22.4420964	21.3599341176471	20.6281596	19.6149912	18.8318904	18.1383264	17.5125972
18.456875	24.6851088	22.489512	21.4275470588235	20.6993688	19.683648	18.893406	18.1982364	17.5755324
18.468125	24.6326628	22.4646816	21.3967447058824	20.6848344	19.660758	18.8744916	18.1829736	17.5626288
18.479375	24.6187656	22.4652888	21.4072105882353	20.6744016	19.6562664	18.8654292	18.1746468	17.552784
18.490625	24.5787936	22.3993812	21.3463752941176	20.6286132	19.6034784	18.8125116	18.1188084	17.4903372
18.501875	24.6325464	22.482768	21.4168388235294	20.6822268	19.6553676	18.8628468	18.1725996	17.5437084
18.513125	24.6386652	22.4602404	21.3902447058824	20.662836	19.658712	18.8666184	18.173142	17.5451652
18.524375	24.6564756	22.4750508	21.40896	20.682756	19.6692048	18.8816676	18.1911588	17.5638348
18.535625	24.5665944	22.4180904	21.3364835294118	20.6177628	19.6017072	18.8090064	18.1167216	17.4886452
18.546875	24.57906	22.4405532	21.3808023529412	20.6702844	19.6717224	18.8838732	18.1965036	17.5690968
18.558125	24.638082	22.4990052	21.4338517647059	20.7050376	19.6932756	18.8944836	18.2089932	17.585214
18.569375	24.658902	22.4987892	21.4191670588235	20.7104628	19.6948428	18.9089328	18.2189916	17.5953624
18.580625	24.568476	22.4279904	21.3708588235294	20.6367684	19.631754	18.8509464	18.1652088	17.5414644
18.591875	24.6277908	22.5028764	21.4281470588235	20.6920644	19.684398	18.9031812	18.2229912	17.5969428
18.603125	24.6862332	22.5091296	21.4264894117647	20.7185484	19.722066	18.9338832	18.2513652	17.6254236
18.614375	24.7019628	22.5343944	21.4735176470588	20.7631428	19.7439576	18.9534684	18.2663688	17.6483808
18.625625	24.6319212	22.4812536	21.3942717647059	20.6734728	19.6700028	18.8844324	18.20073	17.5863396
18.636875	24.7106544	22.5509448	21.4927035294118	20.762892	19.7589924	18.9688308	18.2799168	17.6580468
18.648125	24.7421544	22.5856368	21.5006494117647	20.76942	19.764366	18.983334	18.3001776	17.6874444
18.659375	24.7264428	22.6043088	21.5359352941176	20.815872	19.8121644	19.0215468	18.338982	17.7218328
18.670625	24.6953184	22.5459948	21.4664223529412	20.7410868	19.7388636	18.9519	18.2761008	17.6443596
18.681875	24.7686192	22.6385112	21.5763329411765	20.8565052	19.8309324	19.0438884	18.3585636	17.7390504
18.693125	24.8190588	22.6701192	21.5805752941176	20.8519776	19.8466932	19.0627272	18.3779808	17.7617208
18.704375	24.8299956	22.653588	21.5650317647059	20.8599564	19.8497892	19.0639548	18.3838056	17.7677676
18.715625	24.7127136	22.5567024	21.4928729411765	20.7702072	19.76625	18.9943008	18.3135732	17.6959404
18.726875	24.7544268	22.6460004	21.5808447058824	20.8515708	19.8567012	19.0701156	18.3900708	17.7738432
18.738125	24.8720364	22.6991052	21.6148376470588	20.8944828	19.881366	19.1003028	18.4187724	17.792118
18.749375	24.8276844	22.6748736	21.6010164705882	20.8846608	19.892778	19.0977948	18.4180584	17.7999408
18.760625	24.7800972	22.62534	21.5254894117647	20.7882456	19.7830968	19.0048404	18.3217056	17.696322
18.771875	24.8024472	22.6937088	21.5961823529412	20.8654296	19.8615	19.0744644	18.3964968	17.7797676
18.783125	24.7965108	22.6374336	21.5689011764706	20.8409184	19.8407604	19.0669764	18.3805944	17.7562152
18.794375	24.7458672	22.6375032	21.5689082352941	20.8540044	19.853676	19.0733664	18.3854364	17.7697308
18.805625	24.7134024	22.5864876	21.5154917647059	20.7992004	19.7922528	19.002798	18.3098004	17.6820588
18.816875	24.8181108	22.6572012	21.5870094117647	20.8677276	19.861596	19.069584	18.3795	17.7592092
18.828125	24.7872288	22.6234188	21.5388129411765	20.8198632	19.8156804	19.0352436	18.3491436	17.7215016
18.839375	24.7898424	22.6286436	21.5488235294118	20.825796	19.8270876	19.039428	18.3551052	17.7360792
18.850625	24.6655536	22.5256704	21.4814670588235	20.7474084	19.7470104	18.9584736	18.2668116	17.648532
18.861875	24.7283952	22.5885888	21.5064988235294	20.7840384	19.7856192	18.9968976	18.3124104	17.6894892
18.873125	24.7083312	22.5719604	21.5120082352941	20.7843828	19.7906496	19.0038996	18.3137256	17.6880396
18.884375	24.6636024	22.5433932	21.4817294117647	20.7616968	19.7597088	18.9693156	18.278772	17.6543328
18.895625	24.5894628	22.4470524	21.3968929411765	20.6704464	19.6667232	18.8793864	18.1946124	17.572836
18.906875	24.7075344	22.54455	21.4731270588235	20.7455868	19.751808	18.9597288	18.2676756	17.6471976
18.918125	24.6399648	22.507344	21.4358341176471	20.707332	19.72131	18.924798	18.243558	17.6250648
18.929375	24.7038228	22.5133812	21.4405411764706	20.7190236	19.7222928	18.9392136	18.251874	17.631774
18.940625	24.5514588	22.4251416	21.3768705882353	20.6501076	19.6632372	18.8612436	18.1720656	17.544438
18.951875	24.5906724	22.447698	21.4217352941176	20.6961876	19.6956648	18.8975796	18.2120304	17.6006004
18.963125	24.6667704	22.4859312	21.4355470588235	20.6980452	19.7008812	18.8963448	18.2206032	17.5998156
18.974375	24.6245412	22.505694	21.4643235294118	20.7281892	19.7241768	18.9217464	18.2320872	17.6026236
18.985625	24.608046	22.4265204	21.3622035294118	20.6238636	19.6325964	18.8395644	18.1548828	17.5347864
18.996875	24.5444244	22.420938	21.4128635294118	20.689332	19.6981068	18.8992788	18.21093	17.589102
19.008125	24.5724912	22.4723772	21.4240035294118	20.705124	19.7199504	18.9108048	18.2283096	17.6090256
19.019375	24.557784	22.4396988	21.4283811764706	20.705646	19.7092668	18.9009744	18.2174604	17.5980384
19.030625	24.5783592	22.4270172	21.3798247058824	20.6641092	19.6740984	18.8613864	18.1671708	17.5411956
19.041875	24.6385344	22.4628072	21.4432552941176	20.7260796	19.7428368	18.9396468	18.2579568	17.6416248
19.053125	24.6563736	22.503858	21.4718364705882	20.7483528	19.75176	18.9279684	18.2379012	17.6168964
19.064375	24.6276228	22.4704572	21.4529658823529	20.730966	19.755768	18.938304	18.258132	17.6417736
19.075625	24.5875908	22.4258868	21.4110152941177	20.6911284	19.7087856	18.8847852	18.2150256	17.5934112
19.086875	24.6889404	22.5153096	21.4802529411765	20.755218	19.7840784	18.963066	18.284094	17.6653896
19.098125	24.6949068	22.5200916	21.5005364705882	20.7758688	19.7911104	18.986202	18.3000684	17.6844276
19.109375	24.7298664	22.5538968	21.5197035294118	20.7935484	19.8025944	18.9932376	18.3039588	17.6897112
19.120625	24.6375132	22.5077088	21.45888	20.7341532	19.7480664	18.92865	18.246924	17.6357928
19.131875	24.7318524	22.5720024	21.5461141176471	20.8313196	19.8404952	19.0227312	18.3464628	17.731494
19.143125	24.7438356	22.6057632	21.5613388235294	20.8463748	19.869714	19.046112	18.3659544	17.7540096
19.154375	24.7816356	22.6347744	21.5901717647059	20.8639572	19.879542	19.0511796	18.3768948	17.7709716
19.165625	24.7274976	22.6021524	21.5537035294118	20.8348932	19.8522336	19.0266684	18.3506364	17.74323
19.176875	24.7549812	22.6284792	21.5838517647059	20.879304	19.9023588	19.0810356	18.4009248	17.7939
19.188125	24.799764	22.626354	21.6013541176471	20.8908096	19.9166712	19.0904916	18.422454	17.8151052
19.199375	24.754614	22.6620468	21.6175376470588	20.9202288	19.941288	19.1201952	18.4351128	17.8292556
19.210625	24.7269048	22.5939108	21.5706964705882	20.8587216	19.8871092	19.05012	18.3694944	17.7633804
19.221875	24.7877436	22.6811436	21.6320964705882	20.9241516	19.9491684	19.1228424	18.4433988	17.8403688
19.233125	24.7428552	22.6245396	21.6165964705882	20.9056188	19.9252452	19.1012244	18.4199424	17.8191192
19.244375	24.8157708	22.6543464	21.6244341176471	20.9111508	19.9300296	19.1122584	18.4310448	17.8316496
19.255625	24.7210296	22.5891696	21.5585552941176	20.8423224	19.8762432	19.061496	18.383604	17.7829572
19.266875	24.7847892	22.624254	21.6016247058824	20.9046228	19.9226148	19.095792	18.414948	17.8104396
19.278125	24.8045496	22.6488456	21.6091058823529	20.9032236	19.9271724	19.1118564	18.4315104	17.8293816
19.289375	24.7564212	22.6355808	21.6024082352941	20.9078172	19.9280748	19.107162	18.42837	17.81871
19.300625	24.6940992	22.5605712	21.5214082352941	20.8095192	19.8292404	19.0159116	18.3437892	17.735352
19.311875	24.781794	22.6408452	21.6128823529412	20.9010852	19.9109556	19.091592	18.41532	17.8120224
19.323125	24.8209572	22.639596	21.6223741176471	20.899446	19.9098564	19.0764192	18.3875256	17.7795324
19.334375	24.7927788	22.6181544	21.6114635294118	20.892402	19.9091808	19.088226	18.4021308	17.7879324
19.345625	24.6419184	22.4881848	21.4812129411765	20.7615852	19.7847036	18.9627828	18.2872992	17.6763864
19.356875	24.6747588	22.5631668	21.5453823529412	20.8242996	19.8407376	19.0308528	18.35094	17.7354156
19.368125	24.7289544	22.555056	21.55098	20.8183308	19.8356016	19.0158192	18.3383904	17.728572
19.379375	24.7053168	22.5567876	21.5462988235294	20.832486	19.8393372	19.0151532	18.3392748	17.7255432
19.390625	24.6886248	22.5261852	21.4887352941176	20.737308	19.7433672	18.9191592	18.2352492	17.6206032
19.401875	24.6865428	22.5490104	21.5303011764706	20.8132512	19.8186768	18.9971544	18.3160272	17.705286
19.413125	24.6975	22.5225024	21.5251082352941	20.7977004	19.8108708	18.987444	18.3032844	17.6921232
19.424375	24.6471756	22.5300012	21.5333164705882	20.80101	19.8014652	18.9739404	18.291432	17.6793408
19.435625	24.6088128	22.4573352	21.4544117647059	20.71122	19.7200632	18.890244	18.2176404	17.6036688
19.446875	24.7365924	22.5777168	21.5612223529412	20.8171704	19.8103572	18.9776352	18.2944056	17.6751972
19.458125	24.710928	22.5299628	21.52112	20.7856104	19.7871024	18.9619944	18.2767752	17.6626008
19.469375	24.7167276	22.5170976	21.5344588235294	20.7795732	19.7927544	18.9626772	18.2800392	17.658582
19.480625	24.626868	22.4812884	21.4802341176471	20.7345768	19.7365272	18.9069768	18.2281752	17.6014728
19.491875	24.7637772	22.5799824	21.5785729411765	20.8184928	19.8157536	18.9844308	18.3064704	17.681154
19.503125	24.7120644	22.5505008	21.5631952941176	20.803842	19.814562	18.9856416	18.3148368	17.6915664
19.514375	24.6919272	22.5761952	21.5905035294118	20.8273752	19.8286212	18.9965604	18.3173352	17.6900508
19.525625	24.6295272	22.4809512	21.5121517647059	20.7379992	19.7413656	18.9119196	18.2385924	17.6109324
19.536875	24.7067388	22.5591336	21.5844211764706	20.8259136	19.8254448	19.0027272	18.3194328	17.694372
19.548125	24.741222	22.6016304	21.6425176470588	20.8678884	19.8605472	19.029762	18.3473556	17.7177672
19.559375	24.80658	22.682406	21.6825329411765	20.9198664	19.9001904	19.062876	18.3852024	17.7514632
19.570625	24.7489488	22.6234176	21.6444741176471	20.8677696	19.8358656	19.000272	18.3189324	17.6851704
19.581875	24.766206	22.6619604	21.6929117647059	20.9147436	19.9003908	19.0679916	18.3925068	17.7532908
19.593125	24.7977144	22.6701888	21.7055894117647	20.9397492	19.9250508	19.0909056	18.4161636	17.7847332
19.604375	24.7752732	22.649988	21.7112282352941	20.9483796	19.9250868	19.103886	18.4234716	17.791854
19.615625	24.7348296	22.6192116	21.6754811764706	20.9062572	19.8869244	19.0560684	18.3831696	17.7501828
19.626875	24.874338	22.7720904	21.7881741176471	21.0247248	19.9940916	19.15701	18.4712904	17.8303776
19.638125	24.8219256	22.721604	21.7869070588235	21.0115668	19.9905912	19.1561676	18.4803408	17.8459176
19.649375	24.9192876	22.8027924	21.8494835294118	21.0695532	20.0474748	19.2113112	18.5260404	17.8837128
19.660625	24.8738988	22.72761	21.7852270588235	21.0254028	20.0003028	19.1717784	18.4913832	17.8490196
19.671875	24.8786844	22.7788752	21.8628682352941	21.0937056	20.0738292	19.2427332	18.552618	17.9108796
19.683125	24.9535368	22.7880084	21.8725035294118	21.1201128	20.0895948	19.2582468	18.579852	17.941128
19.694375	24.9273336	22.84632	21.9275823529412	21.1531572	20.111808	19.2667056	18.5847348	17.9426736
19.705625	24.8639772	22.7795004	21.8748952941176	21.0986412	20.0713812	19.2329652	18.547494	17.90286
19.716875	24.9606432	22.8584304	21.9463623529412	21.1792692	20.144322	19.2987144	18.6120408	17.9707932
19.728125	24.891216	22.8213252	21.9052282352941	21.1432644	20.119902	19.2854544	18.6099456	17.9662824
19.739375	24.90522	22.8254208	21.9180329411765	21.1528764	20.1364044	19.3084056	18.6299844	17.9910864
19.750625	24.8809752	22.7694228	21.8398658823529	21.0865656	20.0606784	19.2269844	18.5539884	17.9068008
19.761875	24.9353316	22.8085176	21.8917823529412	21.1340532	20.101872	19.2828336	18.6002472	17.9636256
19.773125	24.944184	22.8344916	21.9088623529412	21.154374	20.1302556	19.3021392	18.6096024	17.965632
19.784375	24.9026436	22.7899248	21.8770811764706	21.0990948	20.0780292	19.2418344	18.566658	17.924544
19.795625	24.7978512	22.7022828	21.7826917647059	21.0385932	20.0188176	19.1944284	18.5105784	17.86671
19.806875	24.8669112	22.7828208	21.86294	21.11265	20.0827116	19.2465828	18.5564904	17.912274
19.818125	24.8775948	22.7471412	21.8183082352941	21.0831504	20.0477796	19.2241188	18.5395224	17.8976616
19.829375	24.8727456	22.7761428	21.8271776470588	21.068916	20.0280096	19.2035556	18.5279652	17.8878816
19.840625	24.792642	22.689834	21.7499117647059	21.0054756	19.9705896	19.133004	18.4492212	17.8028472
19.851875	24.8251008	22.7373516	21.7871117647059	21.0292596	20.012556	19.1861148	18.4949292	17.8547352
19.863125	24.821262	22.7281092	21.7805905882353	21.0242808	19.9979688	19.1661744	18.4834056	17.8378416
19.874375	24.8287368	22.69872	21.7527517647059	20.9882808	19.9495908	19.1206728	18.4404612	17.7946884
19.885625	24.764778	22.6435272	21.6784494117647	20.9072868	19.8829164	19.0480812	18.3637728	17.7260064
19.896875	24.7972848	22.7040384	21.7411129411765	20.966862	19.938588	19.1040132	18.421248	17.7851496
19.908125	24.8212428	22.7119308	21.7449364705882	20.9540868	19.9264104	19.0986888	18.4166772	17.7706404
19.919375	24.7901604	22.7081148	21.7150717647059	20.9326464	19.9126368	19.0797924	18.3967128	17.7606084
19.930625	24.6754536	22.5860508	21.6035070588235	20.8550112	19.8233388	18.9771996	18.29703	17.6555688
19.941875	24.7947288	22.6758204	21.6831435294118	20.8880772	19.874436	19.047096	18.3679176	17.724144
19.953125	24.7831032	22.6918176	21.6913294117647	20.9106612	19.8821328	19.044096	18.3634356	17.7272052
19.964375	24.7928028	22.6872516	21.6744564705882	20.894712	19.8687828	19.036002	18.350478	17.6997756
19.975625	24.719058	22.6168536	21.61282	20.8338312	19.8055728	18.96615	18.2905428	17.6410164
19.986875	24.7963608	22.6776456	21.6462694117647	20.8563504	19.841322	19.0060524	18.3232272	17.6853564
19.998125	24.8563176	22.7468292	21.7075541176471	20.9203536	19.8851208	19.0356648	18.3512328	17.7090972
20.009375	24.829218	22.7221452	21.6887470588235	20.8951212	19.8647772	19.0172256	18.341916	17.7021432
20.020625	24.7440924	22.661976	21.6060717647059	20.8113588	19.7937372	18.94983	18.2665836	17.6286564
20.031875	24.8555952	22.7415852	21.6960858823529	20.8964664	19.8647028	19.0277208	18.349062	17.7042756
20.043125	24.8706972	22.7722188	21.6936258823529	20.893032	19.8697152	19.0222452	18.3339636	17.6910624
20.054375	24.9482112	22.7884284	21.6964435294118	20.8850724	19.869342	19.023414	18.3442764	17.7030288
20.065625	24.880476	22.7525376	21.6552176470588	20.8529724	19.824852	18.9795888	18.3001836	17.6609076
20.076875	24.9708372	22.8341004	21.7354705882353	20.9227272	19.9024764	19.0539936	18.379302	17.7312972
20.088125	24.9315576	22.8362148	21.7554317647059	20.9342508	19.899132	19.0545264	18.3737544	17.7228912
20.099375	25.0230672	22.8805476	21.7897376470588	20.9801748	19.9508424	19.1006676	18.4165656	17.7674676
20.110625	24.9991608	22.9041204	21.7401635294118	20.9283996	19.9018272	19.0512228	18.3640152	17.7175236
20.121875	25.1368128	22.9589412	21.8164682352941	20.9912712	19.9558524	19.1062632	18.4276548	17.785008
20.133125	25.0630392	22.9597212	21.7922670588235	20.9757204	19.9432704	19.1053164	18.4312692	17.7822984
20.144375	25.1321016	22.9930704	21.8499411764706	21.0051804	19.9797	19.130922	18.4613388	17.8072248
20.155625	25.0615536	22.9765164	21.7671164705882	20.9466144	19.9227744	19.0862088	18.4070952	17.754366
20.166875	25.194024	23.086308	21.8800941176471	21.054462	20.0257836	19.188396	18.5190048	17.8808916
20.178125	25.3301868	23.1684036	21.9262117647059	21.0984984	20.0668992	19.2249276	18.5381688	17.8889076
20.189375	25.2146952	23.1270204	21.9324505882353	21.1054536	20.074542	19.225086	18.5548548	17.9078292
20.200625	25.2763044	23.141142	21.9255517647059	21.075954	20.0476476	19.2002676	18.5221368	17.8757124
20.211875	25.4073252	23.2459572	21.9850776470588	21.1579632	20.1207732	19.280412	18.6029304	17.9626704
20.223125	25.3974576	23.2647636	22.0040611764706	21.158886	20.1325128	19.2921696	18.6290328	17.9829468
20.234375	25.3824708	23.296674	22.0725294117647	21.2400408	20.187564	19.3619676	18.6877368	18.0351288
20.245625	25.3406568	23.1996168	21.9935647058824	21.1600452	20.1263652	19.2770844	18.6135888	17.9724876
20.256875	25.5313488	23.3755164	22.1161352941176	21.2785836	20.2495224	19.4098944	18.7497804	18.1045428
20.268125	25.6129296	23.4628272	22.1574211764706	21.2970156	20.2956156	19.4455296	18.7716276	18.1232436
20.279375	25.6383756	23.4886416	22.2064	21.4020228	20.349666	19.5068724	18.8266692	18.1786068
20.290625	25.6066164	23.50005	22.22494	21.3715056	20.3375256	19.4916132	18.8120808	18.1643196
20.301875	25.862088	23.640486	22.3383929411765	21.4494024	20.425572	19.5829728	18.9203772	18.2767608
20.313125	25.9526184	23.642676	22.3428964705882	21.4956528	20.4483096	19.5930972	18.9193548	18.2798076
20.324375	25.703064	23.5991724	22.2885094117647	21.4738056	20.4577404	19.60911	18.93666	18.291108
20.335625	25.5384288	23.5391544	22.2513870588235	21.4321656	20.4251568	19.6082292	18.9358656	18.2702448
20.346875	26.2085736	23.9432556	22.5174776470588	21.6415728	20.6039784	19.748844	19.0825536	18.4164168
20.358125	26.0001528	23.8174212	22.4561682352941	21.5959896	20.5409592	19.7070288	19.0577928	18.4240536
20.369375	26.23263	23.9644044	22.5562682352941	21.7048536	20.68821	19.858362	19.1795328	18.5209812
20.380625	25.9180272	23.80413	22.4765647058824	21.6074892	20.5857468	19.785252	19.11639	18.4760136
20.391875	26.1840528	24.0153804	22.7127964705882	21.8519652	20.8162548	19.9474332	19.2623652	18.621732
20.403125	26.5367484	24.35241	22.6724211764706	21.7980192	20.7756804	19.9427748	19.279314	18.6338868
20.414375	26.268666	24.1927092	22.8457388235294	21.9223848	20.869326	20.0410344	19.371654	18.7106172
20.425625	26.4754188	24.475506	22.9016529411765	22.0002276	20.9284044	20.0729028	19.4116896	18.7384752
20.436875	26.2734768	24.2521392	22.9297411764706	22.1396112	21.0253188	20.1813828	19.5365628	18.9053616
20.448125	26.3060856	24.3886464	22.9808282352941	22.0713228	21.0210792	20.1516168	19.4900196	18.8653392
20.459375	26.473944	24.3600924	22.9612588235294	22.1874084	21.1659024	20.2960248	19.65336	18.9914052
20.470625	25.9690752	23.9331132	22.7267776470588	21.92244	20.9096616	20.1085416	19.4566524	18.8310456
20.481875	26.680716	24.4681596	23.0448894117647	22.3236948	21.2540136	20.3700744	19.7530236	19.1158632
20.493125	27.0284688	24.4022256	23.19496	22.4077668	21.353016	20.5564236	19.8860184	19.2039624
20.504375	27.1736904	25.1946324	23.2968305882353	22.4825196	21.4434384	20.5544232	19.898862	19.29696
20.515625	27.404472	24.9909024	23.4483023529412	22.5090744	21.5989644	20.8060152	20.160564	19.4789652
20.526875	27.3340092	25.4328432	23.5736411764706	22.6772088	21.6306144	20.7569652	20.0713704	19.4742384
20.538125	26.5846764	24.8484696	23.4493670588235	22.6052256	21.6456996	20.6849784	19.9993836	19.2761148
20.549375	27.18855	25.0747236	23.6975364705882	22.6879404	21.5130324	20.7550092	20.0908428	19.3822116
20.560625	--	25.2123948	23.3575011764706	22.6129368	21.5286588	20.7939552	20.1983244	19.5977544
20.571875	26.5246416	24.623484	23.4726376470588	22.734732	21.720414	20.8522152	20.2506936	19.6083024
20.583125	26.6592852	24.8451996	23.5578647058823	22.9285404	21.8550492	21.0378516	20.4723984	19.7029668
20.594375	26.8794852	25.2780672	23.9822423529412	23.0347812	22.075242	21.284928	20.6415876	19.6633896
20.605625	--	--	24.4051352941176	23.3674164	22.0928976	21.0555264	20.4257508	19.7681124
20.616875	27.2282724	25.1144556	24.0303294117647	22.9851108	22.1242812	21.2083692	20.5558452	19.934274
20.628125	26.631792	24.7306416	23.7394011764706	22.7870736	21.9262416	21.0372132	20.3938728	19.7797296
20.639375	--	--	24.6601941176471	23.627568	22.7667348	21.5510856	20.9856312	20.276988
20.650625	26.159352	24.55794	23.5700811764706	22.7283168	21.8674824	21.1642344	20.5987812	20.0550924
20.661875	--	--	24.4879035294118	23.964228	23.1033924	22.4001444	21.3222888	20.7785988
20.673125	26.7927228	25.1913132	24.3995282352941	23.874084	23.0132472	22.3099992	21.7445448	20.6884524
20.684375	--	--	--	--	22.409184	21.7059348	21.1404816	20.5967904
20.695625	--	25.0064832	24.2183188235294	23.1768444	21.8036052	20.935398	20.3699448	19.8262536
20.706875	--	--	--	--	--	--	--	--
20.718125	26.4169932	24.815586	23.5288082352941	22.9859424	22.1251032	21.1221168	20.5566624	20.01297
20.729375	--	--	--	--	--	--	--	--
20.740625	--	--	--	--	--	21.7372824	21.1718292	20.6281356
20.751875	--	--	--	--	--	--	--	--
20.763125	--	--	--	--	--	--	--	--
20.774375	--	--	--	--	--	--	--	--
20.785625	--	--	--	--	--	21.325134	20.7596796	20.2159848
20.796875	25.7010564	24.0996516	23.3292611764706	22.7823984	21.9215544	21.2183028	20.6528496	20.1091536
20.808125	--	--	--	--	--	--	--	--
20.819375	--	--	--	22.5641844	21.7033404	21.0000876	20.4346344	19.8909384
20.830625	--	--	--	--	--	--	--	--
20.841875	--	--	--	--	--	--	--	--
20.853125	--	--	--	--	--	--	--	--
20.864375	--	--	--	--	--	20.5454424	19.9799892	19.436292
20.875625	--	--	--	--	--	--	--	--
20.886875	--	--	--	--	--	--	--	--
20.898125	--	--	--	--	--	--	--	--
20.909375	--	--	--	--	--	--	--	--
20.920625	--	22.8243396	22.0789517647059	21.5070768	20.6462316	19.9429776	19.3775244	18.8338272
20.931875	--	--	--	--	--	--	--	--
20.943125	--	--	--	--	--	--	--	--
20.954375	--	--	--	--	--	--	--	--
20.965625	--	--	--	--	--	--	--	--
20.976875	--	--	--	--	--	--	--	--
20.988125	--	22.0512792	21.3210482352941	20.734014	19.8731676	19.1699148	18.6044604	18.0607632
20.999375	--	--	--	--	--	--	--	--
21.010625	--	--	--	--	--	--	--	--
21.021875	--	--	--	--	--	--	--	--
21.033125	--	--	--	--	--	--	--	--
21.044375	--	--	--	--	--	--	--	--
21.055625	--	--	--	--	--	--	--	--
21.066875	--	--	--	--	--	--	--	--
21.078125	--	--	--	--	--	--	--	--
21.089375	--	--	--	--	--	--	--	--
21.100625	--	--	--	--	--	--	--	--
21.111875	--	--	--	--	--	--	--	--
21.123125	--	--	19.6444517647059	19.0238844	18.163038	17.459784	16.8943308	16.3506324
21.134375	--	--	--	--	--	--	16.7419488	16.1982504
21.145625	--	--	--	--	--	--	--	--
21.156875	--	--	--	--	--	--	--	--
21.168125	--	--	--	--	--	--	--	--
21.179375	--	--	--	--	--	--	--	--
21.190625	--	--	--	--	--	--	--	--
21.201875	--	--	--	--	--	--	--	--
21.213125	--	--	--	--	--	--	--	--
21.224375	--	--	--	--	--	--	--	--
21.235625	--	--	--	--	--	--	--	--
21.246875	--	--	--	--	--	--	--	--
21.258125	--	--	--	17.0950668	16.2342192	15.5309652	14.965512	14.4218136
21.269375	--	--	--	--	--	--	--	--
21.280625	--	--	--	--	--	--	--	--
21.291875	--	--	--	--	--	--	--	--
21.303125	19.3221972	17.720796	17.0754752941176	16.4035284	15.5426808	14.8394268	14.2739736	13.7302752
21.314375	--	--	--	--	--	--	--	--
21.325625	--	--	--	--	--	--	--	--
21.336875	--	--	--	--	--	--	--	--
21.348125	--	--	--	--	--	--	--	--
21.359375	--	--	--	--	--	--	--	--
21.370625	--	--	--	--	--	--	--	--
21.381875	--	--	--	--	--	--	--	--
21.393125	--	--	--	--	--	--	--	--
21.404375	--	--	--	--	--	--	--	--
21.415625	--	--	--	--	--	--	--	--
21.426875	--	--	--	--	--	--	--	--
21.438125	--	--	--	--	--	--	--	--
21.449375	--	--	--	--	--	--	--	--
21.460625	--	--	--	--	--	--	--	--
21.471875	--	--	--	--	--	--	--	--
21.483125	--	--	--	--	--	--	--	--
[truncated: 1 more rows]
