# Supplementary material for: Exploration of the selective binding mechanism of protein kinase Aurora A selectivity via a comprehensive molecular modeling study
Source: PeerJ. 2019 Oct 22;7:e7832. doi: 10.7717/peerj.7832 (PMC6814069; doi:10.7717/peerj.7832)
Supplement: Data S1 — The raw data are corresponding to figure order. pse and pdb format files can be opened in PyMol 1.8. cdx files can be opened in Chemdraw 16.0. csv files can be opened in Excel. [file peerj-07-7832-s004.zip › Raw-data/Figure 12/Figure 12C.csv]

RC	1	2	3	4	5	6	7	8
-0.994375000000002	--	--	--	--	--	--	--	--
-0.983125000000001	--	--	--	--	--	--	--	--
-0.971875000000001	--	--	--	--	--	--	--	--
-0.960625	--	--	--	--	--	--	--	--
-0.949375	--	--	--	--	--	--	--	--
-0.938125000000003	--	--	--	--	--	--	--	--
-0.926875000000003	--	--	--	--	--	--	--	--
-0.915625000000002	--	--	--	--	--	--	--	--
-0.904375000000002	--	--	--	--	--	--	--	--
-0.893125000000001	--	--	--	--	--	--	--	--
-0.881875000000001	--	--	--	--	--	--	--	--
-0.870625	--	--	--	--	--	--	--	--
-0.859375	--	--	--	--	--	--	--	--
-0.848125000000003	--	--	--	--	--	--	--	--
-0.836875000000003	--	--	--	--	--	--	--	--
-0.825625000000002	--	--	--	--	--	--	--	--
-0.814375000000002	--	--	--	--	--	--	--	--
-0.803125000000001	--	--	--	--	--	--	--	--
-0.791875000000001	--	--	--	--	--	--	--	--
-0.780625000000001	--	--	--	--	--	--	--	--
-0.769375	--	--	--	--	--	--	--	--
-0.758125	--	--	--	--	--	--	--	--
-0.746875000000003	--	--	--	--	--	--	--	--
-0.735625000000002	--	--	--	--	--	--	--	--
-0.724375000000002	--	--	--	--	--	--	--	--
-0.713125000000002	--	--	--	--	--	--	--	--
-0.701875000000001	--	--	--	--	--	--	--	--
-0.690625000000001	--	--	--	--	--	--	--	--
-0.679375	--	--	--	--	--	--	--	--
-0.668125	--	--	--	--	--	--	--	--
-0.656875000000003	--	--	--	--	--	--	--	--
-0.645625000000003	--	--	--	--	--	--	--	--
-0.634375000000002	--	--	--	--	--	--	--	--
-0.623125000000002	--	--	--	--	--	--	--	--
-0.611875000000001	--	--	--	--	--	--	--	--
-0.600625000000001	--	--	--	--	--	--	--	--
-0.589375	--	--	4.15444998	4.38495	4.58434482	4.67148983117647	4.77933867267915	4.40394294
-0.578125	--	--	--	--	4.67509638	4.76090544970588	4.86829800999902	4.49469036
-0.566875000000003	3.40060152	3.98457198	3.40031586	3.63078138	3.8301555	3.92838881117647	4.04000174492697	3.99444174
-0.555625000000003	--	--	--	--	--	--	--	5.26024536
-0.544375000000002	3.57358176	4.15747356	4.50717798	4.73760072	4.93694862	5.01890420205882	5.12497855112244	5.34579156
-0.533125000000002	--	--	4.00177368	4.23217296	4.08681066	4.18126691117647	4.05183881972356	4.25108172
-0.521875000000001	--	4.32346548	4.6731699	4.90354296	5.1028605	5.18237348205882	5.28761048916773	4.92242964
-0.510625000000001	3.82012842	4.40387532	3.57505422	3.8053983	4.00469928	4.10035897235294	3.87317610038231	3.93777894
-0.499375000000001	--	--	4.24300458	4.47331692	4.67259858	4.41880752882353	4.28816229781394	4.49215392
-0.488125	--	4.55953104	4.31997408	4.55025192	4.7495115	4.06670761147059	3.8971816880698	3.87966576
-0.476875	3.4619646	3.4562583	3.11656992	3.3468105	3.3754524	3.22056672	3.33573502597784	3.23453784
-0.465625000000003	3.53557794	3.7743621	3.68980122	3.91999902	3.9642156	3.93134345205882	3.93161742966376	3.4876395
-0.454375000000002	3.01822698	3.0123606	3.01737	3.17947722	3.31565976	3.2588138867647	3.15890536221939	3.19818036
-0.443125000000002	3.3330036	3.67174254	2.74279278	2.84184918	2.89278084	2.90985353029412	2.96907926673855	3.015507
-0.431875000000002	2.96725254	3.26441484	2.76524538	2.99529552	2.9958144	2.97717528794118	2.98226644446623	2.85148986
-0.420625000000001	3.03407904	2.94688788	2.53323012	2.64577464	2.76633144	2.80935630882353	2.69247456131752	2.62417074
-0.409375000000001	2.0588565	2.38485666	2.33039358	2.53764612	2.672094	2.60451525794118	2.61557280658759	2.55615882
-0.398125	2.35037598	2.48597754	2.22731724	2.38477524	2.51706756	2.53066963147059	2.52081127340457	2.4756234
-0.386875	2.4802119	2.47365276	2.07321816	2.27417376	2.37931872	2.37151877735294	2.31787916870895	2.28550632
-0.375625000000003	2.24423052	2.40257172	1.99795986	2.19094872	2.2883919	2.20575975264706	2.24063921184198	2.17984662
-0.364375000000003	2.12305548	2.40221292	1.84678362	2.01968382	2.09140932	2.05986875029412	2.01300752867366	1.9890768
-0.353125000000002	1.8217863	2.077176	1.7681871	1.98117354	2.03731194	1.99006688911765	1.99320782276247	2.0075412
-0.341875000000002	1.6662672	1.95336792	1.65711918	1.84633236	1.93480554	1.86942834441176	1.82530534261347	1.78336572
-0.330625000000001	1.64067234	1.79957796	1.4727567	1.64198472	1.68241596	1.65420186	1.62035078913832	1.57279152
-0.319375000000001	1.62019866	1.73344008	1.51926684	1.66971582	1.69469658	1.66966171588235	1.67077266934614	1.6005792
-0.308125	1.44347448	1.53393348	1.32089322	1.49045382	1.5687081	1.54893750970588	1.51917288501127	1.46448222
-0.296875	1.45324764	1.42612098	1.26449952	1.4061372	1.44035844	1.44452841441176	1.4243734731889	1.3803519
-0.285625000000003	1.14308988	1.30970694	1.03014516	1.18625076	1.24995432	1.22830254617647	1.22797678658955	1.21271502
-0.274375000000003	1.13222928	1.19652348	1.00731858	1.120008	1.19900334	1.19214388764706	1.17842882070385	1.1531832
-0.263125000000002	1.16848188	1.23591972	1.00701222	1.13632512	1.1876556	1.15625717029412	1.13135920007842	1.10077632
-0.251875000000002	0.96446682	1.07903442	0.93315738	1.0608474	1.12390098	1.04311332441176	1.03305871973336	0.98653854
-0.240625000000001	0.8868708	0.97804878	0.78061908	0.91541196	0.9464454	0.919937568529412	0.88655496519949	0.84831222
-0.229375000000001	0.77051058	0.9181623	0.77607198	0.89485272	0.94639572	0.887462353235294	0.857247720811685	0.8334855
-0.218125000000001	0.72863034	0.82710852	0.7313586	0.83342064	0.87803604	0.82280154	0.791873247720812	0.76682046
-0.206875	0.65119026	0.68914302	0.5740455	0.67561626	0.70947042	0.671534260588235	0.673436212136065	0.65910732
-0.195625	0.58879218	0.6284382	0.52668666	0.61308156	0.63290526	0.585131750294118	0.570998843250662	0.5345085
-0.184375000000003	0.50864454	0.56876976	0.46905786	0.56681292	0.59892828	0.56092626617647	0.550620135280855	0.53741064
-0.173125000000002	0.50289684	0.57665094	0.48743532	0.5621844	0.57658746	0.52961088	0.506571336143515	0.48992484
-0.161875000000002	0.5142915	0.5368338	0.4467267	0.51691764	0.52913064	0.494640604411765	0.474865562199784	0.45045546
-0.150625000000002	0.2702385	0.33780468	0.25851816	0.33728304	0.35934234	0.346007075294118	0.335280070581315	0.30750126
-0.139375000000001	0.41150634	0.43932438	0.35499258	0.40368864	0.41508054	0.369674115882353	0.360787275757279	0.34919796
-0.128125000000001	0.33132558	0.32625408	0.27843984	0.32494584	0.32538468	0.304299457058823	0.293090030389178	0.27269904
-0.116875	0.2668092	0.3143226	0.23064078	0.2872056	0.29858922	0.268967499705882	0.254471404764239	0.23789268
-0.105625	0.19841502	0.24527154	0.15411978	0.18346824	0.1919511	0.166069037647059	0.161905479854916	0.14587152
-0.094375000000003	0.17786544	0.21989058	0.17489292	0.20975448	0.2163288	0.198477627352941	0.193558494265268	0.18052194
-0.0831250000000026	0.15336216	0.18087522	0.12225006	0.16056852	0.17892942	0.161156420294118	0.163753416331732	0.15149088
-0.0718750000000021	0.1714443	0.16278204	0.13138566	0.15640368	0.16364178	0.154923528529412	0.147289736300363	0.13688772
-0.0606250000000017	0.09614598	0.12810678	0.0973452	0.1120077	0.11777886	0.104247290294118	0.105121341044996	0.10495866
-0.0493750000000013	0.05801796	0.02052612	0.0111297	0.02964102	0.03609666	0.0199985541176471	0.0235036957161063	0.02206068
-0.0381250000000009	0.07843644	0.0844215	0.07749114	0.0776802	0.08035188	0.065234609117647	0.0676985981766493	0.06167358
-0.0268750000000004	0.0688137	0.065757	0.08505492	0.07308756	0.08056026	0.074827334117647	0.0768097637486521	0.07824048
-0.015625	0.0358524	0	0	0	0	0	0	0
-0.00437500000000313	0.08082108	0.07675008	0.09392694	0.07814526	0.07748838	0.073486664117647	0.0743774139790216	0.08043468
0.0068749999999973	0.03126252	0.05360748	0.0776595	0.07106724	0.0788049	0.0770341367647059	0.0812320948926576	0.09240342
0.0181249999999977	0.0430698	0.042987	0.0824136	0.07408392	0.06767106	0.06916008	0.0660116459170669	0.07594278
0.0293749999999982	0.12617616	0.09894186	0.1244001	0.07250244	0.07495746	0.0880531932352941	0.0901971571414567	0.10187574
0.0406249999999986	0	0.00331476	0.0566145	0.0060306	0.0187266	0.0175524432352941	0.026586746397412	0.03890358
0.051874999999999	0.07221126	0.07175448	0.13434714	0.08515566	0.08824272	0.0959558038235294	0.106624311342025	0.12394884
0.0631249999999994	0.15318276	0.1356816	0.20180016	0.1508064	0.13860996	0.143153914411765	0.153242093912362	0.17138634
0.0743749999999999	0.00833796	0.02338134	0.10767312	0.05804004	0.06639456	0.0797589873529412	0.0921452014508381	0.1147746
0.0856250000000003	0.13465626	0.14307564	0.21949452	0.16723668	0.17716716	0.184917280588235	0.195371257719831	0.22698792
0.0968749999999972	0.15374166	0.14601918	0.22193988	0.16572144	0.17886594	0.198023485588235	0.205138535437702	0.24131508
0.108124999999998	0.1926756	0.192027	0.26682438	0.2024667	0.21239442	0.226657531764706	0.23826746397412	0.27097542
0.119374999999998	0.18501936	0.1882251	0.29628048	0.23333592	0.2387814	0.267976274117647	0.286060837172826	0.31935684
0.130624999999998	0.0546825	0.13079502	0.22392156	0.1559331	0.18144102	0.203043519705882	0.214150945985688	0.2540235
0.141874999999999	0.19997718	0.2166393	0.32954814	0.27453582	0.28539504	0.310238652352941	0.329611802764435	0.37414146
0.153124999999999	0.24610644	0.246054	0.34656906	0.29690562	0.32084862	0.345819435882353	0.368967709048132	0.40897542
0.164375	0.18713076	0.2216349	0.30993006	0.24302352	0.2699004	0.312556950882353	0.330331496912067	0.37810068
0.175625	0.30353238	0.31831632	0.41298432	0.348726	0.37719126	0.406868870294118	0.428761846877757	0.48483126
0.186874999999997	0.21760944	0.26406714	0.37210872	0.330096	0.37176096	0.404354774117647	0.432506420939124	0.4833105
0.198124999999997	0.32112738	0.32951364	0.41690076	0.34688784	0.37616178	0.408127957941176	0.431555396529752	0.48775134
0.209374999999998	0.2647116	0.25946208	0.34650834	0.30274716	0.34091796	0.371740868823529	0.393522537006176	0.44730354
0.220624999999998	0.350589	0.3383829	0.40858212	0.36308076	0.40155516	0.437464972058823	0.472610430349966	0.52796868
0.231874999999999	0.40406814	0.36047808	0.43768356	0.39551214	0.4372116	0.46650693	0.491988059994118	0.54119184
0.243124999999999	0.41725956	0.40570758	0.45906942	0.41261034	0.4557726	0.479853802941176	0.495487775708264	0.54812358
0.254375	0.36448284	0.33226398	0.38636826	0.33117102	0.37434708	0.393511119705882	0.412552494853446	0.45664614
0.265625	0.52354854	0.412689	0.4757412	0.42002094	0.4656948	0.485685581470588	0.497584628957945	0.54340536
0.276874999999997	0.44436828	0.3990822	0.45164916	0.39442332	0.4331268	0.456693932647059	0.472411567493383	0.5170032
0.288124999999997	0.55848462	0.4468923	0.489279	0.42266502	0.4581462	0.471272699117647	0.479941299872561	0.51788502
0.299374999999998	0.44991864	0.38151618	0.41892384	0.3532938	0.37521096	0.380540885294118	0.386416233702578	0.42795042
0.310624999999998	0.5971812	0.4927152	0.49558698	0.42079926	0.44249976	0.444573514411765	0.453066405254387	0.48332292
0.321874999999999	0.63576462	0.48122394	0.48264672	0.41340246	0.42332466	0.415897317352941	0.420891206744437	0.45429738
0.333124999999999	0.67211796	0.49090464	0.51934092	0.42761646	0.4300218	0.427948390588235	0.433255876874816	0.45658266
0.344374999999999	0.69680754	0.48053256	0.48148062	0.3910161	0.38370624	0.374516028529412	0.366390608763847	0.39362982
0.355625	0.7579236	0.53406828	0.5216331	0.4359903	0.41989122	0.415195709117647	0.41057063033036	0.4250262
0.366875	0.8323884	0.5894532	0.57196722	0.4743543	0.44475882	0.432279053823529	0.428153083031075	0.4505838
0.378124999999997	0.9030582	0.65379846	0.61897416	0.50589006	0.47906976	0.470856629117647	0.452824252524262	0.46834854
0.389374999999998	0.93025524	0.61553796	0.5815044	0.44974614	0.4054233	0.388485646764706	0.365067562003725	0.3760086
0.400624999999998	1.0349655	0.71625726	0.6918837	0.55176402	0.49734234	0.474425857058823	0.455282305656308	0.46875978
0.411874999999998	1.05060918	0.74979402	0.70536354	0.5552085	0.49098468	0.470247480882353	0.447874326046466	0.4568076
0.423124999999999	1.09524528	0.77584428	0.7327593	0.57785016	0.5142432	0.4798674	0.441318615821978	0.45697872
0.434374999999999	1.0961271	0.73595952	0.69097842	0.53087634	0.44584764	0.43555050617647	0.407501107734536	0.40099764
0.445625	1.19277954	0.83310048	0.77737884	0.60735732	0.50840718	0.495538010294118	0.46462480149005	0.4710285
0.456875	1.28952168	0.88671486	0.86472594	0.67726812	0.57433116	0.541897182352941	0.50804048622684	0.50933868
0.468124999999997	1.27403808	0.92908224	0.87397746	0.70315692	0.59184474	0.565455446470588	0.535612077247329	0.53762454
0.479374999999997	1.2909555	0.87926286	0.83330196	0.6518016	0.52870698	0.502831472647059	0.469991393000686	0.47223462
0.490624999999998	1.37680668	1.00040892	0.94636812	0.76602282	0.64978128	0.62747979	0.591374845603372	0.59117406
0.501874999999998	1.43992788	1.0396851	1.01139924	0.80309238	0.66949044	0.645559799117647	0.605446760121557	0.60909888
0.513124999999999	1.50465264	1.09406124	1.02887142	0.84131286	0.70347846	0.672960592058823	0.635001568473679	0.63586398
0.524374999999999	1.4004309	1.00906566	0.9594312	0.77491968	0.63628074	0.614228096470588	0.585330497010097	0.5852994
0.535625	1.53382308	1.15508622	1.11805116	0.92042136	0.77058786	0.741322524705882	0.699944495637682	0.70362888
0.546875	1.57149984	1.15775238	1.1320278	0.9438786	0.79434732	0.770293777941176	0.734215194588766	0.73929222
0.558124999999997	1.62268404	1.21894848	1.18256754	0.97803774	0.82628604	0.804975795882353	0.761363356533673	0.76313172
0.569374999999997	1.5525897	1.14399792	1.10213148	0.9053214	0.74414292	0.725199132352941	0.687697519850995	0.69678132
0.580624999999998	1.53498918	1.2390951	1.20995226	1.02619008	0.86964702	0.842260290882353	0.812657798255073	0.81996426
0.591874999999998	1.66281996	1.31867418	1.2621894	1.06829802	0.92297298	0.895662739411765	0.860545868052152	0.87074274
0.603124999999999	1.65093402	1.31545878	1.27206744	1.06436778	0.90615906	0.881629215	0.849038878541319	0.8629623
0.614374999999999	1.6443045	1.30284006	1.26047958	1.07137818	0.90502056	0.878325129705882	0.844761297911969	0.858843
0.625624999999999	1.69998198	1.38299736	1.3694016	1.1691981	1.00936788	0.974183034705882	0.937981982158612	0.94891008
0.636875	1.78235556	1.43496954	1.38629832	1.18767354	1.02726786	0.991452659117647	0.956549279482404	0.9694914
0.648125	1.77564462	1.48446462	1.42389366	1.232616	1.06283598	1.02055172470588	0.985998568767768	0.992358
0.659374999999997	1.74556614	1.4153073	1.38271584	1.18233294	1.01146134	0.976615548529412	0.936430310753848	0.94493154
0.670624999999998	1.78017102	1.49401836	1.45444548	1.26765144	1.10635014	1.06685106970588	1.02333337908048	1.03401468
0.681874999999998	1.82557578	1.57683078	1.53549426	1.34096946	1.16658024	1.11762656647059	1.06692357611999	1.07250288
0.693124999999998	1.87862712	1.58322018	1.54367766	1.36193718	1.19242074	1.13593908529412	1.07912726203313	1.08286116
0.704374999999999	1.9161576	1.6124748	1.53119556	1.34208588	1.163892	1.11256438147059	1.05557080678365	1.05862974
0.715624999999999	1.96433478	1.72387254	1.65706674	1.47114762	1.2766173	1.20675936617647	1.13841815508283	1.13798802
0.726875	2.03116956	1.74631272	1.68857214	1.49223816	1.30833246	1.25192335676471	1.1796179394177	1.17588972
0.738125	2.07847044	1.82678742	1.75193346	1.55054178	1.3714095	1.30329848382353	1.22733014410352	1.2201063
0.749374999999997	2.03954064	1.78911066	1.7298231	1.5397074	1.35295614	1.27970622705882	1.19840845015195	1.17533634
0.760624999999997	2.19929772	1.95469962	1.88656488	1.68798288	1.48590396	1.40381746058824	1.33025993530046	1.30893414
0.771874999999998	2.23820406	1.99396614	1.91350248	1.71802548	1.51505232	1.43215237147059	1.34848091363592	1.32419418
0.783124999999998	2.29305216	2.03192856	1.9766913	1.77159708	1.58377494	1.49810082617647	1.40671796882659	1.36839834
0.794374999999999	2.30120796	2.07127788	2.01994326	1.80694716	1.59655512	1.51060060235294	1.40801666503284	1.37035794
0.805624999999999	2.40270834	2.19399162	2.1140082	1.92826848	1.69932096	1.60248000794118	1.50835582786001	1.46035464
0.816875	2.45754264	2.26888008	2.2043775	2.0166423	1.80058122	1.69158833294118	1.58031712577198	1.52634762
0.828125	2.53043148	2.34443508	2.26331454	2.06602146	1.84756332	1.746777435	1.64102711498873	1.58428968
0.839374999999997	2.5279254	2.31406542	2.25727566	2.07047196	1.84217856	1.72833846352941	1.61567007156161	1.54833102
0.850624999999997	2.68145592	2.47780656	2.41175976	2.21682786	1.99313952	1.86235787382353	1.74708865797471	1.666419
0.861874999999998	2.7553287	2.53445556	2.47190016	2.2852662	2.06214642	1.93405788441176	1.810144417214	1.74075546
0.873124999999998	2.74633386	2.55893952	2.50805064	2.32640124	2.10165444	1.97787304676471	1.86024027056171	1.76867424
0.884374999999999	2.74221042	2.55914514	2.52806616	2.34055452	2.11775352	1.99435812088235	1.86589365748456	1.77396102
0.895624999999999	2.87435784	2.70376086	2.66465718	2.46934716	2.24785716	2.12381299852941	1.99294402509558	1.90645896
0.906874999999999	2.94303906	2.76319746	2.7413562	2.53932558	2.30798238	2.18691830823529	2.05439670620527	1.9603107
0.918125	3.03665826	2.83431714	2.8048707	2.60139798	2.36889558	2.23387983	2.10104425056367	2.00210262
0.929375	2.9943309	2.7778848	2.73605148	2.55815706	2.34541212	2.22377721529412	2.09462923242819	1.99253646
0.940624999999997	3.14306178	2.93760462	2.90133408	2.7176202	2.49277266	2.34154134176471	2.21078137437506	2.11145382
0.951874999999998	3.21247992	2.98823406	2.9485839	2.73881976	2.5166991	2.38586639382353	2.26597055190668	2.16296232
0.963124999999998	3.18783726	3.00333954	2.96667156	2.7692046	2.56302984	2.44037020411765	2.31368275659249	2.20252416
0.974374999999998	3.25326996	3.00453048	2.96108946	2.7599241	2.54898972	2.42540936029412	2.30055239682384	2.19591948
0.985624999999999	3.3819315	3.1161918	3.06192882	2.84965584	2.63832954	2.50573942411765	2.38183454563278	2.28358536
0.996874999999999	3.4078755	3.15308472	3.09355566	2.88736572	2.67816324	2.55659650323529	2.42654486815018	2.33301144
1.008125	3.48086094	3.22318458	3.14420442	2.93706642	2.7255207	2.60301006352941	2.47260394079012	2.37510144
1.019375	3.52737936	3.2107563	3.12406056	2.92076172	2.70175296	2.57708863058823	2.44197364964219	2.350071
1.030625	3.67218	3.36056772	3.25612518	3.04656942	2.81523312	2.67668572676471	2.53535802372316	2.44389858
1.041875	3.74929854	3.4185222	3.30288786	3.08744916	2.86524294	2.73191290058823	2.59401850798941	2.50080426
1.053125	3.81961644	3.50038104	3.35904282	3.1323309	2.90252502	2.76864127588235	2.6318213900598	2.54075388
1.064375	3.97686054	3.601731	3.45684756	3.2078859	2.96836068	2.82736969235294	2.69295751396922	2.59946736
1.075625	3.87369036	3.53336856	3.38657658	3.14407332	2.89547046	2.76192568852941	2.62770614645623	2.53454802
1.086875	4.06153872	3.70096404	3.54204048	3.29153046	3.03714816	2.88807784058823	2.75061962552691	2.65883496
1.098125	4.15719342	3.76481388	3.57443046	3.31444674	3.06223242	2.92299508764706	2.77239713753554	2.67910578
1.109375	4.25988474	3.82855884	3.6189396	3.35523264	3.07628634	2.93461377441176	2.78798690324478	2.68672062
1.120625	4.37399142	3.95475294	3.73583802	3.46485846	3.19471518	3.05237790088235	2.88626979707872	2.79400458
1.131875	4.44076272	3.99670218	3.76735308	3.5139285	3.2398743	3.08252258029412	2.92493577100284	2.8303455
1.143125	4.55267382	4.13698056	3.88861368	3.61186986	3.32472498	3.17257998	3.00086756200372	2.8952538
1.154375	4.6642965	4.19891772	3.94518816	3.67131612	3.36894018	3.20565346588235	3.03816314086854	2.93257728
1.165625	4.74412812	4.23639576	3.96282732	3.68009706	3.36458904	3.19558076470588	3.02517753161455	2.91762084
1.176875	4.86307446	4.3858815	4.11435822	3.83223516	3.520863	3.34738376823529	3.16432065483776	3.06037494
1.188125	4.9687797	4.51653714	4.20833898	3.92761248	3.59826858	3.40964334088235	3.22909718655034	3.1215669
1.199375	4.98855234	4.4766993	4.19980644	3.90872028	3.57268476	3.39258175147059	3.21833288893246	3.0977688
1.210625	5.2043457	4.6867146	4.37006946	4.07005884	3.7245717	3.54238870676471	3.34750716596412	3.22117254
1.221875	5.21670084	4.71595128	4.39515786	4.10890584	3.76594686	3.58408952647059	3.3901138711891	3.27613518
1.233125	5.34833076	4.80096066	4.48885296	4.19646408	3.85198848	3.65725665970588	3.46568716792471	3.34653036
1.244375	5.42990118	4.93085178	4.62782862	4.31965668	3.9546936	3.76769877	3.56703282031173	3.44668662
1.255625	5.4327219	4.88228682	4.56974718	4.26791082	3.91849206	3.73034221058823	3.53405270071562	3.410877
1.266875	5.50777596	5.01086832	4.72057152	4.43419116	4.08107676	3.87759835764706	3.67502076267033	3.54899844
1.278125	5.56479894	5.06312754	4.78169034	4.4885742	4.12166808	3.932346915	3.73049402999706	3.61171392
1.289375	5.59185246	5.13002028	4.8378867	4.54979376	4.16876334	3.9671268317647	3.75773418292324	3.63164388
1.300625	5.68325952	5.2504722	4.9468998	4.66029312	4.28725014	4.09925489117647	3.8836793059504	3.75505314
1.311875	5.77382754	5.28673308	5.00633088	4.73142936	4.35685044	4.16640396617647	3.96084621115577	3.84107544
1.323125	5.89272006	5.41859346	5.1102159	4.80857688	4.43571054	4.2277022267647	4.02180782276247	3.89448282
1.334375	5.9209659	5.41876872	5.12081844	4.8358788	4.46520942	4.25947991294118	4.05292783060484	3.9328413
1.345625	5.90037768	5.44885686	5.1600891	4.85694588	4.4970129	4.28989789323529	4.07786685619057	3.95302794
1.356875	6.04122738	5.59529142	5.29157136	4.98334698	4.62305796	4.41699232147059	4.20870102931085	4.08560178
1.368125	6.07700664	5.63229336	5.35781136	5.0671254	4.68574722	4.48281840264706	4.26325168120773	4.1465688
1.379375	6.13025946	5.64998358	5.33825814	5.03650044	4.64527596	4.437409665	4.23666764042741	4.12473582
1.390625	6.21648462	5.75494914	5.47280676	5.17372764	4.80466182	4.58679647117647	4.38783723164396	4.27751424
1.401875	6.303978	5.81627082	5.54827758	5.23290756	4.85826516	4.65354443294118	4.4417750612685	4.32462882
1.413125	6.41533848	5.90526288	5.59717512	5.30235054	4.92239652	4.71384466941176	4.50411247916871	4.39461276
1.424375	6.446808	5.93111994	5.6057808	5.30268588	4.90397628	4.68546896735294	4.48032469365748	4.36480476
1.435625	6.58363914	6.06792762	5.74861356	5.41532424	5.03295936	4.81263817941176	4.61214371140084	4.4906235
1.446875	6.62758524	6.12530388	5.79590064	5.47044006	5.0811462	4.86849217764706	4.66434453484952	4.5467895
1.458125	6.72566322	6.20025858	5.87678244	5.5370016	5.14530516	4.93152406323529	4.7207147142437	4.59962832
1.469375	6.71301966	6.22797174	5.86765512	5.53453968	5.14156536	4.92568140705882	4.71239900009803	4.59324444
1.480625	6.94481688	6.39846384	6.0462078	5.6869731	5.29942218	5.08707713558823	4.87236996372905	4.74379692
1.491875	7.04409822	6.50348322	6.13164774	5.77158228	5.37732594	5.15429963470588	4.94557855112244	4.8197535
1.503125	7.10923974	6.56980326	6.17345208	5.8299411	5.43043248	5.19914273470588	4.98372910498971	4.85773662
1.514375	7.13290398	6.59925246	6.20755326	5.84795838	5.4448935	5.21298726	5.00375202431134	4.87378464
1.525625	7.33711086	6.79374552	6.39380772	6.00136332	5.58232356	5.36839756323529	5.15834151553769	5.02820526
1.536875	7.45988808	6.89459454	6.46886316	6.08338362	5.67551634	5.45235396264706	5.24040829330458	5.1148113
1.548125	7.5218901	6.97515342	6.56927748	6.1561524	5.73443958	5.50939906323529	5.29571245956279	5.16963042
1.559375	7.55801712	7.02832344	6.55761786	6.16924446	5.74094766	5.52411380029412	5.30997647289481	5.17858524
1.570625	7.74773814	7.18589046	6.74233914	6.33189954	5.91218082	5.69266430117647	5.47387058131556	5.33257944
1.581875	7.84430778	7.29622146	6.84169086	6.42268284	6.00275436	5.78807078382353	5.58345077933536	5.43856344
1.593125	7.98500982	7.4199633	6.94041606	6.50715264	6.0860415	5.87236167088235	5.66191096951279	5.52124752
1.604375	8.1079209	7.45642014	6.97388796	6.54545178	6.11638218	5.89529990911764	5.68279833349671	5.53117938
1.615625	8.24182092	7.68365922	7.20574314	6.75570996	6.31940778	6.10215332470588	5.87885546515047	5.73013536
1.626875	8.33835054	7.76282292	7.2561504	6.809472	6.3705354	6.1631211767647	5.96110081364572	5.81030922
1.638125	8.45389104	7.84829046	7.36998246	6.9432078	6.49635414	6.27848270294118	6.06998431526321	5.91649746
1.649375	8.49986988	7.84666068	7.36996452	6.92953614	6.49693098	6.29399830676471	6.09054024115283	5.94345024
1.660625	8.69972838	8.07785622	7.55687172	7.10214102	6.67448178	6.47298047117647	6.26140537202235	6.1123512
1.671875	8.73693456	8.15333808	7.65419484	7.18968684	6.76149216	6.55111189058823	6.35455841584158	6.20532042
1.683125	8.9080656	8.32830552	7.80716094	7.3415448	6.89592624	6.6806891417647	6.47913179100088	6.33647148
1.694375	8.9337405	8.296422	7.77468954	7.3334718	6.90675924	6.70344517941176	6.49618800117635	6.34474182
1.705625	9.06500886	8.44573938	7.93175562	7.48370688	7.04985282	6.848812695	6.65132267424762	6.50659788
1.716875	9.13469748	8.5135926	8.03218236	7.58943144	7.17154812	6.96431427088235	6.76702974218214	6.62561046
1.728125	9.20704536	8.6154435	8.1449739	7.69726326	7.2704472	7.06320432	6.87119329477502	6.7437909
1.739375	9.23701482	8.63295984	8.13491646	7.70113554	7.2969777	7.0850860667647	6.88572651700814	6.75602874
1.750625	9.3280893	8.73621144	8.22586122	7.82099544	7.42379694	7.21705232117647	7.03148622684051	6.90610926
1.761875	9.39670152	8.79355044	8.30934018	7.88840154	7.49763522	7.30153220735294	7.12163062444858	7.00364766
1.773125	9.45143646	8.87202276	8.39419224	7.96406418	7.57737852	7.37308808911764	7.18656408195275	7.07127594
1.784375	9.50413038	8.89086114	8.4202839	7.98255618	7.58704128	7.38479107764706	7.19259219684345	7.07359986
1.795625	9.59217852	9.00236514	8.52878778	8.09644344	7.71307668	7.5104020667647	7.32408789334379	7.22251152
1.806875	9.6350082	9.0291951	8.53378752	8.11881876	7.73659188	7.53439135764706	7.34959509851975	7.25408868
1.818125	9.67247244	9.11916834	8.64352512	8.21294994	7.83724494	7.63300538647059	7.43474763258504	7.34402742
1.829375	9.6416598	9.04125078	8.5805433	8.16924948	7.78704744	7.57983000882353	7.38822184099598	7.30500654
1.840625	9.72725568	9.18429468	8.73788538	8.31793068	7.91827854	7.70346398558823	7.51202546809136	7.42803768
1.851875	9.88933668	9.2814591	8.80099002	8.3778558	7.98557838	7.76182256205882	7.55609997059112	7.47229566
1.863125	9.89568054	9.33495894	8.88018408	8.4638505	8.07103212	7.84617463588235	7.64657445348495	7.56443826
1.874375	9.92008032	9.31288032	8.83625178	8.40713526	8.0063598	7.77556782882353	7.58592804626997	7.50551364
1.885625	10.02786936	9.47704788	9.00787548	8.56767618	8.15487678	7.92766044970588	7.71281201842957	7.63681374
1.896875	10.1295726	9.5475231	9.07568316	8.65235298	8.2406769	8.00427851647059	7.79296863052642	7.7170497
1.908125	10.21845012	9.63780822	9.14018298	8.68770168	8.2668831	8.02435593352941	7.81113955494559	7.72952214
1.919375	10.2161607	9.65264322	9.1465434	8.6822562	8.26077798	8.00822574264706	7.79317696304284	7.70995098
1.930625	10.3854246	9.76627104	9.26269938	8.81632596	8.37712164	8.12752769647059	7.91176010195079	7.82747868
1.941875	10.45734606	9.86107704	9.34398276	8.89931364	8.46816024	8.20067443411765	7.9694844427017	7.88168922
1.953125	10.59807294	9.95003874	9.46294152	8.99189094	8.53392	8.26787517794117	8.0313050877365	7.94352012
1.964375	10.57061784	9.95699118	9.442995	8.99510082	8.54421066	8.27049261176471	8.03083160474463	7.93465638
1.975625	10.71827922	10.14502584	9.63993894	9.17653356	8.7159282	8.42188770352941	8.18238945201451	8.08415316
1.986875	10.82461788	10.22801076	9.71300856	9.24478836	8.78251872	8.49305878852941	8.24487297323792	8.14153218
1.998125	10.8586059	10.29082422	9.78616374	9.3103011	8.83575498	8.53138345852941	8.28168559945103	8.17807182
2.009375	10.95773268	10.35069828	9.84349722	9.35687058	8.87850324	8.57411493529412	8.30736596412116	8.19560886
2.020625	11.08720566	10.47901068	9.98105286	9.50475414	9.02349708	8.70978910764706	8.44313788844231	8.31773886
2.031875	11.22575214	10.6229157	10.12630476	9.63661038	9.12977778	8.81370598941176	8.53862452700715	8.42332128
2.043125	11.3291859	10.72718574	10.2327	9.73617462	9.22671312	8.89766918735294	8.62190747965886	8.48876226
2.054375	11.29986918	10.7191776	10.20575274	9.71974986	9.19862322	8.86874960294117	8.59551824330948	8.4556671
2.065625	11.49861126	10.8940167	10.40402424	9.9145755	9.38709258	9.05088900441176	8.76975998431526	8.62833822
2.076875	11.61524196	11.03569164	10.52697948	10.0432536	9.51524214	9.16332988235294	8.8832579158906	8.72937078
2.088125	11.7196914	11.13067152	10.63700826	10.14448902	9.61949976	9.25560360264706	8.96849702970297	8.8105962
2.099375	11.77613616	11.20596846	10.71021312	10.21923396	9.6692391	9.31052620235294	9.01207369865699	8.8407285
2.110625	11.89972758	11.36555718	10.88613966	10.39494246	9.8330589	9.46059966	9.16064319184394	8.98979058
2.121875	12.09705654	11.4940821	11.00874024	10.5228933	9.94562826	9.5689083917647	9.2658957553181	9.07840866
2.133125	12.2106333	11.58953394	11.09686842	10.59943638	10.03012152	9.66700709205882	9.3707221840996	9.17877468
2.144375	12.16185582	11.61565596	11.1460254	10.65307836	10.07799096	9.70168367117647	9.39507003234977	9.20181654
2.155625	12.45444756	11.84514306	11.36829234	10.88552142	10.29574944	9.90233818764706	9.58928328595236	9.38691732
2.166875	12.43307964	11.87887026	11.43371538	10.954923	10.39674198	10.0046846091176	9.69027179688266	9.47193774
2.178125	12.52812714	12.0051927	11.56477536	11.08092666	10.51117296	10.1204282126471	9.81199615723949	9.59236896
2.189375	12.56043708	12.05306904	11.62588314	11.17173756	10.59142962	10.2109941423529	9.90954582884031	9.6859026
2.200625	12.73126314	12.1972473	11.75484276	11.26982796	10.6805031	10.2871703047059	9.97735941574356	9.73697502
2.211875	12.75382338	12.28308744	11.90140704	11.44871184	10.87290822	10.4745500126471	10.1639604156455	9.92226348
2.223125	12.93789054	12.43759362	12.03138372	11.56073058	10.9938321	10.5800577502941	10.2758444466229	10.02215616
2.234375	12.88529184	12.4402239	12.04836186	11.62323768	11.04133308	10.6158724032353	10.3153166944417	10.06307454
2.245625	13.08196944	12.55809798	12.17163864	11.75622966	11.18609646	10.7886923805882	10.486709420645	10.23008076
2.256875	13.16057286	12.68231592	12.31857966	11.8761627	11.2842048	10.8984831917647	10.6048190765611	10.35263166
2.268125	13.29100356	12.80635032	12.43416018	12.00771534	11.4187755	11.0261459770588	10.7283954318204	10.46335596
2.279375	13.38942792	12.86793558	12.52020456	12.09887538	11.55793194	11.1644566191176	10.8564333496716	10.58298402
2.290625	13.34079258	12.8360079	12.49289712	12.08851848	11.5315836	11.1599532732353	10.8703321046956	10.61539332
2.301875	13.49559408	13.01449848	12.65455032	12.24106092	11.70286782	11.3276417205882	11.0430573473189	10.778904
2.313125	13.54864404	13.03985598	12.71176236	12.31363926	11.77477686	11.3996327082353	11.1236522693854	10.87510932
2.324375	13.64680068	13.09903728	12.74889954	12.33662592	11.80755876	11.4583570455882	11.1835965689638	10.92019806
2.335625	13.70005902	13.20019266	12.85301778	12.46248606	11.9432859	11.5922173702941	11.3212110185276	11.07135498
2.346875	13.83733866	13.28822838	12.94865316	12.5504652	12.02068458	11.6628241773529	11.3854802470346	11.16335268
2.358125	13.90228836	13.3530042	13.01184888	12.62204304	12.08977566	11.7315070005882	11.4602851485148	11.2347387
2.369375	14.0281761	13.44244614	13.07209278	12.680889	12.15507174	11.7962684320588	11.531676914028	11.33722164
2.380625	13.93680492	13.36667724	12.9981717	12.59188314	12.07242078	11.7277147808824	11.4542299774532	11.26725012
2.391875	14.19234918	13.5456039	13.1832297	12.7800006	12.2708013	11.9051917508824	11.6224990687188	11.43335934
2.403125	14.23921122	13.63823088	13.24262628	12.82034214	12.29778582	11.9456062888235	11.6598487599255	11.4908253
2.414375	14.2113435	13.58552178	13.20114072	12.7810356	12.2334309	11.8633739964706	11.5974815802372	11.4361083
2.425625	14.39923188	13.75038624	13.34170476	12.8967555	12.3540705	11.9874213238235	11.7001922164494	11.53516194
2.436875	14.47968312	13.81491228	13.392348	12.94751742	12.41284194	12.0366358782353	11.7507331438094	11.60137986
2.448125	14.53456572	13.86275136	13.43003028	12.9890568	12.44143002	12.0635961264706	11.7831748456034	11.62096068
2.459375	14.73887886	14.00866152	13.53587904	13.07287386	12.51279534	12.1182644611765	11.8262726203313	11.66960292
2.470625	14.70400764	13.94898204	13.4804955	13.00620192	12.43643166	12.0395361308824	11.7432926967944	11.60306484
2.481875	14.84221464	14.1115557	13.59397566	13.09556244	12.5320491	12.1422034429412	11.8455217331634	11.70314106
2.493125	14.94127518	14.20684608	13.6630971	13.16569266	12.563037	12.1541076679412	11.8514172728164	11.71619862
2.504375	15.01233138	14.21013186	13.66406724	13.1472393	12.5421231	12.1182359073529	11.8079664150573	11.6637738
2.515625	15.08960586	14.28087342	13.74471858	13.2088011	12.6184992	12.1902105785294	11.8818297617881	11.73625968
2.526875	15.22841178	14.38219716	13.7895189	13.2540444	12.63355224	12.202524075	11.8877699441231	11.7402189
2.538125	15.180759	14.37024222	13.78202688	13.24362402	12.64169148	12.2162258311765	11.8961492402706	11.75524986
2.549375	15.39226884	14.49569802	13.86480756	13.30639056	12.70033596	12.2640670826471	11.9337451426331	11.77915284
2.560625	15.3734553	14.50479084	13.86986802	13.31785974	12.70323534	12.2576179976471	11.9380159592197	11.7796455
2.571875	15.57124794	14.61421656	13.9410705	13.36510404	12.72852522	12.2926929705882	11.9619106166062	11.80443582
2.583125	15.60721212	14.69931978	13.98833688	13.40651646	12.77899458	12.3372111008824	12.0106969512793	11.84631468
2.594375	15.61987086	14.6709663	13.95833292	13.3653966	12.7309692	12.2867619335294	11.9445797862955	11.77454226
2.605625	15.81982872	14.8636557	14.10508902	13.4936676	12.85669272	12.3954989726471	12.0584795020096	11.88561984
2.616875	15.96645924	14.93676396	14.16254256	13.55246802	12.91397238	12.4421939920588	12.0990299382413	11.90954904
2.628125	15.9954627	15.0118884	14.23302054	13.62145698	12.97679826	12.5022861935294	12.1449848446231	11.95943466
2.639375	16.11920592	15.03798144	14.23695216	13.60257996	12.94889742	12.4900121285294	12.1423522791883	11.95352136
2.650625	16.15008342	15.03626472	14.20068714	13.56263034	12.9172899	12.4518615008824	12.1001690030389	11.91482892
2.661875	16.27970682	15.21074916	14.34953394	13.70815824	13.06301376	12.5878538444118	12.228512655622	12.03556788
2.673125	16.41462804	15.27453414	14.4185574	13.7667834	13.12514274	12.6388523329412	12.2746758945201	12.08005218
2.684375	16.43854758	15.27633228	14.38009956	13.7293578	13.08786894	12.6086396682353	12.2471976472895	12.04125624
2.695625	16.56346794	15.4264818	14.50605906	13.8539097	13.20959184	12.7214286308823	12.3626842074306	12.15829542
2.706875	16.70008932	15.43164852	14.51062272	13.8480861	13.21610268	12.7362888564706	12.3735418488383	12.16980876
2.718125	16.74290244	15.50075202	14.589498	13.92948402	13.28293056	12.7959772252941	12.4269209685325	12.2048373
2.729375	16.94545884	15.6230766	14.64265284	13.95704124	13.30768224	12.8075863941176	12.4390583668268	12.21995382
2.740625	16.93979946	15.69235536	14.74862856	14.05297884	13.39819644	12.9086139008824	12.5423101264582	12.32139486
2.751875	17.0390118	15.76494888	14.81483268	14.10347304	13.46392308	12.9619687597059	12.598474678953	12.36805818
2.763125	17.1608175	15.85566456	14.85291792	14.1408393	13.49900406	13.0028918276471	12.6330646407215	12.4094016
2.774375	17.0759682	15.83342034	14.84980326	14.15363328	13.4943162	12.9995129585294	12.6258108812861	12.3937524
2.785625	17.29243224	16.006068	15.0513771	14.3212398	13.67529492	13.1651496097059	12.792079168709	12.55402422
2.796875	17.38907916	16.08843882	15.10991256	14.37243504	13.71843648	13.2209383420588	12.8390378590334	12.60142722
2.808125	17.61651972	16.16573814	15.1850853	14.44653	13.82915112	13.3188643597059	12.9397179296147	12.69792234
2.819375	17.44941552	16.16971944	15.19863552	14.43475998	13.78858464	13.2708966555882	12.8992581315557	12.64918902
2.830625	17.5499154	16.34337174	15.35695188	14.5996134	13.94258436	13.4168406864706	13.0528925399471	12.8035986
2.841875	17.601693	16.43555436	15.4340442	14.7107448	14.0514843	13.5409723155882	13.1619776100382	12.90259842
2.853125	17.82955308	16.54836384	15.54763338	14.77289724	14.1104517	13.5905281561765	13.2089917655132	12.95491974
2.864375	17.66941098	16.43959776	15.48798426	14.7318519	14.0991633	13.5863225858823	13.2026673855504	12.9551226
2.875625	17.89990548	16.6722078	15.7124316	14.95933248	14.30715138	13.7676651997059	13.386730516616	13.1236137
2.886875	18.11084952	16.8308457	15.80232756	15.01751742	14.387052	13.8473752376471	13.4614028428585	13.19917146
2.898125	17.99783718	16.84773	15.86386452	15.06391164	14.43430458	13.9065741123529	13.523059798059	13.26816594
2.909375	18.04421484	16.79401902	15.85328682	15.09941628	14.45096394	13.9165842670588	13.554225801392	13.28191626
2.920625	18.1229604	17.01118824	16.03491276	15.24145416	14.60844816	14.0721454976471	13.7056686599353	13.44109236
2.931875	18.16386774	17.0757267	16.1587167	15.35366886	14.71324674	14.1769461882353	13.8123592588962	13.53902406
2.943125	18.21031716	17.1271593	16.21498482	15.47038788	14.82616248	14.2992150202941	13.939446152338	13.65507378
2.954375	18.3351837	17.19569976	16.22942652	15.43228884	14.82886866	14.2924287282353	13.9336791294971	13.65571824
2.965625	18.35259378	17.30168238	16.38561906	15.62433654	14.9948247	14.4610281785294	14.1073892167435	13.84325886
2.976875	18.4566927	17.39034048	16.50825966	15.77162118	15.13567992	14.6005611961765	14.2208262719341	13.95695706
2.988125	18.46189806	17.47184052	16.64856702	15.87968898	15.24039018	14.6839329220588	14.3272895990589	14.03900358
2.999375	18.28620888	17.35518084	16.56431664	15.84425196	15.2180811	14.6917145188235	14.3422503087933	14.06179428
3.010625	18.47389302	17.63851278	16.80026076	16.04457828	15.4184916	14.8677597185294	14.5005248505049	14.22668496
3.021875	18.36350682	17.46614112	16.69765638	15.99119298	15.41475732	14.9083605361765	14.5693516910107	14.30957466
3.033125	18.53661264	17.63008788	16.83758148	16.13040324	15.57388788	15.0544486958824	14.6908014312322	14.43832314
3.044375	18.4529322	17.61728562	16.87100922	16.19486304	15.59702082	15.0837272426471	14.742049877463	14.46427404
3.055625	18.50756364	17.66511366	16.96245216	16.2908241	15.72811806	15.2012765355882	14.8578773453583	14.60904432
3.066875	18.55346658	17.72658438	17.00141784	16.37775168	15.80017614	15.278113515	14.9488956572885	14.66235372
3.078125	18.66318486	17.79927726	17.10677808	16.45088892	15.85932294	15.3670573155882	15.0063345554357	14.78261244
3.089375	18.49710324	17.70243576	17.01267588	16.3385514	15.78140538	15.3191208847059	14.9702240368591	14.73603744
3.100625	18.65611788	17.83300446	17.14928346	16.52478102	15.97170186	15.4737167241176	15.1388529751985	14.93320218
3.111875	18.6692127	17.85699714	17.15557902	16.52828898	15.95965998	15.4700278420588	15.1485160866582	14.93822952
3.123125	18.6721245	17.84560524	17.16518796	16.55265564	15.99271512	15.4895559379412	15.1445780609744	14.92648572
3.134375	18.51239778	17.69407572	17.05913772	16.47867108	15.92917164	15.4457122217647	15.0898461327321	14.8731432
3.145625	18.7050375	17.8701375	17.1856782	16.57689258	16.0286655	15.5859631641176	15.2286239976473	15.0084936
3.156875	18.68521656	17.84883444	17.17205898	16.54819824	15.99955716	15.533118195	15.1909969806882	14.97720624
3.168125	18.66324696	17.84384712	17.144568	16.5563637	16.01520636	15.5394952155882	15.1757007744339	14.98490802
3.179375	18.61352004	17.78628042	17.0714487	16.49114076	15.93892272	15.4731334102941	15.1195308107048	14.9088645
3.190625	18.74478288	17.87986512	17.15887722	16.5695358	15.98363058	15.5065740167647	15.1406454465248	14.96615658
3.201875	18.85393674	17.97995928	17.22089304	16.60710216	16.01326332	15.5159532679412	15.1387393392805	14.95433274
3.213125	18.80513994	17.87162238	17.15204898	16.5300402	15.94465386	15.4703065817647	15.073938457014	14.87576106
3.224375	18.72618186	17.81993448	17.01325272	16.40238744	15.82774992	15.352173975	14.9518623664347	14.76182274
3.235625	18.74891736	17.85163584	17.05923294	16.43748498	15.83366046	15.34147173	14.9500631310656	14.72174892
3.246875	18.85739502	17.93692674	17.08005438	16.4532501	15.82487124	15.3413615938235	14.9360845603372	14.72593032
3.258125	18.86398866	17.90194512	17.02859142	16.38031848	15.79373844	15.3042851338235	14.8832844427017	14.66731482
3.269375	18.75397782	17.82343278	16.95596478	16.32966282	15.71033952	15.20777457	14.784572708558	14.55386226
3.280625	18.8299827	17.85511758	16.98654006	16.32799854	15.6938775	15.173125185	14.7528385256347	14.53130892
3.291875	18.81940086	17.81816808	16.91246718	16.25770824	15.6138237	15.1102714208824	14.7143118909911	14.48307102
3.303125	18.86201388	17.81383074	16.8806361	16.23204162	15.58233072	15.0693728276471	14.6522788550142	14.41908594
3.314375	18.90351462	17.82553314	16.8812364	16.21365864	15.55087638	15.0403335891176	14.6133396137634	14.37977388
3.325625	18.83290002	17.7452958	16.77019194	16.0883712	15.4368249	14.9057594188235	14.5029815508283	14.26609086
3.336875	18.86257278	17.78086392	16.83096576	16.15253982	15.48742122	14.9395698652941	14.5257628467797	14.2893342
3.348125	18.92737344	17.80513398	16.79772432	16.10615664	15.4599123	14.9207229820588	14.5083535535732	14.2721256
3.359375	18.7374882	17.61816882	16.65412014	15.95357004	15.29263008	14.7533703820588	14.3363858837369	14.0991702
3.370625	18.8801457	17.73952878	16.70656014	16.01768622	15.32391606	14.7772794502941	14.3547434957357	14.1228579
3.381875	18.90802584	17.7279354	16.72866774	16.00748388	15.30553584	14.7615041426471	14.3491848054112	14.10094212
3.393125	18.91967718	17.72337588	16.67255694	15.94833984	15.26223972	14.7114452108823	14.3077415155377	14.05538694
3.404375	18.95246184	17.6560167	16.60087008	15.8880504	15.21457314	14.6534102444118	14.238707695324	13.98907518
3.415625	18.83469678	17.57269368	16.55979714	15.8226522	15.12811614	14.5745282673529	14.1627921380257	13.9147056
3.426875	18.97109736	17.6405469	16.60283106	15.85855152	15.16356006	14.6068375985294	14.1970628369768	13.93950144
3.438125	18.96486804	17.5968975	16.56035328	15.8016969	15.10071072	14.5550232864706	14.1476420350946	13.89261042
3.449375	18.936843	17.55536778	16.50528438	15.75003246	15.04363116	14.486378535	14.0786988530536	13.82398992
3.460625	19.02631668	17.5898733	16.53960222	15.77459094	15.0618789	14.5018479088235	14.0819171845897	13.84212588
3.471875	19.00686972	17.53398744	16.4975688	15.74116182	15.04312056	14.4751378464706	14.076772453681	13.83195942
3.483125	19.12545312	17.62366398	16.54364148	15.74602356	15.04182336	14.4634266997059	14.0635636310166	13.80813648
3.494375	19.06554456	17.56217394	16.51139502	15.73639944	15.02401446	14.4479967573529	14.0495823546711	13.79796036
3.505625	18.98323722	17.44033098	16.37491302	15.60373728	14.89096452	14.3272208823529	13.9427294186844	13.6929396
3.516875	19.07673774	17.50671588	16.4682576	15.68910546	14.97127638	14.4031998873529	14.0158690128419	13.77544842
3.528125	19.1271243	17.52920574	16.46977146	15.66512382	14.9551359	14.3823419991176	13.9917660229389	13.7443446
3.539375	19.04472588	17.43563208	16.35090102	15.53339316	14.82080394	14.2596081476471	13.8840405254387	13.64209902
3.550625	19.21289682	17.54317548	16.46338896	15.64339572	14.9225679	14.3518166020588	13.9664928536418	13.7218023
3.561875	19.26325026	17.49945708	16.4197713	15.62624508	14.92516644	14.352635145	13.9793391236153	13.73500614
3.573125	19.21917306	17.50500744	16.45162032	15.62226102	14.9160198	14.3321035861765	13.9503863150671	13.71518934
3.584375	19.28962482	17.46756528	16.42664508	15.59903286	14.8952094	14.3251650070588	13.9432651308695	13.70796642
3.595625	19.24519296	17.42984988	16.39307106	15.54161382	14.8226697	14.2472266658824	13.8778744240761	13.64041404
3.606875	19.27994274	17.49979518	16.43764506	15.58846206	14.89817088	14.3186887279412	13.9657244583864	13.72765902
3.618125	19.2935178	17.4811086	16.42593162	15.5829876	14.87767512	14.3019915397059	13.9431027938437	13.71317868
3.629375	19.3656987	17.45867394	16.39923828	15.52162452	14.8210758	14.2457622626471	13.8861454955397	13.6528437
3.640625	19.45911642	17.47948986	16.4330676	15.55193898	14.85522666	14.2867954667647	13.9302470542104	13.71260874
3.651875	19.39697226	17.48939274	16.46882478	15.58334916	14.88497118	14.3138957647059	13.9618148416822	13.74411
3.663125	19.50337026	17.51330814	16.48821516	15.59221428	14.88902838	14.3166777229412	13.9691227134595	13.75223682
3.674375	19.47600624	17.5016637	16.4794839	15.59480178	14.8878195	14.3084705382353	13.9624844819135	13.74592608
3.685625	19.37816424	17.41590636	16.39778238	15.50870082	14.80245684	14.2294077202941	13.8912334084894	13.66810512
3.696875	19.56698412	17.5207629	16.50085734	15.56419062	14.8704591	14.3069870991176	13.9710234094697	13.76852496
3.708125	19.58472264	17.53812192	16.50895242	15.58474572	14.90326998	14.3320831905882	13.9978955984707	13.78336962
3.719375	19.51445994	17.47600122	16.44683586	15.52476816	14.8301838	14.2740835764706	13.9344921674346	13.72686966
3.730625	19.58571624	17.54873274	16.52924808	15.58458978	14.897514	14.3421042229412	14.0070635820018	13.8015387
3.741875	19.56876156	17.51581974	16.545372	15.61844256	14.92380162	14.3659833776471	14.0231349475542	13.81991616
3.753125	19.5834075	17.55287412	16.5416667	15.58735254	14.88865578	14.3412353708824	14.0118701107735	13.81718652
3.764375	19.5877407	17.50945242	16.53007194	15.5992164	14.90908668	14.3525549223529	14.0239263405548	13.83048006
3.775625	19.54325778	17.50393242	16.48237362	15.5128767	14.81877672	14.2666255897059	13.942000254877	13.74490764
3.786875	19.57897218	17.5759905	16.59826878	15.62941356	14.92024812	14.3587361452941	14.0373610822468	13.84704972
3.798125	19.46973966	17.55279822	16.54047438	15.5688909	14.87054328	14.3289395505882	14.0080254288795	13.81633368
3.809375	19.42165494	17.45294832	16.44725538	15.5017815	14.8124922	14.2666405464706	13.9473343789825	13.75048146
3.820625	19.40767968	17.4771411	16.48034364	15.53125968	14.8423554	14.2900220488235	13.9697882952652	13.78137552
3.831875	19.45385724	17.50595688	16.5192417	15.56085102	14.87998662	14.3377191714706	14.0196162925203	13.82132928
3.843125	19.39487328	17.47984314	16.49421678	15.54832614	14.84692182	14.2995603855882	13.9783786295461	13.7864208
3.854375	19.2918411	17.37340512	16.4132715	15.45639744	14.77533018	14.2314105670588	13.9086616410156	13.71273018
3.865625	19.28993118	17.45902032	16.4697135	15.52612746	14.83167972	14.2815918723529	13.9546327810999	13.75961706
3.876875	19.24530888	17.38837122	16.4258295	15.4915074	14.77892784	14.2394709035294	13.913361297912	13.71495612
3.888125	19.19570754	17.36819286	16.38756762	15.47114964	14.77238664	14.2261090738235	13.8970599549064	13.70141004
3.899375	19.11834474	17.25972762	16.31226654	15.4212999	14.71876536	14.1634701432353	13.8353597098324	13.6276587
3.910625	19.064769	17.27869158	16.3388688	15.43690356	14.73621822	14.1819240714706	13.8551512988923	13.64343762
3.921875	19.034961	17.30475426	16.35731664	15.45835566	14.7644682	14.1986865255882	13.85935582786	13.65072264
3.933125	19.0020825	17.19292872	16.27800666	15.40970652	14.72370576	14.1673099526471	13.8314216841486	13.61621298
3.944375	18.8763162	17.1349494	16.19117292	15.32649114	14.6400474	14.0861259935294	13.7359120478384	13.52277732
3.955625	18.90284808	17.1533793	16.24703808	15.39562776	14.7020163	14.1419759126471	13.7887865699441	13.56211422
3.966875	18.8619642	17.10822156	16.23683574	15.413496	14.72584476	14.1518446579412	13.8003463189883	13.57427754
3.978125	18.79669434	17.01892728	16.15613196	15.34544682	14.6684409	14.1057383911765	13.7434093128125	13.51304694
3.989375	18.6620781	16.94944566	16.06368714	15.25521414	14.57923218	14.0139120141176	13.6516956572885	13.41922212
4.000625	18.69950508	17.00780586	16.14430122	15.3326142	14.6545167	14.0850491064706	13.7176207234585	13.47019656
4.011875	18.7055205	16.98608604	16.12421118	15.33002946	14.65767276	14.0786217767647	13.6997447113028	13.4528196
4.023125	18.64905366	16.94518698	16.09668984	15.31678284	14.64819906	14.0599502955882	13.6757675325948	13.43152482
4.034375	18.63711252	16.87942998	16.0593153	15.29152746	14.62144638	14.0162235141176	13.6223045387707	13.365369
4.045625	18.65683824	16.95278112	16.13484546	15.36982728	14.69468298	14.0964951105882	13.6987503970199	13.43409576
4.056875	18.57906972	16.88547024	16.0774692	15.3339873	14.6698968	14.0635439982353	13.6633162827174	13.3952115
4.068125	18.55560144	16.86254154	16.07215344	15.33381756	14.67973896	14.0835942211765	13.674003470248	13.40631498
4.079375	18.52630128	16.79587788	15.99521154	15.2714526	14.61454362	14.0092319064706	13.6014063523184	13.31936946
4.090625	18.56345916	16.88616024	16.08948072	15.37112724	14.72293572	14.1073061320588	13.6952033330066	13.4090529
4.101875	18.55550622	16.86142098	16.06944864	15.35184864	14.71120572	14.1008352917647	13.6809731398882	13.39232868
4.113125	18.57675132	16.8999906	16.11329952	15.41214912	14.77327122	14.1390212717647	13.711457327713	13.42392654
4.124375	18.51478932	16.82655804	16.05058956	15.35306718	14.71075446	14.0814078141176	13.638654582884	13.3515138
4.135625	18.53099742	16.8492411	16.09972584	15.41657616	14.77812744	14.1486003997059	13.7071553965298	13.40109858
4.146875	18.54151992	16.90210476	16.1297091	15.45028266	14.83530084	14.1875111029412	13.7342602686011	13.42952658
4.158125	18.55996362	16.91946792	16.15523082	15.48527532	14.85505278	14.1930070341176	13.7420402705617	13.44239922
4.169375	18.50688192	16.83242304	16.06781334	15.4103427	14.77954608	14.1501232702941	13.693615135771	13.40122554
4.180625	18.61594194	16.95251064	16.18770498	15.52680918	14.91862524	14.2700846814706	13.7975730614646	13.47862698
4.191875	18.59250678	16.92624924	16.19460084	15.55221222	14.94572292	14.2900370055882	13.8048078815802	13.49445144
4.203125	18.57335652	16.94832234	16.23987174	15.60057984	14.99140368	14.3314998767647	13.8559846289579	13.54650366
4.214375	18.4896195	16.87969494	16.1561154	15.49711434	14.87629098	14.2242693917647	13.7341723360455	13.42562118
4.225625	18.60047352	16.95199176	16.23367278	15.60614676	15.0096045	14.3561703802941	13.8767083031075	13.5612876
4.236875	18.62035656	16.99195104	16.26973908	15.64812498	15.03378762	14.3643231767647	13.8600660523478	13.53991692
4.248125	18.62466906	16.97034576	16.25183496	15.62659836	15.0319881	14.3699605173529	13.877772963435	13.56329136
4.259375	18.54336774	16.91995368	16.21206888	15.57948516	14.98506534	14.3252071579412	13.8263500049015	13.50843636
4.270625	18.59497146	16.9733583	16.2658668	15.63082806	15.04638702	14.3823216035294	13.8950212724243	13.57209576
4.281875	18.59698626	16.96859454	16.27342092	15.6451497	15.04920912	14.4130278414706	13.9366958925596	13.60960554
4.293125	18.61637802	16.95380646	16.25607294	15.65238366	15.06244194	14.4140625776471	13.9188577590432	13.59379764
4.304375	18.52408638	16.92583662	16.2165111	15.5880798	14.99077578	14.3515514594118	13.8605571218508	13.5352056
4.315625	18.59319954	16.97234538	16.2447873	15.6098217	15.02437878	14.3975965394118	13.9141743358494	13.59382248
4.326875	18.60785514	16.9539141	16.24409868	15.59749692	15.0190644	14.3784138088235	13.9018502499755	13.58805546
4.338125	18.50242176	16.89742242	16.20031818	15.57102162	14.9643129	14.3473526876471	13.8732221154789	13.57180596
4.349375	18.46949496	16.80585804	16.08697464	15.45133698	14.86170576	14.2371362885294	13.7784849328497	13.47602568
4.360625	18.52711134	16.90645728	16.1761116	15.50283306	14.91094416	14.2894169797059	13.8212526222919	13.49996316
4.371875	18.5124102	16.86620268	16.11758304	15.44323224	14.84539692	14.2286952344118	13.7684755024017	13.46133972
4.383125	18.50972886	16.840347	16.10769948	15.43097232	14.82553872	14.2228403408824	13.7734903636898	13.46594616
4.394375	18.3845187	16.71083262	15.96938622	15.29047038	14.68660722	14.0839722194118	13.6346678560925	13.3337877
4.405625	18.47485212	16.81268766	16.0406508	15.35454654	14.73111084	14.1265962794118	13.6823949416724	13.38011844
4.416875	18.4044183	16.7244891	15.97281	15.28718598	14.6597262	14.0468264144118	13.601985354377	13.29838518
4.428125	18.3972216	16.7083983	15.96040794	15.26457882	14.6506044	14.0414270223529	13.5879716106264	13.27437732
4.439375	18.41411418	16.71480288	15.93353106	15.23211708	14.59704936	13.9879865020588	13.5450686403294	13.23877746
4.450625	18.32915448	16.61970018	15.82247556	15.12550104	14.49184092	13.8763804835294	13.4330330947946	13.1266497
4.461875	18.38466774	16.63464282	15.84382692	15.1560984	14.51955408	13.8973349108824	13.4500500735222	13.14764088
4.473125	18.37166538	16.6474644	15.83114472	15.12651258	14.49894378	13.8883458952941	13.4506006666013	13.14336288
4.484375	18.26996628	16.52724156	15.70742772	14.9934585	14.3575545	13.7443095317647	13.304253837859	12.99660954
4.495625	18.33748554	16.59486156	15.75366048	15.0412272	14.4019077	13.7848274073529	13.3327899813744	13.02957636
4.506875	18.33523614	16.56402822	15.74290614	15.02873682	14.3941866	13.7736873370588	13.3223950004901	13.0166706
4.518125	18.26991246	16.50152388	15.68179284	14.96833698	14.33193756	13.7141172626471	13.2521017155181	12.94222098
4.529375	18.30861732	16.54247262	15.70080648	14.96806512	14.3187213	13.6928460238235	13.228585844525	12.9214368
4.540625	18.18409716	16.44988704	15.61125414	14.8690101	14.21764872	13.5829124435294	13.1210578570728	12.8220699
4.551875	18.28649592	16.48101294	15.63945168	14.9137083	14.2615341	13.6294429385294	13.1674416037643	12.86253426
4.563125	18.3487698	16.52056236	15.66332844	14.93362722	14.27436258	13.6327592611765	13.1591313008529	12.84646968
4.574375	18.27589614	16.43214576	15.55092054	14.82112824	14.16742638	13.52079564	13.0494712871287	12.73776708
4.585625	18.29758974	16.49306034	15.63113304	14.8864602	14.22356754	13.5892581908823	13.1190327026762	12.80828646
4.596875	18.3726714	16.5260382	15.63425598	14.8977279	14.23392582	13.5798979755882	13.1081060680325	12.79559322
4.608125	18.31534482	16.4752335	15.59837322	14.86357152	14.20535706	13.5518200491176	13.0710688756004	12.76106286
4.619375	18.44920344	16.56839316	15.66037938	14.90144976	14.24896644	13.5855054026471	13.1000122144888	12.7875009
4.630625	18.25027782	16.43579724	15.55742862	14.8076346	14.1432474	13.4724662541176	12.9910529555926	12.6778254
4.641875	18.3448989	16.55789964	15.6576387	14.88892212	14.21138214	13.5494691176471	13.0495646309185	12.7366479
4.653125	18.40110078	16.53738456	15.64660698	14.88955416	14.2161459	13.5540526861765	13.060851112636	12.74829924
4.664375	18.32836512	16.49641788	15.60593424	14.83565964	14.17180374	13.4890043567647	12.9865102244878	12.66450012
4.675625	18.36912204	16.51859034	15.63652056	14.87775516	14.20374384	13.5205046629412	13.0162990687188	12.70711452
4.686875	18.39813378	16.53653448	15.63163674	14.86755144	14.20181736	13.5236143102941	13.013681384178	12.70606986
4.698125	18.51151734	16.58659812	15.6810711	14.9073948	14.22250632	13.5389667494118	13.0256726791491	12.71225916
4.709375	18.43663302	16.52220042	15.65475174	14.87470674	14.20944048	13.5244518891176	13.0231605136751	12.70708002
4.720625	18.38623266	16.5097749	15.62302554	14.82648264	14.15079186	13.4609400273529	12.9486437604156	12.63949314
4.731875	18.33661338	16.52858706	15.64073508	14.87139474	14.20825368	13.5221553458824	13.0102506616998	12.6982701
4.743125	18.4024725	16.57182108	15.68537532	14.90968698	14.2344309	13.5388212608824	13.017205450446	12.71303472
4.754375	18.34906512	16.47636924	15.58664184	14.80897182	14.14435692	13.4492615135294	12.9259882756592	12.62034978
4.765625	18.41504154	16.54665126	15.64845066	14.8782147	14.21418078	13.5213707955882	12.9986503283992	12.69535968
4.776875	18.36076752	16.5075462	15.64037628	14.86319064	14.21040234	13.5216916861765	13.002408430546	12.69300126
4.788125	18.39713604	16.56739956	15.68027484	14.9111829	14.24425788	13.5420097711765	13.0226045093618	12.7124772
4.799375	18.39183684	16.53157614	15.63295602	14.88237402	14.22255186	13.5130765897059	12.9873408489364	12.67916676
4.810625	18.35009046	16.51452072	15.5942415	14.8045986	14.1359817	13.45029489	12.9254457994314	12.61936722
4.821875	18.34748778	16.52358042	15.64238418	14.87435346	14.2075485	13.5082741085294	12.9818957945299	12.6733542
4.833125	18.3750243	16.53175692	15.637677	14.85680814	14.1878283	13.503991035	12.9795879031468	12.67156848
4.844375	18.26096178	16.42490076	15.54371556	14.77810398	14.10416718	13.4429959888235	12.9230932653661	12.61512786
4.855625	18.29143356	16.49267118	15.60700374	14.84027022	14.17043616	13.4957117858823	12.9770743848642	12.67954488
4.866875	18.28972098	16.46926086	15.58630098	14.82591546	14.14738326	13.4685367041176	12.9473098911871	12.6436704
4.878125	18.30464844	16.47830952	15.599244	14.8381257	14.16747468	13.4952685217647	12.9804591118518	12.67179618
4.889375	18.23964216	16.4331849	15.5256831	14.7840297	14.10949122	13.4510835194118	12.9437668855995	12.6458094
4.900625	18.2610294	16.37303898	15.49735032	14.73817506	14.06552994	13.4051077844118	12.891727046368	12.58892166
4.911875	18.3077838	16.47825984	15.59664822	14.83905306	14.15671206	13.489613505	12.9694228997157	12.66990696
4.923125	18.39235848	16.51924722	15.60813534	14.8284726	14.14089036	13.4807047120588	12.9655186942457	12.67328934
4.934375	18.28514214	16.4038806	15.50017518	14.73510042	14.04961992	13.3906622691176	12.8862562885992	12.58411236
4.945625	18.3452922	16.46900556	15.57191448	14.81662668	14.10924006	13.4614186438235	12.9560328007058	12.66683922
4.956875	18.25133766	16.43545638	15.54043806	14.79107322	14.09574918	13.4518286382353	12.9501115576904	12.65927958
4.968125	18.37019016	16.46637666	15.55502604	14.80107132	14.09516682	13.4522990964706	12.9481269875502	12.65821698
4.979375	18.35900526	16.47814668	15.579234	14.82626322	14.12658666	13.4811452567647	12.9723855504362	12.67736172
4.990625	18.33063936	16.4227659	15.51066732	14.74768464	14.03131422	13.3900558402941	12.8974616018037	12.60930702
5.001875	18.36088482	16.47776304	15.56494686	14.81846208	14.10004098	13.4630829238235	12.9651520831291	12.67737138
5.013125	18.40710654	16.52743338	15.62538396	14.86218462	14.13433122	13.4996698897059	13.0043916478777	12.71138838
5.024375	18.37063314	16.46583846	15.5676282	14.81259432	14.08590426	13.4569737652941	12.9629781197922	12.67365918
5.035625	18.48121116	16.58468406	15.67909632	14.92806582	14.187297	13.5583153641176	13.065372198804	12.78555786
5.046875	18.51680274	16.60931844	15.6986454	14.94720504	14.19475866	13.5595554158824	13.0670090971473	12.78206784
5.058125	18.5468136	16.62595296	15.70158342	14.94332034	14.19099264	13.560114255	13.0793440054897	12.80372142
5.069375	18.56813598	16.64767278	15.72582864	14.958648	14.2100739	13.5798707814706	13.0899026762082	12.82045668
5.080625	18.50322492	16.57050042	15.68483298	14.92608276	14.1600558	13.5316188988235	13.0568982060582	12.77790438
5.091875	18.57574116	16.65528486	15.75310434	15.0075966	14.25159948	13.6337545658824	13.1462687971767	12.87228672
5.103125	18.60074124	16.65266424	15.76938558	15.02265516	14.27447988	13.6576214832353	13.1717029506911	12.90365688
5.114375	18.5594406	16.64211138	15.7485462	15.00873372	14.23397826	13.6122480979412	13.1330261542986	12.85661544
5.125625	18.67786254	16.77110136	15.8595534	15.09872904	14.33122548	13.6978483817647	13.2269949416724	12.95836974
5.136875	18.71975658	16.77873276	15.909537	15.14998224	14.35802094	13.7409102670588	13.2651536123909	13.00281954
5.148125	18.73149486	16.8017001	15.9110274	15.16064136	14.37111576	13.7351124811765	13.2592472502696	12.99621486
5.159375	18.77514012	16.81012638	15.91401786	15.16193028	14.38249524	13.7597041217647	13.2934963042839	13.03244124
5.170625	18.73291488	16.78297764	15.88605078	15.13356438	14.3489157	13.7245339694118	13.2558314086854	12.98718828
5.181875	18.83301594	16.86653526	15.96506268	15.23639508	14.44432614	13.8135090432353	13.3391454759337	13.07346864
5.193125	18.75480996	16.88795424	15.98214294	15.22528056	14.43723432	13.7999065455882	13.3338532888932	13.06863726
5.204375	18.7884654	16.84575246	15.93770142	15.17871522	14.39108574	13.7609863244118	13.2902698558965	13.0147455
5.215625	18.87483132	16.9059522	16.02056214	15.28766208	14.475303	13.8407276355882	13.371637231644	13.10551776
5.226875	18.8809737	16.90343922	16.00606386	15.28072068	14.48777268	13.8479327170588	13.3824948730517	13.10464836
5.238125	18.81927804	16.90228554	16.00324866	15.25733934	14.45905902	13.82679201	13.3633499264778	13.0986771
5.249375	18.75383016	16.8339714	15.92788134	15.19254558	14.41371222	13.7859682005882	13.3247772963435	13.05508566
5.260625	18.85278444	16.90303902	15.99166908	15.24535404	14.46843888	13.8270285988235	13.3665452602686	13.09318056
5.271875	18.86049036	16.8975687	15.99215484	15.26080314	14.4897723	13.8546374267647	13.3917764925007	13.1099103
5.283125	18.84763014	16.91350218	15.98763948	15.23389038	14.45352936	13.8245525744118	13.3508364474071	13.07923428
5.294375	18.79453602	16.84268334	15.9198801	15.16519536	14.38181766	13.7543020102941	13.2815618272718	12.99764178
5.305625	18.8829816	16.88074236	15.98699364	15.23349984	14.45196996	13.7992280523529	13.3241955886678	13.04190114
5.316875	18.85912278	16.89700428	15.96908952	15.2139135	14.44123356	13.8051822044118	13.3308243505539	13.0492317
5.328125	18.84073566	16.91471934	15.96319278	15.20419554	14.42834712	13.7853740091176	13.3068038819724	13.03054098
5.339375	18.85802982	16.86756336	15.9343563	15.1577682	14.37257994	13.7274219847059	13.2406123125184	12.96384006
5.350625	18.84916608	16.88135508	15.93846318	15.17620638	14.40334704	13.7582220423529	13.2789062640918	13.00616466
5.361875	18.90738966	16.885749	15.93439908	15.16072968	14.38591074	13.7510876655882	13.2674425644545	12.9926586
5.373125	18.9228981	16.90705758	15.97721634	15.2012313	14.41651362	13.7604641973529	13.2691403391824	12.9988272
5.384375	18.8633649	16.86784074	15.89806092	15.1260972	14.34300792	13.6945538144118	13.20153102637	12.9259149
5.395625	18.8855001	16.90674432	15.95447946	15.1603626	14.36812392	13.7286769932353	13.2292838937359	12.95576706
5.406875	18.98360016	16.9482078	15.98499816	15.19266564	14.40834402	13.7792947641176	13.2779363003627	13.01129826
5.418125	19.00210734	16.9789197	15.99625482	15.19006434	14.39548242	13.7523413144118	13.2598641309676	12.98648448
5.429375	18.98806584	16.91318616	15.93996048	15.12504288	14.33398686	13.7016365223529	13.2018056465052	12.9311727
5.440625	19.02272316	16.98079098	16.00985472	15.1936206	14.39275416	13.7547615908824	13.2432178217822	12.97859088
5.451875	19.15497132	17.0850762	16.07335404	15.2459778	14.4395886	13.7929475708823	13.2776589746103	13.01068692
5.463125	19.15531356	17.07937956	16.07436144	15.23832432	14.43305154	13.7897916935294	13.2736938927556	13.01086632
5.474375	19.123005	17.02798422	16.02850266	15.17522934	14.37157116	13.7300638932353	13.2053134790707	12.93963624
5.485625	19.25425404	17.13279936	16.11025248	15.24737022	14.44397562	13.8047199044118	13.2743811194981	13.02004332
5.496875	19.2563268	17.1434364	16.15034148	15.29333664	14.477994	13.8399634808824	13.3017768454073	13.0389783
5.508125	19.26785256	17.12106798	16.13414166	15.28443426	14.49139104	13.8550398997059	13.3205159494167	13.06548258
5.519375	19.3097604	17.11116096	16.10606142	15.24292386	14.43614136	13.7926334788235	13.2532678364866	13.00763574
5.530625	19.43604282	17.23308258	16.22234712	15.35319966	14.54242206	13.8904833529412	13.3371541417508	13.08758466
5.541875	19.42152246	17.26902882	16.23377628	15.35842986	14.53816338	13.8977740958823	13.3549246348397	13.1136156
5.553125	19.40615064	17.28444618	16.24588302	15.36749508	14.55665952	13.9226839076471	13.3657755122047	13.12287816
5.564375	19.6256907	17.43123264	16.36295256	15.45247824	14.61443874	13.9691967264706	13.4077653367317	13.16367786
5.575625	19.6169139	17.310651	16.26995022	15.36603504	14.54174586	13.9039376426471	13.3379144201549	13.10146746
5.586875	19.63458204	17.40983988	16.36473276	15.46591116	14.6439942	14.00297454	13.4403409665719	13.20798
5.598125	19.6905162	17.4728493	16.41386766	15.50848692	14.67716526	14.0422727594118	13.4671319870601	13.23476304
5.609375	19.69505226	17.39478546	16.36625214	15.43127454	14.61198924	13.9717176211765	13.3962705224978	13.16287608
5.620625	19.7531061	17.53407024	16.46158806	15.53767392	14.70672486	14.0659778717647	13.4891732967356	13.25744748
5.631875	19.73437812	17.46561396	16.42815066	15.52051638	14.69740158	14.0539743882353	13.4743708656014	13.25406234
5.643125	19.75558182	17.48886144	16.43692746	15.52714314	14.69143998	14.0591698244118	13.4781181452799	13.25667054
5.654375	19.86301206	17.60145288	16.52875128	15.58256946	14.75024868	14.1065841282353	13.5157830408783	13.29282654
5.665625	19.78250562	17.45742504	16.43432202	15.50843034	14.6780043	14.0405867241176	13.4520062346829	13.23212172
5.676875	19.8352368	17.5689663	16.49979612	15.5891217	14.76882072	14.1373801067647	13.5497628859916	13.33400022
5.688125	19.80111492	17.57484648	16.51601388	15.5896944	14.76150258	14.1177663494118	13.5287645917067	13.3167999
5.699375	19.80062916	17.5274076	16.46492628	15.5439543	14.71455774	14.0749682470588	13.4862701695912	13.27532814
5.710625	19.86206676	17.5714779	16.5539694	15.61306194	14.77553028	14.1434974235294	13.5519896088619	13.3333668
5.721875	19.77543726	17.60012946	16.52754654	15.62175456	14.79645384	14.1689008085294	13.5786399372611	13.36057074
5.733125	19.84962882	17.57572554	16.54588812	15.64498686	14.82175752	14.1806880988235	13.5855392608568	13.36779918
5.744375	19.78617918	17.60256102	16.55084784	15.64177974	14.80763874	14.1592645729412	13.5753472012548	13.35911484
5.755625	19.68204852	17.5100886	16.4836584	15.56397672	14.73417996	14.0871280967647	13.5043058131556	13.28895288
5.766875	19.78359582	17.62986156	16.61329974	15.68615916	14.84380716	14.1914270558824	13.5919515733752	13.37125056
5.778125	19.69410144	17.5743345	16.578423	15.6557067	14.83189776	14.17347078	13.5880473679051	13.36673106
5.789375	19.6789449	17.57561238	16.55039244	15.63283872	14.80545144	14.1488655423529	13.5528351142045	13.31841864
5.800625	19.74071646	17.57975928	16.5997302	15.70773822	14.86942962	14.2247792814706	13.6273870404862	13.40074806
5.811875	19.67819832	17.59538502	16.60204308	15.716337	14.8911315	14.2305825061765	13.6255756298402	13.39601328
5.823125	19.59132042	17.62305126	16.64222316	15.74955774	14.90849742	14.2476169014706	13.6437519654936	13.41276372
5.834375	19.66208406	17.6526426	16.67553498	15.7593033	14.94214596	14.2836382297059	13.6765765121067	13.43904444
5.845625	19.53439956	17.55714246	16.6111911	15.70326564	14.86975254	14.2020925888235	13.6037440054897	13.36316652
5.856875	19.63107132	17.68588128	16.73057352	15.8176704	15.00456336	14.3216052970588	13.6971987256151	13.45656768
5.868125	19.64591598	17.7146046	16.7510679	15.84190596	15.01558404	14.3337488302941	13.7099854720125	13.46588268
5.879375	19.55290122	17.62137042	16.66244568	15.77955894	14.97150684	14.2915503582353	13.6741915106362	13.41939186
5.890625	19.6474326	17.74836492	16.8036252	15.90157578	15.08315574	14.4020672523529	13.7806791883149	13.52400138
5.901875	19.59267144	17.74560906	16.81931718	15.93879852	15.12876336	14.4265310805882	13.7904315851387	13.53784002
5.913125	19.55671278	17.7252237	16.81459758	15.94443996	15.12605718	14.4426721491176	13.8205762180178	13.55791764
5.924375	19.64253498	17.789442	16.87102026	15.99137514	15.17807766	14.4831954635294	13.8444275855308	13.56772254
5.935625	19.58543472	17.73292962	16.84590702	15.96876522	15.16793052	14.4681788717647	13.8230992059602	13.54854054
5.946875	19.7092083	17.8725525	16.96763406	16.081209	15.27527106	14.5749987255882	13.9257354377022	13.64838768
5.958125	19.69919916	17.89826742	16.97990226	16.1142462	15.30166494	14.5876548679412	13.940583864327	13.65769164
5.969375	19.59539142	17.82228462	16.96162278	16.08794202	15.28311084	14.5647057520588	13.9059560239192	13.61445762
5.980625	19.79825004	18.0229449	17.13620244	16.25959884	15.44871498	14.7109937885294	14.045789079502	13.75420608
5.991875	19.70933388	17.98992978	17.11223736	16.24316166	15.44110842	14.7130741385294	14.0475274384864	13.75081956
6.003125	19.86315696	18.0931593	17.22174036	16.35194292	15.54809292	14.8211707561765	14.1345874326046	13.82939262
6.014375	19.83107058	18.0675603	17.24543358	16.37264292	15.5741556	14.8449465732353	14.1651203215371	13.85794206
6.025625	19.7342691	18.0332259	17.2021002	16.3323138	15.53966388	14.8002666379412	14.1117790804823	13.79662038
6.036875	19.86230412	18.17387412	17.2996524	16.4465019	15.6527742	14.9252888744118	14.2364417410058	13.91244102
6.048125	19.92290406	18.20501934	17.36189592	16.5094851	15.71436498	14.9814352094118	14.2943094794628	13.96167666
6.059375	19.847574	18.17481114	17.32530522	16.48222182	15.70695024	14.973873885	14.2767229683364	13.926753
6.070625	20.06285124	18.34040424	17.49365832	16.61853132	15.8588634	15.106785135	14.4083904715224	14.06184258
6.081875	20.01719946	18.31414146	17.46950142	16.62079452	15.8675781	15.120839055	14.4205224585825	14.07084432
6.093125	20.08065048	18.3680484	17.54061558	16.67731656	15.91119852	15.1622679335294	14.4604140770513	14.10955056
6.104375	20.15042328	18.4639101	17.63001474	16.7772534	16.01086764	15.2654492144118	14.5440934026076	14.178603
6.115625	20.05574286	18.37773462	17.53141512	16.67310618	15.90909954	15.1612699094118	14.4692452112538	14.10624684
6.126875	20.16624636	18.47387784	17.6368002	16.7688354	15.9964356	15.2692468729412	14.563533261445	14.19372366
6.138125	20.24187312	18.52043076	17.66335002	16.81995474	16.06641678	15.3190093888235	14.6195544162337	14.25063486
6.149375	20.1694383	18.43670754	17.60819142	16.75412046	15.99839106	15.2725156058823	14.5726958337418	14.19472278
6.160625	20.26554564	18.53363736	17.66329206	16.80858078	16.05024042	15.3381744432353	14.6434828938339	14.265129
6.171875	20.21820336	18.52220544	17.70031056	16.85180514	16.0909104	15.3689269111765	14.6680485442604	14.28723246
6.183125	20.32158192	18.5301087	17.70483282	16.86335574	16.09372836	15.3773149367647	14.6790347024801	14.30287752
6.194375	20.31708312	18.54573306	17.71055844	16.83614628	16.0690926	15.3572076061765	14.672334241741	14.30671806
6.205625	20.36020398	18.5416662	17.70151806	16.82782902	16.04799654	15.3390296982353	14.6412128810901	14.26147338
6.216875	20.44086636	18.57764556	17.73167244	16.83756768	16.0620822	15.3497115476471	14.6604335849427	14.29998504
6.228125	20.28673278	18.5220564	17.65549782	16.80303732	16.02100512	15.3144992444118	14.6471003038918	14.28442554
6.239375	20.26109238	18.44183976	17.58452994	16.7363019	15.95124474	15.2556131020588	14.5847439466719	14.20355754
6.250625	20.29699998	18.47364462	17.59549128	16.73022438	15.95189886	15.2545498120588	14.5991919419665	14.25306504
6.261875	20.27184672	18.45393408	17.58941514	16.70955612	15.92318382	15.2246974694118	14.5679488285462	14.22850104
6.273125	20.21228178	18.42267984	17.56950036	16.70337096	15.91042158	15.2107808797059	14.5591082246839	14.20603188
6.284375	20.21714904	18.43562838	17.54054796	16.69227024	15.90726138	15.2122711173529	14.5551566709146	14.21004078
6.295625	20.09845386	18.30904236	17.42967738	16.56823722	15.77778288	15.0879300935294	14.4268157239486	14.07844812
6.306875	20.19518082	18.35927574	17.49562344	16.6444146	15.8709384	15.1633230652941	14.5045738064896	14.17131108
6.318125	20.13254676	18.35576364	17.47863702	16.6094178	15.81747858	15.1212959161765	14.4699676110185	14.13091158
6.329375	20.08200288	18.27735204	17.3875032	16.51996896	15.73206348	15.0202412152941	14.3614507205176	14.02071858
6.340625	20.10120144	18.33058968	17.45369628	16.57519518	15.785337	15.0870340473529	14.4287597098324	14.09833944
6.351875	20.04077538	18.30680262	17.42916264	16.57612806	15.76569822	15.0665704738235	14.4175922752671	14.08078584
6.363125	20.08521138	18.31048308	17.44502574	16.57052664	15.77293356	15.0619624305882	14.4137719439271	14.08016484
6.374375	19.93670406	18.19924128	17.34046038	16.4833548	15.67687452	14.9657210885294	14.3143608077639	13.97702916
6.385625	19.99773456	18.2658663	17.3914224	16.51982268	15.71677722	15.0099577597059	14.3566631310656	14.04036702
6.396875	19.92450486	18.25012326	17.38794618	16.53115248	15.73175298	15.0182642029412	14.3560854818155	14.0202963
6.408125	20.00658174	18.26033526	17.38616736	16.54037226	15.72993966	15.0079834667647	14.3634501715518	14.04247704
6.419375	19.86917376	18.191712	17.31885648	16.46590608	15.65947962	14.9428440370588	14.2882042544849	13.95656928
6.430625	19.9929846	18.29547144	17.42967324	16.5555633	15.74317662	15.0110142511765	14.3578346632683	14.03822664
6.441875	19.8959568	18.2400741	17.37450498	16.5153915	15.71458716	14.9968297994118	14.3437559847074	14.02920006
6.453125	19.94268222	18.24953676	17.37410202	16.5215739	15.70757676	14.9833238408823	14.3340360552887	14.01482736
6.464375	19.85188098	18.19035132	17.33229078	16.47568752	15.6645732	14.9392163417647	14.28374539751	13.96453602
6.475625	19.92171036	18.28749918	17.43006378	16.58687964	15.77489316	15.0328334514706	14.3781457308107	14.06213376
6.486875	19.87810374	18.25120794	17.38404906	16.54636284	15.73885998	15.0027010094118	14.3497408097245	14.03764014
6.498125	19.98454038	18.30996972	17.44830186	16.59318486	15.78897606	15.0561496879412	14.3934189393197	14.07285912
6.509375	19.9023117	18.2917827	17.43191574	16.57955046	15.7772502	15.0396782108823	14.3854008430546	14.06635518
6.520625	19.85618796	18.25019502	17.39251674	16.54733712	15.74054772	15.0040675138235	14.3487478482502	14.03049036
6.531875	19.9208313	18.35548626	17.52550734	16.66759308	15.85258164	15.1044260452941	14.4448743652583	14.13370056
6.543125	19.89854982	18.34253082	17.50362054	16.65564504	15.84533526	15.0993298676471	14.4439909812763	14.13896388
6.554375	19.92371826	18.34425444	17.48342838	16.64198856	15.83447604	15.0767111602941	14.4134770316636	14.10341646
6.565625	19.95825276	18.40413126	17.5550628	16.7096334	15.89440806	15.1341600935294	14.4715003431036	14.1653688
6.576875	19.98198048	18.47196792	17.62063764	16.7767497	15.95797086	15.1962361058823	14.5318315459269	14.22590112
6.588125	20.04898638	18.49319784	17.64114582	16.79129628	15.9812487	15.2190356541176	14.5587524360357	14.25036714
6.599375	19.95930846	18.41759868	17.57723112	16.73758944	15.94562814	15.1803465829412	14.5271088912852	14.2237359
6.610625	20.07479514	18.54848616	17.6984172	16.84769826	16.03863324	15.2637835747059	14.6047858053132	14.30054808
6.621875	20.1178263	18.55466028	17.73835026	16.87222914	16.06217328	15.2889204573529	14.6170895990589	14.32348644
6.633125	20.15974794	18.59705112	17.77038282	16.89722508	16.09350066	15.3121646294118	14.6569257523772	14.36592558
6.644375	20.0781306	18.57309708	17.72250234	16.85740518	16.05819612	15.2895567997059	14.6222708557984	14.32693644
6.655625	20.19375252	18.61352004	17.78295876	16.94094486	16.14108996	15.3559390005882	14.7020784432899	14.41788534
6.666875	20.21726772	18.69851424	17.84341932	16.99498566	16.19164212	15.4077900247059	14.7389722380159	14.45050164
6.678125	20.2466976	18.66350502	17.82989256	16.99278042	16.20060936	15.4179633441176	14.7631875110283	14.47793328
6.689375	20.39404848	18.76984092	17.89861656	17.04402672	16.22426946	15.4481216205882	14.786973943731	14.50049766
6.700625	20.21946606	18.65453916	17.80129206	16.94611158	16.13418582	15.3580424655882	14.6937532594844	14.41680618
6.711875	20.36496912	18.72765708	17.85586554	17.0242389	16.22545902	15.4503637755882	14.7880331928242	14.51016732
6.723125	20.30573952	18.7460304	17.88283212	17.03362428	16.2326019	15.4433096214706	14.7756157631605	14.49171396
6.734375	20.2948941	18.69489726	17.850852	17.03559906	16.21850106	15.4402570817647	14.7832307224782	14.50643442
6.745625	20.18867826	18.62899536	17.77836198	16.96693164	16.16526894	15.3778370638235	14.7234325262229	14.45084664
6.756875	20.24641056	18.67443186	17.84651052	17.02049358	16.22276526	15.4467197638235	14.7816885207333	14.50224888
6.768125	20.23801602	18.67661226	17.83695678	17.0305179	16.2387429	15.4580420347059	14.7950583276149	14.51011488
6.779375	20.13456846	18.5563977	17.71236624	16.89907566	16.10120934	15.3224671208823	14.6681743554553	14.39430942
6.790625	20.26678212	18.6513969	17.79191772	16.98024588	16.18020054	15.3977540355882	14.7411962552691	14.459916
6.801875	20.21170356	18.620409	17.77402602	16.96177182	16.17328674	15.4014932267647	14.7433539849034	14.46450726
6.813125	20.14689876	18.58116732	17.74542138	16.93308438	16.1375406	15.3743480585294	14.7164655621998	14.43357732
6.824375	20.11608888	18.52875216	17.67365862	16.8553062	16.06749042	15.3054871138235	14.6325089108911	14.3458383
6.835625	20.13529296	18.56361786	17.7064005	16.89206802	16.09974654	15.3332142361765	14.6712411724341	14.38228686
6.846875	20.13697656	18.57062688	17.7132798	16.88753472	16.10005014	15.3388026273529	14.6738818547201	14.38439274
6.858125	20.18474388	18.57904212	17.72283906	16.9047378	16.1110101	15.3471743364706	14.6804023919224	14.3890116
6.869375	20.11863498	18.61457574	17.77590696	16.94683194	16.1541558	15.3796617891176	14.713186354279	14.41763556
6.880625	20.03973762	18.48463632	17.62912878	16.8168249	16.01551686	15.2547347320588	14.5918813645721	14.28762714
6.891875	20.11381326	18.57173502	17.7068421	16.89871548	16.10799756	15.3431224129412	14.6681188903049	14.35995156
6.903125	20.04903054	18.55907628	17.698431	16.8913656	16.10993232	15.3294709658823	14.6517796686599	14.3391177
6.914375	20.1238914	18.59344932	17.73646656	16.92607122	16.12003944	15.3435724755882	14.6536614253505	14.35018668
6.925625	20.03285004	18.49402584	17.6452941	16.83598896	16.03148484	15.2635524247059	14.5856949710813	14.26792074
6.936875	20.13329886	18.59559522	17.71458942	16.91162538	16.10524998	15.3376264817647	14.6509733947652	14.32811634
6.948125	20.09956752	18.59061618	17.73957294	16.91256516	16.12306302	15.3551422129412	14.6594203313401	14.33017254
6.959375	19.9795227	18.52494888	17.6856591	16.85605968	16.0629102	15.2877157579412	14.5998115282815	14.26981548
6.970625	20.08383414	18.5821899	17.74629078	16.94551128	16.14557496	15.3715796973529	14.6755444564258	14.34748602
6.981875	20.0895639	18.62590002	17.78470722	16.9587648	16.1652924	15.3843772491176	14.6950032545829	14.36114526
6.993125	20.13677508	18.66050766	17.7859575	16.98590388	16.18784574	15.4025796317647	14.6986991275365	14.36066088
7.004375	20.08282122	18.64136982	17.78347212	16.95425634	16.15488582	15.3642196094118	14.6555174786786	14.30881566
7.015625	20.2039728	18.71910246	17.86326786	17.0489409	16.24910118	15.4569297952941	14.7457998627586	14.40034692
7.026875	20.24267352	18.7773702	17.93993238	17.11538376	16.31313456	15.519988875	14.7953600039212	14.4426246
7.038125	20.17902654	18.74027166	17.9210112	17.08426062	16.28319408	15.4813922638235	14.7571052837957	14.4083868
7.049375	20.25382254	18.8154858	17.98422072	17.13807234	16.33075854	15.5282354911765	14.8003166944417	14.44003296
7.060625	20.18129664	18.78894426	17.93314692	17.09283732	16.27606914	15.4789012826471	14.7448786001372	14.38127532
7.071875	20.27125332	18.86993232	18.03163338	17.19540582	16.3961388	15.589148955	14.8594858347221	14.4939192
7.083125	20.30008428	18.90508092	18.06126474	17.22119802	16.42217526	15.6228424667647	14.8834116067052	14.52150402
7.094375	20.28507126	18.91916382	18.08355864	17.2508142	16.43759676	15.6178849791176	14.8761713753554	14.50249452
7.105625	20.27853834	18.89265126	18.03030858	17.18560092	16.363005	15.5514443108823	14.8125974904421	14.44401012
7.116875	20.34058452	18.96502812	18.10983798	17.26999206	16.45295478	15.6359513911765	14.9009440054897	14.5373271
7.128125	20.41007166	19.03021794	18.17822112	17.32922028	16.50904902	15.6852556861765	14.9428053132046	14.5699572
7.139375	20.31648006	18.97571898	18.14429382	17.29114884	16.46701146	15.64511037	14.9046141750809	14.5193112
7.150625	20.35561686	19.02080358	18.17232438	17.3178132	16.49288508	15.6701357567647	14.9265770218606	14.55818718
7.161875	20.46234054	19.06965972	18.2451801	17.39635866	16.56608718	15.7322430423529	14.9816430938143	14.5980609
7.173125	20.4101034	19.05099522	18.21757458	17.34716856	16.53290232	15.7047321132353	14.9702443289874	14.59884612
7.184375	20.35971132	18.9960312	18.15866238	17.29925358	16.47808734	15.6566134817647	14.9284276639545	14.54898948
7.195625	20.5127547	19.13399118	18.29692182	17.42876244	16.59814044	15.7603943929412	15.0154930693069	14.63499246
7.206875	20.50613346	19.14893796	18.317844	17.46239856	16.61604456	15.7712366876471	15.0264048230566	14.64639954
7.218125	20.50178922	19.14384576	18.29554596	17.41656048	16.59369408	15.7615338264706	15.0251183021272	14.64580062
7.229375	20.47547814	19.14481038	18.30368106	17.45440422	16.6206648	15.7763981311765	15.0343376923831	14.6530608
7.240625	20.37970062	19.04218254	18.22205268	17.35188954	16.51378932	15.6882307226471	14.9485723360455	14.5595796
7.251875	20.52731784	19.15329324	18.30760026	17.4309456	16.58970864	15.7539534661765	15.0158718557004	14.63876124
7.263125	20.51043354	19.15622574	18.29693976	17.41775418	16.5902772	15.74635407	15.0143810606803	14.63529606
7.274375	20.49512934	19.13363238	18.29193312	17.42037342	16.58852736	15.7537903014706	15.0166970689148	14.63953266
7.285625	20.46556422	19.08826074	18.2245215	17.35441218	16.52456574	15.6810990652941	14.952418370748	14.5723791
7.296875	20.58928536	19.2126912	18.33551904	17.46787026	16.62909936	15.7863008691176	15.0391712773258	14.65650114
7.308125	20.57709582	19.20602304	18.32157828	17.44298196	16.60146624	15.7605249247059	15.0231134398588	14.64033582
7.319375	20.54182716	19.1494458	18.2789487	17.40070428	16.56426558	15.7165615544118	14.9740565434761	14.58622188
7.330625	20.57095068	19.1714637	18.31929852	17.46564294	16.61588724	15.7759983776471	15.0372164689736	14.65077552
7.341875	20.62628592	19.21520142	18.34265778	17.47767516	16.65845472	15.8130204494118	15.0674544456426	14.67655668
7.353125	20.68705836	19.25964984	18.38495892	17.50144428	16.6755543	15.8168153885294	15.0631403391824	14.67957474
7.364375	20.58268482	19.17645378	18.29259138	17.41827306	16.60233978	15.7366960791176	14.9931473777081	14.60244102
7.375625	20.7465612	19.28403582	18.38867388	17.51292864	16.6973031	15.8312173932353	15.0745864523086	14.68276116
7.386875	20.79175068	19.31455452	18.44970576	17.57275854	16.74130164	15.8791782988235	15.1277788844231	14.72625462
7.398125	20.79209844	19.2917514	18.42263292	17.54913432	16.73399868	15.8662923661765	15.1123068130575	14.714526
7.409375	20.8294647	19.33165134	18.44800974	17.59248426	16.77776124	15.9093488126471	15.1533861974316	14.7478392
7.420625	20.82459882	19.29050526	18.40052532	17.53482786	16.72489206	15.85370013	15.1032132339967	14.7012297
7.431875	20.9484966	19.39509822	18.50307726	17.64646848	16.83331728	15.9634923008824	15.2017680423488	14.79859284
7.443125	20.93282118	19.43607456	18.526362	17.67430032	16.85716506	15.9719741461765	15.2203393980982	14.82389238
7.454375	20.92263678	19.42666434	18.55048992	17.67747156	16.8761373	15.9930509470588	15.2414567395353	14.8378911
7.465625	20.97365676	19.43031582	18.54037038	17.67788004	16.87900908	15.9904634267647	15.2336875600431	14.82989262
7.476875	21.08552232	19.51857786	18.61223388	17.75619918	16.96098384	16.0757006691176	15.3080690324478	14.9018817
7.488125	21.11913084	19.58892198	18.68235996	17.824977	17.01157326	16.1250090432353	15.367148887364	14.95264086
7.499375	21.0104931	19.49924544	18.60943386	17.75819328	16.95366984	16.0645483614706	15.3038875012254	14.8983903
7.510625	21.19930746	19.63112238	18.75544752	17.89910646	17.09994432	16.1994379835294	15.4304684442702	15.02184924
7.521875	21.19254408	19.6572858	18.77459916	17.92543272	17.13812754	16.2282501511765	15.4648527791393	15.04579224
7.533125	21.36626952	19.7529612	18.87902928	18.00085386	17.21096256	16.3028748891176	15.5436159984315	15.11791104
7.544375	21.2410842	19.69168092	18.7914186	17.93057184	17.14777512	16.2515487114706	15.4974473482992	15.07025688
7.555625	21.361365	19.7599233	18.85776486	18.02407236	17.25514464	16.3505692923529	15.5810915008332	15.15559608
7.566875	21.35482104	19.7829348	18.92762598	18.0787452	17.29748166	16.3947787694118	15.6302268601118	15.20473098
7.578125	21.44912886	19.84124118	18.96047826	18.11788614	17.34013884	16.4203629952941	15.6612886971865	15.2301768
7.589375	21.31526886	19.7614827	18.92467002	18.08165148	17.31650496	16.4009327982353	15.6436156063131	15.2062545
7.600625	21.54488568	19.89020358	19.0128327	18.17453652	17.40035376	16.5017617879412	15.7392415841584	15.30164976
7.611875	21.5027805	19.90029414	19.04322858	18.2305797	17.46654684	16.5447380117647	15.7779224389766	15.3282396
7.623125	21.50229198	19.89201966	19.05408504	18.23511576	17.4745881	16.5469013038235	15.7825625722968	15.35077776
7.634375	21.57732948	19.99379742	19.11952878	18.27262002	17.50753284	16.5993723538235	15.8419373394765	15.3990612
7.645625	21.44694846	19.8837162	19.02837702	18.19061904	17.42835948	16.5103809635294	15.743877659053	15.3060285
7.656875	21.51647976	19.94391042	19.10153358	18.27092952	17.51764272	16.6139810338235	15.8472674051564	15.4142343
7.668125	21.55591878	19.93480794	19.11022758	18.2696958	17.49316428	16.6008150017647	15.8420699147142	15.40430658
7.679375	21.50226438	19.90710582	19.0406535	18.20844036	17.45593878	16.5593480514706	15.799413155573	15.36414858
7.690625	21.65134578	19.98354816	19.12796886	18.30520458	17.54722854	16.6351897261765	15.8677881580237	15.43614594
7.701875	21.5988768	19.96255836	19.1218665	18.27765702	17.50627014	16.6053754552941	15.843902970297	15.41672796
7.713125	21.5353485	19.9593954	19.1039265	18.28609848	17.52738	16.6330060385294	15.8724309969611	15.44266368
7.724375	21.50761326	19.89365496	19.04002008	18.209721	17.4357204	16.5322151205882	15.778579903931	15.34532952
7.735625	21.65188812	20.01748236	19.1443191	18.29492772	17.52522582	16.6122555670588	15.8577124399569	15.42681576
7.746875	21.57192126	19.9127445	19.051728	18.21856404	17.45054022	16.5655741447059	15.8142764630919	15.38817162
7.758125	21.59426346	19.94720724	19.09122222	18.24485166	17.47927734	16.5825283173529	15.8164964219194	15.39709884
7.769375	21.4912368	19.85255718	19.00050792	18.1521819	17.38060458	16.4840380217647	15.7221028526615	15.29908296
7.780625	21.57371802	19.91201724	19.05620058	18.2294136	17.43899928	16.5467449376471	15.7951423389864	15.37635054
7.791875	21.67394604	19.9948407	19.11099486	18.26327052	17.47512492	16.5630518902941	15.794754082933	15.37665966
7.803125	21.63699792	19.93475688	19.01922348	18.17107272	17.39107188	16.5008453461765	15.7446934026076	15.32722116
7.814375	21.62114862	19.96761606	19.0551987	18.21860268	17.42669796	16.5273419347059	15.7681795118126	15.33726618
7.825625	21.56258004	19.86466806	18.96676002	18.1209249	17.32998618	16.4346167920588	15.6744731692971	15.25701366
7.836875	21.61741434	19.95874956	19.0567236	18.20501796	17.39512908	16.4994366908823	15.7410002352711	15.32492622
7.848125	21.63301938	19.95973764	19.05507726	18.18146274	17.38590654	16.4814409835294	15.7200168218802	15.30196026
7.859375	21.74831838	20.0222475	19.09684572	18.22759338	17.41166286	16.5054003608823	15.7443146162141	15.32561346
7.870625	21.63635898	19.9263513	19.00893696	18.15881832	17.34002982	16.4297558435294	15.6675440839133	15.2485584
7.881875	21.80487078	20.04530592	19.1266137	18.2480022	17.42329074	16.5146436414706	15.7564885403392	15.33411978
7.893125	21.80141802	20.03525538	19.08406416	18.21052692	17.4014481	16.4904979844118	15.728281129301	15.31445478
7.904375	21.73163418	19.96540116	19.01345094	18.13898358	17.33254608	16.4245454505882	15.6656975002451	15.26051748
7.915625	21.87024414	20.08253142	19.1244471	18.24530016	17.42225712	16.5132621802941	15.7446176453289	15.33340218
7.926875	21.88281594	20.12053386	19.16216388	18.28481232	17.44498296	16.5413605023529	15.7721391824331	15.3524448
7.938125	21.90664302	20.13034704	19.17472188	18.29670654	17.45097078	16.5392991882353	15.7740452896775	15.36365316
7.949375	21.87151926	20.12360298	19.13556438	18.25410594	17.41691238	16.4978036841176	15.7256661503774	15.30917076
7.960625	21.93074196	20.1721362	19.21007748	18.32238972	17.47587978	16.5599898326471	15.7944632290952	15.38569452
7.971875	22.02985356	20.20648302	19.24985874	18.35188584	17.49918798	16.5803296729412	15.8175908440349	15.4036221
7.983125	22.00024566	20.23058886	19.27921824	18.38619678	17.55270024	16.6273415038235	15.8637797862955	15.45738414
7.994375	22.05043212	20.27530914	19.30270308	18.41912772	17.57344578	16.6528006367647	15.8806384864229	15.46434624
8.005625	22.1194059	20.25840828	19.26033984	18.3712224	17.5225776	16.6052476429412	15.8345117733556	15.41398452
8.016875	22.21958286	20.37004476	19.40366526	18.49326684	17.63041356	16.6977661102941	15.9331098715812	15.52379388
8.028125	22.2050694	20.40286806	19.4223201	18.50390526	17.65368588	16.7202393291176	15.954485599451	15.5424777
8.039375	22.25881488	20.44094778	19.45892874	18.56261598	17.70705462	16.7806891332353	16.0143690226448	15.60390702
8.050625	22.25302716	20.41610778	19.4224719	18.51265032	17.66196036	16.7364864547059	15.9623237721792	15.54323808
8.061875	22.37127384	20.5030326	19.53577128	18.62621328	17.77961502	16.8484242414706	16.0691983531026	15.66446556
8.073125	22.3654392	20.53942044	19.5468858	18.64633782	17.81306484	16.8897402644118	16.1021838839329	15.70279506
8.084375	22.42548162	20.57205744	19.55871102	18.62422608	17.77964538	16.8436394364706	16.075625546515	15.66953844
8.095625	22.4610456	20.65899606	19.64873394	18.73470198	17.89099068	16.9535934123529	16.1687826487599	15.76281126
8.106875	22.48078098	20.69971986	19.67792232	18.78060354	17.93366028	16.9971638276471	16.2132535241643	15.80859138
8.118125	22.51092018	20.69594556	19.68462084	18.7797783	17.94033396	17.0159304882353	16.2224688559945	15.80824224
8.129375	22.41451614	20.64183852	19.6519314	18.74373132	17.89499958	16.9809860470588	16.1875501617489	15.7797894
8.140625	22.59134382	20.7990495	19.77837666	18.88282152	18.0505311	17.1184876641176	16.3222898931477	15.917541
8.151875	22.53798612	20.79172722	19.76765268	18.85964028	18.03144432	17.1169280814706	16.3145247720812	15.9208116
8.163125	22.57268346	20.81336286	19.7904696	18.89816298	18.08008794	17.1500328405882	16.3604431526321	15.9617838
8.174375	22.61596164	20.82102048	19.7985771	18.89900478	18.0832026	17.1541038	16.3538360356828	15.95446152
8.185625	22.51134798	20.71211916	19.68940806	18.80515236	17.99455968	17.0821658408824	16.288197764925	15.89362008
8.196875	22.55050272	20.78482722	19.77250614	18.91239354	18.08573628	17.17504599	16.3820123321243	15.98465178
8.208125	22.55394996	20.8105173	19.77669168	18.8991966	18.0894333	17.1698464747059	16.363754827958	15.9739347
8.219375	22.51716606	20.78439528	19.7834316	18.89693892	18.0762474	17.1638651285294	16.3811073032056	15.99196854
8.230625	22.4227851	20.68029084	19.70369658	18.8337225	18.02655636	17.1168369811765	16.3163050681306	15.9210048
8.241875	22.59369396	20.79515514	19.7786016	18.9079596	18.0983412	17.1766477235294	16.3848762278208	15.98321244
8.253125	22.53931506	20.7882441	19.77924468	18.92962422	18.10622928	17.1908675276471	16.3963345162239	15.99286554
8.264375	22.42007064	20.66930052	19.67543556	18.80714784	17.99158854	17.0654183435294	16.280856072934	15.87544548
8.275625	22.53261378	20.73342774	19.74436242	18.88005186	18.05096994	17.1360210714706	16.3647464366239	15.9678351
8.286875	22.53872994	20.71497714	19.72485198	18.8456595	18.01534524	17.1021535173529	16.343397764925	15.9366402
8.298125	22.5152313	20.75468664	19.77785226	18.91562688	18.07760118	17.1537625138235	16.3758570532301	15.96256626
8.309375	22.45999266	20.67333288	19.6846374	18.81454188	17.97259284	17.0466693591176	16.2777310851877	15.8705313
8.320625	22.5283344	20.7378327	19.75054206	18.88401522	18.03873486	17.1040435085294	16.3411385746495	15.9354741
8.331875	22.56569376	20.7859395	19.79565426	18.90549354	18.0414576	17.1036165608823	16.3434329379473	15.93423486
8.343125	22.53190446	20.7566973	19.778919	18.89909724	18.0354477	17.0952448517647	16.3388672090971	15.92936622
8.354375	22.57837872	20.75432094	19.7799816	18.88802688	18.03010572	17.0784470452941	16.3194855210273	15.90637542
8.365625	22.49787366	20.6839092	19.7233395	18.8418024	17.96802642	17.02470603	16.2853068130575	15.86853306
8.376875	22.63262652	20.75980368	19.76649072	18.88672002	18.01362576	17.0681935032353	16.3210534261347	15.90210708
8.388125	22.59138246	20.76920562	19.79860746	18.90531276	18.0218616	17.0726098279412	16.3261264581904	15.9032787
8.399375	22.64497476	20.82656532	19.84467738	18.94862958	18.04422312	17.0817851232353	16.3385993530046	15.91625898
8.410625	22.62441828	20.74011384	19.76095554	18.85456464	17.94864708	16.98836925	16.263588824625	15.83675304
8.421875	22.65370326	20.8373514	19.87654296	18.97756128	18.06743196	17.0851490355882	16.3645570434271	15.93303564
8.433125	22.74499164	20.82603678	19.8789414	18.97982586	18.06489414	17.0685511058823	16.3499805313205	15.92329836
8.444375	22.6528794	20.79711474	19.82469498	18.91423446	17.99926962	17.0155620079412	16.3016189785315	15.87227148
8.455625	22.83876126	20.92635036	19.95155148	19.0348299	18.0919518	17.096709255	16.3934286834624	15.96639714
8.466875	22.76913612	20.89548252	19.9457127	19.04202522	18.10559448	17.0929795817647	16.3908691696892	15.96834018
8.478125	22.9378425	21.01926024	20.06489226	19.14011976	18.17716542	17.1669774952941	16.4687517106166	16.03205892
8.489375	22.83477996	20.93323104	19.97102604	19.04680554	18.08637522	17.0728137838235	16.3757718262915	15.9437058
8.500625	22.89000066	21.01468554	20.06231442	19.12289874	18.16922076	17.1367118020588	16.44328238408	16.0174944
8.511875	23.0245134	21.14256462	20.17828272	19.22987358	18.2270745	17.1912360079412	16.506695284776	16.07305872
8.523125	23.1066786	21.21779808	20.24136528	19.27601526	18.26522598	17.2223229635294	16.5285986079796	16.08832842
8.534375	23.00702604	21.17079114	20.2118112	19.24664196	18.25236024	17.2019001811765	16.5289990393099	16.09517184
8.545625	23.117691	21.22713654	20.26736724	19.28997672	18.2782311	17.22525177	16.5499729830409	16.10868894
8.556875	23.19615366	21.29944578	20.35934148	19.36586292	18.34662252	17.2700214458824	16.5958994804431	16.16038374
8.568125	23.23399464	21.32285472	20.37953916	19.38003552	18.3641085	17.2977376905882	16.6267110479365	16.1829633
8.579375	23.202285	21.34244106	20.43683124	19.42244568	18.3917292	17.3304087035294	16.666806940496	16.23404952
8.590625	23.26785018	21.36313416	20.42941236	19.43101134	18.3961176	17.315654535	16.6538592098814	16.21146306
8.601875	23.32817136	21.47095908	20.54993604	19.52450358	18.4876599	17.4003071038235	16.7437736300363	16.30449438
8.613125	23.4311718	21.53921664	20.62888998	19.59469038	18.5549073	17.46259659	16.8070350161749	16.37142714
8.624375	23.40790086	21.5515014	20.63741148	19.57495638	18.53284248	17.4290064158823	16.7777440054897	16.3391793
8.635625	23.46477894	21.61926768	20.69337048	19.66215996	18.61825758	17.5177435411765	16.8601313988825	16.42584882
8.646875	23.5014621	21.66118104	20.74433664	19.69779432	18.6403707	17.5269582679412	16.8810809920596	16.44933918
8.658125	23.53891806	21.7030944	20.7701178	19.72473192	18.68665176	17.5786706020588	16.9241070679345	16.48727814
8.669375	23.38381986	21.61953264	20.73994134	19.70531946	18.6499824	17.5334658202941	16.8719481815508	16.43890224
8.680625	23.47073364	21.69397536	20.81594208	19.79113062	18.7361358	17.6289905973529	16.9725754925988	16.53396768
8.691875	23.42489004	21.70213944	20.79082056	19.7939679	18.76430988	17.6669508661765	17.0108180374473	16.57132704
8.703125	23.46393438	21.70248306	20.81144328	19.79997642	18.76380894	17.6653083414706	17.0108193902559	16.57360404
8.714375	23.3969685	21.6217572	20.75155404	19.73794818	18.71317674	17.6006298520588	16.9375675129889	16.49120562
8.725625	23.52620826	21.66850884	20.79756738	19.82005404	18.77738676	17.6877353302941	17.0246491520439	16.5992127
8.736875	23.45039244	21.68881278	20.82431454	19.81091844	18.78393348	17.6927553644118	17.0333544750515	16.5985089
8.748125	23.4722613	21.69172182	20.7959031	19.77715812	18.7836492	17.6824827864706	17.018349122635	16.57659726
8.759375	23.42154354	21.67411854	20.78111364	19.7728194	18.78037584	17.6943802129412	17.0164876580727	16.5730893
8.770625	23.37208848	21.59371974	20.68479792	19.6874871	18.68926134	17.6113130611765	16.946034741692	16.49315832
8.781875	23.45469528	21.66705846	20.7409377	19.7448261	18.74934516	17.6697124288235	16.9959033232036	16.55573442
8.793125	23.41007712	21.64143186	20.72532576	19.7175918	18.72126906	17.6496880402941	16.9640636212136	16.5220293
8.804375	23.31044802	21.49744266	20.5970244	19.60727322	18.6119703	17.5358670608823	16.8583659837271	16.41612396
8.815625	23.41599456	21.57635934	20.66177952	19.66419684	18.67912386	17.5956723644118	16.9191300852858	16.47125772
8.826875	23.39063568	21.60197076	20.66821998	19.65800202	18.6718347	17.6041487708824	16.9155194392707	16.47549432
8.838125	23.28231948	21.48688566	20.5457919	19.5741339	18.60562506	17.549670795	16.8637095774924	16.42808028
8.849375	23.29062984	21.4543908	20.51382696	19.50940638	18.51824622	17.4546382314706	16.7683690422508	16.33424442
8.860625	23.40672924	21.48285468	20.5386918	19.55890284	18.57040332	17.4978510441176	16.8058973041859	16.36728162
8.871875	23.35150164	21.46409496	20.50564356	19.51061388	18.5279766	17.47225866	16.7772015292618	16.33801734
8.883125	23.37435168	21.47917974	20.51866248	19.52461536	18.52522074	17.4567743294118	16.7629104597588	16.32931092
8.894375	23.26940682	21.3504975	20.36539554	19.36194648	18.38604774	17.3333796608823	16.6461049112832	16.21602258
8.905625	23.3920833	21.42931344	20.45403846	19.4409777	18.45983634	17.4049151470588	16.7019136751299	16.27645278
8.916875	23.40601716	21.4598556	20.46332724	19.4346642	18.45839148	17.3988263841176	16.7009815900402	16.27140336
8.928125	23.35135812	21.38293578	20.37528048	19.34591088	18.37835148	17.3227712355882	16.6304150377414	16.20769566
8.939375	23.34370464	21.3902691	20.39171628	19.3672926	18.39993054	17.3559317426471	16.6545247916871	16.2199956
8.950625	23.38705044	21.34980198	20.32692942	19.29101724	18.3000489	17.2479697358824	16.5526813057543	16.12889076
8.961875	23.39579688	21.39932052	20.3916252	19.33403184	18.34999938	17.3099084179412	16.6152257033624	16.18294536
8.973125	23.37934728	21.37361388	20.3699178	19.3237191	18.33589992	17.2858402641176	16.5939974316243	16.1667414
8.984375	23.42282832	21.3838521	20.36910222	19.32167946	18.35131866	17.3070543952941	16.6118923830997	16.1827632
8.995625	23.37280746	21.32304654	20.3024013	19.21625574	18.23203284	17.1793752935294	16.4897648857955	16.07811642
9.006875	23.46666954	21.40923996	20.35206888	19.28895414	18.30080652	17.2520814864706	16.544894539751	16.1328279
9.018125	23.5070442	21.39975108	20.35223724	19.278048	18.29411904	17.2577120285294	16.5582494657387	16.14180342
9.029375	23.5082172	21.36642546	20.3076729	19.216431	18.2278749	17.1964368829412	16.4994212332124	16.08800412
9.040625	23.53648236	21.3922494	20.35842792	19.2703338	18.29246028	17.2722432052941	16.5798808744241	16.1661135
9.051875	23.5975308	21.43767072	20.37447318	19.2804216	18.2966817	17.2694585276471	16.5707345358298	16.16215566
9.063125	23.56803744	21.44049282	20.37252324	19.283154	18.31277112	17.2761442014706	16.578557827664	16.1758149
9.074375	23.64373596	21.4068567	20.32756422	19.22049372	18.24502968	17.2145168920588	16.5205196353299	16.10988402
9.085625	23.71256208	21.49349034	20.41916724	19.30483518	18.32737566	17.301277005	16.6002095284776	16.19618508
9.096875	23.71833186	21.51655152	20.43009408	19.29265944	18.32591286	17.3064221320588	16.6082019213803	16.21220136
9.108125	23.7164868	21.54775746	20.44339314	19.31236032	18.32926764	17.2973596923529	16.6004462699735	16.20083706
9.119375	23.84193708	21.56146638	20.4612255	19.31009712	18.33615246	17.3140867941176	16.6132830702872	16.21741086
9.130625	23.7218826	21.51045192	20.42918604	19.26415416	18.28759026	17.2560966979412	16.5599215371042	16.1648853
9.141875	23.89092708	21.58763532	20.46342246	19.32928464	18.3415731	17.3119221423529	16.6224754043721	16.2349548
9.153125	23.92906338	21.58550046	20.4365718	19.2995967	18.33669756	17.3069755323529	16.624691304774	16.23582972
9.164375	23.82689922	21.57311496	20.49675912	19.34338548	18.37865784	17.3659922064706	16.6742825605333	16.28950344
9.175625	23.88417336	21.57682854	20.4644202	19.28739888	18.30700134	17.2803824047059	16.5914812077247	16.20153396
9.186875	24.0722922	21.71452218	20.59352748	19.42037568	18.4536084	17.4113846276471	16.7174249779433	16.32611622
9.198125	24.00034314	21.64821732	20.52362772	19.34528712	18.3893073	17.3656699561765	16.678037957063	16.29685332
9.209375	23.91653022	21.59855388	20.48299914	19.30991082	18.33233538	17.3056321429412	16.6217895304382	16.22980464
9.220625	24.0191208	21.70554942	20.59878804	19.44207342	18.47465616	17.4553085664706	16.7726182139006	16.37794764
9.231875	23.9578557	21.6363438	20.52704598	19.37530764	18.41695422	17.3993158782353	16.7172355847466	16.32170298
9.243125	23.97450678	21.67616646	20.55627162	19.39341186	18.41688936	17.4009216908823	16.7136005881776	16.33018998
9.254375	23.91092742	21.59454498	20.4834711	19.31007366	18.35108268	17.3365559338235	16.6553675914126	16.27276818
9.265625	23.99912874	21.6626466	20.5602198	19.38418794	18.41778498	17.389206465	16.701748632487	16.32075216
9.276875	23.99007732	21.70809414	20.58704562	19.41516204	18.43055412	17.3951538185294	16.7162953828056	16.32603066
9.288125	23.98610568	21.67985106	20.55782136	19.38872676	18.4133124	17.4045126741176	16.7210505048525	16.32621696
9.299375	23.879382	21.64889214	20.5629936	19.39956252	18.42391356	17.3978732302941	16.7120529751985	16.32437052
9.310625	23.8606761	21.59777418	20.47688574	19.2953601	18.33632496	17.3066913538235	16.62575731791	16.23015792
9.321875	23.92881498	21.68501364	20.54483004	19.35323868	18.39848568	17.3651831814706	16.6783396333693	16.28324928
9.333125	23.7973962	21.56347014	20.4607839	19.30668576	18.33590682	17.3203278441176	16.6423170473483	16.24915776
9.344375	23.77960524	21.5953509	20.49184356	19.34062824	18.353241	17.3381440702941	16.6575023233016	16.26865026
9.355625	23.72331642	21.5475408	20.4249384	19.25558022	18.28825956	17.2712995694118	16.5840502303696	16.18196694
9.366875	23.74229694	21.61261608	20.48976666	19.33586862	18.35608656	17.3351255232353	16.6534195471032	16.2569934
9.378125	23.63276082	21.55646664	20.46964074	19.32620862	18.35334726	17.3210648047059	16.6382288599157	16.24717056
9.389375	23.61192696	21.48286434	20.36063454	19.21596594	18.24702792	17.2319972708823	16.5425568865797	16.14100026
9.400625	23.6184309	21.5571801	20.4388143	19.2978993	18.31706982	17.2921724144118	16.600109420645	16.19879604
9.411875	23.65386102	21.56599554	20.44146114	19.2862659	18.29690526	17.2828421126471	16.5980720909715	16.2013035
9.423125	23.62496244	21.54150606	20.41791282	19.27237896	18.28378422	17.2680784261765	16.5778773649642	16.1798583
9.434375	23.505954	21.45223938	20.33917968	19.18431702	18.204546	17.1901604805882	16.5009647877659	16.09955748
9.445625	23.59005672	21.5354451	20.40844878	19.25107728	18.26841654	17.2551027529412	16.5656547397314	16.15973514
9.456875	23.63676282	21.5551446	20.4102828	19.26226356	18.27951864	17.2681396129412	16.5843735516126	16.1730411
9.468125	23.56497246	21.54496986	20.4070053	19.26213522	18.27097506	17.2534588685294	16.5714542299775	16.1670243
9.479375	23.5613541	21.53469162	20.39175078	19.24876302	18.2428617	17.2413411697059	16.5578138613861	16.14997992
9.490625	23.49066222	21.46495746	20.32519476	19.19018754	18.2098038	17.2033836202941	16.5065505342613	16.10531208
9.501875	23.5699308	21.5344308	20.40437364	19.26558246	18.2868078	17.2776222017647	16.5808819527497	16.17782556
9.513125	23.56913178	21.58067736	20.42383716	19.27908438	18.29748072	17.29977453	16.6055368885403	16.19210718
9.524375	23.51897154	21.56335836	20.4379863	19.28714082	18.29637258	17.2923981255882	16.5914987942359	16.18786506
9.535625	23.51522346	21.5383155	20.37867252	19.24300566	18.2432274	17.2324826858823	16.5406034310362	16.13324466
9.546875	23.55454518	21.62732964	20.4619914	19.33736178	18.34312422	17.3407179935294	16.6406855602392	16.22627736
9.558125	23.60478822	21.66219396	20.49334362	19.33598454	18.33306126	17.3379387547059	16.6386265856289	16.22731926
9.569375	23.54649978	21.60407664	20.45412402	19.3099467	18.32148858	17.3210049776471	16.6144167238506	16.1988126
9.580625	23.63807796	21.70196418	20.53954602	19.38689688	18.38983446	17.3893410758823	16.6879445740614	16.277169
9.591875	23.65491534	21.7230975	20.54307606	19.3973835	18.39511986	17.4006225555882	16.7067891971375	16.2960888
9.603125	23.6603622	21.7521189	20.57556954	19.42630554	18.42196086	17.4247790902941	16.72693251642	16.31167176
9.614375	23.61513822	21.6735417	20.50713258	19.37069706	18.37285218	17.3804880308824	16.6738807763945	16.26303504
9.625625	23.76994248	21.84596166	20.63131188	19.49104548	18.48371586	17.5018798526471	16.7963099500049	16.38774702
9.636875	23.6705949	21.82504224	20.64447984	19.49730654	18.49910562	17.4897064058823	16.7943632585041	16.38294462
9.648125	23.71656822	21.83170488	20.66691726	19.53043068	18.53005074	17.5415451926471	16.8386055092638	16.43628576
9.659375	23.7161487	21.86758212	20.71462662	19.5801852	18.57925602	17.5796890217647	16.868106205274	16.45214886
9.670625	23.6960352	21.83624094	20.65735938	19.50879504	18.49226634	17.49814746	16.7931092049799	16.39418196
9.681875	23.839776	21.96993672	20.77399836	19.61665584	18.61319988	17.6130793191176	16.9017492010587	16.50206898
9.693125	23.77955418	21.92475828	20.7535371	19.613043	18.61670922	17.6101097214706	16.9003355161259	16.49242554
9.704375	23.8084293	21.95060568	20.77946868	19.63925058	18.62950182	17.6401225094118	16.9293600235271	16.5290466
9.715625	23.73800514	21.8652651	20.69430474	19.5603615	18.55639908	17.55602742	16.840856582688	16.44634872
9.726875	23.81808654	21.9597468	20.77965498	19.62671052	18.62087958	17.6382515541176	16.932249622586	16.53231444
9.738125	23.91435396	22.00598646	20.82598158	19.67830044	18.67124544	17.6694160129412	16.9551986667974	16.54633248
9.749375	23.87016774	21.93761298	20.73834882	19.59847572	18.59958066	17.5880253785294	16.8842073326144	16.48880994
9.760625	23.85340212	21.96805992	20.82341754	19.6789518	18.67256196	17.6737208417647	16.9772873247721	16.58273964
9.771875	23.89192482	21.99644928	20.82291522	19.67968596	18.66643752	17.6577918873529	16.9404219390256	16.54874058
9.783125	23.88269814	21.98200758	20.80050402	19.65329484	18.64991478	17.6584622223529	16.9565988236447	16.55854962
9.794375	23.76081654	21.85266156	20.68475652	19.5344934	18.53069382	17.5282513482353	16.8300557592393	16.43739804
9.805625	23.7976722	21.92353974	20.77521138	19.61336316	18.60637854	17.5959878161765	16.9030641309676	16.50959274
9.816875	23.81554872	21.90645948	20.73451656	19.58722596	18.58305102	17.5860592438235	16.8748053132046	16.48515984
9.828125	23.73127212	21.79115358	20.65613118	19.52257572	18.53280108	17.5315132826471	16.8299407705127	16.45052736
9.839375	23.699775	21.77661942	20.61520866	19.46928288	18.46088652	17.4623028935294	16.7579064209391	16.35628716
9.850625	23.75150844	21.81748536	20.65843854	19.5101778	18.5245542	17.5302936264706	16.824319850995	16.42777806
9.861875	23.69901186	21.77215098	20.60067174	19.46103462	18.45915048	17.4608969576471	16.7779347514949	16.38123894
9.873125	23.72164248	21.76242474	20.5928637	19.45096476	18.44971128	17.4571672844118	16.7523044407411	16.35548952
9.884375	23.6986434	21.7197786	20.5609167	19.40660466	18.39909012	17.4002255214706	16.7119447505147	16.31032212
9.895625	23.63131734	21.65337714	20.48688108	19.33274568	18.32417682	17.3337807741176	16.6388809136359	16.23529704
9.906875	23.70274476	21.76617282	20.57125428	19.39942038	18.38650728	17.3956147588235	16.6997924713263	16.29945738
9.918125	23.72517528	21.73353168	20.52833628	19.35819012	18.3513573	17.3674906023529	16.673208430546	16.2657633
9.929375	23.60387466	21.63583458	20.43278508	19.25949114	18.26084862	17.2776575541176	16.583710675424	16.1781747
9.940625	23.64498072	21.65971686	20.48375124	19.30406514	18.3191757	17.3326304629412	16.63764715224	16.23481956
9.951875	23.63235786	21.66438954	20.47282716	19.28970486	18.28869978	17.3048571105882	16.6150728359965	16.20271248
9.963125	23.63939724	21.62051934	20.43640896	19.25285058	18.25342146	17.2748851138235	16.57994986766	16.179741
9.974375	23.57909814	21.57335784	20.37362034	19.20431598	18.19573194	17.2201963835294	16.5374622095873	16.1325588
9.985625	23.61300888	21.6327075	20.44105818	19.26213798	18.2638584	17.2840971211765	16.5895723948632	16.17931872
9.996875	23.68558032	21.66946104	20.44953276	19.26746754	18.2599599	17.2838469352941	16.5955910400941	16.18698738
10.008125	23.63237856	21.65214342	20.46555042	19.2682569	18.26188362	17.2857491638235	16.593216861092	16.18230642
10.019375	23.52522156	21.51561174	20.32219878	19.14096432	18.1596063	17.1923659235294	16.5087190863641	16.0900686
10.030625	23.63213844	21.61635036	20.41207956	19.23579792	18.23246478	17.2620182170588	16.5763432800706	16.16673312
10.041875	23.70783972	21.6467283	20.4386211	19.26229806	18.27142356	17.3022056841176	16.6181748259975	16.20355842
10.053125	23.66398056	21.6457554	20.44573362	19.2566097	18.2398533	17.2689445588235	16.5834834035879	16.1688942
10.064375	23.69848056	21.62521134	20.41068438	19.2368205	18.23587338	17.2626586385294	16.5786552298794	16.16610936
10.075625	23.67902532	21.58291848	20.356863	19.18727298	18.18420342	17.2157175123529	16.5221375943535	16.10306406
10.086875	23.66798808	21.64757838	20.46271038	19.27477878	18.26623476	17.2943316273529	16.6038837564945	16.1824596
10.098125	23.7560445	21.69483924	20.48617038	19.30128582	18.30357204	17.3380924014706	16.644443662386	16.22417148
10.109375	23.7213789	21.6643095	20.47262016	19.28542824	18.28875498	17.3302251432353	16.6377147926674	16.21339644
10.120625	23.69643816	21.65320464	20.41996074	19.22674098	18.24033492	17.2780273941176	16.5800716204294	16.15716834
10.131875	23.78564964	21.71681574	20.49436206	19.3105953	18.3085911	17.3421021741176	16.6474130771493	16.21616472
10.143125	23.77365882	21.69824232	20.46815724	19.28830416	18.31241784	17.3425930279412	16.6516636016077	16.2257571
10.154375	23.77522512	21.66029646	20.42855814	19.2475914	18.25680246	17.2965085164706	16.6001946475836	16.17354066
10.165625	23.76975066	21.76891902	20.54454162	19.3554591	18.35968974	17.4056153955882	16.7070759925497	16.28883
10.176875	23.86189326	21.76374126	20.55292512	19.381962	18.37058208	17.4043277541176	16.7108489755906	16.27631202
10.188125	23.82178908	21.7574043	20.5223319	19.33559538	18.34270194	17.3947554247059	16.7045191843937	16.27498722
10.199375	23.83051344	21.74204352	20.51422578	19.33800348	18.3543864	17.4001045076471	16.6775942358592	16.25597496
10.210625	23.81971494	21.75084792	20.52691902	19.3570806	18.38145234	17.4143079952941	16.7107556318008	16.29162726
10.221875	23.88387666	21.79638516	20.56324476	19.40073	18.4212267	17.4514932317647	16.7473450446035	16.3237026
10.233125	23.7984105	21.76653024	20.5482138	19.38019974	18.39546624	17.4348069211765	16.7407298108029	16.30866612
10.244375	23.82741534	21.79039458	20.58432288	19.42115676	18.44008026	17.4652901673529	16.7564372708558	16.32180648
10.255625	23.76552234	21.67236594	20.47467636	19.31671284	18.33012738	17.3655693379412	16.6711399862759	16.24100472
10.266875	23.83312716	21.75119568	20.53469394	19.3861296	18.41455302	17.4466921102941	16.7541645524948	16.34009562
10.278125	23.85740964	21.7759722	20.5521606	19.4000469	18.42273228	17.4531398355882	16.7507947064013	16.32865818
10.289375	23.85937338	21.80148012	20.54292702	19.38181848	18.39441468	17.4243603008823	16.7366443289874	16.32296292
10.300625	23.79100128	21.7222074	20.48607378	19.31030826	18.33758352	17.3670976473529	16.670708440349	16.24927092
10.311875	23.90065194	21.8084781	20.57595318	19.40261646	18.41551626	17.4443615744118	16.7550574061367	16.3217568
10.323125	23.86218444	21.76467966	20.53722486	19.36131306	18.38467188	17.4170437235294	16.7251224585825	16.30456338
10.334375	23.69974602	21.64757148	20.40753798	19.2468462	18.27254826	17.3124333917647	16.6426065483776	16.22919744
10.345625	23.8181583	21.77211786	20.52628422	19.34226492	18.3615003	17.39963133	16.7235126164102	16.31543778
10.356875	23.82553164	21.75414888	20.48493528	19.32111504	18.34079202	17.3731252235294	16.6992418782472	16.29039354
10.368125	23.80443696	21.72969528	20.48600478	19.29625986	18.31467828	17.3449888297059	16.6870030193118	16.2867807
10.379375	23.75007738	21.70066422	20.44817208	19.25563266	18.27284634	17.2984773705882	16.6445802960494	16.22803824
10.390625	23.79163332	21.73769652	20.49300138	19.28597058	18.30060228	17.3393106979412	16.6858490736202	16.29234072
10.401875	23.84404848	21.74486286	20.47847688	19.27762572	18.28771998	17.3223959567647	16.6685236545437	16.2711384
10.413125	23.8719645	21.7931325	20.54697042	19.32953304	18.3457269	17.3664082764706	16.7112318204098	16.30813344
10.424375	23.78910516	21.74667204	20.50523922	19.29204258	18.31163814	17.3454892014706	16.7115578472699	16.32026916
10.435625	23.7332055	21.66701844	20.41921416	19.2109248	18.22160418	17.2524730817647	16.6191217919812	16.23078306
10.446875	23.78314356	21.7480824	20.4944076	19.27210572	18.2703927	17.3106548964706	16.6878972257622	16.29524148
10.458125	23.82495342	21.74264244	20.51074266	19.2652554	18.27974496	17.3073888829412	16.6954810704833	16.31969646
10.469375	23.83412628	21.7808781	20.51305692	19.2795453	18.27911706	17.3112735626471	16.6919028918733	16.31620092
10.480625	23.80298106	21.71716212	20.46253926	19.21215852	18.2179872	17.2542692532353	16.6463605920988	16.26624906
10.491875	23.82168696	21.80170092	20.55205986	19.29717894	18.30153654	17.3360854755882	16.7271394961278	16.35073404
10.503125	23.91569394	21.7964997	20.55303966	19.29277536	18.30743328	17.3504466891176	16.7465428291344	16.37249388
10.514375	23.86060434	21.77912964	20.5324473	19.25662764	18.2647416	17.306685915	16.7060086266052	16.33351578
10.525625	23.9141925	21.88226946	20.61112938	19.3294254	18.32331984	17.3814112711765	16.780575433781	16.4168112
10.536875	23.97198414	21.89872458	20.61487194	19.34456538	18.35016498	17.4022677997059	16.8033864915204	16.43907612
10.548125	23.9707656	21.92783982	20.66323404	19.36404822	18.36290652	17.4035935129412	16.8132890500931	16.46011974
10.559375	23.96818776	21.90197724	20.61620502	19.30112436	18.30718488	17.367108525	16.7815954514263	16.42448538
10.570625	24.10901814	22.00504254	20.7338238	19.40951646	18.40432584	17.4575099302941	16.8735458484462	16.52341758
10.581875	24.11507634	21.99712962	20.73801486	19.42977072	18.42987654	17.4756388888235	16.8969873149691	16.54551276
10.593125	24.15165186	22.0555119	20.80562658	19.4940594	18.48736734	17.5463694291176	16.9692570532301	16.62599298
10.604375	24.11924256	22.0820907	20.78704488	19.45618254	18.46246248	17.5202494791176	16.951298519753	16.60856496
10.615625	24.05019978	21.9832068	20.7215211	19.39272738	18.4041561	17.4680394926471	16.9062892265464	16.56020562
10.626875	24.12411534	22.1192472	20.84568522	19.51392864	18.5189031	17.5767982870588	17.0054460347025	16.67132736
10.638125	24.21295146	22.1855148	20.87734518	19.53683112	18.54431166	17.6139277755882	17.0498425056367	16.7163333
10.649375	24.22722618	22.2189177	20.91326106	19.57287534	18.56951184	17.6276390497059	17.0646259974512	16.72169184
10.660625	24.11809854	22.15110588	20.85967704	19.51033236	18.51422628	17.5721331361765	17.0089876874816	16.67853372
10.671875	24.26413566	22.2333249	20.95817592	19.61004978	18.62562816	17.6843510223529	17.1205010489168	16.7987124
10.683125	24.25547064	22.23890424	20.95751214	19.60145928	18.61739784	17.6861594311765	17.1198841682188	16.79553564
10.694375	24.15285246	22.16145036	20.89791408	19.54688028	18.56057772	17.6341357244118	17.068788589354	16.74396504
10.705625	24.25052058	22.24988904	20.95522962	19.62302316	18.65178606	17.7173973141176	17.151040701892	16.82811882
10.716875	24.26997168	22.27356294	20.98597602	19.63718886	18.65996946	17.72490561	17.164562023331	16.83965424
10.728125	24.31196094	22.28128542	20.97794856	19.63889316	18.64824222	17.7207816220588	17.1536908538379	16.82904756
10.739375	24.18671076	22.16604852	20.88732534	19.54603158	18.5680587	17.6549976917647	17.09412804627	16.76852214
10.750625	24.274683	22.21239168	20.95220052	19.62678366	18.643248	17.7282042564706	17.1594375845505	16.83548388
10.761875	24.27568626	22.2756426	20.97241752	19.63447026	18.65932086	17.7265522138235	17.1663910204882	16.83695772
10.773125	24.3030627	22.2588066	20.95620804	19.6243866	18.64890324	17.7323758341176	17.1590371532203	16.83034062
10.784375	24.21788772	22.218759	20.9467923	19.59431226	18.60034104	17.6737493955882	17.1019256347417	16.77052176
10.795625	24.15682962	22.11724206	20.84711766	19.52939154	18.54503478	17.6131323476471	17.0368109008921	16.70007276
10.806875	24.22414464	22.1947401	20.8877559	19.55392242	18.56144298	17.6355484588235	17.0704214292716	16.73723064
10.818125	24.2500845	22.1891097	20.92580802	19.59319722	18.61128306	17.6701162614706	17.0849316537594	16.75207944
10.829375	24.22925064	22.21203978	20.92638072	19.57955868	18.56693676	17.6370509338235	17.0570597392412	16.709661
10.840625	24.13207104	22.0956078	20.81266458	19.4730075	18.47930814	17.5417953785294	16.9628623272228	16.61660346
10.851875	24.2743725	22.1727981	20.88711282	19.53608592	18.52826502	17.5898759382353	17.00808536418	16.65252348
10.863125	24.2370228	22.12713528	20.84568108	19.49699052	18.48865074	17.5554413867647	16.9720397804137	16.62145968
10.874375	24.10865796	22.0347705	20.73318624	19.38446256	18.39316992	17.4653268794118	16.8915814920106	16.53819186
10.885625	24.23024562	22.11587862	20.84763792	19.48334508	18.47714292	17.53106322	16.9414771296932	16.58796984
10.896875	24.19893894	22.0958286	20.80270236	19.44463332	18.45156048	17.4967619197059	16.9069588667778	16.55011782
10.908125	24.18784098	22.09617636	20.8122216	19.45168512	18.43680414	17.4895446008824	16.893559298108	16.52928672
10.919375	24.11631006	21.99207744	20.7259371	19.35215952	18.34354374	17.3993729858823	16.8029860601902	16.43619882
10.930625	24.18702402	22.06945404	20.78925012	19.41046176	18.3967731	17.4510594855882	16.8566966179786	16.49362614
10.941875	24.1994385	22.07826672	20.78470716	19.40251296	18.39222462	17.4375603255882	16.8527978237428	16.48247022
10.953125	24.22628502	22.05731142	20.79089646	19.4028414	18.39526476	17.4343174270588	16.8444090579355	16.46727918
10.964375	24.21028668	22.0401387	20.77648236	19.40007588	18.3779154	17.4321405379412	16.8408173512401	16.46663058
10.975625	24.2140044	22.03399356	20.77656654	19.36268202	18.33202626	17.3709225	16.7713208705029	16.3887903
10.986875	24.24116418	22.07187594	20.80513668	19.38770832	18.3755832	17.4218897152941	16.8317467699245	16.45589142
10.998125	24.28789926	22.11830604	20.86561656	19.45638678	18.43174506	17.4624184685294	16.8682698951083	16.48580982
11.009375	24.27680544	22.13456382	20.83664484	19.44634038	18.43996434	17.4769469258823	16.8743575335751	16.49319834
11.020625	24.23558208	22.03642236	20.76343446	19.35618912	18.33754488	17.3724820826471	16.7674477796295	16.37969334
11.031875	24.41830374	22.17044106	20.90004066	19.48307322	18.44748534	17.4836162832353	16.8740964415253	16.48489626
11.043125	24.3485613	22.16567316	20.90704416	19.47891942	18.44278782	17.4735163879412	16.8728762082149	16.48974282
11.054375	24.31776108	22.09253592	20.84252364	19.41319692	18.40150374	17.4230019547059	16.8169686893442	16.4212065
11.065625	24.3638517	22.13944902	20.90769414	19.49105928	18.45861642	17.4919009711765	16.8792817566905	16.49476878
11.076875	24.4415319	22.19721996	20.94828684	19.517133	18.5019912	17.5189264852941	16.9102570140182	16.52361768
11.088125	24.42102234	22.18620204	20.95992162	19.54859562	18.5291151	17.5424235626471	16.9292883246741	16.55024202
11.099375	24.36765912	22.14575148	20.90320914	19.49671176	18.47177886	17.4899810664706	16.8728112734046	16.48746168
11.110625	24.46467726	22.23248586	21.01401072	19.58864736	18.5669064	17.5914083267647	16.9834155474953	16.59019992
11.121875	24.5637171	22.28674056	21.05776086	19.6289268	18.5949825	17.613976725	16.9986616998333	16.61679252
11.133125	24.62154048	22.29821664	21.06599118	19.6425681	18.60154302	17.6235735291176	17.0044381923341	16.62480618
11.144375	24.61494546	22.31799342	21.10283718	19.6884048	18.66652032	17.6755374088235	17.0560830114695	16.66894272
11.155625	24.5657733	22.30168872	21.05685696	19.62075858	18.59577324	17.6097752338235	16.9874388001176	16.59908712
11.166875	24.67067262	22.38118224	21.14600772	19.71989088	18.69507942	17.7123283305882	17.0949086168023	16.71038412
11.178125	24.71795142	22.42797942	21.17493804	19.75440192	18.72247518	17.7352053820588	17.117476169003	16.74062958
11.189375	24.6507054	22.41341904	21.18709722	19.75441986	18.72443478	17.7373115664706	17.1233662974218	16.7456445
11.200625	24.60726024	22.31671554	21.11367018	19.69740378	18.6663216	17.6758718964706	17.0614374277032	16.68549582
11.211875	24.67570686	22.36537434	21.16401396	19.76115012	18.74512926	17.7659156991176	17.1501410842074	16.76278962
11.223125	24.71089134	22.38647178	21.16643724	19.757391	18.73253124	17.7536389147059	17.1547609253995	16.7850573
11.234375	24.60893004	22.36531362	21.15665994	19.76209818	18.74168478	17.7642432608823	17.1580523085972	16.78593636
11.245625	24.55437864	22.32644316	21.10891746	19.69728372	18.6775134	17.7102439014706	17.1072340554848	16.73723616
11.256875	24.71526318	22.40521218	21.16996866	19.7796297	18.74883456	17.7567689576471	17.1522176453289	16.77822768
11.268125	24.66860952	22.41220326	21.21071316	19.814109	18.78862272	17.8065980991176	17.2034552690913	16.84079964
11.279375	24.54049998	22.305768	21.08865354	19.69812414	18.67132686	17.6995171817647	17.0952576414077	16.72215276
11.290625	24.72912804	22.39201524	21.16419612	19.77006078	18.74539974	17.7756117617647	17.1793752769336	16.80200232
11.301875	24.67307658	22.38187086	21.17113614	19.76638998	18.74167788	17.7578077729412	17.1662909126556	16.79138322
11.313125	24.62660094	22.3304562	21.12221928	19.71992952	18.6846963	17.6917546208823	17.0937844328987	16.72194024
11.324375	24.56982084	22.36293312	21.14560338	19.73502534	18.69439632	17.7090351229412	17.1147313204588	16.73585478
11.335625	24.5478333	22.24014762	21.00649386	19.5978078	18.57830658	17.601679545	17.0042731496912	16.63339254
11.346875	24.64764594	22.37760528	21.13679484	19.71244716	18.67948128	17.7000909776471	17.1034204881874	16.73253036
11.358125	24.60470172	22.33356672	21.08092416	19.66638414	18.6368103	17.6443240005882	17.0426009214783	16.66922976
11.369375	24.5602671	22.31923818	21.08457702	19.6659453	18.61438116	17.6363234911765	17.0266296637584	16.65408564
11.380625	24.4512402	22.21741902	20.9836176	19.5642393	18.53382642	17.5401215805882	16.9270616018037	16.54408722
11.391875	24.59169384	22.30390224	21.04784556	19.61513922	18.57329994	17.57794044	16.9653312028233	16.58239602
11.403125	24.57394152	22.29044586	21.03304644	19.58745504	18.55386264	17.5636757655882	16.9550512106656	16.56740646
11.414375	24.58033506	22.31003496	21.05186274	19.60728702	18.56036244	17.5744881467647	16.9670222135085	16.58264028
11.425625	24.50193588	22.24206444	20.96654562	19.52493276	18.4974924	17.5104133667647	16.8864097049309	16.48973454
11.436875	24.58935612	22.32269094	21.05377818	19.59441714	18.54421782	17.5458649782353	16.9209009116753	16.51911888
11.448125	24.58918638	22.3492449	21.07839186	19.62514836	18.57285696	17.56573572	16.9340393882953	16.53908196
11.459375	24.52878102	22.31458758	21.02279304	19.55023782	18.50597802	17.4902584464706	16.8557807665915	16.45680774
11.470625	24.53617644	22.32624858	21.0407013	19.58439834	18.53996466	17.5284906564706	16.9029274973042	16.50759312
11.481875	24.62437638	22.3852353	21.07196106	19.60701516	18.56768748	17.5548431161765	16.9102975982747	16.51193874
11.493125	24.5603223	22.3227213	21.05231124	19.56972618	18.53906214	17.5381486473529	16.8931493971179	16.49302722
11.504375	24.49755438	22.28558688	20.97783264	19.51048554	18.47901282	17.4630017823529	16.8102519949025	16.40492526
11.515625	24.59269158	22.35939756	21.07487424	19.61085432	18.57920082	17.5540789614706	16.8969494363298	16.48565388
11.526875	24.67590282	22.3869189	21.1065825	19.63924644	18.60189354	17.5878894079412	16.9259780021567	16.51750014
11.538125	24.65971818	22.47008598	21.1471476	19.65672552	18.62293716	17.5869580094118	16.9287539652975	16.51561092
11.549375	24.69442932	22.46092002	21.14657076	19.67287704	18.6436551	17.6092517470588	16.9465028134497	16.53253524
11.560625	24.7378662	22.48899336	21.13877376	19.64317392	18.61373532	17.5764991517647	16.8958333692775	16.4731704
11.571875	24.75086718	22.51766562	21.1808403	19.68744708	18.6495546	17.6202585661765	16.9541597098324	16.54149834
11.583125	24.76543722	22.5263127	21.20119254	19.69319064	18.674988	17.64196899	16.9641366728752	16.54487658
11.594375	24.77037762	22.58043768	21.23114544	19.7445984	18.71792394	17.6781847561765	16.9947669640231	16.5763461
11.605625	24.71478846	22.47564876	21.16331154	19.69562496	18.66521346	17.6270761314706	16.9363594549554	16.51837092
11.616875	24.84016284	22.62671322	21.29703492	19.80112458	18.77058888	17.7261714961765	17.0317108126654	16.6073478
11.628125	24.89508684	22.67831556	21.32706924	19.8462285	18.81486618	17.7679702147059	17.0684855602392	16.644594
11.639375	24.8381784	22.62880668	21.26754156	19.77350526	18.75096804	17.7088801164706	16.9952512694834	16.57577616
11.650625	24.89271462	22.65681516	21.31668336	19.83861366	18.81357864	17.7751657782353	17.0776291932164	16.66361316
11.661875	24.93529314	22.75539822	21.40318176	19.898979	18.87951228	17.8379474779412	17.1291238506029	16.70488206
11.673125	24.98791944	22.77611064	21.4004052	19.91288112	18.88996854	17.8491908858824	17.127512655622	16.70554446
11.684375	24.8665236	22.70807802	21.32707062	19.82842236	18.81215724	17.7933613623529	17.0868445250466	16.66270512
11.695625	24.94884198	22.75414656	21.40109244	19.92013302	18.89723976	17.8509272302941	17.1331538672679	16.71578268
11.706875	24.9961263	22.7862288	21.42797346	19.96714824	18.93939186	17.8956615538235	17.1699949024605	16.73300094
11.718125	24.9749502	22.7797221	21.42228372	19.947555	18.92891766	17.8942216252941	17.1753439074601	16.74707142
11.729375	25.0154256	22.75805886	21.40122768	19.93698558	18.92863752	17.8927137114706	17.1703926281737	16.74532572
11.740625	24.97493088	22.73559936	21.35201826	19.86239796	18.85150794	17.8179258088235	17.083388099206	16.65676284
11.751875	24.9743223	22.77594228	21.39663504	19.92654312	18.91876638	17.8993871479412	17.1744740515636	16.75877106
11.763125	25.03694946	22.77742854	21.40942902	19.95815616	18.92364606	17.8942352223529	17.1888341143025	16.7632464
11.774375	24.99284742	22.73884788	21.39651912	19.91858742	18.90247962	17.8835860058823	17.1712327222821	16.74189504
11.785625	24.89346396	22.67528508	21.31021944	19.84139574	18.82854198	17.8149657291176	17.1007649250073	16.68153936
11.796875	24.9447351	22.74031206	21.38966466	19.91628696	18.89556168	17.8791166526471	17.1675990785217	16.73840502
11.808125	25.02965202	22.7652597	21.39354522	19.92810114	18.8935869	17.8564680317647	17.1361557494363	16.71735864
11.819375	24.85498956	22.63217112	21.29144454	19.8140055	18.79085142	17.7748272114706	17.0669528281541	16.64136894
11.830625	24.91185936	22.64908164	21.32544636	19.84313316	18.83111016	17.8189034373529	17.0971258700127	16.6807983
11.841875	25.0356426	22.71378018	21.36245658	19.8709236	18.84388344	17.8200795829412	17.1151939809823	16.6874085
11.853125	24.86629038	22.64031864	21.28554918	19.81913358	18.79697724	17.7668389394118	17.0613467895304	16.63995168
11.864375	24.77205294	22.56023034	21.22970058	19.75193448	18.7234605	17.6972165594118	16.9991595333791	16.57399872
11.875625	24.90655464	22.6496571	21.30132396	19.82524836	18.78683148	17.7633281788235	17.0592147632585	16.63001844
11.886875	24.84123786	22.61208798	21.26952462	19.80809634	18.77970102	17.7465901994118	17.0416823644741	16.62784218
11.898125	24.84186714	22.61399376	21.26948322	19.78518144	18.7526544	17.7243413320588	17.0110845407313	16.59150264
11.909375	24.8363085	22.63831212	21.30536874	19.82231586	18.77342478	17.7388929044118	17.0253499068719	16.6009791
11.920625	24.775347	22.51636704	21.1877472	19.69207422	18.65694174	17.6276526467647	16.923644407411	16.49449554
11.931875	24.84364872	22.5943191	21.26699922	19.77694836	18.74937828	17.7085565064706	16.9878284089795	16.56186714
11.943125	24.86396094	22.55480556	21.2534628	19.76237418	18.72570024	17.6835338391176	16.9780760121557	16.55123286
11.954375	24.805017	22.58601288	21.26016684	19.77330792	18.73508424	17.6844625182353	16.9793787667876	16.55515068
11.965625	24.73697886	22.4751768	21.1620585	19.66051362	18.63235704	17.5787739397059	16.8803964709342	16.44858018
11.976875	24.74616828	22.52650866	21.21588954	19.73565186	18.70087128	17.6593582685294	16.9645858053132	16.54395474
11.988125	24.74978526	22.55180958	21.26718276	19.7658366	18.72055836	17.6775266585294	16.9779961964513	16.5570123
11.999375	24.75952668	22.53541242	21.22474914	19.72702962	18.67662054	17.6299070391176	16.9188027056171	16.48610652
12.010625	24.85968294	22.6490154	21.30433512	19.79202486	18.7527993	17.68168056	16.9783682188021	16.55101068
12.021875	24.86078556	22.62036384	21.29806854	19.78837062	18.747783	17.6810510161765	16.9844747965886	16.56960204
12.033125	24.86297838	22.65360804	21.35187336	19.83595992	18.79191264	17.7150735767647	17.0010751102833	16.58061996
12.044375	24.83860344	22.63387404	21.29299704	19.77512952	18.74850474	17.67192603	16.9723049308891	16.5449097
12.055625	24.88577184	22.6886352	21.386895	19.85526888	18.8037282	17.733018975	17.0349589059896	16.61105172
12.066875	24.83830536	22.68913476	21.38022546	19.86775374	18.81965616	17.7413498929412	17.0407083423194	16.62867846
12.078125	24.87432888	22.7000616	21.39958686	19.87579086	18.83528052	17.7467288894118	17.0439077345358	16.6346097
12.089375	24.91803486	22.74783996	21.46340496	19.92241692	18.87643902	17.7856763047059	17.0920663660425	16.67962806
12.100625	24.93773022	22.74746322	21.43675578	19.9028775	18.84803862	17.7511805664706	17.048251602784	16.63067946
12.111875	24.94298388	22.79785806	21.50467386	19.9600992	18.91520736	17.8155911938235	17.1191996470934	16.72080174
12.123125	24.96305184	22.83116712	21.56381238	20.02325352	18.98372574	17.8829455844118	17.186503225174	16.7759838
12.134375	25.01500608	22.88422398	21.62210496	20.0576583	18.99966612	17.8914546238235	17.1983064797569	16.78295004
12.145625	24.95673558	22.83490692	21.56621358	20.01533784	18.94745796	17.8495308123529	17.1543063817273	16.74413478
12.156875	25.01731344	22.92675558	21.68229504	20.11393332	19.03993728	17.9361644726471	17.2444954220174	16.84613472
12.168125	25.07703018	22.9815402	21.71086242	20.1772491	19.13062122	18.0093152894118	17.312023566317	16.90246632
12.179375	24.95728758	22.87470474	21.63694962	20.08688946	19.03132056	17.92031982	17.224576668954	16.82889852
12.190625	25.11565638	23.0691564	21.78895662	20.22174168	19.17721692	18.0570436852941	17.3638117831585	16.96164348
12.201875	25.1004474	23.06390688	21.84066522	20.25054642	19.19344158	18.0631310885294	17.3837373002647	16.97985948
12.213125	25.06630758	23.02040238	21.8163579	20.25958404	19.19900574	18.0760931647059	17.3808571708656	16.98632892
12.224375	24.97151676	22.94487774	21.73018104	20.18454654	19.13501928	18.014051145	17.3335467503186	16.94129676
12.235625	25.16616024	23.09022072	21.87330498	20.31478266	19.22193168	18.1093787647059	17.4149695912165	17.02096002
12.246875	25.0955484	23.05169802	21.8521758	20.33359068	19.27361958	18.1356700376471	17.4413263601608	17.04502308
12.258125	25.0453371	23.0351187	21.82423218	20.3165739	19.24022634	18.1023300494118	17.407414155475	17.0199126
12.269375	25.07387412	23.06278218	21.8554188	20.31997836	19.27281918	18.1473771052941	17.4335030683266	17.03903112
12.280625	24.92398128	22.92855648	21.7445772	20.24010948	19.18975146	18.0583122908824	17.3621978825605	16.97460996
12.291875	25.12229004	23.10600654	21.90214146	20.36383476	19.27005228	18.1586776208824	17.4627318498186	17.06399808
12.303125	25.09680006	23.10219222	21.87121842	20.3274069	19.25443482	18.1217792823529	17.4265712773257	17.03494218
12.314375	25.03464624	22.99741296	21.7925184	20.27678712	19.230852	18.1065927273529	17.4010938339378	17.01499428
12.325625	24.97527726	22.94906604	21.71706552	20.18277186	19.11776514	17.9926439355882	17.2960360748946	16.89619974
12.336875	24.98501316	22.95164664	21.732171	20.23078758	19.17721554	18.0423167108824	17.3457328497206	16.943985
12.348125	24.9180459	22.919592	21.6874659	20.19662568	19.11130122	17.998101795	17.2914730516616	16.89722094
12.359375	24.91771884	22.87043916	21.6351225	20.1469788	19.09549746	17.9846706202941	17.2843802764435	16.87943688
12.370625	24.8112891	22.75275414	21.50978676	20.01580428	18.96511368	17.8533733411765	17.1592319576512	16.75638228
12.381875	24.8920398	22.82913576	21.57245256	20.09628864	19.0116321	17.8871212411765	17.1944306832663	16.79193246
12.393125	24.88099842	22.78465698	21.52818906	20.01463956	18.9673203	17.8577461552941	17.1633553181061	16.75515408
12.404375	24.73578378	22.65267792	21.40672974	19.89603684	18.83478648	17.7365623685294	17.0346071757671	16.62759378
12.415625	24.82010454	22.7158419	21.46497402	19.94787102	18.89039496	17.7971685388235	17.0941321046956	16.68122058
12.426875	24.84237912	22.70401944	21.43169256	19.90432236	18.85323432	17.7622512917647	17.0736614057445	16.66013694
12.438125	24.77484606	22.64664456	21.36273534	19.8372516	18.77532642	17.6844856332353	17.0093759435349	16.59318762
12.449375	24.77926344	22.6147224	21.3388572	19.80047322	18.7422975	17.6635719970588	16.9769437114008	16.56182022
12.460625	24.6999714	22.52822952	21.25068624	19.71878274	18.66231132	17.5711555076471	16.8933320262719	16.46942646
12.471875	24.73991412	22.57658886	21.289329	19.74328878	18.70199046	17.6136286402941	16.9299038525635	16.51068984
12.483125	24.7331052	22.51927608	21.2315415	19.68403296	18.63387228	17.5497537370588	16.8724784825017	16.45157616
12.494375	24.7648038	22.54759092	21.21445986	19.6681878	18.61989012	17.5463055229412	16.8673283403588	16.44929778
12.505625	24.65938284	22.41991194	21.10808532	19.55607246	18.50282748	17.4213009626471	16.7362925987648	16.31360514
12.516875	24.75976404	22.51718262	21.18856002	19.61212392	18.57703836	17.4920641358824	16.8085001078326	16.3860993
12.528125	24.7971993	22.50808014	21.15782052	19.60222932	18.55646394	17.4889381720588	16.8144551710617	16.3996509
12.539375	24.79798176	22.51081944	21.15568152	19.5927018	18.54302826	17.4726883270588	16.7967184981865	16.37708238
12.550625	24.7001991	22.39366158	21.04885434	19.47885732	18.44122152	17.3744618144118	16.7012372708558	16.27614228
12.561875	24.7821366	22.46303556	21.10765338	19.52379564	18.49507878	17.4287847838235	16.752092049799	16.32990018
12.573125	24.77115318	22.46578866	21.11163054	19.52477406	18.4900611	17.4312485708824	16.753762768356	16.3324932
12.584375	24.71560266	22.39283358	21.01024194	19.42628346	18.39481488	17.3297193326471	16.6570396627782	16.23782106
12.595625	24.87141708	22.49159052	21.12606396	19.52009586	18.48539118	17.4282952897059	16.7546677972748	16.3246686
12.606875	24.84526608	22.45132488	21.07465758	19.485048	18.46706202	17.410218	16.7420312126262	16.31919552
12.618125	24.86286384	22.49603688	21.10796526	19.49122764	18.46235484	17.4016872052941	16.736450877365	16.30942374
12.629375	24.79859034	22.37768532	20.99190312	19.38686652	18.36222894	17.3109635497059	16.645635486717	16.22364156
12.640625	25.01319	22.4830566	21.0845301	19.46808228	18.45120582	17.3926506	16.7173681599843	16.29929454
12.651875	24.93191766	22.48268124	21.08164038	19.45168926	18.42857658	17.3874184517647	16.7121300852858	16.2913554
12.663125	24.92145036	22.56578622	21.13543692	19.47414186	18.4505586	17.3972178520588	16.7367187334575	16.3169682
12.674375	24.9623163	22.5169287	21.08421822	19.43677974	18.42098244	17.3873368694118	16.7189550044113	16.30275144
12.685625	24.94820442	22.47576468	21.06318702	19.40806608	18.39397446	17.3455109567647	16.679229781394	16.25450112
12.696875	25.00784802	22.55879514	21.14912376	19.4987928	18.48760194	17.4383136026471	16.7679889030487	16.3444509
12.708125	25.00639074	22.5339855	21.14371692	19.48228386	18.46566546	17.4257621576471	16.7541280266641	16.33898748
12.719375	24.94873434	22.53917706	21.151053	19.50915108	18.49072074	17.4480790102941	16.7778495245564	16.35367482
12.730625	24.90290316	22.48512522	21.05447508	19.41986094	18.40984446	17.3692337452941	16.7019664346633	16.28458098
12.741875	25.01468454	22.56945012	21.15494046	19.49895288	18.48885084	17.4429814729412	16.7649126164102	16.3441887
12.753125	25.04344098	22.58530494	21.1650117	19.48243014	18.4587282	17.4264256941176	16.7583609646113	16.35065814
12.764375	24.95806866	22.48899888	21.0549291	19.38783942	18.3739203	17.3198913785294	16.6582761297912	16.2385359
12.775625	25.0294671	22.55456958	21.1634592	19.47941898	18.48224202	17.434373175	16.7587099892167	16.3485288
12.786875	25.01225298	22.56441864	21.15047892	19.4911614	18.48254286	17.4195999705882	16.7570812077247	16.3475007
12.798125	25.0853571	22.60380798	21.16867422	19.51052418	18.4963884	17.4447042202941	16.7796595823939	16.35234726
12.809375	24.97570644	22.49724024	21.07635774	19.41316932	18.39643914	17.3528941597059	16.6805839427507	16.26043236
12.820625	24.97479426	22.57775358	21.1483068	19.46675748	18.4545675	17.4109943920588	16.7365658660916	16.31583246
12.831875	25.01003256	22.5849903	21.14023242	19.45584444	18.443631	17.3978555541176	16.7230120772473	16.3014294
12.843125	24.93201288	22.50947256	21.11848086	19.47657066	18.46841028	17.4203382908823	16.7511545534752	16.31939286
12.854375	24.89540148	22.51472898	21.11369226	19.4508516	18.441216	17.3924969532353	16.7223032055681	16.29852588
12.865625	24.8734788	22.42339782	20.99418012	19.35352158	18.35628942	17.3005536414706	16.6275294971081	16.19833374
12.876875	24.91383414	22.48815984	21.08485716	19.42830516	18.41126862	17.3540607873529	16.6775035976865	16.2486375
12.888125	24.75073746	22.41449268	21.00655182	19.37449068	18.39108336	17.3452294976471	16.6745693559455	16.2442215
12.899375	24.73094964	22.36228866	20.98053882	19.34540994	18.35881482	17.3146456332353	16.6477296343496	16.22093814
12.910625	24.67559094	22.27329246	20.87447478	19.2502203	18.26120466	17.2244468241176	16.5611038917753	16.12714644
12.921875	24.75053184	22.3724496	20.96999562	19.3360356	18.35568774	17.3169380973529	16.6607301244976	16.22789472
12.933125	24.78233394	22.3147863	20.91924888	19.30767384	18.32538984	17.3002653838235	16.6346560925399	16.20340938
12.944375	24.64175334	22.2516237	20.85870276	19.23815496	18.25143288	17.2142136776471	16.5528720517596	16.1192073
12.955625	24.69713688	22.28618856	20.90686338	19.2964296	18.31090674	17.2731895605882	16.6193206548378	16.18204008
12.966875	24.72383298	22.31833428	20.914521	19.2940422	18.30830268	17.2755024202941	16.6325524752475	16.18542936
12.978125	24.695859	22.29226746	20.8938003	19.27074366	18.29209044	17.2747695388235	16.6192963042839	16.18180272
12.989375	24.62793678	22.20931842	20.80789116	19.190142	18.21426258	17.1968937441176	16.5537419076561	16.10687838
13.000625	24.65326392	22.2677076	20.88335922	19.25911992	18.28667532	17.2596672855882	16.6131234388785	16.17600534
13.011875	24.65966436	22.2712266	20.86555722	19.27498578	18.3040302	17.2871591788235	16.6405381041074	16.19995524
13.023125	24.68170434	22.2846057	20.89231818	19.2903438	18.32106768	17.2952181555882	16.6582450151946	16.20252342
13.034375	24.69067986	22.25566986	20.8579962	19.25635302	18.30263778	17.2931568414706	16.656809685325	16.2101217
13.045625	24.586425	22.17125112	20.7783426	19.17066192	18.2117427	17.1982194573529	16.5634875404372	16.11351204
13.056875	24.66550728	22.2357399	20.8361163	19.24905558	18.29222016	17.2968266876471	16.6735547495344	16.23159312
13.068125	24.61988034	22.2024543	20.81789202	19.23975438	18.27768462	17.2835083685294	16.6564336045486	16.20952692
13.079375	24.6300675	22.20665226	20.83260006	19.24146144	18.30465672	17.3157551532353	16.6895855308303	16.24774188
13.090625	24.59053326	22.18353588	20.79334596	19.1960208	18.24682506	17.2544976838235	16.639599254975	16.18467864
13.101875	24.70723572	22.30362762	20.88135684	19.27350504	18.3220461	17.3300388635294	16.717641427311	16.26460686
13.113125	24.73582794	22.33355982	20.88210894	19.28108124	18.3404484	17.3563314961765	16.7407433388883	16.29556716
13.124375	24.6198969	22.21521792	20.81573232	19.21893432	18.27172302	17.2881911955882	16.6764578766788	16.22888832
13.135625	24.75705096	22.36100112	20.92985418	19.32699384	18.39557112	17.4060069908824	16.7956308401137	16.3475904
13.146875	24.78023772	22.3471542	20.93177376	19.3415694	18.39241368	17.4155657232353	16.8049286932654	16.35941976
13.158125	24.7717107	22.34105322	20.94067752	19.3451919	18.41762766	17.4501743170588	16.8409783354573	16.39959846
13.169375	24.66761178	22.26522222	20.86532676	19.26627936	18.33681486	17.3604881170588	16.7549911185178	16.30676586
13.180625	24.76580292	22.35383064	20.94093006	19.3548657	18.4308177	17.4460027394118	16.8423554945594	16.39806528
13.191875	24.7932939	22.36306422	20.95777158	19.3529889	18.43842564	17.4607392317647	16.8609836682678	16.42095948
13.203125	24.79004538	22.43876826	20.98456704	19.36969794	18.4461288	17.4661386238235	16.8622323105578	16.42374156
13.214375	24.77460042	22.40606364	20.99210322	19.38185298	18.44992518	17.4739786879412	16.8746226840506	16.43437032
13.225625	24.7812258	22.37948484	20.91928752	19.32338514	18.39345144	17.4228809408823	16.8214018429566	16.38111474
13.236875	24.79295718	22.42952502	20.96544162	19.39406322	18.46390458	17.4866157944118	16.8815734143711	16.4400021
13.248125	24.834618	22.42154724	20.98465812	19.39774782	18.46852068	17.4840649861765	16.8823255759239	16.4383254
13.259375	24.85290852	22.43304954	20.98790802	19.40029668	18.47381022	17.4868156711765	16.8838718360945	16.4403264
13.270625	24.75515898	22.37727684	20.93702052	19.33899294	18.40285062	17.4162523747059	16.8097798647191	16.37150028
13.281875	24.86199444	22.4901912	21.02046222	19.41946902	18.48951876	17.5005473408823	16.8860687971767	16.44755484
13.293125	24.83736006	22.46086206	21.02597394	19.43432196	18.5005767	17.5173301905882	16.898978649152	16.4550234
13.304375	24.65741634	22.32010896	20.9098497	19.3044681	18.38888916	17.4076807888235	16.7879644740712	16.35960882
13.315625	24.77399736	22.38038184	20.9808921	19.39091544	18.46466496	17.4751303588235	16.861423331046	16.42441224
13.326875	24.86842248	22.4243376	20.99224398	19.409079	18.46891122	17.4775234411765	16.8658835408293	16.42369188
13.338125	24.8185134	22.42057848	20.99769912	19.38869502	18.4489992	17.4569755658823	16.8385703362415	16.3897701
13.349375	24.66826728	22.28877606	20.8710027	19.30267686	18.37062072	17.3861199326471	16.7645852367415	16.3109307
13.360625	24.77708304	22.3576008	20.9789808	19.39603248	18.45252234	17.4552908902941	16.8313585138712	16.37999418
13.371875	24.73609428	22.32535572	20.91918954	19.34744682	18.41463306	17.4330121094118	16.8062476815998	16.35458838
13.383125	24.73424508	22.30204476	20.92270992	19.35847578	18.42425166	17.4397548908824	16.8123272032154	16.35632304
13.394375	24.73251318	22.32273924	20.92867842	19.35863586	18.42229206	17.4378472235294	16.8150598764827	16.35490164
13.405625	24.63329946	22.2155919	20.82754236	19.2750051	18.33123414	17.3411381426471	16.715617625723	16.2558066
13.416875	24.75836058	22.2535833	20.90329884	19.35575994	18.4166451	17.4372312767647	16.8119132437996	16.34656506
13.428125	24.69978648	22.25023542	20.90115432	19.35139362	18.40366068	17.4241427479412	16.7882932065484	16.31645898
13.439375	24.65829126	22.20748026	20.87044242	19.35105138	18.41801958	17.4301227344118	16.8076573081071	16.33976442
13.450625	24.58844256	22.15028202	20.81276118	19.28386194	18.3466032	17.3669657558823	16.7325169101068	16.25654766
13.461875	24.66497184	22.19929548	20.88297834	19.3664439	18.43111578	17.4439128714706	16.806618351142	16.34267622
13.473125	24.70913322	22.1843142	20.87833326	19.37190042	18.43085082	17.4482149808824	16.8195755514165	16.33873632
13.484375	24.68200656	22.20240876	20.9280312	19.39954458	18.44813118	17.4680204567647	16.8303817860994	16.34883516
13.495625	24.58807548	22.10294664	20.85646992	19.33409532	18.3891348	17.4034928947059	16.7795310655818	16.28980014
13.506875	24.68564148	22.17439062	20.90275098	19.3899177	18.44813532	17.4693584073529	16.8403587491422	16.35523284
13.518125	24.65812566	22.14338478	20.90089212	19.40965998	18.48462114	17.5022360955882	16.8686838545241	16.39173108
13.529375	24.54809964	22.0409598	20.80413066	19.31151714	18.37378644	17.4134214670588	16.7890291343986	16.30621524
13.540625	24.7279233	22.2046968	20.96041428	19.46308116	18.53470272	17.5591071538235	16.933471208705	16.4302179
13.551875	24.70713774	22.15536594	20.92554996	19.44537024	18.5043234	17.5317838641176	16.9088825605333	16.41574584
13.563125	24.69884256	22.1699829	20.94650388	19.4654727	18.54160134	17.57368728	16.9361375943535	16.44219216
13.574375	24.77609082	22.20529986	20.9683686	19.48016004	18.55762728	17.5958205723529	16.9669708067836	16.47993654
13.585625	24.62893314	22.06266996	20.90140962	19.42926012	18.50945562	17.5447554582353	16.9138757768846	16.4072547
13.596875	24.73199016	22.20349344	20.99727822	19.5262065	18.59887686	17.6398492085294	17.010920850897	16.51136604
13.608125	24.75550674	22.21848162	21.02779278	19.5811167	18.66149436	17.6999155755882	17.0670285854328	16.56999396
13.619375	24.7725663	22.21751148	21.02589528	19.56242322	18.62402736	17.6619743426471	17.0460357023821	16.5383271
13.630625	24.74769456	22.16454846	20.96590254	19.50992526	18.5914497	17.6355674947059	17.0163469659837	16.52280486
13.641875	24.7919967	22.229661	21.0443859	19.5739614	18.66486018	17.7023630461765	17.0905674541712	16.5951072
13.653125	24.85088682	22.25412426	21.07069008	19.61146014	18.6809772	17.7127484797059	17.1070703656504	16.60250676
13.664375	24.84255852	22.26307632	21.09472416	19.64131506	18.71779836	17.7497868679412	17.1329807077737	16.62586188
13.675625	24.7908858	22.20399576	21.00392568	19.56074514	18.64314588	17.6829042952941	17.0734517204196	16.57142364
13.686875	24.843795	22.26496968	21.09983982	19.64234454	18.72198804	17.7592449820588	17.1431213606509	16.6392534
13.698125	24.84120612	22.2286053	21.0781614	19.61867478	18.70518792	17.7428006991176	17.1348827565925	16.6340094
13.709375	24.79713582	22.20595674	21.03837876	19.57578024	18.65103672	17.7000488267647	17.0894825017155	16.59175104
13.720625	24.86111538	22.29369162	21.12259602	19.64965992	18.7329135	17.7669191620588	17.1580157827664	16.65979194
13.731875	24.91845438	22.32535158	21.14364102	19.66287204	18.750267	17.7918860814706	17.1910919517694	16.6865805
13.743125	24.8734512	22.32214722	21.12668082	19.65439332	18.74866068	17.7758619476471	17.1681320850897	16.67803968
13.754375	24.78861294	22.22206272	21.06703308	19.60308768	18.68249382	17.7060043385294	17.0961207332614	16.60836486
13.765625	24.85023408	22.27797894	21.13403208	19.66728804	18.74003982	17.7704013688235	17.1582471130281	16.66225938
13.776875	24.8518128	22.28523636	21.11270142	19.64157174	18.7228533	17.7546858882353	17.1478710714636	16.65455208
13.788125	24.80655846	22.27762152	21.08156172	19.60906722	18.69758964	17.724790035	17.109739456916	16.61652066
13.799375	24.82396164	22.29159816	21.11236332	19.62292518	18.70978608	17.7372830126471	17.1134245074012	16.6169802
13.810625	24.7740912	22.21981746	21.038721	19.5513225	18.62992686	17.6460277120588	17.0266377806097	16.53820152
13.821875	24.8350251	22.28398194	21.1000758	19.61833392	18.6894849	17.7220379902941	17.1043363395745	16.6153242
13.833125	24.80512878	22.29847608	21.08221722	19.61334798	18.68545806	17.7251802705882	17.102481639055	16.60583394
13.844375	24.75379002	22.25156988	21.06294552	19.5954066	18.66455796	17.7006756511765	17.0765198902068	16.5895182
13.855625	24.7650246	22.19359884	21.0101067	19.54172322	18.60079092	17.6228787194118	17.0044963631017	16.51044558
13.866875	24.79726278	22.2700329	21.08979204	19.62373386	18.68008848	17.6983886258824	17.0703348495246	16.56862086
13.878125	24.8483421	22.28649078	21.09912222	19.62858456	18.67928808	17.6951062958824	17.0650656602294	16.5638226
13.889375	24.7255704	22.17109518	20.98334712	19.50958302	18.5727507	17.5930195782353	16.9648130771493	16.46458128
13.900625	24.80827932	22.24647492	21.04672638	19.57908396	18.63442152	17.6612536985294	17.0312697970787	16.54363872
13.911875	24.86893998	22.28812332	21.08934906	19.61007876	18.665949	17.6837051620588	17.044544907362	16.54510566
13.923125	24.80465544	22.25868378	21.08858454	19.62838308	18.67035672	17.6864164155882	17.0410154298598	16.54841628
13.934375	24.74288112	22.2213327	21.02179806	19.5664956	18.60184248	17.6133539797059	16.9717854524066	16.47938454
13.945625	24.83949354	22.26334818	21.08331708	19.63069044	18.67279794	17.6846596755882	17.0482434859328	16.5526308
13.956875	24.84481896	22.25661792	21.07845258	19.62422376	18.66196218	17.6776544708823	17.0349886677777	16.53886944
13.968125	24.85375308	22.29941448	21.12759852	19.6722312	18.72434094	17.7375087238235	17.0878537202235	16.58499456
13.979375	24.9086343	22.33278978	21.1575873	19.7041989	18.73614822	17.7533329808823	17.1123043819233	16.61446722
13.990625	24.79640028	22.25486118	21.08182116	19.63079394	18.67068516	17.6793962541176	17.0360722674248	16.5360984
14.001875	24.95766294	22.38843828	21.1861464	19.73221014	18.77912004	17.7947917729412	17.1418483678071	16.64851182
14.013125	24.9705894	22.4032857	21.23272416	19.7728884	18.81022938	17.8189931779412	17.1633756102343	16.66414032
14.024375	25.01489706	22.42509108	21.24395184	19.7907249	18.8331636	17.8467080629412	17.1909999607882	16.68460296
14.035625	24.9560235	22.37078946	21.19272486	19.7466477	18.77372562	17.7827243832353	17.1216766395451	16.62373254
14.046875	25.06420032	22.47535344	21.2993133	19.8574203	18.89020038	17.8969124832353	17.2393222821292	16.74256986
14.058125	25.03139634	22.4513925	21.3009141	19.87022394	18.90993024	17.9346551991176	17.2673078325654	16.7763219
14.069375	25.04909346	22.47514782	21.29052408	19.84637616	18.88922334	17.8955677341176	17.2350041172434	16.73899704
14.080625	25.15988676	22.61759418	21.43256886	20.00720274	19.02414594	18.0220149423529	17.360217370846	16.86559134
14.091875	25.23945204	22.60803216	21.45522432	20.0225235	19.0685571	18.0592994373529	17.3863671600823	16.88564136
14.103125	25.18759992	22.6268871	21.45559278	20.02677666	19.06184616	18.0591920205882	17.3784599941182	16.89153258
14.114375	25.17773016	22.61115924	21.42667902	20.02276362	19.0549365	18.0532514655882	17.3685371434173	16.88054226
14.125625	25.26873012	22.72091478	21.55812126	20.12108724	19.15250664	18.1499727838235	17.4724734241741	16.99026192
14.136875	25.3335708	22.7655288	21.5828205	20.16210084	19.19563854	18.1820414470588	17.5119862562494	17.03008872
14.148125	25.30781448	22.74905574	21.59246256	20.20540938	19.24916046	18.2439678917647	17.5663637486521	17.07573222
14.159375	25.3296792	22.76312484	21.62292192	20.23673538	19.26875646	18.2666926561765	17.5895833545731	17.10543534
14.170625	25.287465	22.74125874	21.59620788	20.1793881	19.2150165	18.2131542370588	17.5377951377316	17.05126206
14.181875	25.39641186	22.8651717	21.6979125	20.3012766	19.34481378	18.3334691717647	17.6496710518577	17.1742449
14.193125	25.41061758	22.8850575	21.7333233	20.32447164	19.37806488	18.36583833	17.6846790314675	17.2040529
14.204375	25.41050718	22.85846076	21.69998388	20.2919547	19.3484418	18.3585013570588	17.673012410548	17.19803748
14.215625	25.38971748	22.8785784	21.7218693	20.32315788	19.35717996	18.3480125858823	17.656658308009	17.18333772
14.226875	25.4474622	22.9106427	21.72609348	20.3340102	19.38395196	18.3773441611765	17.6833627487501	17.21220042
14.238125	25.3904958	22.8818214	21.73280028	20.33952192	19.39674318	18.3804143770588	17.6955826683658	17.22444516
14.249375	25.39393476	22.8385722	21.69956436	20.2960326	19.33879146	18.3136487391176	17.6174255073032	17.1449406
14.260625	25.3992726	22.8743625	21.70600206	20.3043471	19.33942626	18.3330544614706	17.6486943240859	17.18375862
14.271875	25.40970264	22.85923356	21.70411974	20.29546818	19.34906142	18.3452075126471	17.6510225075973	17.18480742
14.283125	25.35555972	22.81501146	21.66240096	20.2631886	19.30816236	18.2985029752941	17.6130856974806	17.13893898
14.294375	25.28970198	22.73316642	21.55540542	20.12813766	19.17765714	18.184038855	17.498864013332	17.028372
14.305625	25.3372968	22.82204118	21.6483567	20.23364142	19.27088994	18.25289844	17.5668629350064	17.09035194
14.316875	25.36694886	22.82434302	21.65287344	20.23149828	19.2564786	18.2426571352941	17.561546397412	17.08078026
14.328125	25.29948894	22.7724495	21.61289622	20.20300542	19.23750774	18.2172795847059	17.5312231938045	17.05247094
14.339375	25.33449402	22.75935744	21.56807244	20.13225972	19.16669166	18.1535828029412	17.4712112537987	16.99646226
14.350625	25.28072094	22.69187958	21.48261042	20.04929688	19.08034644	18.0765880976471	17.3954431526321	16.91347596
14.361875	25.3539051	22.74505926	21.51687858	20.08077606	19.1228808	18.1053581144118	17.4259273404568	16.93620042
14.373125	25.350531	22.76445792	21.52524828	20.07399612	19.11877392	18.1163594947059	17.4413858837369	16.95369606
14.384375	25.3524147	22.72688466	21.49504146	20.04740214	19.07340366	18.0740400088235	17.3974426036663	16.89603
14.395625	25.30006992	22.6684527	21.42549222	19.96316142	19.0001022	17.9935970894118	17.3086023134987	16.81307268
14.406875	25.36595802	22.7445873	21.49316328	20.0290509	19.0578828	18.0500276029412	17.3612116851289	16.86272646
14.418125	25.32218718	22.66636476	21.4320831	19.96006332	18.99526668	17.9871072132353	17.3079407901186	16.8102975
14.429375	25.36430754	22.64992344	21.3879714	19.90646274	18.94385202	17.9379987158824	17.2541220076463	16.7498673
14.440625	25.43116302	22.7208444	21.4418949	19.96616154	18.98835564	17.9842899026471	17.3065947456132	16.7980293
14.451875	25.42826364	22.71728124	21.4621809	19.9498665	18.97384218	17.9630295414706	17.2894817174787	16.78030872
14.463125	25.4437155	22.70420022	21.44039484	19.95691278	18.97714866	17.9832306917647	17.3091867267915	16.79181792
14.474375	25.4402793	22.70420022	21.39524538	19.90656072	18.92046378	17.9131487311765	17.2212717576708	16.70355726
14.485625	25.46168586	22.69999812	21.40823946	19.90669872	18.93219792	17.9337129229412	17.2493966473875	16.73118762
14.496875	25.52452002	22.79219454	21.46980678	19.95365736	18.9810444	17.9751322835294	17.3050538966768	16.78070892
14.508125	25.5221892	22.75582326	21.43595124	19.92218232	18.95246046	17.9524986194118	17.2808710910695	16.7527239
14.519375	25.563741	22.80005226	21.48619704	19.9519986	18.9737856	17.9795703635294	17.3062484266248	16.76991732
14.530625	25.5578208	22.72665972	21.4035654	19.8795969	18.90384444	17.9051142291176	17.2257062640918	16.6892439
14.541875	25.65192852	22.8003807	21.49719564	19.9760244	19.0059465	18.0033081088235	17.3281233408489	16.79539626
14.553125	25.76623254	22.88694672	21.53501178	19.99164462	19.01757714	18.0251422658824	17.3444341535144	16.80598362
14.564375	25.71713904	22.88573922	21.54501816	20.01033948	19.04339418	18.0483646826471	17.3769556710126	16.83652164
14.575625	25.74385584	22.8557394	21.52319484	19.97890584	19.00381854	17.9911020291176	17.3163647289481	16.77248964
14.586875	25.90143942	22.93973586	21.57957888	20.05394196	19.086297	18.0877091320588	17.4141660229389	16.8692649
14.598125	25.97756298	23.01143238	21.62251068	20.06917992	19.10421354	18.1127317994118	17.440307695324	16.89337488
14.609375	25.87384356	22.93929288	21.59820198	20.06000706	19.0904025	18.1076356217647	17.4340279580433	16.88961438
14.620625	25.94447748	22.94068806	21.55837518	20.01262062	19.04753556	18.0694278864706	17.3976725811195	16.85228676
14.631875	26.0247162	23.03985486	21.6902811	20.14646406	19.17919032	18.1812691341176	17.5080265856289	16.9557081
14.643125	25.96762698	23.0592342	21.71550336	20.17511976	19.20752172	18.2078486647059	17.5318224879914	16.98969612
14.654375	26.01946944	23.03442318	21.65093316	20.11135686	19.13717898	18.1482663529412	17.4837869620625	16.93432914
14.665625	26.24104224	23.10976014	21.74084292	20.17953852	19.2203019	18.2339142264706	17.5617871973336	17.0198988
14.676875	26.11623366	23.1336093	21.75786798	20.20905534	19.24600854	18.2582978320588	17.5821090873444	17.03184546
14.688125	26.08520298	23.1148068	21.75690198	20.22191418	19.27371756	18.2943218797059	17.6106181746888	17.06164932
14.699375	26.16468546	23.15482266	21.77635584	20.23780212	19.28468718	18.3097463832353	17.6340961670424	17.08103832
14.710625	26.0883549	23.06882796	21.70636086	20.18078604	19.2226893	18.2378369779412	17.5546132536026	17.00968818
14.721875	26.09147232	23.10982086	21.7686099	20.24717508	19.30648566	18.3338838820588	17.6540406234683	17.11141764
14.733125	26.09931072	23.17143096	21.83624094	20.29592358	19.33188594	18.3596271935294	17.6745735516126	17.1270006
14.744375	26.12774838	23.12278458	21.7808505	20.2502787	19.31366718	18.3281241679412	17.6575078717773	17.11722468
14.755625	26.09556126	23.11191156	21.76841808	20.23303284	19.27429026	18.2943653902941	17.6189907067934	17.07185856
14.766875	26.06550762	23.10972978	21.78238644	20.2744149	19.33561194	18.3522453502941	17.6845789236349	17.13511224
14.778125	25.9984548	23.09971236	21.75093072	20.23584666	19.29990168	18.3237799076471	17.6535184393687	17.10329496
14.789375	26.08664922	23.14924194	21.78179028	20.2780167	19.32869538	18.3505443582353	17.6623130477404	17.1245097
14.800625	25.93118532	23.02430778	21.7025286	20.17260402	19.23423576	18.2596534588235	17.587867993334	17.04081684
14.811875	26.05522524	23.12822454	21.78739032	20.25133716	19.29363924	18.3155550467647	17.6429719439271	17.0877672
14.823125	25.94360532	23.03515458	21.70323102	20.19432798	19.25851134	18.2655763376471	17.5994967356142	17.05155462
14.834375	25.90445196	23.01881814	21.67688682	20.1468822	19.1922879	18.2130291441176	17.5421660621508	16.99688592
14.845625	25.91776344	23.04446682	21.72285186	20.19894546	19.23450762	18.2499805111765	17.5694657386531	17.01726576
14.856875	25.85086518	22.99528914	21.6898671	20.17135926	19.2151752	18.2182300191176	17.5495523968238	17.00423166
14.868125	25.84017018	22.9928286	21.67783626	20.16187452	19.20666612	18.2065963755882	17.5371836682678	16.99048824
14.879375	25.83667878	22.94667864	21.59243634	20.04942522	19.09338054	18.1062963114706	17.4316334869131	16.87792992
14.890625	25.81650732	22.98049554	21.63975102	20.1299358	19.16003178	18.1621122379412	17.4814195471032	16.93109166
14.901875	25.86136008	22.98071772	21.63199956	20.09476374	19.13548848	18.1417411244118	17.4685556906186	16.90699686
14.913125	25.82654268	22.96664034	21.62901738	20.10619152	19.127973	18.1223789126471	17.4507026762082	16.89441264
14.924375	25.83569898	22.94526414	21.6002775	20.07451914	19.09634478	18.0934035802941	17.4238020782276	16.87114446
14.935625	25.75920972	22.8574851	21.5227215	19.98132222	19.00639086	17.9949663132353	17.3339431232232	16.77538212
14.946875	25.90892592	22.99979622	21.64088124	20.0884392	19.11196086	18.1042472347059	17.4259638662876	16.86194676
14.958125	25.86325068	22.94840088	21.58385826	20.04700332	19.07458356	18.0617890588235	17.3911723360455	16.83385824
14.969375	25.8706185	22.96744074	21.60397452	20.06390556	19.07980134	18.0724967426471	17.4060045289677	16.83941964
14.980625	25.75752198	22.86650754	21.51198096	19.96266462	18.97812294	17.9550290320588	17.2881546122929	16.72760238
14.991875	25.87307352	22.9653735	21.59085072	20.04366648	19.0578069	18.0432494691176	17.3786277423782	16.8101802
15.003125	25.8804372	22.97059404	21.60559602	20.05801572	19.0617123	18.0293655123529	17.3542420154887	16.80290346
15.014375	25.8255546	22.94496606	21.57009276	20.03622966	19.03890366	17.9846230305882	17.3166258209979	16.75192902
15.025625	25.93029798	23.01113844	21.61602882	20.08182486	19.0938249	18.0602376344118	17.3908557788452	16.82698032
15.036875	25.93517076	23.01835308	21.62937066	20.10358746	19.10366016	18.0593579047059	17.3895178511911	16.8324051
15.048125	25.93398396	23.0367816	21.6356814	20.09633418	19.09324944	18.0439578758824	17.3868419958828	16.826823
15.059375	25.87630962	22.97140272	21.55337268	20.00675976	19.01617092	17.9800190664706	17.3079867856093	16.7444646
15.070625	25.96089948	23.05247358	21.67111842	20.13687168	19.132941	18.0802470661765	17.4176833251642	16.86056952
15.081875	26.0284146	23.08514646	21.67473678	20.1303084	19.12367016	18.0744479205882	17.4093743750613	16.8522426
15.093125	26.02576362	23.0796168	21.68117448	20.14773228	19.14497736	18.0963351061765	17.4291889618665	16.87672794
15.104375	26.04992328	23.1224175	21.70491876	20.17327608	19.17146922	18.1154756858823	17.4460030193118	16.89125934
15.115625	26.02011942	23.06551182	21.62299644	20.09580288	19.10666856	18.0520617229412	17.389586844427	16.83564534
15.126875	26.15057772	23.208426	21.79390668	20.2513413	19.23017718	18.1583472123529	17.493205215175	16.94169696
15.138125	26.12563974	23.1795633	21.76341006	20.22246756	19.20731334	18.1433374191176	17.4826303107538	16.93273938
15.149375	26.14326234	23.20985568	21.78847224	20.25373698	19.239477	18.1617845488235	17.5063653367317	16.96210716
15.160625	26.18706492	23.2041963	21.75734634	20.2085544	19.2079509	18.1347916676471	17.4720188805019	16.92217272
15.171875	26.32689342	23.29096518	21.83130468	20.27074548	19.27023996	18.1874557958824	17.5248433486913	16.99307022
15.183125	26.26732572	23.28115614	21.8629812	20.3333823	19.31361612	18.2286290497059	17.5635296147437	17.01553662
15.194375	26.2334067	23.21502102	21.77883984	20.24361606	19.236027	18.1618933252941	17.4980239192236	16.95631392
15.205625	26.31170376	23.29247766	21.85743222	20.33448354	19.31920788	18.2482224114706	17.580918615822	17.04549228
15.216875	26.29726482	23.3266644	21.8918439	20.35305696	19.33753152	18.2680469232353	17.6123321831193	17.06657868
15.228125	26.3565993	23.34506946	21.9044019	20.37785004	19.35718824	18.2602694055882	17.5954815998432	17.05903008
15.239375	26.2905249	23.30654124	21.83834544	20.30948898	19.29146712	18.2075685652941	17.5482279972552	17.00935146
15.250625	26.34946194	23.35680084	21.931995	20.3956065	19.35523278	18.2676186158824	17.6036999117734	17.06780826
15.261875	26.24496282	23.3003478	21.86468412	20.33026626	19.3227738	18.2549135241176	17.6004125870013	17.06527872
15.273125	26.3836059	23.3345787	21.9182088	20.36936304	19.35475116	18.2687879629412	17.6076230565631	17.0681298
15.284375	26.25644856	23.24907942	21.83859936	20.30145738	19.29329976	18.2223132158823	17.5674852269385	17.03250372
15.295625	26.18021184	23.18763492	21.76450164	20.22418704	19.21916616	18.1477741394118	17.4842793843741	16.9474143
15.306875	26.28658914	23.3163765	21.85380834	20.31990108	19.3046268	18.2439121438235	17.5798120184296	17.0386599
15.318125	26.1870456	23.23691058	21.7962789	20.2862208	19.27037382	18.1936003067647	17.5310527399275	16.99317096
15.329375	26.22046782	23.24900352	21.8401629	20.30184792	19.27892568	18.2138925573529	17.5520077443388	17.00671842
15.340625	26.11958982	23.18293464	21.7421553	20.18416566	19.18608756	18.1202944835294	17.4617294186844	16.92302556
15.351875	26.1590178	23.19301554	21.77252082	20.2464078	19.23654312	18.17245824	17.506205705323	16.96032006
15.363125	26.1255252	23.17694544	21.7670643	20.24953764	19.23839922	18.1733474876471	17.5032105871973	16.958406
15.374375	26.02510812	23.09665428	21.68844846	20.1467511	19.13849274	18.0820976258823	17.4270028232526	16.87307094
15.385625	26.01681156	23.12478282	21.72677658	20.1922704	19.181241	18.1292114347059	17.4619878051171	16.91406246
15.396875	26.1325011	23.18711742	21.75508176	20.21474646	19.20177126	18.1457481776471	17.4755104793648	16.92526116
15.408125	26.0497563	23.09984208	21.70342422	20.16221124	19.16054928	18.1053662726471	17.4358569552005	16.8869496
15.419375	25.9348989	23.01185052	21.6095373	20.08541286	19.0761264	18.0373877770588	17.361705460249	16.81563258
15.430625	26.09177178	23.08235196	21.68241786	20.14403526	19.14522852	18.0936388094118	17.4177036172924	16.86378768
15.441875	26.04988326	23.07729288	21.69260226	20.15884128	19.1556558	18.1078382179412	17.4255390844035	16.86363312
15.453125	25.99391184	23.07077928	21.67155312	20.13679716	19.13541258	18.0943091444118	17.4139982746789	16.85498604
15.464375	25.9971093	23.03321154	21.65392914	20.1124236	19.11506724	18.0810996017647	17.4024804626997	16.84806534
15.475625	25.87954986	22.9769655	21.5967861	20.054367	19.05562512	18.0293097644118	17.3450767375747	16.78152864
15.486875	25.94095986	23.0122521	21.64706502	20.14043622	19.1381229	18.108730185	17.4144568767768	16.85019054
15.498125	25.94834976	23.0686044	21.6727827	20.14568022	19.15164552	18.1119608461765	17.4272679737281	16.85607348
15.509375	26.03027898	23.08740828	21.70783884	20.16973638	19.18349316	18.1479114697059	17.4510219390256	16.88796666
15.520625	25.91098212	23.00761254	21.60803034	20.08545012	19.0852758	18.0600690308823	17.3604473482992	16.78707624
15.531875	25.9742772	23.07943878	21.69977826	20.18223918	19.18905318	18.1480406417647	17.4495784923047	16.8792285
15.543125	26.001684	23.09301108	21.71954814	20.19958992	19.1998296	18.1653891291176	17.4644850896971	16.88981862
15.554375	25.93094244	23.04720336	21.68716644	20.15038326	19.16528268	18.1215834847059	17.4075440250956	16.83322206
15.565625	25.99745154	23.1201681	21.7905933	20.2515621	19.26306258	18.2292653920588	17.5161055582786	16.94059986
15.576875	26.0129034	23.12758008	21.76793094	20.26825596	19.26798504	18.2216714347059	17.5050950495049	16.93204938
15.588125	26.05322424	23.17337262	21.77986656	20.26911984	19.2881082	18.252181875	17.5293725517106	16.94818572
15.599375	26.0131725	23.11541124	21.72697254	20.20591998	19.20588504	18.1784178308823	17.4519486128811	16.88342922
15.610625	26.12287698	23.17989312	21.83790246	20.31816228	19.33149402	18.2814291485294	17.565660288207	16.98853002
15.621875	26.07233448	23.20096158	21.83310006	20.33153724	19.34106018	18.3065429161765	17.5776137045388	17.00826954
15.633125	26.11536288	23.24511468	21.90277488	20.384256	19.39777818	18.3608087779412	17.6223849034408	17.04214992
15.644375	26.18949924	23.25824676	21.93199224	20.41693302	19.40403924	18.3718591076471	17.6322238800118	17.05124136
15.655625	26.10382332	23.2290018	21.87755814	20.36211804	19.36284486	18.3208347847059	17.5913555337712	17.00871804
15.666875	26.2096638	23.30372052	21.95705994	20.45761818	19.45970292	18.4335870352941	17.6931503185962	17.11245264
15.678125	26.15930622	23.3054262	21.96028224	20.4530559	19.4532252	18.4141935502941	17.6691460837173	17.08766094
15.689375	26.178186	23.30399376	21.9702555	20.48515884	19.49110206	18.4354933429412	17.6851890402902	17.10668838
15.700625	26.14852152	23.27011062	21.92458578	20.43312456	19.44757962	18.4162467061765	17.6680016076855	17.09547864
15.711875	26.23970502	23.32546518	21.97310106	20.46991398	19.48442562	18.4492331708823	17.70972357612	17.14233654
15.723125	26.33778438	23.44704318	22.07794932	20.55030588	19.5533649	18.5098842114706	17.7442959513773	17.17185336
15.734375	26.27045556	23.38755276	22.06069794	20.55237726	19.55862546	18.5095524432353	17.7561343789825	17.17759416
15.745625	26.21033586	23.27976924	21.92354526	20.4108003	19.43148192	18.3904775602941	17.6543274188805	17.06975544
15.756875	26.23492608	23.33440068	22.00300704	20.50267656	19.52131716	18.4882880029412	17.7384234094697	17.16468978
15.768125	26.21012058	23.362296	22.01504202	20.49617538	19.51449582	18.4689570644118	17.7202403097736	17.1467346
15.779375	26.12717982	23.27436516	21.92231982	20.41918242	19.43861928	18.3995767120588	17.6471615920008	17.07707496
15.790625	26.21255766	23.33959914	21.98655192	20.48513262	19.50716388	18.4721224597059	17.7302876188609	17.15729712
15.801875	26.26988976	23.37057876	22.01824224	20.49328566	19.49720028	18.4525848458823	17.7124075482796	17.13029052
15.813125	26.19678288	23.32123686	21.98327028	20.46770184	19.49274978	18.4516371308824	17.7014565630821	17.12856138
15.824375	26.18706354	23.30660196	21.97272294	20.4671802	19.46487654	18.4184535088235	17.6779488089403	17.09965728
15.835625	26.06932194	23.21425512	21.86303364	20.33656044	19.35430956	18.3111441608823	17.5705872169395	16.98717624
15.846875	26.1392079	23.23862592	21.88991328	20.38666962	19.40235702	18.3561735405882	17.6266949514753	17.05544346
15.858125	26.08646844	23.20792644	21.86483454	20.36120172	19.37265528	18.33121206	17.5979383001667	17.0270541
15.869375	26.12975766	23.24347524	21.8981781	20.36460756	19.37734038	18.3300495114706	17.598524066268	17.02529184
15.880625	26.0280765	23.12151084	21.7672092	20.25074238	19.26076764	18.2198072779412	17.4930428781492	16.92183324
15.891875	26.11235586	23.24535066	21.86145078	20.33614506	19.34865294	18.2930886264706	17.5534119596118	16.9831011
15.903125	26.09912856	23.217051	21.84053274	20.32632084	19.32659916	18.2799742632353	17.5477680423488	16.9777536
15.914375	26.0666268	23.15343024	21.77347164	20.26405248	19.26883926	18.2255275605882	17.5056794627978	16.93063902
15.925625	26.02325616	23.15346612	21.74904702	20.21923284	19.22115612	18.1788774114706	17.4517930398981	16.87917192
15.936875	26.16418176	23.24228292	21.8533005	20.32092642	19.31460696	18.2582040123529	17.5358579158906	16.9548663
15.948125	26.19556158	23.2813797	21.8636229	20.30536968	19.31604078	18.2678919167647	17.5246701891971	16.94351856
15.959375	26.0617968	23.14448508	21.74067042	20.20622496	19.19218992	18.1538751397059	17.4228145279875	16.84639278
15.970625	26.1344676	23.23593354	21.83770512	20.28610764	19.28416416	18.2358586058823	17.5084987158122	16.92800874
15.981875	26.1681258	23.22914946	21.82303848	20.28301368	19.28628384	18.2483298282353	17.512508440349	16.943709
15.993125	26.0525991	23.1728841	21.77958504	20.25372042	19.24288422	18.2084197411765	17.4825870208803	16.9034889
16.004375	26.0627007	23.15527944	21.74716608	20.22626118	19.19746014	18.1484322370588	17.4213494363298	16.84498242
16.015625	26.1636132	23.27260704	21.8430885	20.28957558	19.28546274	18.2366078038235	17.5125314380943	16.93336452
16.026875	26.09645964	23.23052532	21.81649452	20.28985296	19.27387212	18.2273400485294	17.4995742378198	16.92545988
16.038125	26.18061066	23.27469636	21.85922898	20.31474678	19.29492816	18.2457667826471	17.5215979609842	16.95588888
16.049375	26.17551432	23.24720262	21.83404536	20.30410698	19.29130704	18.2396712211765	17.5165073424174	16.94183496
16.060625	26.16618138	23.26362324	21.83725662	20.2855653	19.26784152	18.2141155491176	17.4861381433193	16.90740258
16.071875	26.21475462	23.32856466	21.88689522	20.35218756	19.35063738	18.2917710714706	17.567160552887	16.99807272
16.083125	26.26753824	23.339388	21.88051962	20.34835806	19.34086698	18.2804243258824	17.5601218900108	16.98693612
16.094375	26.25984336	23.37568614	21.94094292	20.39050464	19.36643148	18.3132693811765	17.5792952455642	17.00449938
16.105625	26.1907578	23.3069787	21.8793963	20.33712348	19.31762364	18.2691714	17.5459999215763	16.96578348
16.116875	26.35527588	23.42593056	21.96035538	20.41193328	19.4013924	18.3590846708824	17.6374795412214	17.0637966
16.128125	26.40439974	23.464968	22.01884944	20.4615774	19.4378106	18.3745594835294	17.6493991373395	17.07493872
16.139375	26.2258926	23.34794538	21.92293806	20.39205162	19.3776012	18.3192833602941	17.5917221448878	17.01579882
16.150625	26.39900118	23.49892014	22.07225958	20.51630268	19.49830428	18.439644525	17.7061954514263	17.13177816
16.161875	26.36424864	23.44414656	22.05118974	20.50204452	19.46796636	18.4128651176471	17.6716474267229	17.09787708
16.173125	26.43981192	23.4798444	22.05503856	20.52087462	19.51418118	18.46772925	17.7237792569356	17.14487988
16.184375	26.35192524	23.42699592	22.01183214	20.46807444	19.435092	18.3754976805882	17.6516163905499	17.07223806
16.195625	26.51295606	23.57517756	22.12332924	20.5439496	19.5341967	18.4766801938235	17.7453700813646	17.16516312
16.206875	26.50781832	23.56776558	22.1182053	20.58772044	19.58385876	18.5135404605882	17.7806202137045	17.19443844
16.218125	26.4435738	23.51935518	22.09781994	20.55602598	19.55158194	18.5030408117647	17.7711370257818	17.1967872
16.229375	26.50647696	23.56724808	22.13509098	20.59286922	19.5813099	18.5221406002941	17.7858028232526	17.21041884
16.240625	26.38313946	23.45142468	22.01138778	20.48032746	19.46245464	18.4035633697059	17.6656950691109	17.0941635
16.251875	26.53226778	23.55206256	22.12908798	20.58320508	19.56971376	18.5152183376471	17.7777874326046	17.20101138
16.263125	26.46458154	23.53560192	22.13688636	20.57377002	19.56193884	18.5144378664706	17.7876399372611	17.20712754
16.274375	26.45063388	23.51637576	22.13394144	20.57841648	19.55737518	18.5047798755882	17.7657893735908	17.1798822
16.285625	26.40402714	23.4638847	22.02062136	20.48528856	19.48615476	18.4275404232353	17.7001943927066	17.1178374
16.296875	26.45662308	23.49715098	22.07271774	20.52462546	19.51949556	18.4745359376471	17.7402064111362	17.15784222
16.308125	26.48192676	23.524584	22.09863276	20.53480434	19.5247368	18.4717947705882	17.7383977061072	17.1520131
16.319375	26.40392502	23.4754353	22.04648118	20.4874179	19.4695023	18.4097106	17.6784507009117	17.10413124
16.330625	26.39420154	23.4808587	22.06082766	20.50904388	19.4946183	18.4463043644118	17.7100455445545	17.12518452
16.341875	26.34348516	23.47824912	22.06389126	20.51340054	19.49700018	18.4416079402941	17.7127511616508	17.1358602
16.353125	26.31544356	23.42846286	22.00438152	20.45603256	19.43905674	18.4033444570588	17.6840310361729	17.1014775
16.364375	26.22637974	23.31654348	21.91718346	20.37169386	19.36319262	18.306825735	17.5734443485933	17.00032488
16.375625	26.3504307	23.40532302	21.9831792	20.4469908	19.43780646	18.3820079523529	17.6567773551613	17.07376848
16.386875	26.32409064	23.39198532	21.98344692	20.4313485	19.41925512	18.3752910052941	17.6458141946868	17.0640243
16.398125	26.27903226	23.35295754	21.92876166	20.39125398	19.3909803	18.3438301305882	17.6157372022351	17.04024
16.409375	26.34470784	23.4035235	21.96012768	20.41615608	19.40624862	18.3501568420588	17.6230613077149	17.04513486
16.420625	26.18909766	23.3010999	21.86321994	20.32604346	19.29806904	18.2434185705882	17.517212155671	16.93659786
16.431875	26.2770147	23.38492386	21.94586262	20.40573846	19.3775943	18.3125106652941	17.5732982452701	16.99982532
16.443125	26.21067534	23.322552	21.92643084	20.40606828	19.3743789	18.3191514688235	17.5909686305264	17.02005336
16.454375	26.22499698	23.34845184	21.9361695	20.39069094	19.36082316	18.3029369761765	17.5821740221547	17.00314974
16.465625	26.18191338	23.3127471	21.86070006	20.3264202	19.29359094	18.2467104185294	17.5165398098226	16.9403901
16.476875	26.21376516	23.35567338	21.92623626	20.40581712	19.37056182	18.3043388329412	17.5740585236742	17.00321184
16.488125	26.2818309	23.35042248	21.94570668	20.4182109	19.37653446	18.3204554267647	17.5901461229291	17.02172592
16.499375	26.2117131	23.32165638	21.89820846	20.36332968	19.32488244	18.2466913826471	17.5196201548868	16.95678864
16.510625	26.31523656	23.40094704	21.94910976	20.40390306	19.38441426	18.3287727476471	17.5941206744437	17.02725144
16.521875	26.28394782	23.38978422	21.95420334	20.4436374	19.40759826	18.3392248067647	17.6175323791785	17.0553855
16.533125	26.305284	23.40739854	21.97666284	20.43803598	19.4141643	18.3418000897059	17.6076934026076	17.05619004
16.544375	26.2873647	23.377131	21.94248576	20.39404848	19.3609239	18.2929145841176	17.5643385942555	17.00437932
16.555625	26.28946644	23.44211796	21.99099828	20.47881222	19.44679302	18.3748423023529	17.6466813449662	17.08657074
16.566875	26.3578068	23.50363422	22.04064654	20.50122618	19.47101892	18.3955560617647	17.6731003431036	17.11336344
16.578125	26.30532264	23.46345414	22.03533768	20.51447418	19.4816877	18.4016366664706	17.6693801195961	17.11786776
16.589375	26.4287388	23.53860618	22.07094444	20.54431254	19.50722736	18.4227678555882	17.6962631310656	17.14294512
16.600625	26.34745266	23.4679074	22.02938022	20.48869716	19.45854648	18.376817955	17.6502351730223	17.10330738
16.611875	26.39858718	23.5502796	22.11619464	20.60163912	19.55882142	18.4667203482353	17.7391431036173	17.19731574
16.623125	26.42308356	23.5805361	22.11542184	20.58361356	19.5592161	18.477506895	17.7519785511224	17.20425162
16.634375	26.43572436	23.59744938	22.15877592	20.64316056	19.599519	18.515970255	17.7872408587393	17.23990944
16.645625	26.43608592	23.56885992	22.11935898	20.58612654	19.53350808	18.4368272144118	17.7126050583276	17.16743598
16.656875	26.51792544	23.65366782	22.19904984	20.68647324	19.63377474	18.5473169144118	17.8311651994902	17.2877568
16.668125	26.55145116	23.70963786	22.2318	20.6929206	19.6522833	18.5533376920588	17.8295337123811	17.30220954
16.679375	26.4616587	23.62412754	22.15668936	20.63543808	19.58627376	18.4810230944118	17.7561533183021	17.21279244
16.690625	26.56723008	23.73425844	22.26942294	20.75126562	19.7049234	18.6155387973529	17.8849176943437	17.35581702
16.701875	26.59747002	23.76920142	22.283964	20.7328716	19.69124622	18.5880101920588	17.8683566120969	17.33278896
16.713125	26.55730788	23.7306801	22.27900014	20.74182504	19.68783624	18.5925080991176	17.8735067542398	17.34293472
16.724375	26.53304196	23.70735534	22.23733104	20.70855738	19.64853936	18.5495291558824	17.8201573963337	17.28427368
16.735625	26.613369	23.74076928	22.28517564	20.74939572	19.70800908	18.6149473252941	17.8917250269581	17.3569707
16.746875	26.5808769	23.74279512	22.29313686	20.74661364	19.69555458	18.597473745	17.8868075678855	17.3617317
16.758125	26.61052896	23.7657804	22.31963562	20.77641888	19.72241352	18.6336786335294	17.907585354377	17.37735192
16.769375	26.62245906	23.78744226	22.30347858	20.77446756	19.72242456	18.6135060370588	17.8934579747084	17.35970172
16.780625	26.5031208	23.6618871	22.22905794	20.68322058	19.6401945	18.5322010641176	17.8047150867562	17.26862034
16.791875	26.62671084	23.79514266	22.3154487	20.76996324	19.7068968	18.6070283982353	17.8877964709342	17.3523339
16.803125	26.56800702	23.74883538	22.28711454	20.75500542	19.7090979	18.5927555655882	17.8715668267817	17.34044382
16.814375	26.56151136	23.70370386	22.24173048	20.70963516	19.66703412	18.5689675111765	17.857172943829	17.31645528
16.825625	26.45649198	23.59384068	22.13087646	20.6168067	19.58743296	18.4919347341176	17.7717958435447	17.22708096
16.836875	26.44455912	23.61277014	22.15874556	20.64485382	19.61829804	18.5318747347059	17.8131728457994	17.26994652
16.848125	26.48887506	23.63529864	22.16433732	20.65362924	19.62215514	18.5268152691176	17.7941212430154	17.26228338
16.859375	26.52872808	23.61081882	22.16574906	20.62903902	19.60244598	18.5188977017647	17.7846042348789	17.24664936
16.870625	26.2951065	23.46165186	22.00279728	20.50130346	19.47939552	18.3999859835294	17.6777350651897	17.13623556
16.881875	26.39536212	23.54693724	22.08556278	20.5830588	19.55207046	18.4606302255882	17.7289483383982	17.18854446
16.893125	26.5288026	23.57964186	22.12336098	20.6017509	19.56273786	18.4614800417647	17.7219232036075	17.1803583
16.904375	26.35752942	23.4672312	22.00973454	20.49804528	19.47366576	18.3848239032353	17.6502622291932	17.10283128
16.915625	26.4029604	23.53565574	22.06704456	20.56628076	19.53132492	18.4527112985294	17.7246775218116	17.17757898
16.926875	26.37475458	23.49218022	22.04021046	20.52439914	19.51259832	18.4320845602941	17.7071194196647	17.15638494
16.938125	26.39533176	23.4900633	22.05965328	20.54747136	19.51260936	18.4221831820588	17.6837482991864	17.13850704
16.949375	26.43865962	23.48645598	22.05266496	20.54330376	19.52141652	18.4462078252941	17.7162292324282	17.15209176
16.960625	26.29532454	23.3897787	21.9529227	20.46025398	19.44013866	18.3592383176471	17.6230856582688	17.07223254
16.971875	26.41906914	23.48982732	22.04230944	20.5527195	19.5207693	18.4389660317647	17.7042298206058	17.14371378
16.983125	26.44336956	23.49873108	22.06907454	20.56766628	19.54081104	18.4573519747059	17.7224291540045	17.16658452
16.994375	26.40222486	23.48375532	22.03732626	20.55383454	19.51862616	18.4352214017647	17.707546907166	17.15023704
17.005625	26.41400178	23.45878974	22.00176228	20.50049064	19.46502834	18.3941623632353	17.6622738162925	17.09824554
17.016875	26.414166	23.48716254	22.03239138	20.5549137	19.52987454	18.4599422144118	17.7241864523086	17.16013164
17.028125	26.50630308	23.52554724	22.0703814	20.57968884	19.54993008	18.4671880870588	17.7457421037153	17.1827802
17.039375	26.4727746	23.47939176	22.06175502	20.57542326	19.55788854	18.4914112473529	17.7558097049309	17.18999484
17.050625	26.42658876	23.44965276	22.02302808	20.54181198	19.51211808	18.4432300694118	17.7121166944417	17.14723692
17.061875	26.49351048	23.5488513	22.11909402	20.65840128	19.62539814	18.5533947997059	17.8046190373493	17.24361198
17.073125	26.51360742	23.56902138	22.13131254	20.65850202	19.63423566	18.5629385752941	17.8231538672679	17.26397388
17.084375	26.42568762	23.47672284	22.04849736	20.59338948	19.56213756	18.4949763961765	17.7632623272228	17.20040694
17.095625	26.60116428	23.62080726	22.20157524	20.70813372	19.6891362	18.6232320132353	17.8937163611411	17.32854408
17.106875	26.57301504	23.60414928	22.17676974	20.69684946	19.67585094	18.6003998320588	17.8682686795412	17.310996
17.118125	26.57811966	23.62829514	22.18005552	20.70694416	19.68021726	18.6140077685294	17.8810148416822	17.3184273
17.129375	26.5953186	23.58973518	22.15555362	20.71329768	19.68524736	18.6013665829412	17.8678614841682	17.3051724
17.140625	26.71358874	23.68429968	22.26825132	20.81876556	19.7871921	18.7152949791176	17.9795696500343	17.40387828
17.151875	26.71765698	23.6993886	22.28473404	20.80946988	19.77725058	18.7131167302941	17.9770290755808	17.41178016
17.163125	26.70316836	23.67994578	22.27152744	20.82545166	19.80049116	18.7349454485294	17.9999280658759	17.4297519
17.174375	26.78902782	23.80185498	22.37884038	20.90655978	19.85960346	18.7854204502941	18.0466107832565	17.47338336
17.185625	26.68257324	23.67555186	22.26951678	20.8149885	19.7913114	18.7124831073529	17.9685104401529	17.39428038
17.196875	26.74831782	23.77520994	22.35881796	20.8988994	19.86644412	18.7916737376471	18.0434479168709	17.46796686
17.208125	26.73797748	23.73026748	22.33586718	20.89947762	19.87115544	18.8030218429412	18.0741715518087	17.5048032
17.219375	26.67110682	23.70246324	22.2898428	20.8611426	19.85653986	18.7786858270588	18.0443975884717	17.4773136
17.230625	26.68481712	23.66821164	22.24204098	20.79205704	19.7694936	18.7114606085294	17.9706221742966	17.40184002
17.241875	26.7570477	23.7573693	22.3533573	20.89804932	19.87352214	18.8026411252941	18.0672221742966	17.50127454
17.253125	26.7246384	23.75053554	22.34233386	20.89640022	19.85426562	18.7885001841176	18.050962768356	17.47836102
17.264375	26.57531826	23.6405178	22.228764	20.78688342	19.7684793	18.7058123902941	17.9714974414273	17.40074982
17.275625	26.75275728	23.77935546	22.36491204	20.90823372	19.86699198	18.8011481682353	18.0685222233114	17.48946864
17.286875	26.73650502	23.76712038	22.35400038	20.90079414	19.86300792	18.7831062308823	18.0559816880698	17.4732633
17.298125	26.73700734	23.75205768	22.35559428	20.90144274	19.8643686	18.7934821464706	18.053403234977	17.48086296
17.309375	26.63503638	23.69175168	22.2483117	20.77186212	19.74707412	18.6899935720588	17.9531249485345	17.3842326
17.320625	26.7242106	23.74865322	22.32493896	20.86285518	19.83381816	18.7518207582353	18.0131287716891	17.44873932
17.331875	26.6536374	23.70170976	22.29364194	20.81994822	19.78582866	18.7129576447059	17.9782804234879	17.39448324
17.343125	26.7307449	23.7393879	22.30120434	20.82507906	19.78528908	18.7114905220588	17.9800336633663	17.4086034
17.354375	26.68084272	23.69436954	22.23841572	20.77353744	19.74163554	18.6758879832353	17.9458089599059	17.372958
17.365625	26.64677466	23.64214482	22.2008466	20.7305187	19.69330518	18.6199320070588	17.8790275659249	17.30211156
17.376875	26.66756712	23.67919092	22.26898134	20.78401992	19.74688782	18.6740238264706	17.9302246054308	17.36066772
17.388125	26.68841616	23.69632638	22.26673884	20.76843282	19.7407275	18.6612996988235	17.9134376041565	17.34345084
17.399375	26.67931506	23.68821474	22.23914298	20.76423348	19.72271022	18.64539114	17.9021267718851	17.3280666
17.410625	26.6078421	23.60015556	22.15714062	20.67037278	19.63496844	18.5545627870588	17.8140156455249	17.24264184
17.421875	26.75710152	23.70028836	22.2421155	20.74288488	19.70644554	18.6335073105882	17.883536476816	17.30444928
17.433125	26.7028068	23.64650838	22.1962581	20.713593	19.67845224	18.5969910494118	17.8567278698167	17.28584964
17.444375	26.64425616	23.58588084	22.13944488	20.63779374	19.59085812	18.5149395979412	17.7726372904617	17.20584138
17.455625	26.7390042	23.66673642	22.2378858	20.73072432	19.68256326	18.6151526408824	17.8703303597686	17.29260198
17.466875	26.66985102	23.65187382	22.20187056	20.70279726	19.66614402	18.5904889358823	17.8470404078032	17.26928274
17.478125	26.68765716	23.64248568	22.20481548	20.6933829	19.66040736	18.5919546988235	17.8592251543966	17.29599126
17.489375	26.64421062	23.54942124	22.09562298	20.5958928	19.5650742	18.4898951752941	17.7571124595628	17.19342828
17.500625	26.75284284	23.65408734	22.2044898	20.67314934	19.6368273	18.5746402041176	17.8317387903147	17.26006158
17.511875	26.71375158	23.6594859	22.22176464	20.70704766	19.6642755	18.5857476414706	17.8440222919322	17.27583222
17.523125	26.79630318	23.69108514	22.23765948	20.73083748	19.69277802	18.6175348455882	17.8773487305166	17.30992926
17.534375	26.72369724	23.65654512	22.24286622	20.73366372	19.7031363	18.6251097670588	17.8809120282325	17.31422106
17.545625	26.7529491	23.63833464	22.19144604	20.6814045	19.65256758	18.5797894102941	17.8342103715322	17.26739628
17.556875	26.85211038	23.740554	22.29845124	20.78439942	19.7448744	18.6655746141176	17.9206521321439	17.35567212
17.568125	26.84934762	23.74812192	22.30325364	20.78587326	19.75388166	18.6725349485294	17.9313244387805	17.36792376
17.579375	26.93671266	23.7571071	22.31587098	20.7860637	19.7598267	18.6759818029412	17.940491069503	17.37960546
17.590625	26.8722915	23.73812382	22.29864306	20.77664658	19.73240058	18.6510475164706	17.902333751593	17.33480238
17.601875	26.97977556	23.8401969	22.38614334	20.85017298	19.82104212	18.7370312373529	17.9854922458583	17.427882
17.613125	26.97949266	23.83976496	22.40909412	20.86834482	19.83255684	18.7474166708823	18.0102662288011	17.45065062
17.624375	26.9791932	23.78748642	22.36767756	20.8226406	19.79717778	18.7111927464706	17.9621603568278	17.40232716
17.635625	27.01645458	23.8472832	22.41550974	20.88625446	19.86229998	18.7866985738235	18.0518718557004	17.49255846
17.646875	27.04735416	23.90167176	22.4872656	20.93741106	19.9114266	18.82661274	18.0856447211058	17.52529206
17.658125	27.15242874	23.98022274	22.5425829	20.98867944	19.9524609	18.8677125697059	18.1240387805117	17.57911482
17.669375	26.94636714	23.82331122	22.41614316	20.87900394	19.8608151	18.7903670602941	18.0449157141457	17.48575782
17.680625	27.06691152	23.94426132	22.53960072	20.99581956	19.9463061	18.8711689420588	18.1364737966866	17.59428516
17.691875	27.06707022	23.93875236	22.55104782	21.00129816	19.97149938	18.8854118611765	18.1403509459857	17.5914465
17.703125	27.0877785	23.9437659	22.53352458	21.0036897	19.98250764	18.9000844473529	18.1639831585139	17.60749176
17.714375	27.07407096	23.9700204	22.56033798	21.01869858	19.99542582	18.9171392382353	18.1785204391726	17.6285064
17.725625	26.93753652	23.85295086	22.47439572	20.93470626	19.90449762	18.8244603255882	18.0857935300461	17.54219844
17.736875	27.15157176	23.95560492	22.56930522	21.02808258	20.01053544	18.9367312402941	18.1996526615038	17.64861438
17.748125	27.07326504	23.98769268	22.58827194	21.05509608	20.03876058	18.9498551214706	18.2035027546319	17.65458702
17.759375	27.03590844	23.97756348	22.57729956	21.03802686	19.98901572	18.9041431694118	18.1788288795216	17.63133816
17.770625	27.00065496	23.89325928	22.49029332	20.94663912	19.91554866	18.8336369805882	18.0930756984609	17.54859198
17.781875	27.08059284	23.96989896	22.56446418	21.0314484	20.00628918	18.9265674388235	18.1886759729438	17.63905098
17.793125	27.06125352	23.91971526	22.5102426	20.9887512	19.96197738	18.8803360791176	18.1383203803549	17.59414302
17.804375	26.98105206	23.87793576	22.4501574	20.91191694	19.89529578	18.8173517832353	18.0745084011371	17.5228743
17.815625	27.01397196	23.91161742	22.50310938	20.9750616	19.94094618	18.8580532191176	18.1151440643074	17.56921608
17.826875	26.98658172	23.89110372	22.47897042	20.94848694	19.91358492	18.8225377014706	18.0835857464954	17.53964406
17.838125	26.9671596	23.88051912	22.4591757	20.9398785	19.89883824	18.8312221429412	18.0929241839035	17.53970616
17.849375	26.8519641	23.7671811	22.34944914	20.82271926	19.80110112	18.7257919085294	17.9815325752377	17.43643386
17.860625	26.93030532	23.87244888	22.4471007	20.91956766	19.88340846	18.79882851	18.0596870306833	17.5095435
17.871875	26.89418106	23.79931578	22.38603846	20.867463	19.83636978	18.7642185564706	18.0204312322321	17.47204476
17.883125	26.95558968	23.80011342	22.37800824	20.8404426	19.81606722	18.7279687976471	17.9793653759435	17.4225069
17.894375	26.88940902	23.8151223	22.40351892	20.87343288	19.84384662	18.7547400467647	18.0159534359377	17.45850834
17.905625	26.74114458	23.68755234	22.27936308	20.7382743	19.7058273	18.6178067867647	17.8763517106166	17.3224086
17.916875	26.8437324	23.74325466	22.3259988	20.79216054	19.7561352	18.6728164076471	17.9268182335065	17.37102186
17.928125	26.8646601	23.77460826	22.33138632	20.7946542	19.76692542	18.6864420202941	17.9417424174101	17.39077794
17.939375	26.84127876	23.7344682	22.29202872	20.7653706	19.72102524	18.65232564	17.9116059013822	17.35724256
17.950625	26.73965142	23.64532848	22.21319898	20.67134016	19.6433133	18.5719207923529	17.8228697774728	17.26755498
17.961875	26.8817721	23.76812778	22.317705	20.7855324	19.73504466	18.6614954964706	17.9123134202529	17.357985
17.973125	26.80148508	23.72663256	22.29398142	20.75935242	19.7162601	18.6480847173529	17.9040653465347	17.34046452
17.984375	26.85132792	23.75780952	22.3123023	20.77499748	19.7355525	18.6498876873529	17.9081981766493	17.35423968
17.995625	26.71367154	23.63701536	22.23042138	20.69845578	19.64786316	18.5760243847059	17.8164101166552	17.2553475
18.006875	26.8622313	23.73919608	22.29288432	20.74506804	19.70592666	18.6290202811765	17.8890681109695	17.32969224
18.018125	26.76688848	23.70288	22.28271786	20.74510116	19.69959936	18.6201794735294	17.8781644740712	17.32369476
18.029375	26.75442294	23.66173806	22.2295713	20.69033172	19.64719524	18.5711362420588	17.821219351044	17.2621095
18.040625	26.8274346	23.73860958	22.31231886	20.7727812	19.7201241	18.6453136367647	17.8951368101167	17.3358567
18.051875	26.86378656	23.769051	22.33563948	20.7917286	19.73559252	18.6644664538235	17.9080872463484	17.34295266
18.063125	26.80346124	23.74264608	22.32250878	20.77570128	19.73013186	18.6660056408824	17.9204613861386	17.36249622
18.074375	26.89737438	23.82084516	22.362762	20.81071878	19.76285994	18.6903226208824	17.9375378884423	17.37969792
18.085625	26.79348384	23.70705588	22.2926925	20.74190922	19.68805014	18.6128506588235	17.8742683854524	17.30923788
18.096875	26.91363492	23.82721938	22.393605	20.85706332	19.82030658	18.7416148058824	17.9890054896579	17.42571126
18.108125	26.89300392	23.80856316	22.38480474	20.86437732	19.82270364	18.7457374341176	17.9916150573473	17.42423604
18.119375	26.99098116	23.86228518	22.4191005	20.88476268	19.84191186	18.7651567535294	18.0207978433487	17.44567434
18.130625	26.87687586	23.78921832	22.35906222	20.83446444	19.78683606	18.7181068508824	17.9678908538379	17.40139704
18.141875	26.99389848	23.9168973	22.43271834	20.90943984	19.8624987	18.7855020326471	18.0368164493677	17.46572298
18.153125	26.96334942	23.8770912	22.43915604	20.90765688	19.86792624	18.8044712894118	18.0529811587099	17.49762168
18.164375	27.01360764	23.94772236	22.49451888	20.95823802	19.90517106	18.8369940944118	18.075458072738	17.51808018
18.175625	26.9219991	23.84981136	22.43180202	20.90675574	19.85696352	18.7832938702941	18.0249360846976	17.46243444
18.186875	27.09088764	23.95310022	22.51957278	20.97749592	19.9388679	18.8613899373529	18.111312910499	17.55124986
18.198125	27.09136788	24.01615656	22.58195154	21.04885296	19.9883685	18.9002353747059	18.1450506028821	17.5843671
18.209375	26.99376048	23.94124464	22.51491528	20.97987642	19.92775614	18.8476759438235	18.0913671012646	17.52683214
18.220625	27.0911595	24.02694402	22.5830376	21.06787764	19.99951614	18.9220817691176	18.1562166846388	17.5955037
18.231875	27.07965306	23.98409778	22.54406916	21.02597808	19.98294924	18.9026488526471	18.1440332908538	17.58588924
18.243125	27.10107756	24.05997846	22.59011562	21.06334158	20.01526608	18.9306982252941	18.1791765513185	17.61179598
18.254375	27.07381152	24.01884894	22.57213008	21.05116584	19.98650688	18.9030635629412	18.1473097931575	17.58515508
18.265625	27.01070826	23.91136074	22.49072112	20.96533812	19.92120804	18.8385414397059	18.0789388491324	17.51246634
18.276875	27.04135944	24.01358562	22.5806226	21.0568059	20.00583654	18.9102591264706	18.1555159298108	17.59605294
18.288125	27.0592332	24.00137538	22.57653504	21.0445515	20.0009472	18.9119492408824	18.1546663660425	17.58792888
18.299375	27.04978572	23.98784862	22.56292134	21.04252152	19.98401322	18.9132531988235	18.151197764925	17.5940961
18.310625	26.98204014	23.93912772	22.51468758	20.9733435	19.90642272	18.8195613052941	18.0566919125576	17.49818748
18.321875	27.06759876	23.9742087	22.52655972	20.98891266	19.93739268	18.8488860820588	18.0998613861386	17.5324377
18.333125	26.97713286	23.93260308	22.5161214	20.9707491	19.91553486	18.8365127585294	18.0776929124596	17.51965062
18.344375	27.04991406	23.94973854	22.5020454	20.9726535	19.90007748	18.8381906355882	18.072272208607	17.50971876
18.355625	26.8661574	23.83623492	22.39182894	20.85711162	19.80438276	18.7270020467647	17.9743491618469	17.4117222
18.366875	26.9340879	23.86370934	22.43392032	20.91189624	19.85422008	18.7893500002941	18.0447993726105	17.49239838
18.378125	26.8835661	23.83744518	22.41854022	20.88082278	19.83161706	18.7591590908823	17.9972129791197	17.4325809
18.389375	26.84659314	23.7920832	22.36116258	20.82201822	19.7727711	18.6925443802941	17.9305966277816	17.36605662
18.400625	26.90091546	23.81857644	22.38677262	20.85327522	19.80941148	18.7367429797059	17.9781316145476	17.41628724
18.411875	26.84358888	23.77833978	22.35262176	20.8134498	19.76527494	18.7027204191176	17.9481844917165	17.388759
18.423125	26.84902056	23.8026264	22.34914002	20.80956786	19.7557143	18.6976052055882	17.9326096069013	17.37161112
18.434375	26.8173399	23.74952124	22.2989301	20.7480378	19.69467138	18.6181235982353	17.854562023331	17.28692466
18.445625	26.82229134	23.7778071	22.32246324	20.78437458	19.72793904	18.6630020505882	17.9080317811979	17.3460963
18.456875	26.8681239	23.79247788	22.3239012	20.78080452	19.73409246	18.6730869891176	17.9079384374081	17.34340668
18.468125	26.81040402	23.7549405	22.3255365	20.7660951	19.7126307	18.6457664188235	17.8844577394373	17.32283088
18.479375	26.82573444	23.75707536	22.29428364	20.75270772	19.70721972	18.6433488617647	17.881584374081	17.32323108
18.490625	26.7870282	23.72561136	22.26228972	20.70894516	19.6580448	18.5931226861765	17.8290304676012	17.2624959
18.501875	26.8744995	23.79855126	22.31824872	20.75805936	19.7186406	18.6525499914706	17.8893603176159	17.33284002
18.513125	26.86887738	23.77537692	22.3052988	20.74850562	19.70694786	18.6476305755882	17.8881197921772	17.3316753
18.524375	26.90148678	23.82406746	22.34264298	20.78962824	19.72810464	18.6581995694118	17.8936257229683	17.33158422
18.535625	26.85573702	23.7545817	22.26339924	20.70621552	19.6538979	18.5971773291176	17.8315886285658	17.26253592
18.546875	26.88069294	23.78817918	22.31837292	20.77091682	19.7080422	18.6539926394118	17.8984660719537	17.33434974
18.558125	26.90754498	23.80451148	22.34105046	20.78275998	19.7200551	18.6681512567647	17.8979750024507	17.33027322
18.569375	26.88446172	23.77406592	22.29250896	20.72791878	19.6844442	18.6358895152941	17.8633309283404	17.30163684
18.580625	26.92352952	23.84112426	22.39700118	20.8275465	19.78303968	18.7289328291176	17.9620183119302	17.40512856
18.591875	26.99260404	23.8844052	22.41460446	20.84453016	19.7987496	18.7390096094118	17.9617017547299	17.39436042
18.603125	27.04017678	23.91442434	22.41897078	20.84815818	19.80138816	18.7454845288235	17.9774281541025	17.4137508
18.614375	27.003564	23.8770636	22.38552234	20.8220403	19.75492218	18.6915572338235	17.9171767669836	17.35495452
18.625625	27.11402334	23.98290132	22.48398534	20.91641022	19.86521316	18.8054135655882	18.0158912067444	17.4571035
18.636875	27.11688132	23.9918589	22.48657284	20.91122556	19.84602012	18.7943985882353	18.0228879325556	17.45650458
18.648125	27.15759408	24.03692556	22.53571602	20.95912122	19.89953928	18.83729187	18.0609410842074	17.4872979
18.659375	27.19279098	24.05122926	22.53925848	20.9513256	19.88817084	18.8249049494118	18.0545125379865	17.49092316
18.670625	27.17343096	24.0075771	22.50752676	20.9223387	19.86667044	18.8071852623529	18.0337983334967	17.46691254
18.681875	27.17319636	24.07162566	22.58578104	20.99509092	19.92502788	18.8771870002941	18.0967431624351	17.54216532
18.693125	27.21152724	24.10050078	22.58820432	20.9856324	19.93023738	18.8757987405882	18.101120850897	17.54377716
18.704375	27.17704656	24.05381814	22.58097726	21.0218919	19.97327544	18.9247753464706	18.1437681403784	17.5792059
18.715625	27.2022771	24.05265204	22.53073284	20.95683732	19.900428	18.8469865729412	18.0742216057249	17.51081448
18.726875	27.28643088	24.13641666	22.60875252	21.03462378	19.9668612	18.9187600076471	18.1470757572787	17.5936959
18.738125	27.24142356	24.10778994	22.61920326	21.0367614	19.99526712	18.9311251729412	18.158455582786	17.59898406
18.749375	27.234438	24.08606046	22.57160982	20.98908792	19.92291234	18.8596114420588	18.0869150083325	17.52371886
18.760625	27.30265002	24.11784738	22.60895814	21.04986864	20.01069414	18.9486531414706	18.1747393392805	17.6199573
18.771875	27.29342058	24.13680582	22.6266249	21.0580893	19.98272568	18.9201156344118	18.1433717674738	17.5893282
18.783125	27.24925368	24.11216454	22.59983634	21.0163512	19.96603596	18.9046584979412	18.1324086069993	17.57573796
18.794375	27.16066872	24.06505962	22.53668616	20.95746936	19.8864417	18.8314872855882	18.0562306048427	17.49552408
18.805625	27.15195264	24.0620802	22.60611672	21.01184136	19.95451848	18.8968932176471	18.1250303891775	17.56187172
18.816875	27.19495344	24.08249178	22.57884378	21.00472884	19.93698144	18.8770945402941	18.0981811979218	17.53667016
18.828125	27.17498898	24.0882174	22.58573964	20.99165748	19.93522194	18.8755635114706	18.0999763748652	17.5350666
18.839375	27.08833188	23.97064968	22.49218668	20.92187226	19.8752154	18.8235139702941	18.0595233408489	17.5075632
18.850625	26.96035068	23.91184926	22.4073084	20.84536782	19.80533496	18.7445150585294	17.9750309773552	17.41400334
18.861875	27.05776074	23.91403794	22.416444	20.85728688	19.81813446	18.7734591176471	18.0124185472013	17.44606902
18.873125	27.0812856	23.98459596	22.4691117	20.90266542	19.84718208	18.7963307302941	18.0359817664935	17.47432314
18.884375	27.00439476	23.8905876	22.40151654	20.85657066	19.7942301	18.752298015	17.9959399862759	17.4226863
18.895625	26.92333218	23.79632946	22.2953214	20.73680598	19.70788626	18.6493193302941	17.9000366826782	17.33656464
18.906875	26.98557708	23.87636532	22.39348218	20.84278446	19.78242006	18.7357367973529	17.966309420645	17.39391744
18.918125	26.94533214	23.86884156	22.38623166	20.82343686	19.78995486	18.7355409997059	17.9643437898245	17.39194128
18.929375	26.83279314	23.75930406	22.26114018	20.71726932	19.67816244	18.63480447	17.8670930889128	17.2908549
18.940625	26.90584068	23.81921952	22.34382426	20.77150194	19.7375121	18.6827721741176	17.9086432506617	17.34832776
18.951875	26.94595176	23.79394068	22.31874414	20.78814474	19.76407296	18.6902233623529	17.9319115576904	17.3664237
18.963125	26.95659846	23.817351	22.31449512	20.76372978	19.74243318	18.6869396726471	17.9160485246544	17.35199718
18.974375	26.85807888	23.75545248	22.2299715	20.6752083	19.6471704	18.5838413338235	17.8209068522694	17.2557477
18.985625	26.87963862	23.76019968	22.2966669	20.73879456	19.70972166	18.6606878311765	17.8917209685325	17.3253756
18.996875	26.89494006	23.79407454	22.31896494	20.7580566	19.71887244	18.6639334491176	17.9020956572885	17.33802192
19.008125	26.93948922	23.79972702	22.31359122	20.7664332	19.71641328	18.6662735029412	17.9041018723655	17.33182296
19.019375	26.92267944	23.77530792	22.31361882	20.74452432	19.71105474	18.6718537358823	17.9099730614646	17.33889408
19.030625	26.8712772	23.74876914	22.27692048	20.71025202	19.6626678	18.6125012144118	17.8374138221743	17.27694864
19.041875	26.94730002	23.8368159	22.32473472	20.7670611	19.72358238	18.6608822691176	17.8895388883443	17.32593588
19.053125	27.00533868	23.86688472	22.36777968	20.81183934	19.76211474	18.7061319211765	17.941502970297	17.37414066
19.064375	26.88395388	23.80082688	22.30351308	20.76151764	19.73131452	18.6802879914706	17.921735731791	17.3611797
19.075625	26.97068412	23.82782934	22.31098854	20.74649496	19.69242474	18.6288013685294	17.863293049701	17.2972305
19.086875	27.0119199	23.86203678	22.36555374	20.79642612	19.75805478	18.6983775185294	17.9445765513185	17.39101116
19.098125	27.00173274	23.85553974	22.37345286	20.80666848	19.78239384	18.72467559	17.9606154494657	17.40467316
19.109375	26.98119144	23.89457856	22.4048382	20.85568746	19.82011476	18.7673608367647	18.0071087736496	17.44637676
19.120625	27.00469284	23.8678935	22.36802808	20.81468766	19.75917672	18.7120153685294	17.9467910989119	17.3771394
19.131875	27.08992164	23.95212456	22.44304074	20.87715198	19.84878426	18.7828778002941	18.0234804626997	17.46414702
19.143125	27.09001134	23.96656902	22.4847057	20.92371456	19.89074592	18.8383225270588	18.0739293990785	17.51800428
19.154375	26.97719634	23.85883242	22.37200938	20.82038844	19.77907356	18.7323225758823	17.9805599058916	17.42069496
19.165625	27.13334748	24.01033848	22.51565496	20.94181326	19.91654778	18.8533703920588	18.0901820409764	17.5288911
19.176875	27.12132768	24.01665198	22.53273384	20.95425534	19.92545982	18.8691361817647	18.1085924125086	17.55980172
19.188125	27.16504608	24.02939214	22.55888622	20.99251722	19.96599456	18.9003699855882	18.1283948240369	17.58147738
19.199375	27.19991868	24.03444294	22.57804752	20.99756112	19.9644876	18.9055409470588	18.1497015586707	17.5924539
19.210625	27.10017366	23.97861918	22.50806634	20.95322172	19.91638494	18.8476229152941	18.080260543084	17.5207215
19.221875	27.27137232	24.1029282	22.62130362	21.05229468	19.99811268	18.9356489144118	18.1715155965101	17.61181944
19.233125	27.2194926	24.13433838	22.66008024	21.08210406	20.03171154	18.9556474685294	18.1874719733359	17.63353098
19.244375	27.2624382	24.09343656	22.6147017	21.05380302	19.99861776	18.9363586808823	18.1681538672679	17.61955434
19.255625	27.16665378	23.99288976	22.50900198	20.96100906	19.92358992	18.8687840179412	18.1021070483286	17.54340732
19.266875	27.17438868	24.03281454	22.60391976	21.03010152	19.99708596	18.9433965185294	18.1642307224782	17.6118222
19.278125	27.22000182	24.09039504	22.63907526	21.0603111	20.000754	18.9334393923529	18.1693592196843	17.60150532
19.289375	27.31031316	24.12078264	22.61912322	21.0457521	19.99581636	18.9383329738235	18.1631417115969	17.60006736
19.300625	27.0817341	23.93497944	22.4961252	20.9328819	19.9034847	18.8373489776471	18.0760492500735	17.52143634
19.311875	27.14337042	24.04995414	22.58186598	21.00492204	19.96610634	18.8973609564706	18.1433068326635	17.58034302
19.323125	27.13903446	24.01875648	22.55026398	20.99469624	19.95068346	18.8891211388235	18.1070894422115	17.54547318
19.334375	27.10956042	23.96186322	22.48246044	20.90632104	19.86658488	18.8020632502941	18.0326917361043	17.47677678
19.345625	27.09159558	23.99230188	22.5342201	20.9631246	19.89567528	18.8389384738235	18.0729337319871	17.5172577
19.356875	27.0913803	23.97202416	22.51005216	20.94735258	19.90190598	18.8390853220588	18.0626659151064	17.51056332
19.368125	27.12689184	23.96555748	22.5125541	20.93753802	19.87949478	18.8235765167647	18.0464998529556	17.4888504
19.379375	27.0687483	23.92210128	22.43691354	20.8639716	19.8300549	18.7751641888235	18.0113011273405	17.44794168
19.390625	27.03204858	23.88691128	22.41146634	20.84791116	19.80474432	18.7319364194118	17.9549985883737	17.3840187
19.401875	27.00942072	23.90020482	22.41798684	20.84012106	19.7956515	18.7467109835294	17.9801581217528	17.42405802
19.413125	26.99350932	23.89819416	22.39917606	20.8418364	19.805484	18.7532348523529	17.9890338986374	17.42378064
19.424375	27.02331594	23.86617126	22.37674968	20.82089352	19.7923326	18.7380088658824	17.9702799137339	17.41115364
19.435625	26.85639252	23.76330468	22.2813696	20.70395784	19.66066818	18.6189598173529	17.8492995980786	17.29031394
19.446875	26.93059098	23.8416597	22.35426396	20.803155	19.74628752	18.6908284314706	17.9187703754534	17.36250726
19.458125	26.89849494	23.8350978	22.3396953	20.77152816	19.72861938	18.6825165494118	17.9156169787276	17.3583507
19.469375	26.88911922	23.79538692	22.30813608	20.75893014	19.71354288	18.672736185	17.8988949122635	17.34209154
19.480625	26.80116768	23.74701654	22.24552962	20.67633714	19.63490772	18.5846027691176	17.8138938927556	17.25394266
19.491875	26.84315556	23.78807292	22.31354844	20.75979678	19.71166332	18.6797753823529	17.9160620527399	17.36206842
19.503125	26.83870092	23.77846398	22.28003514	20.72095392	19.68609744	18.6548179808823	17.8848378786393	17.34005742
19.514375	26.73660162	23.67348324	22.18235322	20.6327043	19.62061368	18.5934218214706	17.8358783844721	17.27557968
19.525625	26.88966156	23.80202748	22.30231938	20.73570474	19.70636274	18.6746112194118	17.9020794235859	17.35008588
19.536875	26.83411932	23.78754024	22.26975	20.71927584	19.69808688	18.6699107161765	17.90175880796	17.3545419
19.548125	26.79639426	23.79376818	22.2922302	20.74203204	19.70947188	18.6861673597059	17.9182617194393	17.3728269
19.559375	26.74772304	23.71488048	22.20395298	20.65102794	19.62573348	18.6153484385294	17.8522419566709	17.3006115
19.570625	26.89137276	23.8120725	22.30680714	20.76917802	19.73807238	18.7095039917647	17.9477353592785	17.3995782
19.581875	26.831271	23.77705362	22.29327624	20.75369028	19.72775274	18.7130433061765	17.9477015390648	17.39978658
19.593125	26.85162324	23.79478248	22.29378132	20.7544479	19.74033696	18.7305182461765	17.9742098225664	17.42787372
19.604375	26.8529922	23.83123104	22.3363902	20.79395868	19.77622386	18.7594840605882	18.0018138809921	17.45364522
19.615625	26.76480882	23.76995766	22.2381204	20.71608528	19.695015	18.6824580820588	17.9233374571121	17.37643284
19.626875	26.92216746	23.89707912	22.36133784	20.80199718	19.79112234	18.7843544408824	18.0269477110087	17.48535486
19.638125	26.91766728	23.8563981	22.34647938	20.79493296	19.7814375	18.7698708538235	18.0202945985688	17.4882156
19.649375	26.95172292	23.9054916	22.385739	20.82761412	19.81354458	18.8005131855882	18.0490661307715	17.50863132
19.660625	26.85017286	23.8055727	22.28047122	20.73250866	19.72930386	18.7305128073529	17.9816272718361	17.44071738
19.671875	26.99805642	23.92312248	22.38867978	20.84659878	19.8464838	18.8335254847059	18.079586844427	17.54468796
19.683125	26.97186402	23.89904148	22.37041824	20.83398834	19.8416124	18.8376671488235	18.0879323203607	17.55430794
19.694375	26.90403564	23.86651488	22.35206838	20.8101723	19.8145575	18.8136275488235	18.0769515733752	17.54278218
19.705625	27.02790582	23.9262468	22.41942204	20.90088246	19.90725624	18.9097002873529	18.1600505440643	17.62836702
19.716875	26.97199374	23.93718468	22.40139234	20.8677114	19.87251888	18.8728862505882	18.1267944515244	17.59051362
19.728125	27.0782772	23.97486282	22.41909498	20.87320794	19.89695868	18.8944294305882	18.1552101950789	17.62587336
19.739375	27.00316932	23.90411988	22.37083086	20.84283276	19.84654728	18.8470763135294	18.0973140476424	17.56133352
19.750625	26.9854446	23.91125034	22.42052604	20.88653874	19.90724106	18.9122320597059	18.1732079600039	17.64236436
19.761875	27.03868362	23.9534121	22.42148238	20.8776405	19.8906645	18.8961113867647	18.1538668561906	17.63501172
19.773125	26.98337874	23.95282146	22.43200626	20.89185312	19.90167552	18.8970631808823	18.1564033722184	17.63055984
19.784375	26.99041536	23.95488042	22.44961782	20.88900894	19.90935246	18.9080332879412	18.1670080384276	17.6347164
19.795625	26.9410569	23.8689906	22.3641765	20.8030929	19.82030934	18.8249797332353	18.0837994902461	17.54714298
19.806875	27.02704608	23.95157808	22.41325758	20.8731417	19.87837284	18.8776465808823	18.1384556612097	17.6104629
19.818125	27.0751998	23.95631286	22.4256555	20.88253674	19.88671908	18.8824626591176	18.1377549063817	17.6092899
19.829375	26.97936984	23.90072784	22.37672484	20.83545252	19.84534116	18.8357825964706	18.0966308793256	17.5613763
19.840625	26.91686136	23.83501362	22.30769172	20.76291006	19.7811615	18.7813386132353	18.0368232134105	17.5041891
19.851875	26.98895118	23.87832354	22.3637418	20.81970948	19.8275778	18.8275822102941	18.0712548965788	17.53151586
19.863125	26.91522468	23.84466672	22.31263902	20.7782805	19.77723678	18.7707628208824	18.0242935006372	17.4858765
19.874375	26.85900348	23.81557218	22.26219588	20.71770678	19.71164952	18.6989880264706	17.9421333790805	17.40823356
19.885625	26.9212332	23.85187308	22.32059196	20.77493262	19.76361204	18.7519268152941	18.0090960494069	17.46270354
19.896875	26.81928708	23.824665	22.28438214	20.72378706	19.71757386	18.7059497205882	17.9533995686697	17.41959648
19.908125	26.80009128	23.7906204	22.25408976	20.731533	19.71730476	18.7085127661765	17.9478760513675	17.40638298
19.919375	26.68798974	23.65926372	22.14940434	20.60727228	19.59951486	18.58432131	17.821303225174	17.2769514
19.930625	26.77252164	23.76683058	22.25503644	20.70215556	19.66778622	18.6490936191176	17.8914734045682	17.33853804
19.941875	26.71781292	23.71750386	22.20316776	20.67170172	19.65533034	18.6400366182353	17.8759526320949	17.32756428
19.953125	26.71675584	23.6970564	22.19456622	20.66407032	19.64032422	18.6231273158824	17.8577154200569	17.31577908
19.964375	26.66959296	23.70054642	22.1683683	20.62011732	19.5811098	18.5655628076471	17.7969337319871	17.24779614
19.975625	26.66427306	23.66084106	22.13557674	20.58589608	19.55301438	18.5095741985294	17.741536221939	17.19332202
19.986875	26.68476606	23.6946345	22.16834622	20.61638442	19.58164938	18.55741545	17.7942429957847	17.23570182
19.998125	26.67112062	23.71377648	22.19173584	20.64431562	19.60548474	18.5643105185294	17.7924031761592	17.23768212
20.009375	26.64460806	23.70311046	22.17503784	20.64270654	19.60740846	18.5621581041176	17.7952535437702	17.235717
20.020625	26.5769232	23.61928374	22.10484828	20.5563765	19.50023076	18.4681004497059	17.6985412606607	17.1289809
20.031875	26.60747778	23.67720372	22.14792498	20.61254802	19.57636812	18.5388282705882	17.7555269679443	17.18932554
20.043125	26.58739326	23.68163766	22.154037	20.63005332	19.5798264	18.5323968617647	17.7528389373591	17.18281608
20.054375	26.52013068	23.63999892	22.1074689	20.56198206	19.50127404	18.4609388788235	17.6770518968729	17.11250922
20.065625	26.65945962	23.7344544	22.21452378	20.66223768	19.59529758	18.5425593035294	17.754437957063	17.18661522
20.076875	26.63364534	23.7545541	22.23368232	20.68385676	19.61185758	18.5510234726471	17.76517519851	17.18537598
20.088125	26.6123892	23.72587494	22.19506716	20.65637268	19.57156158	18.5183769344118	17.7268744828938	17.1611211
20.099375	26.5855689	23.68524774	22.1621721	20.60904834	19.5340173	18.4837425061765	17.6901281442996	17.11394028
20.110625	26.67707532	23.7815469	22.25008638	20.70175812	19.62263814	18.5608310311765	17.7555445544554	17.18243658
20.121875	26.6579775	23.76063162	22.23166338	20.69158752	19.59669966	18.5431657323529	17.7595556318008	17.19237672
20.133125	26.66751054	23.80859766	22.27750836	20.73386934	19.62664704	18.5677328982353	17.7772246642486	17.20734006
20.144375	26.61891798	23.76788214	22.24278204	20.71859688	19.62253464	18.5719031161765	17.7687506715028	17.19521676
20.155625	26.62942806	23.74452426	22.23659412	20.68907592	19.58333022	18.5201663073529	17.7303024997549	17.15543688
20.166875	26.6808303	23.86049256	22.34765514	20.80265958	19.68280338	18.6194071605882	17.8194742280169	17.23866606
20.178125	26.71208454	23.8910637	22.37152776	20.83364748	19.6967607	18.6213202667647	17.8211435937653	17.2503036
20.189375	26.7443241	23.94541362	22.37809518	20.83841538	19.7188821	18.6579779373529	17.8598853249681	17.28878352
20.200625	26.68795248	23.85957072	22.34243736	20.80922976	19.6654623	18.6081583138235	17.8102291343986	17.22431958
20.211875	26.82297306	24.06862416	22.48835718	20.94809916	19.80421854	18.7200022808824	17.9179573375159	17.3346285
20.223125	26.78207124	23.98056636	22.4756391	20.9141622	19.80256116	18.7327617608823	17.929807940398	17.35043364
20.234375	26.90339256	24.0681384	22.55536584	21.02854212	19.86297618	18.7783785335294	17.9601811979218	17.36239272
20.245625	26.75371086	23.98416264	22.4882385	20.93544594	19.78881222	18.7096358832353	17.9068656602294	17.32257834
20.256875	26.90222784	24.15027186	22.62891846	21.07005804	19.9194651	18.8640739967647	18.0490593667288	17.45543922
20.268125	27.0008868	24.21908142	22.6861857	21.11638326	19.95186336	18.8601553244118	18.0606691696892	17.47179912
20.279375	26.9611773	24.16814286	22.63612758	21.10275024	19.91487798	18.8371939711765	18.0376917164984	17.43681888
20.290625	27.08055834	24.28084332	22.72084854	21.19058862	20.01267996	18.9456889826471	18.1378928928536	17.56676382
20.301875	26.94937692	24.21073794	22.75645668	21.21042336	20.0281401	18.9314460635294	18.1187181844917	17.52376164
20.313125	27.07276548	24.3188913	22.80620016	21.29521608	20.13262956	19.0370911314706	18.2058728752083	17.62606518
20.324375	27.0904557	24.34795962	22.8831393	21.35874438	20.18201148	19.0840118620588	18.2894886187629	17.68158948
20.335625	27.15194574	24.30363126	22.8447615	21.29249472	20.11729914	19.0057825438235	18.2177018331536	17.61971166
20.346875	27.26137284	24.57029694	23.05505832	21.49228422	20.28966804	19.1985290108823	18.3689417704147	17.78622798
20.358125	27.39772926	24.5606535	23.04965424	21.45353934	20.24357466	19.1569573632353	18.3557004803451	17.77418334
20.369375	27.30063798	24.64354596	23.13898716	21.63647076	20.38887762	19.3085944826471	18.4905727869817	17.9151531
20.380625	27.2616378	24.5779656	23.08498914	21.52059492	20.3492109	19.2563287482353	18.4077240858739	17.83073574
20.391875	27.4162461	24.67530666	23.25664044	21.66646368	20.4385038	19.3893324582353	18.547733006568	17.956215
20.403125	27.43509828	24.68193204	23.20702116	21.70227882	20.4736386	19.3967319776471	18.5445836682678	17.96804574
20.414375	27.41482332	24.7642035	23.26484316	21.7895031	20.56479588	19.4693593076471	18.632344417214	18.04996944
20.425625	27.41108766	24.74227254	23.24405208	21.72988572	20.57181042	19.4478922711765	18.6429815508283	18.08148588
20.436875	27.46420524	24.73287198	23.3363934	21.75021726	20.56560318	19.4822466	18.6422145083815	18.0906753
20.448125	27.5802798	24.82129134	23.40774906	21.8481807	20.67731832	19.574868405	18.8003213018332	18.2399844
20.459375	27.30616626	24.668259	23.3262159	21.80188722	20.61222096	19.5915329602941	18.8167498088423	18.21577092
20.470625	27.84125298	25.14674088	23.69525826	22.08245364	20.80910832	19.7191277602941	18.8790087638467	18.32962506
20.481875	27.696186	24.97803726	23.62110396	22.10065446	20.84186952	19.7356617838235	18.9534457014018	18.42416886
20.493125	28.1761983	25.44781686	23.89901112	22.34204544	20.98465536	19.8840383285294	19.0942581903735	18.57913182
20.504375	27.97690974	25.3702098	23.74287102	22.18709904	21.04187568	19.9727169864706	19.1641808058034	18.62578548
20.515625	28.24224372	25.24939494	23.79875412	22.22657394	21.0033447	19.8945379773529	19.0863956670915	18.51551934
20.526875	28.25071968	25.64406804	24.12312588	22.69328718	21.55440216	20.3533598497059	19.5498354082933	18.9509949
20.538125	28.07832318	25.31669754	23.9507487	22.49696286	21.31172364	20.2126153341176	19.3426216645427	18.70394454
20.549375	28.58302782	26.06598648	24.5450388	23.15668014	21.70292328	20.5699813923529	19.6903381041074	19.10090292
20.560625	27.99704256	25.39044888	23.77992816	22.25809866	21.07098678	20.0443014220588	19.2516682874228	18.74022198
20.571875	28.8429729	26.23639578	24.47087622	22.98239028	21.83184426	20.6180089235294	19.8452089795118	19.4023446
20.583125	29.09790444	26.39121246	24.62569014	22.9822095	21.94710876	20.8904096805882	20.0596575433781	19.34876886
20.594375	29.59566492	26.29972398	25.12346166	23.58011244	22.12634316	20.8002625402941	20.0812483678071	19.465659
20.605625	28.91316384	25.96193172	24.44097024	22.79749236	21.84341142	20.7754479079412	19.9323569061857	19.28285592
20.616875	--	--	--	23.63648268	22.33770396	21.2624700802941	20.0977309871581	19.62214962
20.628125	29.31072942	26.94878076	24.83855514	23.53977366	22.43069388	21.1671818920588	20.3795981178316	19.87013424
20.639375	--	--	--	24.37528362	22.33224192	21.40980645	20.7494559749044	19.8851997
20.650625	--	26.75014356	24.6399138	23.3411337	22.23204978	21.3110863641176	20.465274188805	19.67148738
20.661875	--	--	25.47193926	23.58389778	22.71937884	21.7912488202941	20.7910575433781	20.40338004
20.673125	--	--	--	--	--	21.6890968367647	20.6894223899618	20.2997034
20.684375	--	--	--	--	23.09954538	21.5852275447059	20.5860799921576	20.19428382
20.695625	--	--	--	--	--	--	--	21.02107908
20.706875	--	--	--	--	22.88348016	21.9529355258823	21.2898258798157	20.91217362
20.718125	--	--	--	--	--	21.8439143082353	21.1813576904225	20.21226246
20.729375	--	--	--	--	--	--	21.0711795510244	20.6891325
20.740625	--	--	--	--	21.957042	21.0401214564706	20.3816408587393	19.9857327
20.751875	--	--	--	--	--	--	--	--
20.763125	--	--	--	--	21.72353772	20.8100510629412	20.1527361827272	19.75222704
20.774375	--	--	--	--	--	--	--	--
20.785625	--	--	--	--	--	--	--	--
20.796875	--	--	--	--	--	--	--	--
20.808125	--	--	--	--	--	--	--	--
20.819375	--	--	--	--	--	--	--	--
20.830625	--	--	--	--	--	20.6591753788235	20.0026258406039	19.5990981
20.841875	--	--	--	--	--	--	--	--
20.853125	--	--	--	--	--	--	--	--
20.864375	--	--	--	--	--	--	--	--
20.875625	--	--	--	--	--	20.1371353411765	19.4832325850407	19.06926504
20.886875	--	--	--	--	--	--	--	--
20.898125	--	--	--	--	--	--	--	--
20.909375	--	--	--	--	--	--	--	--
20.920625	--	--	--	--	--	--	--	--
20.931875	--	--	--	--	--	--	--	--
20.943125	--	--	--	--	--	--	--	--
20.954375	--	--	--	--	--	--	--	--
20.965625	--	--	--	--	--	--	--	--
20.976875	--	--	--	--	--	--	--	--
20.988125	--	--	--	--	--	--	--	--
20.999375	--	--	--	--	--	--	--	--
21.010625	--	--	--	--	--	--	--	--
21.021875	--	--	--	--	--	--	--	--
21.033125	--	--	--	--	--	--	--	--
21.044375	--	--	--	--	--	--	--	--
21.055625	--	--	--	--	--	--	--	--
21.066875	--	--	--	--	--	--	--	--
21.078125	--	--	--	--	--	--	--	--
21.089375	--	--	--	--	--	--	--	--
21.100625	--	--	--	--	--	--	--	--
21.111875	--	--	--	--	--	--	--	--
21.123125	--	--	--	--	--	--	--	--
21.134375	--	--	--	--	--	--	--	--
21.145625	--	--	--	--	--	--	--	--
21.156875	--	--	--	--	--	--	--	--
21.168125	--	--	--	--	--	--	--	--
21.179375	--	--	--	--	--	--	--	--
21.190625	--	--	--	--	--	--	--	--
21.201875	--	--	--	--	--	--	--	--
21.213125	--	--	--	--	--	--	--	--
21.224375	--	--	--	--	--	--	--	--
21.235625	--	--	--	--	--	--	--	--
21.246875	--	--	--	--	--	--	--	--
21.258125	--	--	--	--	--	--	--	--
21.269375	--	--	--	--	--	--	--	--
21.280625	--	--	--	--	--	--	--	--
21.291875	--	--	--	--	--	--	--	--
21.303125	--	--	--	--	--	--	--	--
21.314375	--	--	--	--	--	--	--	--
21.325625	--	--	--	--	--	--	--	--
21.336875	--	--	--	--	--	--	--	--
21.348125	--	--	--	--	--	--	--	--
21.359375	--	--	--	--	--	--	--	--
21.370625	--	--	--	--	--	--	--	--
21.381875	--	--	--	--	--	--	--	--
21.393125	--	--	--	--	--	--	--	--
21.404375	--	--	--	--	--	--	--	--
21.415625	--	--	--	--	--	--	--	--
21.426875	--	--	--	--	--	--	--	--
21.438125	--	--	--	--	--	--	--	--
21.449375	--	--	--	--	--	--	--	--
21.460625	--	--	--	--	--	--	--	--
21.471875	--	--	--	--	--	--	--	--
21.483125	--	--	--	--	--	--	--	--
[truncated: 1 more rows]
