# Supplementary material for: Exploration of the selective binding mechanism of protein kinase Aurora A selectivity via a comprehensive molecular modeling study
Source: PeerJ. 2019 Oct 22;7:e7832. doi: 10.7717/peerj.7832 (PMC6814069; doi:10.7717/peerj.7832)
Supplement: Data S1 — The raw data are corresponding to figure order. pse and pdb format files can be opened in PyMol 1.8. cdx files can be opened in Chemdraw 16.0. csv files can be opened in Excel. [file peerj-07-7832-s004.zip › Raw-data/Figure 13/Figure 13A.csv]

RC-AT9258	PMF-AT9258	RC-Danusertib	PMF-Danusertib	RC-Gleevec	PMF-Gleevec
-0.994374999999998	--	-0.994375000000002	--	-0.994375000000002	--
-0.983124999999998	--	-0.983125000000001	--	-0.983125000000001	--
-0.971874999999997	--	-0.971875000000001	--	-0.971875000000001	--
-0.960625	--	-0.960625	--	-0.960625	--
-0.949375	--	-0.949375	--	-0.949375	--
-0.938124999999999	--	-0.938125000000003	--	-0.938124999999999	--
-0.926874999999999	--	-0.926875000000003	--	-0.926874999999999	--
-0.915624999999999	--	-0.915625000000002	--	-0.915625000000002	--
-0.904374999999998	--	-0.904375000000002	--	-0.904375000000002	--
-0.893124999999998	--	-0.893125000000001	--	-0.893125000000001	--
-0.881874999999997	--	-0.881875000000001	--	-0.881875000000001	--
-0.870624999999997	--	-0.870625	--	-0.870625	--
-0.859375	--	-0.859375	--	-0.859375	--
-0.848125	--	-0.848125000000003	--	-0.848125	--
-0.836874999999999	--	-0.836875000000003	--	-0.836874999999999	--
-0.825624999999999	--	-0.825625000000002	--	-0.825625000000002	--
-0.814374999999998	--	-0.814375000000002	--	-0.814375000000002	--
-0.803124999999998	--	-0.803125000000001	--	-0.803125000000001	--
-0.791874999999997	--	-0.791875000000001	--	-0.791875000000001	--
-0.780624999999997	--	-0.780625000000001	--	-0.780625000000001	--
-0.769375	--	-0.769375	--	-0.769375	--
-0.758125	--	-0.758125	--	-0.758125	--
-0.746874999999999	--	-0.746875000000003	--	-0.746874999999999	--
-0.735624999999999	--	-0.735625000000002	--	-0.735625000000002	--
-0.724374999999998	--	-0.724375000000002	--	-0.724375000000002	--
-0.713124999999998	--	-0.713125000000002	--	-0.713125000000002	--
-0.701874999999998	--	-0.701875000000001	--	-0.701875000000001	--
-0.690624999999997	--	-0.690625000000001	--	-0.690625000000001	--
-0.679375	3.8467716	-0.679375	--	-0.679375	--
-0.668125	--	-0.668125	--	-0.668125	--
-0.656874999999999	--	-0.656875000000003	--	-0.656874999999999	3.2714083416
-0.645624999999999	--	-0.645625000000003	--	-0.645624999999999	3.3469477566
-0.634374999999999	--	-0.634375000000002	--	-0.634375000000002	--
-0.623124999999998	--	-0.623125000000002	--	-0.623125000000002	--
-0.611874999999998	--	-0.611875000000001	--	-0.611875000000001	--
-0.600624999999997	--	-0.600625000000001	--	-0.600625000000001	3.6361300476
-0.589374999999997	--	-0.589375	4.40394294	-0.589375	3.7051853838
-0.578125	--	-0.578125	4.49469036	-0.578125	2.7515364552
-0.566875	--	-0.566875000000003	3.99444174	-0.566875	3.399515772
-0.555624999999999	--	-0.555625000000003	5.26024536	-0.555624999999999	3.2073669888
-0.544374999999999	4.026342	-0.544375000000002	5.34579156	-0.544375000000002	3.0886755864
-0.533124999999998	--	-0.533125000000002	4.25108172	-0.533125000000002	3.1512674478
-0.521874999999998	4.1704284	-0.521875000000001	4.92242964	-0.521875000000001	2.8574162904
-0.510624999999997	4.5399384	-0.510625000000001	3.93777894	-0.510625000000001	2.6910709266
-0.499374999999997	4.3084668	-0.499375000000001	4.49215392	-0.499375000000001	2.749799538
-0.488125	4.3752204	-0.488125	3.87966576	-0.488125	2.5937046642
-0.476875	4.4404644	-0.476875	3.23453784	-0.476875	2.4903714834
-0.465624999999999	3.5437188	-0.465625000000003	3.4876395	-0.465624999999999	2.2425764472
-0.454374999999999	3.7542912	-0.454375000000002	3.19818036	-0.454375000000002	2.2141738332
-0.443124999999998	3.3896796	-0.443125000000002	3.015507	-0.443125000000002	1.9779046746
-0.431874999999998	3.7258848	-0.431875000000002	2.85148986	-0.431875000000002	2.1067620906
-0.420624999999998	3.3795696	-0.420625000000001	2.62417074	-0.420625000000001	2.009430855
-0.409374999999997	3.43578	-0.409375000000001	2.55615882	-0.409375000000001	1.8153782622
-0.398125	3.2307204	-0.398125	2.4756234	-0.398125	1.7407248192
-0.386875	3.0312948	-0.386875	2.28550632	-0.386875	1.7058278244
-0.375624999999999	3.0268344	-0.375625000000003	2.17984662	-0.375624999999999	1.5519149142
-0.364374999999999	2.703042	-0.364375000000003	1.9890768	-0.364374999999999	1.39617855
-0.353124999999999	2.6133696	-0.353125000000002	2.0075412	-0.353125000000002	1.4384074782
-0.341874999999998	2.7167724	-0.341875000000002	1.78336572	-0.341875000000002	1.3257211116
-0.330624999999998	2.418726	-0.330625000000001	1.57279152	-0.330625000000001	1.2570067716
-0.319374999999997	2.238198	-0.319375000000001	1.6005792	-0.319375000000001	1.1279876142
-0.308124999999997	2.303862	-0.308125	1.46448222	-0.308125	1.0812742254
-0.296875	2.1324912	-0.296875	1.3803519	-0.296875	0.9977868174
-0.285625	2.1152892	-0.285625000000003	1.21271502	-0.285625	0.9105711156
-0.274374999999999	1.8636516	-0.274375000000003	1.1531832	-0.274374999999999	0.8757925938
-0.263124999999999	1.7969316	-0.263125000000002	1.10077632	-0.263125000000002	0.8088635904
-0.251874999999998	1.7023272	-0.251875000000002	0.98653854	-0.251875000000002	0.74601933
-0.240624999999998	1.6479864	-0.240625000000001	0.84831222	-0.240625000000001	0.6916288908
-0.229374999999997	1.5454848	-0.229375000000001	0.8334855	-0.229375000000001	0.5711779068
-0.218124999999997	1.4554164	-0.218125000000001	0.76682046	-0.218125000000001	0.5270049912
-0.206875	1.3827288	-0.206875	0.65910732	-0.206875	0.5501226792
-0.195625	1.3295784	-0.195625	0.5345085	-0.195625	0.4199373354
-0.184374999999999	1.1861304	-0.184375000000003	0.53741064	-0.184374999999999	0.4047954558
-0.173124999999999	1.1607432	-0.173125000000002	0.48992484	-0.173125000000002	0.3641777604
-0.161874999999998	1.1243412	-0.161875000000002	0.45045546	-0.161875000000002	0.3360223944
-0.150624999999998	1.0447548	-0.150625000000002	0.30750126	-0.150625000000002	0.287703954
-0.139374999999998	0.901734	-0.139375000000001	0.34919796	-0.139375000000001	0.2015050596
-0.128124999999997	0.9123444	-0.128125000000001	0.27269904	-0.128125000000001	0.2181778164
-0.116875	0.8480736	-0.116875	0.23789268	-0.116875	0.1948437864
-0.105625	0.809394	-0.105625	0.14587152	-0.105625	0.109721451
-0.0943749999999994	0.6908808	-0.094375000000003	0.18052194	-0.0943749999999994	0.1459731588
-0.083124999999999	0.6888576	-0.0831250000000026	0.15149088	-0.083124999999999	0.128455638
-0.0718749999999986	0.6569244	-0.0718750000000021	0.13688772	-0.0718750000000021	0.1128573798
-0.0606249999999982	0.6063612	-0.0606250000000017	0.10495866	-0.0606250000000017	0.107460162
-0.0493749999999977	0.4840044	-0.0493750000000013	0.02206068	-0.0493750000000013	0.021134553
-0.0381249999999973	0.5275248	-0.0381250000000009	0.06167358	-0.0381250000000009	0.064341141
-0.0268749999999969	0.4923696	-0.0268750000000004	0.07824048	-0.0268750000000004	0.0620932446
-0.015625	0.4767216	-0.015625	0	-0.015625	0
-0.00437499999999957	0.3637356	-0.00437500000000313	0.08043468	-0.00437499999999957	0.05593986
0.00687500000000085	0.4021632	0.0068749999999973	0.09240342	0.00687500000000085	0.058644135
0.0181250000000013	0.3595728	0.0181249999999977	0.07594278	0.0181249999999977	0.0624126066
0.0293750000000017	0.3547968	0.0293749999999982	0.10187574	0.0293749999999982	0.077486493
0.0406250000000021	0.2704848	0.0406249999999986	0.03890358	0.0406249999999986	0.0320742468
0.0518750000000026	0.3180588	0.051874999999999	0.12394884	0.051874999999999	0.0823789128
0.063125000000003	0.2933796	0.0631249999999994	0.17138634	0.0631249999999994	0.0834431094
0.0743749999999999	0.280044	0.0743749999999999	0.1147746	0.0743749999999999	0.0568742514
0.0856250000000003	0.21354	0.0856250000000003	0.22698792	0.0856250000000003	0.1085429022
0.0968750000000007	0.2586564	0.0968749999999972	0.24131508	0.0968750000000007	0.1207250172
0.108125000000001	0.268632	0.108124999999998	0.27097542	0.108124999999998	0.1377305286
0.119375000000002	0.251844	0.119374999999998	0.31935684	0.119374999999998	0.1529218578
0.130625000000002	0.1982196	0.130624999999998	0.2540235	0.130624999999998	0.1262365872
0.141875000000002	0.2598156	0.141874999999999	0.37414146	0.141874999999999	0.1819034442
0.153125000000003	0.273966	0.153124999999999	0.40897542	0.153124999999999	0.1966826934
0.164375	0.2745684	0.164375	0.37810068	0.164375	0.1548668754
0.175625	0.2137368	0.175625	0.48483126	0.175625	0.2218978686
0.186875000000001	0.283332	0.186874999999997	0.4833105	0.186875000000001	0.2315776278
0.198125000000001	0.3058152	0.198124999999997	0.48775134	0.198125000000001	0.2292215604
0.209375000000001	0.2429844	0.209374999999998	0.44730354	0.209374999999998	0.2556894588
0.220625000000002	0.3097416	0.220624999999998	0.52796868	0.220624999999998	0.193672449
0.231875000000002	0.329592	0.231874999999999	0.54119184	0.231874999999999	0.2561169918
0.243125000000003	0.3460764	0.243124999999999	0.54812358	0.243124999999999	0.2624094534
0.254375000000003	0.3358164	0.254375	0.45664614	0.254375	0.224248785
0.265625	0.2953008	0.265625	0.54340536	0.265625	0.2593672728
0.276875	0.33501	0.276874999999997	0.5170032	0.276875	0.2743721358
0.288125000000001	0.3338136	0.288124999999997	0.51788502	0.288125000000001	0.2694879576
0.299375000000001	0.2800956	0.299374999999998	0.42795042	0.299374999999998	0.2868581598
0.310625000000002	0.3452844	0.310624999999998	0.48332292	0.310624999999998	0.229647033
0.321875000000002	0.329226	0.321874999999999	0.45429738	0.321874999999999	0.2969839956
0.333125000000003	0.3252456	0.333124999999999	0.45658266	0.333124999999999	0.3080782194
0.344375000000003	0.3029772	0.344374999999999	0.39362982	0.344374999999999	0.2612360556
0.355625	0.216246	0.355625	0.4250262	0.355625	0.3475729968
0.366875	0.2771676	0.366875	0.4505838	0.366875	0.355382943
0.378125000000001	0.2583972	0.378124999999997	0.46834854	0.378125000000001	0.382374183
0.389375000000001	0.235716	0.389374999999998	0.3760086	0.389374999999998	0.3297216912
0.400625000000002	0.161508	0.400624999999998	0.46875978	0.400624999999998	0.412605402
0.411875000000002	0.2218812	0.411874999999998	0.4568076	0.411874999999998	0.4406587782
0.423125000000002	0.1738644	0.423124999999999	0.45697872	0.423124999999999	0.4872567846
0.434375000000003	0.1675836	0.434374999999999	0.40099764	0.434374999999999	0.453797949
0.445625	0.0780216	0.445625	0.4710285	0.445625	0.5431193796
0.456875	0.1264968	0.456875	0.50933868	0.456875	0.5893341516
0.468125000000001	0.1123536	0.468124999999997	0.53762454	0.468125000000001	0.6287228184
0.479375000000001	0.0971496	0.479374999999997	0.47223462	0.479375000000001	0.6130658388
0.490625000000001	0.0200028	0.490624999999998	0.59117406	0.490624999999998	0.7079822856
0.501875000000002	0.0952452	0.501874999999998	0.60909888	0.501874999999998	0.7349281968
0.513125000000002	0.0730968	0.513124999999999	0.63586398	0.513124999999999	0.7713128004
0.524375000000003	0.0752292	0.524374999999999	0.5852994	0.524374999999999	0.7705422108
0.535625000000003	0	0.535625	0.70362888	0.535625	0.8638680288
0.546875	0.0903432	0.546875	0.73929222	0.546875	0.8978131188
0.558125	0.0546192	0.558124999999997	0.76313172	0.558125	0.9353000364
0.569375000000001	0.0659484	0.569374999999997	0.69678132	0.569375000000001	0.9180153408
0.580625000000001	0.014856	0.580624999999998	0.81996426	0.580624999999998	1.0116986382
0.591875000000002	0.0778212	0.591874999999998	0.87074274	0.591874999999998	1.030550268
0.603125000000002	0.082758	0.603124999999999	0.8629623	0.603124999999999	1.0555624938
0.614375000000003	0.1083576	0.614374999999999	0.858843	0.614374999999999	1.048944489
0.625625000000003	0.0543276	0.625624999999999	0.94891008	0.625624999999999	1.0192984236
0.636875	0.0882684	0.636875	0.9694914	0.636875	1.089137742
0.648125	0.1282524	0.648125	0.992358	0.648125	1.0986444276
0.659375000000001	0.1117344	0.659374999999997	0.94493154	0.659375000000001	1.0571871192
0.670625000000001	0.0709296	0.670624999999998	1.03401468	0.670624999999998	1.068976728
0.681875000000002	0.14094	0.681874999999998	1.07250288	0.681874999999998	1.0878592638
0.693125000000002	0.1509264	0.693124999999998	1.08286116	0.693124999999998	1.0973989158
0.704375000000002	0.1526424	0.704374999999999	1.05862974	0.704374999999999	1.0862336082
0.715625000000003	0.0844488	0.715624999999999	1.13798802	0.715624999999999	1.017729429
0.726875	0.1731264	0.726875	1.17588972	0.726875	1.096158555
0.738125	0.1644192	0.738125	1.2201063	0.738125	1.078614249
0.749375000000001	0.170496	0.749374999999997	1.17533634	0.749375000000001	1.0214752362
0.760625000000001	0.1025952	0.760624999999997	1.30893414	0.760625000000001	1.1006801028
0.771875000000001	0.1795536	0.771874999999998	1.32419418	0.771874999999998	1.0855310118
0.783125000000002	0.1745448	0.783124999999998	1.36839834	0.783124999999998	1.086464373
0.794375000000002	0.178164	0.794374999999999	1.37035794	0.794374999999999	1.1053932678
0.805625000000003	0.0988284	0.805624999999999	1.46035464	0.805624999999999	1.0640770968
0.816875000000003	0.1807308	0.816875	1.52634762	0.816875	1.1352845208
0.828125	0.1903056	0.828125	1.58428968	0.828125	1.1426174844
0.839375	0.2133012	0.839374999999997	1.54833102	0.839375	1.1175228426
0.850625000000001	0.1267332	0.850624999999997	1.666419	0.850625000000001	1.1893885644
0.861875000000001	0.2106792	0.861874999999998	1.74075546	0.861874999999998	1.2153238494
0.873125000000002	0.2237796	0.873124999999998	1.76867424	0.873124999999998	1.2562392726
0.884375000000002	0.2499144	0.884374999999999	1.77396102	0.884374999999999	1.2726441774
0.895625000000003	0.187512	0.895624999999999	1.90645896	0.895624999999999	1.23134655
0.906875000000003	0.2525172	0.906874999999999	1.9603107	0.906874999999999	1.3180007928
0.918125	0.2728596	0.918125	2.00210262	0.918125	1.3596589902
0.929375	0.314688	0.929375	1.99253646	0.929375	1.334567439
0.940625000000001	0.2684484	0.940624999999997	2.11145382	0.940625000000001	1.4164127082
0.951875000000001	0.3418932	0.951874999999998	2.16296232	0.951874999999998	1.448677542
0.963125000000002	0.3731028	0.963124999999998	2.20252416	0.963124999999998	1.4704260942
0.974375000000002	0.4014324	0.974374999999998	2.19591948	0.974374999999998	1.5166892856
0.985625000000002	0.3432024	0.985624999999999	2.28358536	0.985624999999999	1.4815295898
0.996875000000003	0.4417344	0.996874999999999	2.33301144	0.996874999999999	1.5736902516
1.008125	0.477054	1.008125	2.37510144	1.008125	1.605953025
1.019375	0.4913316	1.019375	2.350071	1.019375	1.564817139
1.030625	0.4475352	1.030625	2.44389858	1.030625	1.6563823452
1.041875	0.5447772	1.041875	2.50080426	1.041875	1.6805559882
1.053125	0.5792136	1.053125	2.54075388	1.053125	1.7034532134
1.064375	0.5910444	1.064375	2.59946736	1.064375	1.7522816028
1.075625	0.5546508	1.075625	2.53454802	1.075625	1.7021654634
1.086875	0.6270144	1.086875	2.65883496	1.086875	1.7757526494
1.098125	0.6591204	1.098125	2.67910578	1.098125	1.8184070502
1.109375	0.684372	1.109375	2.68672062	1.109375	1.7814589272
1.120625	0.6288528	1.120625	2.79400458	1.120625	1.8741563232
1.131875	0.7201704	1.131875	2.8303455	1.131875	1.901053815
1.143125	0.7407036	1.143125	2.8952538	1.143125	1.9155827256
1.154375	0.7508616	1.154375	2.93257728	1.154375	1.9469554062
1.165625	0.7128348	1.165625	2.91762084	1.165625	1.9295450262
1.176875	0.8140056	1.176875	3.06037494	1.176875	2.0183492964
1.188125	0.837798	1.188125	3.1215669	1.188125	2.0433161934
1.199375	0.8733588	1.199375	3.0977688	1.199375	2.0172160764
1.210625	0.8064072	1.210625	3.22117254	1.210625	2.1325078188
1.221875	0.92733	1.221875	3.27613518	1.221875	2.1457376472
1.233125	0.96483	1.233125	3.34653036	1.233125	2.1896942208
1.244375	0.9922752	1.244375	3.44668662	1.244375	2.2418450052
1.255625	0.9704364	1.255625	3.410877	1.255625	2.2176579696
1.266875	1.0712988	1.266875	3.54899844	1.266875	2.3365646838
1.278125	1.1177616	1.278125	3.61171392	1.278125	2.3679013074
1.289375	1.176528	1.289375	3.63164388	1.289375	2.3677735626
1.300625	1.1381484	1.300625	3.75505314	1.300625	2.4804784728
1.311875	1.2793488	1.311875	3.84107544	1.311875	2.5132800408
1.323125	1.3355232	1.323125	3.89448282	1.323125	2.5769350686
1.334375	1.3796532	1.334375	3.9328413	1.334375	2.6207113572
1.345625	1.391598	1.345625	3.95302794	1.345625	2.6324463654
1.356875	1.5099492	1.356875	4.08560178	1.356875	2.7343815648
1.368125	1.5684156	1.368125	4.1465688	1.368125	2.7719096904
1.379375	1.6573536	1.379375	4.12473582	1.379375	2.7749549616
1.390625	1.640856	1.390625	4.27751424	1.390625	2.877008634
1.401875	1.8003888	1.401875	4.32462882	1.401875	2.9315000328
1.413125	1.8505392	1.413125	4.39461276	1.413125	2.9698378956
1.424375	1.858506	1.424375	4.36480476	1.424375	3.0149204778
1.435625	1.9908132	1.435625	4.4906235	1.435625	2.995157121
1.446875	2.0473836	1.446875	4.5467895	1.446875	3.0836832372
1.458125	2.1173508	1.458125	4.59962832	1.458125	3.1238301312
1.469375	2.1807108	1.469375	4.59324444	1.469375	3.1072902702
1.480625	2.1456372	1.480625	4.74379692	1.480625	3.205616679
1.491875	2.2501524	1.491875	4.8197535	1.491875	3.233854461
1.503125	2.2736808	1.503125	4.85773662	1.503125	3.2929693974
1.514375	2.3275476	1.514375	4.87378464	1.514375	3.3171832182
1.525625	2.2748568	1.525625	5.02820526	1.525625	3.3039832656
1.536875	2.3723388	1.536875	5.1148113	1.536875	3.3894692616
1.548125	2.3959296	1.548125	5.16963042	1.548125	3.4268995182
1.559375	2.3664768	1.559375	5.17858524	1.559375	3.4145123934
1.570625	2.30523	1.570625	5.33257944	1.570625	3.4803308412
1.581875	2.3833152	1.581875	5.43856344	1.581875	3.5363077884
1.593125	2.3834208	1.593125	5.52124752	1.593125	3.5880701874
1.604375	2.382876	1.604375	5.53117938	1.604375	3.6309254772
1.615625	2.3091516	1.615625	5.73013536	1.615625	3.6148564176
1.626875	2.3709804	1.626875	5.81030922	1.626875	3.7082337456
1.638125	2.3743464	1.638125	5.91649746	1.638125	3.7644558804
1.649375	2.36505	1.649375	5.94345024	1.649375	3.7509582
1.660625	2.313714	1.660625	6.1123512	1.660625	3.870162642
1.671875	2.388264	1.671875	6.20532042	1.671875	3.9206661366
1.683125	2.4074304	1.683125	6.33647148	1.683125	3.9513959724
1.694375	2.4059484	1.694375	6.34474182	1.694375	3.9583560036
1.705625	2.3595336	1.705625	6.50659788	1.705625	4.0569523248
1.716875	2.435598	1.716875	6.62561046	1.716875	4.1309927988
1.728125	2.4715632	1.728125	6.7437909	1.728125	4.192919151
1.739375	2.4843408	1.739375	6.75602874	1.739375	4.24844178
1.750625	2.4431496	1.750625	6.90610926	1.750625	4.2521072316
1.761875	2.5654692	1.761875	7.00364766	1.761875	4.3709665566
1.773125	2.5887324	1.773125	7.07127594	1.773125	4.4213824842
1.784375	2.6191152	1.784375	7.07359986	1.784375	4.4318060478
1.795625	2.589042	1.795625	7.22251152	1.795625	4.535100081
1.806875	2.7120768	1.806875	7.25408868	1.806875	4.5949680936
1.818125	2.763438	1.818125	7.34402742	1.818125	4.6621783416
1.829375	2.802096	1.829375	7.30500654	1.829375	4.7330591922
1.840625	2.788086	1.840625	7.42803768	1.840625	4.749917385
1.851875	2.9119704	1.851875	7.47229566	1.851875	4.8787263816
1.863125	2.9603856	1.863125	7.56443826	1.863125	4.942683258
1.874375	3.0059892	1.874375	7.50551364	1.874375	4.9509547338
1.885625	3.0064296	1.885625	7.63681374	1.885625	5.0701519644
1.896875	3.1259148	1.896875	7.7170497	1.896875	5.1431004264
1.908125	3.1783188	1.908125	7.72952214	1.908125	5.2225700544
1.919375	3.2374608	1.919375	7.70995098	1.919375	5.2687508298
1.930625	3.2591472	1.930625	7.82747868	1.930625	5.277941244
1.941875	3.3231096	1.941875	7.88168922	1.941875	5.423982396
1.953125	3.3812892	1.953125	7.94352012	1.953125	5.4951918804
1.964375	3.4612392	1.964375	7.93465638	1.964375	5.5125981396
1.975625	3.4289016	1.975625	8.08415316	1.975625	5.631670716
1.986875	3.517116	1.986875	8.14153218	1.986875	5.6796739152
1.998125	3.5727108	1.998125	8.17807182	1.998125	5.776650762
2.009375	3.586758	2.009375	8.19560886	2.009375	5.8228799568
2.020625	3.5777124	2.020625	8.31773886	2.020625	5.8380465612
2.031875	3.6576132	2.031875	8.42332128	2.031875	5.9389649532
2.043125	3.678168	2.043125	8.48876226	2.043125	6.0056786448
2.054375	3.6884496	2.054375	8.4556671	2.054375	6.006694422
2.065625	3.6517332	2.065625	8.62833822	2.065625	6.0927336354
2.076875	3.7299336	2.076875	8.72937078	2.076875	6.1744295256
2.088125	3.747318	2.088125	8.8105962	2.088125	6.1585840194
2.099375	3.771444	2.099375	8.8407285	2.099375	6.2249814396
2.110625	3.6968844	2.110625	8.98979058	2.110625	6.1956207396
2.121875	3.8256264	2.121875	9.07840866	2.121875	6.2837862858
2.133125	3.8166648	2.133125	9.17877468	2.133125	6.2714846676
2.144375	3.8507856	2.144375	9.20181654	2.144375	6.230582637
2.155625	3.8204688	2.155625	9.38691732	2.155625	6.3022464396
2.166875	3.90249	2.166875	9.47193774	2.166875	6.3187481832
2.178125	3.9262248	2.178125	9.59236896	2.178125	6.3123733056
2.189375	3.9494436	2.189375	9.6859026	2.189375	6.3275625744
2.200625	3.9375012	2.200625	9.73697502	2.200625	6.270101109
2.211875	4.032072	2.211875	9.92226348	2.211875	6.332505474
2.223125	4.0573824	2.223125	10.02215616	2.223125	6.3257535432
2.234375	4.1137644	2.234375	10.06307454	2.234375	6.2546491392
2.245625	4.0796364	2.245625	10.23008076	2.245625	6.326813619
2.256875	4.1856756	2.256875	10.35263166	2.256875	6.3321243
2.268125	4.2346572	2.268125	10.46335596	2.268125	6.3370455654
2.279375	4.2853404	2.279375	10.58298402	2.279375	6.3412446606
2.290625	4.2571908	2.290625	10.61539332	2.290625	6.2838007086
2.301875	4.3626948	2.301875	10.778904	2.301875	6.3343773474
2.313125	4.4169924	2.313125	10.87510932	2.313125	6.3474289512
2.324375	4.4899404	2.324375	10.92019806	2.324375	6.3118180278
2.335625	4.4864832	2.335625	11.07135498	2.335625	6.3740101716
2.346875	4.6007568	2.346875	11.16335268	2.346875	6.4044350682
2.358125	4.6823772	2.358125	11.2347387	2.358125	6.4110293784
2.369375	4.7118672	2.369375	11.33722164	2.369375	6.4345601766
2.380625	4.7194272	2.380625	11.26725012	2.380625	6.4127498124
2.391875	4.8364452	2.391875	11.43335934	2.391875	6.4715453868
2.403125	4.90521	2.403125	11.4908253	2.403125	6.4939450254
2.414375	4.9287324	2.414375	11.4361083	2.414375	6.485021433
2.425625	4.935228	2.425625	11.53516194	2.425625	6.576611364
2.436875	5.0148444	2.436875	11.60137986	2.436875	6.6155591052
2.448125	5.1052596	2.448125	11.62096068	2.448125	6.6337751016
2.459375	5.1186	2.459375	11.66960292	2.459375	6.685761054
2.470625	5.1261024	2.470625	11.60306484	2.470625	6.6644956656
2.481875	5.2058436	2.481875	11.70314106	2.481875	6.7699479678
2.493125	5.2142832	2.493125	11.71619862	2.493125	6.8139962292
2.504375	5.251626	2.504375	11.6637738	2.504375	6.8137314678
2.515625	5.2158636	2.515625	11.73625968	2.515625	6.9356278224
2.526875	5.3106912	2.526875	11.7402189	2.526875	6.986430075
2.538125	5.339478	2.538125	11.75524986	2.538125	7.0334411916
2.549375	5.3606352	2.549375	11.77915284	2.549375	7.1072241156
2.560625	5.326602	2.560625	11.7796455	2.560625	7.1103044136
2.571875	5.4014556	2.571875	11.80443582	2.571875	7.2367666146
2.583125	5.4057156	2.583125	11.84631468	2.583125	7.287444213
2.594375	5.4316452	2.594375	11.77454226	2.594375	7.3125594588
2.605625	5.3863728	2.605625	11.88561984	2.605625	7.454413878
2.616875	5.4660612	2.616875	11.90954904	2.616875	7.5120370848
2.628125	5.4949344	2.628125	11.95943466	2.628125	7.5811676256
2.639375	5.526606	2.639375	11.95352136	2.639375	7.6913351532
2.650625	5.4809808	2.650625	11.91482892	2.650625	7.705885698
2.661875	5.5747464	2.661875	12.03556788	2.661875	7.8421574634
2.673125	5.5967136	2.673125	12.08005218	2.673125	7.933436274
2.684375	5.6545188	2.684375	12.04125624	2.684375	7.9639981872
2.695625	5.6070648	2.695625	12.15829542	2.695625	8.1109891836
2.706875	5.7294288	2.706875	12.16980876	2.706875	8.202359682
2.718125	5.7532944	2.718125	12.2048373	2.718125	8.3072206494
2.729375	5.8240752	2.729375	12.21995382	2.729375	8.380450356
2.740625	5.7696948	2.740625	12.32139486	2.740625	8.4524695776
2.751875	5.89155	2.751875	12.36805818	2.751875	8.5888021248
2.763125	5.9354532	2.763125	12.4094016	2.763125	8.6924392146
2.774375	5.9853432	2.774375	12.3937524	2.774375	8.7375722766
2.785625	5.9676888	2.785625	12.55402422	2.785625	8.9371694058
2.796875	6.0978372	2.796875	12.60142722	2.796875	9.0171623754
2.808125	6.1284912	2.808125	12.69792234	2.808125	9.1130523612
2.819375	6.2049756	2.819375	12.64918902	2.819375	9.2449612296
2.830625	6.187074	2.830625	12.8035986	2.830625	9.2874095904
2.841875	6.3185496	2.841875	12.90259842	2.841875	9.4689194982
2.853125	6.3694296	2.853125	12.95491974	2.853125	9.5696339106
2.864375	6.4120716	2.864375	12.9551226	2.864375	9.6148019994
2.875625	6.3997428	2.875625	13.1236137	2.875625	9.6876958608
2.886875	6.5372724	2.886875	13.19917146	2.886875	9.8643329226
2.898125	6.5723976	2.898125	13.26816594	2.898125	9.8891102628
2.909375	6.6165876	2.909375	13.28191626	2.909375	9.9583520652
2.920625	6.5980236	2.920625	13.44109236	2.920625	9.9427661694
2.931875	6.7147152	2.931875	13.53902406	2.931875	10.0157939568
2.943125	6.7634268	2.943125	13.65507378	2.943125	10.0719831252
2.954375	6.8101956	2.954375	13.65571824	2.954375	10.1096699016
2.965625	6.7820028	2.965625	13.84325886	2.965625	10.0337132556
2.976875	6.882732	2.976875	13.95695706	2.976875	10.128478263
2.988125	6.928344	2.988125	14.03900358	2.988125	10.1150485758
2.999375	6.9610776	2.999375	14.06179428	2.999375	10.0289032518
3.010625	6.9124416	3.010625	14.22668496	3.010625	9.9944605752
3.021875	7.0156332	3.021875	14.30957466	3.021875	10.0078923228
3.033125	7.0399644	3.033125	14.43832314	3.033125	10.0275990186
3.044375	7.0902708	3.044375	14.46427404	3.044375	9.9505719948
3.055625	7.0575804	3.055625	14.60904432	3.055625	9.848191749
3.066875	7.1434692	3.066875	14.66235372	3.066875	9.9252795546
3.078125	7.1996784	3.078125	14.78261244	3.078125	9.8747492748
3.089375	7.2277968	3.089375	14.73603744	3.089375	9.7821775632
3.100625	7.1926008	3.100625	14.93320218	3.100625	9.8171095848
3.111875	7.2638436	3.111875	14.93822952	3.111875	9.7771615194
3.123125	7.329264	3.123125	14.92648572	3.123125	9.7848220866
3.134375	7.3929936	3.134375	14.8731432	3.134375	9.757575357
3.145625	7.3722588	3.145625	15.0084936	3.145625	9.6651478734
3.156875	7.4601432	3.156875	14.97720624	3.156875	9.703170495
3.168125	7.5072024	3.168125	14.98490802	3.168125	9.7155813144
3.179375	7.5545808	3.179375	14.9088645	3.179375	9.6333919584
3.190625	7.541106	3.190625	14.96615658	3.190625	9.6700207194
3.201875	7.6405704	3.201875	14.95433274	3.201875	9.67012683
3.213125	7.6978464	3.213125	14.87576106	3.213125	9.6612640194
3.224375	7.7751912	3.224375	14.76182274	3.224375	9.6837697686
3.235625	7.7369748	3.235625	14.72174892	3.235625	9.6028362264
3.246875	7.8708276	3.246875	14.72593032	3.246875	9.655029249
3.258125	7.937202	3.258125	14.66731482	3.258125	9.6605315472
3.269375	7.992294	3.269375	14.55386226	3.269375	9.6156817902
3.280625	8.0038644	3.280625	14.53130892	3.280625	9.6763296642
3.291875	8.1142692	3.291875	14.48307102	3.291875	9.6781242726
3.303125	8.1739824	3.303125	14.41908594	3.303125	9.6990476346
3.314375	8.2362492	3.314375	14.37977388	3.314375	9.711891138
3.325625	8.232432	3.325625	14.26609086	3.325625	9.6698311626
3.336875	8.3625864	3.336875	14.2893342	3.336875	9.7473361992
3.348125	8.4088728	3.348125	14.2721256	3.348125	9.777787881
3.359375	8.4825084	3.359375	14.0991702	3.359375	9.7495974882
3.370625	8.460792	3.370625	14.1228579	3.370625	9.8035882098
3.381875	8.5844724	3.381875	14.10094212	3.381875	9.8287168482
3.393125	8.6368608	3.393125	14.05538694	3.393125	9.8577190386
3.404375	8.6877528	3.404375	13.98907518	3.404375	9.8972488428
3.415625	8.6721312	3.415625	13.9147056	3.415625	9.8566156944
3.426875	8.7687552	3.426875	13.93950144	3.426875	9.9446267106
3.438125	8.7981948	3.438125	13.89261042	3.438125	9.9760529616
3.449375	8.8444044	3.449375	13.82398992	3.449375	9.9847560912
3.460625	8.8025136	3.460625	13.84212588	3.460625	10.0683362172
3.471875	8.9146164	3.471875	13.83195942	3.471875	10.120391193
3.483125	8.9496564	3.483125	13.80813648	3.483125	10.140377073
3.494375	8.9752908	3.494375	13.79796036	3.494375	10.1751473532
3.505625	8.9363688	3.505625	13.6929396	3.505625	10.169346297
3.516875	9.048198	3.516875	13.77544842	3.516875	10.2701637294
3.528125	9.06825	3.528125	13.7443446	3.528125	10.2970540098
3.539375	9.0705828	3.539375	13.64209902	3.539375	10.3097996442
3.550625	9.0465456	3.550625	13.7218023	3.550625	10.3754831358
3.561875	9.1438824	3.561875	13.73500614	3.561875	10.4215516194
3.573125	9.1743132	3.573125	13.71518934	3.573125	10.4434176144
3.584375	9.2056548	3.584375	13.70796642	3.584375	10.4883343344
3.595625	9.1907388	3.595625	13.64041404	3.595625	10.4806902504
3.606875	9.294114	3.606875	13.72765902	3.606875	10.5717187224
3.618125	9.3318912	3.618125	13.71317868	3.618125	10.5775280202
3.629375	9.3487944	3.629375	13.6528437	3.629375	10.5641632356
3.640625	9.3289512	3.640625	13.71260874	3.640625	10.6120871094
3.651875	9.4469076	3.651875	13.74411	3.651875	10.669235394
3.663125	9.494946	3.663125	13.75223682	3.663125	10.6916360628
3.674375	9.5546448	3.674375	13.74592608	3.674375	10.6814659284
3.685625	9.5468604	3.685625	13.66810512	3.685625	10.6159318158
3.696875	9.6364272	3.696875	13.76852496	3.696875	10.6617015414
3.708125	9.7146648	3.708125	13.78336962	3.708125	10.6929001182
3.719375	9.7446348	3.719375	13.72686966	3.719375	10.6294109526
3.730625	9.760368	3.730625	13.8015387	3.730625	10.6432825956
3.741875	9.887196	3.741875	13.81991616	3.741875	10.6604292444
3.753125	9.9386316	3.753125	13.81718652	3.753125	10.643027106
3.764375	10.0007748	3.764375	13.83048006	3.764375	10.6523411442
3.775625	10.02228	3.775625	13.74490764	3.775625	10.5744497826
3.786875	10.1173296	3.786875	13.84704972	3.786875	10.6157515308
3.798125	10.2139836	3.798125	13.81633368	3.798125	10.6126331154
3.809375	10.2858804	3.809375	13.75048146	3.809375	10.5353856288
3.820625	10.2844428	3.820625	13.78137552	3.820625	10.579571937
3.831875	10.4023944	3.831875	13.82132928	3.831875	10.576404072
3.843125	10.4922744	3.843125	13.7864208	3.843125	10.5483033066
3.854375	10.5445776	3.854375	13.71273018	3.854375	10.549598268
3.865625	10.5646692	3.865625	13.75961706	3.865625	10.4981006304
3.876875	10.6958328	3.876875	13.71495612	3.876875	10.5457278066
3.888125	10.7607792	3.888125	13.70141004	3.888125	10.5375253542
3.899375	10.8433308	3.899375	13.6276587	3.899375	10.4750869926
3.910625	10.8103176	3.910625	13.64343762	3.910625	10.5444029694
3.921875	10.9137528	3.921875	13.65072264	3.921875	10.5355947594
3.933125	11.0258016	3.933125	13.61621298	3.933125	10.5450643578
3.944375	11.0586756	3.944375	13.52277732	3.944375	10.5471196068
3.955625	11.0048664	3.955625	13.56211422	3.955625	10.5103898862
3.966875	11.1554544	3.966875	13.57427754	3.966875	10.5525312474
3.978125	11.186346	3.978125	13.51304694	3.978125	10.5565150308
3.989375	11.2289724	3.989375	13.41922212	3.989375	10.5715559508
4.000625	11.1780312	4.000625	13.47019656	4.000625	10.5314523252
4.011875	11.2535268	4.011875	13.4528196	4.011875	10.6106870676
4.023125	11.2984896	4.023125	13.43152482	4.023125	10.6206192258
4.034375	11.357958	4.034375	13.365369	4.034375	10.639998318
4.045625	11.2726464	4.045625	13.43409576	4.045625	10.5996062364
4.056875	11.378088	4.056875	13.3952115	4.056875	10.6742431962
4.068125	11.392422	4.068125	13.40631498	4.068125	10.6951871622
4.079375	11.3939184	4.079375	13.31936946	4.079375	10.7123307204
4.090625	11.3373216	4.090625	13.4090529	4.090625	10.6788399486
4.101875	11.4280908	4.101875	13.39232868	4.101875	10.7441268132
4.113125	11.4490704	4.113125	13.42392654	4.113125	10.7604925704
4.124375	11.4754932	4.124375	13.3515138	4.124375	10.7711675028
4.135625	11.4098304	4.135625	13.40109858	4.135625	10.7425516374
4.146875	11.4977172	4.146875	13.42952658	4.146875	10.800127455
4.158125	11.5124592	4.158125	13.44239922	4.158125	10.8056555082
4.169375	11.5385688	4.169375	13.40122554	4.169375	10.8152281266
4.180625	11.4800976	4.180625	13.47862698	4.180625	10.7918920362
4.191875	11.5518984	4.191875	13.49445144	4.191875	10.840506144
4.203125	11.6114604	4.203125	13.54650366	4.203125	10.8335224182
4.214375	11.617032	4.214375	13.42562118	4.214375	10.8511439892
4.225625	11.5878468	4.225625	13.5612876	4.225625	10.7933600712
4.236875	11.682798	4.236875	13.53991692	4.236875	10.8665475396
4.248125	11.7030648	4.248125	13.56329136	4.248125	10.8443611524
4.259375	11.73153	4.259375	13.50843636	4.259375	10.8471880212
4.270625	11.71398	4.270625	13.57209576	4.270625	10.7836844328
4.281875	11.7935628	4.281875	13.60960554	4.281875	10.8249779394
4.293125	11.8231512	4.293125	13.59379764	4.293125	10.8293459874
4.304375	11.8750068	4.304375	13.5352056	4.304375	10.822477644
4.315625	11.85846	4.315625	13.59382248	4.315625	10.762968141
4.326875	11.9446308	4.326875	13.58805546	4.326875	10.829400588
4.338125	11.9935776	4.338125	13.57180596	4.338125	10.7893443516
4.349375	12.0525516	4.349375	13.47602568	4.349375	10.8140732724
4.360625	12.015102	4.360625	13.49996316	4.360625	10.7463479244
4.371875	12.138702	4.371875	13.46133972	4.371875	10.8163252896
4.383125	12.1936116	4.383125	13.46594616	4.383125	10.7976117066
4.394375	12.24534	4.394375	13.3337877	4.394375	10.742528973
4.405625	12.2156232	4.405625	13.38011844	4.405625	10.8102141432
4.416875	12.3428244	4.416875	13.29838518	4.416875	10.821158988
4.428125	12.437022	4.428125	13.27437732	4.428125	10.8036795846
4.439375	12.4736604	4.439375	13.23877746	4.439375	10.82786559
4.450625	12.4907808	4.450625	13.1266497	4.450625	10.7648760714
4.461875	12.5862108	4.461875	13.14764088	4.461875	10.8300434328
4.473125	12.6820128	4.473125	13.14336288	4.473125	10.8284054148
4.484375	12.7464336	4.484375	12.99660954	4.484375	10.793791725
4.495625	12.7852056	4.495625	13.02957636	4.495625	10.8562228752
4.506875	12.9172632	4.506875	13.0166706	4.506875	10.8982097064
4.518125	12.98247	4.518125	12.94222098	4.518125	10.9010891154
4.529375	13.0391184	4.529375	12.9214368	4.529375	10.9056899886
4.540625	13.0532976	4.540625	12.8220699	4.540625	10.8848469822
4.551875	13.1682132	4.551875	12.86253426	4.551875	10.970326797
4.563125	13.2576972	4.563125	12.84646968	4.563125	10.9706523402
4.574375	13.3389924	4.574375	12.73776708	4.574375	10.9303560672
4.585625	13.3339632	4.585625	12.80828646	4.585625	11.0214927102
4.596875	13.4385504	4.596875	12.79559322	4.596875	11.0447391732
4.608125	13.4897064	4.608125	12.76106286	4.608125	11.0693094432
4.619375	13.5330756	4.619375	12.7875009	4.619375	11.0841257796
4.630625	13.5138132	4.630625	12.6778254	4.630625	11.0567440938
4.641875	13.5678408	4.641875	12.7366479	4.641875	11.1396133818
4.653125	13.5959904	4.653125	12.74829924	4.653125	11.14820628
4.664375	13.6364892	4.664375	12.66450012	4.664375	11.096253294
4.675625	13.5238068	4.675625	12.70711452	4.675625	11.1868315686
4.686875	13.5645048	4.686875	12.70606986	4.686875	11.1627743382
4.698125	13.5220968	4.698125	12.71225916	4.698125	11.2150734714
4.709375	13.5248412	4.709375	12.70708002	4.709375	11.1897047964
4.720625	13.4204124	4.720625	12.63949314	4.720625	11.1617410476
4.731875	13.4294112	4.731875	12.6982701	4.731875	11.2185442152
4.743125	13.4081976	4.743125	12.71303472	4.743125	11.206850415
4.754375	13.3506396	4.754375	12.62034978	4.754375	11.1561522126
4.765625	13.2535092	4.765625	12.69535968	4.765625	11.2047972264
4.776875	13.2547512	4.776875	12.69300126	4.776875	11.1677738988
4.788125	13.2401664	4.788125	12.7124772	4.788125	11.1805123218
4.799375	13.1982468	4.799375	12.67916676	4.799375	11.1540464838
4.810625	13.129596	4.810625	12.61936722	4.810625	11.0894405814
4.821875	13.1197476	4.821875	12.6733542	4.821875	11.122487337
4.833125	13.0939788	4.833125	12.67156848	4.833125	11.1128642388
4.844375	13.0492848	4.844375	12.61512786	4.844375	11.0247357798
4.855625	12.9540936	4.855625	12.67954488	4.855625	11.0874790806
4.866875	12.98472	4.866875	12.6436704	4.866875	11.0575960692
4.878125	12.9798624	4.878125	12.67179618	4.878125	11.0525892972
4.889375	12.942342	4.889375	12.6458094	4.889375	11.033874684
4.900625	12.8479992	4.900625	12.58892166	4.900625	10.9805948004
4.911875	12.8967096	4.911875	12.66990696	4.911875	11.0390081706
4.923125	12.8670648	4.923125	12.67328934	4.923125	11.0189429652
4.934375	12.8838768	4.934375	12.58411236	4.934375	10.9511836206
4.945625	12.7677168	4.945625	12.66683922	4.945625	11.0074263594
4.956875	12.8379348	4.956875	12.65927958	4.956875	11.0021434938
4.968125	12.826944	4.968125	12.65821698	4.968125	11.0129132046
4.979375	12.8232864	4.979375	12.67736172	4.979375	11.0075541042
4.990625	12.734994	4.990625	12.60930702	4.990625	10.9509106176
5.001875	12.8154828	5.001875	12.67737138	5.001875	11.0169567396
5.013125	12.8156484	5.013125	12.71138838	5.013125	11.019111918
5.024375	12.810474	5.024375	12.67365918	5.024375	10.9669446504
5.035625	12.7411392	5.035625	12.78555786	5.035625	11.039911656
5.046875	12.8258028	5.046875	12.78206784	5.046875	11.0406595812
5.058125	12.8311296	5.058125	12.80372142	5.058125	11.0467326102
5.069375	12.8337168	5.069375	12.82045668	5.069375	11.0675395596
5.080625	12.7840872	5.080625	12.77790438	5.080625	11.0261213988
5.091875	12.832602	5.091875	12.87228672	5.091875	11.088032298
5.103125	12.8561376	5.103125	12.90365688	5.103125	11.1340842984
5.114375	12.8672544	5.114375	12.85661544	5.114375	11.1177236922
5.125625	12.8092884	5.125625	12.95836974	5.125625	11.0992789914
5.136875	12.8845776	5.136875	13.00281954	5.136875	11.1373551834
5.148125	12.906144	5.148125	12.99621486	5.148125	11.1663099846
5.159375	12.9214452	5.159375	13.03244124	5.159375	11.191124412
5.170625	12.8690952	5.170625	12.98718828	5.170625	11.119546116
5.181875	12.9546432	5.181875	13.07346864	5.181875	11.2102737696
5.193125	12.963048	5.193125	13.06863726	5.193125	11.2161819666
5.204375	12.9855972	5.204375	13.0147455	5.204375	11.2388494572
5.215625	12.9208476	5.215625	13.10551776	5.215625	11.1687907062
5.226875	12.9784236	5.226875	13.10464836	5.226875	11.2284248634
5.238125	13.011114	5.238125	13.0986771	5.238125	11.2469983392
5.249375	12.9908592	5.249375	13.05508566	5.249375	11.253894498
5.260625	12.9516816	5.260625	13.09318056	5.260625	11.1910852644
5.271875	12.990492	5.271875	13.1099103	5.271875	11.2387515882
5.283125	12.9983988	5.283125	13.07923428	5.283125	11.245287177
5.294375	12.9887004	5.294375	12.99764178	5.294375	11.2510418742
5.305625	12.9109944	5.305625	13.04190114	5.305625	11.2062106608
5.316875	12.9733056	5.316875	13.0492317	5.316875	11.2423078386
5.328125	12.9762624	5.328125	13.03054098	5.328125	11.2423583184
5.339375	12.9234492	5.339375	12.96384006	5.339375	11.2326445626
5.350625	12.8384292	5.350625	13.00616466	5.350625	11.1940584216
5.361875	12.9036672	5.361875	12.9926586	5.361875	11.2210063932
5.373125	12.8883528	5.373125	12.9988272	5.373125	11.2126885584
5.384375	12.8553312	5.384375	12.9259149	5.384375	11.2218851538
5.395625	12.7728252	5.395625	12.95576706	5.395625	11.1749420304
5.406875	12.840846	5.406875	13.01129826	5.406875	11.2250015088
5.418125	12.8088696	5.418125	12.98648448	5.418125	11.2254990954
5.429375	12.8166972	5.429375	12.9311727	5.429375	11.2496943726
5.440625	12.73788	5.440625	12.97859088	5.440625	11.1856684728
5.451875	12.7889148	5.451875	13.01068692	5.451875	11.23082832
5.463125	12.7678788	5.463125	13.01086632	5.463125	11.2576887246
5.474375	12.7675944	5.474375	12.93963624	5.474375	11.2586478408
5.485625	12.7064736	5.485625	13.02004332	5.485625	11.2177622934
5.496875	12.7553148	5.496875	13.0389783	5.496875	11.2781000772
5.508125	12.7548948	5.508125	13.06548258	5.508125	11.2813204824
5.519375	12.753936	5.519375	13.00763574	5.519375	11.2986072384
5.530625	12.6966132	5.530625	13.08758466	5.530625	11.2723258062
5.541875	12.7939152	5.541875	13.1136156	5.541875	11.3345045574
5.553125	12.767928	5.553125	13.12287816	5.553125	11.3508682542
5.564375	12.774372	5.564375	13.16367786	5.564375	11.3716432674
5.575625	12.7270368	5.575625	13.10146746	5.575625	11.323896588
5.586875	12.8057808	5.586875	13.20798	5.586875	11.4241535916
5.598125	12.8110152	5.598125	13.23476304	5.598125	11.4247263828
5.609375	12.8339088	5.609375	13.16287608	5.609375	11.4445824576
5.620625	12.7931268	5.620625	13.25744748	5.620625	11.4056573808
5.631875	12.8571996	5.631875	13.25406234	5.631875	11.4953651364
5.643125	12.87033	5.643125	13.25667054	5.643125	11.4993066816
5.654375	12.8807736	5.654375	13.29282654	5.654375	11.5150275336
5.665625	12.8459292	5.665625	13.23212172	5.665625	11.475722313
5.676875	12.8978556	5.676875	13.33400022	5.676875	11.5377846516
5.688125	12.9080712	5.688125	13.3167999	5.688125	11.5468905894
5.699375	12.8984616	5.699375	13.27532814	5.699375	11.5493228916
5.710625	12.8438544	5.710625	13.3333668	5.710625	11.529478149
5.721875	12.9257532	5.721875	13.36057074	5.721875	11.5764202422
5.733125	12.934938	5.733125	13.36779918	5.733125	11.5449383604
5.744375	12.9051972	5.744375	13.35911484	5.744375	11.541098805
5.755625	12.8421012	5.755625	13.28895288	5.755625	11.493977457
5.766875	12.9047988	5.766875	13.37125056	5.766875	11.5038838602
5.778125	12.9092484	5.778125	13.36673106	5.778125	11.535072135
5.789375	12.8986644	5.789375	13.31841864	5.789375	11.5069147086
5.800625	12.8445168	5.800625	13.40074806	5.800625	11.4328773252
5.811875	12.9088308	5.811875	13.39601328	5.811875	11.4700757868
5.823125	12.914346	5.823125	13.41276372	5.823125	11.4553356852
5.834375	12.9064428	5.834375	13.43904444	5.834375	11.430764385
5.845625	12.8231952	5.845625	13.36316652	5.845625	11.39931753
5.856875	12.900234	5.856875	13.45656768	5.856875	11.4033373704
5.868125	12.8839572	5.868125	13.46588268	5.868125	11.4138062628
5.879375	12.8891664	5.879375	13.41939186	5.879375	11.3285252766
5.890625	12.8289528	5.890625	13.52400138	5.890625	11.3979504546
5.901875	12.8995368	5.901875	13.53784002	5.901875	11.3785940268
5.913125	12.9304872	5.913125	13.55791764	5.913125	11.3526762552
5.924375	12.9080748	5.924375	13.56772254	5.924375	11.3473573326
5.935625	12.8584344	5.935625	13.54854054	5.935625	11.2967497878
5.946875	12.937182	5.946875	13.64838768	5.946875	11.3647512294
5.958125	12.9796068	5.958125	13.65769164	5.958125	11.3429697108
5.969375	12.9584412	5.969375	13.61445762	5.969375	11.3041713486
5.980625	12.9248436	5.980625	13.75420608	5.980625	11.3555226978
5.991875	13.018032	5.991875	13.75081956	5.991875	11.3424783054
6.003125	13.0487964	6.003125	13.82939262	6.003125	11.3548994268
6.014375	13.0843044	6.014375	13.85794206	6.014375	11.3683435368
6.025625	13.0366284	6.025625	13.79662038	6.025625	11.3174743212
6.036875	13.1278248	6.036875	13.91244102	6.036875	11.3890732212
6.048125	13.1680992	6.048125	13.96167666	6.048125	11.4073695732
6.059375	13.186506	6.059375	13.926753	6.059375	11.394254097
6.070625	13.1736936	6.070625	14.06184258	6.070625	11.4410365092
6.081875	13.2667656	6.081875	14.07084432	6.081875	11.4590186502
6.093125	13.2806388	6.093125	14.10955056	6.093125	11.4790426476
6.104375	13.3260732	6.104375	14.178603	6.104375	11.5107666264
6.115625	13.2786888	6.115625	14.10624684	6.115625	11.4815460336
6.126875	13.3696584	6.126875	14.19372366	6.126875	11.5690728558
6.138125	13.388286	6.138125	14.25063486	6.138125	11.5644616806
6.149375	13.3935408	6.149375	14.19472278	6.149375	11.5365906498
6.160625	13.3810944	6.160625	14.265129	6.160625	11.6303934504
6.171875	13.4431836	6.171875	14.28723246	6.171875	11.6201676852
6.183125	13.4518836	6.183125	14.30287752	6.183125	11.6420388312
6.194375	13.4585448	6.194375	14.30671806	6.194375	11.630231709
6.205625	13.3769604	6.205625	14.26147338	6.205625	11.6178816714
6.216875	13.4558256	6.216875	14.29998504	6.216875	11.6672272212
6.228125	13.459956	6.228125	14.28442554	6.228125	11.6732301966
6.239375	13.4359464	6.239375	14.20355754	6.239375	11.6730334284
6.250625	13.3688496	6.250625	14.25306504	6.250625	11.6252537826
6.261875	13.3990308	6.261875	14.22850104	6.261875	11.6662361688
6.273125	13.4035632	6.273125	14.20603188	6.273125	11.667349815
6.284375	13.3902552	6.284375	14.21004078	6.284375	11.655311928
6.295625	13.3416924	6.295625	14.07844812	6.295625	11.5927602444
6.306875	13.3802472	6.306875	14.17131108	6.306875	11.6438839194
6.318125	13.3646232	6.318125	14.13091158	6.318125	11.6212658784
6.329375	13.3735092	6.329375	14.02071858	6.329375	11.6016323268
6.340625	13.30692	6.340625	14.09833944	6.340625	11.5237801128
6.351875	13.3527804	6.351875	14.08078584	6.351875	11.5711682826
6.363125	13.3623756	6.363125	14.08016484	6.363125	11.558529789
6.374375	13.3466028	6.374375	13.97702916	6.374375	11.5434878388
6.385625	13.295892	6.385625	14.04036702	6.385625	11.4696843108
6.396875	13.3469964	6.396875	14.0202963	6.396875	11.538435738
6.408125	13.3672428	6.408125	14.04247704	6.408125	11.5226561646
6.419375	13.373898	6.419375	13.95656928	6.419375	11.5120358328
6.430625	13.3305864	6.430625	14.03822664	6.430625	11.4461205462
6.441875	13.419672	6.441875	14.02920006	6.441875	11.4899112576
6.453125	13.4226228	6.453125	14.01482736	6.453125	11.50192545
6.464375	13.4370828	6.464375	13.96453602	6.464375	11.4977232642
6.475625	13.391322	6.475625	14.06213376	6.475625	11.4527890308
6.486875	13.4788668	6.486875	14.03764014	6.486875	11.489331255
6.498125	13.5227928	6.498125	14.07285912	6.498125	11.4981992166
6.509375	13.5286776	6.509375	14.06635518	6.509375	11.525486124
6.520625	13.4898144	6.520625	14.03049036	6.520625	11.443008312
6.531875	13.596528	6.531875	14.13370056	6.531875	11.5132720728
6.543125	13.6061124	6.543125	14.13896388	6.543125	11.5246320882
6.554375	13.6171872	6.554375	14.10341646	6.554375	11.549752485
6.565625	13.6146276	6.565625	14.1653688	6.565625	11.5036798806
6.576875	13.6904496	6.576875	14.22590112	6.576875	11.5730123406
6.588125	13.722594	6.588125	14.25036714	6.588125	11.5765057488
6.599375	13.7724204	6.599375	14.2237359	6.599375	11.5853036568
6.610625	13.7184516	6.610625	14.30054808	6.610625	11.5763182524
6.621875	13.7923056	6.621875	14.32348644	6.621875	11.6341268952
6.633125	13.8121632	6.633125	14.36592558	6.633125	11.6588022456
6.644375	13.8075192	6.644375	14.32693644	6.644375	11.6815789374
6.655625	13.867788	6.655625	14.41788534	6.655625	11.650330911
6.666875	13.8565836	6.666875	14.45050164	6.666875	11.7260537016
6.678125	13.8793992	6.678125	14.47793328	6.678125	11.731665201
6.689375	13.8779916	6.689375	14.50049766	6.689375	11.7435938868
6.700625	13.8146328	6.700625	14.41680618	6.700625	11.6971813164
6.711875	13.8838512	6.711875	14.51016732	6.711875	11.7708962472
6.723125	13.8797328	6.723125	14.49171396	6.723125	11.793405087
6.734375	13.8801096	6.734375	14.50643442	6.734375	11.7976422996
6.745625	13.8309144	6.745625	14.45084664	6.745625	11.7356664978
6.756875	13.8797616	6.756875	14.50224888	6.756875	11.8009399698
6.768125	13.8607488	6.768125	14.51011488	6.768125	11.8053378936
6.779375	13.873752	6.779375	14.39430942	6.779375	11.7992236566
6.790625	13.8045084	6.790625	14.459916	6.790625	11.7144134718
6.801875	13.864398	6.801875	14.46450726	6.801875	11.771703924
6.813125	13.8525192	6.813125	14.43357732	6.813125	11.7741702228
6.824375	13.8000948	6.824375	14.3458383	6.824375	11.7385036686
6.835625	13.8731148	6.835625	14.38228686	6.835625	11.6889551694
6.846875	13.8715992	6.846875	14.38439274	6.846875	11.7231083598
6.858125	13.8725808	6.858125	14.3890116	6.858125	11.6814439812
6.869375	13.8673116	6.869375	14.41763556	6.869375	11.7079108494
6.880625	13.8188148	6.880625	14.28762714	6.880625	11.6146149072
6.891875	13.8771912	6.891875	14.35995156	6.891875	11.6511767052
6.903125	13.9022376	6.903125	14.3391177	6.903125	11.6650452576
6.914375	13.917474	6.914375	14.35018668	6.914375	11.6465274126
6.925625	13.8798024	6.925625	14.26792074	6.925625	11.5716050874
6.936875	13.94694	6.936875	14.32811634	6.936875	11.6048187354
6.948125	13.948884	6.948125	14.33017254	6.948125	11.603498019
6.959375	13.980972	6.959375	14.26981548	6.959375	11.6055151506
6.970625	13.9650732	6.970625	14.34748602	6.970625	11.527263219
6.981875	14.0513376	6.981875	14.36114526	6.981875	11.5994297592
6.993125	14.064114	6.993125	14.36066088	6.993125	11.5963185552
7.004375	14.021862	7.004375	14.30881566	7.004375	11.5909336998
7.015625	14.116194	7.015625	14.40034692	7.015625	11.5333393386
7.026875	14.1603816	7.026875	14.4426246	7.026875	11.5884323742
7.038125	14.184864	7.038125	14.4083868	7.038125	11.592057648
7.049375	14.2314084	7.049375	14.44003296	7.049375	11.6036515188
7.060625	14.185326	7.060625	14.38127532	7.060625	11.5371469578
7.071875	14.286606	7.071875	14.4939192	7.071875	11.6157841842
7.083125	14.3157708	7.083125	14.52150402	7.083125	11.625281598
7.094375	14.3270004	7.094375	14.50249452	7.094375	11.6248324308
7.105625	14.3067444	7.105625	14.44401012	7.105625	11.5864399674
7.116875	14.3957232	7.116875	14.5373271	7.116875	11.6569684896
7.128125	14.407758	7.128125	14.5699572	7.128125	11.6596006506
7.139375	14.4309624	7.139375	14.5193112	7.139375	11.684080263
7.150625	14.3802804	7.150625	14.55818718	7.150625	11.6457485814
7.161875	14.4711936	7.161875	14.5980609	7.161875	11.7134605368
7.173125	14.4482424	7.173125	14.59884612	7.173125	11.724731955
7.184375	14.481144	7.184375	14.54898948	7.184375	11.6856193818
7.195625	14.3902872	7.195625	14.63499246	7.195625	11.7360188262
7.206875	14.47032	7.206875	14.64639954	7.206875	11.7452978376
7.218125	14.450988	7.218125	14.64580062	7.218125	11.767789164
7.229375	14.463906	7.229375	14.6530608	7.229375	11.7684763074
7.240625	14.4134856	7.240625	14.5595796	7.240625	11.7221234886
7.251875	14.470356	7.251875	14.63876124	7.251875	11.7669073128
7.263125	14.4708624	7.263125	14.63529606	7.263125	11.7711094986
7.274375	14.4673224	7.274375	14.63953266	7.274375	11.701562757
7.285625	14.3930832	7.285625	14.5723791	7.285625	11.7478001934
7.296875	14.4700068	7.296875	14.65650114	7.296875	11.749868835
7.308125	14.472558	7.308125	14.64033582	7.308125	11.7426718578
7.319375	14.4616224	7.319375	14.58622188	7.319375	11.7149223906
7.330625	14.4105588	7.330625	14.65077552	7.330625	11.6611026822
7.341875	14.488446	7.341875	14.67655668	7.341875	11.6863631862
7.353125	14.4933048	7.353125	14.67957474	7.353125	11.6811256494
7.364375	14.494062	7.364375	14.60244102	7.364375	11.6502361326
7.375625	14.4463248	7.375625	14.68276116	7.375625	11.5975393422
7.386875	14.5401516	7.386875	14.72625462	7.386875	11.6346533274
7.398125	14.551068	7.398125	14.714526	7.398125	11.6165681664
7.409375	14.5580124	7.409375	14.7478392	7.409375	11.6054584896
7.420625	14.5062252	7.420625	14.7012297	7.420625	11.539574109
7.431875	14.587728	7.431875	14.79859284	7.431875	11.5824798786
7.443125	14.5957476	7.443125	14.82389238	7.443125	11.5845248256
7.454375	14.6306796	7.454375	14.8378911	7.454375	11.5559790138
7.465625	14.5905132	7.465625	14.82989262	7.465625	11.5096200138
7.476875	14.6930724	7.476875	14.9018817	7.476875	11.5507229334
7.488125	14.7011088	7.488125	14.95264086	7.488125	11.5451248266
7.499375	14.7191748	7.499375	14.8983903	7.499375	11.5504365378
7.510625	14.7095136	7.510625	15.02184924	7.510625	11.4959884074
7.521875	14.7856692	7.521875	15.04579224	7.521875	11.5555700244
7.533125	14.7886416	7.533125	15.11791104	7.533125	11.5468287774
7.544375	14.8421928	7.544375	15.07025688	7.544375	11.5578931254
7.555625	14.794704	7.555625	15.15559608	7.555625	11.5207667778
7.566875	14.8772376	7.566875	15.20473098	7.566875	11.5858898406
7.578125	14.9178816	7.578125	15.2301768	7.578125	11.587112688
7.589375	14.8774752	7.589375	15.2062545	7.589375	11.5994101854
7.600625	14.9752104	7.600625	15.30164976	7.600625	11.5644606504
7.611875	14.9878728	7.611875	15.3282396	7.611875	11.6242637604
7.623125	14.9987052	7.623125	15.35077776	7.623125	11.6544475902
7.634375	14.9998332	7.634375	15.3990612	7.634375	11.6643735672
7.645625	14.9582052	7.645625	15.3060285	7.645625	11.6148271284
7.656875	15.0282288	7.656875	15.4142343	7.656875	11.6935076232
7.668125	15.0439824	7.668125	15.40430658	7.668125	11.7202588266
7.679375	15.0538968	7.679375	15.36414858	7.679375	11.7208882788
7.690625	15.0088428	7.690625	15.43614594	7.690625	11.670764928
7.701875	15.0579888	7.701875	15.41672796	7.701875	11.745124764
7.713125	15.0520344	7.713125	15.44266368	7.713125	11.749724607
7.724375	15.0833184	7.724375	15.34532952	7.724375	11.7859093518
7.735625	15.027438	7.735625	15.42681576	7.735625	11.7214363452
7.746875	15.0978828	7.746875	15.38817162	7.746875	11.7841147434
7.758125	15.1013268	7.758125	15.39709884	7.758125	11.7562931622
7.769375	15.0355644	7.769375	15.29908296	7.769375	11.7844073202
7.780625	15.0936468	7.780625	15.37635054	7.780625	11.7125457192
7.791875	15.1102632	7.791875	15.37665966	7.791875	11.7799929132
7.803125	15.1058892	7.803125	15.32722116	7.803125	11.7688585116
7.814375	15.1445604	7.814375	15.33726618	7.814375	11.7439730004
7.825625	15.07719	7.825625	15.25701366	7.825625	11.682838872
7.836875	15.1585248	7.836875	15.32492622	7.836875	11.7016492938
7.848125	15.1758012	7.848125	15.30196026	7.848125	11.7168025056
7.859375	15.2050632	7.859375	15.32561346	7.859375	11.6744448024
7.870625	15.1546896	7.870625	15.2485584	7.870625	11.6037998676
7.881875	15.2505096	7.881875	15.33411978	7.881875	11.6484394638
7.893125	15.2800668	7.893125	15.31445478	7.893125	11.644170315
7.904375	15.2992632	7.904375	15.26051748	7.904375	11.6355959604
7.915625	15.2667312	7.915625	15.33340218	7.915625	11.5407815034
7.926875	15.3511944	7.926875	15.3524448	7.926875	11.6038060488
7.938125	15.3886956	7.938125	15.36365316	7.938125	11.5833967566
7.949375	15.3902544	7.949375	15.30917076	7.949375	11.5579662696
7.960625	15.4640808	7.960625	15.38569452	7.960625	11.503846773
7.971875	15.5150076	7.971875	15.4036221	7.971875	11.5564858722
7.983125	15.5479284	7.983125	15.45738414	7.983125	11.5310244792
7.994375	15.5957844	7.994375	15.46434624	7.994375	11.5288002774
8.005625	15.5498568	8.005625	15.41398452	8.005625	11.4900977238
8.016875	15.6681576	8.016875	15.52379388	8.016875	11.5349959002
8.028125	15.680688	8.028125	15.5424777	8.028125	11.5275434334
8.039375	15.7313184	8.039375	15.60390702	8.039375	11.541969324
8.050625	15.7205868	8.050625	15.54323808	8.050625	11.4910764138
8.061875	15.8181192	8.061875	15.66446556	8.061875	11.5504705344
8.073125	15.8530764	8.073125	15.70279506	8.073125	11.550004884
8.084375	15.8729028	8.084375	15.66953844	8.084375	11.5982470896
8.095625	15.8815128	8.095625	15.76281126	8.095625	11.5052189994
8.106875	15.9460068	8.106875	15.80859138	8.106875	11.5916002392
8.118125	15.975708	8.118125	15.80824224	8.118125	11.6186275362
8.129375	15.9319944	8.129375	15.7797894	8.129375	11.61699879
8.140625	16.0345968	8.140625	15.917541	8.140625	11.5580157192
8.151875	16.049958	8.151875	15.9208116	8.151875	11.6501588676
8.163125	16.038042	8.163125	15.9617838	8.163125	11.6572116168
8.174375	16.0731156	8.174375	15.95446152	8.174375	11.6593049832
8.185625	16.0249872	8.185625	15.89362008	8.185625	11.6237332074
8.196875	16.1055528	8.196875	15.98465178	8.196875	11.669636859
8.208125	16.1090568	8.208125	15.9739347	8.208125	11.703401664
8.219375	16.1105076	8.219375	15.99196854	8.219375	11.6871976482
8.230625	16.0584144	8.230625	15.9210048	8.230625	11.6497982976
8.241875	16.1306136	8.241875	15.98321244	8.241875	11.7103637556
8.253125	16.122996	8.253125	15.99286554	8.253125	11.6885266062
8.264375	16.1039052	8.264375	15.87544548	8.264375	11.7027402756
8.275625	16.0868484	8.275625	15.9678351	8.275625	11.6204417184
8.286875	16.1408796	8.286875	15.9366402	8.286875	11.6758551462
8.298125	16.1503008	8.298125	15.96256626	8.298125	11.6709730284
8.309375	16.1321856	8.309375	15.8705313	8.309375	11.6444453784
8.320625	16.1030208	8.320625	15.9354741	8.320625	11.583285495
8.331875	16.1687292	8.331875	15.93423486	8.331875	11.6118879678
8.343125	16.1899872	8.343125	15.92936622	8.343125	11.59943388
8.354375	16.207962	8.354375	15.90637542	8.354375	11.6042541858
8.365625	16.1428632	8.365625	15.86853306	8.365625	11.526645099
8.376875	16.2006	8.376875	15.90210708	8.376875	11.5555617828
8.388125	16.220166	8.388125	15.9032787	8.388125	11.545513212
8.399375	16.264302	8.399375	15.91625898	8.399375	11.528432496
8.410625	16.1945004	8.410625	15.83675304	8.410625	11.4656994972
8.421875	16.26168	8.421875	15.93303564	8.421875	11.5086856224
8.433125	16.290462	8.433125	15.92329836	8.433125	11.5092584136
8.444375	16.307814	8.444375	15.87227148	8.444375	11.5119225108
8.455625	16.2359928	8.455625	15.96639714	8.455625	11.450750265
8.466875	16.3219548	8.466875	15.96834018	8.466875	11.4952312104
8.478125	16.3180152	8.478125	16.03205892	8.478125	11.509373796
8.489375	16.337886	8.489375	15.9437058	8.489375	11.5141322898
8.500625	16.2834228	8.500625	16.0174944	8.500625	11.4529868292
8.511875	16.3521036	8.511875	16.07305872	8.511875	11.5289980758
8.523125	16.409304	8.523125	16.08832842	8.523125	11.5370882364
8.534375	16.3950276	8.534375	16.09517184	8.534375	11.543329188
8.545625	16.3506576	8.545625	16.10868894	8.545625	11.5242354612
8.556875	16.4208276	8.556875	16.16038374	8.556875	11.5867706616
8.568125	16.4338572	8.568125	16.1829633	8.568125	11.6046436014
8.579375	16.4394948	8.579375	16.23404952	8.579375	11.626080003
8.590625	16.4110956	8.590625	16.21146306	8.590625	11.5884128004
8.601875	16.446576	8.601875	16.30449438	8.601875	11.6559115044
8.613125	16.4722272	8.613125	16.37142714	8.613125	11.6810164482
8.624375	16.4472228	8.624375	16.3391793	8.624375	11.7300498474
8.635625	16.4321424	8.635625	16.42584882	8.635625	11.6829594054
8.646875	16.487112	8.646875	16.44933918	8.646875	11.740854585
8.658125	16.463112	8.658125	16.48727814	8.658125	11.7891153342
8.669375	16.50639	8.669375	16.43890224	8.669375	11.805020592
8.680625	16.4524128	8.680625	16.53396768	8.680625	11.7519302652
8.691875	16.51044	8.691875	16.57132704	8.691875	11.8333521222
8.703125	16.4970576	8.703125	16.57360404	8.703125	11.8619422326
8.714375	16.4007876	8.714375	16.49120562	8.714375	11.8878764874
8.725625	16.4919852	8.725625	16.5992127	8.725625	11.815760427
8.736875	16.4863956	8.736875	16.5985089	8.736875	11.860192953
8.748125	16.4822028	8.748125	16.57659726	8.748125	11.8704733188
8.759375	16.4584404	8.759375	16.5730893	8.759375	11.8792629852
8.770625	16.393704	8.770625	16.49315832	8.770625	11.800467108
8.781875	16.4345124	8.781875	16.55573442	8.781875	11.8418615742
8.793125	16.4197284	8.793125	16.5220293	8.793125	11.8576349664
8.804375	16.3935516	8.804375	16.41612396	8.804375	11.8425621102
8.815625	16.3210716	8.815625	16.47125772	8.815625	11.753484837
8.826875	16.3526304	8.826875	16.47549432	8.826875	11.7986065668
8.838125	16.340838	8.838125	16.42808028	8.838125	11.7717327696
8.849375	16.31742	8.849375	16.33424442	8.849375	11.763091452
8.860625	16.2382464	8.860625	16.36728162	8.860625	11.6950591044
8.871875	16.2795372	8.871875	16.33801734	8.871875	11.7417189228
8.883125	16.2753816	8.883125	16.32931092	8.883125	11.6985865092
8.894375	16.1970732	8.894375	16.21602258	8.894375	11.6991562098
8.905625	16.2352896	8.905625	16.27645278	8.905625	11.6308230438
8.916875	16.2298116	8.916875	16.27140336	8.916875	11.669595651
8.928125	16.1990952	8.928125	16.20769566	8.928125	11.666608071
8.939375	16.2082548	8.939375	16.2199956	8.939375	11.6566893054
8.950625	16.1318844	8.950625	16.12889076	8.950625	11.5696837644
8.961875	16.1820888	8.961875	16.18294536	8.961875	11.6345698812
8.973125	16.188444	8.973125	16.1667414	8.973125	11.6380385646
8.984375	16.1733048	8.984375	16.1827632	8.984375	11.6311114998
8.995625	16.0879668	8.995625	16.07811642	8.995625	11.561527671
9.006875	16.1817012	9.006875	16.1328279	9.006875	11.6375430384
9.018125	16.172964	9.018125	16.14180342	9.018125	11.618842848
9.029375	16.192356	9.029375	16.08800412	9.029375	11.623118178
9.040625	16.130298	9.040625	16.1661135	9.040625	11.5916156922
9.051875	16.2129396	9.051875	16.16215566	9.051875	11.6351066154
9.063125	16.1999964	9.063125	16.1758149	9.063125	11.6556220182
9.074375	16.1427984	9.074375	16.10988402	9.074375	11.6587950342
9.085625	16.2288852	9.085625	16.19618508	9.085625	11.6229214098
9.096875	16.2435024	9.096875	16.21220136	9.096875	11.6900440908
9.108125	16.27713	9.108125	16.20083706	9.108125	11.6855555094
9.119375	16.2884628	9.119375	16.21741086	9.119375	11.7175854576
9.130625	16.2410724	9.130625	16.1648853	9.130625	11.6613056316
9.141875	16.307682	9.141875	16.2349548	9.141875	11.7333990276
9.153125	16.3082292	9.153125	16.23582972	9.153125	11.7472294626
9.164375	16.3221912	9.164375	16.28950344	9.164375	11.7773720844
9.175625	16.2782256	9.175625	16.20153396	9.175625	11.7336370038
9.186875	16.3506804	9.186875	16.32611622	9.186875	11.8085964162
9.198125	16.3677816	9.198125	16.29685332	9.198125	11.813895765
9.209375	16.365816	9.209375	16.22980464	9.209375	11.802130881
9.220625	16.3041132	9.220625	16.37794764	9.220625	11.7775750338
9.231875	16.3808148	9.231875	16.32170298	9.231875	11.8224453948
9.243125	16.38801	9.243125	16.33018998	9.243125	11.8260820008
9.254375	16.3038324	9.254375	16.27276818	9.254375	11.8347150768
9.265625	16.3718724	9.265625	16.32075216	9.265625	11.7590932458
9.276875	16.386828	9.276875	16.32603066	9.276875	11.7928374468
9.288125	16.3733208	9.288125	16.32621696	9.288125	11.8266990906
9.299375	16.3662768	9.299375	16.32437052	9.299375	11.7424761198
9.310625	16.2692652	9.310625	16.23015792	9.310625	11.8057530642
9.321875	16.3574904	9.321875	16.28324928	9.321875	11.7884735196
9.333125	16.3534164	9.333125	16.24915776	9.333125	11.7819915012
9.344375	16.322202	9.344375	16.26865026	9.344375	11.7407340516
9.355625	16.2522372	9.355625	16.18196694	9.355625	11.68983393
9.366875	16.3137516	9.366875	16.2569934	9.366875	11.706852834
9.378125	16.3307712	9.378125	16.24717056	9.378125	11.713008279
9.389375	16.3233756	9.389375	16.14100026	9.389375	11.695057044
9.400625	16.2298524	9.400625	16.19879604	9.400625	11.6228256012
9.411875	16.3020348	9.411875	16.2013035	9.411875	11.6638203498
9.423125	16.3130148	9.423125	16.1798583	9.423125	11.6664195444
9.434375	16.3149768	9.434375	16.09955748	9.434375	11.6511303462
9.445625	16.2607956	9.445625	16.15973514	9.445625	11.5797240936
9.456875	16.3421712	9.456875	16.1730411	9.456875	11.6223887964
9.468125	16.3392048	9.468125	16.1670243	9.468125	11.6177889534
9.479375	16.3483548	9.479375	16.14997992	9.479375	11.5539340668
9.490625	16.304442	9.490625	16.10531208	9.490625	11.6239207038
9.501875	16.3727988	9.501875	16.17782556	9.501875	11.6185832376
9.513125	16.3900596	9.513125	16.19210718	9.513125	11.6215017942
9.524375	16.4228136	9.524375	16.18786506	9.524375	11.6163744888
9.535625	16.3583244	9.535625	16.13324466	9.535625	11.5577509578
9.546875	16.445346	9.546875	16.22627736	9.546875	11.61112665
9.558125	16.4844768	9.558125	16.22731926	9.558125	11.630952849
9.569375	16.4895348	9.569375	16.1988126	9.569375	11.6398342032
9.580625	16.4421588	9.580625	16.277169	9.580625	11.599196934
9.591875	16.5405288	9.591875	16.2960888	9.591875	11.6536821516
9.603125	16.546806	9.603125	16.31167176	9.603125	11.6800892682
9.614375	16.572306	9.614375	16.26303504	9.614375	11.69889969
9.625625	16.5321492	9.625625	16.38774702	9.625625	11.6462471982
9.636875	16.631586	9.636875	16.38294462	9.636875	11.7264863856
9.648125	16.6351632	9.648125	16.43628576	9.648125	11.7383275044
9.659375	16.6404312	9.659375	16.45214886	9.659375	11.7473572074
9.670625	16.5765864	9.670625	16.39418196	9.670625	11.705868993
9.681875	16.658634	9.681875	16.50206898	9.681875	11.7908285568
9.693125	16.6713924	9.693125	16.49242554	9.693125	11.802924135
9.704375	16.693554	9.704375	16.5290466	9.704375	11.750018214
9.715625	16.6235424	9.715625	16.44634872	9.715625	11.8088467548
9.726875	16.7010336	9.726875	16.53231444	9.726875	11.8121063076
9.738125	16.7136384	9.738125	16.54633248	9.738125	11.832944163
9.749375	16.6970016	9.749375	16.48880994	9.749375	11.8101963168
9.760625	16.6200612	9.760625	16.58273964	9.760625	11.7781766706
9.771875	16.6784748	9.771875	16.54874058	9.771875	11.825784273
9.783125	16.67646	9.783125	16.55854962	9.783125	11.8105259808
9.794375	16.6765764	9.794375	16.43739804	9.794375	11.8019124786
9.805625	16.6095948	9.805625	16.50959274	9.805625	11.7271282002
9.816875	16.6849032	9.816875	16.48515984	9.816875	11.7723766446
9.828125	16.667652	9.828125	16.45052736	9.828125	11.789011284
9.839375	16.614276	9.839375	16.35628716	9.839375	11.7460746084
9.850625	16.6815192	9.850625	16.42777806	9.850625	11.6788200618
9.861875	16.6771524	9.861875	16.38123894	9.861875	11.708702043
9.873125	16.6715568	9.873125	16.35548952	9.873125	11.6876890536
9.884375	16.6834032	9.884375	16.31032212	9.884375	11.631946992
9.895625	16.6307532	9.895625	16.23529704	9.895625	11.6730736062
9.906875	16.6912068	9.906875	16.29945738	9.906875	11.6420367708
9.918125	16.7078532	9.918125	16.2657633	9.918125	11.63183367
9.929375	16.7287536	9.929375	16.1781747	9.929375	11.6292396264
9.940625	16.6797792	9.940625	16.23481956	9.940625	11.5661058798
9.951875	16.7486472	9.951875	16.20271248	9.951875	11.5967203332
9.963125	16.7629572	9.963125	16.179741	9.963125	11.5967625714
9.974375	16.7796948	9.974375	16.1325588	9.974375	11.5768498356
9.985625	16.7476836	9.985625	16.17931872	9.985625	11.5155745698
9.996875	16.8492516	9.996875	16.18698738	9.996875	11.5620242274
10.008125	16.8750672	10.008125	16.18230642	10.008125	11.5717812516
10.019375	16.8494628	10.019375	16.0900686	10.019375	11.5504303566
10.030625	16.9367568	10.030625	16.16673312	10.030625	11.5071423828
10.041875	16.9567884	10.041875	16.20355842	10.041875	11.5703441226
10.053125	17.0012964	10.053125	16.1688942	10.053125	11.5848503688
10.064375	17.0301516	10.064375	16.16610936	10.064375	11.5258229994
10.075625	17.020866	10.075625	16.10306406	10.075625	11.5925511138
10.086875	17.1331164	10.086875	16.1824596	10.086875	11.6026604664
10.098125	17.1512172	10.098125	16.22417148	10.098125	11.6248087362
10.109375	17.1937776	10.109375	16.21339644	10.109375	11.6378799138
10.120625	17.1581412	10.120625	16.15716834	10.120625	11.5766118594
10.131875	17.2611624	10.131875	16.21616472	10.131875	11.6482869942
10.143125	17.2828716	10.143125	16.2257571	10.143125	11.6711162262
10.154375	17.2840056	10.154375	16.17354066	10.154375	11.671470615
10.165625	17.27439	10.165625	16.28883	10.165625	11.6294827536
10.176875	17.3628852	10.176875	16.27631202	10.176875	11.7098084778
10.188125	17.358402	10.188125	16.27498722	10.188125	11.703777687
10.199375	17.3210148	10.199375	16.25597496	10.199375	11.7266182512
10.210625	17.3884608	10.210625	16.29162726	10.210625	11.6600652708
10.221875	17.3752476	10.221875	16.3237026	10.221875	11.7372818514
10.233125	17.403714	10.233125	16.30866612	10.233125	11.7400160022
10.244375	17.3814048	10.244375	16.32180648	10.244375	11.6837567802
10.255625	17.301144	10.255625	16.24100472	10.255625	11.7378082836
10.266875	17.3556864	10.266875	16.34009562	10.266875	11.7196242234
10.278125	17.3336412	10.278125	16.32865818	10.278125	11.7237367818
10.289375	17.3222172	10.289375	16.32296292	10.289375	11.7413140542
10.300625	17.2388172	10.300625	16.24927092	10.300625	11.6791754808
10.311875	17.305314	10.311875	16.3217568	10.311875	11.7325573542
10.323125	17.2608456	10.323125	16.30456338	10.323125	11.6877766206
10.334375	17.2192236	10.334375	16.22919744	10.334375	11.6881361604
10.345625	17.141778	10.345625	16.31543778	10.345625	11.6367497844
10.356875	17.1640692	10.356875	16.29039354	10.356875	11.660174472
10.368125	17.173134	10.368125	16.2867807	10.368125	11.6484034068
10.379375	17.0606868	10.379375	16.22803824	10.379375	11.6280126582
10.390625	17.1262764	10.390625	16.29234072	10.390625	11.5680962262
10.401875	17.1112476	10.401875	16.2711384	10.401875	11.625544299
10.413125	17.0843052	10.413125	16.30813344	10.413125	11.6313556572
10.424375	17.0899584	10.424375	16.32026916	10.424375	11.541464526
10.435625	16.987716	10.435625	16.23078306	10.435625	11.598104922
10.446875	17.0543892	10.446875	16.29524148	10.446875	11.5984922772
10.458125	17.0268456	10.458125	16.31969646	10.458125	11.580215499
10.469375	17.0225976	10.469375	16.31620092	10.469375	11.6056995564
10.480625	16.963764	10.480625	16.26624906	10.480625	11.522127672
10.491875	16.9941216	10.491875	16.35073404	10.491875	11.5910727768
10.503125	17.0285364	10.503125	16.37249388	10.503125	11.6203479702
10.514375	17.026002	10.514375	16.33351578	10.514375	11.6247737094
10.525625	16.9567308	10.525625	16.4168112	10.525625	11.5636169166
10.536875	17.0402832	10.536875	16.43907612	10.536875	11.6266074654
10.548125	17.0345472	10.548125	16.46011974	10.548125	11.6279384838
10.559375	17.0341248	10.559375	16.42448538	10.559375	11.6525324484
10.570625	17.0095224	10.570625	16.52341758	10.570625	11.6182896306
10.581875	17.0693472	10.581875	16.54551276	10.581875	11.6885142438
10.593125	17.0951256	10.593125	16.62599298	10.593125	11.6963149182
10.604375	17.107524	10.604375	16.60856496	10.604375	11.6630930286
10.615625	17.0759112	10.615625	16.56020562	10.615625	11.7360270678
10.626875	17.1486276	10.626875	16.67132736	10.626875	11.7413830776
10.638125	17.15853	10.638125	16.7163333	10.638125	11.770045302
10.649375	17.1669528	10.649375	16.72169184	10.649375	11.7832339224
10.660625	17.1295464	10.660625	16.67853372	10.660625	11.7350051094
10.671875	17.1996264	10.671875	16.7987124	10.671875	11.8324743918
10.683125	17.232246	10.683125	16.79553564	10.683125	11.8286884068
10.694375	17.2462512	10.694375	16.74396504	10.694375	11.8604690466
10.705625	17.1737484	10.705625	16.82811882	10.705625	11.8035649194
10.716875	17.2520016	10.716875	16.83965424	10.716875	11.8647278934
10.728125	17.243388	10.728125	16.82904756	10.728125	11.8612942368
10.739375	17.2856556	10.739375	16.76852214	10.739375	11.8727603628
10.750625	17.2330452	10.750625	16.83548388	10.750625	11.8247530428
10.761875	17.2434048	10.761875	16.83695772	10.761875	11.8614230118
10.773125	17.254314	10.773125	16.83034062	10.773125	11.8877889204
10.784375	17.2552788	10.784375	16.77052176	10.784375	11.8538695854
10.795625	17.161854	10.795625	16.70007276	10.795625	11.8027675446
10.806875	17.2200468	10.806875	16.73723064	10.806875	11.8366405206
10.818125	17.2173756	10.818125	16.75207944	10.818125	11.8332779478
10.829375	17.18439	10.829375	16.709661	10.829375	11.814895059
10.840625	17.0973948	10.840625	16.61660346	10.840625	11.7346455696
10.851875	17.150112	10.851875	16.65252348	10.851875	11.7963627912
10.863125	17.1210588	10.863125	16.62145968	10.863125	11.7622796544
10.874375	17.1091512	10.874375	16.53819186	10.874375	11.7451700928
10.885625	17.0411832	10.885625	16.58796984	10.885625	11.6798574732
10.896875	17.090172	10.896875	16.55011782	10.896875	11.717350572
10.908125	17.0718168	10.908125	16.52928672	10.908125	11.7253160784
10.919375	17.0570628	10.919375	16.43619882	10.919375	11.6892642294
10.930625	16.9965036	10.930625	16.49362614	10.930625	11.6186388684
10.941875	17.0371032	10.941875	16.48247022	10.941875	11.6844634974
10.953125	17.0096436	10.953125	16.46727918	10.953125	11.669461725
10.964375	17.0096232	10.964375	16.46663058	10.964375	11.6761147566
10.975625	16.9539444	10.975625	16.3887903	10.975625	11.6119909878
10.986875	17.0243616	10.986875	16.45589142	10.986875	11.65527072
10.998125	17.0132904	10.998125	16.48580982	10.998125	11.6518463352
11.009375	17.0078724	11.009375	16.49319834	11.009375	11.6459195946
11.020625	16.9693548	11.020625	16.37969334	11.020625	11.6073633294
11.031875	17.0316132	11.031875	16.48489626	11.031875	11.6616971076
11.043125	17.0388312	11.043125	16.48974282	11.043125	11.6855359356
11.054375	17.0505012	11.054375	16.4212065	11.054375	11.6890211022
11.065625	16.986306	11.065625	16.49476878	11.065625	11.6445020394
11.076875	17.0498532	11.076875	16.52361768	11.076875	11.6961418446
11.088125	17.0851308	11.088125	16.55024202	11.088125	11.7135573756
11.099375	17.1155808	11.099375	16.48746168	11.099375	11.7289804998
11.110625	17.0245992	11.110625	16.59019992	11.110625	11.6766247056
11.121875	17.1354936	11.121875	16.61679252	11.121875	11.7445365198
11.133125	17.1480648	11.133125	16.62480618	11.133125	11.7615739674
11.144375	17.1766212	11.144375	16.66894272	11.144375	11.7901826214
11.155625	17.1096936	11.155625	16.59908712	11.155625	11.7347073816
11.166875	17.1973728	11.166875	16.71038412	11.166875	11.7800526648
11.178125	17.209566	11.178125	16.74062958	11.178125	11.807487921
11.189375	17.2241844	11.189375	16.7456445	11.189375	11.7914384352
11.200625	17.1817368	11.200625	16.68549582	11.200625	11.7640660212
11.211875	17.2568436	11.211875	16.76278962	11.211875	11.8296712176
11.223125	17.2554516	11.223125	16.7850573	11.223125	11.8355443878
11.234375	17.2477908	11.234375	16.78593636	11.234375	11.8190920938
11.245625	17.2127124	11.245625	16.73723616	11.245625	11.7554288244
11.256875	17.2595064	11.256875	16.77822768	11.256875	11.8259429238
11.268125	17.2658604	11.268125	16.84079964	11.268125	11.8193053452
11.279375	17.2583376	11.279375	16.72215276	11.279375	11.818444098
11.290625	17.1722256	11.290625	16.80200232	11.290625	11.7656762238
11.301875	17.2555848	11.301875	16.79138322	11.301875	11.8196226468
11.313125	17.2310904	11.313125	16.72194024	11.313125	11.802414186
11.324375	17.2117824	11.324375	16.73585478	11.324375	11.7873413298
11.335625	17.1382584	11.335625	16.63339254	11.335625	11.7290927916
11.346875	17.1715488	11.346875	16.73253036	11.346875	11.767109232
11.358125	17.1857628	11.358125	16.66922976	11.358125	11.7637219344
11.369375	17.1799968	11.369375	16.65408564	11.369375	11.7519385068
11.380625	17.0852268	11.380625	16.54408722	11.380625	11.683493049
11.391875	17.1135204	11.391875	16.58239602	11.391875	11.7477383814
11.403125	17.1100764	11.403125	16.56740646	11.403125	11.7354491256
11.414375	17.1234684	11.414375	16.58264028	11.414375	11.7449012106
11.425625	17.061	11.425625	16.48973454	11.425625	11.6900533626
11.436875	17.0872164	11.436875	16.51911888	11.436875	11.7390579162
11.448125	17.0790192	11.448125	16.53908196	11.448125	11.7630996936
11.459375	17.1031164	11.459375	16.45680774	11.459375	11.756889648
11.470625	17.0139444	11.470625	16.50759312	11.470625	11.7033491238
11.481875	17.0686404	11.481875	16.51193874	11.481875	11.749008618
11.493125	17.0994	11.493125	16.49302722	11.493125	11.7668424102
11.504375	17.0202408	11.504375	16.40492526	11.504375	11.7924150648
11.515625	17.0833572	11.515625	16.48565388	11.515625	11.7303300618
11.526875	17.1162756	11.526875	16.51750014	11.526875	11.8177198674
11.538125	17.1288036	11.538125	16.51561092	11.538125	11.8422190536
11.549375	17.1353172	11.549375	16.53253524	11.549375	11.7832483452
11.560625	17.0730828	11.560625	16.4731704	11.560625	11.8432142268
11.571875	17.163348	11.571875	16.54149834	11.571875	11.8803786918
11.583125	17.1778236	11.583125	16.54487658	11.583125	11.8845283374
11.594375	17.2090416	11.594375	16.5763461	11.594375	11.9101123242
11.605625	17.1447816	11.605625	16.51837092	11.605625	11.8810895298
11.616875	17.2289172	11.616875	16.6073478	11.616875	11.9707035372
11.628125	17.2846968	11.628125	16.644594	11.628125	11.9744194686
11.639375	17.2613796	11.639375	16.57577616	11.639375	12.0048886638
11.650625	17.2378668	11.650625	16.66361316	11.650625	11.973736446
11.661875	17.3201268	11.661875	16.70488206	11.661875	12.0303109092
11.673125	17.331576	11.673125	16.70554446	11.673125	12.0412155762
11.684375	17.3388324	11.684375	16.66270512	11.684375	12.063884097
11.695625	17.3021964	11.695625	16.71578268	11.695625	12.0200346642
11.706875	17.3894508	11.706875	16.73300094	11.706875	12.0842449698
11.718125	17.3921448	11.718125	16.74707142	11.718125	12.0890642454
11.729375	17.38611	11.729375	16.74532572	11.729375	12.027590151
11.740625	17.3145108	11.740625	16.65676284	11.740625	12.0837216282
11.751875	17.3752248	11.751875	16.75877106	11.751875	12.0968443158
11.763125	17.355834	11.763125	16.7632464	11.763125	12.1067465982
11.774375	17.3407632	11.774375	16.74189504	11.774375	12.062900256
11.785625	17.282214	11.785625	16.68153936	11.785625	11.9933215782
11.796875	17.3563716	11.796875	16.73840502	11.796875	12.0399381282
11.808125	17.3443872	11.808125	16.71735864	11.808125	12.0336023982
11.819375	17.3180676	11.819375	16.64136894	11.819375	12.0343266288
11.830625	17.2547508	11.830625	16.6807983	11.830625	11.967910665
11.841875	17.29809	11.841875	16.6874085	11.841875	11.990193891
11.853125	17.2749384	11.853125	16.63995168	11.853125	11.9880902226
11.864375	17.2756356	11.864375	16.57399872	11.864375	11.9644687668
11.875625	17.1949656	11.875625	16.63001844	11.875625	11.902250868
11.886875	17.244852	11.886875	16.62784218	11.886875	11.9204369886
11.898125	17.2110864	11.898125	16.59150264	11.898125	11.9219132652
11.909375	17.2304628	11.909375	16.6009791	11.909375	11.9094911136
11.920625	17.14776	11.920625	16.49449554	11.920625	11.8430988444
11.931875	17.211162	11.931875	16.56186714	11.931875	11.9013659262
11.943125	17.2055856	11.943125	16.55123286	11.943125	11.8812801168
11.954375	17.1983424	11.954375	16.55515068	11.954375	11.896718694
11.965625	17.1198444	11.965625	16.44858018	11.965625	11.8178146458
11.976875	17.1852036	11.976875	16.54395474	11.976875	11.8679369664
11.988125	17.1785472	11.988125	16.5570123	11.988125	11.8692988908
11.999375	17.1791112	11.999375	16.48610652	11.999375	11.873987331
12.010625	17.1238212	12.010625	16.55101068	12.010625	11.8354104618
12.021875	17.2085784	12.021875	16.56960204	12.021875	11.8720083168
12.033125	17.2183812	12.033125	16.58061996	12.033125	11.9009095476
12.044375	17.2065924	12.044375	16.5449097	12.044375	11.8951754544
12.055625	17.1654708	12.055625	16.61105172	12.055625	11.8534173276
12.066875	17.2578156	12.066875	16.62867846	12.066875	11.9282809314
12.078125	17.25378	12.078125	16.6346097	12.078125	11.9312159712
12.089375	17.2716108	12.089375	16.67962806	12.089375	11.9560386402
12.100625	17.2238004	12.100625	16.63067946	12.100625	11.8992931638
12.111875	17.3070828	12.111875	16.72080174	12.111875	11.9717296164
12.123125	17.331126	12.123125	16.7759838	12.123125	12.0019247784
12.134375	17.3327136	12.134375	16.78295004	12.134375	12.0099953652
12.145625	17.2935252	12.145625	16.74413478	12.145625	11.949712182
12.156875	17.3508552	12.156875	16.84613472	12.156875	12.0205920024
12.168125	17.3767272	12.168125	16.90246632	12.168125	12.0416142636
12.179375	17.3899692	12.179375	16.82889852	12.179375	12.0718485732
12.190625	17.330196	12.190625	16.96164348	12.190625	12.0297700542
12.201875	17.4333048	12.201875	16.97985948	12.201875	12.1019582286
12.213125	17.3963808	12.213125	16.98632892	12.213125	12.0778010688
12.224375	17.4188892	12.224375	16.94129676	12.224375	12.1113278976
12.235625	17.352924	12.235625	17.02096002	12.235625	12.0561689292
12.246875	17.3976324	12.246875	17.04502308	12.246875	12.1157041872
12.258125	17.4056856	12.258125	17.0199126	12.258125	12.091426494
12.269375	17.4061488	12.269375	17.03903112	12.269375	12.091915839
12.280625	17.3331132	12.280625	16.97460996	12.280625	12.0347047122
12.291875	17.4080616	12.291875	17.06399808	12.291875	12.0895947984
12.303125	17.3889744	12.303125	17.03494218	12.303125	12.05823345
12.314375	17.39997	12.314375	17.01499428	12.314375	12.0573866256
12.325625	17.3165832	12.325625	16.89619974	12.325625	12.0066636984
12.336875	17.3667192	12.336875	16.943985	12.336875	12.0325526244
12.348125	17.3488836	12.348125	16.89722094	12.348125	12.014625084
12.359375	17.3395296	12.359375	16.87943688	12.359375	12.007047963
12.370625	17.2684668	12.370625	16.75638228	12.370625	11.9377196238
12.381875	17.3445012	12.381875	16.79193246	12.381875	11.9986394706
12.393125	17.3547516	12.393125	16.75515408	12.393125	11.9660604258
12.404375	17.3278032	12.404375	16.62759378	12.404375	11.9642761194
12.415625	17.2423488	12.415625	16.68122058	12.415625	11.8901676522
12.426875	17.3290032	12.426875	16.66013694	12.426875	11.9210077194
12.438125	17.3353308	12.438125	16.59318762	12.438125	11.9339676354
12.449375	17.3258208	12.449375	16.56182022	12.449375	11.912774361
12.460625	17.2673268	12.460625	16.46942646	12.460625	11.8434192366
12.471875	17.327934	12.471875	16.51068984	12.471875	11.9119841976
12.483125	17.3474868	12.483125	16.45157616	12.483125	11.9060275812
12.494375	17.3470812	12.494375	16.44929778	12.494375	11.908792638
12.505625	17.2969104	12.505625	16.31360514	12.505625	11.8379107572
12.516875	17.3822688	12.516875	16.3860993	12.516875	11.8925340216
12.528125	17.4096888	12.528125	16.3996509	12.528125	11.8957441248
12.539375	17.40423	12.539375	16.37708238	12.539375	11.9026876728
12.550625	17.3730804	12.550625	16.27614228	12.550625	11.8769553372
12.561875	17.4565692	12.561875	16.32990018	12.561875	11.9485727808
12.573125	17.4877956	12.573125	16.3324932	12.573125	11.957242944
12.584375	17.5025412	12.584375	16.23782106	12.584375	11.9656318626
12.595625	17.4390852	12.595625	16.3246686	12.595625	11.9187793968
12.606875	17.5185084	12.606875	16.31919552	12.606875	11.9853292866
12.618125	17.5563264	12.618125	16.30942374	12.618125	12.0120021948
12.629375	17.5361928	12.629375	16.22364156	12.629375	12.0261818676
12.640625	17.62011	12.640625	16.29929454	12.640625	11.9850954312
12.651875	17.62917	12.651875	16.2913554	12.651875	12.0562389828
12.663125	17.6600724	12.663125	16.3169682	12.663125	12.0856924008
12.674375	17.6736168	12.674375	16.30275144	12.674375	12.0998916474
12.685625	17.61957	12.685625	16.25450112	12.685625	12.0690546708
12.696875	17.7097752	12.696875	16.3444509	12.696875	12.1287362172
12.708125	17.7004404	12.708125	16.33898748	12.708125	12.1615480872
12.719375	17.7072528	12.719375	16.35367482	12.719375	12.1475682732
12.730625	17.6743692	12.730625	16.28458098	12.730625	12.0775435188
12.741875	17.7184752	12.741875	16.3441887	12.741875	12.1518982038
12.753125	17.7055236	12.753125	16.35065814	12.753125	12.1697896872
12.764375	17.69082	12.764375	16.2385359	12.764375	12.1535454936
12.775625	17.6177256	12.775625	16.3485288	12.775625	12.0830118204
12.786875	17.6941608	12.786875	16.3475007	12.786875	12.1501654074
12.798125	17.6569716	12.798125	16.35234726	12.798125	12.1233534222
12.809375	17.6431104	12.809375	16.26043236	12.809375	12.1387415196
12.820625	17.5694736	12.820625	16.31583246	12.820625	12.043527345
12.831875	17.6045316	12.831875	16.3014294	12.831875	12.093229344
12.843125	17.6049156	12.843125	16.31939286	12.843125	12.0712314834
12.854375	17.6152212	12.854375	16.29852588	12.854375	11.992547898
12.865625	17.4927204	12.865625	16.19833374	12.865625	12.028573992
12.876875	17.5441104	12.876875	16.2486375	12.876875	12.0056953104
12.888125	17.52537	12.888125	16.2442215	12.888125	11.98972515
12.899375	17.5119504	12.899375	16.22093814	12.899375	11.985424065
12.910625	17.4372648	12.910625	16.12714644	12.910625	11.9011506144
12.921875	17.501682	12.921875	16.22789472	12.921875	11.9334257502
12.933125	17.4969144	12.933125	16.20340938	12.933125	11.9022106902
12.944375	17.477922	12.944375	16.1192073	12.944375	11.905032408
12.955625	17.412828	12.955625	16.18204008	12.955625	11.8256781624
12.966875	17.4970116	12.966875	16.18542936	12.966875	11.8783110804
12.978125	17.4963312	12.978125	16.18180272	12.978125	11.879055915
12.989375	17.491194	12.989375	16.10687838	12.989375	11.8520739468
13.000625	17.426958	13.000625	16.17600534	13.000625	11.8098182334
13.011875	17.51706	13.011875	16.19995524	13.011875	11.857586547
13.023125	17.5094856	13.023125	16.20252342	13.023125	11.844786312
13.034375	17.520378	13.034375	16.2101217	13.034375	11.852662191
13.045625	17.455242	13.045625	16.11351204	13.045625	11.804366415
13.056875	17.5406304	13.056875	16.23159312	13.056875	11.8711357374
13.068125	17.5537116	13.068125	16.20952692	13.068125	11.8726336482
13.079375	17.590962	13.079375	16.24774188	13.079375	11.8647289236
13.090625	17.5376316	13.090625	16.18467864	13.090625	11.8238392554
13.101875	17.6036964	13.101875	16.26460686	13.101875	11.8599333426
13.113125	17.6244636	13.113125	16.29556716	13.113125	11.9026722198
13.124375	17.6510304	13.124375	16.22888832	13.124375	11.9091449664
13.135625	17.5945392	13.135625	16.3475904	13.135625	11.8556301972
13.146875	17.6747376	13.146875	16.35941976	13.146875	11.9305514922
13.158125	17.7171264	13.158125	16.39959846	13.158125	11.9529027114
13.169375	17.7290568	13.169375	16.30676586	13.169375	11.9600265444
13.180625	17.6950536	13.180625	16.39806528	13.180625	11.9075533074
13.191875	17.7617424	13.191875	16.42095948	13.191875	12.0043715034
13.203125	17.7875136	13.203125	16.42374156	13.203125	11.9932731588
13.214375	17.7899256	13.214375	16.43437032	13.214375	11.9934967122
13.225625	17.7200532	13.225625	16.38111474	13.225625	11.953426053
13.236875	17.7852912	13.236875	16.4400021	13.236875	12.0138534642
13.248125	17.780832	13.248125	16.4383254	13.248125	12.0449170848
13.259375	17.7873732	13.259375	16.4403264	13.259375	12.0304664694
13.270625	17.7265848	13.270625	16.37150028	13.270625	11.9636549088
13.281875	17.780574	13.281875	16.44755484	13.281875	12.0326031042
13.293125	17.7699264	13.293125	16.4550234	13.293125	12.0198461376
13.304375	17.7670152	13.304375	16.35960882	13.304375	11.9993595804
13.315625	17.6807844	13.315625	16.42441224	13.315625	11.9566629414
13.326875	17.7301116	13.326875	16.42369188	13.326875	11.9817781872
13.338125	17.713776	13.338125	16.3897701	13.338125	11.9613153246
13.349375	17.6825676	13.349375	16.3109307	13.349375	11.9534631402
13.360625	17.6184816	13.360625	16.37999418	13.360625	11.875857144
13.371875	17.6768508	13.371875	16.35458838	13.371875	11.9289454104
13.383125	17.6542356	13.383125	16.35632304	13.383125	11.898799698
13.394375	17.6504976	13.394375	16.35490164	13.394375	11.891021688
13.405625	17.5524612	13.405625	16.2558066	13.405625	11.816321886
13.416875	17.6212212	13.416875	16.34656506	13.416875	11.8466231586
13.428125	17.6046924	13.428125	16.31645898	13.428125	11.8459803138
13.439375	17.616372	13.439375	16.33976442	13.439375	11.8349417208
13.450625	17.5347936	13.450625	16.25654766	13.450625	11.775623835
13.461875	17.5733232	13.461875	16.34267622	13.461875	11.828081619
13.473125	17.569764	13.473125	16.33873632	13.473125	11.833263525
13.484375	17.5856796	13.484375	16.34883516	13.484375	11.8102550382
13.495625	17.5236288	13.495625	16.28980014	13.495625	11.7605602506
13.506875	17.5883004	13.506875	16.35523284	13.506875	11.8088395434
13.518125	17.6016108	13.518125	16.39173108	13.518125	11.7947412564
13.529375	17.5813104	13.529375	16.30621524	13.529375	11.8304582904
13.540625	17.5260756	13.540625	16.4302179	13.540625	11.7669011316
13.551875	17.607552	13.551875	16.41574584	13.551875	11.8148013108
13.563125	17.6395176	13.563125	16.44219216	13.563125	11.8320705534
13.574375	17.614944	13.574375	16.47993654	13.574375	11.8430215794
13.585625	17.5909548	13.585625	16.4072547	13.585625	11.8188695706
13.596875	17.6696388	13.596875	16.51136604	13.596875	11.8649668998
13.608125	17.6715492	13.608125	16.56999396	13.608125	11.8787653986
13.619375	17.6977116	13.619375	16.5383271	13.619375	11.900520132
13.630625	17.6380524	13.630625	16.52280486	13.630625	11.8572331884
13.641875	17.7208164	13.641875	16.5951072	13.641875	11.9255859282
13.653125	17.7484668	13.653125	16.60250676	13.653125	11.9362072902
13.664375	17.7656256	13.664375	16.62586188	13.664375	11.9477300772
13.675625	17.6960076	13.675625	16.57142364	13.675625	11.9103369078
13.686875	17.7905028	13.686875	16.6392534	13.686875	11.9697619344
13.698125	17.7921288	13.698125	16.6340094	13.698125	11.9759524062
13.709375	17.8128792	13.709375	16.59175104	13.709375	11.9726104374
13.720625	17.7495108	13.720625	16.65979194	13.720625	11.943541284
13.731875	17.8213392	13.731875	16.6865805	13.731875	12.0036493332
13.743125	17.8347132	13.743125	16.67803968	13.743125	12.0020690064
13.754375	17.7404688	13.754375	16.60836486	13.754375	11.9980687398
13.765625	17.8067412	13.765625	16.66225938	13.765625	11.915174727
13.776875	17.7815676	13.776875	16.65455208	13.776875	11.968152762
13.788125	17.7725568	13.788125	16.61652066	13.788125	11.9513780154
13.799375	17.7963576	13.799375	16.6169802	13.799375	11.9778047058
13.810625	17.6975148	13.810625	16.53820152	13.810625	11.8855729602
13.821875	17.7738108	13.821875	16.6153242	13.821875	11.9312654208
13.833125	17.7507792	13.833125	16.60583394	13.833125	11.9495298366
13.844375	17.7266628	13.844375	16.5895182	13.844375	11.9166767586
13.855625	17.6235876	13.855625	16.51044558	13.855625	11.83730706
13.866875	17.6887596	13.866875	16.56862086	13.866875	11.9112465744
13.878125	17.6804076	13.878125	16.5638226	13.878125	11.8947654348
13.889375	17.6585808	13.889375	16.46458128	13.889375	11.8797183336
13.900625	17.5884396	13.900625	16.54363872	13.900625	11.816110695
13.911875	17.6296488	13.911875	16.54510566	13.911875	11.8785078486
13.923125	17.6130324	13.923125	16.54841628	13.923125	11.8699932456
13.934375	17.6161968	13.934375	16.47938454	13.934375	11.8622760174
13.945625	17.5258956	13.945625	16.5526308	13.945625	11.7992339586
13.956875	17.5737108	13.956875	16.53886944	13.956875	11.8827893598
13.968125	17.5883568	13.968125	16.58499456	13.968125	11.870139534
13.979375	17.5668192	13.979375	16.61446722	13.979375	11.8736968146
13.990625	17.5070232	13.990625	16.5360984	13.990625	11.83452552
14.001875	17.56713	14.001875	16.64851182	14.001875	11.8978920918
14.013125	17.5696968	14.013125	16.66414032	14.013125	11.8913286876
14.024375	17.560734	14.024375	16.68460296	14.024375	11.9135964606
14.035625	17.5206888	14.035625	16.62373254	14.035625	11.891433768
14.046875	17.5822992	14.046875	16.74256986	14.046875	11.9564270256
14.058125	17.6106804	14.058125	16.7763219	14.058125	11.9690191602
14.069375	17.6122272	14.069375	16.73899704	14.069375	11.9847060156
14.080625	17.559822	14.080625	16.86559134	14.080625	11.9689851636
14.091875	17.6407812	14.091875	16.88564136	14.091875	12.0480921612
14.103125	17.6452416	14.103125	16.89153258	14.103125	12.069787143
14.114375	17.6854644	14.114375	16.88054226	14.114375	12.1006735692
14.125625	17.6121924	14.125625	16.99026192	14.125625	12.082087731
14.136875	17.6993028	14.136875	17.03008872	14.136875	12.1425676824
14.148125	17.7148908	14.148125	17.07573222	14.148125	12.1740464736
14.159375	17.7523716	14.159375	17.10543534	14.159375	12.1750498884
14.170625	17.696952	14.170625	17.05126206	14.170625	12.1532724906
14.181875	17.7801924	14.181875	17.1742449	14.181875	12.223601154
14.193125	17.7756564	14.193125	17.2040529	14.193125	12.230436531
14.204375	17.7856476	14.204375	17.19803748	14.204375	12.269805624
14.215625	17.7750324	14.215625	17.18333772	14.215625	12.2070726252
14.226875	17.842278	14.226875	17.21220042	14.226875	12.2544680064
14.238125	17.8263036	14.238125	17.22444516	14.238125	12.2855429592
14.249375	17.8271016	14.249375	17.1449406	14.249375	12.2710181694
14.260625	17.7564456	14.260625	17.18375862	14.260625	12.2172180348
14.271875	17.820078	14.271875	17.18480742	14.271875	12.2634142632
14.283125	17.821344	14.283125	17.13893898	14.283125	12.2442999324
14.294375	17.8317372	14.294375	17.028372	14.294375	12.228695493
14.305625	17.7359388	14.305625	17.09035194	14.305625	12.1580000784
14.316875	17.7845904	14.316875	17.08078026	14.316875	12.1851345162
14.328125	17.7610116	14.328125	17.05247094	14.328125	12.1936264548
14.339375	17.7327204	14.339375	16.99646226	14.339375	12.1860895116
14.350625	17.6684052	14.350625	16.91347596	14.350625	12.103845555
14.361875	17.7237396	14.361875	16.93620042	14.361875	12.1553390718
14.373125	17.6750676	14.373125	16.95369606	14.373125	12.1281345804
14.384375	17.676762	14.384375	16.89603	14.384375	12.1135211934
14.395625	17.59506	14.395625	16.81307268	14.395625	12.0216675312
14.406875	17.6232156	14.406875	16.86272646	14.406875	12.0858809274
14.418125	17.6357868	14.418125	16.8102975	14.418125	12.0758519304
14.429375	17.605254	14.429375	16.7498673	14.429375	12.0574371054
14.440625	17.5214184	14.440625	16.7980293	14.440625	11.9903051526
14.451875	17.594058	14.451875	16.78030872	14.451875	12.049038915
14.463125	17.567016	14.463125	16.79181792	14.463125	12.0323919132
14.474375	17.5665948	14.474375	16.70355726	14.474375	12.0531329298
14.485625	17.5244784	14.485625	16.73118762	14.485625	11.9763469728
14.496875	17.5662624	14.496875	16.78070892	14.496875	12.0265506792
14.508125	17.5643544	14.508125	16.7527239	14.508125	12.0355865634
14.519375	17.5612476	14.519375	16.76991732	14.519375	12.0371215614
14.530625	17.5030356	14.530625	16.6892439	14.530625	11.9930053068
14.541875	17.5909896	14.541875	16.79539626	14.541875	12.0507871644
14.553125	17.6038956	14.553125	16.80598362	14.553125	12.0856501626
14.564375	17.5950924	14.564375	16.83652164	14.564375	12.0669829386
14.575625	17.5465428	14.575625	16.77248964	14.575625	12.0199285536
14.586875	17.6280468	14.586875	16.8692649	14.586875	12.0865114098
14.598125	17.647254	14.598125	16.89337488	14.598125	12.1038640986
14.609375	17.63985	14.609375	16.88961438	14.609375	12.1206367848
14.620625	17.6069376	14.620625	16.85228676	14.620625	12.090617787
14.631875	17.6524308	14.631875	16.9557081	14.631875	12.1448722398
14.643125	17.6990688	14.643125	16.98969612	14.643125	12.160774407
14.654375	17.7179064	14.654375	16.93432914	14.654375	12.1664899566
14.665625	17.6784	14.665625	17.0198988	14.665625	12.12658722
14.676875	17.724858	14.676875	17.03184546	14.676875	12.2049318696
14.688125	17.7534588	14.688125	17.06164932	14.688125	12.2276848668
14.699375	17.7528432	14.699375	17.08103832	14.699375	12.2164628982
14.710625	17.6972964	14.710625	17.00968818	14.710625	12.1810312296
14.721875	17.8032876	14.721875	17.11141764	14.721875	12.243180105
14.733125	17.821236	14.733125	17.1270006	14.733125	12.2447913378
14.744375	17.7931608	14.744375	17.11722468	14.744375	12.2477758272
14.755625	17.7355836	14.755625	17.07185856	14.755625	12.1762212258
14.766875	17.798532	14.766875	17.13511224	14.766875	12.2409765072
14.778125	17.7702528	14.778125	17.10329496	14.778125	12.2461635642
14.789375	17.798226	14.789375	17.1245097	14.789375	12.2178248226
14.800625	17.6982804	14.800625	17.04081684	14.800625	12.1739630274
14.811875	17.757504	14.811875	17.0877672	14.811875	12.213670026
14.823125	17.745006	14.823125	17.05155462	14.823125	12.1949337786
14.834375	17.7258564	14.834375	16.99688592	14.834375	12.1880118648
14.845625	17.6390964	14.845625	17.01726576	14.845625	12.1326066786
14.856875	17.7146148	14.856875	17.00423166	14.856875	12.1798753452
14.868125	17.6864136	14.868125	16.99048824	14.868125	12.1618633284
14.879375	17.603442	14.879375	16.87792992	14.879375	12.1374640716
14.890625	17.6313816	14.890625	16.93109166	14.890625	12.084230547
14.901875	17.628636	14.901875	16.90699686	14.901875	12.1342817838
14.913125	17.6270748	14.913125	16.89441264	14.913125	12.1247266788
14.924375	17.6240316	14.924375	16.87114446	14.924375	12.112154118
14.935625	17.5522752	14.935625	16.77538212	14.935625	12.0437241132
14.946875	17.5910184	14.946875	16.86194676	14.946875	12.10335621
14.958125	17.5758756	14.958125	16.83385824	14.958125	12.080470317
14.969375	17.608608	14.969375	16.83941964	14.969375	12.0900243918
14.980625	17.4918984	14.980625	16.72760238	14.980625	12.0334344756
14.991875	17.5983456	14.991875	16.8101802	14.991875	12.1009105152
15.003125	17.5658304	15.003125	16.80290346	15.003125	12.0781595784
15.014375	17.5801248	15.014375	16.75192902	15.014375	12.0985389948
15.025625	17.5227192	15.025625	16.82698032	15.025625	12.0485526606
15.036875	17.6176752	15.036875	16.8324051	15.036875	12.1148851782
15.048125	17.5767768	15.048125	16.826823	15.048125	12.1274721618
15.059375	17.5981632	15.059375	16.7444646	15.059375	12.1458787452
15.070625	17.556162	15.070625	16.86056952	15.070625	12.083303367
15.081875	17.6203644	15.081875	16.8522426	15.081875	12.1699215528
15.093125	17.6568504	15.093125	16.87672794	15.093125	12.157951659
15.104375	17.6688972	15.104375	16.89125934	15.104375	12.1782950184
15.115625	17.6188056	15.115625	16.83564534	15.115625	12.1456345878
15.126875	17.707878	15.126875	16.94169696	15.126875	12.223760835
15.138125	17.7164844	15.138125	16.93273938	15.138125	12.2406272694
15.149375	17.7356952	15.149375	16.96210716	15.149375	12.2626859118
15.160625	17.6889528	15.160625	16.92217272	15.160625	12.1923902148
15.171875	17.7708168	15.171875	16.99307022	15.171875	12.2929202214
15.183125	17.7801612	15.183125	17.01553662	15.183125	12.3021343302
15.194375	17.7748548	15.194375	16.95631392	15.194375	12.3121530252
15.205625	17.7484548	15.205625	17.04549228	15.205625	12.2809709316
15.216875	17.8064952	15.216875	17.06657868	15.216875	12.346653393
15.228125	17.808222	15.228125	17.05903008	15.228125	12.3272310324
15.239375	17.798136	15.239375	17.00935146	15.239375	12.3338510976
15.250625	17.7600756	15.250625	17.06780826	15.250625	12.2877949764
15.261875	17.83941	15.261875	17.06527872	15.261875	12.3353387064
15.273125	17.8176408	15.273125	17.0681298	15.273125	12.3266747244
15.284375	17.8003128	15.284375	17.03250372	15.284375	12.311781123
15.295625	17.726694	15.295625	16.9474143	15.295625	12.2661978636
15.306875	17.7715152	15.306875	17.0386599	15.306875	12.3238282818
15.318125	17.7854292	15.318125	16.99317096	15.318125	12.2946828936
15.329375	17.7681216	15.329375	17.00671842	15.329375	12.2809122102
15.340625	17.6759664	15.340625	16.92302556	15.340625	12.2133156372
15.351875	17.7355344	15.351875	16.96032006	15.351875	12.2557495752
15.363125	17.6985456	15.363125	16.958406	15.363125	12.2536634202
15.374375	17.7215592	15.374375	16.87307094	15.374375	12.2428669242
15.385625	17.6292204	15.385625	16.91406246	15.385625	12.155164968
15.396875	17.6585016	15.396875	16.92526116	15.396875	12.2013570756
15.408125	17.659002	15.408125	16.8869496	15.408125	12.1882622034
15.419375	17.6360868	15.419375	16.81563258	15.419375	12.1938057096
15.430625	17.545956	15.430625	16.86378768	15.430625	12.1005375828
15.441875	17.597838	15.441875	16.86363312	15.441875	12.1589313792
15.453125	17.5899108	15.453125	16.85498604	15.453125	12.1496616396
15.464375	17.5979292	15.464375	16.84806534	15.464375	12.1588355706
15.475625	17.5082664	15.475625	16.78152864	15.475625	12.091689195
15.486875	17.5718388	15.486875	16.85019054	15.486875	12.1526183136
15.498125	17.579412	15.498125	16.85607348	15.498125	12.141638442
15.509375	17.5853736	15.509375	16.88796666	15.509375	12.1253221344
15.520625	17.5236048	15.520625	16.78707624	15.520625	12.0834764406
15.531875	17.5864944	15.531875	16.8792285	15.531875	12.1432125876
15.543125	17.5849692	15.543125	16.88981862	15.543125	12.1494380862
15.554375	17.589354	15.554375	16.83322206	15.554375	12.1667011476
15.565625	17.5507668	15.565625	16.94059986	15.565625	12.1210365024
15.576875	17.6278572	15.576875	16.93204938	15.576875	12.1789656786
15.588125	17.6235588	15.588125	16.94818572	15.588125	12.186194592
15.599375	17.6788032	15.599375	16.88342922	15.599375	12.203599821
15.610625	17.595006	15.610625	16.98853002	15.610625	12.147268485
15.621875	17.6727984	15.621875	17.00826954	15.621875	12.1958197506
15.633125	17.6818584	15.633125	17.04214992	15.633125	12.2211863652
15.644375	17.7263172	15.644375	17.05124136	15.644375	12.2389428924
15.655625	17.653392	15.655625	17.00871804	15.655625	12.1907707404
15.666875	17.7587304	15.666875	17.11245264	15.666875	12.2435602488
15.678125	17.7666264	15.678125	17.08766094	15.678125	12.2788239948
15.689375	17.7617316	15.689375	17.10668838	15.689375	12.2730785694
15.700625	17.7224148	15.700625	17.09547864	15.700625	12.226815378
15.711875	17.7953508	15.711875	17.14233654	15.711875	12.2842253334
15.723125	17.7870612	15.723125	17.17185336	15.723125	12.2895298332
15.734375	17.8272312	15.734375	17.17759416	15.734375	12.2962745526
15.745625	17.7381144	15.745625	17.06975544	15.745625	12.2284245504
15.756875	17.8329948	15.756875	17.16468978	15.756875	12.2965743408
15.768125	17.801334	15.768125	17.1467346	15.768125	12.2829530364
15.779375	17.8041552	15.779375	17.07707496	15.779375	12.2676226302
15.790625	17.7050856	15.790625	17.15729712	15.790625	12.2279805342
15.801875	17.7882864	15.801875	17.13029052	15.801875	12.2625334422
15.813125	17.7928632	15.813125	17.12856138	15.813125	12.2597725062
15.824375	17.755284	15.824375	17.09965728	15.824375	12.2673249024
15.835625	17.6531484	15.835625	16.98717624	15.835625	12.2107174728
15.846875	17.7289236	15.846875	17.05544346	15.846875	12.2572196706
15.858125	17.7107496	15.858125	17.0270541	15.858125	12.2379219642
15.869375	17.6874228	15.869375	17.02529184	15.869375	12.252039825
15.880625	17.6021664	15.880625	16.92183324	15.880625	12.1590065838
15.891875	17.648952	15.891875	16.9831011	15.891875	12.2181627282
15.903125	17.6287464	15.903125	16.9777536	15.903125	12.2229737622
15.914375	17.6360064	15.914375	16.93063902	15.914375	12.2237752578
15.925625	17.543886	15.925625	16.87917192	15.925625	12.1550289816
15.936875	17.6038392	15.936875	16.9548663	15.936875	12.2111882742
15.948125	17.5894536	15.948125	16.94351856	15.948125	12.2207804664
15.959375	17.573592	15.959375	16.84639278	15.959375	12.217079988
15.970625	17.50485	15.970625	16.92800874	15.970625	12.1714235844
15.981875	17.5785972	15.981875	16.943709	15.981875	12.2463459096
15.993125	17.5661364	15.993125	16.9034889	15.993125	12.2499598512
16.004375	17.506602	16.004375	16.84498242	16.004375	12.242010828
16.015625	17.5637364	16.015625	16.93336452	16.015625	12.2056777344
16.026875	17.5538376	16.026875	16.92545988	16.026875	12.2599239456
16.038125	17.5679964	16.038125	16.95588888	16.038125	12.2858437776
16.049375	17.5713744	16.049375	16.94183496	16.049375	12.3145554516
16.060625	17.5200348	16.060625	16.90740258	16.060625	12.2610860112
16.071875	17.5843752	16.071875	16.99807272	16.071875	12.3453460692
16.083125	17.5843908	16.083125	16.98693612	16.083125	12.3433011222
16.094375	17.6068344	16.094375	17.00449938	16.094375	12.3583317402
16.105625	17.5782684	16.105625	16.96578348	16.105625	12.3511224006
16.116875	17.6544912	16.116875	17.0637966	16.116875	12.4212110274
16.128125	17.6528976	16.128125	17.07493872	16.128125	12.4432789416
16.139375	17.6918928	16.139375	17.01579882	16.139375	12.4609046334
16.150625	17.6093712	16.150625	17.13177816	16.150625	12.4256480988
16.161875	17.695584	16.161875	17.09787708	16.161875	12.4912306308
16.173125	17.6990124	16.173125	17.14487988	16.173125	12.5278789656
16.184375	17.7174756	16.184375	17.07223806	16.184375	12.5556624294
16.195625	17.67453	16.195625	17.16516312	16.195625	12.4955409876
16.206875	17.7523416	16.206875	17.19443844	16.206875	12.5560755396
16.218125	17.7672468	16.218125	17.1967872	16.218125	12.5622670416
16.229375	17.7597204	16.229375	17.21041884	16.229375	12.5642326632
16.240625	17.7021852	16.240625	17.0941635	16.240625	12.5254209084
16.251875	17.7774636	16.251875	17.20101138	16.251875	12.5725844946
16.263125	17.7703212	16.263125	17.20712754	16.263125	12.5753258568
16.274375	17.7589704	16.274375	17.1798822	16.274375	12.5691704118
16.285625	17.700888	16.285625	17.1178374	16.285625	12.505381458
16.296875	17.7437316	16.296875	17.15784222	16.296875	12.5518609914
16.308125	17.720184	16.308125	17.1520131	16.308125	12.5331690426
16.319375	17.7078696	16.319375	17.10413124	16.319375	12.5165601582
16.330625	17.6310396	16.330625	17.12518452	16.330625	12.4397206308
16.341875	17.7088068	16.341875	17.1358602	16.341875	12.4636665996
16.353125	17.6962416	16.353125	17.1014775	16.353125	12.440092533
16.364375	17.6699796	16.364375	17.00032488	16.364375	12.436703175
16.375625	17.5742784	16.375625	17.07376848	16.375625	12.3742720248
16.386875	17.6449812	16.386875	17.0640243	16.386875	12.4011035838
16.398125	17.6379696	16.398125	17.04024	16.398125	12.3933997482
16.409375	17.588484	16.409375	17.04513486	16.409375	12.3707940696
16.420625	17.535492	16.420625	16.93659786	16.420625	12.3282375378
16.431875	17.5767804	16.431875	16.99982532	16.431875	12.3446692278
16.443125	17.5663296	16.443125	17.02005336	16.443125	12.3338541882
16.454375	17.5645044	16.454375	17.00314974	16.454375	12.325019193
16.465625	17.5078428	16.465625	16.9403901	16.465625	12.274632111
16.476875	17.5420596	16.476875	17.00321184	16.476875	12.3128339874
16.488125	17.5662948	16.488125	17.02172592	16.488125	12.322309767
16.499375	17.5460604	16.499375	16.95678864	16.499375	12.3166632408
16.510625	17.4954996	16.510625	17.02725144	16.510625	12.2606203608
16.521875	17.5420932	16.521875	17.0553855	16.521875	12.3139806
16.533125	17.5646244	16.533125	17.05619004	16.533125	12.3096733338
16.544375	17.5588776	16.544375	17.00437932	16.544375	12.3094611126
16.555625	17.4924108	16.555625	17.08657074	16.555625	12.2618792652
16.566875	17.5607508	16.566875	17.11336344	16.566875	12.342141117
16.578125	17.5898532	16.578125	17.11786776	16.578125	12.3305740314
16.589375	17.5860396	16.589375	17.14294512	16.589375	12.362029128
16.600625	17.5569456	16.600625	17.10330738	16.600625	12.3264573522
16.611875	17.6396364	16.611875	17.19731574	16.611875	12.3860698752
16.623125	17.6408772	16.623125	17.20425162	16.623125	12.393053601
16.634375	17.670474	16.634375	17.23990944	16.634375	12.3967808646
16.645625	17.6239104	16.645625	17.16743598	16.645625	12.3701028054
16.656875	17.7123372	16.656875	17.2877568	16.656875	12.417835062
16.668125	17.727792	16.668125	17.30220954	16.668125	12.4384895418
16.679375	17.7386124	16.679375	17.21279244	16.679375	12.450801462
16.690625	17.6687916	16.690625	17.35581702	16.690625	12.4050152532
16.701875	17.759568	16.701875	17.33278896	16.701875	12.4669106994
16.713125	17.7797184	16.713125	17.34293472	16.713125	12.461561901
16.724375	17.7881316	16.724375	17.28427368	16.724375	12.4743538944
16.735625	17.710956	16.735625	17.3569707	16.735625	12.4182152058
16.746875	17.7867636	16.746875	17.3617317	16.746875	12.4790629386
16.758125	17.7834828	16.758125	17.37735192	16.758125	12.4821391158
16.769375	17.811378	16.769375	17.35970172	16.769375	12.469102965
16.780625	17.720256	16.780625	17.26862034	16.780625	12.4173426264
16.791875	17.7697236	16.791875	17.3523339	16.791875	12.4673711988
16.803125	17.7240216	16.803125	17.34044382	16.803125	12.4395599196
16.814375	17.7464364	16.814375	17.31645528	16.814375	12.4556938818
16.825625	17.684256	16.825625	17.22708096	16.825625	12.3923159778
16.836875	17.7088452	16.836875	17.26994652	16.836875	12.4530534792
16.848125	17.6874048	16.848125	17.26228338	16.848125	12.4261302324
16.859375	17.6650284	16.859375	17.24664936	16.859375	12.3945463608
16.870625	17.6034408	16.870625	17.13623556	16.870625	12.358098915
16.881875	17.6365032	16.881875	17.18854446	16.881875	12.4080347694
16.893125	17.6136744	16.893125	17.1803583	16.893125	12.3914629722
16.904375	17.5888344	16.904375	17.10283128	16.904375	12.3811620024
16.915625	17.5339992	16.915625	17.17757898	16.915625	12.3203822628
16.926875	17.5940352	16.926875	17.15638494	16.926875	12.3690180048
16.938125	17.566176	16.938125	17.13850704	16.938125	12.3699575472
16.949375	17.5677948	16.949375	17.15209176	16.949375	12.379444659
16.960625	17.4931728	16.960625	17.07223254	16.960625	12.2952659868
16.971875	17.5585152	16.971875	17.14371378	16.971875	12.3706900194
16.983125	17.5262748	16.983125	17.16658452	16.983125	12.353056086
16.994375	17.569542	16.994375	17.15023704	16.994375	12.3893541528
17.005625	17.4977652	17.005625	17.09824554	17.005625	12.3343497144
17.016875	17.5639416	17.016875	17.16013164	17.016875	12.373850673
17.028125	17.5795596	17.028125	17.1827802	17.028125	12.3981417588
17.039375	17.567568	17.039375	17.18999484	17.039375	12.407713347
17.050625	17.5117452	17.050625	17.14723692	17.050625	12.3646860138
17.061875	17.5794936	17.061875	17.24361198	17.061875	12.4330531764
17.073125	17.5950792	17.073125	17.26397388	17.073125	12.4371708858
17.084375	17.6071764	17.084375	17.20040694	17.084375	12.454304142
17.095625	17.529726	17.095625	17.32854408	17.095625	12.4013951304
17.106875	17.6477724	17.106875	17.310996	17.106875	12.4823338236
17.118125	17.6450892	17.118125	17.3184273	17.118125	12.5061036282
17.129375	17.6096664	17.129375	17.3051724	17.129375	12.5307151062
17.140625	17.6757804	17.140625	17.40387828	17.140625	12.4825408938
17.151875	17.6900976	17.151875	17.41178016	17.151875	12.5398251648
17.163125	17.7433152	17.163125	17.4297519	17.163125	12.5342826888
17.174375	17.7136332	17.174375	17.47338336	17.174375	12.5794260528
17.185625	17.6952036	17.185625	17.39428038	17.185625	12.5261152632
17.196875	17.7700476	17.196875	17.46796686	17.196875	12.5852106258
17.208125	17.7713652	17.208125	17.5048032	17.208125	12.599279037
17.219375	17.7806448	17.219375	17.4773136	17.219375	12.5961791652
17.230625	17.727384	17.230625	17.40184002	17.230625	12.5427581442
17.241875	17.7900552	17.241875	17.50127454	17.241875	12.5958773166
17.253125	17.7738492	17.253125	17.47836102	17.253125	12.5993418792
17.264375	17.779266	17.264375	17.40074982	17.264375	12.6045052416
17.275625	17.7157968	17.275625	17.48946864	17.275625	12.543653388
17.286875	17.7621168	17.286875	17.4732633	17.286875	12.5942856576
17.298125	17.7556596	17.298125	17.48086296	17.298125	12.577649988
17.309375	17.7580848	17.309375	17.3842326	17.309375	12.5898599184
17.320625	17.6840808	17.320625	17.44873932	17.320625	12.513916665
17.331875	17.7310488	17.331875	17.39448324	17.331875	12.5679568362
17.343125	17.7216984	17.343125	17.4086034	17.343125	12.578252655
17.354375	17.6962368	17.354375	17.372958	17.354375	12.5545549644
17.365625	17.6095176	17.365625	17.30211156	17.365625	12.5049013848
17.376875	17.6756328	17.376875	17.36066772	17.376875	12.5470860144
17.388125	17.65053	17.388125	17.34345084	17.388125	12.542072031
17.399375	17.6339592	17.399375	17.3280666	17.399375	12.5439377232
17.410625	17.5425204	17.410625	17.24264184	17.410625	12.4817373378
17.421875	17.6107464	17.421875	17.30444928	17.421875	12.528540354
17.433125	17.5718844	17.433125	17.28584964	17.433125	12.5578917822
17.444375	17.580024	17.444375	17.20584138	17.444375	12.5679825912
17.455625	17.5112748	17.455625	17.29260198	17.455625	12.5024536296
17.466875	17.559822	17.466875	17.26928274	17.466875	12.5773862568
17.478125	17.5568784	17.478125	17.29599126	17.478125	12.575383548
17.489375	17.5663152	17.489375	17.19342828	17.489375	12.5897053884
17.500625	17.4822876	17.500625	17.26006158	17.500625	12.5259421896
17.511875	17.5565244	17.511875	17.27583222	17.511875	12.6067778628
17.523125	17.5826016	17.523125	17.30992926	17.523125	12.641166969
17.534375	17.562132	17.534375	17.31422106	17.534375	12.6573658338
17.545625	17.522094	17.545625	17.26739628	17.545625	12.607881207
17.556875	17.5665048	17.556875	17.35567212	17.556875	12.6908730888
17.568125	17.606316	17.568125	17.36792376	17.568125	12.7063199076
17.579375	17.6059512	17.579375	17.37960546	17.579375	12.7319471628
17.590625	17.5824924	17.590625	17.33480238	17.590625	12.7128544662
17.601875	17.6509656	17.601875	17.427882	17.601875	12.7819602822
17.613125	17.6714376	17.613125	17.45065062	17.613125	12.8115702906
17.624375	17.6714784	17.624375	17.40232716	17.624375	12.8426905722
17.635625	17.6287668	17.635625	17.49255846	17.635625	12.8041538808
17.646875	17.7152352	17.646875	17.52529206	17.646875	12.8715341118
17.658125	17.7125676	17.658125	17.57911482	17.658125	12.8975054538
17.669375	17.7520704	17.669375	17.48575782	17.669375	12.9068936664
17.680625	17.7167112	17.680625	17.59428516	17.680625	12.8980493994
17.691875	17.7706188	17.691875	17.5914465	17.691875	12.954115974
17.703125	17.80599	17.703125	17.60749176	17.703125	12.9871040082
17.714375	17.7930708	17.714375	17.6285064	17.714375	12.9748992288
17.725625	17.747118	17.725625	17.54219844	17.725625	12.9142925628
17.736875	17.8045248	17.736875	17.64861438	17.736875	12.9737021364
17.748125	17.8110828	17.748125	17.65458702	17.748125	12.999769287
17.759375	17.8204476	17.759375	17.63133816	17.759375	12.9742965618
17.770625	17.7561168	17.770625	17.54859198	17.770625	12.9253177632
17.781875	17.796486	17.781875	17.63905098	17.781875	12.975945912
17.793125	17.798136	17.793125	17.59414302	17.793125	12.9483272802
17.804375	17.8030476	17.804375	17.5228743	17.804375	12.9266539326
17.815625	17.6970024	17.815625	17.56921608	17.815625	12.8558534376
17.826875	17.7525132	17.826875	17.53964406	17.826875	12.8859517608
17.838125	17.7471672	17.838125	17.53970616	17.838125	12.8782283514
17.849375	17.7315744	17.849375	17.43643386	17.849375	12.861552504
17.860625	17.618082	17.860625	17.5095435	17.860625	12.7657675986
17.871875	17.6784132	17.871875	17.47204476	17.871875	12.8149132896
17.883125	17.6661984	17.883125	17.4225069	17.883125	12.800399832
17.894375	17.644056	17.894375	17.45850834	17.894375	12.7704323442
17.905625	17.5868904	17.905625	17.3224086	17.905625	12.7010586762
17.916875	17.6305848	17.916875	17.37102186	17.916875	12.7400362932
17.928125	17.5947396	17.928125	17.39077794	17.928125	12.7255022316
17.939375	17.5905516	17.939375	17.35724256	17.939375	12.7161583176
17.950625	17.5087092	17.950625	17.26755498	17.950625	12.6362972136
17.961875	17.5733844	17.961875	17.357985	17.961875	12.682132872
17.973125	17.564904	17.973125	17.34046452	17.973125	12.6773084454
17.984375	17.5723596	17.984375	17.35423968	17.984375	12.684141762
17.995625	17.4844464	17.995625	17.2553475	17.995625	12.6084756324
18.006875	17.5682856	18.006875	17.32969224	18.006875	12.6733802928
18.018125	17.5508652	18.018125	17.32369476	18.018125	12.662914491
18.029375	17.5415652	18.029375	17.2621095	18.029375	12.6538085532
18.040625	17.4969612	18.040625	17.3358567	18.040625	12.60305472
18.051875	17.5611912	18.051875	17.34295266	18.051875	12.642449568
18.063125	17.5910124	18.063125	17.36249622	18.063125	12.6545657502
18.074375	17.5684896	18.074375	17.37969792	18.074375	12.6846496506
18.085625	17.5235904	18.085625	17.30923788	18.085625	12.6068108292
18.096875	17.60703	18.096875	17.42571126	18.096875	12.673231944
18.108125	17.6345988	18.108125	17.42423604	18.108125	12.6870922548
18.119375	17.6511708	18.119375	17.44567434	18.119375	12.681483846
18.130625	17.5926396	18.130625	17.40139704	18.130625	12.6568342506
18.141875	17.6648076	18.141875	17.46572298	18.141875	12.7337912208
18.153125	17.6771412	18.153125	17.49762168	18.153125	12.714960195
18.164375	17.69475	18.164375	17.51808018	18.164375	12.7322428302
18.175625	17.668116	18.175625	17.46243444	18.175625	12.7089376458
18.186875	17.7469392	18.186875	17.55124986	18.186875	12.7777076166
18.198125	17.743686	18.198125	17.5843671	18.198125	12.7784287566
18.209375	17.7534072	18.209375	17.52683214	18.209375	12.7936252368
18.220625	17.7089148	18.220625	17.5955037	18.220625	12.7486755504
18.231875	17.7755388	18.231875	17.58588924	18.231875	12.817186941
18.243125	17.76417	18.243125	17.61179598	18.243125	12.7829801802
18.254375	17.7930168	18.254375	17.58515508	18.254375	12.8223513336
18.265625	17.7188676	18.265625	17.51246634	18.265625	12.7379460174
18.276875	17.7570108	18.276875	17.59605294	18.276875	12.7848613254
18.288125	17.7720924	18.288125	17.58792888	18.288125	12.7752176232
18.299375	17.7603744	18.299375	17.5940961	18.299375	12.7831563444
18.310625	17.674104	18.310625	17.49818748	18.310625	12.724705887
18.321875	17.7237996	18.321875	17.5324377	18.321875	12.765496656
18.333125	17.7165312	18.333125	17.51965062	18.333125	12.739561371
18.344375	17.704284	18.344375	17.50971876	18.344375	12.716392173
18.355625	17.6431404	18.355625	17.4117222	18.355625	12.6562841238
18.366875	17.6618904	18.366875	17.49239838	18.366875	12.6997740168
18.378125	17.6482524	18.378125	17.4325809	18.378125	12.675153267
18.389375	17.6458224	18.389375	17.36605662	18.389375	12.6615103284
18.400625	17.5674588	18.400625	17.41628724	18.400625	12.6005523642
18.411875	17.6193732	18.411875	17.388759	18.411875	12.6286314954
18.423125	17.6096436	18.423125	17.37161112	18.423125	12.5993387886
18.434375	17.5902684	18.434375	17.28692466	18.434375	12.6060598134
18.445625	17.5125972	18.445625	17.3460963	18.445625	12.5294273562
18.456875	17.5755324	18.456875	17.34340668	18.456875	12.5774789748
18.468125	17.5626288	18.468125	17.32283088	18.468125	12.578118729
18.479375	17.552784	18.479375	17.32323108	18.479375	12.5417279442
18.490625	17.4903372	18.490625	17.2624959	18.490625	12.4881544536
18.501875	17.5437084	18.501875	17.33284002	18.501875	12.537904872
18.513125	17.5451652	18.513125	17.3316753	18.513125	12.551683797
18.524375	17.5638348	18.524375	17.33158422	18.524375	12.5516209548
18.535625	17.4886452	18.535625	17.26253592	18.535625	12.4945622976
18.546875	17.5690968	18.546875	17.33434974	18.546875	12.5626420344
18.558125	17.585214	18.558125	17.33027322	18.558125	12.5519804946
18.569375	17.5953624	18.569375	17.30163684	18.569375	12.5550793362
18.580625	17.5414644	18.580625	17.40512856	18.580625	12.5341364004
18.591875	17.5969428	18.591875	17.39436042	18.591875	12.599021487
18.603125	17.6254236	18.603125	17.4137508	18.603125	12.5978439684
18.614375	17.6483808	18.614375	17.35495452	18.614375	12.605264499
18.625625	17.5863396	18.625625	17.4571035	18.625625	12.569557767
18.636875	17.6580468	18.636875	17.45650458	18.636875	12.6175362414
18.648125	17.6874444	18.648125	17.4872979	18.648125	12.6376622286
18.659375	17.7218328	18.659375	17.49092316	18.659375	12.6552879204
18.670625	17.6443596	18.670625	17.46691254	18.670625	12.6223750908
18.681875	17.7390504	18.681875	17.54216532	18.681875	12.6874878516
18.693125	17.7617208	18.693125	17.54377716	18.693125	12.6968101314
18.704375	17.7677676	18.704375	17.5792059	18.704375	12.7093878432
18.715625	17.6959404	18.715625	17.51081448	18.715625	12.6576182328
18.726875	17.7738432	18.726875	17.5936959	18.726875	12.714836571
18.738125	17.792118	18.738125	17.59898406	18.738125	12.7094259606
18.749375	17.7999408	18.749375	17.52371886	18.749375	12.7312229322
18.760625	17.696322	18.760625	17.6199573	18.760625	12.6606295074
18.771875	17.7797676	18.771875	17.5893282	18.771875	12.7151981712
18.783125	17.7562152	18.783125	17.57573796	18.783125	12.7203316578
18.794375	17.7697308	18.794375	17.49552408	18.794375	12.7118829876
18.805625	17.6820588	18.805625	17.56187172	18.805625	12.6504377388
18.816875	17.7592092	18.816875	17.53667016	18.816875	12.6839831112
18.828125	17.7215016	18.828125	17.5350666	18.828125	12.671995704
18.839375	17.7360792	18.839375	17.5075632	18.839375	12.6818588388
18.850625	17.648532	18.850625	17.41400334	18.850625	12.5854619946
18.861875	17.6894892	18.861875	17.44606902	18.861875	12.6384596034
18.873125	17.6880396	18.873125	17.47432314	18.873125	12.6283038918
18.884375	17.6543328	18.884375	17.4226863	18.884375	12.6165997896
18.895625	17.572836	18.895625	17.33656464	18.895625	12.5602406382
18.906875	17.6471976	18.906875	17.39391744	18.906875	12.6005781192
18.918125	17.6250648	18.918125	17.39194128	18.918125	12.5924189352
18.929375	17.631774	18.929375	17.2908549	18.929375	12.5653195242
18.940625	17.544438	18.940625	17.34832776	18.940625	12.4874075586
18.951875	17.6006004	18.951875	17.3664237	18.951875	12.5473445946
18.963125	17.5998156	18.963125	17.35199718	18.963125	12.5443508334
18.974375	17.6026236	18.974375	17.2557477	18.974375	12.5395820376
18.985625	17.5347864	18.985625	17.3253756	18.985625	12.4716351966
18.996875	17.589102	18.996875	17.33802192	18.996875	12.5304482844
19.008125	17.6090256	19.008125	17.33182296	19.008125	12.5544004344
19.019375	17.5980384	19.019375	17.33889408	19.019375	12.5402465166
19.030625	17.5411956	19.030625	17.27694864	19.030625	12.4906938966
19.041875	17.6416248	19.041875	17.32593588	19.041875	12.5668215558
19.053125	17.6168964	19.053125	17.37414066	19.053125	12.553337268
19.064375	17.6417736	19.064375	17.3611797	19.064375	12.5580030438
19.075625	17.5934112	19.075625	17.2972305	19.075625	12.5197589292
19.086875	17.6653896	19.086875	17.39101116	19.086875	12.5833099068
19.098125	17.6844276	19.098125	17.40467316	19.098125	12.6034595886
19.109375	17.6897112	19.109375	17.44637676	19.109375	12.6224987148
19.120625	17.6357928	19.120625	17.3771394	19.120625	12.5750713974
19.131875	17.731494	19.131875	17.46414702	19.131875	12.6486678552
19.143125	17.7540096	19.143125	17.51800428	19.143125	12.643896999
19.154375	17.7709716	19.154375	17.42069496	19.154375	12.6649316226
19.165625	17.74323	19.165625	17.5288911	19.165625	12.6383215566
19.176875	17.7939	19.176875	17.55980172	19.176875	12.686949057
19.188125	17.8151052	19.188125	17.58147738	19.188125	12.7013244678
19.199375	17.8292556	19.199375	17.5924539	19.199375	12.7250901516
19.210625	17.7633804	19.210625	17.5207215	19.210625	12.6604657056
19.221875	17.8403688	19.221875	17.61181944	19.221875	12.7274750646
19.233125	17.8191192	19.233125	17.63353098	19.233125	12.7173327456
19.244375	17.8316496	19.244375	17.61955434	19.244375	12.7443033816
19.255625	17.7829572	19.255625	17.54340732	19.255625	12.676281336
19.266875	17.8104396	19.266875	17.6118222	19.266875	12.7332132786
19.278125	17.8293816	19.278125	17.60150532	19.278125	12.7075468758
19.289375	17.81871	19.289375	17.60006736	19.289375	12.7218656256
19.300625	17.735352	19.300625	17.52143634	19.300625	12.6621892302
19.311875	17.8120224	19.311875	17.58034302	19.311875	12.7096165476
19.323125	17.7795324	19.323125	17.54547318	19.323125	12.692125812
19.334375	17.7879324	19.334375	17.47677678	19.334375	12.6755158974
19.345625	17.6763864	19.345625	17.5172577	19.345625	12.6196883292
19.356875	17.7354156	19.356875	17.51056332	19.356875	12.6690379998
19.368125	17.728572	19.368125	17.4888504	19.368125	12.6509672616
19.379375	17.7255432	19.379375	17.44794168	19.379375	12.6504552522
19.390625	17.6206032	19.390625	17.3840187	19.390625	12.5744800626
19.401875	17.705286	19.401875	17.42405802	19.401875	12.6297090846
19.413125	17.6921232	19.413125	17.42378064	19.413125	12.6196955406
19.424375	17.6793408	19.424375	17.41115364	19.424375	12.6243819204
19.435625	17.6036688	19.435625	17.29031394	19.435625	12.5581132752
19.446875	17.6751972	19.446875	17.36250726	19.446875	12.6263104548
19.458125	17.6626008	19.458125	17.3583507	19.458125	12.6139562964
19.469375	17.658582	19.469375	17.34209154	19.469375	12.6258715896
19.480625	17.6014728	19.480625	17.25394266	19.480625	12.573008937
19.491875	17.681154	19.491875	17.36206842	19.491875	12.634182213
19.503125	17.6915664	19.503125	17.34005742	19.503125	12.6369472698
19.514375	17.6900508	19.514375	17.27557968	19.514375	12.6439351164
19.525625	17.6109324	19.525625	17.35008588	19.525625	12.5857803264
19.536875	17.694372	19.536875	17.3545419	19.536875	12.6728785854
19.548125	17.7177672	19.548125	17.3728269	19.548125	12.6779409882
19.559375	17.7514632	19.559375	17.3006115	19.559375	12.6977167074
19.570625	17.6851704	19.570625	17.3995782	19.570625	12.6612589596
19.581875	17.7532908	19.581875	17.39978658	19.581875	12.7346596794
19.593125	17.7847332	19.593125	17.42787372	19.593125	12.7471395222
19.604375	17.791854	19.604375	17.45364522	19.604375	12.789191256
19.615625	17.7501828	19.615625	17.37643284	19.615625	12.7362070398
19.626875	17.8303776	19.626875	17.48535486	19.626875	12.8037500424
19.638125	17.8459176	19.638125	17.4882156	19.638125	12.8170087164
19.649375	17.8837128	19.649375	17.50863132	19.649375	12.8460809604
19.660625	17.8490196	19.660625	17.44071738	19.660625	12.8044258536
19.671875	17.9108796	19.671875	17.54468796	19.671875	12.8724046308
19.683125	17.941128	19.683125	17.55430794	19.683125	12.8868006456
19.694375	17.9426736	19.694375	17.54278218	19.694375	12.9003024468
19.705625	17.90286	19.705625	17.62836702	19.705625	12.8676368652
19.716875	17.9707932	19.716875	17.59051362	19.716875	12.9434142564
19.728125	17.9662824	19.728125	17.62587336	19.728125	12.9331071054
19.739375	17.9910864	19.739375	17.56133352	19.739375	12.9483200688
19.750625	17.9068008	19.750625	17.64236436	19.750625	12.8792946084
19.761875	17.9636256	19.761875	17.63501172	19.761875	12.9287462688
19.773125	17.965632	19.773125	17.63055984	19.773125	12.9084121812
19.784375	17.924544	19.784375	17.6347164	19.784375	12.8902909632
19.795625	17.86671	19.795625	17.54714298	19.795625	12.8433612324
19.806875	17.912274	19.806875	17.6104629	19.806875	12.8765099778
19.818125	17.8976616	19.818125	17.6092899	19.818125	12.8527412034
19.829375	17.8878816	19.829375	17.5613763	19.829375	12.8394021738
19.840625	17.8028472	19.840625	17.5041891	19.840625	12.7527077532
19.851875	17.8547352	19.851875	17.53151586	19.851875	12.7896115776
19.863125	17.8378416	19.863125	17.4858765	19.863125	12.7834159548
19.874375	17.7946884	19.874375	17.40823356	19.874375	12.7638287622
19.885625	17.7260064	19.885625	17.46270354	19.885625	12.689679087
19.896875	17.7851496	19.896875	17.41959648	19.896875	12.7322840382
19.908125	17.7706404	19.908125	17.40638298	19.908125	12.7080279792
19.919375	17.7606084	19.919375	17.2769514	19.919375	12.6946456812
19.930625	17.6555688	19.930625	17.33853804	19.930625	12.6176959224
19.941875	17.724144	19.941875	17.32756428	19.941875	12.677120949
19.953125	17.7272052	19.953125	17.31577908	19.953125	12.6733998666
19.964375	17.6997756	19.964375	17.24779614	19.964375	12.6681489372
19.975625	17.6410164	19.975625	17.19332202	19.975625	12.6080491296
19.986875	17.6853564	19.986875	17.23570182	19.986875	12.6630422358
19.998125	17.7090972	19.998125	17.23768212	19.998125	12.6433983822
20.009375	17.7021432	20.009375	17.235717	20.009375	12.6483000738
20.020625	17.6286564	20.020625	17.1289809	20.020625	12.5777293134
20.031875	17.7042756	20.031875	17.18932554	20.031875	12.637952745
20.043125	17.6910624	20.043125	17.18281608	20.043125	12.6559544598
20.054375	17.7030288	20.054375	17.11250922	20.054375	12.643727016
20.065625	17.6609076	20.065625	17.18661522	20.065625	12.5860595106
20.076875	17.7312972	20.076875	17.18537598	20.076875	12.6640095936
20.088125	17.7228912	20.088125	17.1611211	20.088125	12.6829024314
20.099375	17.7674676	20.099375	17.11394028	20.099375	12.6882852264
20.110625	17.7175236	20.110625	17.18243658	20.110625	12.6316056828
20.121875	17.785008	20.121875	17.19237672	20.121875	12.7115687766
20.133125	17.7822984	20.133125	17.20734006	20.133125	12.696056025
20.144375	17.8072248	20.144375	17.19521676	20.144375	12.752583099
20.155625	17.754366	20.155625	17.15543688	20.155625	12.7054380564
20.166875	17.8808916	20.166875	17.23866606	20.166875	12.762339093
20.178125	17.8889076	20.178125	17.2503036	20.178125	12.8040786762
20.189375	17.9078292	20.189375	17.28878352	20.189375	12.8056301574
20.200625	17.8757124	20.200625	17.22431958	20.200625	12.7882321398
20.211875	17.9626704	20.211875	17.3346285	20.211875	12.8888260188
20.223125	17.9829468	20.223125	17.35043364	20.223125	12.917538723
20.234375	18.0351288	20.234375	17.36239272	20.234375	12.9482211696
20.245625	17.9724876	20.245625	17.32257834	20.245625	12.893802915
20.256875	18.1045428	20.256875	17.45543922	20.256875	13.0156817562
20.268125	18.1232436	20.268125	17.47179912	20.268125	13.0186250376
20.279375	18.1786068	20.279375	17.43681888	20.279375	13.0938955704
20.290625	18.1643196	20.290625	17.56676382	20.290625	13.0392836382
20.301875	18.2767608	20.301875	17.52376164	20.301875	13.1215842558
20.313125	18.2798076	20.313125	17.62606518	20.313125	13.1825401596
20.324375	18.291108	20.324375	17.68158948	20.324375	13.231770327
20.335625	18.2702448	20.335625	17.61971166	20.335625	13.1906632866
20.346875	18.4164168	20.346875	17.78622798	20.346875	13.3098574266
20.358125	18.4240536	20.358125	17.77418334	20.358125	13.343124645
20.369375	18.5209812	20.369375	17.9151531	20.369375	13.4219411262
20.380625	18.4760136	20.380625	17.83073574	20.380625	13.3909640424
20.391875	18.621732	20.391875	17.956215	20.391875	13.5410580012
20.403125	18.6338868	20.403125	17.96804574	20.403125	13.610049465
20.414375	18.7106172	20.414375	18.04996944	20.414375	13.6085731884
20.425625	18.7384752	20.425625	18.08148588	20.425625	13.609431345
20.436875	18.9053616	20.436875	18.0906753	20.436875	13.7482167984
20.448125	18.8653392	20.448125	18.2399844	20.448125	13.8636259836
20.459375	18.9914052	20.459375	18.21577092	20.459375	13.7387811966
20.470625	18.8310456	20.470625	18.32962506	20.470625	13.9129272348
20.481875	19.1158632	20.481875	18.42416886	20.481875	14.0162171472
20.493125	19.2039624	20.493125	18.57913182	20.493125	14.0800205238
20.504375	19.29696	20.504375	18.62578548	20.504375	14.1952741488
20.515625	19.4789652	20.515625	18.51551934	20.515625	14.1486308136
20.526875	19.4742384	20.526875	18.9509949	20.526875	14.3328810534
20.538125	19.2761148	20.538125	18.70394454	20.538125	14.3505118962
20.549375	19.3822116	20.549375	19.10090292	20.549375	14.647878096
20.560625	19.5977544	20.560625	18.74022198	20.560625	14.4198546582
20.571875	19.6083024	20.571875	19.4023446	20.571875	14.5972241922
20.583125	19.7029668	20.583125	19.34876886	20.583125	14.7875567328
20.594375	19.6633896	20.594375	19.465659	20.594375	14.860882248
20.605625	19.7681124	20.605625	19.28285592	20.605625	14.9738684028
20.616875	19.934274	20.616875	19.62214962	20.616875	15.600200127
20.628125	19.7797296	20.628125	19.87013424	20.628125	14.9465001096
20.639375	20.276988	20.639375	19.8851997	20.639375	15.454524696
20.650625	20.0550924	20.650625	19.67148738	20.650625	15.3797362968
20.661875	20.7785988	20.661875	20.40338004	20.661875	--
20.673125	20.6884524	20.673125	20.2997034	20.673125	15.666153531
20.684375	20.5967904	20.684375	20.19428382	20.684375	--
20.695625	19.8262536	20.695625	21.02107908	20.695625	15.5074687344
20.706875	--	20.706875	20.91217362	20.706875	--
20.718125	20.01297	20.718125	20.21226246	20.718125	--
20.729375	--	20.729375	20.6891325	20.729375	--
20.740625	20.6281356	20.740625	19.9857327	20.740625	--
20.751875	--	20.751875	--	20.751875	--
20.763125	--	20.763125	19.75222704	20.763125	--
20.774375	--	20.774375	--	20.774375	--
20.785625	20.2159848	20.785625	--	20.785625	--
20.796875	20.1091536	20.796875	--	20.796875	--
20.808125	--	20.808125	--	20.808125	--
20.819375	19.8909384	20.819375	--	20.819375	--
20.830625	--	20.830625	19.5990981	20.830625	--
20.841875	--	20.841875	--	20.841875	--
20.853125	--	20.853125	--	20.853125	--
20.864375	19.436292	20.864375	--	20.864375	--
20.875625	--	20.875625	19.06926504	20.875625	--
20.886875	--	20.886875	--	20.886875	--
20.898125	--	20.898125	--	20.898125	--
20.909375	--	20.909375	--	20.909375	--
20.920625	18.8338272	20.920625	--	20.920625	--
20.931875	--	20.931875	--	20.931875	--
20.943125	--	20.943125	--	20.943125	--
20.954375	--	20.954375	--	20.954375	--
20.965625	--	20.965625	--	20.965625	--
20.976875	--	20.976875	--	20.976875	--
20.988125	18.0607632	20.988125	--	20.988125	--
20.999375	--	20.999375	--	20.999375	--
21.010625	--	21.010625	--	21.010625	--
21.021875	--	21.021875	--	21.021875	--
21.033125	--	21.033125	--	21.033125	--
21.044375	--	21.044375	--	21.044375	--
21.055625	--	21.055625	--	21.055625	--
21.066875	--	21.066875	--	21.066875	--
21.078125	--	21.078125	--	21.078125	--
21.089375	--	21.089375	--	21.089375	--
21.100625	--	21.100625	--	21.100625	--
21.111875	--	21.111875	--	21.111875	--
21.123125	16.3506324	21.123125	--	21.123125	--
21.134375	16.1982504	21.134375	--	21.134375	--
21.145625	--	21.145625	--	21.145625	--
21.156875	--	21.156875	--	21.156875	--
21.168125	--	21.168125	--	21.168125	--
21.179375	--	21.179375	--	21.179375	--
21.190625	--	21.190625	--	21.190625	--
21.201875	--	21.201875	--	21.201875	--
21.213125	--	21.213125	--	21.213125	--
21.224375	--	21.224375	--	21.224375	--
21.235625	--	21.235625	--	21.235625	--
21.246875	--	21.246875	--	21.246875	--
21.258125	14.4218136	21.258125	--	21.258125	--
21.269375	--	21.269375	--	21.269375	--
21.280625	--	21.280625	--	21.280625	--
21.291875	--	21.291875	--	21.291875	--
21.303125	13.7302752	21.303125	--	21.303125	--
21.314375	--	21.314375	--	21.314375	--
21.325625	--	21.325625	--	21.325625	--
21.336875	--	21.336875	--	21.336875	--
21.348125	--	21.348125	--	21.348125	--
21.359375	--	21.359375	--	21.359375	--
21.370625	--	21.370625	--	21.370625	--
21.381875	--	21.381875	--	21.381875	--
21.393125	--	21.393125	--	21.393125	--
21.404375	--	21.404375	--	21.404375	--
21.415625	--	21.415625	--	21.415625	--
21.426875	--	21.426875	--	21.426875	--
21.438125	--	21.438125	--	21.438125	--
21.449375	--	21.449375	--	21.449375	--
21.460625	--	21.460625	--	21.460625	--
21.471875	--	21.471875	--	21.471875	--
21.483125	--	21.483125	--	21.483125	--
[truncated: 1 more rows]
