# Supplementary material for: Exploration of the selective binding mechanism of protein kinase Aurora A selectivity via a comprehensive molecular modeling study
Source: PeerJ. 2019 Oct 22;7:e7832. doi: 10.7717/peerj.7832 (PMC6814069; doi:10.7717/peerj.7832)
Supplement: Data S1 — The raw data are corresponding to figure order. pse and pdb format files can be opened in PyMol 1.8. cdx files can be opened in Chemdraw 16.0. csv files can be opened in Excel. [file peerj-07-7832-s004.zip › Raw-data/Figure 13/Figure 13B.pdb]

CRYST1   71.495   75.764   82.506  90.00  90.00  90.00 P 1           1
ATOM      1  N   TRP     1      63.988  46.448  43.975  1.00  0.00           N  
ATOM      2  H1  TRP     1      63.413  47.128  43.500  1.00  0.00           H  
ATOM      3  H2  TRP     1      64.961  46.505  43.712  1.00  0.00           H  
ATOM      4  H3  TRP     1      63.897  46.612  44.968  1.00  0.00           H  
ATOM      5  CA  TRP     1      63.495  45.093  43.681  1.00  0.00           C  
ATOM      6  HA  TRP     1      63.733  44.274  44.360  1.00  0.00           H  
ATOM      7  CB  TRP     1      61.990  45.188  43.605  1.00  0.00           C  
ATOM      8  HB2 TRP     1      61.720  45.952  42.876  1.00  0.00           H  
ATOM      9  HB3 TRP     1      61.487  44.330  43.159  1.00  0.00           H  
ATOM     10  CG  TRP     1      61.132  45.467  44.834  1.00  0.00           C  
ATOM     11  CD1 TRP     1      60.293  46.439  45.077  1.00  0.00           C  
ATOM     12  HD1 TRP     1      60.033  47.278  44.449  1.00  0.00           H  
ATOM     13  NE1 TRP     1      59.632  46.204  46.285  1.00  0.00           N  
ATOM     14  HE1 TRP     1      58.976  46.884  46.644  1.00  0.00           H  
ATOM     15  CE2 TRP     1      59.974  44.994  46.810  1.00  0.00           C  
ATOM     16  CZ2 TRP     1      59.658  44.335  48.001  1.00  0.00           C  
ATOM     17  HZ2 TRP     1      58.828  44.782  48.529  1.00  0.00           H  
ATOM     18  CH2 TRP     1      60.267  43.160  48.352  1.00  0.00           C  
ATOM     19  HH2 TRP     1      59.847  42.475  49.074  1.00  0.00           H  
ATOM     20  CZ3 TRP     1      61.369  42.685  47.612  1.00  0.00           C  
ATOM     21  HZ3 TRP     1      61.829  41.767  47.947  1.00  0.00           H  
ATOM     22  CE3 TRP     1      61.747  43.370  46.465  1.00  0.00           C  
ATOM     23  HE3 TRP     1      62.530  42.965  45.842  1.00  0.00           H  
ATOM     24  CD2 TRP     1      61.041  44.558  45.985  1.00  0.00           C  
ATOM     25  C   TRP     1      63.940  44.807  42.305  1.00  0.00           C  
ATOM     26  O   TRP     1      63.884  45.721  41.487  1.00  0.00           O  
ATOM     27  N   ALA     2      64.276  43.582  42.063  1.00  0.00           N  
ATOM     28  H   ALA     2      64.406  43.017  42.889  1.00  0.00           H  
ATOM     29  CA  ALA     2      64.634  42.916  40.806  1.00  0.00           C  
ATOM     30  HA  ALA     2      63.967  43.275  40.023  1.00  0.00           H  
ATOM     31  CB  ALA     2      66.080  43.317  40.371  1.00  0.00           C  
ATOM     32  HB1 ALA     2      66.847  42.645  40.756  1.00  0.00           H  
ATOM     33  HB2 ALA     2      66.232  43.409  39.295  1.00  0.00           H  
ATOM     34  HB3 ALA     2      66.227  44.374  40.591  1.00  0.00           H  
ATOM     35  C   ALA     2      64.505  41.366  40.858  1.00  0.00           C  
ATOM     36  O   ALA     2      64.479  40.764  41.919  1.00  0.00           O  
ATOM     37  N   LEU     3      64.583  40.644  39.695  1.00  0.00           N  
ATOM     38  H   LEU     3      64.812  41.137  38.844  1.00  0.00           H  
ATOM     39  CA  LEU     3      64.331  39.144  39.713  1.00  0.00           C  
ATOM     40  HA  LEU     3      63.509  38.894  40.383  1.00  0.00           H  
ATOM     41  CB  LEU     3      64.027  38.666  38.271  1.00  0.00           C  
ATOM     42  HB2 LEU     3      63.174  39.193  37.843  1.00  0.00           H  
ATOM     43  HB3 LEU     3      64.922  38.736  37.652  1.00  0.00           H  
ATOM     44  CG  LEU     3      63.435  37.211  38.313  1.00  0.00           C  
ATOM     45  HG  LEU     3      64.232  36.564  38.679  1.00  0.00           H  
ATOM     46  CD1 LEU     3      62.194  37.087  39.127  1.00  0.00           C  
ATOM     47 HD11 LEU     3      61.842  36.063  39.000  1.00  0.00           H  
ATOM     48 HD12 LEU     3      62.488  37.215  40.169  1.00  0.00           H  
ATOM     49 HD13 LEU     3      61.439  37.859  38.977  1.00  0.00           H  
ATOM     50  CD2 LEU     3      63.180  36.574  36.893  1.00  0.00           C  
ATOM     51 HD21 LEU     3      64.078  36.171  36.425  1.00  0.00           H  
ATOM     52 HD22 LEU     3      62.607  35.648  36.945  1.00  0.00           H  
ATOM     53 HD23 LEU     3      62.723  37.257  36.178  1.00  0.00           H  
ATOM     54  C   LEU     3      65.538  38.391  40.375  1.00  0.00           C  
ATOM     55  O   LEU     3      65.415  37.248  40.743  1.00  0.00           O  
ATOM     56  N   GLU     4      66.632  39.078  40.506  1.00  0.00           N  
ATOM     57  H   GLU     4      66.588  40.076  40.359  1.00  0.00           H  
ATOM     58  CA  GLU     4      67.922  38.620  41.050  1.00  0.00           C  
ATOM     59  HA  GLU     4      68.107  37.642  40.606  1.00  0.00           H  
ATOM     60  CB  GLU     4      69.048  39.578  40.700  1.00  0.00           C  
ATOM     61  HB2 GLU     4      68.799  40.565  41.088  1.00  0.00           H  
ATOM     62  HB3 GLU     4      69.933  39.320  41.281  1.00  0.00           H  
ATOM     63  CG  GLU     4      69.370  39.761  39.226  1.00  0.00           C  
ATOM     64  HG2 GLU     4      68.456  40.062  38.715  1.00  0.00           H  
ATOM     65  HG3 GLU     4      70.122  40.550  39.230  1.00  0.00           H  
ATOM     66  CD  GLU     4      69.908  38.516  38.622  1.00  0.00           C  
ATOM     67  OE1 GLU     4      69.993  38.287  37.385  1.00  0.00           O  
ATOM     68  OE2 GLU     4      70.284  37.561  39.393  1.00  0.00           O  
ATOM     69  C   GLU     4      67.784  38.550  42.630  1.00  0.00           C  
ATOM     70  O   GLU     4      68.612  37.954  43.404  1.00  0.00           O  
ATOM     71  N   ASP     5      66.782  39.154  43.202  1.00  0.00           N  
ATOM     72  H   ASP     5      66.120  39.620  42.599  1.00  0.00           H  
ATOM     73  CA  ASP     5      66.432  39.097  44.608  1.00  0.00           C  
ATOM     74  HA  ASP     5      67.360  38.886  45.140  1.00  0.00           H  
ATOM     75  CB  ASP     5      65.731  40.440  45.039  1.00  0.00           C  
ATOM     76  HB2 ASP     5      64.706  40.340  44.682  1.00  0.00           H  
ATOM     77  HB3 ASP     5      65.580  40.496  46.117  1.00  0.00           H  
ATOM     78  CG  ASP     5      66.358  41.729  44.600  1.00  0.00           C  
ATOM     79  OD1 ASP     5      67.597  41.772  44.600  1.00  0.00           O  
ATOM     80  OD2 ASP     5      65.654  42.725  44.356  1.00  0.00           O  
ATOM     81  C   ASP     5      65.485  37.953  44.936  1.00  0.00           C  
ATOM     82  O   ASP     5      65.331  37.704  46.145  1.00  0.00           O  
ATOM     83  N   PHE     6      64.844  37.368  43.903  1.00  0.00           N  
ATOM     84  H   PHE     6      65.282  37.450  42.997  1.00  0.00           H  
ATOM     85  CA  PHE     6      63.897  36.252  44.053  1.00  0.00           C  
ATOM     86  HA  PHE     6      63.552  36.147  45.082  1.00  0.00           H  
ATOM     87  CB  PHE     6      62.534  36.643  43.417  1.00  0.00           C  
ATOM     88  HB2 PHE     6      62.745  36.990  42.406  1.00  0.00           H  
ATOM     89  HB3 PHE     6      61.926  35.750  43.272  1.00  0.00           H  
ATOM     90  CG  PHE     6      61.874  37.776  44.080  1.00  0.00           C  
ATOM     91  CD1 PHE     6      61.961  39.026  43.517  1.00  0.00           C  
ATOM     92  HD1 PHE     6      62.454  39.124  42.561  1.00  0.00           H  
ATOM     93  CE1 PHE     6      61.503  40.140  44.218  1.00  0.00           C  
ATOM     94  HE1 PHE     6      61.706  41.101  43.767  1.00  0.00           H  
ATOM     95  CZ  PHE     6      60.888  39.967  45.493  1.00  0.00           C  
ATOM     96  HZ  PHE     6      60.430  40.751  46.078  1.00  0.00           H  
ATOM     97  CE2 PHE     6      60.699  38.671  46.070  1.00  0.00           C  
ATOM     98  HE2 PHE     6      60.253  38.556  47.047  1.00  0.00           H  
ATOM     99  CD2 PHE     6      61.142  37.582  45.254  1.00  0.00           C  
ATOM    100  HD2 PHE     6      61.035  36.558  45.578  1.00  0.00           H  
ATOM    101  C   PHE     6      64.353  34.787  43.638  1.00  0.00           C  
ATOM    102  O   PHE     6      64.890  34.540  42.594  1.00  0.00           O  
ATOM    103  N   GLU     7      63.986  33.804  44.425  1.00  0.00           N  
ATOM    104  H   GLU     7      63.612  34.038  45.334  1.00  0.00           H  
ATOM    105  CA  GLU     7      63.764  32.421  44.034  1.00  0.00           C  
ATOM    106  HA  GLU     7      64.326  32.189  43.129  1.00  0.00           H  
ATOM    107  CB  GLU     7      64.182  31.477  45.108  1.00  0.00           C  
ATOM    108  HB2 GLU     7      65.196  31.811  45.325  1.00  0.00           H  
ATOM    109  HB3 GLU     7      63.593  31.557  46.023  1.00  0.00           H  
ATOM    110  CG  GLU     7      64.228  30.001  44.713  1.00  0.00           C  
ATOM    111  HG2 GLU     7      63.295  29.555  44.367  1.00  0.00           H  
ATOM    112  HG3 GLU     7      64.895  29.935  43.853  1.00  0.00           H  
ATOM    113  CD  GLU     7      64.689  29.139  45.883  1.00  0.00           C  
ATOM    114  OE1 GLU     7      65.191  29.637  46.909  1.00  0.00           O  
ATOM    115  OE2 GLU     7      64.464  27.898  45.782  1.00  0.00           O  
ATOM    116  C   GLU     7      62.262  32.119  43.822  1.00  0.00           C  
ATOM    117  O   GLU     7      61.436  32.691  44.542  1.00  0.00           O  
ATOM    118  N   ILE     8      61.939  31.283  42.862  1.00  0.00           N  
ATOM    119  H   ILE     8      62.682  30.877  42.313  1.00  0.00           H  
ATOM    120  CA  ILE     8      60.580  31.000  42.348  1.00  0.00           C  
ATOM    121  HA  ILE     8      59.805  31.395  43.005  1.00  0.00           H  
ATOM    122  CB  ILE     8      60.454  31.629  40.954  1.00  0.00           C  
ATOM    123  HB  ILE     8      60.806  30.923  40.202  1.00  0.00           H  
ATOM    124  CG2 ILE     8      58.944  31.809  40.502  1.00  0.00           C  
ATOM    125 HG21 ILE     8      58.902  32.381  39.576  1.00  0.00           H  
ATOM    126 HG22 ILE     8      58.583  30.796  40.321  1.00  0.00           H  
ATOM    127 HG23 ILE     8      58.327  32.212  41.305  1.00  0.00           H  
ATOM    128  CG1 ILE     8      61.134  32.955  40.790  1.00  0.00           C  
ATOM    129 HG12 ILE     8      62.144  33.036  41.192  1.00  0.00           H  
ATOM    130 HG13 ILE     8      61.212  33.072  39.709  1.00  0.00           H  
ATOM    131  CD1 ILE     8      60.406  34.190  41.455  1.00  0.00           C  
ATOM    132 HD11 ILE     8      61.021  35.063  41.232  1.00  0.00           H  
ATOM    133 HD12 ILE     8      59.486  34.384  40.904  1.00  0.00           H  
ATOM    134 HD13 ILE     8      60.399  34.013  42.531  1.00  0.00           H  
ATOM    135  C   ILE     8      60.478  29.475  42.235  1.00  0.00           C  
ATOM    136  O   ILE     8      61.467  28.750  42.340  1.00  0.00           O  
ATOM    137  N   GLY     9      59.255  29.075  41.983  1.00  0.00           N  
ATOM    138  H   GLY     9      58.510  29.755  41.930  1.00  0.00           H  
ATOM    139  CA  GLY     9      58.842  27.644  41.792  1.00  0.00           C  
ATOM    140  HA2 GLY     9      59.592  26.956  41.401  1.00  0.00           H  
ATOM    141  HA3 GLY     9      58.465  27.294  42.754  1.00  0.00           H  
ATOM    142  C   GLY     9      57.724  27.570  40.696  1.00  0.00           C  
ATOM    143  O   GLY     9      57.755  28.360  39.759  1.00  0.00           O  
ATOM    144  N   ARG    10      56.775  26.621  40.897  1.00  0.00           N  
ATOM    145  H   ARG    10      56.945  26.014  41.686  1.00  0.00           H  
ATOM    146  CA  ARG    10      55.721  26.159  39.904  1.00  0.00           C  
ATOM    147  HA  ARG    10      56.268  25.810  39.029  1.00  0.00           H  
ATOM    148  CB  ARG    10      55.054  24.877  40.464  1.00  0.00           C  
ATOM    149  HB2 ARG    10      54.421  24.458  39.682  1.00  0.00           H  
ATOM    150  HB3 ARG    10      55.830  24.190  40.802  1.00  0.00           H  
ATOM    151  CG  ARG    10      54.121  25.109  41.701  1.00  0.00           C  
ATOM    152  HG2 ARG    10      53.932  24.090  42.039  1.00  0.00           H  
ATOM    153  HG3 ARG    10      54.617  25.745  42.434  1.00  0.00           H  
ATOM    154  CD  ARG    10      52.746  25.701  41.398  1.00  0.00           C  
ATOM    155  HD2 ARG    10      52.754  26.786  41.291  1.00  0.00           H  
ATOM    156  HD3 ARG    10      52.415  25.242  40.466  1.00  0.00           H  
ATOM    157  NE  ARG    10      51.777  25.448  42.439  1.00  0.00           N  
ATOM    158  HE  ARG    10      52.024  25.387  43.417  1.00  0.00           H  
ATOM    159  CZ  ARG    10      50.523  25.343  42.327  1.00  0.00           C  
ATOM    160  NH1 ARG    10      49.918  25.509  41.187  1.00  0.00           N  
ATOM    161 HH11 ARG    10      50.377  26.002  40.434  1.00  0.00           H  
ATOM    162 HH12 ARG    10      48.918  25.372  41.171  1.00  0.00           H  
ATOM    163  NH2 ARG    10      49.665  25.202  43.339  1.00  0.00           N  
ATOM    164 HH21 ARG    10      49.925  25.229  44.315  1.00  0.00           H  
ATOM    165 HH22 ARG    10      48.703  25.360  43.072  1.00  0.00           H  
ATOM    166  C   ARG    10      54.764  27.311  39.543  1.00  0.00           C  
ATOM    167  O   ARG    10      54.472  28.219  40.393  1.00  0.00           O  
ATOM    168  N   PRO    11      54.179  27.393  38.327  1.00  0.00           N  
ATOM    169  CD  PRO    11      54.476  26.530  37.213  1.00  0.00           C  
ATOM    170  HD2 PRO    11      53.993  25.576  37.422  1.00  0.00           H  
ATOM    171  HD3 PRO    11      55.552  26.449  37.054  1.00  0.00           H  
ATOM    172  CG  PRO    11      53.721  27.043  36.046  1.00  0.00           C  
ATOM    173  HG2 PRO    11      52.870  26.423  35.767  1.00  0.00           H  
ATOM    174  HG3 PRO    11      54.392  27.167  35.196  1.00  0.00           H  
ATOM    175  CB  PRO    11      53.047  28.325  36.497  1.00  0.00           C  
ATOM    176  HB2 PRO    11      52.050  28.512  36.096  1.00  0.00           H  
ATOM    177  HB3 PRO    11      53.714  29.098  36.116  1.00  0.00           H  
ATOM    178  CA  PRO    11      53.098  28.388  37.950  1.00  0.00           C  
ATOM    179  HA  PRO    11      53.413  29.386  38.254  1.00  0.00           H  
ATOM    180  C   PRO    11      51.773  28.182  38.615  1.00  0.00           C  
ATOM    181  O   PRO    11      51.379  27.003  38.832  1.00  0.00           O  
ATOM    182  N   LEU    12      51.133  29.305  38.972  1.00  0.00           N  
ATOM    183  H   LEU    12      51.693  30.144  38.931  1.00  0.00           H  
ATOM    184  CA  LEU    12      49.879  29.405  39.546  1.00  0.00           C  
ATOM    185  HA  LEU    12      49.624  28.461  40.027  1.00  0.00           H  
ATOM    186  CB  LEU    12      49.963  30.532  40.596  1.00  0.00           C  
ATOM    187  HB2 LEU    12      50.318  31.406  40.048  1.00  0.00           H  
ATOM    188  HB3 LEU    12      48.934  30.679  40.922  1.00  0.00           H  
ATOM    189  CG  LEU    12      50.946  30.334  41.823  1.00  0.00           C  
ATOM    190  HG  LEU    12      51.910  30.129  41.357  1.00  0.00           H  
ATOM    191  CD1 LEU    12      51.006  31.553  42.774  1.00  0.00           C  
ATOM    192 HD11 LEU    12      50.060  31.819  43.247  1.00  0.00           H  
ATOM    193 HD12 LEU    12      51.764  31.332  43.526  1.00  0.00           H  
ATOM    194 HD13 LEU    12      51.468  32.437  42.335  1.00  0.00           H  
ATOM    195  CD2 LEU    12      50.557  29.110  42.715  1.00  0.00           C  
ATOM    196 HD21 LEU    12      49.642  28.690  42.298  1.00  0.00           H  
ATOM    197 HD22 LEU    12      51.384  28.402  42.760  1.00  0.00           H  
ATOM    198 HD23 LEU    12      50.338  29.435  43.733  1.00  0.00           H  
ATOM    199  C   LEU    12      48.757  29.734  38.497  1.00  0.00           C  
ATOM    200  O   LEU    12      47.576  29.475  38.729  1.00  0.00           O  
ATOM    201  N   GLY    13      49.084  30.387  37.393  1.00  0.00           N  
ATOM    202  H   GLY    13      50.046  30.691  37.347  1.00  0.00           H  
ATOM    203  CA  GLY    13      48.246  31.077  36.405  1.00  0.00           C  
ATOM    204  HA2 GLY    13      47.449  30.454  35.998  1.00  0.00           H  
ATOM    205  HA3 GLY    13      47.637  31.816  36.927  1.00  0.00           H  
ATOM    206  C   GLY    13      48.899  31.678  35.121  1.00  0.00           C  
ATOM    207  O   GLY    13      50.120  31.735  34.934  1.00  0.00           O  
ATOM    208  N   LYS    14      48.036  32.023  34.167  1.00  0.00           N  
ATOM    209  H   LYS    14      47.055  31.941  34.393  1.00  0.00           H  
ATOM    210  CA  LYS    14      48.345  32.517  32.752  1.00  0.00           C  
ATOM    211  HA  LYS    14      49.159  33.238  32.830  1.00  0.00           H  
ATOM    212  CB  LYS    14      48.922  31.435  31.832  1.00  0.00           C  
ATOM    213  HB2 LYS    14      49.066  31.999  30.911  1.00  0.00           H  
ATOM    214  HB3 LYS    14      49.896  31.110  32.198  1.00  0.00           H  
ATOM    215  CG  LYS    14      47.924  30.287  31.646  1.00  0.00           C  
ATOM    216  HG2 LYS    14      47.509  29.818  32.539  1.00  0.00           H  
ATOM    217  HG3 LYS    14      47.035  30.663  31.139  1.00  0.00           H  
ATOM    218  CD  LYS    14      48.538  29.187  30.690  1.00  0.00           C  
ATOM    219  HD2 LYS    14      49.363  28.791  31.282  1.00  0.00           H  
ATOM    220  HD3 LYS    14      47.872  28.337  30.539  1.00  0.00           H  
ATOM    221  CE  LYS    14      49.118  29.731  29.452  1.00  0.00           C  
ATOM    222  HE2 LYS    14      49.659  30.630  29.748  1.00  0.00           H  
ATOM    223  HE3 LYS    14      49.806  29.014  29.005  1.00  0.00           H  
ATOM    224  NZ  LYS    14      48.122  29.948  28.453  1.00  0.00           N  
ATOM    225  HZ1 LYS    14      48.535  30.463  27.689  1.00  0.00           H  
ATOM    226  HZ2 LYS    14      47.723  29.078  28.132  1.00  0.00           H  
ATOM    227  HZ3 LYS    14      47.388  30.530  28.831  1.00  0.00           H  
ATOM    228  C   LYS    14      47.184  33.259  32.126  1.00  0.00           C  
ATOM    229  O   LYS    14      46.060  32.887  32.363  1.00  0.00           O  
ATOM    230  N   GLY    15      47.409  34.274  31.300  1.00  0.00           N  
ATOM    231  H   GLY    15      48.370  34.580  31.335  1.00  0.00           H  
ATOM    232  CA  GLY    15      46.513  35.066  30.510  1.00  0.00           C  
ATOM    233  HA2 GLY    15      45.802  34.363  30.077  1.00  0.00           H  
ATOM    234  HA3 GLY    15      46.009  35.808  31.130  1.00  0.00           H  
ATOM    235  C   GLY    15      47.285  35.845  29.418  1.00  0.00           C  
ATOM    236  O   GLY    15      48.342  35.550  28.959  1.00  0.00           O  
ATOM    237  N   LYS    16      46.554  36.906  28.935  1.00  0.00           N  
ATOM    238  H   LYS    16      45.678  37.074  29.410  1.00  0.00           H  
ATOM    239  CA  LYS    16      46.711  37.443  27.592  1.00  0.00           C  
ATOM    240  HA  LYS    16      46.503  36.629  26.897  1.00  0.00           H  
ATOM    241  CB  LYS    16      45.601  38.522  27.449  1.00  0.00           C  
ATOM    242  HB2 LYS    16      44.678  37.942  27.409  1.00  0.00           H  
ATOM    243  HB3 LYS    16      45.500  39.106  28.363  1.00  0.00           H  
ATOM    244  CG  LYS    16      45.642  39.438  26.178  1.00  0.00           C  
ATOM    245  HG2 LYS    16      46.514  40.072  26.339  1.00  0.00           H  
ATOM    246  HG3 LYS    16      45.696  38.813  25.287  1.00  0.00           H  
ATOM    247  CD  LYS    16      44.434  40.388  26.020  1.00  0.00           C  
ATOM    248  HD2 LYS    16      44.410  41.172  26.777  1.00  0.00           H  
ATOM    249  HD3 LYS    16      44.672  40.939  25.110  1.00  0.00           H  
ATOM    250  CE  LYS    16      43.056  39.754  25.849  1.00  0.00           C  
ATOM    251  HE2 LYS    16      43.157  39.224  24.902  1.00  0.00           H  
ATOM    252  HE3 LYS    16      42.695  38.966  26.510  1.00  0.00           H  
ATOM    253  NZ  LYS    16      41.959  40.713  25.822  1.00  0.00           N  
ATOM    254  HZ1 LYS    16      42.116  41.495  25.202  1.00  0.00           H  
ATOM    255  HZ2 LYS    16      41.113  40.236  25.544  1.00  0.00           H  
ATOM    256  HZ3 LYS    16      41.977  41.075  26.764  1.00  0.00           H  
ATOM    257  C   LYS    16      48.124  37.970  27.197  1.00  0.00           C  
ATOM    258  O   LYS    16      48.480  38.002  26.028  1.00  0.00           O  
ATOM    259  N   PHE    17      48.964  38.327  28.226  1.00  0.00           N  
ATOM    260  H   PHE    17      48.583  38.285  29.160  1.00  0.00           H  
ATOM    261  CA  PHE    17      50.299  38.787  28.073  1.00  0.00           C  
ATOM    262  HA  PHE    17      50.660  38.347  27.143  1.00  0.00           H  
ATOM    263  CB  PHE    17      50.486  40.295  27.862  1.00  0.00           C  
ATOM    264  HB2 PHE    17      50.528  40.691  28.877  1.00  0.00           H  
ATOM    265  HB3 PHE    17      51.381  40.571  27.306  1.00  0.00           H  
ATOM    266  CG  PHE    17      49.290  41.042  27.302  1.00  0.00           C  
ATOM    267  CD1 PHE    17      49.093  41.104  25.926  1.00  0.00           C  
ATOM    268  HD1 PHE    17      49.544  40.382  25.262  1.00  0.00           H  
ATOM    269  CE1 PHE    17      48.289  42.114  25.365  1.00  0.00           C  
ATOM    270  HE1 PHE    17      48.193  42.286  24.303  1.00  0.00           H  
ATOM    271  CZ  PHE    17      47.426  42.698  26.273  1.00  0.00           C  
ATOM    272  HZ  PHE    17      46.678  43.373  25.884  1.00  0.00           H  
ATOM    273  CE2 PHE    17      47.498  42.648  27.666  1.00  0.00           C  
ATOM    274  HE2 PHE    17      46.744  43.105  28.290  1.00  0.00           H  
ATOM    275  CD2 PHE    17      48.437  41.760  28.205  1.00  0.00           C  
ATOM    276  HD2 PHE    17      48.517  41.677  29.279  1.00  0.00           H  
ATOM    277  C   PHE    17      51.314  38.271  29.061  1.00  0.00           C  
ATOM    278  O   PHE    17      52.500  38.674  29.092  1.00  0.00           O  
ATOM    279  N   GLY    18      50.859  37.390  29.984  1.00  0.00           N  
ATOM    280  H   GLY    18      49.896  37.087  29.973  1.00  0.00           H  
ATOM    281  CA  GLY    18      51.715  36.919  31.043  1.00  0.00           C  
ATOM    282  HA2 GLY    18      52.723  36.700  30.689  1.00  0.00           H  
ATOM    283  HA3 GLY    18      51.889  37.767  31.704  1.00  0.00           H  
ATOM    284  C   GLY    18      51.243  35.753  31.842  1.00  0.00           C  
ATOM    285  O   GLY    18      50.186  35.159  31.778  1.00  0.00           O  
ATOM    286  N   ASN    19      52.094  35.382  32.814  1.00  0.00           N  
ATOM    287  H   ASN    19      52.879  35.989  33.000  1.00  0.00           H  
ATOM    288  CA  ASN    19      52.125  34.226  33.617  1.00  0.00           C  
ATOM    289  HA  ASN    19      51.153  33.755  33.469  1.00  0.00           H  
ATOM    290  CB  ASN    19      53.256  33.328  33.210  1.00  0.00           C  
ATOM    291  HB2 ASN    19      54.164  33.929  33.258  1.00  0.00           H  
ATOM    292  HB3 ASN    19      53.296  32.473  33.885  1.00  0.00           H  
ATOM    293  CG  ASN    19      53.161  32.785  31.777  1.00  0.00           C  
ATOM    294  OD1 ASN    19      52.239  32.097  31.367  1.00  0.00           O  
ATOM    295  ND2 ASN    19      54.150  33.115  30.918  1.00  0.00           N  
ATOM    296 HD21 ASN    19      54.004  32.901  29.942  1.00  0.00           H  
ATOM    297 HD22 ASN    19      54.946  33.599  31.308  1.00  0.00           H  
ATOM    298  C   ASN    19      52.268  34.645  35.125  1.00  0.00           C  
ATOM    299  O   ASN    19      52.518  35.806  35.446  1.00  0.00           O  
ATOM    300  N   VAL    20      52.086  33.687  36.002  1.00  0.00           N  
ATOM    301  H   VAL    20      51.962  32.770  35.597  1.00  0.00           H  
ATOM    302  CA  VAL    20      52.050  33.763  37.498  1.00  0.00           C  
ATOM    303  HA  VAL    20      52.724  34.560  37.813  1.00  0.00           H  
ATOM    304  CB  VAL    20      50.638  33.751  38.105  1.00  0.00           C  
ATOM    305  HB  VAL    20      50.275  32.727  38.194  1.00  0.00           H  
ATOM    306  CG1 VAL    20      50.844  34.460  39.470  1.00  0.00           C  
ATOM    307 HG11 VAL    20      51.546  33.893  40.081  1.00  0.00           H  
ATOM    308 HG12 VAL    20      51.132  35.505  39.357  1.00  0.00           H  
ATOM    309 HG13 VAL    20      49.863  34.584  39.928  1.00  0.00           H  
ATOM    310  CG2 VAL    20      49.629  34.630  37.316  1.00  0.00           C  
ATOM    311 HG21 VAL    20      49.490  34.308  36.284  1.00  0.00           H  
ATOM    312 HG22 VAL    20      48.655  34.489  37.785  1.00  0.00           H  
ATOM    313 HG23 VAL    20      49.946  35.672  37.266  1.00  0.00           H  
ATOM    314  C   VAL    20      52.753  32.558  38.136  1.00  0.00           C  
ATOM    315  O   VAL    20      52.406  31.458  37.801  1.00  0.00           O  
ATOM    316  N   TYR    21      53.640  32.818  39.104  1.00  0.00           N  
ATOM    317  H   TYR    21      53.683  33.747  39.500  1.00  0.00           H  
ATOM    318  CA  TYR    21      54.492  31.880  39.833  1.00  0.00           C  
ATOM    319  HA  TYR    21      54.000  30.921  39.668  1.00  0.00           H  
ATOM    320  CB  TYR    21      55.907  31.918  39.299  1.00  0.00           C  
ATOM    321  HB2 TYR    21      56.469  32.781  39.656  1.00  0.00           H  
ATOM    322  HB3 TYR    21      56.372  31.048  39.763  1.00  0.00           H  
ATOM    323  CG  TYR    21      55.939  31.759  37.808  1.00  0.00           C  
ATOM    324  CD1 TYR    21      55.927  32.943  36.984  1.00  0.00           C  
ATOM    325  HD1 TYR    21      55.714  33.907  37.422  1.00  0.00           H  
ATOM    326  CE1 TYR    21      56.283  32.741  35.673  1.00  0.00           C  
ATOM    327  HE1 TYR    21      56.277  33.596  35.013  1.00  0.00           H  
ATOM    328  CZ  TYR    21      56.602  31.529  35.086  1.00  0.00           C  
ATOM    329  OH  TYR    21      56.889  31.406  33.734  1.00  0.00           O  
ATOM    330  HH  TYR    21      56.577  32.230  33.355  1.00  0.00           H  
ATOM    331  CE2 TYR    21      56.615  30.361  35.901  1.00  0.00           C  
ATOM    332  HE2 TYR    21      56.666  29.380  35.452  1.00  0.00           H  
ATOM    333  CD2 TYR    21      56.311  30.518  37.269  1.00  0.00           C  
ATOM    334  HD2 TYR    21      56.276  29.622  37.872  1.00  0.00           H  
ATOM    335  C   TYR    21      54.438  32.142  41.372  1.00  0.00           C  
ATOM    336  O   TYR    21      54.573  33.266  41.851  1.00  0.00           O  
ATOM    337  N   LEU    22      54.506  31.041  42.159  1.00  0.00           N  
ATOM    338  H   LEU    22      54.535  30.146  41.692  1.00  0.00           H  
ATOM    339  CA  LEU    22      54.785  31.011  43.617  1.00  0.00           C  
ATOM    340  HA  LEU    22      54.197  31.766  44.138  1.00  0.00           H  
ATOM    341  CB  LEU    22      54.239  29.561  44.012  1.00  0.00           C  
ATOM    342  HB2 LEU    22      53.163  29.666  44.154  1.00  0.00           H  
ATOM    343  HB3 LEU    22      54.344  28.936  43.126  1.00  0.00           H  
ATOM    344  CG  LEU    22      54.724  28.952  45.264  1.00  0.00           C  
ATOM    345  HG  LEU    22      55.804  28.869  45.141  1.00  0.00           H  
ATOM    346  CD1 LEU    22      54.372  29.807  46.473  1.00  0.00           C  
ATOM    347 HD11 LEU    22      54.951  29.392  47.298  1.00  0.00           H  
ATOM    348 HD12 LEU    22      54.677  30.851  46.405  1.00  0.00           H  
ATOM    349 HD13 LEU    22      53.347  29.796  46.844  1.00  0.00           H  
ATOM    350  CD2 LEU    22      54.167  27.520  45.340  1.00  0.00           C  
ATOM    351 HD21 LEU    22      54.552  27.016  46.227  1.00  0.00           H  
ATOM    352 HD22 LEU    22      53.089  27.408  45.220  1.00  0.00           H  
ATOM    353 HD23 LEU    22      54.678  26.926  44.582  1.00  0.00           H  
ATOM    354  C   LEU    22      56.340  31.227  43.988  1.00  0.00           C  
ATOM    355  O   LEU    22      57.234  30.690  43.370  1.00  0.00           O  
ATOM    356  N   ALA    23      56.652  32.198  44.908  1.00  0.00           N  
ATOM    357  H   ALA    23      55.916  32.694  45.390  1.00  0.00           H  
ATOM    358  CA  ALA    23      58.058  32.751  45.118  1.00  0.00           C  
ATOM    359  HA  ALA    23      58.712  32.039  44.613  1.00  0.00           H  
ATOM    360  CB  ALA    23      58.206  34.043  44.411  1.00  0.00           C  
ATOM    361  HB1 ALA    23      57.822  33.942  43.396  1.00  0.00           H  
ATOM    362  HB2 ALA    23      57.459  34.711  44.841  1.00  0.00           H  
ATOM    363  HB3 ALA    23      59.201  34.485  44.451  1.00  0.00           H  
ATOM    364  C   ALA    23      58.512  32.911  46.536  1.00  0.00           C  
ATOM    365  O   ALA    23      57.670  32.788  47.424  1.00  0.00           O  
ATOM    366  N   ARG    24      59.811  33.211  46.814  1.00  0.00           N  
ATOM    367  H   ARG    24      60.484  33.194  46.061  1.00  0.00           H  
ATOM    368  CA  ARG    24      60.200  33.776  48.134  1.00  0.00           C  
ATOM    369  HA  ARG    24      59.359  34.266  48.624  1.00  0.00           H  
ATOM    370  CB  ARG    24      60.605  32.595  49.119  1.00  0.00           C  
ATOM    371  HB2 ARG    24      61.062  33.101  49.969  1.00  0.00           H  
ATOM    372  HB3 ARG    24      59.669  32.101  49.380  1.00  0.00           H  
ATOM    373  CG  ARG    24      61.635  31.652  48.535  1.00  0.00           C  
ATOM    374  HG2 ARG    24      61.234  31.171  47.643  1.00  0.00           H  
ATOM    375  HG3 ARG    24      62.473  32.290  48.253  1.00  0.00           H  
ATOM    376  CD  ARG    24      61.981  30.558  49.483  1.00  0.00           C  
ATOM    377  HD2 ARG    24      62.499  31.019  50.325  1.00  0.00           H  
ATOM    378  HD3 ARG    24      61.077  30.032  49.791  1.00  0.00           H  
ATOM    379  NE  ARG    24      62.871  29.533  48.829  1.00  0.00           N  
ATOM    380  HE  ARG    24      63.358  29.932  48.040  1.00  0.00           H  
ATOM    381  CZ  ARG    24      63.095  28.253  49.155  1.00  0.00           C  
ATOM    382  NH1 ARG    24      62.487  27.748  50.122  1.00  0.00           N  
ATOM    383 HH11 ARG    24      62.116  28.314  50.871  1.00  0.00           H  
ATOM    384 HH12 ARG    24      62.610  26.752  50.235  1.00  0.00           H  
ATOM    385  NH2 ARG    24      63.920  27.561  48.490  1.00  0.00           N  
ATOM    386 HH21 ARG    24      64.395  27.910  47.669  1.00  0.00           H  
ATOM    387 HH22 ARG    24      64.098  26.601  48.749  1.00  0.00           H  
ATOM    388  C   ARG    24      61.370  34.683  47.987  1.00  0.00           C  
ATOM    389  O   ARG    24      62.072  34.570  47.010  1.00  0.00           O  
ATOM    390  N   GLU    25      61.475  35.640  48.887  1.00  0.00           N  
ATOM    391  H   GLU    25      60.799  35.721  49.633  1.00  0.00           H  
ATOM    392  CA  GLU    25      62.567  36.666  48.905  1.00  0.00           C  
ATOM    393  HA  GLU    25      62.645  36.950  47.856  1.00  0.00           H  
ATOM    394  CB  GLU    25      62.189  38.014  49.599  1.00  0.00           C  
ATOM    395  HB2 GLU    25      61.479  38.583  48.999  1.00  0.00           H  
ATOM    396  HB3 GLU    25      61.810  37.807  50.600  1.00  0.00           H  
ATOM    397  CG  GLU    25      63.328  39.085  49.713  1.00  0.00           C  
ATOM    398  HG2 GLU    25      63.815  39.198  48.744  1.00  0.00           H  
ATOM    399  HG3 GLU    25      62.688  39.931  49.962  1.00  0.00           H  
ATOM    400  CD  GLU    25      64.291  38.666  50.829  1.00  0.00           C  
ATOM    401  OE1 GLU    25      65.504  38.783  50.558  1.00  0.00           O  
ATOM    402  OE2 GLU    25      63.849  38.347  51.928  1.00  0.00           O  
ATOM    403  C   GLU    25      63.785  35.985  49.505  1.00  0.00           C  
ATOM    404  O   GLU    25      63.647  35.218  50.436  1.00  0.00           O  
ATOM    405  N   LYS    26      64.971  36.054  48.824  1.00  0.00           N  
ATOM    406  H   LYS    26      64.963  36.584  47.964  1.00  0.00           H  
ATOM    407  CA  LYS    26      66.223  35.302  49.016  1.00  0.00           C  
ATOM    408  HA  LYS    26      66.070  34.257  48.748  1.00  0.00           H  
ATOM    409  CB  LYS    26      67.336  35.911  48.100  1.00  0.00           C  
ATOM    410  HB2 LYS    26      67.207  36.989  48.008  1.00  0.00           H  
ATOM    411  HB3 LYS    26      68.237  35.770  48.698  1.00  0.00           H  
ATOM    412  CG  LYS    26      67.547  35.195  46.734  1.00  0.00           C  
ATOM    413  HG2 LYS    26      67.746  34.141  46.923  1.00  0.00           H  
ATOM    414  HG3 LYS    26      66.704  35.200  46.043  1.00  0.00           H  
ATOM    415  CD  LYS    26      68.810  35.826  46.130  1.00  0.00           C  
ATOM    416  HD2 LYS    26      68.670  36.864  45.830  1.00  0.00           H  
ATOM    417  HD3 LYS    26      69.780  35.599  46.572  1.00  0.00           H  
ATOM    418  CE  LYS    26      69.036  35.031  44.830  1.00  0.00           C  
ATOM    419  HE2 LYS    26      69.353  34.036  45.142  1.00  0.00           H  
ATOM    420  HE3 LYS    26      68.123  34.763  44.298  1.00  0.00           H  
ATOM    421  NZ  LYS    26      70.126  35.655  44.029  1.00  0.00           N  
ATOM    422  HZ1 LYS    26      70.456  35.134  43.229  1.00  0.00           H  
ATOM    423  HZ2 LYS    26      69.875  36.583  43.717  1.00  0.00           H  
ATOM    424  HZ3 LYS    26      70.947  35.958  44.532  1.00  0.00           H  
ATOM    425  C   LYS    26      66.770  35.322  50.449  1.00  0.00           C  
ATOM    426  O   LYS    26      66.879  34.271  51.028  1.00  0.00           O  
ATOM    427  N   GLN    27      67.064  36.463  51.015  1.00  0.00           N  
ATOM    428  H   GLN    27      66.760  37.315  50.565  1.00  0.00           H  
ATOM    429  CA  GLN    27      67.753  36.641  52.298  1.00  0.00           C  
ATOM    430  HA  GLN    27      68.675  36.060  52.321  1.00  0.00           H  
ATOM    431  CB  GLN    27      68.197  38.094  52.402  1.00  0.00           C  
ATOM    432  HB2 GLN    27      67.343  38.771  52.394  1.00  0.00           H  
ATOM    433  HB3 GLN    27      68.884  38.227  53.237  1.00  0.00           H  
ATOM    434  CG  GLN    27      69.191  38.466  51.306  1.00  0.00           C  
ATOM    435  HG2 GLN    27      69.759  37.590  50.991  1.00  0.00           H  
ATOM    436  HG3 GLN    27      68.700  38.792  50.389  1.00  0.00           H  
ATOM    437  CD  GLN    27      70.361  39.456  51.711  1.00  0.00           C  
ATOM    438  OE1 GLN    27      71.506  39.360  51.297  1.00  0.00           O  
ATOM    439  NE2 GLN    27      70.127  40.549  52.422  1.00  0.00           N  
ATOM    440 HE21 GLN    27      70.876  41.143  52.749  1.00  0.00           H  
ATOM    441 HE22 GLN    27      69.235  40.695  52.874  1.00  0.00           H  
ATOM    442  C   GLN    27      66.964  36.263  53.546  1.00  0.00           C  
ATOM    443  O   GLN    27      67.578  35.977  54.570  1.00  0.00           O  
ATOM    444  N   SER    28      65.602  36.368  53.444  1.00  0.00           N  
ATOM    445  H   SER    28      65.261  36.686  52.549  1.00  0.00           H  
ATOM    446  CA  SER    28      64.698  35.983  54.526  1.00  0.00           C  
ATOM    447  HA  SER    28      65.228  35.725  55.442  1.00  0.00           H  
ATOM    448  CB  SER    28      63.900  37.198  54.970  1.00  0.00           C  
ATOM    449  HB2 SER    28      63.502  37.029  55.971  1.00  0.00           H  
ATOM    450  HB3 SER    28      64.537  38.081  54.946  1.00  0.00           H  
ATOM    451  OG  SER    28      62.821  37.512  54.070  1.00  0.00           O  
ATOM    452  HG  SER    28      63.216  37.862  53.268  1.00  0.00           H  
ATOM    453  C   SER    28      63.676  34.839  54.268  1.00  0.00           C  
ATOM    454  O   SER    28      63.000  34.462  55.303  1.00  0.00           O  
ATOM    455  N   LYS    29      63.548  34.350  53.055  1.00  0.00           N  
ATOM    456  H   LYS    29      64.088  34.755  52.304  1.00  0.00           H  
ATOM    457  CA  LYS    29      62.721  33.190  52.681  1.00  0.00           C  
ATOM    458  HA  LYS    29      62.829  33.163  51.597  1.00  0.00           H  
ATOM    459  CB  LYS    29      63.289  31.905  53.205  1.00  0.00           C  
ATOM    460  HB2 LYS    29      63.220  31.884  54.292  1.00  0.00           H  
ATOM    461  HB3 LYS    29      62.656  31.109  52.812  1.00  0.00           H  
ATOM    462  CG  LYS    29      64.751  31.663  52.665  1.00  0.00           C  
ATOM    463  HG2 LYS    29      64.905  30.588  52.754  1.00  0.00           H  
ATOM    464  HG3 LYS    29      64.832  31.977  51.624  1.00  0.00           H  
ATOM    465  CD  LYS    29      65.819  32.352  53.665  1.00  0.00           C  
ATOM    466  HD2 LYS    29      65.935  33.398  53.383  1.00  0.00           H  
ATOM    467  HD3 LYS    29      65.368  32.230  54.649  1.00  0.00           H  
ATOM    468  CE  LYS    29      67.117  31.541  53.706  1.00  0.00           C  
ATOM    469  HE2 LYS    29      67.762  32.013  54.448  1.00  0.00           H  
ATOM    470  HE3 LYS    29      66.872  30.522  54.006  1.00  0.00           H  
ATOM    471  NZ  LYS    29      67.789  31.635  52.392  1.00  0.00           N  
ATOM    472  HZ1 LYS    29      67.441  31.023  51.668  1.00  0.00           H  
ATOM    473  HZ2 LYS    29      67.646  32.584  52.078  1.00  0.00           H  
ATOM    474  HZ3 LYS    29      68.789  31.539  52.494  1.00  0.00           H  
ATOM    475  C   LYS    29      61.241  33.260  52.922  1.00  0.00           C  
ATOM    476  O   LYS    29      60.506  32.317  52.744  1.00  0.00           O  
ATOM    477  N   PHE    30      60.820  34.443  53.297  1.00  0.00           N  
ATOM    478  H   PHE    30      61.489  35.127  53.622  1.00  0.00           H  
ATOM    479  CA  PHE    30      59.378  34.894  53.413  1.00  0.00           C  
ATOM    480  HA  PHE    30      58.936  34.392  54.273  1.00  0.00           H  
ATOM    481  CB  PHE    30      59.408  36.406  53.519  1.00  0.00           C  
ATOM    482  HB2 PHE    30      60.060  36.739  54.326  1.00  0.00           H  
ATOM    483  HB3 PHE    30      59.845  36.737  52.577  1.00  0.00           H  
ATOM    484  CG  PHE    30      58.155  37.212  53.814  1.00  0.00           C  
ATOM    485  CD1 PHE    30      57.461  36.973  55.041  1.00  0.00           C  
ATOM    486  HD1 PHE    30      57.947  36.308  55.740  1.00  0.00           H  
ATOM    487  CE1 PHE    30      56.226  37.605  55.203  1.00  0.00           C  
ATOM    488  HE1 PHE    30      55.750  37.538  56.170  1.00  0.00           H  
ATOM    489  CZ  PHE    30      55.621  38.409  54.186  1.00  0.00           C  
ATOM    490  HZ  PHE    30      54.676  38.874  54.425  1.00  0.00           H  
ATOM    491  CE2 PHE    30      56.248  38.516  52.954  1.00  0.00           C  
ATOM    492  HE2 PHE    30      55.797  38.960  52.079  1.00  0.00           H  
ATOM    493  CD2 PHE    30      57.527  37.934  52.737  1.00  0.00           C  
ATOM    494  HD2 PHE    30      58.086  37.919  51.813  1.00  0.00           H  
ATOM    495  C   PHE    30      58.679  34.629  52.054  1.00  0.00           C  
ATOM    496  O   PHE    30      59.116  34.954  50.930  1.00  0.00           O  
ATOM    497  N   ILE    31      57.606  33.831  52.071  1.00  0.00           N  
ATOM    498  H   ILE    31      57.221  33.584  52.972  1.00  0.00           H  
ATOM    499  CA  ILE    31      56.938  33.232  50.942  1.00  0.00           C  
ATOM    500  HA  ILE    31      57.582  32.972  50.102  1.00  0.00           H  
ATOM    501  CB  ILE    31      56.099  31.960  51.418  1.00  0.00           C  
ATOM    502  HB  ILE    31      55.553  32.195  52.332  1.00  0.00           H  
ATOM    503  CG2 ILE    31      55.083  31.449  50.384  1.00  0.00           C  
ATOM    504 HG21 ILE    31      55.593  31.208  49.452  1.00  0.00           H  
ATOM    505 HG22 ILE    31      54.522  30.593  50.759  1.00  0.00           H  
ATOM    506 HG23 ILE    31      54.376  32.218  50.072  1.00  0.00           H  
ATOM    507  CG1 ILE    31      57.048  30.742  51.696  1.00  0.00           C  
ATOM    508 HG12 ILE    31      57.526  30.523  50.741  1.00  0.00           H  
ATOM    509 HG13 ILE    31      57.817  30.939  52.443  1.00  0.00           H  
ATOM    510  CD1 ILE    31      56.435  29.362  52.172  1.00  0.00           C  
ATOM    511 HD11 ILE    31      57.105  28.575  52.519  1.00  0.00           H  
ATOM    512 HD12 ILE    31      55.709  29.483  52.976  1.00  0.00           H  
ATOM    513 HD13 ILE    31      55.879  28.941  51.334  1.00  0.00           H  
ATOM    514  C   ILE    31      56.017  34.307  50.399  1.00  0.00           C  
ATOM    515  O   ILE    31      55.435  35.013  51.227  1.00  0.00           O  
ATOM    516  N   LEU    32      55.912  34.444  49.072  1.00  0.00           N  
ATOM    517  H   LEU    32      56.537  33.814  48.589  1.00  0.00           H  
ATOM    518  CA  LEU    32      55.267  35.478  48.232  1.00  0.00           C  
ATOM    519  HA  LEU    32      54.371  35.779  48.774  1.00  0.00           H  
ATOM    520  CB  LEU    32      56.277  36.633  47.824  1.00  0.00           C  
ATOM    521  HB2 LEU    32      57.271  36.199  47.717  1.00  0.00           H  
ATOM    522  HB3 LEU    32      56.041  37.054  46.847  1.00  0.00           H  
ATOM    523  CG  LEU    32      56.491  37.782  48.807  1.00  0.00           C  
ATOM    524  HG  LEU    32      56.728  37.343  49.776  1.00  0.00           H  
ATOM    525  CD1 LEU    32      57.730  38.583  48.403  1.00  0.00           C  
ATOM    526 HD11 LEU    32      58.639  38.006  48.570  1.00  0.00           H  
ATOM    527 HD12 LEU    32      57.634  39.021  47.410  1.00  0.00           H  
ATOM    528 HD13 LEU    32      57.877  39.391  49.120  1.00  0.00           H  
ATOM    529  CD2 LEU    32      55.376  38.812  48.884  1.00  0.00           C  
ATOM    530 HD21 LEU    32      54.602  38.380  49.518  1.00  0.00           H  
ATOM    531 HD22 LEU    32      55.666  39.746  49.366  1.00  0.00           H  
ATOM    532 HD23 LEU    32      55.079  39.111  47.879  1.00  0.00           H  
ATOM    533  C   LEU    32      54.719  34.784  46.924  1.00  0.00           C  
ATOM    534  O   LEU    32      54.956  33.610  46.747  1.00  0.00           O  
ATOM    535  N   ALA    33      53.908  35.471  46.084  1.00  0.00           N  
ATOM    536  H   ALA    33      53.654  36.442  46.197  1.00  0.00           H  
ATOM    537  CA  ALA    33      53.762  35.075  44.677  1.00  0.00           C  
ATOM    538  HA  ALA    33      54.356  34.212  44.377  1.00  0.00           H  
ATOM    539  CB  ALA    33      52.260  34.596  44.472  1.00  0.00           C  
ATOM    540  HB1 ALA    33      52.050  33.711  45.073  1.00  0.00           H  
ATOM    541  HB2 ALA    33      51.573  35.342  44.871  1.00  0.00           H  
ATOM    542  HB3 ALA    33      51.921  34.558  43.436  1.00  0.00           H  
ATOM    543  C   ALA    33      54.219  36.257  43.752  1.00  0.00           C  
ATOM    544  O   ALA    33      54.186  37.436  44.090  1.00  0.00           O  
ATOM    545  N   LEU    34      54.566  35.854  42.513  1.00  0.00           N  
ATOM    546  H   LEU    34      54.439  34.896  42.219  1.00  0.00           H  
ATOM    547  CA  LEU    34      55.081  36.728  41.484  1.00  0.00           C  
ATOM    548  HA  LEU    34      55.019  37.730  41.908  1.00  0.00           H  
ATOM    549  CB  LEU    34      56.579  36.524  41.231  1.00  0.00           C  
ATOM    550  HB2 LEU    34      57.108  36.702  42.168  1.00  0.00           H  
ATOM    551  HB3 LEU    34      56.672  35.466  40.986  1.00  0.00           H  
ATOM    552  CG  LEU    34      57.175  37.294  40.081  1.00  0.00           C  
ATOM    553  HG  LEU    34      56.449  38.037  39.753  1.00  0.00           H  
ATOM    554  CD1 LEU    34      58.459  38.032  40.567  1.00  0.00           C  
ATOM    555 HD11 LEU    34      58.749  38.703  39.759  1.00  0.00           H  
ATOM    556 HD12 LEU    34      58.162  38.715  41.363  1.00  0.00           H  
ATOM    557 HD13 LEU    34      59.180  37.231  40.732  1.00  0.00           H  
ATOM    558  CD2 LEU    34      57.547  36.375  38.830  1.00  0.00           C  
ATOM    559 HD21 LEU    34      58.273  35.610  39.105  1.00  0.00           H  
ATOM    560 HD22 LEU    34      56.689  35.804  38.476  1.00  0.00           H  
ATOM    561 HD23 LEU    34      57.842  36.941  37.947  1.00  0.00           H  
ATOM    562  C   LEU    34      54.229  36.703  40.253  1.00  0.00           C  
ATOM    563  O   LEU    34      53.894  35.632  39.815  1.00  0.00           O  
ATOM    564  N   LYS    35      53.854  37.867  39.717  1.00  0.00           N  
ATOM    565  H   LYS    35      53.933  38.701  40.281  1.00  0.00           H  
ATOM    566  CA  LYS    35      53.233  37.964  38.397  1.00  0.00           C  
ATOM    567  HA  LYS    35      52.920  36.981  38.044  1.00  0.00           H  
ATOM    568  CB  LYS    35      51.978  38.743  38.636  1.00  0.00           C  
ATOM    569  HB2 LYS    35      51.409  38.235  39.415  1.00  0.00           H  
ATOM    570  HB3 LYS    35      52.110  39.762  39.001  1.00  0.00           H  
ATOM    571  CG  LYS    35      51.139  38.716  37.323  1.00  0.00           C  
ATOM    572  HG2 LYS    35      51.570  39.343  36.542  1.00  0.00           H  
ATOM    573  HG3 LYS    35      51.067  37.692  36.954  1.00  0.00           H  
ATOM    574  CD  LYS    35      49.778  39.195  37.735  1.00  0.00           C  
ATOM    575  HD2 LYS    35      49.427  38.750  38.666  1.00  0.00           H  
ATOM    576  HD3 LYS    35      49.923  40.256  37.939  1.00  0.00           H  
ATOM    577  CE  LYS    35      48.658  38.943  36.619  1.00  0.00           C  
ATOM    578  HE2 LYS    35      49.151  39.068  35.655  1.00  0.00           H  
ATOM    579  HE3 LYS    35      48.369  37.892  36.602  1.00  0.00           H  
ATOM    580  NZ  LYS    35      47.434  39.750  36.760  1.00  0.00           N  
ATOM    581  HZ1 LYS    35      47.647  40.722  36.589  1.00  0.00           H  
ATOM    582  HZ2 LYS    35      46.715  39.416  36.134  1.00  0.00           H  
ATOM    583  HZ3 LYS    35      47.215  39.813  37.744  1.00  0.00           H  
ATOM    584  C   LYS    35      54.207  38.549  37.410  1.00  0.00           C  
ATOM    585  O   LYS    35      55.076  39.279  37.814  1.00  0.00           O  
ATOM    586  N   VAL    36      54.185  38.219  36.099  1.00  0.00           N  
ATOM    587  H   VAL    36      53.586  37.452  35.829  1.00  0.00           H  
ATOM    588  CA  VAL    36      55.093  38.685  35.005  1.00  0.00           C  
ATOM    589  HA  VAL    36      55.554  39.645  35.237  1.00  0.00           H  
ATOM    590  CB  VAL    36      56.329  37.730  34.984  1.00  0.00           C  
ATOM    591  HB  VAL    36      56.876  37.920  35.907  1.00  0.00           H  
ATOM    592  CG1 VAL    36      55.956  36.247  34.999  1.00  0.00           C  
ATOM    593 HG11 VAL    36      56.887  35.761  34.707  1.00  0.00           H  
ATOM    594 HG12 VAL    36      55.785  35.843  35.997  1.00  0.00           H  
ATOM    595 HG13 VAL    36      55.145  35.984  34.321  1.00  0.00           H  
ATOM    596  CG2 VAL    36      57.170  38.156  33.739  1.00  0.00           C  
ATOM    597 HG21 VAL    36      56.566  38.133  32.832  1.00  0.00           H  
ATOM    598 HG22 VAL    36      57.413  39.203  33.920  1.00  0.00           H  
ATOM    599 HG23 VAL    36      58.148  37.676  33.711  1.00  0.00           H  
ATOM    600  C   VAL    36      54.227  38.740  33.710  1.00  0.00           C  
ATOM    601  O   VAL    36      53.601  37.706  33.298  1.00  0.00           O  
ATOM    602  N   LEU    37      54.419  39.866  32.993  1.00  0.00           N  
ATOM    603  H   LEU    37      54.956  40.605  33.423  1.00  0.00           H  
ATOM    604  CA  LEU    37      53.763  40.123  31.705  1.00  0.00           C  
ATOM    605  HA  LEU    37      53.523  39.146  31.287  1.00  0.00           H  
ATOM    606  CB  LEU    37      52.495  40.958  31.820  1.00  0.00           C  
ATOM    607  HB2 LEU    37      52.765  42.012  31.880  1.00  0.00           H  
ATOM    608  HB3 LEU    37      51.897  40.855  30.914  1.00  0.00           H  
ATOM    609  CG  LEU    37      51.529  40.550  32.898  1.00  0.00           C  
ATOM    610  HG  LEU    37      51.635  39.484  33.097  1.00  0.00           H  
ATOM    611  CD1 LEU    37      51.812  41.209  34.257  1.00  0.00           C  
ATOM    612 HD11 LEU    37      51.753  42.292  34.151  1.00  0.00           H  
ATOM    613 HD12 LEU    37      51.026  40.847  34.920  1.00  0.00           H  
ATOM    614 HD13 LEU    37      52.768  41.043  34.754  1.00  0.00           H  
ATOM    615  CD2 LEU    37      50.065  40.927  32.602  1.00  0.00           C  
ATOM    616 HD21 LEU    37      49.970  42.004  32.463  1.00  0.00           H  
ATOM    617 HD22 LEU    37      49.576  40.470  31.742  1.00  0.00           H  
ATOM    618 HD23 LEU    37      49.445  40.653  33.456  1.00  0.00           H  
ATOM    619  C   LEU    37      54.732  40.858  30.714  1.00  0.00           C  
ATOM    620  O   LEU    37      55.633  41.574  31.069  1.00  0.00           O  
ATOM    621  N   PHE    38      54.652  40.551  29.408  1.00  0.00           N  
ATOM    622  H   PHE    38      53.958  39.921  29.031  1.00  0.00           H  
ATOM    623  CA  PHE    38      55.500  40.975  28.332  1.00  0.00           C  
ATOM    624  HA  PHE    38      56.519  41.000  28.719  1.00  0.00           H  
ATOM    625  CB  PHE    38      55.378  39.901  27.239  1.00  0.00           C  
ATOM    626  HB2 PHE    38      54.361  39.983  26.854  1.00  0.00           H  
ATOM    627  HB3 PHE    38      56.087  40.132  26.445  1.00  0.00           H  
ATOM    628  CG  PHE    38      55.621  38.526  27.732  1.00  0.00           C  
ATOM    629  CD1 PHE    38      56.912  38.286  28.368  1.00  0.00           C  
ATOM    630  HD1 PHE    38      57.674  39.049  28.441  1.00  0.00           H  
ATOM    631  CE1 PHE    38      57.135  36.998  28.771  1.00  0.00           C  
ATOM    632  HE1 PHE    38      57.990  36.816  29.405  1.00  0.00           H  
ATOM    633  CZ  PHE    38      56.244  35.936  28.565  1.00  0.00           C  
ATOM    634  HZ  PHE    38      56.433  34.984  29.038  1.00  0.00           H  
ATOM    635  CE2 PHE    38      55.058  36.179  27.890  1.00  0.00           C  
ATOM    636  HE2 PHE    38      54.377  35.350  27.766  1.00  0.00           H  
ATOM    637  CD2 PHE    38      54.743  37.465  27.437  1.00  0.00           C  
ATOM    638  HD2 PHE    38      53.815  37.671  26.924  1.00  0.00           H  
ATOM    639  C   PHE    38      55.227  42.388  27.804  1.00  0.00           C  
ATOM    640  O   PHE    38      54.130  42.759  27.398  1.00  0.00           O  
ATOM    641  N   LYS    39      56.346  43.115  27.814  1.00  0.00           N  
ATOM    642  H   LYS    39      57.217  42.649  28.024  1.00  0.00           H  
ATOM    643  CA  LYS    39      56.378  44.569  27.855  1.00  0.00           C  
ATOM    644  HA  LYS    39      55.676  44.884  28.627  1.00  0.00           H  
ATOM    645  CB  LYS    39      57.769  45.056  28.304  1.00  0.00           C  
ATOM    646  HB2 LYS    39      57.907  44.486  29.223  1.00  0.00           H  
ATOM    647  HB3 LYS    39      58.528  44.790  27.568  1.00  0.00           H  
ATOM    648  CG  LYS    39      57.784  46.586  28.449  1.00  0.00           C  
ATOM    649  HG2 LYS    39      57.768  46.974  27.431  1.00  0.00           H  
ATOM    650  HG3 LYS    39      56.862  46.985  28.873  1.00  0.00           H  
ATOM    651  CD  LYS    39      58.966  47.127  29.274  1.00  0.00           C  
ATOM    652  HD2 LYS    39      58.680  48.095  29.684  1.00  0.00           H  
ATOM    653  HD3 LYS    39      59.258  46.465  30.090  1.00  0.00           H  
ATOM    654  CE  LYS    39      60.194  47.335  28.348  1.00  0.00           C  
ATOM    655  HE2 LYS    39      60.380  46.387  27.845  1.00  0.00           H  
ATOM    656  HE3 LYS    39      59.946  48.153  27.672  1.00  0.00           H  
ATOM    657  NZ  LYS    39      61.419  47.799  29.014  1.00  0.00           N  
ATOM    658  HZ1 LYS    39      61.297  48.545  29.684  1.00  0.00           H  
ATOM    659  HZ2 LYS    39      61.795  47.106  29.645  1.00  0.00           H  
ATOM    660  HZ3 LYS    39      62.240  47.987  28.457  1.00  0.00           H  
ATOM    661  C   LYS    39      55.954  45.106  26.395  1.00  0.00           C  
ATOM    662  O   LYS    39      55.148  46.095  26.421  1.00  0.00           O  
ATOM    663  N   ALA    40      56.474  44.483  25.305  1.00  0.00           N  
ATOM    664  H   ALA    40      57.148  43.731  25.274  1.00  0.00           H  
ATOM    665  CA  ALA    40      56.171  45.081  23.982  1.00  0.00           C  
ATOM    666  HA  ALA    40      56.256  46.165  23.910  1.00  0.00           H  
ATOM    667  CB  ALA    40      57.165  44.555  22.935  1.00  0.00           C  
ATOM    668  HB1 ALA    40      56.824  44.948  21.977  1.00  0.00           H  
ATOM    669  HB2 ALA    40      58.168  44.706  23.336  1.00  0.00           H  
ATOM    670  HB3 ALA    40      57.039  43.479  22.814  1.00  0.00           H  
ATOM    671  C   ALA    40      54.779  44.742  23.633  1.00  0.00           C  
ATOM    672  O   ALA    40      54.190  45.637  23.051  1.00  0.00           O  
ATOM    673  N   GLN    41      54.291  43.537  24.091  1.00  0.00           N  
ATOM    674  H   GLN    41      54.879  42.858  24.553  1.00  0.00           H  
ATOM    675  CA  GLN    41      52.891  43.213  23.958  1.00  0.00           C  
ATOM    676  HA  GLN    41      52.635  43.288  22.901  1.00  0.00           H  
ATOM    677  CB  GLN    41      52.587  41.860  24.501  1.00  0.00           C  
ATOM    678  HB2 GLN    41      52.625  41.962  25.586  1.00  0.00           H  
ATOM    679  HB3 GLN    41      51.590  41.532  24.208  1.00  0.00           H  
ATOM    680  CG  GLN    41      53.467  40.699  23.924  1.00  0.00           C  
ATOM    681  HG2 GLN    41      53.440  40.547  22.845  1.00  0.00           H  
ATOM    682  HG3 GLN    41      54.487  40.874  24.267  1.00  0.00           H  
ATOM    683  CD  GLN    41      53.112  39.265  24.416  1.00  0.00           C  
ATOM    684  OE1 GLN    41      52.322  39.016  25.271  1.00  0.00           O  
ATOM    685  NE2 GLN    41      53.949  38.358  24.037  1.00  0.00           N  
ATOM    686 HE21 GLN    41      53.818  37.405  24.346  1.00  0.00           H  
ATOM    687 HE22 GLN    41      54.736  38.657  23.480  1.00  0.00           H  
ATOM    688  C   GLN    41      51.973  44.274  24.665  1.00  0.00           C  
ATOM    689  O   GLN    41      50.923  44.655  24.147  1.00  0.00           O  
ATOM    690  N   LEU    42      52.308  44.748  25.885  1.00  0.00           N  
ATOM    691  H   LEU    42      53.044  44.297  26.408  1.00  0.00           H  
ATOM    692  CA  LEU    42      51.476  45.726  26.714  1.00  0.00           C  
ATOM    693  HA  LEU    42      50.455  45.377  26.866  1.00  0.00           H  
ATOM    694  CB  LEU    42      51.961  45.759  28.096  1.00  0.00           C  
ATOM    695  HB2 LEU    42      53.042  45.890  28.074  1.00  0.00           H  
ATOM    696  HB3 LEU    42      51.568  46.621  28.635  1.00  0.00           H  
ATOM    697  CG  LEU    42      51.554  44.629  29.049  1.00  0.00           C  
ATOM    698  HG  LEU    42      51.759  43.676  28.561  1.00  0.00           H  
ATOM    699  CD1 LEU    42      52.404  44.664  30.393  1.00  0.00           C  
ATOM    700 HD11 LEU    42      53.455  44.478  30.170  1.00  0.00           H  
ATOM    701 HD12 LEU    42      52.197  45.542  31.006  1.00  0.00           H  
ATOM    702 HD13 LEU    42      52.042  43.839  31.006  1.00  0.00           H  
ATOM    703  CD2 LEU    42      50.122  44.657  29.540  1.00  0.00           C  
ATOM    704 HD21 LEU    42      49.476  44.624  28.663  1.00  0.00           H  
ATOM    705 HD22 LEU    42      49.931  43.745  30.105  1.00  0.00           H  
ATOM    706 HD23 LEU    42      49.939  45.524  30.175  1.00  0.00           H  
ATOM    707  C   LEU    42      51.557  47.045  26.044  1.00  0.00           C  
ATOM    708  O   LEU    42      50.597  47.833  26.066  1.00  0.00           O  
ATOM    709  N   GLU    43      52.748  47.365  25.458  1.00  0.00           N  
ATOM    710  H   GLU    43      53.505  46.706  25.571  1.00  0.00           H  
ATOM    711  CA  GLU    43      53.011  48.646  24.760  1.00  0.00           C  
ATOM    712  HA  GLU    43      52.797  49.543  25.342  1.00  0.00           H  
ATOM    713  CB  GLU    43      54.486  48.678  24.617  1.00  0.00           C  
ATOM    714  HB2 GLU    43      54.791  48.742  25.661  1.00  0.00           H  
ATOM    715  HB3 GLU    43      54.805  47.675  24.332  1.00  0.00           H  
ATOM    716  CG  GLU    43      55.087  49.591  23.536  1.00  0.00           C  
ATOM    717  HG2 GLU    43      56.151  49.360  23.467  1.00  0.00           H  
ATOM    718  HG3 GLU    43      54.690  49.254  22.578  1.00  0.00           H  
ATOM    719  CD  GLU    43      54.734  51.083  23.670  1.00  0.00           C  
ATOM    720  OE1 GLU    43      54.781  51.845  22.603  1.00  0.00           O  
ATOM    721  OE2 GLU    43      54.514  51.555  24.756  1.00  0.00           O  
ATOM    722  C   GLU    43      52.236  48.730  23.472  1.00  0.00           C  
ATOM    723  O   GLU    43      51.584  49.761  23.239  1.00  0.00           O  
ATOM    724  N   LYS    44      52.177  47.711  22.640  1.00  0.00           N  
ATOM    725  H   LYS    44      52.833  46.996  22.920  1.00  0.00           H  
ATOM    726  CA  LYS    44      51.292  47.630  21.384  1.00  0.00           C  
ATOM    727  HA  LYS    44      51.540  48.511  20.793  1.00  0.00           H  
ATOM    728  CB  LYS    44      51.564  46.230  20.529  1.00  0.00           C  
ATOM    729  HB2 LYS    44      51.314  45.419  21.212  1.00  0.00           H  
ATOM    730  HB3 LYS    44      50.827  46.220  19.725  1.00  0.00           H  
ATOM    731  CG  LYS    44      52.972  46.267  19.946  1.00  0.00           C  
ATOM    732  HG2 LYS    44      53.059  47.150  19.313  1.00  0.00           H  
ATOM    733  HG3 LYS    44      53.731  46.297  20.728  1.00  0.00           H  
ATOM    734  CD  LYS    44      53.159  45.026  19.117  1.00  0.00           C  
ATOM    735  HD2 LYS    44      52.811  44.089  19.553  1.00  0.00           H  
ATOM    736  HD3 LYS    44      52.664  45.228  18.168  1.00  0.00           H  
ATOM    737  CE  LYS    44      54.600  44.932  18.909  1.00  0.00           C  
ATOM    738  HE2 LYS    44      55.012  45.825  18.439  1.00  0.00           H  
ATOM    739  HE3 LYS    44      55.114  44.767  19.856  1.00  0.00           H  
ATOM    740  NZ  LYS    44      54.987  43.839  17.992  1.00  0.00           N  
ATOM    741  HZ1 LYS    44      54.982  42.948  18.470  1.00  0.00           H  
ATOM    742  HZ2 LYS    44      54.431  43.730  17.156  1.00  0.00           H  
ATOM    743  HZ3 LYS    44      55.957  43.976  17.749  1.00  0.00           H  
ATOM    744  C   LYS    44      49.882  47.725  21.778  1.00  0.00           C  
ATOM    745  O   LYS    44      49.196  48.580  21.187  1.00  0.00           O  
ATOM    746  N   ALA    45      49.416  46.972  22.812  1.00  0.00           N  
ATOM    747  H   ALA    45      50.069  46.519  23.436  1.00  0.00           H  
ATOM    748  CA  ALA    45      47.961  46.934  23.165  1.00  0.00           C  
ATOM    749  HA  ALA    45      47.413  46.797  22.233  1.00  0.00           H  
ATOM    750  CB  ALA    45      47.674  45.619  24.035  1.00  0.00           C  
ATOM    751  HB1 ALA    45      48.263  45.675  24.950  1.00  0.00           H  
ATOM    752  HB2 ALA    45      46.623  45.580  24.323  1.00  0.00           H  
ATOM    753  HB3 ALA    45      47.871  44.725  23.444  1.00  0.00           H  
ATOM    754  C   ALA    45      47.538  48.185  23.953  1.00  0.00           C  
ATOM    755  O   ALA    45      46.342  48.324  24.150  1.00  0.00           O  
ATOM    756  N   GLY    46      48.470  48.983  24.463  1.00  0.00           N  
ATOM    757  H   GLY    46      49.429  48.816  24.194  1.00  0.00           H  
ATOM    758  CA  GLY    46      48.165  50.270  25.092  1.00  0.00           C  
ATOM    759  HA2 GLY    46      48.859  51.054  24.790  1.00  0.00           H  
ATOM    760  HA3 GLY    46      47.270  50.679  24.622  1.00  0.00           H  
ATOM    761  C   GLY    46      47.867  50.319  26.582  1.00  0.00           C  
ATOM    762  O   GLY    46      47.474  51.431  27.004  1.00  0.00           O  
ATOM    763  N   VAL    47      47.929  49.229  27.260  1.00  0.00           N  
ATOM    764  H   VAL    47      48.173  48.419  26.708  1.00  0.00           H  
ATOM    765  CA  VAL    47      47.508  49.014  28.662  1.00  0.00           C  
ATOM    766  HA  VAL    47      46.936  49.899  28.937  1.00  0.00           H  
ATOM    767  CB  VAL    47      46.389  47.889  28.778  1.00  0.00           C  
ATOM    768  HB  VAL    47      45.948  47.844  29.774  1.00  0.00           H  
ATOM    769  CG1 VAL    47      45.294  48.160  27.802  1.00  0.00           C  
ATOM    770 HG11 VAL    47      44.813  49.135  27.885  1.00  0.00           H  
ATOM    771 HG12 VAL    47      45.780  48.212  26.827  1.00  0.00           H  
ATOM    772 HG13 VAL    47      44.509  47.404  27.841  1.00  0.00           H  
ATOM    773  CG2 VAL    47      46.990  46.562  28.544  1.00  0.00           C  
ATOM    774 HG21 VAL    47      47.235  46.408  27.493  1.00  0.00           H  
ATOM    775 HG22 VAL    47      47.820  46.358  29.220  1.00  0.00           H  
ATOM    776 HG23 VAL    47      46.263  45.764  28.698  1.00  0.00           H  
ATOM    777  C   VAL    47      48.646  48.889  29.739  1.00  0.00           C  
ATOM    778  O   VAL    47      48.339  48.745  30.936  1.00  0.00           O  
ATOM    779  N   GLU    48      49.857  49.053  29.280  1.00  0.00           N  
ATOM    780  H   GLU    48      49.849  49.079  28.271  1.00  0.00           H  
ATOM    781  CA  GLU    48      51.113  49.166  30.072  1.00  0.00           C  
ATOM    782  HA  GLU    48      51.266  48.210  30.573  1.00  0.00           H  
ATOM    783  CB  GLU    48      52.316  49.349  29.076  1.00  0.00           C  
ATOM    784  HB2 GLU    48      52.315  48.580  28.305  1.00  0.00           H  
ATOM    785  HB3 GLU    48      52.284  50.298  28.541  1.00  0.00           H  
ATOM    786  CG  GLU    48      53.694  49.138  29.667  1.00  0.00           C  
ATOM    787  HG2 GLU    48      53.534  48.271  30.307  1.00  0.00           H  
ATOM    788  HG3 GLU    48      54.304  48.852  28.811  1.00  0.00           H  
ATOM    789  CD  GLU    48      54.411  50.262  30.384  1.00  0.00           C  
ATOM    790  OE1 GLU    48      54.714  50.130  31.571  1.00  0.00           O  
ATOM    791  OE2 GLU    48      54.639  51.393  29.899  1.00  0.00           O  
ATOM    792  C   GLU    48      51.051  50.302  31.067  1.00  0.00           C  
ATOM    793  O   GLU    48      51.392  50.087  32.217  1.00  0.00           O  
ATOM    794  N   HIE    49      50.576  51.520  30.704  1.00  0.00           N  
ATOM    795  H   HIE    49      50.459  51.798  29.740  1.00  0.00           H  
ATOM    796  CA  HIE    49      50.417  52.531  31.702  1.00  0.00           C  
ATOM    797  HA  HIE    49      51.219  52.555  32.439  1.00  0.00           H  
ATOM    798  CB  HIE    49      50.171  53.819  30.902  1.00  0.00           C  
ATOM    799  HB2 HIE    49      51.001  53.938  30.205  1.00  0.00           H  
ATOM    800  HB3 HIE    49      49.238  53.687  30.353  1.00  0.00           H  
ATOM    801  CG  HIE    49      50.211  55.125  31.638  1.00  0.00           C  
ATOM    802  ND1 HIE    49      51.339  55.893  31.785  1.00  0.00           N  
ATOM    803  CE1 HIE    49      50.976  56.889  32.662  1.00  0.00           C  
ATOM    804  HE1 HIE    49      51.615  57.688  33.008  1.00  0.00           H  
ATOM    805  NE2 HIE    49      49.641  56.788  32.904  1.00  0.00           N  
ATOM    806  HE2 HIE    49      49.151  57.423  33.518  1.00  0.00           H  
ATOM    807  CD2 HIE    49      49.188  55.626  32.314  1.00  0.00           C  
ATOM    808  HD2 HIE    49      48.201  55.191  32.366  1.00  0.00           H  
ATOM    809  C   HIE    49      49.182  52.301  32.633  1.00  0.00           C  
ATOM    810  O   HIE    49      49.273  52.580  33.819  1.00  0.00           O  
ATOM    811  N   GLN    50      48.090  51.735  32.084  1.00  0.00           N  
ATOM    812  H   GLN    50      48.152  51.450  31.117  1.00  0.00           H  
ATOM    813  CA  GLN    50      46.908  51.246  32.878  1.00  0.00           C  
ATOM    814  HA  GLN    50      46.448  52.087  33.398  1.00  0.00           H  
ATOM    815  CB  GLN    50      45.751  50.724  31.976  1.00  0.00           C  
ATOM    816  HB2 GLN    50      45.919  49.680  31.716  1.00  0.00           H  
ATOM    817  HB3 GLN    50      44.850  50.756  32.590  1.00  0.00           H  
ATOM    818  CG  GLN    50      45.586  51.667  30.758  1.00  0.00           C  
ATOM    819  HG2 GLN    50      46.432  51.647  30.071  1.00  0.00           H  
ATOM    820  HG3 GLN    50      44.770  51.266  30.157  1.00  0.00           H  
ATOM    821  CD  GLN    50      45.023  53.061  31.113  1.00  0.00           C  
ATOM    822  OE1 GLN    50      44.730  53.427  32.224  1.00  0.00           O  
ATOM    823  NE2 GLN    50      44.974  54.018  30.149  1.00  0.00           N  
ATOM    824 HE21 GLN    50      44.806  54.972  30.435  1.00  0.00           H  
ATOM    825 HE22 GLN    50      45.267  53.811  29.204  1.00  0.00           H  
ATOM    826  C   GLN    50      47.329  50.207  33.909  1.00  0.00           C  
ATOM    827  O   GLN    50      46.758  50.102  34.956  1.00  0.00           O  
ATOM    828  N   LEU    51      48.333  49.408  33.650  1.00  0.00           N  
ATOM    829  H   LEU    51      48.845  49.391  32.780  1.00  0.00           H  
ATOM    830  CA  LEU    51      48.834  48.488  34.684  1.00  0.00           C  
ATOM    831  HA  LEU    51      47.975  47.982  35.123  1.00  0.00           H  
ATOM    832  CB  LEU    51      49.730  47.352  34.136  1.00  0.00           C  
ATOM    833  HB2 LEU    51      49.138  46.787  33.415  1.00  0.00           H  
ATOM    834  HB3 LEU    51      50.526  47.893  33.623  1.00  0.00           H  
ATOM    835  CG  LEU    51      50.393  46.398  35.066  1.00  0.00           C  
ATOM    836  HG  LEU    51      50.984  46.992  35.764  1.00  0.00           H  
ATOM    837  CD1 LEU    51      49.460  45.458  35.683  1.00  0.00           C  
ATOM    838 HD11 LEU    51      49.937  44.889  36.480  1.00  0.00           H  
ATOM    839 HD12 LEU    51      48.604  45.891  36.200  1.00  0.00           H  
ATOM    840 HD13 LEU    51      49.180  44.701  34.950  1.00  0.00           H  
ATOM    841  CD2 LEU    51      51.478  45.579  34.199  1.00  0.00           C  
ATOM    842 HD21 LEU    51      50.991  44.966  33.440  1.00  0.00           H  
ATOM    843 HD22 LEU    51      52.238  46.229  33.766  1.00  0.00           H  
ATOM    844 HD23 LEU    51      52.083  44.928  34.830  1.00  0.00           H  
ATOM    845  C   LEU    51      49.649  49.139  35.803  1.00  0.00           C  
ATOM    846  O   LEU    51      49.424  48.888  37.016  1.00  0.00           O  
ATOM    847  N   ARG    52      50.565  50.060  35.383  1.00  0.00           N  
ATOM    848  H   ARG    52      50.822  49.967  34.411  1.00  0.00           H  
ATOM    849  CA  ARG    52      51.250  50.951  36.337  1.00  0.00           C  
ATOM    850  HA  ARG    52      51.883  50.401  37.034  1.00  0.00           H  
ATOM    851  CB  ARG    52      52.313  51.873  35.678  1.00  0.00           C  
ATOM    852  HB2 ARG    52      51.844  52.274  34.779  1.00  0.00           H  
ATOM    853  HB3 ARG    52      52.553  52.714  36.328  1.00  0.00           H  
ATOM    854  CG  ARG    52      53.729  51.272  35.491  1.00  0.00           C  
ATOM    855  HG2 ARG    52      54.138  50.875  36.420  1.00  0.00           H  
ATOM    856  HG3 ARG    52      53.803  50.302  34.999  1.00  0.00           H  
ATOM    857  CD  ARG    52      54.761  52.206  34.812  1.00  0.00           C  
ATOM    858  HD2 ARG    52      54.786  53.212  35.232  1.00  0.00           H  
ATOM    859  HD3 ARG    52      55.761  51.787  34.703  1.00  0.00           H  
ATOM    860  NE  ARG    52      54.348  52.402  33.475  1.00  0.00           N  
ATOM    861  HE  ARG    52      54.663  51.734  32.786  1.00  0.00           H  
ATOM    862  CZ  ARG    52      53.922  53.515  32.832  1.00  0.00           C  
ATOM    863  NH1 ARG    52      53.426  54.585  33.383  1.00  0.00           N  
ATOM    864 HH11 ARG    52      53.093  54.667  34.333  1.00  0.00           H  
ATOM    865 HH12 ARG    52      53.134  55.309  32.743  1.00  0.00           H  
ATOM    866  NH2 ARG    52      53.888  53.564  31.534  1.00  0.00           N  
ATOM    867 HH21 ARG    52      54.336  52.810  31.033  1.00  0.00           H  
ATOM    868 HH22 ARG    52      53.488  54.404  31.141  1.00  0.00           H  
ATOM    869  C   ARG    52      50.228  51.833  37.180  1.00  0.00           C  
ATOM    870  O   ARG    52      50.652  52.225  38.283  1.00  0.00           O  
ATOM    871  N   ARG    53      49.084  52.184  36.613  1.00  0.00           N  
ATOM    872  H   ARG    53      49.009  52.112  35.608  1.00  0.00           H  
ATOM    873  CA  ARG    53      47.967  52.837  37.417  1.00  0.00           C  
ATOM    874  HA  ARG    53      48.464  53.641  37.960  1.00  0.00           H  
ATOM    875  CB  ARG    53      46.806  53.330  36.559  1.00  0.00           C  
ATOM    876  HB2 ARG    53      46.644  52.562  35.803  1.00  0.00           H  
ATOM    877  HB3 ARG    53      45.842  53.431  37.057  1.00  0.00           H  
ATOM    878  CG  ARG    53      47.076  54.717  35.962  1.00  0.00           C  
ATOM    879  HG2 ARG    53      47.058  55.397  36.814  1.00  0.00           H  
ATOM    880  HG3 ARG    53      48.016  54.708  35.411  1.00  0.00           H  
ATOM    881  CD  ARG    53      46.029  55.183  34.984  1.00  0.00           C  
ATOM    882  HD2 ARG    53      46.092  54.397  34.231  1.00  0.00           H  
ATOM    883  HD3 ARG    53      45.017  55.180  35.388  1.00  0.00           H  
ATOM    884  NE  ARG    53      46.322  56.593  34.569  1.00  0.00           N  
ATOM    885  HE  ARG    53      46.470  57.313  35.261  1.00  0.00           H  
ATOM    886  CZ  ARG    53      46.203  57.025  33.335  1.00  0.00           C  
ATOM    887  NH1 ARG    53      45.665  56.278  32.392  1.00  0.00           N  
ATOM    888 HH11 ARG    53      45.309  55.348  32.561  1.00  0.00           H  
ATOM    889 HH12 ARG    53      45.268  56.712  31.570  1.00  0.00           H  
ATOM    890  NH2 ARG    53      46.628  58.233  32.981  1.00  0.00           N  
ATOM    891 HH21 ARG    53      47.062  58.883  33.620  1.00  0.00           H  
ATOM    892 HH22 ARG    53      46.406  58.681  32.103  1.00  0.00           H  
ATOM    893  C   ARG    53      47.356  51.952  38.454  1.00  0.00           C  
ATOM    894  O   ARG    53      47.257  52.371  39.608  1.00  0.00           O  
ATOM    895  N   GLU    54      47.149  50.707  38.117  1.00  0.00           N  
ATOM    896  H   GLU    54      47.301  50.300  37.205  1.00  0.00           H  
ATOM    897  CA  GLU    54      46.356  49.806  38.962  1.00  0.00           C  
ATOM    898  HA  GLU    54      45.620  50.472  39.414  1.00  0.00           H  
ATOM    899  CB  GLU    54      45.582  48.770  38.154  1.00  0.00           C  
ATOM    900  HB2 GLU    54      44.854  48.392  38.872  1.00  0.00           H  
ATOM    901  HB3 GLU    54      44.993  49.277  37.390  1.00  0.00           H  
ATOM    902  CG  GLU    54      46.367  47.565  37.510  1.00  0.00           C  
ATOM    903  HG2 GLU    54      47.218  48.001  36.987  1.00  0.00           H  
ATOM    904  HG3 GLU    54      46.771  46.993  38.346  1.00  0.00           H  
ATOM    905  CD  GLU    54      45.518  46.708  36.511  1.00  0.00           C  
ATOM    906  OE1 GLU    54      45.858  45.518  36.370  1.00  0.00           O  
ATOM    907  OE2 GLU    54      44.596  47.200  35.796  1.00  0.00           O  
ATOM    908  C   GLU    54      47.304  49.277  40.100  1.00  0.00           C  
ATOM    909  O   GLU    54      46.853  49.000  41.195  1.00  0.00           O  
ATOM    910  N   VAL    55      48.636  49.147  39.841  1.00  0.00           N  
ATOM    911  H   VAL    55      48.921  49.130  38.872  1.00  0.00           H  
ATOM    912  CA  VAL    55      49.713  48.989  40.802  1.00  0.00           C  
ATOM    913  HA  VAL    55      49.590  48.059  41.358  1.00  0.00           H  
ATOM    914  CB  VAL    55      51.070  48.831  40.120  1.00  0.00           C  
ATOM    915  HB  VAL    55      51.097  49.576  39.325  1.00  0.00           H  
ATOM    916  CG1 VAL    55      52.230  49.012  41.120  1.00  0.00           C  
ATOM    917 HG11 VAL    55      52.260  50.073  41.366  1.00  0.00           H  
ATOM    918 HG12 VAL    55      52.128  48.410  42.022  1.00  0.00           H  
ATOM    919 HG13 VAL    55      53.121  48.804  40.526  1.00  0.00           H  
ATOM    920  CG2 VAL    55      51.215  47.443  39.448  1.00  0.00           C  
ATOM    921 HG21 VAL    55      50.285  47.103  38.991  1.00  0.00           H  
ATOM    922 HG22 VAL    55      52.087  47.457  38.793  1.00  0.00           H  
ATOM    923 HG23 VAL    55      51.405  46.738  40.258  1.00  0.00           H  
ATOM    924  C   VAL    55      49.708  50.100  41.928  1.00  0.00           C  
ATOM    925  O   VAL    55      49.620  49.894  43.128  1.00  0.00           O  
ATOM    926  N   GLU    56      49.673  51.375  41.508  1.00  0.00           N  
ATOM    927  H   GLU    56      49.620  51.543  40.514  1.00  0.00           H  
ATOM    928  CA  GLU    56      49.636  52.461  42.388  1.00  0.00           C  
ATOM    929  HA  GLU    56      50.497  52.395  43.053  1.00  0.00           H  
ATOM    930  CB  GLU    56      49.622  53.846  41.556  1.00  0.00           C  
ATOM    931  HB2 GLU    56      48.819  53.833  40.818  1.00  0.00           H  
ATOM    932  HB3 GLU    56      49.375  54.529  42.369  1.00  0.00           H  
ATOM    933  CG  GLU    56      50.960  54.240  40.992  1.00  0.00           C  
ATOM    934  HG2 GLU    56      51.451  53.280  40.828  1.00  0.00           H  
ATOM    935  HG3 GLU    56      50.768  54.789  40.071  1.00  0.00           H  
ATOM    936  CD  GLU    56      51.744  55.114  41.907  1.00  0.00           C  
ATOM    937  OE1 GLU    56      51.326  56.292  42.037  1.00  0.00           O  
ATOM    938  OE2 GLU    56      52.637  54.639  42.614  1.00  0.00           O  
ATOM    939  C   GLU    56      48.345  52.570  43.223  1.00  0.00           C  
ATOM    940  O   GLU    56      48.417  53.084  44.330  1.00  0.00           O  
ATOM    941  N   ILE    57      47.177  52.151  42.668  1.00  0.00           N  
ATOM    942  H   ILE    57      47.228  51.938  41.682  1.00  0.00           H  
ATOM    943  CA  ILE    57      45.904  52.026  43.369  1.00  0.00           C  
ATOM    944  HA  ILE    57      45.670  52.923  43.942  1.00  0.00           H  
ATOM    945  CB  ILE    57      44.771  51.922  42.357  1.00  0.00           C  
ATOM    946  HB  ILE    57      45.158  51.071  41.797  1.00  0.00           H  
ATOM    947  CG2 ILE    57      43.469  51.384  43.059  1.00  0.00           C  
ATOM    948 HG21 ILE    57      42.536  51.331  42.499  1.00  0.00           H  
ATOM    949 HG22 ILE    57      43.675  50.361  43.373  1.00  0.00           H  
ATOM    950 HG23 ILE    57      43.344  52.030  43.928  1.00  0.00           H  
ATOM    951  CG1 ILE    57      44.376  53.156  41.467  1.00  0.00           C  
ATOM    952 HG12 ILE    57      43.910  53.861  42.155  1.00  0.00           H  
ATOM    953 HG13 ILE    57      45.272  53.608  41.042  1.00  0.00           H  
ATOM    954  CD1 ILE    57      43.394  52.925  40.333  1.00  0.00           C  
ATOM    955 HD11 ILE    57      43.637  51.992  39.824  1.00  0.00           H  
ATOM    956 HD12 ILE    57      42.438  52.799  40.840  1.00  0.00           H  
ATOM    957 HD13 ILE    57      43.357  53.816  39.706  1.00  0.00           H  
ATOM    958  C   ILE    57      46.060  50.978  44.520  1.00  0.00           C  
ATOM    959  O   ILE    57      45.755  51.209  45.699  1.00  0.00           O  
ATOM    960  N   GLN    58      46.646  49.805  44.202  1.00  0.00           N  
ATOM    961  H   GLN    58      46.780  49.618  43.219  1.00  0.00           H  
ATOM    962  CA  GLN    58      46.667  48.741  45.173  1.00  0.00           C  
ATOM    963  HA  GLN    58      45.682  48.477  45.558  1.00  0.00           H  
ATOM    964  CB  GLN    58      47.253  47.475  44.348  1.00  0.00           C  
ATOM    965  HB2 GLN    58      46.805  47.431  43.356  1.00  0.00           H  
ATOM    966  HB3 GLN    58      48.310  47.657  44.150  1.00  0.00           H  
ATOM    967  CG  GLN    58      47.029  46.234  45.219  1.00  0.00           C  
ATOM    968  HG2 GLN    58      47.885  45.579  45.058  1.00  0.00           H  
ATOM    969  HG3 GLN    58      47.141  46.543  46.258  1.00  0.00           H  
ATOM    970  CD  GLN    58      45.753  45.515  44.953  1.00  0.00           C  
ATOM    971  OE1 GLN    58      44.992  45.747  44.052  1.00  0.00           O  
ATOM    972  NE2 GLN    58      45.495  44.483  45.763  1.00  0.00           N  
ATOM    973 HE21 GLN    58      44.823  43.904  45.281  1.00  0.00           H  
ATOM    974 HE22 GLN    58      46.059  44.088  46.502  1.00  0.00           H  
ATOM    975  C   GLN    58      47.687  49.004  46.311  1.00  0.00           C  
ATOM    976  O   GLN    58      47.477  48.651  47.499  1.00  0.00           O  
ATOM    977  N   SER    59      48.758  49.723  45.987  1.00  0.00           N  
ATOM    978  H   SER    59      48.878  50.045  45.037  1.00  0.00           H  
ATOM    979  CA  SER    59      49.656  50.298  46.928  1.00  0.00           C  
ATOM    980  HA  SER    59      50.008  49.494  47.573  1.00  0.00           H  
ATOM    981  CB  SER    59      50.807  50.983  46.267  1.00  0.00           C  
ATOM    982  HB2 SER    59      50.353  51.834  45.760  1.00  0.00           H  
ATOM    983  HB3 SER    59      51.621  51.372  46.878  1.00  0.00           H  
ATOM    984  OG  SER    59      51.345  50.169  45.306  1.00  0.00           O  
ATOM    985  HG  SER    59      50.792  50.196  44.521  1.00  0.00           H  
ATOM    986  C   SER    59      49.032  51.359  47.875  1.00  0.00           C  
ATOM    987  O   SER    59      49.487  51.456  48.990  1.00  0.00           O  
ATOM    988  N   HIE    60      47.919  52.089  47.471  1.00  0.00           N  
ATOM    989  H   HIE    60      47.482  51.994  46.565  1.00  0.00           H  
ATOM    990  CA  HIE    60      47.092  52.925  48.390  1.00  0.00           C  
ATOM    991  HA  HIE    60      47.746  53.467  49.074  1.00  0.00           H  
ATOM    992  CB  HIE    60      46.351  54.004  47.599  1.00  0.00           C  
ATOM    993  HB2 HIE    60      47.102  54.671  47.174  1.00  0.00           H  
ATOM    994  HB3 HIE    60      45.812  53.553  46.766  1.00  0.00           H  
ATOM    995  CG  HIE    60      45.355  54.780  48.319  1.00  0.00           C  
ATOM    996  ND1 HIE    60      44.165  55.196  47.779  1.00  0.00           N  
ATOM    997  CE1 HIE    60      43.617  55.974  48.754  1.00  0.00           C  
ATOM    998  HE1 HIE    60      42.718  56.540  48.561  1.00  0.00           H  
ATOM    999  NE2 HIE    60      44.455  56.111  49.778  1.00  0.00           N  
ATOM   1000  HE2 HIE    60      44.395  56.808  50.506  1.00  0.00           H  
ATOM   1001  CD2 HIE    60      45.598  55.504  49.486  1.00  0.00           C  
ATOM   1002  HD2 HIE    60      46.526  55.534  50.039  1.00  0.00           H  
ATOM   1003  C   HIE    60      46.122  52.135  49.317  1.00  0.00           C  
ATOM   1004  O   HIE    60      45.978  52.379  50.469  1.00  0.00           O  
ATOM   1005  N   LEU    61      45.592  51.085  48.720  1.00  0.00           N  
ATOM   1006  H   LEU    61      45.676  51.233  47.724  1.00  0.00           H  
ATOM   1007  CA  LEU    61      44.527  50.202  49.351  1.00  0.00           C  
ATOM   1008  HA  LEU    61      43.786  50.787  49.896  1.00  0.00           H  
ATOM   1009  CB  LEU    61      43.630  49.642  48.212  1.00  0.00           C  
ATOM   1010  HB2 LEU    61      44.192  48.952  47.582  1.00  0.00           H  
ATOM   1011  HB3 LEU    61      42.818  48.994  48.543  1.00  0.00           H  
ATOM   1012  CG  LEU    61      42.944  50.692  47.288  1.00  0.00           C  
ATOM   1013  HG  LEU    61      43.565  51.514  46.930  1.00  0.00           H  
ATOM   1014  CD1 LEU    61      42.393  50.027  46.018  1.00  0.00           C  
ATOM   1015 HD11 LEU    61      43.235  49.511  45.558  1.00  0.00           H  
ATOM   1016 HD12 LEU    61      41.475  49.449  46.125  1.00  0.00           H  
ATOM   1017 HD13 LEU    61      42.109  50.826  45.333  1.00  0.00           H  
ATOM   1018  CD2 LEU    61      41.648  51.292  47.880  1.00  0.00           C  
ATOM   1019 HD21 LEU    61      40.878  50.538  48.043  1.00  0.00           H  
ATOM   1020 HD22 LEU    61      42.031  51.674  48.826  1.00  0.00           H  
ATOM   1021 HD23 LEU    61      41.294  52.137  47.289  1.00  0.00           H  
ATOM   1022  C   LEU    61      45.110  49.118  50.265  1.00  0.00           C  
ATOM   1023  O   LEU    61      44.804  47.945  50.068  1.00  0.00           O  
ATOM   1024  N   ARG    62      45.800  49.548  51.363  1.00  0.00           N  
ATOM   1025  H   ARG    62      46.028  50.532  51.376  1.00  0.00           H  
ATOM   1026  CA  ARG    62      46.493  48.601  52.293  1.00  0.00           C  
ATOM   1027  HA  ARG    62      47.001  47.905  51.626  1.00  0.00           H  
ATOM   1028  CB  ARG    62      47.470  49.386  53.177  1.00  0.00           C  
ATOM   1029  HB2 ARG    62      46.944  50.250  53.583  1.00  0.00           H  
ATOM   1030  HB3 ARG    62      47.907  48.705  53.908  1.00  0.00           H  
ATOM   1031  CG  ARG    62      48.669  49.922  52.419  1.00  0.00           C  
ATOM   1032  HG2 ARG    62      48.298  50.695  51.745  1.00  0.00           H  
ATOM   1033  HG3 ARG    62      49.432  50.334  53.080  1.00  0.00           H  
ATOM   1034  CD  ARG    62      49.391  48.996  51.471  1.00  0.00           C  
ATOM   1035  HD2 ARG    62      49.378  47.929  51.691  1.00  0.00           H  
ATOM   1036  HD3 ARG    62      48.984  49.107  50.466  1.00  0.00           H  
ATOM   1037  NE  ARG    62      50.736  49.415  51.170  1.00  0.00           N  
ATOM   1038  HE  ARG    62      51.278  49.890  51.877  1.00  0.00           H  
ATOM   1039  CZ  ARG    62      51.528  49.069  50.115  1.00  0.00           C  
ATOM   1040  NH1 ARG    62      51.148  48.305  49.113  1.00  0.00           N  
ATOM   1041 HH11 ARG    62      50.197  47.976  49.033  1.00  0.00           H  
ATOM   1042 HH12 ARG    62      51.929  48.073  48.516  1.00  0.00           H  
ATOM   1043  NH2 ARG    62      52.734  49.544  50.193  1.00  0.00           N  
ATOM   1044 HH21 ARG    62      53.102  50.199  50.867  1.00  0.00           H  
ATOM   1045 HH22 ARG    62      53.329  49.509  49.377  1.00  0.00           H  
ATOM   1046  C   ARG    62      45.649  47.532  53.138  1.00  0.00           C  
ATOM   1047  O   ARG    62      46.209  46.521  53.577  1.00  0.00           O  
ATOM   1048  N   HIE    63      44.404  47.772  53.349  1.00  0.00           N  
ATOM   1049  H   HIE    63      44.075  48.607  52.884  1.00  0.00           H  
ATOM   1050  CA  HIE    63      43.453  46.933  54.117  1.00  0.00           C  
ATOM   1051  HA  HIE    63      43.461  47.156  55.184  1.00  0.00           H  
ATOM   1052  CB  HIE    63      41.944  47.187  53.699  1.00  0.00           C  
ATOM   1053  HB2 HIE    63      41.861  48.250  53.926  1.00  0.00           H  
ATOM   1054  HB3 HIE    63      41.783  46.998  52.637  1.00  0.00           H  
ATOM   1055  CG  HIE    63      40.900  46.484  54.501  1.00  0.00           C  
ATOM   1056  ND1 HIE    63      40.552  45.142  54.493  1.00  0.00           N  
ATOM   1057  CE1 HIE    63      39.509  45.019  55.308  1.00  0.00           C  
ATOM   1058  HE1 HIE    63      39.096  44.030  55.433  1.00  0.00           H  
ATOM   1059  NE2 HIE    63      39.229  46.178  55.907  1.00  0.00           N  
ATOM   1060  HE2 HIE    63      38.655  46.344  56.722  1.00  0.00           H  
ATOM   1061  CD2 HIE    63      40.068  47.095  55.399  1.00  0.00           C  
ATOM   1062  HD2 HIE    63      40.062  48.120  55.739  1.00  0.00           H  
ATOM   1063  C   HIE    63      43.713  45.419  53.910  1.00  0.00           C  
ATOM   1064  O   HIE    63      43.834  44.937  52.776  1.00  0.00           O  
ATOM   1065  N   PRO    64      43.783  44.590  55.004  1.00  0.00           N  
ATOM   1066  CD  PRO    64      43.796  45.152  56.390  1.00  0.00           C  
ATOM   1067  HD2 PRO    64      42.766  45.372  56.671  1.00  0.00           H  
ATOM   1068  HD3 PRO    64      44.425  46.030  56.536  1.00  0.00           H  
ATOM   1069  CG  PRO    64      44.355  43.928  57.172  1.00  0.00           C  
ATOM   1070  HG2 PRO    64      44.026  43.917  58.211  1.00  0.00           H  
ATOM   1071  HG3 PRO    64      45.444  43.892  57.181  1.00  0.00           H  
ATOM   1072  CB  PRO    64      43.851  42.711  56.407  1.00  0.00           C  
ATOM   1073  HB2 PRO    64      42.776  42.550  56.489  1.00  0.00           H  
ATOM   1074  HB3 PRO    64      44.526  41.884  56.625  1.00  0.00           H  
ATOM   1075  CA  PRO    64      44.151  43.161  54.939  1.00  0.00           C  
ATOM   1076  HA  PRO    64      45.219  43.008  54.780  1.00  0.00           H  
ATOM   1077  C   PRO    64      43.399  42.309  53.870  1.00  0.00           C  
ATOM   1078  O   PRO    64      43.949  41.481  53.161  1.00  0.00           O  
ATOM   1079  N   ASN    65      42.086  42.578  53.720  1.00  0.00           N  
ATOM   1080  H   ASN    65      41.659  43.134  54.447  1.00  0.00           H  
ATOM   1081  CA  ASN    65      41.216  41.931  52.752  1.00  0.00           C  
ATOM   1082  HA  ASN    65      41.440  40.866  52.686  1.00  0.00           H  
ATOM   1083  CB  ASN    65      39.740  42.121  53.143  1.00  0.00           C  
ATOM   1084  HB2 ASN    65      39.493  43.172  53.288  1.00  0.00           H  
ATOM   1085  HB3 ASN    65      39.049  41.885  52.334  1.00  0.00           H  
ATOM   1086  CG  ASN    65      39.266  41.246  54.350  1.00  0.00           C  
ATOM   1087  OD1 ASN    65      38.885  41.768  55.369  1.00  0.00           O  
ATOM   1088  ND2 ASN    65      39.525  40.027  54.391  1.00  0.00           N  
ATOM   1089 HD21 ASN    65      39.195  39.514  55.196  1.00  0.00           H  
ATOM   1090 HD22 ASN    65      40.016  39.633  53.601  1.00  0.00           H  
ATOM   1091  C   ASN    65      41.411  42.336  51.253  1.00  0.00           C  
ATOM   1092  O   ASN    65      40.611  41.869  50.458  1.00  0.00           O  
ATOM   1093  N   ILE    66      42.483  43.067  50.985  1.00  0.00           N  
ATOM   1094  H   ILE    66      42.993  43.395  51.793  1.00  0.00           H  
ATOM   1095  CA  ILE    66      42.944  43.480  49.596  1.00  0.00           C  
ATOM   1096  HA  ILE    66      42.374  42.937  48.842  1.00  0.00           H  
ATOM   1097  CB  ILE    66      42.763  45.017  49.423  1.00  0.00           C  
ATOM   1098  HB  ILE    66      43.176  45.459  50.329  1.00  0.00           H  
ATOM   1099  CG2 ILE    66      43.255  45.631  48.065  1.00  0.00           C  
ATOM   1100 HG21 ILE    66      44.315  45.410  47.936  1.00  0.00           H  
ATOM   1101 HG22 ILE    66      42.670  45.106  47.310  1.00  0.00           H  
ATOM   1102 HG23 ILE    66      42.959  46.675  47.964  1.00  0.00           H  
ATOM   1103  CG1 ILE    66      41.258  45.346  49.476  1.00  0.00           C  
ATOM   1104 HG12 ILE    66      40.804  45.061  48.527  1.00  0.00           H  
ATOM   1105 HG13 ILE    66      40.741  44.801  50.265  1.00  0.00           H  
ATOM   1106  CD1 ILE    66      40.712  46.719  49.728  1.00  0.00           C  
ATOM   1107 HD11 ILE    66      39.631  46.751  49.859  1.00  0.00           H  
ATOM   1108 HD12 ILE    66      41.246  47.132  50.584  1.00  0.00           H  
ATOM   1109 HD13 ILE    66      40.996  47.300  48.851  1.00  0.00           H  
ATOM   1110  C   ILE    66      44.401  42.965  49.455  1.00  0.00           C  
ATOM   1111  O   ILE    66      45.252  43.313  50.307  1.00  0.00           O  
ATOM   1112  N   LEU    67      44.662  42.185  48.394  1.00  0.00           N  
ATOM   1113  H   LEU    67      43.973  41.992  47.681  1.00  0.00           H  
ATOM   1114  CA  LEU    67      45.855  41.343  48.258  1.00  0.00           C  
ATOM   1115  HA  LEU    67      45.703  40.646  49.082  1.00  0.00           H  
ATOM   1116  CB  LEU    67      45.618  40.583  46.987  1.00  0.00           C  
ATOM   1117  HB2 LEU    67      44.656  40.085  47.107  1.00  0.00           H  
ATOM   1118  HB3 LEU    67      45.494  41.316  46.189  1.00  0.00           H  
ATOM   1119  CG  LEU    67      46.667  39.431  46.704  1.00  0.00           C  
ATOM   1120  HG  LEU    67      47.664  39.775  46.982  1.00  0.00           H  
ATOM   1121  CD1 LEU    67      46.239  38.141  47.345  1.00  0.00           C  
ATOM   1122 HD11 LEU    67      45.266  37.787  47.004  1.00  0.00           H  
ATOM   1123 HD12 LEU    67      46.970  37.366  47.113  1.00  0.00           H  
ATOM   1124 HD13 LEU    67      46.388  38.284  48.415  1.00  0.00           H  
ATOM   1125  CD2 LEU    67      46.800  39.058  45.213  1.00  0.00           C  
ATOM   1126 HD21 LEU    67      45.866  38.592  44.900  1.00  0.00           H  
ATOM   1127 HD22 LEU    67      46.973  39.923  44.573  1.00  0.00           H  
ATOM   1128 HD23 LEU    67      47.676  38.409  45.238  1.00  0.00           H  
ATOM   1129  C   LEU    67      47.206  42.168  48.224  1.00  0.00           C  
ATOM   1130  O   LEU    67      47.443  42.909  47.219  1.00  0.00           O  
ATOM   1131  N   ARG    68      48.002  42.090  49.341  1.00  0.00           N  
ATOM   1132  H   ARG    68      47.710  41.560  50.149  1.00  0.00           H  
ATOM   1133  CA  ARG    68      49.116  43.037  49.578  1.00  0.00           C  
ATOM   1134  HA  ARG    68      48.760  44.064  49.655  1.00  0.00           H  
ATOM   1135  CB  ARG    68      49.816  42.701  50.868  1.00  0.00           C  
ATOM   1136  HB2 ARG    68      49.109  42.573  51.688  1.00  0.00           H  
ATOM   1137  HB3 ARG    68      50.338  41.745  50.823  1.00  0.00           H  
ATOM   1138  CG  ARG    68      50.937  43.748  51.343  1.00  0.00           C  
ATOM   1139  HG2 ARG    68      51.247  43.439  52.341  1.00  0.00           H  
ATOM   1140  HG3 ARG    68      51.787  43.749  50.660  1.00  0.00           H  
ATOM   1141  CD  ARG    68      50.243  45.115  51.664  1.00  0.00           C  
ATOM   1142  HD2 ARG    68      49.941  45.679  50.781  1.00  0.00           H  
ATOM   1143  HD3 ARG    68      49.254  44.954  52.092  1.00  0.00           H  
ATOM   1144  NE  ARG    68      51.108  45.976  52.471  1.00  0.00           N  
ATOM   1145  HE  ARG    68      50.882  46.101  53.448  1.00  0.00           H  
ATOM   1146  CZ  ARG    68      52.336  46.527  52.284  1.00  0.00           C  
ATOM   1147  NH1 ARG    68      52.952  46.526  51.162  1.00  0.00           N  
ATOM   1148 HH11 ARG    68      52.582  46.176  50.290  1.00  0.00           H  
ATOM   1149 HH12 ARG    68      53.903  46.867  51.176  1.00  0.00           H  
ATOM   1150  NH2 ARG    68      52.815  47.183  53.337  1.00  0.00           N  
ATOM   1151 HH21 ARG    68      52.213  47.303  54.139  1.00  0.00           H  
ATOM   1152 HH22 ARG    68      53.686  47.691  53.393  1.00  0.00           H  
ATOM   1153  C   ARG    68      50.149  42.953  48.452  1.00  0.00           C  
ATOM   1154  O   ARG    68      50.890  41.971  48.428  1.00  0.00           O  
ATOM   1155  N   LEU    69      50.186  43.974  47.624  1.00  0.00           N  
ATOM   1156  H   LEU    69      49.428  44.639  47.682  1.00  0.00           H  
ATOM   1157  CA  LEU    69      51.318  44.152  46.651  1.00  0.00           C  
ATOM   1158  HA  LEU    69      51.616  43.155  46.325  1.00  0.00           H  
ATOM   1159  CB  LEU    69      50.829  45.045  45.466  1.00  0.00           C  
ATOM   1160  HB2 LEU    69      50.122  44.507  44.835  1.00  0.00           H  
ATOM   1161  HB3 LEU    69      50.289  45.900  45.873  1.00  0.00           H  
ATOM   1162  CG  LEU    69      51.981  45.385  44.490  1.00  0.00           C  
ATOM   1163  HG  LEU    69      52.816  44.686  44.536  1.00  0.00           H  
ATOM   1164  CD1 LEU    69      51.311  45.463  43.098  1.00  0.00           C  
ATOM   1165 HD11 LEU    69      52.002  45.809  42.330  1.00  0.00           H  
ATOM   1166 HD12 LEU    69      51.013  44.454  42.811  1.00  0.00           H  
ATOM   1167 HD13 LEU    69      50.411  46.067  42.983  1.00  0.00           H  
ATOM   1168  CD2 LEU    69      52.502  46.824  44.863  1.00  0.00           C  
ATOM   1169 HD21 LEU    69      52.974  46.815  45.846  1.00  0.00           H  
ATOM   1170 HD22 LEU    69      53.222  47.148  44.111  1.00  0.00           H  
ATOM   1171 HD23 LEU    69      51.618  47.458  44.934  1.00  0.00           H  
ATOM   1172  C   LEU    69      52.499  44.709  47.507  1.00  0.00           C  
ATOM   1173  O   LEU    69      52.450  45.517  48.417  1.00  0.00           O  
ATOM   1174  N   TYR    70      53.696  44.218  47.198  1.00  0.00           N  
ATOM   1175  H   TYR    70      53.730  43.418  46.582  1.00  0.00           H  
ATOM   1176  CA  TYR    70      55.028  44.549  47.856  1.00  0.00           C  
ATOM   1177  HA  TYR    70      54.677  45.174  48.677  1.00  0.00           H  
ATOM   1178  CB  TYR    70      55.649  43.266  48.331  1.00  0.00           C  
ATOM   1179  HB2 TYR    70      55.706  42.478  47.580  1.00  0.00           H  
ATOM   1180  HB3 TYR    70      56.661  43.529  48.638  1.00  0.00           H  
ATOM   1181  CG  TYR    70      54.924  42.637  49.551  1.00  0.00           C  
ATOM   1182  CD1 TYR    70      55.260  42.954  50.893  1.00  0.00           C  
ATOM   1183  HD1 TYR    70      56.035  43.680  51.088  1.00  0.00           H  
ATOM   1184  CE1 TYR    70      54.648  42.271  51.932  1.00  0.00           C  
ATOM   1185  HE1 TYR    70      54.967  42.354  52.961  1.00  0.00           H  
ATOM   1186  CZ  TYR    70      53.521  41.427  51.631  1.00  0.00           C  
ATOM   1187  OH  TYR    70      52.891  40.814  52.678  1.00  0.00           O  
ATOM   1188  HH  TYR    70      53.267  41.082  53.519  1.00  0.00           H  
ATOM   1189  CE2 TYR    70      53.153  41.135  50.328  1.00  0.00           C  
ATOM   1190  HE2 TYR    70      52.356  40.423  50.170  1.00  0.00           H  
ATOM   1191  CD2 TYR    70      53.786  41.789  49.262  1.00  0.00           C  
ATOM   1192  HD2 TYR    70      53.625  41.626  48.207  1.00  0.00           H  
ATOM   1193  C   TYR    70      55.960  45.272  46.947  1.00  0.00           C  
ATOM   1194  O   TYR    70      56.790  46.036  47.363  1.00  0.00           O  
ATOM   1195  N   GLY    71      55.860  45.111  45.619  1.00  0.00           N  
ATOM   1196  H   GLY    71      55.229  44.423  45.233  1.00  0.00           H  
ATOM   1197  CA  GLY    71      56.537  46.013  44.702  1.00  0.00           C  
ATOM   1198  HA2 GLY    71      56.347  47.066  44.914  1.00  0.00           H  
ATOM   1199  HA3 GLY    71      57.619  45.911  44.784  1.00  0.00           H  
ATOM   1200  C   GLY    71      56.099  45.628  43.182  1.00  0.00           C  
ATOM   1201  O   GLY    71      55.309  44.695  42.881  1.00  0.00           O  
ATOM   1202  N   TYR    72      56.827  46.300  42.311  1.00  0.00           N  
ATOM   1203  H   TYR    72      57.512  46.932  42.701  1.00  0.00           H  
ATOM   1204  CA  TYR    72      56.696  46.237  40.858  1.00  0.00           C  
ATOM   1205  HA  TYR    72      56.486  45.229  40.500  1.00  0.00           H  
ATOM   1206  CB  TYR    72      55.452  47.200  40.503  1.00  0.00           C  
ATOM   1207  HB2 TYR    72      54.536  46.648  40.712  1.00  0.00           H  
ATOM   1208  HB3 TYR    72      55.492  48.077  41.150  1.00  0.00           H  
ATOM   1209  CG  TYR    72      55.342  47.713  39.099  1.00  0.00           C  
ATOM   1210  CD1 TYR    72      54.643  47.047  38.123  1.00  0.00           C  
ATOM   1211  HD1 TYR    72      54.062  46.215  38.492  1.00  0.00           H  
ATOM   1212  CE1 TYR    72      54.697  47.396  36.778  1.00  0.00           C  
ATOM   1213  HE1 TYR    72      54.308  46.683  36.066  1.00  0.00           H  
ATOM   1214  CZ  TYR    72      55.503  48.454  36.376  1.00  0.00           C  
ATOM   1215  OH  TYR    72      55.705  48.690  35.035  1.00  0.00           O  
ATOM   1216  HH  TYR    72      54.887  48.516  34.565  1.00  0.00           H  
ATOM   1217  CE2 TYR    72      56.222  49.234  37.360  1.00  0.00           C  
ATOM   1218  HE2 TYR    72      56.891  50.025  37.054  1.00  0.00           H  
ATOM   1219  CD2 TYR    72      56.079  48.893  38.700  1.00  0.00           C  
ATOM   1220  HD2 TYR    72      56.709  49.296  39.479  1.00  0.00           H  
ATOM   1221  C   TYR    72      58.004  46.702  40.127  1.00  0.00           C  
ATOM   1222  O   TYR    72      58.495  47.781  40.386  1.00  0.00           O  
ATOM   1223  N   PHE    73      58.512  45.898  39.193  1.00  0.00           N  
ATOM   1224  H   PHE    73      57.941  45.151  38.824  1.00  0.00           H  
ATOM   1225  CA  PHE    73      59.696  46.272  38.396  1.00  0.00           C  
ATOM   1226  HA  PHE    73      59.717  47.361  38.400  1.00  0.00           H  
ATOM   1227  CB  PHE    73      61.043  45.740  39.082  1.00  0.00           C  
ATOM   1228  HB2 PHE    73      61.933  46.129  38.587  1.00  0.00           H  
ATOM   1229  HB3 PHE    73      61.165  46.055  40.119  1.00  0.00           H  
ATOM   1230  CG  PHE    73      61.193  44.224  39.118  1.00  0.00           C  
ATOM   1231  CD1 PHE    73      61.923  43.548  38.094  1.00  0.00           C  
ATOM   1232  HD1 PHE    73      62.417  43.942  37.218  1.00  0.00           H  
ATOM   1233  CE1 PHE    73      62.028  42.149  38.206  1.00  0.00           C  
ATOM   1234  HE1 PHE    73      62.480  41.559  37.422  1.00  0.00           H  
ATOM   1235  CZ  PHE    73      61.515  41.448  39.314  1.00  0.00           C  
ATOM   1236  HZ  PHE    73      61.503  40.368  39.296  1.00  0.00           H  
ATOM   1237  CE2 PHE    73      60.857  42.164  40.334  1.00  0.00           C  
ATOM   1238  HE2 PHE    73      60.373  41.583  41.105  1.00  0.00           H  
ATOM   1239  CD2 PHE    73      60.568  43.527  40.145  1.00  0.00           C  
ATOM   1240  HD2 PHE    73      60.130  44.064  40.973  1.00  0.00           H  
ATOM   1241  C   PHE    73      59.525  45.831  36.915  1.00  0.00           C  
ATOM   1242  O   PHE    73      58.604  45.132  36.558  1.00  0.00           O  
ATOM   1243  N   HIE    74      60.541  46.128  36.162  1.00  0.00           N  
ATOM   1244  H   HIE    74      61.160  46.864  36.472  1.00  0.00           H  
ATOM   1245  CA  HIE    74      60.624  45.752  34.765  1.00  0.00           C  
ATOM   1246  HA  HIE    74      60.016  44.878  34.536  1.00  0.00           H  
ATOM   1247  CB  HIE    74      60.074  46.946  34.005  1.00  0.00           C  
ATOM   1248  HB2 HIE    74      60.123  46.563  32.986  1.00  0.00           H  
ATOM   1249  HB3 HIE    74      59.051  47.030  34.373  1.00  0.00           H  
ATOM   1250  CG  HIE    74      60.708  48.369  34.186  1.00  0.00           C  
ATOM   1251  ND1 HIE    74      62.050  48.703  34.021  1.00  0.00           N  
ATOM   1252  CE1 HIE    74      62.157  50.028  34.170  1.00  0.00           C  
ATOM   1253  HE1 HIE    74      63.105  50.547  34.162  1.00  0.00           H  
ATOM   1254  NE2 HIE    74      60.959  50.541  34.422  1.00  0.00           N  
ATOM   1255  HE2 HIE    74      60.733  51.521  34.514  1.00  0.00           H  
ATOM   1256  CD2 HIE    74      60.007  49.551  34.368  1.00  0.00           C  
ATOM   1257  HD2 HIE    74      58.940  49.696  34.449  1.00  0.00           H  
ATOM   1258  C   HIE    74      62.147  45.521  34.282  1.00  0.00           C  
ATOM   1259  O   HIE    74      63.108  45.805  34.984  1.00  0.00           O  
ATOM   1260  N   ASP    75      62.220  44.914  33.147  1.00  0.00           N  
ATOM   1261  H   ASP    75      61.345  44.808  32.655  1.00  0.00           H  
ATOM   1262  CA  ASP    75      63.427  44.665  32.365  1.00  0.00           C  
ATOM   1263  HA  ASP    75      64.232  45.317  32.704  1.00  0.00           H  
ATOM   1264  CB  ASP    75      63.906  43.287  32.647  1.00  0.00           C  
ATOM   1265  HB2 ASP    75      64.942  43.177  32.325  1.00  0.00           H  
ATOM   1266  HB3 ASP    75      63.987  43.315  33.734  1.00  0.00           H  
ATOM   1267  CG  ASP    75      63.221  42.090  32.101  1.00  0.00           C  
ATOM   1268  OD1 ASP    75      62.473  42.210  31.121  1.00  0.00           O  
ATOM   1269  OD2 ASP    75      63.547  40.982  32.520  1.00  0.00           O  
ATOM   1270  C   ASP    75      63.193  44.988  30.874  1.00  0.00           C  
ATOM   1271  O   ASP    75      62.262  45.739  30.569  1.00  0.00           O  
ATOM   1272  N   ALA    76      64.081  44.468  29.974  1.00  0.00           N  
ATOM   1273  H   ALA    76      64.894  44.025  30.377  1.00  0.00           H  
ATOM   1274  CA  ALA    76      64.156  44.832  28.577  1.00  0.00           C  
ATOM   1275  HA  ALA    76      64.178  45.920  28.523  1.00  0.00           H  
ATOM   1276  CB  ALA    76      65.417  44.148  28.021  1.00  0.00           C  
ATOM   1277  HB1 ALA    76      65.481  43.084  28.249  1.00  0.00           H  
ATOM   1278  HB2 ALA    76      65.386  44.258  26.937  1.00  0.00           H  
ATOM   1279  HB3 ALA    76      66.289  44.609  28.487  1.00  0.00           H  
ATOM   1280  C   ALA    76      62.836  44.392  27.805  1.00  0.00           C  
ATOM   1281  O   ALA    76      62.480  44.898  26.767  1.00  0.00           O  
ATOM   1282  N   THR    77      62.125  43.358  28.316  1.00  0.00           N  
ATOM   1283  H   THR    77      62.430  42.943  29.185  1.00  0.00           H  
ATOM   1284  CA  THR    77      60.863  42.848  27.697  1.00  0.00           C  
ATOM   1285  HA  THR    77      60.328  43.584  27.097  1.00  0.00           H  
ATOM   1286  CB  THR    77      61.271  41.645  26.864  1.00  0.00           C  
ATOM   1287  HB  THR    77      60.412  41.184  26.377  1.00  0.00           H  
ATOM   1288  CG2 THR    77      62.327  42.022  25.854  1.00  0.00           C  
ATOM   1289 HG21 THR    77      62.489  41.163  25.203  1.00  0.00           H  
ATOM   1290 HG22 THR    77      61.960  42.823  25.213  1.00  0.00           H  
ATOM   1291 HG23 THR    77      63.322  42.152  26.279  1.00  0.00           H  
ATOM   1292  OG1 THR    77      61.839  40.675  27.687  1.00  0.00           O  
ATOM   1293  HG1 THR    77      61.213  39.948  27.666  1.00  0.00           H  
ATOM   1294  C   THR    77      59.808  42.337  28.647  1.00  0.00           C  
ATOM   1295  O   THR    77      58.785  41.811  28.185  1.00  0.00           O  
ATOM   1296  N   ARG    78      59.948  42.411  29.983  1.00  0.00           N  
ATOM   1297  H   ARG    78      60.866  42.589  30.363  1.00  0.00           H  
ATOM   1298  CA  ARG    78      59.021  41.943  30.991  1.00  0.00           C  
ATOM   1299  HA  ARG    78      58.056  41.787  30.509  1.00  0.00           H  
ATOM   1300  CB  ARG    78      59.468  40.682  31.677  1.00  0.00           C  
ATOM   1301  HB2 ARG    78      60.446  41.019  32.022  1.00  0.00           H  
ATOM   1302  HB3 ARG    78      58.835  40.448  32.533  1.00  0.00           H  
ATOM   1303  CG  ARG    78      59.455  39.469  30.763  1.00  0.00           C  
ATOM   1304  HG2 ARG    78      58.497  38.963  30.877  1.00  0.00           H  
ATOM   1305  HG3 ARG    78      59.707  39.828  29.765  1.00  0.00           H  
ATOM   1306  CD  ARG    78      60.457  38.459  31.248  1.00  0.00           C  
ATOM   1307  HD2 ARG    78      60.186  38.153  32.258  1.00  0.00           H  
ATOM   1308  HD3 ARG    78      60.183  37.633  30.591  1.00  0.00           H  
ATOM   1309  NE  ARG    78      61.879  38.862  31.199  1.00  0.00           N  
ATOM   1310  HE  ARG    78      62.079  39.833  31.393  1.00  0.00           H  
ATOM   1311  CZ  ARG    78      62.945  38.053  31.158  1.00  0.00           C  
ATOM   1312  NH1 ARG    78      62.884  36.828  30.739  1.00  0.00           N  
ATOM   1313 HH11 ARG    78      62.015  36.366  30.513  1.00  0.00           H  
ATOM   1314 HH12 ARG    78      63.699  36.283  30.983  1.00  0.00           H  
ATOM   1315  NH2 ARG    78      64.021  38.602  31.440  1.00  0.00           N  
ATOM   1316 HH21 ARG    78      64.031  39.566  31.742  1.00  0.00           H  
ATOM   1317 HH22 ARG    78      64.896  38.153  31.213  1.00  0.00           H  
ATOM   1318  C   ARG    78      58.680  42.980  32.079  1.00  0.00           C  
ATOM   1319  O   ARG    78      59.470  43.919  32.258  1.00  0.00           O  
ATOM   1320  N   VAL    79      57.513  42.839  32.673  1.00  0.00           N  
ATOM   1321  H   VAL    79      56.826  42.164  32.369  1.00  0.00           H  
ATOM   1322  CA  VAL    79      57.012  43.682  33.876  1.00  0.00           C  
ATOM   1323  HA  VAL    79      57.862  44.138  34.384  1.00  0.00           H  
ATOM   1324  CB  VAL    79      55.995  44.806  33.389  1.00  0.00           C  
ATOM   1325  HB  VAL    79      55.755  45.296  34.333  1.00  0.00           H  
ATOM   1326  CG1 VAL    79      56.536  45.857  32.355  1.00  0.00           C  
ATOM   1327 HG11 VAL    79      57.399  46.450  32.655  1.00  0.00           H  
ATOM   1328 HG12 VAL    79      56.794  45.347  31.426  1.00  0.00           H  
ATOM   1329 HG13 VAL    79      55.734  46.588  32.251  1.00  0.00           H  
ATOM   1330  CG2 VAL    79      54.672  44.176  32.890  1.00  0.00           C  
ATOM   1331 HG21 VAL    79      54.296  43.448  33.610  1.00  0.00           H  
ATOM   1332 HG22 VAL    79      53.945  44.988  32.859  1.00  0.00           H  
ATOM   1333 HG23 VAL    79      54.806  43.754  31.894  1.00  0.00           H  
ATOM   1334  C   VAL    79      56.471  42.684  34.914  1.00  0.00           C  
ATOM   1335  O   VAL    79      55.942  41.662  34.540  1.00  0.00           O  
ATOM   1336  N   TYR    80      56.761  43.034  36.170  1.00  0.00           N  
ATOM   1337  H   TYR    80      57.223  43.926  36.274  1.00  0.00           H  
ATOM   1338  CA  TYR    80      56.617  42.124  37.276  1.00  0.00           C  
ATOM   1339  HA  TYR    80      56.016  41.277  36.943  1.00  0.00           H  
ATOM   1340  CB  TYR    80      57.989  41.581  37.783  1.00  0.00           C  
ATOM   1341  HB2 TYR    80      58.518  42.407  38.258  1.00  0.00           H  
ATOM   1342  HB3 TYR    80      57.791  40.845  38.563  1.00  0.00           H  
ATOM   1343  CG  TYR    80      58.911  41.003  36.713  1.00  0.00           C  
ATOM   1344  CD1 TYR    80      59.115  39.587  36.685  1.00  0.00           C  
ATOM   1345  HD1 TYR    80      58.452  39.007  37.310  1.00  0.00           H  
ATOM   1346  CE1 TYR    80      60.028  38.993  35.810  1.00  0.00           C  
ATOM   1347  HE1 TYR    80      60.181  37.925  35.756  1.00  0.00           H  
ATOM   1348  CZ  TYR    80      60.919  39.842  35.069  1.00  0.00           C  
ATOM   1349  OH  TYR    80      61.911  39.326  34.289  1.00  0.00           O  
ATOM   1350  HH  TYR    80      62.301  39.960  33.682  1.00  0.00           H  
ATOM   1351  CE2 TYR    80      60.771  41.235  35.128  1.00  0.00           C  
ATOM   1352  HE2 TYR    80      61.240  41.895  34.413  1.00  0.00           H  
ATOM   1353  CD2 TYR    80      59.796  41.787  35.968  1.00  0.00           C  
ATOM   1354  HD2 TYR    80      59.756  42.862  36.070  1.00  0.00           H  
ATOM   1355  C   TYR    80      55.839  42.665  38.520  1.00  0.00           C  
ATOM   1356  O   TYR    80      56.008  43.841  38.831  1.00  0.00           O  
ATOM   1357  N   LEU    81      55.003  41.968  39.217  1.00  0.00           N  
ATOM   1358  H   LEU    81      54.889  41.025  38.872  1.00  0.00           H  
ATOM   1359  CA  LEU    81      54.345  42.358  40.433  1.00  0.00           C  
ATOM   1360  HA  LEU    81      54.764  43.255  40.889  1.00  0.00           H  
ATOM   1361  CB  LEU    81      52.788  42.667  40.350  1.00  0.00           C  
ATOM   1362  HB2 LEU    81      52.196  41.753  40.344  1.00  0.00           H  
ATOM   1363  HB3 LEU    81      52.484  42.963  41.354  1.00  0.00           H  
ATOM   1364  CG  LEU    81      52.191  43.715  39.372  1.00  0.00           C  
ATOM   1365  HG  LEU    81      52.619  44.691  39.600  1.00  0.00           H  
ATOM   1366  CD1 LEU    81      52.505  43.420  37.883  1.00  0.00           C  
ATOM   1367 HD11 LEU    81      52.088  44.289  37.373  1.00  0.00           H  
ATOM   1368 HD12 LEU    81      53.563  43.183  37.776  1.00  0.00           H  
ATOM   1369 HD13 LEU    81      51.996  42.491  37.626  1.00  0.00           H  
ATOM   1370  CD2 LEU    81      50.717  43.914  39.540  1.00  0.00           C  
ATOM   1371 HD21 LEU    81      50.146  43.033  39.247  1.00  0.00           H  
ATOM   1372 HD22 LEU    81      50.483  44.308  40.528  1.00  0.00           H  
ATOM   1373 HD23 LEU    81      50.456  44.698  38.829  1.00  0.00           H  
ATOM   1374  C   LEU    81      54.705  41.288  41.543  1.00  0.00           C  
ATOM   1375  O   LEU    81      54.719  40.133  41.304  1.00  0.00           O  
ATOM   1376  N   ILE    82      55.090  41.771  42.669  1.00  0.00           N  
ATOM   1377  H   ILE    82      54.968  42.771  42.741  1.00  0.00           H  
ATOM   1378  CA  ILE    82      55.302  41.011  43.913  1.00  0.00           C  
ATOM   1379  HA  ILE    82      55.469  39.957  43.690  1.00  0.00           H  
ATOM   1380  CB  ILE    82      56.532  41.486  44.633  1.00  0.00           C  
ATOM   1381  HB  ILE    82      56.214  42.481  44.945  1.00  0.00           H  
ATOM   1382  CG2 ILE    82      56.844  40.632  45.804  1.00  0.00           C  
ATOM   1383 HG21 ILE    82      57.601  41.021  46.485  1.00  0.00           H  
ATOM   1384 HG22 ILE    82      55.933  40.589  46.401  1.00  0.00           H  
ATOM   1385 HG23 ILE    82      57.087  39.663  45.368  1.00  0.00           H  
ATOM   1386  CG1 ILE    82      57.891  41.569  43.825  1.00  0.00           C  
ATOM   1387 HG12 ILE    82      58.443  40.640  43.968  1.00  0.00           H  
ATOM   1388 HG13 ILE    82      57.625  41.534  42.769  1.00  0.00           H  
ATOM   1389  CD1 ILE    82      58.797  42.753  44.103  1.00  0.00           C  
ATOM   1390 HD11 ILE    82      58.815  42.973  45.171  1.00  0.00           H  
ATOM   1391 HD12 ILE    82      59.778  42.656  43.638  1.00  0.00           H  
ATOM   1392 HD13 ILE    82      58.301  43.603  43.634  1.00  0.00           H  
ATOM   1393  C   ILE    82      54.002  41.084  44.783  1.00  0.00           C  
ATOM   1394  O   ILE    82      53.646  42.144  45.266  1.00  0.00           O  
ATOM   1395  N   LEU    83      53.352  39.921  45.106  1.00  0.00           N  
ATOM   1396  H   LEU    83      53.648  39.054  44.679  1.00  0.00           H  
ATOM   1397  CA  LEU    83      52.065  39.868  45.849  1.00  0.00           C  
ATOM   1398  HA  LEU    83      51.915  40.841  46.318  1.00  0.00           H  
ATOM   1399  CB  LEU    83      50.926  39.440  44.873  1.00  0.00           C  
ATOM   1400  HB2 LEU    83      51.008  38.361  44.739  1.00  0.00           H  
ATOM   1401  HB3 LEU    83      49.993  39.557  45.425  1.00  0.00           H  
ATOM   1402  CG  LEU    83      50.934  40.065  43.482  1.00  0.00           C  
ATOM   1403  HG  LEU    83      51.829  39.798  42.920  1.00  0.00           H  
ATOM   1404  CD1 LEU    83      49.698  39.442  42.775  1.00  0.00           C  
ATOM   1405 HD11 LEU    83      48.850  39.852  43.323  1.00  0.00           H  
ATOM   1406 HD12 LEU    83      49.729  39.761  41.733  1.00  0.00           H  
ATOM   1407 HD13 LEU    83      49.711  38.352  42.788  1.00  0.00           H  
ATOM   1408  CD2 LEU    83      50.858  41.586  43.397  1.00  0.00           C  
ATOM   1409 HD21 LEU    83      51.794  42.067  43.680  1.00  0.00           H  
ATOM   1410 HD22 LEU    83      50.718  41.898  42.362  1.00  0.00           H  
ATOM   1411 HD23 LEU    83      50.090  41.962  44.073  1.00  0.00           H  
ATOM   1412  C   LEU    83      52.152  38.826  47.033  1.00  0.00           C  
ATOM   1413  O   LEU    83      53.026  37.995  47.110  1.00  0.00           O  
ATOM   1414  N   GLU    84      51.237  38.833  47.967  1.00  0.00           N  
ATOM   1415  H   GLU    84      50.419  39.425  47.975  1.00  0.00           H  
ATOM   1416  CA  GLU    84      51.194  37.753  48.947  1.00  0.00           C  
ATOM   1417  HA  GLU    84      52.152  37.549  49.425  1.00  0.00           H  
ATOM   1418  CB  GLU    84      50.341  38.248  50.154  1.00  0.00           C  
ATOM   1419  HB2 GLU    84      50.320  37.324  50.732  1.00  0.00           H  
ATOM   1420  HB3 GLU    84      50.830  39.081  50.659  1.00  0.00           H  
ATOM   1421  CG  GLU    84      48.954  38.590  49.736  1.00  0.00           C  
ATOM   1422  HG2 GLU    84      48.873  39.503  49.146  1.00  0.00           H  
ATOM   1423  HG3 GLU    84      48.538  37.743  49.191  1.00  0.00           H  
ATOM   1424  CD  GLU    84      48.080  38.778  50.978  1.00  0.00           C  
ATOM   1425  OE1 GLU    84      47.582  39.912  51.218  1.00  0.00           O  
ATOM   1426  OE2 GLU    84      47.821  37.759  51.650  1.00  0.00           O  
ATOM   1427  C   GLU    84      50.682  36.528  48.255  1.00  0.00           C  
ATOM   1428  O   GLU    84      49.982  36.594  47.243  1.00  0.00           O  
ATOM   1429  N   TYR    85      50.945  35.399  48.873  1.00  0.00           N  
ATOM   1430  H   TYR    85      51.448  35.381  49.749  1.00  0.00           H  
ATOM   1431  CA  TYR    85      50.449  34.104  48.417  1.00  0.00           C  
ATOM   1432  HA  TYR    85      50.520  34.048  47.331  1.00  0.00           H  
ATOM   1433  CB  TYR    85      51.459  33.051  49.071  1.00  0.00           C  
ATOM   1434  HB2 TYR    85      52.471  33.167  48.684  1.00  0.00           H  
ATOM   1435  HB3 TYR    85      51.484  33.185  50.152  1.00  0.00           H  
ATOM   1436  CG  TYR    85      51.167  31.586  48.842  1.00  0.00           C  
ATOM   1437  CD1 TYR    85      51.050  31.057  47.554  1.00  0.00           C  
ATOM   1438  HD1 TYR    85      51.062  31.675  46.668  1.00  0.00           H  
ATOM   1439  CE1 TYR    85      50.789  29.678  47.275  1.00  0.00           C  
ATOM   1440  HE1 TYR    85      50.590  29.386  46.255  1.00  0.00           H  
ATOM   1441  CZ  TYR    85      50.752  28.789  48.334  1.00  0.00           C  
ATOM   1442  OH  TYR    85      50.279  27.502  48.170  1.00  0.00           O  
ATOM   1443  HH  TYR    85      49.940  27.173  49.005  1.00  0.00           H  
ATOM   1444  CE2 TYR    85      50.876  29.246  49.622  1.00  0.00           C  
ATOM   1445  HE2 TYR    85      50.736  28.651  50.512  1.00  0.00           H  
ATOM   1446  CD2 TYR    85      51.094  30.643  49.929  1.00  0.00           C  
ATOM   1447  HD2 TYR    85      51.190  31.042  50.928  1.00  0.00           H  
ATOM   1448  C   TYR    85      48.939  33.853  48.810  1.00  0.00           C  
ATOM   1449  O   TYR    85      48.420  34.546  49.645  1.00  0.00           O  
ATOM   1450  N   ALA    86      48.250  32.872  48.306  1.00  0.00           N  
ATOM   1451  H   ALA    86      48.687  32.332  47.573  1.00  0.00           H  
ATOM   1452  CA  ALA    86      46.820  32.596  48.500  1.00  0.00           C  
ATOM   1453  HA  ALA    86      46.431  33.139  49.362  1.00  0.00           H  
ATOM   1454  CB  ALA    86      46.090  33.105  47.274  1.00  0.00           C  
ATOM   1455  HB1 ALA    86      46.601  32.765  46.373  1.00  0.00           H  
ATOM   1456  HB2 ALA    86      45.069  32.728  47.222  1.00  0.00           H  
ATOM   1457  HB3 ALA    86      46.070  34.191  47.361  1.00  0.00           H  
ATOM   1458  C   ALA    86      46.738  31.000  48.516  1.00  0.00           C  
ATOM   1459  O   ALA    86      46.697  30.308  47.482  1.00  0.00           O  
ATOM   1460  N   PRO    87      46.825  30.438  49.794  1.00  0.00           N  
ATOM   1461  CD  PRO    87      47.034  31.174  51.009  1.00  0.00           C  
ATOM   1462  HD2 PRO    87      46.181  31.787  51.301  1.00  0.00           H  
ATOM   1463  HD3 PRO    87      47.890  31.844  50.931  1.00  0.00           H  
ATOM   1464  CG  PRO    87      47.355  30.177  52.134  1.00  0.00           C  
ATOM   1465  HG2 PRO    87      46.599  30.388  52.890  1.00  0.00           H  
ATOM   1466  HG3 PRO    87      48.413  30.144  52.396  1.00  0.00           H  
ATOM   1467  CB  PRO    87      46.999  28.816  51.481  1.00  0.00           C  
ATOM   1468  HB2 PRO    87      45.979  28.600  51.799  1.00  0.00           H  
ATOM   1469  HB3 PRO    87      47.687  28.067  51.874  1.00  0.00           H  
ATOM   1470  CA  PRO    87      47.140  29.008  49.986  1.00  0.00           C  
ATOM   1471  HA  PRO    87      48.153  28.753  49.676  1.00  0.00           H  
ATOM   1472  C   PRO    87      46.233  28.032  49.253  1.00  0.00           C  
ATOM   1473  O   PRO    87      46.649  26.980  48.781  1.00  0.00           O  
ATOM   1474  N   LEU    88      44.912  28.425  49.226  1.00  0.00           N  
ATOM   1475  H   LEU    88      44.695  29.364  49.527  1.00  0.00           H  
ATOM   1476  CA  LEU    88      43.893  27.598  48.571  1.00  0.00           C  
ATOM   1477  HA  LEU    88      44.301  26.588  48.615  1.00  0.00           H  
ATOM   1478  CB  LEU    88      42.650  27.702  49.504  1.00  0.00           C  
ATOM   1479  HB2 LEU    88      42.216  28.698  49.408  1.00  0.00           H  
ATOM   1480  HB3 LEU    88      41.916  27.030  49.060  1.00  0.00           H  
ATOM   1481  CG  LEU    88      42.782  27.324  50.953  1.00  0.00           C  
ATOM   1482  HG  LEU    88      43.423  28.100  51.370  1.00  0.00           H  
ATOM   1483  CD1 LEU    88      41.425  27.213  51.662  1.00  0.00           C  
ATOM   1484 HD11 LEU    88      40.766  28.030  51.368  1.00  0.00           H  
ATOM   1485 HD12 LEU    88      40.907  26.324  51.302  1.00  0.00           H  
ATOM   1486 HD13 LEU    88      41.576  27.138  52.739  1.00  0.00           H  
ATOM   1487  CD2 LEU    88      43.343  25.936  51.252  1.00  0.00           C  
ATOM   1488 HD21 LEU    88      43.598  25.856  52.309  1.00  0.00           H  
ATOM   1489 HD22 LEU    88      42.636  25.126  51.074  1.00  0.00           H  
ATOM   1490 HD23 LEU    88      44.304  25.813  50.752  1.00  0.00           H  
ATOM   1491  C   LEU    88      43.602  27.983  47.085  1.00  0.00           C  
ATOM   1492  O   LEU    88      42.701  27.416  46.461  1.00  0.00           O  
ATOM   1493  N   GLY    89      44.392  28.978  46.547  1.00  0.00           N  
ATOM   1494  H   GLY    89      45.098  29.406  47.129  1.00  0.00           H  
ATOM   1495  CA  GLY    89      43.859  29.678  45.372  1.00  0.00           C  
ATOM   1496  HA2 GLY    89      44.580  30.439  45.074  1.00  0.00           H  
ATOM   1497  HA3 GLY    89      43.736  28.997  44.529  1.00  0.00           H  
ATOM   1498  C   GLY    89      42.525  30.227  45.695  1.00  0.00           C  
ATOM   1499  O   GLY    89      42.361  30.997  46.687  1.00  0.00           O  
ATOM   1500  N   THR    90      41.588  30.042  44.781  1.00  0.00           N  
ATOM   1501  H   THR    90      41.858  29.400  44.050  1.00  0.00           H  
ATOM   1502  CA  THR    90      40.241  30.691  44.764  1.00  0.00           C  
ATOM   1503  HA  THR    90      40.479  31.689  45.133  1.00  0.00           H  
ATOM   1504  CB  THR    90      39.666  30.825  43.308  1.00  0.00           C  
ATOM   1505  HB  THR    90      40.527  31.147  42.723  1.00  0.00           H  
ATOM   1506  CG2 THR    90      39.198  29.450  42.687  1.00  0.00           C  
ATOM   1507 HG21 THR    90      39.924  28.672  42.927  1.00  0.00           H  
ATOM   1508 HG22 THR    90      38.308  29.015  43.142  1.00  0.00           H  
ATOM   1509 HG23 THR    90      39.045  29.465  41.608  1.00  0.00           H  
ATOM   1510  OG1 THR    90      38.523  31.617  43.358  1.00  0.00           O  
ATOM   1511  HG1 THR    90      38.623  32.519  43.670  1.00  0.00           H  
ATOM   1512  C   THR    90      39.160  30.110  45.717  1.00  0.00           C  
ATOM   1513  O   THR    90      39.131  28.909  45.979  1.00  0.00           O  
ATOM   1514  N   VAL    91      38.427  31.061  46.295  1.00  0.00           N  
ATOM   1515  H   VAL    91      38.454  32.006  45.938  1.00  0.00           H  
ATOM   1516  CA  VAL    91      37.225  30.677  47.095  1.00  0.00           C  
ATOM   1517  HA  VAL    91      37.516  29.969  47.870  1.00  0.00           H  
ATOM   1518  CB  VAL    91      36.625  31.872  47.866  1.00  0.00           C  
ATOM   1519  HB  VAL    91      37.336  32.315  48.564  1.00  0.00           H  
ATOM   1520  CG1 VAL    91      36.081  32.990  46.944  1.00  0.00           C  
ATOM   1521 HG11 VAL    91      36.828  33.217  46.183  1.00  0.00           H  
ATOM   1522 HG12 VAL    91      35.113  32.750  46.505  1.00  0.00           H  
ATOM   1523 HG13 VAL    91      35.861  33.917  47.474  1.00  0.00           H  
ATOM   1524  CG2 VAL    91      35.512  31.442  48.839  1.00  0.00           C  
ATOM   1525 HG21 VAL    91      34.712  30.983  48.257  1.00  0.00           H  
ATOM   1526 HG22 VAL    91      35.723  30.656  49.564  1.00  0.00           H  
ATOM   1527 HG23 VAL    91      35.219  32.308  49.431  1.00  0.00           H  
ATOM   1528  C   VAL    91      36.238  29.839  46.268  1.00  0.00           C  
ATOM   1529  O   VAL    91      35.473  29.003  46.794  1.00  0.00           O  
ATOM   1530  N   TYR    92      36.125  30.032  44.970  1.00  0.00           N  
ATOM   1531  H   TYR    92      36.806  30.657  44.563  1.00  0.00           H  
ATOM   1532  CA  TYR    92      35.121  29.350  44.176  1.00  0.00           C  
ATOM   1533  HA  TYR    92      34.218  29.394  44.784  1.00  0.00           H  
ATOM   1534  CB  TYR    92      34.969  30.177  42.864  1.00  0.00           C  
ATOM   1535  HB2 TYR    92      34.519  31.144  43.088  1.00  0.00           H  
ATOM   1536  HB3 TYR    92      35.950  30.354  42.422  1.00  0.00           H  
ATOM   1537  CG  TYR    92      34.169  29.517  41.792  1.00  0.00           C  
ATOM   1538  CD1 TYR    92      34.856  29.285  40.586  1.00  0.00           C  
ATOM   1539  HD1 TYR    92      35.907  29.517  40.491  1.00  0.00           H  
ATOM   1540  CE1 TYR    92      34.144  28.829  39.498  1.00  0.00           C  
ATOM   1541  HE1 TYR    92      34.464  28.811  38.466  1.00  0.00           H  
ATOM   1542  CZ  TYR    92      32.756  28.401  39.569  1.00  0.00           C  
ATOM   1543  OH  TYR    92      32.173  27.724  38.542  1.00  0.00           O  
ATOM   1544  HH  TYR    92      32.722  27.428  37.813  1.00  0.00           H  
ATOM   1545  CE2 TYR    92      32.097  28.604  40.786  1.00  0.00           C  
ATOM   1546  HE2 TYR    92      31.029  28.475  40.886  1.00  0.00           H  
ATOM   1547  CD2 TYR    92      32.793  29.101  41.936  1.00  0.00           C  
ATOM   1548  HD2 TYR    92      32.201  29.313  42.814  1.00  0.00           H  
ATOM   1549  C   TYR    92      35.479  27.850  43.936  1.00  0.00           C  
ATOM   1550  O   TYR    92      34.653  27.040  43.523  1.00  0.00           O  
ATOM   1551  N   ARG    93      36.741  27.432  44.043  1.00  0.00           N  
ATOM   1552  H   ARG    93      37.391  28.165  44.288  1.00  0.00           H  
ATOM   1553  CA  ARG    93      37.177  25.993  43.943  1.00  0.00           C  
ATOM   1554  HA  ARG    93      36.688  25.558  43.071  1.00  0.00           H  
ATOM   1555  CB  ARG    93      38.732  25.812  43.835  1.00  0.00           C  
ATOM   1556  HB2 ARG    93      39.217  26.607  43.268  1.00  0.00           H  
ATOM   1557  HB3 ARG    93      39.117  25.888  44.852  1.00  0.00           H  
ATOM   1558  CG  ARG    93      39.245  24.420  43.281  1.00  0.00           C  
ATOM   1559  HG2 ARG    93      40.303  24.203  43.424  1.00  0.00           H  
ATOM   1560  HG3 ARG    93      38.811  23.542  43.759  1.00  0.00           H  
ATOM   1561  CD  ARG    93      39.009  24.224  41.780  1.00  0.00           C  
ATOM   1562  HD2 ARG    93      39.395  25.139  41.331  1.00  0.00           H  
ATOM   1563  HD3 ARG    93      39.685  23.456  41.404  1.00  0.00           H  
ATOM   1564  NE  ARG    93      37.566  24.022  41.434  1.00  0.00           N  
ATOM   1565  HE  ARG    93      36.970  24.829  41.317  1.00  0.00           H  
ATOM   1566  CZ  ARG    93      36.932  22.930  41.118  1.00  0.00           C  
ATOM   1567  NH1 ARG    93      37.399  21.778  41.311  1.00  0.00           N  
ATOM   1568 HH11 ARG    93      38.363  21.697  41.603  1.00  0.00           H  
ATOM   1569 HH12 ARG    93      36.957  21.065  40.749  1.00  0.00           H  
ATOM   1570  NH2 ARG    93      35.712  22.919  40.643  1.00  0.00           N  
ATOM   1571 HH21 ARG    93      35.224  23.800  40.576  1.00  0.00           H  
ATOM   1572 HH22 ARG    93      35.215  22.045  40.743  1.00  0.00           H  
ATOM   1573  C   ARG    93      36.541  25.205  45.064  1.00  0.00           C  
ATOM   1574  O   ARG    93      35.793  24.305  44.843  1.00  0.00           O  
ATOM   1575  N   GLU    94      36.707  25.708  46.275  1.00  0.00           N  
ATOM   1576  H   GLU    94      37.277  26.531  46.414  1.00  0.00           H  
ATOM   1577  CA  GLU    94      36.119  25.329  47.573  1.00  0.00           C  
ATOM   1578  HA  GLU    94      36.481  24.369  47.941  1.00  0.00           H  
ATOM   1579  CB  GLU    94      36.517  26.276  48.730  1.00  0.00           C  
ATOM   1580  HB2 GLU    94      37.596  26.428  48.763  1.00  0.00           H  
ATOM   1581  HB3 GLU    94      36.055  27.233  48.487  1.00  0.00           H  
ATOM   1582  CG  GLU    94      36.102  25.741  50.067  1.00  0.00           C  
ATOM   1583  HG2 GLU    94      35.868  26.545  50.765  1.00  0.00           H  
ATOM   1584  HG3 GLU    94      35.189  25.164  49.919  1.00  0.00           H  
ATOM   1585  CD  GLU    94      37.116  24.711  50.670  1.00  0.00           C  
ATOM   1586  OE1 GLU    94      37.554  24.990  51.809  1.00  0.00           O  
ATOM   1587  OE2 GLU    94      37.426  23.678  50.029  1.00  0.00           O  
ATOM   1588  C   GLU    94      34.601  25.225  47.463  1.00  0.00           C  
ATOM   1589  O   GLU    94      33.993  24.213  47.606  1.00  0.00           O  
ATOM   1590  N   LEU    95      33.916  26.338  47.053  1.00  0.00           N  
ATOM   1591  H   LEU    95      34.523  27.130  46.895  1.00  0.00           H  
ATOM   1592  CA  LEU    95      32.528  26.438  46.952  1.00  0.00           C  
ATOM   1593  HA  LEU    95      32.150  26.167  47.937  1.00  0.00           H  
ATOM   1594  CB  LEU    95      32.246  27.909  46.525  1.00  0.00           C  
ATOM   1595  HB2 LEU    95      32.642  28.619  47.251  1.00  0.00           H  
ATOM   1596  HB3 LEU    95      32.716  28.080  45.556  1.00  0.00           H  
ATOM   1597  CG  LEU    95      30.758  28.178  46.346  1.00  0.00           C  
ATOM   1598  HG  LEU    95      30.511  27.556  45.486  1.00  0.00           H  
ATOM   1599  CD1 LEU    95      29.925  27.768  47.612  1.00  0.00           C  
ATOM   1600 HD11 LEU    95      28.865  27.994  47.490  1.00  0.00           H  
ATOM   1601 HD12 LEU    95      30.035  26.711  47.852  1.00  0.00           H  
ATOM   1602 HD13 LEU    95      30.259  28.334  48.482  1.00  0.00           H  
ATOM   1603  CD2 LEU    95      30.398  29.641  45.952  1.00  0.00           C  
ATOM   1604 HD21 LEU    95      30.953  30.372  46.539  1.00  0.00           H  
ATOM   1605 HD22 LEU    95      30.846  29.768  44.966  1.00  0.00           H  
ATOM   1606 HD23 LEU    95      29.337  29.868  45.844  1.00  0.00           H  
ATOM   1607  C   LEU    95      31.945  25.467  45.953  1.00  0.00           C  
ATOM   1608  O   LEU    95      30.934  24.875  46.228  1.00  0.00           O  
ATOM   1609  N   GLN    96      32.624  25.216  44.792  1.00  0.00           N  
ATOM   1610  H   GLN    96      33.450  25.763  44.596  1.00  0.00           H  
ATOM   1611  CA  GLN    96      32.170  24.285  43.732  1.00  0.00           C  
ATOM   1612  HA  GLN    96      31.086  24.218  43.639  1.00  0.00           H  
ATOM   1613  CB  GLN    96      32.731  24.750  42.322  1.00  0.00           C  
ATOM   1614  HB2 GLN    96      32.681  25.838  42.355  1.00  0.00           H  
ATOM   1615  HB3 GLN    96      33.789  24.492  42.271  1.00  0.00           H  
ATOM   1616  CG  GLN    96      31.908  24.073  41.205  1.00  0.00           C  
ATOM   1617  HG2 GLN    96      31.931  23.035  41.537  1.00  0.00           H  
ATOM   1618  HG3 GLN    96      30.878  24.430  41.234  1.00  0.00           H  
ATOM   1619  CD  GLN    96      32.369  24.326  39.762  1.00  0.00           C  
ATOM   1620  OE1 GLN    96      33.555  24.298  39.482  1.00  0.00           O  
ATOM   1621  NE2 GLN    96      31.488  24.467  38.847  1.00  0.00           N  
ATOM   1622 HE21 GLN    96      31.784  24.695  37.908  1.00  0.00           H  
ATOM   1623 HE22 GLN    96      30.531  24.584  39.148  1.00  0.00           H  
ATOM   1624  C   GLN    96      32.519  22.814  44.036  1.00  0.00           C  
ATOM   1625  O   GLN    96      31.832  21.899  43.628  1.00  0.00           O  
ATOM   1626  N   LYS    97      33.621  22.637  44.770  1.00  0.00           N  
ATOM   1627  H   LYS    97      34.154  23.460  45.010  1.00  0.00           H  
ATOM   1628  CA  LYS    97      33.916  21.249  45.373  1.00  0.00           C  
ATOM   1629  HA  LYS    97      33.856  20.563  44.528  1.00  0.00           H  
ATOM   1630  CB  LYS    97      35.318  21.201  45.911  1.00  0.00           C  
ATOM   1631  HB2 LYS    97      35.568  22.040  46.561  1.00  0.00           H  
ATOM   1632  HB3 LYS    97      35.439  20.377  46.613  1.00  0.00           H  
ATOM   1633  CG  LYS    97      36.417  21.004  44.849  1.00  0.00           C  
ATOM   1634  HG2 LYS    97      36.199  20.059  44.351  1.00  0.00           H  
ATOM   1635  HG3 LYS    97      36.141  21.772  44.127  1.00  0.00           H  
ATOM   1636  CD  LYS    97      37.878  21.264  45.243  1.00  0.00           C  
ATOM   1637  HD2 LYS    97      38.498  21.314  44.348  1.00  0.00           H  
ATOM   1638  HD3 LYS    97      37.925  22.234  45.738  1.00  0.00           H  
ATOM   1639  CE  LYS    97      38.528  20.242  46.205  1.00  0.00           C  
ATOM   1640  HE2 LYS    97      39.450  20.728  46.522  1.00  0.00           H  
ATOM   1641  HE3 LYS    97      37.885  20.305  47.082  1.00  0.00           H  
ATOM   1642  NZ  LYS    97      38.770  18.862  45.666  1.00  0.00           N  
ATOM   1643  HZ1 LYS    97      39.589  18.876  45.075  1.00  0.00           H  
ATOM   1644  HZ2 LYS    97      38.792  18.157  46.389  1.00  0.00           H  
ATOM   1645  HZ3 LYS    97      37.997  18.555  45.093  1.00  0.00           H  
ATOM   1646  C   LYS    97      33.004  20.764  46.526  1.00  0.00           C  
ATOM   1647  O   LYS    97      32.533  19.683  46.447  1.00  0.00           O  
ATOM   1648  N   LEU    98      32.630  21.697  47.444  1.00  0.00           N  
ATOM   1649  H   LEU    98      33.018  22.617  47.289  1.00  0.00           H  
ATOM   1650  CA  LEU    98      31.542  21.546  48.451  1.00  0.00           C  
ATOM   1651  HA  LEU    98      31.568  20.493  48.735  1.00  0.00           H  
ATOM   1652  CB  LEU    98      31.844  22.371  49.720  1.00  0.00           C  
ATOM   1653  HB2 LEU    98      31.775  23.435  49.491  1.00  0.00           H  
ATOM   1654  HB3 LEU    98      31.133  22.122  50.508  1.00  0.00           H  
ATOM   1655  CG  LEU    98      33.349  22.175  50.244  1.00  0.00           C  
ATOM   1656  HG  LEU    98      34.121  22.511  49.551  1.00  0.00           H  
ATOM   1657  CD1 LEU    98      33.529  23.017  51.494  1.00  0.00           C  
ATOM   1658 HD11 LEU    98      34.477  22.867  52.011  1.00  0.00           H  
ATOM   1659 HD12 LEU    98      33.515  24.074  51.229  1.00  0.00           H  
ATOM   1660 HD13 LEU    98      32.813  22.854  52.300  1.00  0.00           H  
ATOM   1661  CD2 LEU    98      33.734  20.804  50.693  1.00  0.00           C  
ATOM   1662 HD21 LEU    98      33.614  20.075  49.891  1.00  0.00           H  
ATOM   1663 HD22 LEU    98      34.701  20.749  51.192  1.00  0.00           H  
ATOM   1664 HD23 LEU    98      33.044  20.589  51.509  1.00  0.00           H  
ATOM   1665  C   LEU    98      30.136  21.759  47.872  1.00  0.00           C  
ATOM   1666  O   LEU    98      29.200  21.664  48.617  1.00  0.00           O  
ATOM   1667  N   SER    99      29.969  22.066  46.583  1.00  0.00           N  
ATOM   1668  H   SER    99      30.750  22.086  45.943  1.00  0.00           H  
ATOM   1669  CA  SER    99      28.693  22.397  46.043  1.00  0.00           C  
ATOM   1670  HA  SER    99      28.878  22.548  44.979  1.00  0.00           H  
ATOM   1671  CB  SER    99      27.623  21.255  46.079  1.00  0.00           C  
ATOM   1672  HB2 SER    99      28.258  20.415  45.802  1.00  0.00           H  
ATOM   1673  HB3 SER    99      27.069  21.226  47.018  1.00  0.00           H  
ATOM   1674  OG  SER    99      26.740  21.430  45.000  1.00  0.00           O  
ATOM   1675  HG  SER    99      25.879  21.642  45.367  1.00  0.00           H  
ATOM   1676  C   SER    99      28.031  23.758  46.524  1.00  0.00           C  
ATOM   1677  O   SER    99      27.645  24.588  45.768  1.00  0.00           O  
ATOM   1678  N   LYS   100      27.897  23.984  47.844  1.00  0.00           N  
ATOM   1679  H   LYS   100      28.160  23.201  48.425  1.00  0.00           H  
ATOM   1680  CA  LYS   100      27.529  25.162  48.569  1.00  0.00           C  
ATOM   1681  HA  LYS   100      27.798  26.041  47.983  1.00  0.00           H  
ATOM   1682  CB  LYS   100      25.996  25.233  48.731  1.00  0.00           C  
ATOM   1683  HB2 LYS   100      25.770  26.120  49.322  1.00  0.00           H  
ATOM   1684  HB3 LYS   100      25.451  25.214  47.787  1.00  0.00           H  
ATOM   1685  CG  LYS   100      25.401  24.049  49.599  1.00  0.00           C  
ATOM   1686  HG2 LYS   100      25.902  23.158  49.221  1.00  0.00           H  
ATOM   1687  HG3 LYS   100      25.662  24.235  50.640  1.00  0.00           H  
ATOM   1688  CD  LYS   100      23.847  23.846  49.424  1.00  0.00           C  
ATOM   1689  HD2 LYS   100      23.325  24.752  49.732  1.00  0.00           H  
ATOM   1690  HD3 LYS   100      23.597  23.590  48.394  1.00  0.00           H  
ATOM   1691  CE  LYS   100      23.296  22.692  50.314  1.00  0.00           C  
ATOM   1692  HE2 LYS   100      22.208  22.761  50.304  1.00  0.00           H  
ATOM   1693  HE3 LYS   100      23.543  21.729  49.866  1.00  0.00           H  
ATOM   1694  NZ  LYS   100      23.582  22.858  51.769  1.00  0.00           N  
ATOM   1695  HZ1 LYS   100      23.152  22.333  52.518  1.00  0.00           H  
ATOM   1696  HZ2 LYS   100      24.548  22.683  52.003  1.00  0.00           H  
ATOM   1697  HZ3 LYS   100      23.309  23.811  51.961  1.00  0.00           H  
ATOM   1698  C   LYS   100      28.253  25.177  49.945  1.00  0.00           C  
ATOM   1699  O   LYS   100      28.772  24.191  50.472  1.00  0.00           O  
ATOM   1700  N   PHE   101      28.157  26.371  50.520  1.00  0.00           N  
ATOM   1701  H   PHE   101      27.659  27.064  49.979  1.00  0.00           H  
ATOM   1702  CA  PHE   101      28.476  26.721  51.909  1.00  0.00           C  
ATOM   1703  HA  PHE   101      29.257  26.026  52.215  1.00  0.00           H  
ATOM   1704  CB  PHE   101      29.190  28.077  51.923  1.00  0.00           C  
ATOM   1705  HB2 PHE   101      28.479  28.807  51.538  1.00  0.00           H  
ATOM   1706  HB3 PHE   101      29.402  28.249  52.979  1.00  0.00           H  
ATOM   1707  CG  PHE   101      30.571  28.099  51.306  1.00  0.00           C  
ATOM   1708  CD1 PHE   101      31.164  29.328  51.057  1.00  0.00           C  
ATOM   1709  HD1 PHE   101      30.678  30.240  51.370  1.00  0.00           H  
ATOM   1710  CE1 PHE   101      32.469  29.325  50.541  1.00  0.00           C  
ATOM   1711  HE1 PHE   101      32.990  30.235  50.282  1.00  0.00           H  
ATOM   1712  CZ  PHE   101      33.146  28.161  50.065  1.00  0.00           C  
ATOM   1713  HZ  PHE   101      34.187  28.134  49.778  1.00  0.00           H  
ATOM   1714  CE2 PHE   101      32.490  26.950  50.279  1.00  0.00           C  
ATOM   1715  HE2 PHE   101      32.902  26.005  49.957  1.00  0.00           H  
ATOM   1716  CD2 PHE   101      31.301  26.952  50.994  1.00  0.00           C  
ATOM   1717  HD2 PHE   101      30.844  25.988  51.162  1.00  0.00           H  
ATOM   1718  C   PHE   101      27.345  26.464  52.933  1.00  0.00           C  
ATOM   1719  O   PHE   101      26.182  26.408  52.551  1.00  0.00           O  
ATOM   1720  N   ASP   102      27.722  26.359  54.207  1.00  0.00           N  
ATOM   1721  H   ASP   102      28.700  26.238  54.429  1.00  0.00           H  
ATOM   1722  CA  ASP   102      26.848  26.522  55.300  1.00  0.00           C  
ATOM   1723  HA  ASP   102      25.845  26.148  55.096  1.00  0.00           H  
ATOM   1724  CB  ASP   102      27.378  25.733  56.527  1.00  0.00           C  
ATOM   1725  HB2 ASP   102      26.649  25.679  57.336  1.00  0.00           H  
ATOM   1726  HB3 ASP   102      27.449  24.745  56.072  1.00  0.00           H  
ATOM   1727  CG  ASP   102      28.708  26.220  57.115  1.00  0.00           C  
ATOM   1728  OD1 ASP   102      28.797  26.075  58.354  1.00  0.00           O  
ATOM   1729  OD2 ASP   102      29.599  26.782  56.471  1.00  0.00           O  
ATOM   1730  C   ASP   102      26.756  28.032  55.757  1.00  0.00           C  
ATOM   1731  O   ASP   102      27.419  28.848  55.146  1.00  0.00           O  
ATOM   1732  N   GLU   103      25.865  28.327  56.717  1.00  0.00           N  
ATOM   1733  H   GLU   103      25.409  27.548  57.171  1.00  0.00           H  
ATOM   1734  CA  GLU   103      25.649  29.683  57.185  1.00  0.00           C  
ATOM   1735  HA  GLU   103      25.145  30.275  56.420  1.00  0.00           H  
ATOM   1736  CB  GLU   103      24.643  29.725  58.340  1.00  0.00           C  
ATOM   1737  HB2 GLU   103      25.145  29.617  59.302  1.00  0.00           H  
ATOM   1738  HB3 GLU   103      24.256  30.742  58.282  1.00  0.00           H  
ATOM   1739  CG  GLU   103      23.456  28.807  58.259  1.00  0.00           C  
ATOM   1740  HG2 GLU   103      22.613  29.195  58.831  1.00  0.00           H  
ATOM   1741  HG3 GLU   103      23.029  28.866  57.258  1.00  0.00           H  
ATOM   1742  CD  GLU   103      23.669  27.395  58.746  1.00  0.00           C  
ATOM   1743  OE1 GLU   103      24.845  26.979  59.011  1.00  0.00           O  
ATOM   1744  OE2 GLU   103      22.594  26.789  58.968  1.00  0.00           O  
ATOM   1745  C   GLU   103      26.862  30.381  57.685  1.00  0.00           C  
ATOM   1746  O   GLU   103      26.893  31.625  57.687  1.00  0.00           O  
ATOM   1747  N   GLN   104      27.855  29.627  58.189  1.00  0.00           N  
ATOM   1748  H   GLN   104      27.651  28.655  58.004  1.00  0.00           H  
ATOM   1749  CA  GLN   104      29.031  30.117  58.901  1.00  0.00           C  
ATOM   1750  HA  GLN   104      28.605  30.801  59.635  1.00  0.00           H  
ATOM   1751  CB  GLN   104      29.641  29.008  59.728  1.00  0.00           C  
ATOM   1752  HB2 GLN   104      30.161  28.245  59.149  1.00  0.00           H  
ATOM   1753  HB3 GLN   104      30.490  29.459  60.242  1.00  0.00           H  
ATOM   1754  CG  GLN   104      28.727  28.479  60.895  1.00  0.00           C  
ATOM   1755  HG2 GLN   104      28.414  29.312  61.524  1.00  0.00           H  
ATOM   1756  HG3 GLN   104      27.807  28.072  60.476  1.00  0.00           H  
ATOM   1757  CD  GLN   104      29.495  27.425  61.710  1.00  0.00           C  
ATOM   1758  OE1 GLN   104      29.764  27.571  62.866  1.00  0.00           O  
ATOM   1759  NE2 GLN   104      29.835  26.289  61.084  1.00  0.00           N  
ATOM   1760 HE21 GLN   104      30.363  25.564  61.549  1.00  0.00           H  
ATOM   1761 HE22 GLN   104      29.568  26.172  60.117  1.00  0.00           H  
ATOM   1762  C   GLN   104      30.121  30.800  58.019  1.00  0.00           C  
ATOM   1763  O   GLN   104      30.350  32.011  58.137  1.00  0.00           O  
ATOM   1764  N   ARG   105      30.552  30.076  57.043  1.00  0.00           N  
ATOM   1765  H   ARG   105      30.224  29.123  56.986  1.00  0.00           H  
ATOM   1766  CA  ARG   105      31.301  30.551  55.942  1.00  0.00           C  
ATOM   1767  HA  ARG   105      32.160  31.057  56.384  1.00  0.00           H  
ATOM   1768  CB  ARG   105      31.801  29.274  55.136  1.00  0.00           C  
ATOM   1769  HB2 ARG   105      30.926  28.759  54.740  1.00  0.00           H  
ATOM   1770  HB3 ARG   105      32.297  29.541  54.203  1.00  0.00           H  
ATOM   1771  CG  ARG   105      32.687  28.236  55.781  1.00  0.00           C  
ATOM   1772  HG2 ARG   105      33.574  28.740  56.162  1.00  0.00           H  
ATOM   1773  HG3 ARG   105      32.117  27.777  56.589  1.00  0.00           H  
ATOM   1774  CD  ARG   105      33.334  27.233  54.821  1.00  0.00           C  
ATOM   1775  HD2 ARG   105      33.642  26.351  55.382  1.00  0.00           H  
ATOM   1776  HD3 ARG   105      32.531  26.884  54.173  1.00  0.00           H  
ATOM   1777  NE  ARG   105      34.579  27.710  54.134  1.00  0.00           N  
ATOM   1778  HE  ARG   105      34.801  28.694  54.192  1.00  0.00           H  
ATOM   1779  CZ  ARG   105      35.457  26.860  53.572  1.00  0.00           C  
ATOM   1780  NH1 ARG   105      35.426  25.580  53.577  1.00  0.00           N  
ATOM   1781 HH11 ARG   105      34.707  25.027  54.020  1.00  0.00           H  
ATOM   1782 HH12 ARG   105      36.245  25.169  53.152  1.00  0.00           H  
ATOM   1783  NH2 ARG   105      36.574  27.407  53.148  1.00  0.00           N  
ATOM   1784 HH21 ARG   105      36.641  28.406  53.012  1.00  0.00           H  
ATOM   1785 HH22 ARG   105      37.222  26.760  52.722  1.00  0.00           H  
ATOM   1786  C   ARG   105      30.554  31.548  55.076  1.00  0.00           C  
ATOM   1787  O   ARG   105      31.191  32.535  54.560  1.00  0.00           O  
ATOM   1788  N   THR   106      29.221  31.333  54.915  1.00  0.00           N  
ATOM   1789  H   THR   106      28.821  30.464  55.238  1.00  0.00           H  
ATOM   1790  CA  THR   106      28.496  32.251  54.106  1.00  0.00           C  
ATOM   1791  HA  THR   106      28.924  32.269  53.103  1.00  0.00           H  
ATOM   1792  CB  THR   106      27.000  31.965  53.966  1.00  0.00           C  
ATOM   1793  HB  THR   106      26.441  31.765  54.880  1.00  0.00           H  
ATOM   1794  CG2 THR   106      26.345  33.038  53.009  1.00  0.00           C  
ATOM   1795 HG21 THR   106      25.284  32.815  52.895  1.00  0.00           H  
ATOM   1796 HG22 THR   106      26.283  33.936  53.623  1.00  0.00           H  
ATOM   1797 HG23 THR   106      26.905  32.973  52.076  1.00  0.00           H  
ATOM   1798  OG1 THR   106      26.951  30.881  53.109  1.00  0.00           O  
ATOM   1799  HG1 THR   106      27.216  30.094  53.590  1.00  0.00           H  
ATOM   1800  C   THR   106      28.426  33.681  54.638  1.00  0.00           C  
ATOM   1801  O   THR   106      28.888  34.612  53.994  1.00  0.00           O  
ATOM   1802  N   ALA   107      28.029  33.824  55.895  1.00  0.00           N  
ATOM   1803  H   ALA   107      27.834  32.958  56.376  1.00  0.00           H  
ATOM   1804  CA  ALA   107      28.156  35.012  56.697  1.00  0.00           C  
ATOM   1805  HA  ALA   107      27.681  35.780  56.088  1.00  0.00           H  
ATOM   1806  CB  ALA   107      27.379  34.823  57.976  1.00  0.00           C  
ATOM   1807  HB1 ALA   107      27.848  33.991  58.501  1.00  0.00           H  
ATOM   1808  HB2 ALA   107      27.469  35.748  58.546  1.00  0.00           H  
ATOM   1809  HB3 ALA   107      26.341  34.584  57.746  1.00  0.00           H  
ATOM   1810  C   ALA   107      29.560  35.528  56.953  1.00  0.00           C  
ATOM   1811  O   ALA   107      29.715  36.719  57.179  1.00  0.00           O  
ATOM   1812  N   THR   108      30.647  34.678  56.892  1.00  0.00           N  
ATOM   1813  H   THR   108      30.480  33.685  56.810  1.00  0.00           H  
ATOM   1814  CA  THR   108      31.989  35.234  57.136  1.00  0.00           C  
ATOM   1815  HA  THR   108      31.996  35.991  57.920  1.00  0.00           H  
ATOM   1816  CB  THR   108      33.018  34.176  57.546  1.00  0.00           C  
ATOM   1817  HB  THR   108      33.185  33.575  56.652  1.00  0.00           H  
ATOM   1818  CG2 THR   108      34.372  34.765  58.101  1.00  0.00           C  
ATOM   1819 HG21 THR   108      35.199  34.063  57.988  1.00  0.00           H  
ATOM   1820 HG22 THR   108      34.668  35.690  57.607  1.00  0.00           H  
ATOM   1821 HG23 THR   108      34.160  34.895  59.163  1.00  0.00           H  
ATOM   1822  OG1 THR   108      32.511  33.320  58.611  1.00  0.00           O  
ATOM   1823  HG1 THR   108      31.628  33.001  58.411  1.00  0.00           H  
ATOM   1824  C   THR   108      32.531  35.963  55.815  1.00  0.00           C  
ATOM   1825  O   THR   108      33.031  37.054  55.907  1.00  0.00           O  
ATOM   1826  N   TYR   109      32.496  35.326  54.671  1.00  0.00           N  
ATOM   1827  H   TYR   109      32.451  34.317  54.690  1.00  0.00           H  
ATOM   1828  CA  TYR   109      32.912  35.886  53.374  1.00  0.00           C  
ATOM   1829  HA  TYR   109      33.943  36.183  53.567  1.00  0.00           H  
ATOM   1830  CB  TYR   109      32.994  34.795  52.251  1.00  0.00           C  
ATOM   1831  HB2 TYR   109      31.975  34.477  52.031  1.00  0.00           H  
ATOM   1832  HB3 TYR   109      33.496  35.254  51.399  1.00  0.00           H  
ATOM   1833  CG  TYR   109      33.876  33.603  52.648  1.00  0.00           C  
ATOM   1834  CD1 TYR   109      33.669  32.334  52.125  1.00  0.00           C  
ATOM   1835  HD1 TYR   109      32.901  32.157  51.387  1.00  0.00           H  
ATOM   1836  CE1 TYR   109      34.395  31.220  52.511  1.00  0.00           C  
ATOM   1837  HE1 TYR   109      34.360  30.230  52.080  1.00  0.00           H  
ATOM   1838  CZ  TYR   109      35.334  31.363  53.545  1.00  0.00           C  
ATOM   1839  OH  TYR   109      36.112  30.269  53.766  1.00  0.00           O  
ATOM   1840  HH  TYR   109      36.806  30.445  54.405  1.00  0.00           H  
ATOM   1841  CE2 TYR   109      35.751  32.691  53.983  1.00  0.00           C  
ATOM   1842  HE2 TYR   109      36.625  32.854  54.595  1.00  0.00           H  
ATOM   1843  CD2 TYR   109      34.990  33.810  53.500  1.00  0.00           C  
ATOM   1844  HD2 TYR   109      35.348  34.782  53.806  1.00  0.00           H  
ATOM   1845  C   TYR   109      32.239  37.257  53.081  1.00  0.00           C  
ATOM   1846  O   TYR   109      32.929  38.256  52.754  1.00  0.00           O  
ATOM   1847  N   ILE   110      30.931  37.287  53.251  1.00  0.00           N  
ATOM   1848  H   ILE   110      30.398  36.469  53.508  1.00  0.00           H  
ATOM   1849  CA  ILE   110      30.139  38.542  53.228  1.00  0.00           C  
ATOM   1850  HA  ILE   110      30.375  39.046  52.291  1.00  0.00           H  
ATOM   1851  CB  ILE   110      28.712  38.188  53.420  1.00  0.00           C  
ATOM   1852  HB  ILE   110      28.657  37.601  54.337  1.00  0.00           H  
ATOM   1853  CG2 ILE   110      27.729  39.360  53.638  1.00  0.00           C  
ATOM   1854 HG21 ILE   110      27.793  40.089  52.829  1.00  0.00           H  
ATOM   1855 HG22 ILE   110      26.682  39.078  53.749  1.00  0.00           H  
ATOM   1856 HG23 ILE   110      27.993  39.814  54.593  1.00  0.00           H  
ATOM   1857  CG1 ILE   110      28.206  37.262  52.192  1.00  0.00           C  
ATOM   1858 HG12 ILE   110      28.636  36.262  52.140  1.00  0.00           H  
ATOM   1859 HG13 ILE   110      27.176  36.996  52.430  1.00  0.00           H  
ATOM   1860  CD1 ILE   110      28.297  37.901  50.769  1.00  0.00           C  
ATOM   1861 HD11 ILE   110      27.719  37.323  50.047  1.00  0.00           H  
ATOM   1862 HD12 ILE   110      27.897  38.911  50.686  1.00  0.00           H  
ATOM   1863 HD13 ILE   110      29.359  38.001  50.542  1.00  0.00           H  
ATOM   1864  C   ILE   110      30.522  39.629  54.290  1.00  0.00           C  
ATOM   1865  O   ILE   110      30.485  40.794  53.986  1.00  0.00           O  
ATOM   1866  N   THR   111      30.892  39.201  55.571  1.00  0.00           N  
ATOM   1867  H   THR   111      30.704  38.251  55.856  1.00  0.00           H  
ATOM   1868  CA  THR   111      31.623  40.019  56.612  1.00  0.00           C  
ATOM   1869  HA  THR   111      31.044  40.877  56.953  1.00  0.00           H  
ATOM   1870  CB  THR   111      31.966  39.153  57.855  1.00  0.00           C  
ATOM   1871  HB  THR   111      32.368  38.168  57.617  1.00  0.00           H  
ATOM   1872  CG2 THR   111      32.884  39.827  58.901  1.00  0.00           C  
ATOM   1873 HG21 THR   111      32.788  39.321  59.862  1.00  0.00           H  
ATOM   1874 HG22 THR   111      33.887  39.809  58.476  1.00  0.00           H  
ATOM   1875 HG23 THR   111      32.599  40.823  59.240  1.00  0.00           H  
ATOM   1876  OG1 THR   111      30.752  38.859  58.493  1.00  0.00           O  
ATOM   1877  HG1 THR   111      30.537  37.949  58.276  1.00  0.00           H  
ATOM   1878  C   THR   111      32.950  40.523  55.981  1.00  0.00           C  
ATOM   1879  O   THR   111      33.178  41.776  56.107  1.00  0.00           O  
ATOM   1880  N   GLU   112      33.885  39.726  55.487  1.00  0.00           N  
ATOM   1881  H   GLU   112      33.574  38.774  55.358  1.00  0.00           H  
ATOM   1882  CA  GLU   112      35.195  40.256  54.896  1.00  0.00           C  
ATOM   1883  HA  GLU   112      35.767  40.866  55.596  1.00  0.00           H  
ATOM   1884  CB  GLU   112      35.997  39.002  54.367  1.00  0.00           C  
ATOM   1885  HB2 GLU   112      35.518  38.658  53.450  1.00  0.00           H  
ATOM   1886  HB3 GLU   112      37.005  39.362  54.162  1.00  0.00           H  
ATOM   1887  CG  GLU   112      36.096  37.855  55.394  1.00  0.00           C  
ATOM   1888  HG2 GLU   112      35.473  38.079  56.260  1.00  0.00           H  
ATOM   1889  HG3 GLU   112      35.795  36.924  54.913  1.00  0.00           H  
ATOM   1890  CD  GLU   112      37.527  37.646  55.791  1.00  0.00           C  
ATOM   1891  OE1 GLU   112      38.179  38.540  56.424  1.00  0.00           O  
ATOM   1892  OE2 GLU   112      38.064  36.550  55.379  1.00  0.00           O  
ATOM   1893  C   GLU   112      34.957  41.264  53.784  1.00  0.00           C  
ATOM   1894  O   GLU   112      35.522  42.333  53.768  1.00  0.00           O  
ATOM   1895  N   LEU   113      34.008  40.929  52.903  1.00  0.00           N  
ATOM   1896  H   LEU   113      33.595  40.008  52.865  1.00  0.00           H  
ATOM   1897  CA  LEU   113      33.727  41.822  51.754  1.00  0.00           C  
ATOM   1898  HA  LEU   113      34.725  42.161  51.476  1.00  0.00           H  
ATOM   1899  CB  LEU   113      33.080  41.131  50.604  1.00  0.00           C  
ATOM   1900  HB2 LEU   113      32.093  40.801  50.926  1.00  0.00           H  
ATOM   1901  HB3 LEU   113      32.759  41.800  49.806  1.00  0.00           H  
ATOM   1902  CG  LEU   113      33.910  39.954  50.105  1.00  0.00           C  
ATOM   1903  HG  LEU   113      34.389  39.386  50.903  1.00  0.00           H  
ATOM   1904  CD1 LEU   113      33.016  38.965  49.403  1.00  0.00           C  
ATOM   1905 HD11 LEU   113      32.369  38.622  50.210  1.00  0.00           H  
ATOM   1906 HD12 LEU   113      32.423  39.415  48.608  1.00  0.00           H  
ATOM   1907 HD13 LEU   113      33.628  38.143  49.033  1.00  0.00           H  
ATOM   1908  CD2 LEU   113      35.022  40.465  49.189  1.00  0.00           C  
ATOM   1909 HD21 LEU   113      35.659  41.168  49.725  1.00  0.00           H  
ATOM   1910 HD22 LEU   113      35.605  39.599  48.876  1.00  0.00           H  
ATOM   1911 HD23 LEU   113      34.561  40.980  48.346  1.00  0.00           H  
ATOM   1912  C   LEU   113      33.002  43.075  52.094  1.00  0.00           C  
ATOM   1913  O   LEU   113      33.396  44.124  51.615  1.00  0.00           O  
ATOM   1914  N   ALA   114      31.979  43.080  52.962  1.00  0.00           N  
ATOM   1915  H   ALA   114      31.565  42.178  53.149  1.00  0.00           H  
ATOM   1916  CA  ALA   114      31.379  44.300  53.529  1.00  0.00           C  
ATOM   1917  HA  ALA   114      30.942  44.914  52.741  1.00  0.00           H  
ATOM   1918  CB  ALA   114      30.229  43.794  54.437  1.00  0.00           C  
ATOM   1919  HB1 ALA   114      29.537  43.241  53.803  1.00  0.00           H  
ATOM   1920  HB2 ALA   114      30.418  43.038  55.199  1.00  0.00           H  
ATOM   1921  HB3 ALA   114      29.715  44.636  54.901  1.00  0.00           H  
ATOM   1922  C   ALA   114      32.404  45.154  54.328  1.00  0.00           C  
ATOM   1923  O   ALA   114      32.268  46.352  54.221  1.00  0.00           O  
ATOM   1924  N   ASN   115      33.553  44.623  54.936  1.00  0.00           N  
ATOM   1925  H   ASN   115      33.615  43.615  54.955  1.00  0.00           H  
ATOM   1926  CA  ASN   115      34.606  45.322  55.569  1.00  0.00           C  
ATOM   1927  HA  ASN   115      34.132  46.137  56.116  1.00  0.00           H  
ATOM   1928  CB  ASN   115      35.374  44.367  56.571  1.00  0.00           C  
ATOM   1929  HB2 ASN   115      35.391  43.331  56.232  1.00  0.00           H  
ATOM   1930  HB3 ASN   115      36.376  44.788  56.651  1.00  0.00           H  
ATOM   1931  CG  ASN   115      34.823  44.555  57.934  1.00  0.00           C  
ATOM   1932  OD1 ASN   115      34.762  45.653  58.499  1.00  0.00           O  
ATOM   1933  ND2 ASN   115      34.355  43.523  58.561  1.00  0.00           N  
ATOM   1934 HD21 ASN   115      33.853  43.670  59.424  1.00  0.00           H  
ATOM   1935 HD22 ASN   115      34.261  42.688  57.999  1.00  0.00           H  
ATOM   1936  C   ASN   115      35.569  45.932  54.492  1.00  0.00           C  
ATOM   1937  O   ASN   115      35.880  47.074  54.669  1.00  0.00           O  
ATOM   1938  N   ALA   116      35.764  45.296  53.347  1.00  0.00           N  
ATOM   1939  H   ALA   116      35.438  44.343  53.266  1.00  0.00           H  
ATOM   1940  CA  ALA   116      36.566  45.748  52.275  1.00  0.00           C  
ATOM   1941  HA  ALA   116      37.455  46.196  52.719  1.00  0.00           H  
ATOM   1942  CB  ALA   116      37.038  44.530  51.440  1.00  0.00           C  
ATOM   1943  HB1 ALA   116      37.878  44.848  50.822  1.00  0.00           H  
ATOM   1944  HB2 ALA   116      37.496  43.747  52.045  1.00  0.00           H  
ATOM   1945  HB3 ALA   116      36.308  44.024  50.809  1.00  0.00           H  
ATOM   1946  C   ALA   116      35.887  46.825  51.412  1.00  0.00           C  
ATOM   1947  O   ALA   116      36.451  47.829  51.096  1.00  0.00           O  
ATOM   1948  N   LEU   117      34.655  46.554  51.035  1.00  0.00           N  
ATOM   1949  H   LEU   117      34.266  45.659  51.296  1.00  0.00           H  
ATOM   1950  CA  LEU   117      33.838  47.437  50.174  1.00  0.00           C  
ATOM   1951  HA  LEU   117      34.492  47.700  49.342  1.00  0.00           H  
ATOM   1952  CB  LEU   117      32.587  46.664  49.726  1.00  0.00           C  
ATOM   1953  HB2 LEU   117      32.255  46.177  50.643  1.00  0.00           H  
ATOM   1954  HB3 LEU   117      31.777  47.255  49.297  1.00  0.00           H  
ATOM   1955  CG  LEU   117      32.829  45.487  48.659  1.00  0.00           C  
ATOM   1956  HG  LEU   117      33.536  44.816  49.148  1.00  0.00           H  
ATOM   1957  CD1 LEU   117      31.535  44.762  48.303  1.00  0.00           C  
ATOM   1958 HD11 LEU   117      31.727  43.815  47.800  1.00  0.00           H  
ATOM   1959 HD12 LEU   117      30.881  44.494  49.133  1.00  0.00           H  
ATOM   1960 HD13 LEU   117      30.956  45.324  47.570  1.00  0.00           H  
ATOM   1961  CD2 LEU   117      33.628  45.950  47.384  1.00  0.00           C  
ATOM   1962 HD21 LEU   117      33.369  46.975  47.122  1.00  0.00           H  
ATOM   1963 HD22 LEU   117      34.696  45.813  47.553  1.00  0.00           H  
ATOM   1964 HD23 LEU   117      33.362  45.496  46.430  1.00  0.00           H  
ATOM   1965  C   LEU   117      33.466  48.684  50.974  1.00  0.00           C  
ATOM   1966  O   LEU   117      33.336  49.763  50.417  1.00  0.00           O  
ATOM   1967  N   SER   118      33.318  48.594  52.322  1.00  0.00           N  
ATOM   1968  H   SER   118      33.317  47.658  52.699  1.00  0.00           H  
ATOM   1969  CA  SER   118      33.278  49.818  53.177  1.00  0.00           C  
ATOM   1970  HA  SER   118      32.420  50.453  52.957  1.00  0.00           H  
ATOM   1971  CB  SER   118      33.025  49.455  54.722  1.00  0.00           C  
ATOM   1972  HB2 SER   118      32.079  48.930  54.588  1.00  0.00           H  
ATOM   1973  HB3 SER   118      33.806  48.752  55.016  1.00  0.00           H  
ATOM   1974  OG  SER   118      32.940  50.613  55.466  1.00  0.00           O  
ATOM   1975  HG  SER   118      32.150  51.093  55.205  1.00  0.00           H  
ATOM   1976  C   SER   118      34.483  50.683  53.070  1.00  0.00           C  
ATOM   1977  O   SER   118      34.460  51.937  52.897  1.00  0.00           O  
ATOM   1978  N   TYR   119      35.681  50.072  53.209  1.00  0.00           N  
ATOM   1979  H   TYR   119      35.737  49.063  53.203  1.00  0.00           H  
ATOM   1980  CA  TYR   119      36.955  50.789  53.191  1.00  0.00           C  
ATOM   1981  HA  TYR   119      37.030  51.580  53.937  1.00  0.00           H  
ATOM   1982  CB  TYR   119      37.968  49.727  53.617  1.00  0.00           C  
ATOM   1983  HB2 TYR   119      37.702  49.580  54.664  1.00  0.00           H  
ATOM   1984  HB3 TYR   119      37.761  48.716  53.265  1.00  0.00           H  
ATOM   1985  CG  TYR   119      39.384  50.189  53.443  1.00  0.00           C  
ATOM   1986  CD1 TYR   119      40.029  51.036  54.443  1.00  0.00           C  
ATOM   1987  HD1 TYR   119      39.494  51.459  55.280  1.00  0.00           H  
ATOM   1988  CE1 TYR   119      41.392  51.265  54.292  1.00  0.00           C  
ATOM   1989  HE1 TYR   119      42.053  51.702  55.026  1.00  0.00           H  
ATOM   1990  CZ  TYR   119      42.064  50.741  53.166  1.00  0.00           C  
ATOM   1991  OH  TYR   119      43.394  50.903  53.001  1.00  0.00           O  
ATOM   1992  HH  TYR   119      43.832  50.981  53.851  1.00  0.00           H  
ATOM   1993  CE2 TYR   119      41.406  50.207  52.183  1.00  0.00           C  
ATOM   1994  HE2 TYR   119      41.945  49.849  51.318  1.00  0.00           H  
ATOM   1995  CD2 TYR   119      40.063  49.855  52.264  1.00  0.00           C  
ATOM   1996  HD2 TYR   119      39.626  49.379  51.399  1.00  0.00           H  
ATOM   1997  C   TYR   119      37.291  51.421  51.850  1.00  0.00           C  
ATOM   1998  O   TYR   119      37.722  52.510  51.816  1.00  0.00           O  
ATOM   1999  N   CYS   120      36.871  50.795  50.702  1.00  0.00           N  
ATOM   2000  H   CYS   120      36.544  49.848  50.832  1.00  0.00           H  
ATOM   2001  CA  CYS   120      36.851  51.462  49.363  1.00  0.00           C  
ATOM   2002  HA  CYS   120      37.860  51.862  49.266  1.00  0.00           H  
ATOM   2003  CB  CYS   120      36.708  50.397  48.252  1.00  0.00           C  
ATOM   2004  HB2 CYS   120      35.694  50.006  48.343  1.00  0.00           H  
ATOM   2005  HB3 CYS   120      36.893  50.885  47.295  1.00  0.00           H  
ATOM   2006  SG  CYS   120      37.887  49.039  48.460  1.00  0.00           S  
ATOM   2007  HG  CYS   120      37.351  48.527  49.571  1.00  0.00           H  
ATOM   2008  C   CYS   120      35.827  52.589  49.265  1.00  0.00           C  
ATOM   2009  O   CYS   120      36.034  53.637  48.596  1.00  0.00           O  
ATOM   2010  N   HIE   121      34.753  52.500  50.008  1.00  0.00           N  
ATOM   2011  H   HIE   121      34.549  51.725  50.622  1.00  0.00           H  
ATOM   2012  CA  HIE   121      33.840  53.675  49.995  1.00  0.00           C  
ATOM   2013  HA  HIE   121      33.685  54.063  48.988  1.00  0.00           H  
ATOM   2014  CB  HIE   121      32.453  53.181  50.493  1.00  0.00           C  
ATOM   2015  HB2 HIE   121      32.295  52.213  50.015  1.00  0.00           H  
ATOM   2016  HB3 HIE   121      32.639  53.061  51.560  1.00  0.00           H  
ATOM   2017  CG  HIE   121      31.343  54.179  50.272  1.00  0.00           C  
ATOM   2018  ND1 HIE   121      30.541  54.843  51.255  1.00  0.00           N  
ATOM   2019  CE1 HIE   121      29.708  55.626  50.477  1.00  0.00           C  
ATOM   2020  HE1 HIE   121      29.026  56.345  50.908  1.00  0.00           H  
ATOM   2021  NE2 HIE   121      29.993  55.527  49.211  1.00  0.00           N  
ATOM   2022  HE2 HIE   121      29.571  56.065  48.468  1.00  0.00           H  
ATOM   2023  CD2 HIE   121      31.001  54.599  49.045  1.00  0.00           C  
ATOM   2024  HD2 HIE   121      31.499  54.323  48.127  1.00  0.00           H  
ATOM   2025  C   HIE   121      34.414  54.865  50.747  1.00  0.00           C  
ATOM   2026  O   HIE   121      34.219  56.013  50.428  1.00  0.00           O  
ATOM   2027  N   SER   122      35.148  54.609  51.816  1.00  0.00           N  
ATOM   2028  H   SER   122      35.104  53.678  52.205  1.00  0.00           H  
ATOM   2029  CA  SER   122      35.978  55.587  52.445  1.00  0.00           C  
ATOM   2030  HA  SER   122      35.320  56.336  52.887  1.00  0.00           H  
ATOM   2031  CB  SER   122      36.649  54.922  53.665  1.00  0.00           C  
ATOM   2032  HB2 SER   122      35.959  54.216  54.128  1.00  0.00           H  
ATOM   2033  HB3 SER   122      37.519  54.353  53.337  1.00  0.00           H  
ATOM   2034  OG  SER   122      36.915  55.906  54.648  1.00  0.00           O  
ATOM   2035  HG  SER   122      36.172  55.969  55.252  1.00  0.00           H  
ATOM   2036  C   SER   122      37.048  56.316  51.547  1.00  0.00           C  
ATOM   2037  O   SER   122      37.206  57.521  51.586  1.00  0.00           O  
ATOM   2038  N   LYS   123      37.750  55.510  50.783  1.00  0.00           N  
ATOM   2039  H   LYS   123      37.626  54.511  50.864  1.00  0.00           H  
ATOM   2040  CA  LYS   123      38.782  55.904  49.884  1.00  0.00           C  
ATOM   2041  HA  LYS   123      39.164  56.823  50.327  1.00  0.00           H  
ATOM   2042  CB  LYS   123      39.852  54.841  49.793  1.00  0.00           C  
ATOM   2043  HB2 LYS   123      39.519  53.992  49.196  1.00  0.00           H  
ATOM   2044  HB3 LYS   123      40.685  55.300  49.261  1.00  0.00           H  
ATOM   2045  CG  LYS   123      40.554  54.320  51.051  1.00  0.00           C  
ATOM   2046  HG2 LYS   123      39.906  53.617  51.576  1.00  0.00           H  
ATOM   2047  HG3 LYS   123      41.427  53.798  50.660  1.00  0.00           H  
ATOM   2048  CD  LYS   123      41.104  55.304  52.042  1.00  0.00           C  
ATOM   2049  HD2 LYS   123      42.002  55.761  51.627  1.00  0.00           H  
ATOM   2050  HD3 LYS   123      40.289  56.028  52.075  1.00  0.00           H  
ATOM   2051  CE  LYS   123      41.549  54.690  53.342  1.00  0.00           C  
ATOM   2052  HE2 LYS   123      40.716  54.210  53.855  1.00  0.00           H  
ATOM   2053  HE3 LYS   123      42.343  53.991  53.080  1.00  0.00           H  
ATOM   2054  NZ  LYS   123      42.144  55.578  54.332  1.00  0.00           N  
ATOM   2055  HZ1 LYS   123      41.588  56.410  54.469  1.00  0.00           H  
ATOM   2056  HZ2 LYS   123      42.117  55.060  55.199  1.00  0.00           H  
ATOM   2057  HZ3 LYS   123      43.102  55.812  54.115  1.00  0.00           H  
ATOM   2058  C   LYS   123      38.237  56.454  48.498  1.00  0.00           C  
ATOM   2059  O   LYS   123      39.085  56.899  47.686  1.00  0.00           O  
ATOM   2060  N   ARG   124      36.911  56.406  48.314  1.00  0.00           N  
ATOM   2061  H   ARG   124      36.366  55.934  49.022  1.00  0.00           H  
ATOM   2062  CA  ARG   124      36.162  56.723  47.103  1.00  0.00           C  
ATOM   2063  HA  ARG   124      35.149  56.334  47.208  1.00  0.00           H  
ATOM   2064  CB  ARG   124      36.037  58.270  47.002  1.00  0.00           C  
ATOM   2065  HB2 ARG   124      35.639  58.577  47.969  1.00  0.00           H  
ATOM   2066  HB3 ARG   124      37.013  58.732  46.857  1.00  0.00           H  
ATOM   2067  CG  ARG   124      34.992  58.776  46.028  1.00  0.00           C  
ATOM   2068  HG2 ARG   124      34.974  58.208  45.098  1.00  0.00           H  
ATOM   2069  HG3 ARG   124      34.048  58.571  46.532  1.00  0.00           H  
ATOM   2070  CD  ARG   124      35.091  60.264  45.736  1.00  0.00           C  
ATOM   2071  HD2 ARG   124      35.230  60.866  46.634  1.00  0.00           H  
ATOM   2072  HD3 ARG   124      35.975  60.381  45.110  1.00  0.00           H  
ATOM   2073  NE  ARG   124      33.861  60.752  45.075  1.00  0.00           N  
ATOM   2074  HE  ARG   124      33.020  60.690  45.632  1.00  0.00           H  
ATOM   2075  CZ  ARG   124      33.758  61.299  43.861  1.00  0.00           C  
ATOM   2076  NH1 ARG   124      34.808  61.660  43.189  1.00  0.00           N  
ATOM   2077 HH11 ARG   124      35.695  61.762  43.661  1.00  0.00           H  
ATOM   2078 HH12 ARG   124      34.762  61.896  42.208  1.00  0.00           H  
ATOM   2079  NH2 ARG   124      32.583  61.386  43.288  1.00  0.00           N  
ATOM   2080 HH21 ARG   124      31.828  61.269  43.949  1.00  0.00           H  
ATOM   2081 HH22 ARG   124      32.449  61.851  42.402  1.00  0.00           H  
ATOM   2082  C   ARG   124      36.768  56.033  45.895  1.00  0.00           C  
ATOM   2083  O   ARG   124      37.181  56.603  44.875  1.00  0.00           O  
ATOM   2084  N   VAL   125      36.967  54.743  45.958  1.00  0.00           N  
ATOM   2085  H   VAL   125      36.411  54.433  46.742  1.00  0.00           H  
ATOM   2086  CA  VAL   125      37.270  53.833  44.787  1.00  0.00           C  
ATOM   2087  HA  VAL   125      37.376  54.542  43.966  1.00  0.00           H  
ATOM   2088  CB  VAL   125      38.608  53.070  45.133  1.00  0.00           C  
ATOM   2089  HB  VAL   125      38.346  52.605  46.083  1.00  0.00           H  
ATOM   2090  CG1 VAL   125      39.066  52.082  44.125  1.00  0.00           C  
ATOM   2091 HG11 VAL   125      39.923  51.576  44.569  1.00  0.00           H  
ATOM   2092 HG12 VAL   125      38.289  51.345  43.923  1.00  0.00           H  
ATOM   2093 HG13 VAL   125      39.465  52.562  43.232  1.00  0.00           H  
ATOM   2094  CG2 VAL   125      39.710  54.039  45.265  1.00  0.00           C  
ATOM   2095 HG21 VAL   125      39.461  54.583  46.176  1.00  0.00           H  
ATOM   2096 HG22 VAL   125      40.712  53.627  45.390  1.00  0.00           H  
ATOM   2097 HG23 VAL   125      39.557  54.672  44.391  1.00  0.00           H  
ATOM   2098  C   VAL   125      36.154  52.877  44.306  1.00  0.00           C  
ATOM   2099  O   VAL   125      35.484  52.249  45.129  1.00  0.00           O  
ATOM   2100  N   ILE   126      35.943  52.633  43.006  1.00  0.00           N  
ATOM   2101  H   ILE   126      36.465  53.190  42.345  1.00  0.00           H  
ATOM   2102  CA  ILE   126      34.855  51.784  42.548  1.00  0.00           C  
ATOM   2103  HA  ILE   126      33.971  51.795  43.186  1.00  0.00           H  
ATOM   2104  CB  ILE   126      34.367  52.204  41.104  1.00  0.00           C  
ATOM   2105  HB  ILE   126      35.250  51.996  40.499  1.00  0.00           H  
ATOM   2106  CG2 ILE   126      33.259  51.282  40.592  1.00  0.00           C  
ATOM   2107 HG21 ILE   126      33.709  50.375  40.190  1.00  0.00           H  
ATOM   2108 HG22 ILE   126      32.688  51.005  41.478  1.00  0.00           H  
ATOM   2109 HG23 ILE   126      32.646  51.749  39.821  1.00  0.00           H  
ATOM   2110  CG1 ILE   126      34.017  53.674  40.855  1.00  0.00           C  
ATOM   2111 HG12 ILE   126      34.846  54.348  41.069  1.00  0.00           H  
ATOM   2112 HG13 ILE   126      33.856  53.749  39.779  1.00  0.00           H  
ATOM   2113  CD1 ILE   126      32.838  54.183  41.637  1.00  0.00           C  
ATOM   2114 HD11 ILE   126      32.845  53.682  42.605  1.00  0.00           H  
ATOM   2115 HD12 ILE   126      32.874  55.272  41.602  1.00  0.00           H  
ATOM   2116 HD13 ILE   126      31.903  53.854  41.183  1.00  0.00           H  
ATOM   2117  C   ILE   126      35.458  50.412  42.461  1.00  0.00           C  
ATOM   2118  O   ILE   126      36.493  50.154  41.801  1.00  0.00           O  
ATOM   2119  N   HIE   127      34.781  49.375  42.983  1.00  0.00           N  
ATOM   2120  H   HIE   127      34.073  49.514  43.690  1.00  0.00           H  
ATOM   2121  CA  HIE   127      35.051  48.031  42.632  1.00  0.00           C  
ATOM   2122  HA  HIE   127      35.646  48.005  41.719  1.00  0.00           H  
ATOM   2123  CB  HIE   127      35.833  47.362  43.838  1.00  0.00           C  
ATOM   2124  HB2 HIE   127      36.598  48.014  44.259  1.00  0.00           H  
ATOM   2125  HB3 HIE   127      35.156  47.290  44.689  1.00  0.00           H  
ATOM   2126  CG  HIE   127      36.390  45.986  43.473  1.00  0.00           C  
ATOM   2127  ND1 HIE   127      35.986  44.759  44.015  1.00  0.00           N  
ATOM   2128  CE1 HIE   127      36.681  43.785  43.332  1.00  0.00           C  
ATOM   2129  HE1 HIE   127      36.697  42.709  43.419  1.00  0.00           H  
ATOM   2130  NE2 HIE   127      37.459  44.400  42.406  1.00  0.00           N  
ATOM   2131  HE2 HIE   127      38.085  43.942  41.760  1.00  0.00           H  
ATOM   2132  CD2 HIE   127      37.387  45.743  42.604  1.00  0.00           C  
ATOM   2133  HD2 HIE   127      37.861  46.450  41.940  1.00  0.00           H  
ATOM   2134  C   HIE   127      33.794  47.207  42.281  1.00  0.00           C  
ATOM   2135  O   HIE   127      32.659  47.758  42.212  1.00  0.00           O  
ATOM   2136  N   ARG   128      34.074  46.001  41.782  1.00  0.00           N  
ATOM   2137  H   ARG   128      35.016  45.660  41.906  1.00  0.00           H  
ATOM   2138  CA  ARG   128      33.201  45.360  40.689  1.00  0.00           C  
ATOM   2139  HA  ARG   128      32.146  45.440  40.949  1.00  0.00           H  
ATOM   2140  CB  ARG   128      33.490  45.994  39.348  1.00  0.00           C  
ATOM   2141  HB2 ARG   128      34.412  46.573  39.381  1.00  0.00           H  
ATOM   2142  HB3 ARG   128      33.464  45.333  38.481  1.00  0.00           H  
ATOM   2143  CG  ARG   128      32.446  46.947  38.952  1.00  0.00           C  
ATOM   2144  HG2 ARG   128      31.496  46.412  38.939  1.00  0.00           H  
ATOM   2145  HG3 ARG   128      32.367  47.709  39.728  1.00  0.00           H  
ATOM   2146  CD  ARG   128      32.631  47.688  37.613  1.00  0.00           C  
ATOM   2147  HD2 ARG   128      32.807  46.913  36.867  1.00  0.00           H  
ATOM   2148  HD3 ARG   128      31.707  48.152  37.270  1.00  0.00           H  
ATOM   2149  NE  ARG   128      33.753  48.669  37.597  1.00  0.00           N  
ATOM   2150  HE  ARG   128      34.218  48.936  38.452  1.00  0.00           H  
ATOM   2151  CZ  ARG   128      34.256  49.306  36.521  1.00  0.00           C  
ATOM   2152  NH1 ARG   128      33.559  49.652  35.503  1.00  0.00           N  
ATOM   2153 HH11 ARG   128      32.551  49.669  35.568  1.00  0.00           H  
ATOM   2154 HH12 ARG   128      34.096  49.955  34.703  1.00  0.00           H  
ATOM   2155  NH2 ARG   128      35.476  49.616  36.622  1.00  0.00           N  
ATOM   2156 HH21 ARG   128      35.987  49.452  37.478  1.00  0.00           H  
ATOM   2157 HH22 ARG   128      35.937  49.982  35.802  1.00  0.00           H  
ATOM   2158  C   ARG   128      33.557  43.864  40.699  1.00  0.00           C  
ATOM   2159  O   ARG   128      34.633  43.339  40.858  1.00  0.00           O  
ATOM   2160  N   ASP   129      32.553  43.147  40.296  1.00  0.00           N  
ATOM   2161  H   ASP   129      31.688  43.627  40.093  1.00  0.00           H  
ATOM   2162  CA  ASP   129      32.662  41.727  39.887  1.00  0.00           C  
ATOM   2163  HA  ASP   129      31.627  41.385  39.881  1.00  0.00           H  
ATOM   2164  CB  ASP   129      33.252  41.295  38.560  1.00  0.00           C  
ATOM   2165  HB2 ASP   129      34.336  41.216  38.647  1.00  0.00           H  
ATOM   2166  HB3 ASP   129      32.983  40.256  38.369  1.00  0.00           H  
ATOM   2167  CG  ASP   129      32.748  42.177  37.401  1.00  0.00           C  
ATOM   2168  OD1 ASP   129      31.733  42.874  37.599  1.00  0.00           O  
ATOM   2169  OD2 ASP   129      33.204  42.051  36.234  1.00  0.00           O  
ATOM   2170  C   ASP   129      33.114  40.919  41.106  1.00  0.00           C  
ATOM   2171  O   ASP   129      33.806  39.930  40.974  1.00  0.00           O  
ATOM   2172  N   ILE   130      32.712  41.205  42.338  1.00  0.00           N  
ATOM   2173  H   ILE   130      32.061  41.959  42.502  1.00  0.00           H  
ATOM   2174  CA  ILE   130      33.090  40.422  43.564  1.00  0.00           C  
ATOM   2175  HA  ILE   130      34.145  40.178  43.433  1.00  0.00           H  
ATOM   2176  CB  ILE   130      32.707  41.092  44.897  1.00  0.00           C  
ATOM   2177  HB  ILE   130      32.899  40.498  45.790  1.00  0.00           H  
ATOM   2178  CG2 ILE   130      33.717  42.320  45.160  1.00  0.00           C  
ATOM   2179 HG21 ILE   130      34.723  41.901  45.147  1.00  0.00           H  
ATOM   2180 HG22 ILE   130      33.508  42.956  44.300  1.00  0.00           H  
ATOM   2181 HG23 ILE   130      33.596  42.704  46.173  1.00  0.00           H  
ATOM   2182  CG1 ILE   130      31.217  41.439  45.001  1.00  0.00           C  
ATOM   2183 HG12 ILE   130      31.168  42.471  44.654  1.00  0.00           H  
ATOM   2184 HG13 ILE   130      30.642  40.761  44.370  1.00  0.00           H  
ATOM   2185  CD1 ILE   130      30.427  41.461  46.315  1.00  0.00           C  
ATOM   2186 HD11 ILE   130      31.115  41.027  47.041  1.00  0.00           H  
ATOM   2187 HD12 ILE   130      30.173  42.462  46.664  1.00  0.00           H  
ATOM   2188 HD13 ILE   130      29.485  40.929  46.184  1.00  0.00           H  
ATOM   2189  C   ILE   130      32.438  38.913  43.582  1.00  0.00           C  
ATOM   2190  O   ILE   130      32.144  38.369  44.651  1.00  0.00           O  
ATOM   2191  N   LYS   131      32.236  38.365  42.440  1.00  0.00           N  
ATOM   2192  H   LYS   131      32.669  38.865  41.677  1.00  0.00           H  
ATOM   2193  CA  LYS   131      31.845  36.988  42.319  1.00  0.00           C  
ATOM   2194  HA  LYS   131      31.157  36.904  43.159  1.00  0.00           H  
ATOM   2195  CB  LYS   131      31.224  36.763  40.904  1.00  0.00           C  
ATOM   2196  HB2 LYS   131      31.134  35.681  40.818  1.00  0.00           H  
ATOM   2197  HB3 LYS   131      30.186  37.093  40.899  1.00  0.00           H  
ATOM   2198  CG  LYS   131      31.883  37.341  39.662  1.00  0.00           C  
ATOM   2199  HG2 LYS   131      31.639  38.400  39.588  1.00  0.00           H  
ATOM   2200  HG3 LYS   131      32.951  37.132  39.714  1.00  0.00           H  
ATOM   2201  CD  LYS   131      31.251  36.551  38.488  1.00  0.00           C  
ATOM   2202  HD2 LYS   131      31.778  36.871  37.589  1.00  0.00           H  
ATOM   2203  HD3 LYS   131      31.399  35.490  38.691  1.00  0.00           H  
ATOM   2204  CE  LYS   131      29.811  36.784  38.173  1.00  0.00           C  
ATOM   2205  HE2 LYS   131      29.457  37.377  39.016  1.00  0.00           H  
ATOM   2206  HE3 LYS   131      29.657  37.510  37.375  1.00  0.00           H  
ATOM   2207  NZ  LYS   131      29.026  35.506  37.868  1.00  0.00           N  
ATOM   2208  HZ1 LYS   131      28.830  35.020  38.732  1.00  0.00           H  
ATOM   2209  HZ2 LYS   131      28.125  35.764  37.490  1.00  0.00           H  
ATOM   2210  HZ3 LYS   131      29.563  34.868  37.299  1.00  0.00           H  
ATOM   2211  C   LYS   131      33.054  36.083  42.515  1.00  0.00           C  
ATOM   2212  O   LYS   131      34.217  36.397  42.159  1.00  0.00           O  
ATOM   2213  N   PRO   132      32.847  34.856  43.170  1.00  0.00           N  
ATOM   2214  CD  PRO   132      31.554  34.142  43.253  1.00  0.00           C  
ATOM   2215  HD2 PRO   132      31.047  34.115  42.288  1.00  0.00           H  
ATOM   2216  HD3 PRO   132      30.861  34.739  43.845  1.00  0.00           H  
ATOM   2217  CG  PRO   132      31.827  32.791  43.798  1.00  0.00           C  
ATOM   2218  HG2 PRO   132      32.079  31.971  43.125  1.00  0.00           H  
ATOM   2219  HG3 PRO   132      30.912  32.445  44.280  1.00  0.00           H  
ATOM   2220  CB  PRO   132      33.034  33.105  44.691  1.00  0.00           C  
ATOM   2221  HB2 PRO   132      33.634  32.215  44.882  1.00  0.00           H  
ATOM   2222  HB3 PRO   132      32.691  33.543  45.628  1.00  0.00           H  
ATOM   2223  CA  PRO   132      33.875  34.101  43.863  1.00  0.00           C  
ATOM   2224  HA  PRO   132      34.187  34.729  44.698  1.00  0.00           H  
ATOM   2225  C   PRO   132      35.059  33.570  43.005  1.00  0.00           C  
ATOM   2226  O   PRO   132      36.142  33.639  43.460  1.00  0.00           O  
ATOM   2227  N   GLU   133      34.893  33.389  41.691  1.00  0.00           N  
ATOM   2228  H   GLU   133      33.979  33.378  41.263  1.00  0.00           H  
ATOM   2229  CA  GLU   133      36.012  33.142  40.772  1.00  0.00           C  
ATOM   2230  HA  GLU   133      36.447  32.196  41.094  1.00  0.00           H  
ATOM   2231  CB  GLU   133      35.607  32.875  39.323  1.00  0.00           C  
ATOM   2232  HB2 GLU   133      36.529  32.636  38.793  1.00  0.00           H  
ATOM   2233  HB3 GLU   133      34.965  31.995  39.281  1.00  0.00           H  
ATOM   2234  CG  GLU   133      34.953  34.071  38.608  1.00  0.00           C  
ATOM   2235  HG2 GLU   133      34.328  34.705  39.236  1.00  0.00           H  
ATOM   2236  HG3 GLU   133      35.857  34.550  38.231  1.00  0.00           H  
ATOM   2237  CD  GLU   133      34.037  33.668  37.523  1.00  0.00           C  
ATOM   2238  OE1 GLU   133      34.464  33.962  36.347  1.00  0.00           O  
ATOM   2239  OE2 GLU   133      32.906  33.151  37.792  1.00  0.00           O  
ATOM   2240  C   GLU   133      37.122  34.195  40.723  1.00  0.00           C  
ATOM   2241  O   GLU   133      38.258  33.901  40.290  1.00  0.00           O  
ATOM   2242  N   ASN   134      36.756  35.442  41.089  1.00  0.00           N  
ATOM   2243  H   ASN   134      35.858  35.658  41.496  1.00  0.00           H  
ATOM   2244  CA  ASN   134      37.708  36.546  41.049  1.00  0.00           C  
ATOM   2245  HA  ASN   134      38.506  36.345  40.334  1.00  0.00           H  
ATOM   2246  CB  ASN   134      36.932  37.820  40.751  1.00  0.00           C  
ATOM   2247  HB2 ASN   134      36.008  37.927  41.319  1.00  0.00           H  
ATOM   2248  HB3 ASN   134      37.500  38.746  40.848  1.00  0.00           H  
ATOM   2249  CG  ASN   134      36.446  37.788  39.311  1.00  0.00           C  
ATOM   2250  OD1 ASN   134      37.003  37.189  38.416  1.00  0.00           O  
ATOM   2251  ND2 ASN   134      35.333  38.363  39.061  1.00  0.00           N  
ATOM   2252 HD21 ASN   134      35.089  38.345  38.081  1.00  0.00           H  
ATOM   2253 HD22 ASN   134      34.830  38.921  39.736  1.00  0.00           H  
ATOM   2254  C   ASN   134      38.364  36.672  42.377  1.00  0.00           C  
ATOM   2255  O   ASN   134      39.164  37.563  42.503  1.00  0.00           O  
ATOM   2256  N   LEU   135      38.005  35.890  43.443  1.00  0.00           N  
ATOM   2257  H   LEU   135      37.290  35.182  43.347  1.00  0.00           H  
ATOM   2258  CA  LEU   135      38.565  36.103  44.760  1.00  0.00           C  
ATOM   2259  HA  LEU   135      39.308  36.900  44.769  1.00  0.00           H  
ATOM   2260  CB  LEU   135      37.408  36.436  45.748  1.00  0.00           C  
ATOM   2261  HB2 LEU   135      36.671  35.635  45.692  1.00  0.00           H  
ATOM   2262  HB3 LEU   135      37.816  36.308  46.750  1.00  0.00           H  
ATOM   2263  CG  LEU   135      36.748  37.793  45.598  1.00  0.00           C  
ATOM   2264  HG  LEU   135      37.479  38.602  45.618  1.00  0.00           H  
ATOM   2265  CD1 LEU   135      35.883  38.177  44.423  1.00  0.00           C  
ATOM   2266 HD11 LEU   135      35.516  39.200  44.502  1.00  0.00           H  
ATOM   2267 HD12 LEU   135      36.512  38.199  43.534  1.00  0.00           H  
ATOM   2268 HD13 LEU   135      35.078  37.480  44.188  1.00  0.00           H  
ATOM   2269  CD2 LEU   135      35.698  37.898  46.699  1.00  0.00           C  
ATOM   2270 HD21 LEU   135      34.923  37.145  46.556  1.00  0.00           H  
ATOM   2271 HD22 LEU   135      36.175  37.629  47.641  1.00  0.00           H  
ATOM   2272 HD23 LEU   135      35.309  38.913  46.778  1.00  0.00           H  
ATOM   2273  C   LEU   135      39.390  34.921  45.213  1.00  0.00           C  
ATOM   2274  O   LEU   135      38.991  33.729  45.031  1.00  0.00           O  
ATOM   2275  N   LEU   136      40.459  35.252  45.974  1.00  0.00           N  
ATOM   2276  H   LEU   136      40.512  36.225  46.240  1.00  0.00           H  
ATOM   2277  CA  LEU   136      41.432  34.320  46.625  1.00  0.00           C  
ATOM   2278  HA  LEU   136      41.333  33.360  46.118  1.00  0.00           H  
ATOM   2279  CB  LEU   136      42.828  34.804  46.290  1.00  0.00           C  
ATOM   2280  HB2 LEU   136      42.851  35.834  46.648  1.00  0.00           H  
ATOM   2281  HB3 LEU   136      43.473  34.282  46.997  1.00  0.00           H  
ATOM   2282  CG  LEU   136      43.411  34.850  44.889  1.00  0.00           C  
ATOM   2283  HG  LEU   136      42.827  35.411  44.159  1.00  0.00           H  
ATOM   2284  CD1 LEU   136      44.847  35.337  44.750  1.00  0.00           C  
ATOM   2285 HD11 LEU   136      45.539  34.591  45.141  1.00  0.00           H  
ATOM   2286 HD12 LEU   136      45.153  35.605  43.738  1.00  0.00           H  
ATOM   2287 HD13 LEU   136      44.896  36.316  45.225  1.00  0.00           H  
ATOM   2288  CD2 LEU   136      43.335  33.442  44.257  1.00  0.00           C  
ATOM   2289 HD21 LEU   136      43.941  32.727  44.813  1.00  0.00           H  
ATOM   2290 HD22 LEU   136      42.308  33.078  44.289  1.00  0.00           H  
ATOM   2291 HD23 LEU   136      43.675  33.551  43.227  1.00  0.00           H  
ATOM   2292  C   LEU   136      41.215  34.021  48.142  1.00  0.00           C  
ATOM   2293  O   LEU   136      40.561  34.822  48.755  1.00  0.00           O  
ATOM   2294  N   LEU   137      41.646  32.819  48.649  1.00  0.00           N  
ATOM   2295  H   LEU   137      42.299  32.295  48.085  1.00  0.00           H  
ATOM   2296  CA  LEU   137      41.400  32.390  50.099  1.00  0.00           C  
ATOM   2297  HA  LEU   137      41.262  33.300  50.684  1.00  0.00           H  
ATOM   2298  CB  LEU   137      40.073  31.568  50.166  1.00  0.00           C  
ATOM   2299  HB2 LEU   137      39.238  32.100  49.709  1.00  0.00           H  
ATOM   2300  HB3 LEU   137      40.214  30.639  49.613  1.00  0.00           H  
ATOM   2301  CG  LEU   137      39.706  31.089  51.549  1.00  0.00           C  
ATOM   2302  HG  LEU   137      40.500  30.553  52.069  1.00  0.00           H  
ATOM   2303  CD1 LEU   137      39.354  32.240  52.470  1.00  0.00           C  
ATOM   2304 HD11 LEU   137      40.215  32.757  52.895  1.00  0.00           H  
ATOM   2305 HD12 LEU   137      38.848  33.013  51.892  1.00  0.00           H  
ATOM   2306 HD13 LEU   137      38.627  32.045  53.258  1.00  0.00           H  
ATOM   2307  CD2 LEU   137      38.577  30.110  51.317  1.00  0.00           C  
ATOM   2308 HD21 LEU   137      37.745  30.579  50.792  1.00  0.00           H  
ATOM   2309 HD22 LEU   137      38.888  29.357  50.593  1.00  0.00           H  
ATOM   2310 HD23 LEU   137      38.262  29.774  52.306  1.00  0.00           H  
ATOM   2311  C   LEU   137      42.614  31.577  50.656  1.00  0.00           C  
ATOM   2312  O   LEU   137      43.330  30.857  49.968  1.00  0.00           O  
ATOM   2313  N   GLY   138      42.951  31.842  51.930  1.00  0.00           N  
ATOM   2314  H   GLY   138      42.492  32.638  52.350  1.00  0.00           H  
ATOM   2315  CA  GLY   138      43.883  30.992  52.652  1.00  0.00           C  
ATOM   2316  HA2 GLY   138      44.661  30.528  52.045  1.00  0.00           H  
ATOM   2317  HA3 GLY   138      44.374  31.637  53.380  1.00  0.00           H  
ATOM   2318  C   GLY   138      43.331  29.840  53.440  1.00  0.00           C  
ATOM   2319  O   GLY   138      42.118  29.663  53.599  1.00  0.00           O  
ATOM   2320  N   SER   139      44.247  29.100  54.026  1.00  0.00           N  
ATOM   2321  H   SER   139      45.220  29.366  53.995  1.00  0.00           H  
ATOM   2322  CA  SER   139      43.795  27.955  54.887  1.00  0.00           C  
ATOM   2323  HA  SER   139      43.137  27.269  54.353  1.00  0.00           H  
ATOM   2324  CB  SER   139      45.044  27.058  55.183  1.00  0.00           C  
ATOM   2325  HB2 SER   139      44.786  26.273  55.894  1.00  0.00           H  
ATOM   2326  HB3 SER   139      45.505  26.687  54.268  1.00  0.00           H  
ATOM   2327  OG  SER   139      46.066  27.693  55.891  1.00  0.00           O  
ATOM   2328  HG  SER   139      46.954  27.527  55.567  1.00  0.00           H  
ATOM   2329  C   SER   139      43.099  28.415  56.113  1.00  0.00           C  
ATOM   2330  O   SER   139      42.073  27.819  56.418  1.00  0.00           O  
ATOM   2331  N   ALA   140      43.718  29.309  56.880  1.00  0.00           N  
ATOM   2332  H   ALA   140      44.617  29.620  56.542  1.00  0.00           H  
ATOM   2333  CA  ALA   140      43.222  29.872  58.200  1.00  0.00           C  
ATOM   2334  HA  ALA   140      42.193  29.586  58.419  1.00  0.00           H  
ATOM   2335  CB  ALA   140      43.979  29.176  59.341  1.00  0.00           C  
ATOM   2336  HB1 ALA   140      44.221  28.136  59.121  1.00  0.00           H  
ATOM   2337  HB2 ALA   140      44.913  29.711  59.508  1.00  0.00           H  
ATOM   2338  HB3 ALA   140      43.359  29.167  60.238  1.00  0.00           H  
ATOM   2339  C   ALA   140      43.310  31.435  58.442  1.00  0.00           C  
ATOM   2340  O   ALA   140      42.917  31.958  59.463  1.00  0.00           O  
ATOM   2341  N   GLY   141      43.967  32.098  57.439  1.00  0.00           N  
ATOM   2342  H   GLY   141      44.257  31.561  56.634  1.00  0.00           H  
ATOM   2343  CA  GLY   141      43.939  33.520  57.311  1.00  0.00           C  
ATOM   2344  HA2 GLY   141      44.058  33.921  58.318  1.00  0.00           H  
ATOM   2345  HA3 GLY   141      44.912  33.762  56.883  1.00  0.00           H  
ATOM   2346  C   GLY   141      42.836  34.160  56.561  1.00  0.00           C  
ATOM   2347  O   GLY   141      41.633  33.765  56.640  1.00  0.00           O  
ATOM   2348  N   GLU   142      43.117  35.110  55.727  1.00  0.00           N  
ATOM   2349  H   GLU   142      44.065  35.460  55.702  1.00  0.00           H  
ATOM   2350  CA  GLU   142      42.077  35.911  55.067  1.00  0.00           C  
ATOM   2351  HA  GLU   142      41.204  35.951  55.719  1.00  0.00           H  
ATOM   2352  CB  GLU   142      42.481  37.379  55.113  1.00  0.00           C  
ATOM   2353  HB2 GLU   142      43.562  37.373  54.975  1.00  0.00           H  
ATOM   2354  HB3 GLU   142      42.095  37.911  54.243  1.00  0.00           H  
ATOM   2355  CG  GLU   142      42.189  38.302  56.380  1.00  0.00           C  
ATOM   2356  HG2 GLU   142      42.768  39.186  56.110  1.00  0.00           H  
ATOM   2357  HG3 GLU   142      41.115  38.483  56.420  1.00  0.00           H  
ATOM   2358  CD  GLU   142      42.784  37.799  57.722  1.00  0.00           C  
ATOM   2359  OE1 GLU   142      41.982  37.373  58.549  1.00  0.00           O  
ATOM   2360  OE2 GLU   142      44.001  37.922  57.911  1.00  0.00           O  
ATOM   2361  C   GLU   142      41.475  35.547  53.722  1.00  0.00           C  
ATOM   2362  O   GLU   142      42.142  34.981  52.845  1.00  0.00           O  
ATOM   2363  N   LEU   143      40.182  35.835  53.519  1.00  0.00           N  
ATOM   2364  H   LEU   143      39.645  36.317  54.225  1.00  0.00           H  
ATOM   2365  CA  LEU   143      39.639  36.027  52.146  1.00  0.00           C  
ATOM   2366  HA  LEU   143      39.921  35.119  51.612  1.00  0.00           H  
ATOM   2367  CB  LEU   143      38.109  36.097  52.223  1.00  0.00           C  
ATOM   2368  HB2 LEU   143      37.673  35.344  52.879  1.00  0.00           H  
ATOM   2369  HB3 LEU   143      37.865  37.068  52.653  1.00  0.00           H  
ATOM   2370  CG  LEU   143      37.385  36.067  50.847  1.00  0.00           C  
ATOM   2371  HG  LEU   143      37.788  36.794  50.141  1.00  0.00           H  
ATOM   2372  CD1 LEU   143      37.348  34.681  50.209  1.00  0.00           C  
ATOM   2373 HD11 LEU   143      36.727  34.068  50.862  1.00  0.00           H  
ATOM   2374 HD12 LEU   143      36.995  34.651  49.178  1.00  0.00           H  
ATOM   2375 HD13 LEU   143      38.357  34.280  50.104  1.00  0.00           H  
ATOM   2376  CD2 LEU   143      35.957  36.551  51.066  1.00  0.00           C  
ATOM   2377 HD21 LEU   143      35.359  36.345  50.179  1.00  0.00           H  
ATOM   2378 HD22 LEU   143      35.437  36.019  51.862  1.00  0.00           H  
ATOM   2379 HD23 LEU   143      35.875  37.603  51.340  1.00  0.00           H  
ATOM   2380  C   LEU   143      40.198  37.303  51.421  1.00  0.00           C  
ATOM   2381  O   LEU   143      40.392  38.306  52.136  1.00  0.00           O  
ATOM   2382  N   LYS   144      40.495  37.252  50.094  1.00  0.00           N  
ATOM   2383  H   LYS   144      40.445  36.384  49.580  1.00  0.00           H  
ATOM   2384  CA  LYS   144      41.068  38.437  49.428  1.00  0.00           C  
ATOM   2385  HA  LYS   144      41.163  39.255  50.142  1.00  0.00           H  
ATOM   2386  CB  LYS   144      42.576  38.086  49.059  1.00  0.00           C  
ATOM   2387  HB2 LYS   144      42.554  37.257  48.352  1.00  0.00           H  
ATOM   2388  HB3 LYS   144      43.058  39.013  48.748  1.00  0.00           H  
ATOM   2389  CG  LYS   144      43.471  37.557  50.254  1.00  0.00           C  
ATOM   2390  HG2 LYS   144      43.155  36.589  50.643  1.00  0.00           H  
ATOM   2391  HG3 LYS   144      44.409  37.342  49.743  1.00  0.00           H  
ATOM   2392  CD  LYS   144      43.845  38.584  51.348  1.00  0.00           C  
ATOM   2393  HD2 LYS   144      44.144  39.490  50.822  1.00  0.00           H  
ATOM   2394  HD3 LYS   144      42.945  38.861  51.896  1.00  0.00           H  
ATOM   2395  CE  LYS   144      44.738  38.127  52.472  1.00  0.00           C  
ATOM   2396  HE2 LYS   144      44.048  37.720  53.212  1.00  0.00           H  
ATOM   2397  HE3 LYS   144      45.363  37.376  51.989  1.00  0.00           H  
ATOM   2398  NZ  LYS   144      45.601  39.238  52.913  1.00  0.00           N  
ATOM   2399  HZ1 LYS   144      46.282  39.462  52.201  1.00  0.00           H  
ATOM   2400  HZ2 LYS   144      45.077  40.087  53.070  1.00  0.00           H  
ATOM   2401  HZ3 LYS   144      46.122  39.058  53.759  1.00  0.00           H  
ATOM   2402  C   LYS   144      40.292  38.885  48.203  1.00  0.00           C  
ATOM   2403  O   LYS   144      40.108  38.149  47.243  1.00  0.00           O  
ATOM   2404  N   ILE   145      39.903  40.139  48.193  1.00  0.00           N  
ATOM   2405  H   ILE   145      39.912  40.646  49.067  1.00  0.00           H  
ATOM   2406  CA  ILE   145      39.829  40.962  46.911  1.00  0.00           C  
ATOM   2407  HA  ILE   145      39.188  40.483  46.171  1.00  0.00           H  
ATOM   2408  CB  ILE   145      39.230  42.376  47.153  1.00  0.00           C  
ATOM   2409  HB  ILE   145      39.704  42.741  48.064  1.00  0.00           H  
ATOM   2410  CG2 ILE   145      39.451  43.422  46.044  1.00  0.00           C  
ATOM   2411 HG21 ILE   145      38.764  43.263  45.212  1.00  0.00           H  
ATOM   2412 HG22 ILE   145      39.270  44.386  46.518  1.00  0.00           H  
ATOM   2413 HG23 ILE   145      40.466  43.484  45.651  1.00  0.00           H  
ATOM   2414  CG1 ILE   145      37.703  42.274  47.492  1.00  0.00           C  
ATOM   2415 HG12 ILE   145      37.160  41.938  46.608  1.00  0.00           H  
ATOM   2416 HG13 ILE   145      37.563  41.548  48.293  1.00  0.00           H  
ATOM   2417  CD1 ILE   145      37.111  43.588  47.962  1.00  0.00           C  
ATOM   2418 HD11 ILE   145      37.673  44.108  48.738  1.00  0.00           H  
ATOM   2419 HD12 ILE   145      37.074  44.252  47.098  1.00  0.00           H  
ATOM   2420 HD13 ILE   145      36.125  43.330  48.348  1.00  0.00           H  
ATOM   2421  C   ILE   145      41.164  41.003  46.219  1.00  0.00           C  
ATOM   2422  O   ILE   145      42.186  41.275  46.786  1.00  0.00           O  
ATOM   2423  N   ALA   146      41.197  40.585  44.990  1.00  0.00           N  
ATOM   2424  H   ALA   146      40.318  40.352  44.551  1.00  0.00           H  
ATOM   2425  CA  ALA   146      42.426  40.230  44.300  1.00  0.00           C  
ATOM   2426  HA  ALA   146      43.314  40.821  44.523  1.00  0.00           H  
ATOM   2427  CB  ALA   146      42.792  38.796  44.704  1.00  0.00           C  
ATOM   2428  HB1 ALA   146      43.438  38.283  43.992  1.00  0.00           H  
ATOM   2429  HB2 ALA   146      43.322  38.854  45.654  1.00  0.00           H  
ATOM   2430  HB3 ALA   146      41.886  38.213  44.866  1.00  0.00           H  
ATOM   2431  C   ALA   146      42.398  40.335  42.725  1.00  0.00           C  
ATOM   2432  O   ALA   146      43.391  40.033  42.108  1.00  0.00           O  
ATOM   2433  N   ASP   147      41.365  40.932  42.051  1.00  0.00           N  
ATOM   2434  H   ASP   147      40.685  41.365  42.659  1.00  0.00           H  
ATOM   2435  CA  ASP   147      41.339  41.055  40.596  1.00  0.00           C  
ATOM   2436  HA  ASP   147      41.921  40.211  40.227  1.00  0.00           H  
ATOM   2437  CB  ASP   147      39.958  40.898  39.995  1.00  0.00           C  
ATOM   2438  HB2 ASP   147      40.081  40.627  38.947  1.00  0.00           H  
ATOM   2439  HB3 ASP   147      39.584  40.001  40.488  1.00  0.00           H  
ATOM   2440  CG  ASP   147      39.073  42.156  40.196  1.00  0.00           C  
ATOM   2441  OD1 ASP   147      37.940  42.209  39.578  1.00  0.00           O  
ATOM   2442  OD2 ASP   147      39.413  43.129  40.882  1.00  0.00           O  
ATOM   2443  C   ASP   147      42.064  42.345  40.052  1.00  0.00           C  
ATOM   2444  O   ASP   147      42.210  42.417  38.829  1.00  0.00           O  
ATOM   2445  N   PHE   148      42.354  43.385  40.808  1.00  0.00           N  
ATOM   2446  H   PHE   148      42.155  43.338  41.797  1.00  0.00           H  
ATOM   2447  CA  PHE   148      42.916  44.676  40.420  1.00  0.00           C  
ATOM   2448  HA  PHE   148      43.078  45.286  41.309  1.00  0.00           H  
ATOM   2449  CB  PHE   148      44.398  44.491  39.852  1.00  0.00           C  
ATOM   2450  HB2 PHE   148      44.365  43.745  39.058  1.00  0.00           H  
ATOM   2451  HB3 PHE   148      44.613  45.367  39.240  1.00  0.00           H  
ATOM   2452  CG  PHE   148      45.459  44.020  40.753  1.00  0.00           C  
ATOM   2453  CD1 PHE   148      45.579  42.678  41.044  1.00  0.00           C  
ATOM   2454  HD1 PHE   148      44.748  42.044  40.772  1.00  0.00           H  
ATOM   2455  CE1 PHE   148      46.610  42.222  41.953  1.00  0.00           C  
ATOM   2456  HE1 PHE   148      46.653  41.216  42.342  1.00  0.00           H  
ATOM   2457  CZ  PHE   148      47.628  43.098  42.343  1.00  0.00           C  
ATOM   2458  HZ  PHE   148      48.438  42.652  42.902  1.00  0.00           H  
ATOM   2459  CE2 PHE   148      47.605  44.402  41.880  1.00  0.00           C  
ATOM   2460  HE2 PHE   148      48.342  45.120  42.209  1.00  0.00           H  
ATOM   2461  CD2 PHE   148      46.490  44.903  41.175  1.00  0.00           C  
ATOM   2462  HD2 PHE   148      46.426  45.952  40.924  1.00  0.00           H  
ATOM   2463  C   PHE   148      41.946  45.528  39.499  1.00  0.00           C  
ATOM   2464  O   PHE   148      42.345  46.570  38.927  1.00  0.00           O  
ATOM   2465  N   GLY   149      40.724  45.175  39.382  1.00  0.00           N  
ATOM   2466  H   GLY   149      40.537  44.329  39.902  1.00  0.00           H  
ATOM   2467  CA  GLY   149      39.622  45.801  38.623  1.00  0.00           C  
ATOM   2468  HA2 GLY   149      39.899  45.966  37.582  1.00  0.00           H  
ATOM   2469  HA3 GLY   149      38.874  45.012  38.704  1.00  0.00           H  
ATOM   2470  C   GLY   149      39.089  47.127  39.271  1.00  0.00           C  
ATOM   2471  O   GLY   149      37.954  47.221  39.606  1.00  0.00           O  
ATOM   2472  N   TRP   150      39.983  48.113  39.446  1.00  0.00           N  
ATOM   2473  H   TRP   150      40.944  47.909  39.212  1.00  0.00           H  
ATOM   2474  CA  TRP   150      39.693  49.294  40.276  1.00  0.00           C  
ATOM   2475  HA  TRP   150      38.984  49.086  41.078  1.00  0.00           H  
ATOM   2476  CB  TRP   150      41.061  49.706  40.954  1.00  0.00           C  
ATOM   2477  HB2 TRP   150      41.682  49.844  40.069  1.00  0.00           H  
ATOM   2478  HB3 TRP   150      40.885  50.683  41.405  1.00  0.00           H  
ATOM   2479  CG  TRP   150      41.622  48.690  41.871  1.00  0.00           C  
ATOM   2480  CD1 TRP   150      42.846  48.125  41.713  1.00  0.00           C  
ATOM   2481  HD1 TRP   150      43.582  48.353  40.957  1.00  0.00           H  
ATOM   2482  NE1 TRP   150      43.067  47.444  42.885  1.00  0.00           N  
ATOM   2483  HE1 TRP   150      43.915  46.996  43.203  1.00  0.00           H  
ATOM   2484  CE2 TRP   150      41.972  47.407  43.656  1.00  0.00           C  
ATOM   2485  CZ2 TRP   150      41.747  46.849  44.961  1.00  0.00           C  
ATOM   2486  HZ2 TRP   150      42.540  46.268  45.408  1.00  0.00           H  
ATOM   2487  CH2 TRP   150      40.541  46.928  45.597  1.00  0.00           C  
ATOM   2488  HH2 TRP   150      40.396  46.478  46.567  1.00  0.00           H  
ATOM   2489  CZ3 TRP   150      39.530  47.555  44.900  1.00  0.00           C  
ATOM   2490  HZ3 TRP   150      38.583  47.518  45.419  1.00  0.00           H  
ATOM   2491  CE3 TRP   150      39.718  48.296  43.719  1.00  0.00           C  
ATOM   2492  HE3 TRP   150      38.928  48.869  43.255  1.00  0.00           H  
ATOM   2493  CD2 TRP   150      40.967  48.156  43.017  1.00  0.00           C  
ATOM   2494  C   TRP   150      39.101  50.468  39.382  1.00  0.00           C  
ATOM   2495  O   TRP   150      39.199  50.300  38.183  1.00  0.00           O  
ATOM   2496  N   SER   151      38.641  51.552  39.905  1.00  0.00           N  
ATOM   2497  H   SER   151      38.471  51.549  40.900  1.00  0.00           H  
ATOM   2498  CA  SER   151      38.333  52.753  39.161  1.00  0.00           C  
ATOM   2499  HA  SER   151      39.115  52.981  38.437  1.00  0.00           H  
ATOM   2500  CB  SER   151      37.092  52.526  38.251  1.00  0.00           C  
ATOM   2501  HB2 SER   151      37.257  51.682  37.581  1.00  0.00           H  
ATOM   2502  HB3 SER   151      36.175  52.462  38.836  1.00  0.00           H  
ATOM   2503  OG  SER   151      37.025  53.667  37.431  1.00  0.00           O  
ATOM   2504  HG  SER   151      36.476  54.411  37.689  1.00  0.00           H  
ATOM   2505  C   SER   151      38.192  53.937  40.131  1.00  0.00           C  
ATOM   2506  O   SER   151      37.454  53.953  41.106  1.00  0.00           O  
ATOM   2507  N   VAL   152      39.118  54.856  40.006  1.00  0.00           N  
ATOM   2508  H   VAL   152      39.780  54.776  39.247  1.00  0.00           H  
ATOM   2509  CA  VAL   152      39.153  56.112  40.699  1.00  0.00           C  
ATOM   2510  HA  VAL   152      39.153  56.004  41.783  1.00  0.00           H  
ATOM   2511  CB  VAL   152      40.499  56.837  40.302  1.00  0.00           C  
ATOM   2512  HB  VAL   152      40.671  56.859  39.226  1.00  0.00           H  
ATOM   2513  CG1 VAL   152      40.553  58.306  40.761  1.00  0.00           C  
ATOM   2514 HG11 VAL   152      40.471  58.378  41.846  1.00  0.00           H  
ATOM   2515 HG12 VAL   152      41.512  58.740  40.480  1.00  0.00           H  
ATOM   2516 HG13 VAL   152      39.699  58.731  40.233  1.00  0.00           H  
ATOM   2517  CG2 VAL   152      41.707  56.122  40.954  1.00  0.00           C  
ATOM   2518 HG21 VAL   152      41.717  56.119  42.044  1.00  0.00           H  
ATOM   2519 HG22 VAL   152      41.805  55.105  40.574  1.00  0.00           H  
ATOM   2520 HG23 VAL   152      42.656  56.473  40.548  1.00  0.00           H  
ATOM   2521  C   VAL   152      37.912  56.991  40.432  1.00  0.00           C  
ATOM   2522  O   VAL   152      37.169  57.301  41.377  1.00  0.00           O  
ATOM   2523  N   HIE   153      37.663  57.388  39.202  1.00  0.00           N  
ATOM   2524  H   HIE   153      38.237  56.955  38.492  1.00  0.00           H  
ATOM   2525  CA  HIE   153      36.410  58.004  38.815  1.00  0.00           C  
ATOM   2526  HA  HIE   153      36.073  58.818  39.456  1.00  0.00           H  
ATOM   2527  CB  HIE   153      36.582  58.637  37.469  1.00  0.00           C  
ATOM   2528  HB2 HIE   153      35.559  58.869  37.174  1.00  0.00           H  
ATOM   2529  HB3 HIE   153      37.174  59.523  37.695  1.00  0.00           H  
ATOM   2530  CG  HIE   153      37.180  57.859  36.378  1.00  0.00           C  
ATOM   2531  ND1 HIE   153      38.574  57.773  36.212  1.00  0.00           N  
ATOM   2532  CE1 HIE   153      38.684  56.837  35.235  1.00  0.00           C  
ATOM   2533  HE1 HIE   153      39.652  56.593  34.823  1.00  0.00           H  
ATOM   2534  NE2 HIE   153      37.520  56.332  34.847  1.00  0.00           N  
ATOM   2535  HE2 HIE   153      37.366  55.595  34.174  1.00  0.00           H  
ATOM   2536  CD2 HIE   153      36.589  56.870  35.643  1.00  0.00           C  
ATOM   2537  HD2 HIE   153      35.590  56.471  35.731  1.00  0.00           H  
ATOM   2538  C   HIE   153      35.354  56.952  38.625  1.00  0.00           C  
ATOM   2539  O   HIE   153      35.541  55.844  38.111  1.00  0.00           O  
ATOM   2540  N   ALA   154      34.093  57.295  38.891  1.00  0.00           N  
ATOM   2541  H   ALA   154      33.815  58.180  39.288  1.00  0.00           H  
ATOM   2542  CA  ALA   154      32.935  56.488  38.449  1.00  0.00           C  
ATOM   2543  HA  ALA   154      32.957  55.465  38.823  1.00  0.00           H  
ATOM   2544  CB  ALA   154      31.691  57.145  38.917  1.00  0.00           C  
ATOM   2545  HB1 ALA   154      31.804  57.405  39.970  1.00  0.00           H  
ATOM   2546  HB2 ALA   154      31.436  58.051  38.366  1.00  0.00           H  
ATOM   2547  HB3 ALA   154      30.921  56.376  38.865  1.00  0.00           H  
ATOM   2548  C   ALA   154      32.931  56.366  36.870  1.00  0.00           C  
ATOM   2549  O   ALA   154      32.944  57.418  36.166  1.00  0.00           O  
ATOM   2550  N   PRO   155      33.096  55.170  36.219  1.00  0.00           N  
ATOM   2551  CD  PRO   155      33.402  53.904  36.809  1.00  0.00           C  
ATOM   2552  HD2 PRO   155      32.511  53.429  37.219  1.00  0.00           H  
ATOM   2553  HD3 PRO   155      34.225  53.954  37.522  1.00  0.00           H  
ATOM   2554  CG  PRO   155      34.035  53.079  35.660  1.00  0.00           C  
ATOM   2555  HG2 PRO   155      33.975  52.016  35.897  1.00  0.00           H  
ATOM   2556  HG3 PRO   155      35.033  53.416  35.380  1.00  0.00           H  
ATOM   2557  CB  PRO   155      33.180  53.586  34.479  1.00  0.00           C  
ATOM   2558  HB2 PRO   155      32.247  53.023  34.462  1.00  0.00           H  
ATOM   2559  HB3 PRO   155      33.722  53.470  33.541  1.00  0.00           H  
ATOM   2560  CA  PRO   155      32.963  55.075  34.786  1.00  0.00           C  
ATOM   2561  HA  PRO   155      33.686  55.716  34.282  1.00  0.00           H  
ATOM   2562  C   PRO   155      31.597  55.337  34.170  1.00  0.00           C  
ATOM   2563  O   PRO   155      30.574  55.159  34.932  1.00  0.00           O  
ATOM   2564  N   SER   156      31.488  55.716  32.874  1.00  0.00           N  
ATOM   2565  H   SER   156      32.382  55.673  32.406  1.00  0.00           H  
ATOM   2566  CA  SER   156      30.241  56.219  32.145  1.00  0.00           C  
ATOM   2567  HA  SER   156      29.766  56.993  32.747  1.00  0.00           H  
ATOM   2568  CB  SER   156      30.582  56.737  30.801  1.00  0.00           C  
ATOM   2569  HB2 SER   156      31.163  55.986  30.266  1.00  0.00           H  
ATOM   2570  HB3 SER   156      29.735  57.000  30.167  1.00  0.00           H  
ATOM   2571  OG  SER   156      31.295  57.930  30.981  1.00  0.00           O  
ATOM   2572  HG  SER   156      31.723  58.151  30.151  1.00  0.00           H  
ATOM   2573  C   SER   156      29.115  55.193  32.032  1.00  0.00           C  
ATOM   2574  O   SER   156      29.273  54.054  32.491  1.00  0.00           O  
ATOM   2575  N   SER   157      27.900  55.552  31.574  1.00  0.00           N  
ATOM   2576  H   SER   157      27.863  56.499  31.224  1.00  0.00           H  
ATOM   2577  CA  SER   157      26.629  54.791  31.624  1.00  0.00           C  
ATOM   2578  HA  SER   157      26.409  54.494  32.649  1.00  0.00           H  
ATOM   2579  CB  SER   157      25.474  55.680  31.221  1.00  0.00           C  
ATOM   2580  HB2 SER   157      25.657  56.104  30.234  1.00  0.00           H  
ATOM   2581  HB3 SER   157      24.560  55.087  31.265  1.00  0.00           H  
ATOM   2582  OG  SER   157      25.353  56.786  32.069  1.00  0.00           O  
ATOM   2583  HG  SER   157      24.713  56.566  32.749  1.00  0.00           H  
ATOM   2584  C   SER   157      26.703  53.562  30.743  1.00  0.00           C  
ATOM   2585  O   SER   157      27.354  53.531  29.709  1.00  0.00           O  
ATOM   2586  N   ARG   158      26.125  52.436  31.247  1.00  0.00           N  
ATOM   2587  H   ARG   158      25.718  52.535  32.167  1.00  0.00           H  
ATOM   2588  CA  ARG   158      26.192  51.100  30.620  1.00  0.00           C  
ATOM   2589  HA  ARG   158      25.495  50.532  31.237  1.00  0.00           H  
ATOM   2590  CB  ARG   158      25.459  51.118  29.232  1.00  0.00           C  
ATOM   2591  HB2 ARG   158      24.556  51.720  29.337  1.00  0.00           H  
ATOM   2592  HB3 ARG   158      25.991  51.757  28.527  1.00  0.00           H  
ATOM   2593  CG  ARG   158      25.234  49.744  28.634  1.00  0.00           C  
ATOM   2594  HG2 ARG   158      26.147  49.299  28.236  1.00  0.00           H  
ATOM   2595  HG3 ARG   158      24.742  49.058  29.322  1.00  0.00           H  
ATOM   2596  CD  ARG   158      24.281  49.956  27.455  1.00  0.00           C  
ATOM   2597  HD2 ARG   158      24.785  50.683  26.819  1.00  0.00           H  
ATOM   2598  HD3 ARG   158      24.176  49.077  26.819  1.00  0.00           H  
ATOM   2599  NE  ARG   158      22.893  50.302  27.870  1.00  0.00           N  
ATOM   2600  HE  ARG   158      22.574  51.164  27.450  1.00  0.00           H  
ATOM   2601  CZ  ARG   158      22.187  49.712  28.812  1.00  0.00           C  
ATOM   2602  NH1 ARG   158      22.497  48.504  29.168  1.00  0.00           N  
ATOM   2603 HH11 ARG   158      22.883  47.884  28.471  1.00  0.00           H  
ATOM   2604 HH12 ARG   158      22.143  48.036  29.990  1.00  0.00           H  
ATOM   2605  NH2 ARG   158      21.125  50.219  29.432  1.00  0.00           N  
ATOM   2606 HH21 ARG   158      20.891  51.190  29.279  1.00  0.00           H  
ATOM   2607 HH22 ARG   158      20.565  49.675  30.072  1.00  0.00           H  
ATOM   2608  C   ARG   158      27.509  50.298  30.494  1.00  0.00           C  
ATOM   2609  O   ARG   158      28.412  50.659  29.699  1.00  0.00           O  
ATOM   2610  N   ARG   159      27.600  49.166  31.158  1.00  0.00           N  
ATOM   2611  H   ARG   159      26.706  48.938  31.570  1.00  0.00           H  
ATOM   2612  CA  ARG   159      28.576  47.979  31.011  1.00  0.00           C  
ATOM   2613  HA  ARG   159      29.549  48.269  30.614  1.00  0.00           H  
ATOM   2614  CB  ARG   159      28.743  47.290  32.346  1.00  0.00           C  
ATOM   2615  HB2 ARG   159      27.766  47.077  32.779  1.00  0.00           H  
ATOM   2616  HB3 ARG   159      29.042  46.275  32.087  1.00  0.00           H  
ATOM   2617  CG  ARG   159      29.782  48.003  33.242  1.00  0.00           C  
ATOM   2618  HG2 ARG   159      30.701  48.054  32.658  1.00  0.00           H  
ATOM   2619  HG3 ARG   159      29.413  48.996  33.498  1.00  0.00           H  
ATOM   2620  CD  ARG   159      29.995  47.209  34.545  1.00  0.00           C  
ATOM   2621  HD2 ARG   159      30.507  47.809  35.297  1.00  0.00           H  
ATOM   2622  HD3 ARG   159      29.114  46.789  35.029  1.00  0.00           H  
ATOM   2623  NE  ARG   159      30.861  46.051  34.272  1.00  0.00           N  
ATOM   2624  HE  ARG   159      31.425  46.123  33.438  1.00  0.00           H  
ATOM   2625  CZ  ARG   159      31.253  45.112  35.115  1.00  0.00           C  
ATOM   2626  NH1 ARG   159      30.685  45.091  36.291  1.00  0.00           N  
ATOM   2627 HH11 ARG   159      30.064  45.825  36.602  1.00  0.00           H  
ATOM   2628 HH12 ARG   159      30.934  44.266  36.817  1.00  0.00           H  
ATOM   2629  NH2 ARG   159      32.210  44.278  34.857  1.00  0.00           N  
ATOM   2630 HH21 ARG   159      32.614  44.304  33.932  1.00  0.00           H  
ATOM   2631 HH22 ARG   159      32.532  43.536  35.462  1.00  0.00           H  
ATOM   2632  C   ARG   159      28.057  47.071  29.910  1.00  0.00           C  
ATOM   2633  O   ARG   159      26.880  46.982  29.698  1.00  0.00           O  
ATOM   2634  N   THR   160      28.927  46.169  29.444  1.00  0.00           N  
ATOM   2635  H   THR   160      29.882  46.223  29.768  1.00  0.00           H  
ATOM   2636  CA  THR   160      28.627  45.123  28.495  1.00  0.00           C  
ATOM   2637  HA  THR   160      27.551  45.124  28.324  1.00  0.00           H  
ATOM   2638  CB  THR   160      29.307  45.308  27.108  1.00  0.00           C  
ATOM   2639  HB  THR   160      29.207  44.390  26.530  1.00  0.00           H  
ATOM   2640  CG2 THR   160      28.738  46.543  26.340  1.00  0.00           C  
ATOM   2641 HG21 THR   160      27.786  46.192  25.943  1.00  0.00           H  
ATOM   2642 HG22 THR   160      28.687  47.428  26.974  1.00  0.00           H  
ATOM   2643 HG23 THR   160      29.334  46.776  25.458  1.00  0.00           H  
ATOM   2644  OG1 THR   160      30.656  45.492  27.170  1.00  0.00           O  
ATOM   2645  HG1 THR   160      30.926  44.636  26.828  1.00  0.00           H  
ATOM   2646  C   THR   160      29.256  43.890  29.154  1.00  0.00           C  
ATOM   2647  O   THR   160      30.447  43.844  29.568  1.00  0.00           O  
ATOM   2648  N   THR   161      28.465  42.851  29.333  1.00  0.00           N  
ATOM   2649  H   THR   161      27.515  42.853  28.989  1.00  0.00           H  
ATOM   2650  CA  THR   161      28.864  41.587  30.114  1.00  0.00           C  
ATOM   2651  HA  THR   161      29.913  41.658  30.402  1.00  0.00           H  
ATOM   2652  CB  THR   161      27.984  41.537  31.374  1.00  0.00           C  
ATOM   2653  HB  THR   161      28.166  40.648  31.978  1.00  0.00           H  
ATOM   2654  CG2 THR   161      28.174  42.642  32.332  1.00  0.00           C  
ATOM   2655 HG21 THR   161      27.625  42.421  33.248  1.00  0.00           H  
ATOM   2656 HG22 THR   161      29.229  42.642  32.605  1.00  0.00           H  
ATOM   2657 HG23 THR   161      27.880  43.600  31.904  1.00  0.00           H  
ATOM   2658  OG1 THR   161      26.666  41.590  30.935  1.00  0.00           O  
ATOM   2659  HG1 THR   161      26.632  41.274  30.029  1.00  0.00           H  
ATOM   2660  C   THR   161      28.624  40.329  29.245  1.00  0.00           C  
ATOM   2661  O   THR   161      27.727  40.211  28.476  1.00  0.00           O  
ATOM   2662  N   LEU   162      29.392  39.315  29.489  1.00  0.00           N  
ATOM   2663  H   LEU   162      30.060  39.523  30.218  1.00  0.00           H  
ATOM   2664  CA  LEU   162      29.024  37.924  29.358  1.00  0.00           C  
ATOM   2665  HA  LEU   162      28.666  37.636  28.370  1.00  0.00           H  
ATOM   2666  CB  LEU   162      30.216  36.987  29.604  1.00  0.00           C  
ATOM   2667  HB2 LEU   162      30.568  37.154  30.622  1.00  0.00           H  
ATOM   2668  HB3 LEU   162      29.879  35.954  29.525  1.00  0.00           H  
ATOM   2669  CG  LEU   162      31.542  37.175  28.840  1.00  0.00           C  
ATOM   2670  HG  LEU   162      32.162  37.937  29.311  1.00  0.00           H  
ATOM   2671  CD1 LEU   162      32.403  35.913  28.997  1.00  0.00           C  
ATOM   2672 HD11 LEU   162      31.864  35.008  28.716  1.00  0.00           H  
ATOM   2673 HD12 LEU   162      33.346  36.046  28.468  1.00  0.00           H  
ATOM   2674 HD13 LEU   162      32.675  35.894  30.052  1.00  0.00           H  
ATOM   2675  CD2 LEU   162      31.381  37.496  27.385  1.00  0.00           C  
ATOM   2676 HD21 LEU   162      31.173  36.582  26.829  1.00  0.00           H  
ATOM   2677 HD22 LEU   162      30.562  38.195  27.219  1.00  0.00           H  
ATOM   2678 HD23 LEU   162      32.299  37.879  26.940  1.00  0.00           H  
ATOM   2679  C   LEU   162      27.800  37.522  30.350  1.00  0.00           C  
ATOM   2680  O   LEU   162      27.549  38.199  31.343  1.00  0.00           O  
ATOM   2681  N   CYS   163      27.187  36.377  30.159  1.00  0.00           N  
ATOM   2682  H   CYS   163      27.169  35.969  29.235  1.00  0.00           H  
ATOM   2683  CA  CYS   163      26.315  35.816  31.221  1.00  0.00           C  
ATOM   2684  HA  CYS   163      25.514  36.521  31.443  1.00  0.00           H  
ATOM   2685  CB  CYS   163      25.599  34.587  30.591  1.00  0.00           C  
ATOM   2686  HB2 CYS   163      25.029  34.807  29.688  1.00  0.00           H  
ATOM   2687  HB3 CYS   163      26.323  33.810  30.345  1.00  0.00           H  
ATOM   2688  SG  CYS   163      24.378  33.971  31.753  1.00  0.00           S  
ATOM   2689  HG  CYS   163      25.314  33.679  32.660  1.00  0.00           H  
ATOM   2690  C   CYS   163      27.009  35.581  32.549  1.00  0.00           C  
ATOM   2691  O   CYS   163      26.573  35.883  33.602  1.00  0.00           O  
ATOM   2692  N   GLY   164      28.261  35.254  32.431  1.00  0.00           N  
ATOM   2693  H   GLY   164      28.625  34.892  31.561  1.00  0.00           H  
ATOM   2694  CA  GLY   164      29.150  35.144  33.585  1.00  0.00           C  
ATOM   2695  HA2 GLY   164      28.756  34.390  34.266  1.00  0.00           H  
ATOM   2696  HA3 GLY   164      30.102  34.819  33.166  1.00  0.00           H  
ATOM   2697  C   GLY   164      29.463  36.499  34.330  1.00  0.00           C  
ATOM   2698  O   GLY   164      30.376  36.426  35.181  1.00  0.00           O  
ATOM   2699  N   THR   165      28.774  37.624  34.121  1.00  0.00           N  
ATOM   2700  H   THR   165      27.882  37.443  33.683  1.00  0.00           H  
ATOM   2701  CA  THR   165      28.852  38.957  34.802  1.00  0.00           C  
ATOM   2702  HA  THR   165      29.117  38.718  35.832  1.00  0.00           H  
ATOM   2703  CB  THR   165      29.876  39.887  34.231  1.00  0.00           C  
ATOM   2704  HB  THR   165      29.585  40.929  34.366  1.00  0.00           H  
ATOM   2705  CG2 THR   165      31.321  39.777  34.799  1.00  0.00           C  
ATOM   2706 HG21 THR   165      31.668  38.758  34.623  1.00  0.00           H  
ATOM   2707 HG22 THR   165      32.024  40.497  34.380  1.00  0.00           H  
ATOM   2708 HG23 THR   165      31.394  39.996  35.864  1.00  0.00           H  
ATOM   2709  OG1 THR   165      29.976  39.727  32.838  1.00  0.00           O  
ATOM   2710  HG1 THR   165      30.725  39.143  32.701  1.00  0.00           H  
ATOM   2711  C   THR   165      27.543  39.695  34.896  1.00  0.00           C  
ATOM   2712  O   THR   165      27.346  40.409  35.913  1.00  0.00           O  
ATOM   2713  N   LEU   166      26.697  39.481  33.897  1.00  0.00           N  
ATOM   2714  H   LEU   166      27.087  39.036  33.079  1.00  0.00           H  
ATOM   2715  CA  LEU   166      25.243  39.900  33.825  1.00  0.00           C  
ATOM   2716  HA  LEU   166      25.180  40.948  33.534  1.00  0.00           H  
ATOM   2717  CB  LEU   166      24.602  39.139  32.615  1.00  0.00           C  
ATOM   2718  HB2 LEU   166      25.136  39.371  31.693  1.00  0.00           H  
ATOM   2719  HB3 LEU   166      24.662  38.076  32.849  1.00  0.00           H  
ATOM   2720  CG  LEU   166      23.130  39.418  32.484  1.00  0.00           C  
ATOM   2721  HG  LEU   166      22.593  39.045  33.356  1.00  0.00           H  
ATOM   2722  CD1 LEU   166      22.843  40.947  32.280  1.00  0.00           C  
ATOM   2723 HD11 LEU   166      23.400  41.280  31.404  1.00  0.00           H  
ATOM   2724 HD12 LEU   166      21.772  41.126  32.192  1.00  0.00           H  
ATOM   2725 HD13 LEU   166      23.228  41.529  33.117  1.00  0.00           H  
ATOM   2726  CD2 LEU   166      22.395  38.806  31.227  1.00  0.00           C  
ATOM   2727 HD21 LEU   166      22.654  37.754  31.109  1.00  0.00           H  
ATOM   2728 HD22 LEU   166      21.332  38.784  31.469  1.00  0.00           H  
ATOM   2729 HD23 LEU   166      22.567  39.496  30.400  1.00  0.00           H  
ATOM   2730  C   LEU   166      24.543  39.595  35.129  1.00  0.00           C  
ATOM   2731  O   LEU   166      23.883  40.458  35.709  1.00  0.00           O  
ATOM   2732  N   ASP   167      24.720  38.387  35.672  1.00  0.00           N  
ATOM   2733  H   ASP   167      25.390  37.731  35.296  1.00  0.00           H  
ATOM   2734  CA  ASP   167      24.115  37.999  36.931  1.00  0.00           C  
ATOM   2735  HA  ASP   167      23.060  38.261  36.845  1.00  0.00           H  
ATOM   2736  CB  ASP   167      24.312  36.452  37.137  1.00  0.00           C  
ATOM   2737  HB2 ASP   167      23.740  36.049  37.973  1.00  0.00           H  
ATOM   2738  HB3 ASP   167      23.805  36.146  36.223  1.00  0.00           H  
ATOM   2739  CG  ASP   167      25.710  35.984  37.103  1.00  0.00           C  
ATOM   2740  OD1 ASP   167      25.872  34.816  37.321  1.00  0.00           O  
ATOM   2741  OD2 ASP   167      26.668  36.740  36.915  1.00  0.00           O  
ATOM   2742  C   ASP   167      24.432  38.804  38.189  1.00  0.00           C  
ATOM   2743  O   ASP   167      23.721  38.671  39.184  1.00  0.00           O  
ATOM   2744  N   TYR   168      25.411  39.726  38.162  1.00  0.00           N  
ATOM   2745  H   TYR   168      25.934  39.916  37.320  1.00  0.00           H  
ATOM   2746  CA  TYR   168      25.728  40.670  39.254  1.00  0.00           C  
ATOM   2747  HA  TYR   168      25.257  40.375  40.191  1.00  0.00           H  
ATOM   2748  CB  TYR   168      27.207  40.524  39.632  1.00  0.00           C  
ATOM   2749  HB2 TYR   168      27.773  40.669  38.712  1.00  0.00           H  
ATOM   2750  HB3 TYR   168      27.390  41.318  40.356  1.00  0.00           H  
ATOM   2751  CG  TYR   168      27.566  39.238  40.505  1.00  0.00           C  
ATOM   2752  CD1 TYR   168      27.254  37.930  40.146  1.00  0.00           C  
ATOM   2753  HD1 TYR   168      26.702  37.924  39.217  1.00  0.00           H  
ATOM   2754  CE1 TYR   168      27.455  36.864  41.023  1.00  0.00           C  
ATOM   2755  HE1 TYR   168      27.361  35.835  40.709  1.00  0.00           H  
ATOM   2756  CZ  TYR   168      28.032  37.077  42.299  1.00  0.00           C  
ATOM   2757  OH  TYR   168      28.400  36.031  43.052  1.00  0.00           O  
ATOM   2758  HH  TYR   168      28.102  35.184  42.710  1.00  0.00           H  
ATOM   2759  CE2 TYR   168      28.441  38.401  42.630  1.00  0.00           C  
ATOM   2760  HE2 TYR   168      28.902  38.642  43.577  1.00  0.00           H  
ATOM   2761  CD2 TYR   168      28.221  39.454  41.731  1.00  0.00           C  
ATOM   2762  HD2 TYR   168      28.510  40.468  41.964  1.00  0.00           H  
ATOM   2763  C   TYR   168      25.316  42.084  38.946  1.00  0.00           C  
ATOM   2764  O   TYR   168      25.377  42.936  39.817  1.00  0.00           O  
ATOM   2765  N   LEU   169      24.904  42.431  37.699  1.00  0.00           N  
ATOM   2766  H   LEU   169      24.655  41.707  37.040  1.00  0.00           H  
ATOM   2767  CA  LEU   169      24.378  43.836  37.340  1.00  0.00           C  
ATOM   2768  HA  LEU   169      25.052  44.624  37.675  1.00  0.00           H  
ATOM   2769  CB  LEU   169      24.350  44.039  35.836  1.00  0.00           C  
ATOM   2770  HB2 LEU   169      23.870  43.219  35.302  1.00  0.00           H  
ATOM   2771  HB3 LEU   169      23.880  45.014  35.712  1.00  0.00           H  
ATOM   2772  CG  LEU   169      25.701  44.193  35.108  1.00  0.00           C  
ATOM   2773  HG  LEU   169      26.194  43.225  35.016  1.00  0.00           H  
ATOM   2774  CD1 LEU   169      25.291  44.720  33.717  1.00  0.00           C  
ATOM   2775 HD11 LEU   169      26.137  44.677  33.031  1.00  0.00           H  
ATOM   2776 HD12 LEU   169      24.499  44.062  33.359  1.00  0.00           H  
ATOM   2777 HD13 LEU   169      24.813  45.699  33.689  1.00  0.00           H  
ATOM   2778  CD2 LEU   169      26.717  45.126  35.779  1.00  0.00           C  
ATOM   2779 HD21 LEU   169      27.558  45.360  35.127  1.00  0.00           H  
ATOM   2780 HD22 LEU   169      26.175  45.942  36.257  1.00  0.00           H  
ATOM   2781 HD23 LEU   169      27.204  44.621  36.614  1.00  0.00           H  
ATOM   2782  C   LEU   169      23.001  44.045  37.904  1.00  0.00           C  
ATOM   2783  O   LEU   169      22.103  43.258  37.600  1.00  0.00           O  
ATOM   2784  N   PRO   170      22.759  45.072  38.782  1.00  0.00           N  
ATOM   2785  CD  PRO   170      23.670  45.919  39.524  1.00  0.00           C  
ATOM   2786  HD2 PRO   170      24.400  46.320  38.820  1.00  0.00           H  
ATOM   2787  HD3 PRO   170      24.244  45.444  40.320  1.00  0.00           H  
ATOM   2788  CG  PRO   170      22.816  47.034  40.130  1.00  0.00           C  
ATOM   2789  HG2 PRO   170      22.448  47.814  39.464  1.00  0.00           H  
ATOM   2790  HG3 PRO   170      23.234  47.487  41.028  1.00  0.00           H  
ATOM   2791  CB  PRO   170      21.623  46.209  40.566  1.00  0.00           C  
ATOM   2792  HB2 PRO   170      20.864  46.971  40.744  1.00  0.00           H  
ATOM   2793  HB3 PRO   170      21.889  45.647  41.461  1.00  0.00           H  
ATOM   2794  CA  PRO   170      21.396  45.353  39.308  1.00  0.00           C  
ATOM   2795  HA  PRO   170      21.030  44.378  39.630  1.00  0.00           H  
ATOM   2796  C   PRO   170      20.526  45.957  38.184  1.00  0.00           C  
ATOM   2797  O   PRO   170      21.024  46.355  37.130  1.00  0.00           O  
ATOM   2798  N   PRO   171      19.185  46.081  38.405  1.00  0.00           N  
ATOM   2799  CD  PRO   171      18.557  45.811  39.652  1.00  0.00           C  
ATOM   2800  HD2 PRO   171      18.604  46.690  40.295  1.00  0.00           H  
ATOM   2801  HD3 PRO   171      18.947  44.989  40.253  1.00  0.00           H  
ATOM   2802  CG  PRO   171      17.084  45.527  39.394  1.00  0.00           C  
ATOM   2803  HG2 PRO   171      16.517  45.896  40.249  1.00  0.00           H  
ATOM   2804  HG3 PRO   171      16.854  44.480  39.194  1.00  0.00           H  
ATOM   2805  CB  PRO   171      16.898  46.440  38.105  1.00  0.00           C  
ATOM   2806  HB2 PRO   171      16.600  47.436  38.432  1.00  0.00           H  
ATOM   2807  HB3 PRO   171      16.100  46.004  37.505  1.00  0.00           H  
ATOM   2808  CA  PRO   171      18.202  46.486  37.366  1.00  0.00           C  
ATOM   2809  HA  PRO   171      18.127  45.778  36.540  1.00  0.00           H  
ATOM   2810  C   PRO   171      18.490  47.904  36.865  1.00  0.00           C  
ATOM   2811  O   PRO   171      18.159  48.270  35.717  1.00  0.00           O  
ATOM   2812  N   GLU   172      19.064  48.756  37.737  1.00  0.00           N  
ATOM   2813  H   GLU   172      19.161  48.462  38.698  1.00  0.00           H  
ATOM   2814  CA  GLU   172      19.306  50.145  37.437  1.00  0.00           C  
ATOM   2815  HA  GLU   172      18.421  50.431  36.869  1.00  0.00           H  
ATOM   2816  CB  GLU   172      19.493  51.095  38.660  1.00  0.00           C  
ATOM   2817  HB2 GLU   172      19.456  52.127  38.311  1.00  0.00           H  
ATOM   2818  HB3 GLU   172      18.608  50.923  39.273  1.00  0.00           H  
ATOM   2819  CG  GLU   172      20.813  50.943  39.547  1.00  0.00           C  
ATOM   2820  HG2 GLU   172      21.702  50.543  39.060  1.00  0.00           H  
ATOM   2821  HG3 GLU   172      20.926  51.888  40.079  1.00  0.00           H  
ATOM   2822  CD  GLU   172      20.598  49.881  40.710  1.00  0.00           C  
ATOM   2823  OE1 GLU   172      21.528  49.753  41.572  1.00  0.00           O  
ATOM   2824  OE2 GLU   172      19.599  49.158  40.814  1.00  0.00           O  
ATOM   2825  C   GLU   172      20.513  50.258  36.449  1.00  0.00           C  
ATOM   2826  O   GLU   172      20.609  51.162  35.610  1.00  0.00           O  
ATOM   2827  N   MET   173      21.466  49.369  36.500  1.00  0.00           N  
ATOM   2828  H   MET   173      21.462  48.641  37.200  1.00  0.00           H  
ATOM   2829  CA  MET   173      22.610  49.390  35.576  1.00  0.00           C  
ATOM   2830  HA  MET   173      22.903  50.417  35.359  1.00  0.00           H  
ATOM   2831  CB  MET   173      23.745  48.610  36.195  1.00  0.00           C  
ATOM   2832  HB2 MET   173      23.411  47.607  36.462  1.00  0.00           H  
ATOM   2833  HB3 MET   173      24.534  48.559  35.444  1.00  0.00           H  
ATOM   2834  CG  MET   173      24.251  49.225  37.441  1.00  0.00           C  
ATOM   2835  HG2 MET   173      24.210  50.308  37.326  1.00  0.00           H  
ATOM   2836  HG3 MET   173      23.661  48.932  38.309  1.00  0.00           H  
ATOM   2837  SD  MET   173      26.082  48.827  37.729  1.00  0.00           S  
ATOM   2838  CE  MET   173      26.963  49.695  36.396  1.00  0.00           C  
ATOM   2839  HE1 MET   173      28.013  49.639  36.683  1.00  0.00           H  
ATOM   2840  HE2 MET   173      26.867  49.296  35.386  1.00  0.00           H  
ATOM   2841  HE3 MET   173      26.643  50.734  36.317  1.00  0.00           H  
ATOM   2842  C   MET   173      22.253  48.768  34.247  1.00  0.00           C  
ATOM   2843  O   MET   173      22.648  49.215  33.210  1.00  0.00           O  
ATOM   2844  N   ILE   174      21.405  47.723  34.282  1.00  0.00           N  
ATOM   2845  H   ILE   174      21.114  47.249  35.124  1.00  0.00           H  
ATOM   2846  CA  ILE   174      20.607  47.307  33.146  1.00  0.00           C  
ATOM   2847  HA  ILE   174      21.382  46.995  32.446  1.00  0.00           H  
ATOM   2848  CB  ILE   174      19.766  46.057  33.446  1.00  0.00           C  
ATOM   2849  HB  ILE   174      19.248  46.197  34.395  1.00  0.00           H  
ATOM   2850  CG2 ILE   174      18.704  45.676  32.335  1.00  0.00           C  
ATOM   2851 HG21 ILE   174      19.166  45.182  31.480  1.00  0.00           H  
ATOM   2852 HG22 ILE   174      17.944  45.097  32.860  1.00  0.00           H  
ATOM   2853 HG23 ILE   174      18.230  46.587  31.970  1.00  0.00           H  
ATOM   2854  CG1 ILE   174      20.704  44.916  33.679  1.00  0.00           C  
ATOM   2855 HG12 ILE   174      21.225  44.849  32.724  1.00  0.00           H  
ATOM   2856 HG13 ILE   174      21.373  45.104  34.519  1.00  0.00           H  
ATOM   2857  CD1 ILE   174      20.056  43.606  33.964  1.00  0.00           C  
ATOM   2858 HD11 ILE   174      19.985  42.988  33.069  1.00  0.00           H  
ATOM   2859 HD12 ILE   174      20.680  43.094  34.696  1.00  0.00           H  
ATOM   2860 HD13 ILE   174      19.035  43.673  34.339  1.00  0.00           H  
ATOM   2861  C   ILE   174      19.796  48.416  32.526  1.00  0.00           C  
ATOM   2862  O   ILE   174      19.722  48.494  31.299  1.00  0.00           O  
ATOM   2863  N   GLU   175      19.201  49.313  33.247  1.00  0.00           N  
ATOM   2864  H   GLU   175      19.080  49.188  34.242  1.00  0.00           H  
ATOM   2865  CA  GLU   175      18.486  50.510  32.666  1.00  0.00           C  
ATOM   2866  HA  GLU   175      17.956  50.167  31.778  1.00  0.00           H  
ATOM   2867  CB  GLU   175      17.656  51.189  33.710  1.00  0.00           C  
ATOM   2868  HB2 GLU   175      16.939  50.479  34.123  1.00  0.00           H  
ATOM   2869  HB3 GLU   175      18.349  51.629  34.427  1.00  0.00           H  
ATOM   2870  CG  GLU   175      16.825  52.275  33.052  1.00  0.00           C  
ATOM   2871  HG2 GLU   175      17.415  52.914  32.395  1.00  0.00           H  
ATOM   2872  HG3 GLU   175      16.003  51.855  32.474  1.00  0.00           H  
ATOM   2873  CD  GLU   175      16.182  53.213  34.117  1.00  0.00           C  
ATOM   2874  OE1 GLU   175      16.821  53.622  35.153  1.00  0.00           O  
ATOM   2875  OE2 GLU   175      15.066  53.752  33.923  1.00  0.00           O  
ATOM   2876  C   GLU   175      19.526  51.523  32.072  1.00  0.00           C  
ATOM   2877  O   GLU   175      19.327  52.105  30.963  1.00  0.00           O  
ATOM   2878  N   GLY   176      20.678  51.664  32.715  1.00  0.00           N  
ATOM   2879  H   GLY   176      20.795  51.293  33.647  1.00  0.00           H  
ATOM   2880  CA  GLY   176      21.887  52.407  32.258  1.00  0.00           C  
ATOM   2881  HA2 GLY   176      22.489  51.571  31.901  1.00  0.00           H  
ATOM   2882  HA3 GLY   176      21.592  53.134  31.501  1.00  0.00           H  
ATOM   2883  C   GLY   176      22.701  53.141  33.292  1.00  0.00           C  
ATOM   2884  O   GLY   176      23.701  53.738  32.929  1.00  0.00           O  
ATOM   2885  N   ARG   177      22.307  53.062  34.582  1.00  0.00           N  
ATOM   2886  H   ARG   177      21.724  52.288  34.865  1.00  0.00           H  
ATOM   2887  CA  ARG   177      22.827  53.932  35.603  1.00  0.00           C  
ATOM   2888  HA  ARG   177      22.804  54.898  35.098  1.00  0.00           H  
ATOM   2889  CB  ARG   177      21.905  53.907  36.827  1.00  0.00           C  
ATOM   2890  HB2 ARG   177      20.876  54.013  36.485  1.00  0.00           H  
ATOM   2891  HB3 ARG   177      22.106  53.006  37.406  1.00  0.00           H  
ATOM   2892  CG  ARG   177      22.237  55.110  37.747  1.00  0.00           C  
ATOM   2893  HG2 ARG   177      23.291  54.994  38.001  1.00  0.00           H  
ATOM   2894  HG3 ARG   177      22.161  56.031  37.169  1.00  0.00           H  
ATOM   2895  CD  ARG   177      21.414  55.208  39.056  1.00  0.00           C  
ATOM   2896  HD2 ARG   177      21.495  54.211  39.490  1.00  0.00           H  
ATOM   2897  HD3 ARG   177      21.833  55.974  39.708  1.00  0.00           H  
ATOM   2898  NE  ARG   177      20.026  55.707  38.809  1.00  0.00           N  
ATOM   2899  HE  ARG   177      19.845  56.090  37.892  1.00  0.00           H  
ATOM   2900  CZ  ARG   177      19.153  55.923  39.719  1.00  0.00           C  
ATOM   2901  NH1 ARG   177      19.418  55.715  40.937  1.00  0.00           N  
ATOM   2902 HH11 ARG   177      20.232  55.221  41.272  1.00  0.00           H  
ATOM   2903 HH12 ARG   177      18.668  55.885  41.592  1.00  0.00           H  
ATOM   2904  NH2 ARG   177      17.990  56.517  39.464  1.00  0.00           N  
ATOM   2905 HH21 ARG   177      17.713  56.595  38.496  1.00  0.00           H  
ATOM   2906 HH22 ARG   177      17.282  56.537  40.184  1.00  0.00           H  
ATOM   2907  C   ARG   177      24.225  53.550  35.986  1.00  0.00           C  
ATOM   2908  O   ARG   177      24.497  52.386  36.228  1.00  0.00           O  
ATOM   2909  N   MET   178      25.097  54.519  35.993  1.00  0.00           N  
ATOM   2910  H   MET   178      24.699  55.434  35.836  1.00  0.00           H  
ATOM   2911  CA  MET   178      26.498  54.371  36.432  1.00  0.00           C  
ATOM   2912  HA  MET   178      26.868  53.509  35.878  1.00  0.00           H  
ATOM   2913  CB  MET   178      27.402  55.615  36.314  1.00  0.00           C  
ATOM   2914  HB2 MET   178      26.897  56.313  36.981  1.00  0.00           H  
ATOM   2915  HB3 MET   178      28.404  55.325  36.629  1.00  0.00           H  
ATOM   2916  CG  MET   178      27.346  56.119  34.889  1.00  0.00           C  
ATOM   2917  HG2 MET   178      28.165  55.654  34.340  1.00  0.00           H  
ATOM   2918  HG3 MET   178      26.338  55.841  34.581  1.00  0.00           H  
ATOM   2919  SD  MET   178      27.458  57.856  34.649  1.00  0.00           S  
ATOM   2920  CE  MET   178      29.048  58.303  35.450  1.00  0.00           C  
ATOM   2921  HE1 MET   178      29.023  58.124  36.525  1.00  0.00           H  
ATOM   2922  HE2 MET   178      29.966  57.826  35.105  1.00  0.00           H  
ATOM   2923  HE3 MET   178      29.330  59.348  35.324  1.00  0.00           H  
ATOM   2924  C   MET   178      26.678  53.860  37.853  1.00  0.00           C  
ATOM   2925  O   MET   178      25.915  54.135  38.722  1.00  0.00           O  
ATOM   2926  N   HIE   179      27.753  53.056  38.063  1.00  0.00           N  
ATOM   2927  H   HIE   179      28.386  52.710  37.356  1.00  0.00           H  
ATOM   2928  CA  HIE   179      28.049  52.322  39.272  1.00  0.00           C  
ATOM   2929  HA  HIE   179      27.258  51.575  39.345  1.00  0.00           H  
ATOM   2930  CB  HIE   179      29.337  51.643  39.058  1.00  0.00           C  
ATOM   2931  HB2 HIE   179      29.250  51.113  38.109  1.00  0.00           H  
ATOM   2932  HB3 HIE   179      30.180  52.334  39.051  1.00  0.00           H  
ATOM   2933  CG  HIE   179      29.603  50.567  40.087  1.00  0.00           C  
ATOM   2934  ND1 HIE   179      29.458  49.169  39.899  1.00  0.00           N  
ATOM   2935  CE1 HIE   179      29.604  48.522  41.065  1.00  0.00           C  
ATOM   2936  HE1 HIE   179      29.436  47.473  41.255  1.00  0.00           H  
ATOM   2937  NE2 HIE   179      29.939  49.468  41.944  1.00  0.00           N  
ATOM   2938  HE2 HIE   179      30.183  49.383  42.920  1.00  0.00           H  
ATOM   2939  CD2 HIE   179      29.778  50.725  41.398  1.00  0.00           C  
ATOM   2940  HD2 HIE   179      29.900  51.650  41.941  1.00  0.00           H  
ATOM   2941  C   HIE   179      28.059  53.136  40.557  1.00  0.00           C  
ATOM   2942  O   HIE   179      28.742  54.199  40.604  1.00  0.00           O  
ATOM   2943  N   ASP   180      27.364  52.763  41.625  1.00  0.00           N  
ATOM   2944  H   ASP   180      26.978  51.837  41.741  1.00  0.00           H  
ATOM   2945  CA  ASP   180      27.172  53.609  42.804  1.00  0.00           C  
ATOM   2946  HA  ASP   180      28.023  54.277  42.933  1.00  0.00           H  
ATOM   2947  CB  ASP   180      25.862  54.401  42.789  1.00  0.00           C  
ATOM   2948  HB2 ASP   180      25.816  54.908  41.826  1.00  0.00           H  
ATOM   2949  HB3 ASP   180      25.047  53.708  42.997  1.00  0.00           H  
ATOM   2950  CG  ASP   180      25.801  55.567  43.812  1.00  0.00           C  
ATOM   2951  OD1 ASP   180      24.711  56.185  43.919  1.00  0.00           O  
ATOM   2952  OD2 ASP   180      26.835  55.870  44.457  1.00  0.00           O  
ATOM   2953  C   ASP   180      27.323  52.719  44.122  1.00  0.00           C  
ATOM   2954  O   ASP   180      27.255  51.521  43.944  1.00  0.00           O  
ATOM   2955  N   GLU   181      27.453  53.290  45.313  1.00  0.00           N  
ATOM   2956  H   GLU   181      27.806  54.234  45.380  1.00  0.00           H  
ATOM   2957  CA  GLU   181      27.474  52.550  46.578  1.00  0.00           C  
ATOM   2958  HA  GLU   181      28.343  51.894  46.523  1.00  0.00           H  
ATOM   2959  CB  GLU   181      27.644  53.647  47.697  1.00  0.00           C  
ATOM   2960  HB2 GLU   181      27.968  53.218  48.645  1.00  0.00           H  
ATOM   2961  HB3 GLU   181      28.505  54.279  47.482  1.00  0.00           H  
ATOM   2962  CG  GLU   181      26.378  54.530  47.794  1.00  0.00           C  
ATOM   2963  HG2 GLU   181      26.037  54.739  46.780  1.00  0.00           H  
ATOM   2964  HG3 GLU   181      25.601  53.947  48.288  1.00  0.00           H  
ATOM   2965  CD  GLU   181      26.684  55.858  48.391  1.00  0.00           C  
ATOM   2966  OE1 GLU   181      27.502  56.599  47.888  1.00  0.00           O  
ATOM   2967  OE2 GLU   181      26.100  56.177  49.481  1.00  0.00           O  
ATOM   2968  C   GLU   181      26.308  51.557  46.840  1.00  0.00           C  
ATOM   2969  O   GLU   181      26.483  50.484  47.468  1.00  0.00           O  
ATOM   2970  N   LYS   182      25.216  51.769  46.126  1.00  0.00           N  
ATOM   2971  H   LYS   182      25.254  52.527  45.460  1.00  0.00           H  
ATOM   2972  CA  LYS   182      24.007  50.962  46.224  1.00  0.00           C  
ATOM   2973  HA  LYS   182      23.891  50.534  47.220  1.00  0.00           H  
ATOM   2974  CB  LYS   182      22.803  51.790  45.771  1.00  0.00           C  
ATOM   2975  HB2 LYS   182      22.902  52.085  44.726  1.00  0.00           H  
ATOM   2976  HB3 LYS   182      21.891  51.197  45.844  1.00  0.00           H  
ATOM   2977  CG  LYS   182      22.639  53.074  46.624  1.00  0.00           C  
ATOM   2978  HG2 LYS   182      23.396  53.817  46.376  1.00  0.00           H  
ATOM   2979  HG3 LYS   182      21.664  53.499  46.386  1.00  0.00           H  
ATOM   2980  CD  LYS   182      22.567  52.643  48.091  1.00  0.00           C  
ATOM   2981  HD2 LYS   182      22.142  51.649  48.229  1.00  0.00           H  
ATOM   2982  HD3 LYS   182      23.603  52.726  48.418  1.00  0.00           H  
ATOM   2983  CE  LYS   182      21.731  53.767  48.766  1.00  0.00           C  
ATOM   2984  HE2 LYS   182      22.168  54.741  48.545  1.00  0.00           H  
ATOM   2985  HE3 LYS   182      20.707  53.837  48.399  1.00  0.00           H  
ATOM   2986  NZ  LYS   182      21.578  53.550  50.244  1.00  0.00           N  
ATOM   2987  HZ1 LYS   182      21.094  54.337  50.652  1.00  0.00           H  
ATOM   2988  HZ2 LYS   182      21.020  52.741  50.479  1.00  0.00           H  
ATOM   2989  HZ3 LYS   182      22.436  53.514  50.774  1.00  0.00           H  
ATOM   2990  C   LYS   182      24.076  49.680  45.305  1.00  0.00           C  
ATOM   2991  O   LYS   182      23.470  48.643  45.661  1.00  0.00           O  
ATOM   2992  N   VAL   183      24.896  49.649  44.251  1.00  0.00           N  
ATOM   2993  H   VAL   183      25.319  50.538  44.026  1.00  0.00           H  
ATOM   2994  CA  VAL   183      25.216  48.487  43.426  1.00  0.00           C  
ATOM   2995  HA  VAL   183      24.356  48.082  42.893  1.00  0.00           H  
ATOM   2996  CB  VAL   183      26.219  48.828  42.260  1.00  0.00           C  
ATOM   2997  HB  VAL   183      27.129  49.284  42.649  1.00  0.00           H  
ATOM   2998  CG1 VAL   183      26.468  47.582  41.360  1.00  0.00           C  
ATOM   2999 HG11 VAL   183      25.579  46.983  41.158  1.00  0.00           H  
ATOM   3000 HG12 VAL   183      26.890  47.930  40.417  1.00  0.00           H  
ATOM   3001 HG13 VAL   183      27.229  46.969  41.843  1.00  0.00           H  
ATOM   3002  CG2 VAL   183      25.582  49.901  41.289  1.00  0.00           C  
ATOM   3003 HG21 VAL   183      24.556  49.592  41.093  1.00  0.00           H  
ATOM   3004 HG22 VAL   183      25.641  50.871  41.782  1.00  0.00           H  
ATOM   3005 HG23 VAL   183      26.116  49.851  40.340  1.00  0.00           H  
ATOM   3006  C   VAL   183      25.957  47.385  44.211  1.00  0.00           C  
ATOM   3007  O   VAL   183      25.699  46.230  44.116  1.00  0.00           O  
ATOM   3008  N   ASP   184      26.895  47.832  45.108  1.00  0.00           N  
ATOM   3009  H   ASP   184      27.196  48.790  45.001  1.00  0.00           H  
ATOM   3010  CA  ASP   184      27.672  47.004  46.048  1.00  0.00           C  
ATOM   3011  HA  ASP   184      28.345  46.351  45.491  1.00  0.00           H  
ATOM   3012  CB  ASP   184      28.534  47.870  46.963  1.00  0.00           C  
ATOM   3013  HB2 ASP   184      27.952  48.306  47.775  1.00  0.00           H  
ATOM   3014  HB3 ASP   184      29.237  47.199  47.457  1.00  0.00           H  
ATOM   3015  CG  ASP   184      29.370  48.892  46.251  1.00  0.00           C  
ATOM   3016  OD1 ASP   184      29.722  48.682  45.065  1.00  0.00           O  
ATOM   3017  OD2 ASP   184      29.893  49.832  46.868  1.00  0.00           O  
ATOM   3018  C   ASP   184      26.771  46.092  46.888  1.00  0.00           C  
ATOM   3019  O   ASP   184      27.042  44.837  46.903  1.00  0.00           O  
ATOM   3020  N   LEU   185      25.729  46.666  47.508  1.00  0.00           N  
ATOM   3021  H   LEU   185      25.536  47.613  47.216  1.00  0.00           H  
ATOM   3022  CA  LEU   185      24.848  45.882  48.401  1.00  0.00           C  
ATOM   3023  HA  LEU   185      25.486  45.417  49.152  1.00  0.00           H  
ATOM   3024  CB  LEU   185      23.663  46.727  49.009  1.00  0.00           C  
ATOM   3025  HB2 LEU   185      23.290  47.405  48.241  1.00  0.00           H  
ATOM   3026  HB3 LEU   185      23.089  45.882  49.389  1.00  0.00           H  
ATOM   3027  CG  LEU   185      24.013  47.627  50.246  1.00  0.00           C  
ATOM   3028  HG  LEU   185      23.154  48.275  50.418  1.00  0.00           H  
ATOM   3029  CD1 LEU   185      24.406  46.777  51.445  1.00  0.00           C  
ATOM   3030 HD11 LEU   185      23.507  46.272  51.799  1.00  0.00           H  
ATOM   3031 HD12 LEU   185      25.162  46.043  51.165  1.00  0.00           H  
ATOM   3032 HD13 LEU   185      24.787  47.383  52.267  1.00  0.00           H  
ATOM   3033  CD2 LEU   185      25.169  48.615  50.002  1.00  0.00           C  
ATOM   3034 HD21 LEU   185      25.375  49.148  50.931  1.00  0.00           H  
ATOM   3035 HD22 LEU   185      26.055  48.040  49.733  1.00  0.00           H  
ATOM   3036 HD23 LEU   185      24.899  49.320  49.216  1.00  0.00           H  
ATOM   3037  C   LEU   185      24.085  44.790  47.618  1.00  0.00           C  
ATOM   3038  O   LEU   185      23.974  43.768  48.193  1.00  0.00           O  
ATOM   3039  N   TRP   186      23.662  45.042  46.340  1.00  0.00           N  
ATOM   3040  H   TRP   186      23.918  45.958  45.998  1.00  0.00           H  
ATOM   3041  CA  TRP   186      22.978  44.112  45.476  1.00  0.00           C  
ATOM   3042  HA  TRP   186      22.315  43.490  46.078  1.00  0.00           H  
ATOM   3043  CB  TRP   186      22.174  44.850  44.310  1.00  0.00           C  
ATOM   3044  HB2 TRP   186      21.420  45.492  44.764  1.00  0.00           H  
ATOM   3045  HB3 TRP   186      22.944  45.453  43.828  1.00  0.00           H  
ATOM   3046  CG  TRP   186      21.639  43.935  43.282  1.00  0.00           C  
ATOM   3047  CD1 TRP   186      22.271  43.298  42.218  1.00  0.00           C  
ATOM   3048  HD1 TRP   186      23.334  43.317  42.028  1.00  0.00           H  
ATOM   3049  NE1 TRP   186      21.304  42.674  41.416  1.00  0.00           N  
ATOM   3050  HE1 TRP   186      21.605  41.979  40.747  1.00  0.00           H  
ATOM   3051  CE2 TRP   186      20.027  42.890  41.987  1.00  0.00           C  
ATOM   3052  CZ2 TRP   186      18.800  42.392  41.636  1.00  0.00           C  
ATOM   3053  HZ2 TRP   186      18.753  41.652  40.850  1.00  0.00           H  
ATOM   3054  CH2 TRP   186      17.725  42.770  42.440  1.00  0.00           C  
ATOM   3055  HH2 TRP   186      16.760  42.288  42.388  1.00  0.00           H  
ATOM   3056  CZ3 TRP   186      17.831  43.779  43.336  1.00  0.00           C  
ATOM   3057  HZ3 TRP   186      16.913  44.009  43.857  1.00  0.00           H  
ATOM   3058  CE3 TRP   186      19.086  44.177  43.792  1.00  0.00           C  
ATOM   3059  HE3 TRP   186      19.129  44.675  44.749  1.00  0.00           H  
ATOM   3060  CD2 TRP   186      20.199  43.698  43.103  1.00  0.00           C  
ATOM   3061  C   TRP   186      23.949  43.029  45.088  1.00  0.00           C  
ATOM   3062  O   TRP   186      23.594  41.863  45.012  1.00  0.00           O  
ATOM   3063  N   SER   187      25.230  43.361  44.897  1.00  0.00           N  
ATOM   3064  H   SER   187      25.480  44.290  45.207  1.00  0.00           H  
ATOM   3065  CA  SER   187      26.254  42.325  44.539  1.00  0.00           C  
ATOM   3066  HA  SER   187      25.723  41.637  43.881  1.00  0.00           H  
ATOM   3067  CB  SER   187      27.455  42.927  43.950  1.00  0.00           C  
ATOM   3068  HB2 SER   187      27.919  43.561  44.705  1.00  0.00           H  
ATOM   3069  HB3 SER   187      28.080  42.071  43.697  1.00  0.00           H  
ATOM   3070  OG  SER   187      27.084  43.676  42.788  1.00  0.00           O  
ATOM   3071  HG  SER   187      26.293  44.186  42.978  1.00  0.00           H  
ATOM   3072  C   SER   187      26.630  41.502  45.818  1.00  0.00           C  
ATOM   3073  O   SER   187      26.666  40.265  45.740  1.00  0.00           O  
ATOM   3074  N   LEU   188      26.534  42.087  47.051  1.00  0.00           N  
ATOM   3075  H   LEU   188      26.528  43.092  47.152  1.00  0.00           H  
ATOM   3076  CA  LEU   188      26.644  41.216  48.234  1.00  0.00           C  
ATOM   3077  HA  LEU   188      27.505  40.557  48.121  1.00  0.00           H  
ATOM   3078  CB  LEU   188      26.714  42.052  49.509  1.00  0.00           C  
ATOM   3079  HB2 LEU   188      26.030  42.901  49.519  1.00  0.00           H  
ATOM   3080  HB3 LEU   188      26.483  41.406  50.357  1.00  0.00           H  
ATOM   3081  CG  LEU   188      28.177  42.542  49.847  1.00  0.00           C  
ATOM   3082  HG  LEU   188      28.570  42.936  48.910  1.00  0.00           H  
ATOM   3083  CD1 LEU   188      28.144  43.690  50.852  1.00  0.00           C  
ATOM   3084 HD11 LEU   188      29.139  43.914  51.237  1.00  0.00           H  
ATOM   3085 HD12 LEU   188      27.851  44.604  50.336  1.00  0.00           H  
ATOM   3086 HD13 LEU   188      27.547  43.471  51.737  1.00  0.00           H  
ATOM   3087  CD2 LEU   188      29.196  41.553  50.463  1.00  0.00           C  
ATOM   3088 HD21 LEU   188      29.264  40.645  49.864  1.00  0.00           H  
ATOM   3089 HD22 LEU   188      30.164  42.051  50.516  1.00  0.00           H  
ATOM   3090 HD23 LEU   188      28.882  41.282  51.471  1.00  0.00           H  
ATOM   3091  C   LEU   188      25.423  40.306  48.439  1.00  0.00           C  
ATOM   3092  O   LEU   188      25.527  39.171  48.850  1.00  0.00           O  
ATOM   3093  N   GLY   189      24.284  40.843  48.070  1.00  0.00           N  
ATOM   3094  H   GLY   189      24.198  41.847  48.008  1.00  0.00           H  
ATOM   3095  CA  GLY   189      22.980  40.144  48.180  1.00  0.00           C  
ATOM   3096  HA2 GLY   189      22.860  39.801  49.207  1.00  0.00           H  
ATOM   3097  HA3 GLY   189      22.147  40.810  47.951  1.00  0.00           H  
ATOM   3098  C   GLY   189      22.867  38.925  47.267  1.00  0.00           C  
ATOM   3099  O   GLY   189      22.365  37.839  47.673  1.00  0.00           O  
ATOM   3100  N   VAL   190      23.197  39.046  45.992  1.00  0.00           N  
ATOM   3101  H   VAL   190      23.620  39.930  45.746  1.00  0.00           H  
ATOM   3102  CA  VAL   190      23.324  38.016  45.020  1.00  0.00           C  
ATOM   3103  HA  VAL   190      22.454  37.363  44.959  1.00  0.00           H  
ATOM   3104  CB  VAL   190      23.797  38.553  43.653  1.00  0.00           C  
ATOM   3105  HB  VAL   190      24.553  39.321  43.818  1.00  0.00           H  
ATOM   3106  CG1 VAL   190      24.379  37.539  42.659  1.00  0.00           C  
ATOM   3107 HG11 VAL   190      24.598  38.108  41.755  1.00  0.00           H  
ATOM   3108 HG12 VAL   190      25.223  36.996  43.083  1.00  0.00           H  
ATOM   3109 HG13 VAL   190      23.607  36.811  42.407  1.00  0.00           H  
ATOM   3110  CG2 VAL   190      22.599  39.307  42.996  1.00  0.00           C  
ATOM   3111 HG21 VAL   190      23.052  39.804  42.138  1.00  0.00           H  
ATOM   3112 HG22 VAL   190      21.773  38.638  42.755  1.00  0.00           H  
ATOM   3113 HG23 VAL   190      22.262  40.089  43.676  1.00  0.00           H  
ATOM   3114  C   VAL   190      24.371  37.027  45.533  1.00  0.00           C  
ATOM   3115  O   VAL   190      24.169  35.805  45.585  1.00  0.00           O  
ATOM   3116  N   LEU   191      25.555  37.512  45.964  1.00  0.00           N  
ATOM   3117  H   LEU   191      25.696  38.510  46.030  1.00  0.00           H  
ATOM   3118  CA  LEU   191      26.763  36.738  46.302  1.00  0.00           C  
ATOM   3119  HA  LEU   191      26.955  35.998  45.526  1.00  0.00           H  
ATOM   3120  CB  LEU   191      28.038  37.613  46.557  1.00  0.00           C  
ATOM   3121  HB2 LEU   191      28.363  38.132  45.654  1.00  0.00           H  
ATOM   3122  HB3 LEU   191      27.823  38.337  47.343  1.00  0.00           H  
ATOM   3123  CG  LEU   191      29.260  36.782  47.029  1.00  0.00           C  
ATOM   3124  HG  LEU   191      28.896  36.138  47.829  1.00  0.00           H  
ATOM   3125  CD1 LEU   191      29.780  35.923  45.935  1.00  0.00           C  
ATOM   3126 HD11 LEU   191      28.980  35.279  45.571  1.00  0.00           H  
ATOM   3127 HD12 LEU   191      30.245  36.513  45.146  1.00  0.00           H  
ATOM   3128 HD13 LEU   191      30.472  35.208  46.381  1.00  0.00           H  
ATOM   3129  CD2 LEU   191      30.359  37.667  47.487  1.00  0.00           C  
ATOM   3130 HD21 LEU   191      31.301  37.284  47.879  1.00  0.00           H  
ATOM   3131 HD22 LEU   191      30.672  38.351  46.698  1.00  0.00           H  
ATOM   3132 HD23 LEU   191      30.019  38.119  48.420  1.00  0.00           H  
ATOM   3133  C   LEU   191      26.374  35.900  47.533  1.00  0.00           C  
ATOM   3134  O   LEU   191      26.644  34.718  47.623  1.00  0.00           O  
ATOM   3135  N   CYS   192      25.701  36.462  48.539  1.00  0.00           N  
ATOM   3136  H   CYS   192      25.393  37.414  48.405  1.00  0.00           H  
ATOM   3137  CA  CYS   192      25.349  35.692  49.733  1.00  0.00           C  
ATOM   3138  HA  CYS   192      26.191  35.106  50.101  1.00  0.00           H  
ATOM   3139  CB  CYS   192      24.756  36.735  50.758  1.00  0.00           C  
ATOM   3140  HB2 CYS   192      25.540  37.455  50.994  1.00  0.00           H  
ATOM   3141  HB3 CYS   192      23.822  37.146  50.376  1.00  0.00           H  
ATOM   3142  SG  CYS   192      24.598  35.815  52.327  1.00  0.00           S  
ATOM   3143  HG  CYS   192      23.979  34.754  51.801  1.00  0.00           H  
ATOM   3144  C   CYS   192      24.332  34.589  49.393  1.00  0.00           C  
ATOM   3145  O   CYS   192      24.335  33.529  50.035  1.00  0.00           O  
ATOM   3146  N   TYR   193      23.522  34.802  48.358  1.00  0.00           N  
ATOM   3147  H   TYR   193      23.495  35.653  47.815  1.00  0.00           H  
ATOM   3148  CA  TYR   193      22.682  33.695  47.866  1.00  0.00           C  
ATOM   3149  HA  TYR   193      22.298  33.173  48.742  1.00  0.00           H  
ATOM   3150  CB  TYR   193      21.509  34.187  47.001  1.00  0.00           C  
ATOM   3151  HB2 TYR   193      20.940  34.998  47.456  1.00  0.00           H  
ATOM   3152  HB3 TYR   193      21.941  34.597  46.088  1.00  0.00           H  
ATOM   3153  CG  TYR   193      20.534  33.044  46.648  1.00  0.00           C  
ATOM   3154  CD1 TYR   193      19.248  33.055  47.036  1.00  0.00           C  
ATOM   3155  HD1 TYR   193      18.958  33.980  47.513  1.00  0.00           H  
ATOM   3156  CE1 TYR   193      18.248  32.245  46.406  1.00  0.00           C  
ATOM   3157  HE1 TYR   193      17.187  32.169  46.595  1.00  0.00           H  
ATOM   3158  CZ  TYR   193      18.656  31.363  45.428  1.00  0.00           C  
ATOM   3159  OH  TYR   193      17.703  30.606  44.707  1.00  0.00           O  
ATOM   3160  HH  TYR   193      16.873  30.757  45.165  1.00  0.00           H  
ATOM   3161  CE2 TYR   193      19.964  31.327  45.011  1.00  0.00           C  
ATOM   3162  HE2 TYR   193      20.107  30.765  44.100  1.00  0.00           H  
ATOM   3163  CD2 TYR   193      20.933  32.175  45.589  1.00  0.00           C  
ATOM   3164  HD2 TYR   193      21.906  32.214  45.122  1.00  0.00           H  
ATOM   3165  C   TYR   193      23.569  32.631  47.170  1.00  0.00           C  
ATOM   3166  O   TYR   193      23.468  31.393  47.390  1.00  0.00           O  
ATOM   3167  N   GLU   194      24.549  33.082  46.355  1.00  0.00           N  
ATOM   3168  H   GLU   194      24.712  34.076  46.428  1.00  0.00           H  
ATOM   3169  CA  GLU   194      25.525  32.248  45.683  1.00  0.00           C  
ATOM   3170  HA  GLU   194      24.936  31.613  45.021  1.00  0.00           H  
ATOM   3171  CB  GLU   194      26.446  32.948  44.710  1.00  0.00           C  
ATOM   3172  HB2 GLU   194      25.748  33.482  44.065  1.00  0.00           H  
ATOM   3173  HB3 GLU   194      27.185  33.530  45.262  1.00  0.00           H  
ATOM   3174  CG  GLU   194      27.249  31.921  43.957  1.00  0.00           C  
ATOM   3175  HG2 GLU   194      27.811  31.272  44.630  1.00  0.00           H  
ATOM   3176  HG3 GLU   194      26.453  31.290  43.562  1.00  0.00           H  
ATOM   3177  CD  GLU   194      28.026  32.395  42.793  1.00  0.00           C  
ATOM   3178  OE1 GLU   194      28.897  31.620  42.296  1.00  0.00           O  
ATOM   3179  OE2 GLU   194      27.757  33.516  42.354  1.00  0.00           O  
ATOM   3180  C   GLU   194      26.338  31.280  46.607  1.00  0.00           C  
ATOM   3181  O   GLU   194      26.278  30.083  46.318  1.00  0.00           O  
ATOM   3182  N   PHE   195      26.938  31.826  47.661  1.00  0.00           N  
ATOM   3183  H   PHE   195      26.972  32.833  47.586  1.00  0.00           H  
ATOM   3184  CA  PHE   195      27.585  30.967  48.722  1.00  0.00           C  
ATOM   3185  HA  PHE   195      28.374  30.364  48.273  1.00  0.00           H  
ATOM   3186  CB  PHE   195      28.290  31.922  49.726  1.00  0.00           C  
ATOM   3187  HB2 PHE   195      27.539  32.667  49.990  1.00  0.00           H  
ATOM   3188  HB3 PHE   195      28.466  31.285  50.593  1.00  0.00           H  
ATOM   3189  CG  PHE   195      29.610  32.547  49.308  1.00  0.00           C  
ATOM   3190  CD1 PHE   195      29.889  33.869  49.699  1.00  0.00           C  
ATOM   3191  HD1 PHE   195      29.099  34.441  50.161  1.00  0.00           H  
ATOM   3192  CE1 PHE   195      31.184  34.386  49.447  1.00  0.00           C  
ATOM   3193  HE1 PHE   195      31.362  35.434  49.639  1.00  0.00           H  
ATOM   3194  CZ  PHE   195      32.263  33.575  48.972  1.00  0.00           C  
ATOM   3195  HZ  PHE   195      33.211  34.016  48.704  1.00  0.00           H  
ATOM   3196  CE2 PHE   195      31.972  32.241  48.673  1.00  0.00           C  
ATOM   3197  HE2 PHE   195      32.770  31.619  48.294  1.00  0.00           H  
ATOM   3198  CD2 PHE   195      30.629  31.778  48.731  1.00  0.00           C  
ATOM   3199  HD2 PHE   195      30.435  30.735  48.531  1.00  0.00           H  
ATOM   3200  C   PHE   195      26.640  29.954  49.370  1.00  0.00           C  
ATOM   3201  O   PHE   195      26.718  28.753  49.233  1.00  0.00           O  
ATOM   3202  N   LEU   196      25.568  30.379  50.005  1.00  0.00           N  
ATOM   3203  H   LEU   196      25.270  31.343  49.953  1.00  0.00           H  
ATOM   3204  CA  LEU   196      24.783  29.386  50.797  1.00  0.00           C  
ATOM   3205  HA  LEU   196      25.417  28.888  51.531  1.00  0.00           H  
ATOM   3206  CB  LEU   196      23.809  30.188  51.624  1.00  0.00           C  
ATOM   3207  HB2 LEU   196      24.217  31.150  51.934  1.00  0.00           H  
ATOM   3208  HB3 LEU   196      23.058  30.459  50.882  1.00  0.00           H  
ATOM   3209  CG  LEU   196      23.201  29.457  52.858  1.00  0.00           C  
ATOM   3210  HG  LEU   196      22.701  28.544  52.533  1.00  0.00           H  
ATOM   3211  CD1 LEU   196      24.170  29.054  53.951  1.00  0.00           C  
ATOM   3212 HD11 LEU   196      23.604  28.852  54.860  1.00  0.00           H  
ATOM   3213 HD12 LEU   196      24.793  28.197  53.695  1.00  0.00           H  
ATOM   3214 HD13 LEU   196      24.772  29.887  54.315  1.00  0.00           H  
ATOM   3215  CD2 LEU   196      22.136  30.417  53.403  1.00  0.00           C  
ATOM   3216 HD21 LEU   196      21.312  30.251  52.708  1.00  0.00           H  
ATOM   3217 HD22 LEU   196      21.926  30.148  54.439  1.00  0.00           H  
ATOM   3218 HD23 LEU   196      22.412  31.462  53.267  1.00  0.00           H  
ATOM   3219  C   LEU   196      23.986  28.339  50.007  1.00  0.00           C  
ATOM   3220  O   LEU   196      23.788  27.220  50.515  1.00  0.00           O  
ATOM   3221  N   VAL   197      23.536  28.689  48.747  1.00  0.00           N  
ATOM   3222  H   VAL   197      23.782  29.601  48.391  1.00  0.00           H  
ATOM   3223  CA  VAL   197      22.700  27.787  47.946  1.00  0.00           C  
ATOM   3224  HA  VAL   197      22.155  27.126  48.619  1.00  0.00           H  
ATOM   3225  CB  VAL   197      21.668  28.615  47.243  1.00  0.00           C  
ATOM   3226  HB  VAL   197      22.280  29.376  46.759  1.00  0.00           H  
ATOM   3227  CG1 VAL   197      20.859  27.864  46.173  1.00  0.00           C  
ATOM   3228 HG11 VAL   197      20.034  28.509  45.872  1.00  0.00           H  
ATOM   3229 HG12 VAL   197      21.486  27.715  45.294  1.00  0.00           H  
ATOM   3230 HG13 VAL   197      20.473  26.862  46.362  1.00  0.00           H  
ATOM   3231  CG2 VAL   197      20.800  29.400  48.329  1.00  0.00           C  
ATOM   3232 HG21 VAL   197      20.318  28.669  48.978  1.00  0.00           H  
ATOM   3233 HG22 VAL   197      21.441  30.066  48.906  1.00  0.00           H  
ATOM   3234 HG23 VAL   197      20.115  30.046  47.779  1.00  0.00           H  
ATOM   3235  C   VAL   197      23.539  27.086  46.873  1.00  0.00           C  
ATOM   3236  O   VAL   197      23.204  25.945  46.513  1.00  0.00           O  
ATOM   3237  N   GLY   198      24.707  27.730  46.536  1.00  0.00           N  
ATOM   3238  H   GLY   198      24.935  28.567  47.052  1.00  0.00           H  
ATOM   3239  CA  GLY   198      25.724  27.171  45.648  1.00  0.00           C  
ATOM   3240  HA2 GLY   198      26.736  27.423  45.965  1.00  0.00           H  
ATOM   3241  HA3 GLY   198      25.694  26.082  45.684  1.00  0.00           H  
ATOM   3242  C   GLY   198      25.735  27.638  44.198  1.00  0.00           C  
ATOM   3243  O   GLY   198      26.571  27.194  43.407  1.00  0.00           O  
ATOM   3244  N   LYS   199      24.773  28.471  43.751  1.00  0.00           N  
ATOM   3245  H   LYS   199      24.272  28.801  44.564  1.00  0.00           H  
ATOM   3246  CA  LYS   199      24.617  29.275  42.530  1.00  0.00           C  
ATOM   3247  HA  LYS   199      25.661  29.440  42.267  1.00  0.00           H  
ATOM   3248  CB  LYS   199      24.073  28.451  41.337  1.00  0.00           C  
ATOM   3249  HB2 LYS   199      24.239  28.879  40.349  1.00  0.00           H  
ATOM   3250  HB3 LYS   199      24.625  27.512  41.377  1.00  0.00           H  
ATOM   3251  CG  LYS   199      22.595  28.127  41.448  1.00  0.00           C  
ATOM   3252  HG2 LYS   199      22.300  28.174  42.496  1.00  0.00           H  
ATOM   3253  HG3 LYS   199      22.154  28.994  40.955  1.00  0.00           H  
ATOM   3254  CD  LYS   199      22.350  26.853  40.574  1.00  0.00           C  
ATOM   3255  HD2 LYS   199      22.642  26.971  39.531  1.00  0.00           H  
ATOM   3256  HD3 LYS   199      22.952  26.047  40.995  1.00  0.00           H  
ATOM   3257  CE  LYS   199      20.965  26.410  40.803  1.00  0.00           C  
ATOM   3258  HE2 LYS   199      20.957  25.373  40.468  1.00  0.00           H  
ATOM   3259  HE3 LYS   199      20.743  26.341  41.869  1.00  0.00           H  
ATOM   3260  NZ  LYS   199      19.907  27.141  40.104  1.00  0.00           N  
ATOM   3261  HZ1 LYS   199      20.221  27.837  39.442  1.00  0.00           H  
ATOM   3262  HZ2 LYS   199      19.265  26.578  39.564  1.00  0.00           H  
ATOM   3263  HZ3 LYS   199      19.497  27.703  40.836  1.00  0.00           H  
ATOM   3264  C   LYS   199      23.792  30.517  42.754  1.00  0.00           C  
ATOM   3265  O   LYS   199      22.987  30.546  43.635  1.00  0.00           O  
ATOM   3266  N   PRO   200      24.083  31.649  42.028  1.00  0.00           N  
ATOM   3267  CD  PRO   200      24.996  31.730  40.884  1.00  0.00           C  
ATOM   3268  HD2 PRO   200      24.913  30.877  40.210  1.00  0.00           H  
ATOM   3269  HD3 PRO   200      26.036  31.717  41.211  1.00  0.00           H  
ATOM   3270  CG  PRO   200      24.584  32.966  40.149  1.00  0.00           C  
ATOM   3271  HG2 PRO   200      23.898  32.685  39.350  1.00  0.00           H  
ATOM   3272  HG3 PRO   200      25.453  33.415  39.669  1.00  0.00           H  
ATOM   3273  CB  PRO   200      23.987  33.896  41.248  1.00  0.00           C  
ATOM   3274  HB2 PRO   200      23.253  34.543  40.767  1.00  0.00           H  
ATOM   3275  HB3 PRO   200      24.748  34.484  41.762  1.00  0.00           H  
ATOM   3276  CA  PRO   200      23.316  32.903  42.139  1.00  0.00           C  
ATOM   3277  HA  PRO   200      23.498  33.260  43.153  1.00  0.00           H  
ATOM   3278  C   PRO   200      21.777  32.771  42.039  1.00  0.00           C  
ATOM   3279  O   PRO   200      21.222  31.694  41.597  1.00  0.00           O  
ATOM   3280  N   PRO   201      20.966  33.724  42.436  1.00  0.00           N  
ATOM   3281  CD  PRO   201      21.360  34.950  43.036  1.00  0.00           C  
ATOM   3282  HD2 PRO   201      21.970  35.597  42.406  1.00  0.00           H  
ATOM   3283  HD3 PRO   201      21.844  34.626  43.958  1.00  0.00           H  
ATOM   3284  CG  PRO   201      20.138  35.756  43.447  1.00  0.00           C  
ATOM   3285  HG2 PRO   201      20.052  36.495  42.651  1.00  0.00           H  
ATOM   3286  HG3 PRO   201      20.207  36.198  44.441  1.00  0.00           H  
ATOM   3287  CB  PRO   201      19.036  34.695  43.381  1.00  0.00           C  
ATOM   3288  HB2 PRO   201      18.059  35.112  43.134  1.00  0.00           H  
ATOM   3289  HB3 PRO   201      18.943  34.279  44.384  1.00  0.00           H  
ATOM   3290  CA  PRO   201      19.472  33.578  42.444  1.00  0.00           C  
ATOM   3291  HA  PRO   201      19.298  32.607  42.908  1.00  0.00           H  
ATOM   3292  C   PRO   201      18.740  33.629  41.063  1.00  0.00           C  
ATOM   3293  O   PRO   201      17.720  32.951  40.821  1.00  0.00           O  
ATOM   3294  N   PHE   202      19.237  34.486  40.232  1.00  0.00           N  
ATOM   3295  H   PHE   202      19.988  35.081  40.553  1.00  0.00           H  
ATOM   3296  CA  PHE   202      18.519  34.842  38.960  1.00  0.00           C  
ATOM   3297  HA  PHE   202      17.476  34.577  39.136  1.00  0.00           H  
ATOM   3298  CB  PHE   202      18.622  36.345  38.686  1.00  0.00           C  
ATOM   3299  HB2 PHE   202      19.636  36.550  38.343  1.00  0.00           H  
ATOM   3300  HB3 PHE   202      17.955  36.487  37.835  1.00  0.00           H  
ATOM   3301  CG  PHE   202      18.274  37.287  39.874  1.00  0.00           C  
ATOM   3302  CD1 PHE   202      19.224  38.094  40.456  1.00  0.00           C  
ATOM   3303  HD1 PHE   202      20.199  38.161  39.997  1.00  0.00           H  
ATOM   3304  CE1 PHE   202      18.915  38.790  41.627  1.00  0.00           C  
ATOM   3305  HE1 PHE   202      19.670  39.428  42.060  1.00  0.00           H  
ATOM   3306  CZ  PHE   202      17.635  38.813  42.179  1.00  0.00           C  
ATOM   3307  HZ  PHE   202      17.414  39.364  43.081  1.00  0.00           H  
ATOM   3308  CE2 PHE   202      16.665  38.031  41.516  1.00  0.00           C  
ATOM   3309  HE2 PHE   202      15.704  37.867  41.980  1.00  0.00           H  
ATOM   3310  CD2 PHE   202      16.970  37.258  40.447  1.00  0.00           C  
ATOM   3311  HD2 PHE   202      16.181  36.790  39.876  1.00  0.00           H  
ATOM   3312  C   PHE   202      19.020  34.081  37.735  1.00  0.00           C  
ATOM   3313  O   PHE   202      18.435  34.270  36.652  1.00  0.00           O  
ATOM   3314  N   GLU   203      20.063  33.249  37.824  1.00  0.00           N  
ATOM   3315  H   GLU   203      20.525  33.170  38.719  1.00  0.00           H  
ATOM   3316  CA  GLU   203      20.707  32.626  36.663  1.00  0.00           C  
ATOM   3317  HA  GLU   203      21.004  33.402  35.957  1.00  0.00           H  
ATOM   3318  CB  GLU   203      22.008  31.928  37.087  1.00  0.00           C  
ATOM   3319  HB2 GLU   203      22.569  31.761  36.168  1.00  0.00           H  
ATOM   3320  HB3 GLU   203      22.582  32.634  37.688  1.00  0.00           H  
ATOM   3321  CG  GLU   203      21.877  30.637  37.876  1.00  0.00           C  
ATOM   3322  HG2 GLU   203      22.783  30.501  38.466  1.00  0.00           H  
ATOM   3323  HG3 GLU   203      21.061  30.905  38.548  1.00  0.00           H  
ATOM   3324  CD  GLU   203      21.513  29.364  37.131  1.00  0.00           C  
ATOM   3325  OE1 GLU   203      20.731  28.533  37.698  1.00  0.00           O  
ATOM   3326  OE2 GLU   203      21.844  29.189  35.940  1.00  0.00           O  
ATOM   3327  C   GLU   203      19.686  31.782  35.978  1.00  0.00           C  
ATOM   3328  O   GLU   203      18.785  31.149  36.578  1.00  0.00           O  
ATOM   3329  N   ALA   204      19.744  31.708  34.625  1.00  0.00           N  
ATOM   3330  H   ALA   204      20.420  32.275  34.133  1.00  0.00           H  
ATOM   3331  CA  ALA   204      18.836  31.003  33.808  1.00  0.00           C  
ATOM   3332  HA  ALA   204      18.525  30.152  34.415  1.00  0.00           H  
ATOM   3333  CB  ALA   204      17.682  31.878  33.609  1.00  0.00           C  
ATOM   3334  HB1 ALA   204      18.039  32.874  33.348  1.00  0.00           H  
ATOM   3335  HB2 ALA   204      17.065  31.503  32.792  1.00  0.00           H  
ATOM   3336  HB3 ALA   204      17.053  32.074  34.477  1.00  0.00           H  
ATOM   3337  C   ALA   204      19.482  30.501  32.537  1.00  0.00           C  
ATOM   3338  O   ALA   204      20.591  30.965  32.215  1.00  0.00           O  
ATOM   3339  N   ASN   205      18.856  29.583  31.690  1.00  0.00           N  
ATOM   3340  H   ASN   205      17.931  29.219  31.865  1.00  0.00           H  
ATOM   3341  CA  ASN   205      19.514  28.897  30.636  1.00  0.00           C  
ATOM   3342  HA  ASN   205      20.513  28.574  30.931  1.00  0.00           H  
ATOM   3343  CB  ASN   205      18.548  27.752  30.248  1.00  0.00           C  
ATOM   3344  HB2 ASN   205      18.982  26.991  29.600  1.00  0.00           H  
ATOM   3345  HB3 ASN   205      18.474  27.148  31.152  1.00  0.00           H  
ATOM   3346  CG  ASN   205      17.223  28.188  29.633  1.00  0.00           C  
ATOM   3347  OD1 ASN   205      17.141  29.112  28.810  1.00  0.00           O  
ATOM   3348  ND2 ASN   205      16.147  27.716  30.133  1.00  0.00           N  
ATOM   3349 HD21 ASN   205      15.274  28.152  29.873  1.00  0.00           H  
ATOM   3350 HD22 ASN   205      16.150  27.042  30.886  1.00  0.00           H  
ATOM   3351  C   ASN   205      19.864  29.840  29.425  1.00  0.00           C  
ATOM   3352  O   ASN   205      20.676  29.488  28.616  1.00  0.00           O  
ATOM   3353  N   THR   206      19.347  31.097  29.397  1.00  0.00           N  
ATOM   3354  H   THR   206      18.756  31.330  30.183  1.00  0.00           H  
ATOM   3355  CA  THR   206      19.481  32.021  28.172  1.00  0.00           C  
ATOM   3356  HA  THR   206      20.256  31.753  27.454  1.00  0.00           H  
ATOM   3357  CB  THR   206      18.134  31.883  27.376  1.00  0.00           C  
ATOM   3358  HB  THR   206      17.283  31.987  28.049  1.00  0.00           H  
ATOM   3359  CG2 THR   206      17.880  32.957  26.255  1.00  0.00           C  
ATOM   3360 HG21 THR   206      17.937  33.963  26.672  1.00  0.00           H  
ATOM   3361 HG22 THR   206      18.509  32.880  25.368  1.00  0.00           H  
ATOM   3362 HG23 THR   206      16.833  32.790  26.004  1.00  0.00           H  
ATOM   3363  OG1 THR   206      18.004  30.651  26.669  1.00  0.00           O  
ATOM   3364  HG1 THR   206      17.859  29.997  27.357  1.00  0.00           H  
ATOM   3365  C   THR   206      19.715  33.525  28.672  1.00  0.00           C  
ATOM   3366  O   THR   206      19.115  33.894  29.607  1.00  0.00           O  
ATOM   3367  N   TYR   207      20.526  34.314  27.959  1.00  0.00           N  
ATOM   3368  H   TYR   207      21.034  33.844  27.223  1.00  0.00           H  
ATOM   3369  CA  TYR   207      20.886  35.688  28.298  1.00  0.00           C  
ATOM   3370  HA  TYR   207      21.397  35.736  29.260  1.00  0.00           H  
ATOM   3371  CB  TYR   207      21.797  36.277  27.230  1.00  0.00           C  
ATOM   3372  HB2 TYR   207      22.703  35.697  27.051  1.00  0.00           H  
ATOM   3373  HB3 TYR   207      21.217  36.315  26.308  1.00  0.00           H  
ATOM   3374  CG  TYR   207      22.346  37.641  27.436  1.00  0.00           C  
ATOM   3375  CD1 TYR   207      23.486  37.810  28.187  1.00  0.00           C  
ATOM   3376  HD1 TYR   207      23.908  36.952  28.689  1.00  0.00           H  
ATOM   3377  CE1 TYR   207      24.002  39.111  28.302  1.00  0.00           C  
ATOM   3378  HE1 TYR   207      24.916  39.263  28.858  1.00  0.00           H  
ATOM   3379  CZ  TYR   207      23.344  40.234  27.740  1.00  0.00           C  
ATOM   3380  OH  TYR   207      23.760  41.523  27.774  1.00  0.00           O  
ATOM   3381  HH  TYR   207      23.126  42.075  27.311  1.00  0.00           H  
ATOM   3382  CE2 TYR   207      22.161  40.011  27.020  1.00  0.00           C  
ATOM   3383  HE2 TYR   207      21.622  40.874  26.657  1.00  0.00           H  
ATOM   3384  CD2 TYR   207      21.567  38.715  26.875  1.00  0.00           C  
ATOM   3385  HD2 TYR   207      20.684  38.568  26.271  1.00  0.00           H  
ATOM   3386  C   TYR   207      19.633  36.587  28.408  1.00  0.00           C  
ATOM   3387  O   TYR   207      19.446  37.205  29.457  1.00  0.00           O  
ATOM   3388  N   GLN   208      18.765  36.557  27.452  1.00  0.00           N  
ATOM   3389  H   GLN   208      19.027  36.077  26.602  1.00  0.00           H  
ATOM   3390  CA  GLN   208      17.495  37.170  27.399  1.00  0.00           C  
ATOM   3391  HA  GLN   208      17.738  38.230  27.474  1.00  0.00           H  
ATOM   3392  CB  GLN   208      16.677  36.897  26.099  1.00  0.00           C  
ATOM   3393  HB2 GLN   208      16.512  35.820  26.108  1.00  0.00           H  
ATOM   3394  HB3 GLN   208      15.734  37.440  26.161  1.00  0.00           H  
ATOM   3395  CG  GLN   208      17.320  37.434  24.817  1.00  0.00           C  
ATOM   3396  HG2 GLN   208      17.794  38.410  24.918  1.00  0.00           H  
ATOM   3397  HG3 GLN   208      18.242  36.907  24.573  1.00  0.00           H  
ATOM   3398  CD  GLN   208      16.356  37.473  23.583  1.00  0.00           C  
ATOM   3399  OE1 GLN   208      15.706  36.510  23.247  1.00  0.00           O  
ATOM   3400  NE2 GLN   208      15.862  38.632  23.251  1.00  0.00           N  
ATOM   3401 HE21 GLN   208      15.144  38.595  22.542  1.00  0.00           H  
ATOM   3402 HE22 GLN   208      16.132  39.457  23.767  1.00  0.00           H  
ATOM   3403  C   GLN   208      16.503  36.830  28.594  1.00  0.00           C  
ATOM   3404  O   GLN   208      15.895  37.713  29.146  1.00  0.00           O  
ATOM   3405  N   GLU   209      16.325  35.600  29.100  1.00  0.00           N  
ATOM   3406  H   GLU   209      16.781  34.810  28.666  1.00  0.00           H  
ATOM   3407  CA  GLU   209      15.478  35.284  30.303  1.00  0.00           C  
ATOM   3408  HA  GLU   209      14.535  35.826  30.236  1.00  0.00           H  
ATOM   3409  CB  GLU   209      15.211  33.763  30.238  1.00  0.00           C  
ATOM   3410  HB2 GLU   209      14.593  33.481  29.385  1.00  0.00           H  
ATOM   3411  HB3 GLU   209      16.165  33.306  29.977  1.00  0.00           H  
ATOM   3412  CG  GLU   209      14.646  32.998  31.467  1.00  0.00           C  
ATOM   3413  HG2 GLU   209      14.658  31.951  31.162  1.00  0.00           H  
ATOM   3414  HG3 GLU   209      15.340  33.128  32.298  1.00  0.00           H  
ATOM   3415  CD  GLU   209      13.265  33.438  31.998  1.00  0.00           C  
ATOM   3416  OE1 GLU   209      12.874  32.841  33.019  1.00  0.00           O  
ATOM   3417  OE2 GLU   209      12.468  34.300  31.430  1.00  0.00           O  
ATOM   3418  C   GLU   209      16.206  35.652  31.586  1.00  0.00           C  
ATOM   3419  O   GLU   209      15.627  36.057  32.541  1.00  0.00           O  
ATOM   3420  N   THR   210      17.569  35.494  31.606  1.00  0.00           N  
ATOM   3421  H   THR   210      18.056  35.284  30.746  1.00  0.00           H  
ATOM   3422  CA  THR   210      18.441  35.998  32.760  1.00  0.00           C  
ATOM   3423  HA  THR   210      18.209  35.645  33.764  1.00  0.00           H  
ATOM   3424  CB  THR   210      19.924  35.765  32.551  1.00  0.00           C  
ATOM   3425  HB  THR   210      20.358  36.290  31.700  1.00  0.00           H  
ATOM   3426  CG2 THR   210      20.819  36.322  33.642  1.00  0.00           C  
ATOM   3427 HG21 THR   210      20.394  36.045  34.607  1.00  0.00           H  
ATOM   3428 HG22 THR   210      21.776  35.825  33.482  1.00  0.00           H  
ATOM   3429 HG23 THR   210      20.907  37.407  33.578  1.00  0.00           H  
ATOM   3430  OG1 THR   210      20.240  34.381  32.387  1.00  0.00           O  
ATOM   3431  HG1 THR   210      20.325  34.197  31.448  1.00  0.00           H  
ATOM   3432  C   THR   210      18.235  37.496  33.043  1.00  0.00           C  
ATOM   3433  O   THR   210      17.968  37.874  34.214  1.00  0.00           O  
ATOM   3434  N   TYR   211      18.154  38.289  31.986  1.00  0.00           N  
ATOM   3435  H   TYR   211      18.365  37.966  31.053  1.00  0.00           H  
ATOM   3436  CA  TYR   211      18.039  39.781  32.264  1.00  0.00           C  
ATOM   3437  HA  TYR   211      18.739  40.068  33.048  1.00  0.00           H  
ATOM   3438  CB  TYR   211      18.580  40.447  30.976  1.00  0.00           C  
ATOM   3439  HB2 TYR   211      19.513  40.958  31.214  1.00  0.00           H  
ATOM   3440  HB3 TYR   211      18.965  39.704  30.277  1.00  0.00           H  
ATOM   3441  CG  TYR   211      17.608  41.306  30.187  1.00  0.00           C  
ATOM   3442  CD1 TYR   211      17.283  42.645  30.608  1.00  0.00           C  
ATOM   3443  HD1 TYR   211      17.616  42.903  31.602  1.00  0.00           H  
ATOM   3444  CE1 TYR   211      16.507  43.490  29.775  1.00  0.00           C  
ATOM   3445  HE1 TYR   211      16.259  44.465  30.169  1.00  0.00           H  
ATOM   3446  CZ  TYR   211      15.983  42.940  28.595  1.00  0.00           C  
ATOM   3447  OH  TYR   211      15.144  43.659  27.823  1.00  0.00           O  
ATOM   3448  HH  TYR   211      14.779  43.242  27.039  1.00  0.00           H  
ATOM   3449  CE2 TYR   211      16.383  41.692  28.108  1.00  0.00           C  
ATOM   3450  HE2 TYR   211      15.924  41.314  27.206  1.00  0.00           H  
ATOM   3451  CD2 TYR   211      17.236  40.890  28.916  1.00  0.00           C  
ATOM   3452  HD2 TYR   211      17.480  39.872  28.653  1.00  0.00           H  
ATOM   3453  C   TYR   211      16.569  40.089  32.729  1.00  0.00           C  
ATOM   3454  O   TYR   211      16.355  41.018  33.479  1.00  0.00           O  
ATOM   3455  N   LYS   212      15.582  39.328  32.296  1.00  0.00           N  
ATOM   3456  H   LYS   212      15.836  38.683  31.561  1.00  0.00           H  
ATOM   3457  CA  LYS   212      14.201  39.414  32.737  1.00  0.00           C  
ATOM   3458  HA  LYS   212      13.779  40.410  32.876  1.00  0.00           H  
ATOM   3459  CB  LYS   212      13.393  38.690  31.622  1.00  0.00           C  
ATOM   3460  HB2 LYS   212      13.891  37.793  31.252  1.00  0.00           H  
ATOM   3461  HB3 LYS   212      12.436  38.303  31.970  1.00  0.00           H  
ATOM   3462  CG  LYS   212      13.208  39.687  30.440  1.00  0.00           C  
ATOM   3463  HG2 LYS   212      12.576  40.550  30.649  1.00  0.00           H  
ATOM   3464  HG3 LYS   212      14.202  40.054  30.185  1.00  0.00           H  
ATOM   3465  CD  LYS   212      12.598  38.782  29.337  1.00  0.00           C  
ATOM   3466  HD2 LYS   212      13.295  38.062  28.908  1.00  0.00           H  
ATOM   3467  HD3 LYS   212      11.786  38.181  29.747  1.00  0.00           H  
ATOM   3468  CE  LYS   212      12.179  39.675  28.193  1.00  0.00           C  
ATOM   3469  HE2 LYS   212      11.402  40.373  28.503  1.00  0.00           H  
ATOM   3470  HE3 LYS   212      13.096  40.155  27.852  1.00  0.00           H  
ATOM   3471  NZ  LYS   212      11.534  38.871  27.112  1.00  0.00           N  
ATOM   3472  HZ1 LYS   212      10.535  38.941  27.243  1.00  0.00           H  
ATOM   3473  HZ2 LYS   212      11.724  39.321  26.228  1.00  0.00           H  
ATOM   3474  HZ3 LYS   212      11.843  37.911  27.062  1.00  0.00           H  
ATOM   3475  C   LYS   212      14.041  38.882  34.117  1.00  0.00           C  
ATOM   3476  O   LYS   212      13.461  39.555  34.923  1.00  0.00           O  
ATOM   3477  N   ARG   213      14.609  37.748  34.493  1.00  0.00           N  
ATOM   3478  H   ARG   213      14.982  37.153  33.767  1.00  0.00           H  
ATOM   3479  CA  ARG   213      14.599  37.280  35.877  1.00  0.00           C  
ATOM   3480  HA  ARG   213      13.594  37.017  36.208  1.00  0.00           H  
ATOM   3481  CB  ARG   213      15.349  35.907  36.090  1.00  0.00           C  
ATOM   3482  HB2 ARG   213      16.386  35.988  35.763  1.00  0.00           H  
ATOM   3483  HB3 ARG   213      15.433  35.638  37.143  1.00  0.00           H  
ATOM   3484  CG  ARG   213      14.617  34.677  35.506  1.00  0.00           C  
ATOM   3485  HG2 ARG   213      13.536  34.815  35.559  1.00  0.00           H  
ATOM   3486  HG3 ARG   213      14.936  34.699  34.464  1.00  0.00           H  
ATOM   3487  CD  ARG   213      15.031  33.285  36.116  1.00  0.00           C  
ATOM   3488  HD2 ARG   213      16.100  33.186  35.930  1.00  0.00           H  
ATOM   3489  HD3 ARG   213      14.627  33.346  37.126  1.00  0.00           H  
ATOM   3490  NE  ARG   213      14.301  32.154  35.372  1.00  0.00           N  
ATOM   3491  HE  ARG   213      13.655  32.409  34.639  1.00  0.00           H  
ATOM   3492  CZ  ARG   213      14.362  30.862  35.794  1.00  0.00           C  
ATOM   3493  NH1 ARG   213      15.024  30.470  36.837  1.00  0.00           N  
ATOM   3494 HH11 ARG   213      15.139  31.117  37.604  1.00  0.00           H  
ATOM   3495 HH12 ARG   213      15.017  29.468  36.962  1.00  0.00           H  
ATOM   3496  NH2 ARG   213      13.719  29.946  35.074  1.00  0.00           N  
ATOM   3497 HH21 ARG   213      13.257  30.224  34.219  1.00  0.00           H  
ATOM   3498 HH22 ARG   213      13.841  29.008  35.427  1.00  0.00           H  
ATOM   3499  C   ARG   213      15.205  38.316  36.804  1.00  0.00           C  
ATOM   3500  O   ARG   213      14.663  38.531  37.880  1.00  0.00           O  
ATOM   3501  N   ILE   214      16.337  39.004  36.478  1.00  0.00           N  
ATOM   3502  H   ILE   214      16.867  38.841  35.633  1.00  0.00           H  
ATOM   3503  CA  ILE   214      16.873  40.075  37.350  1.00  0.00           C  
ATOM   3504  HA  ILE   214      17.099  39.562  38.285  1.00  0.00           H  
ATOM   3505  CB  ILE   214      18.251  40.656  36.845  1.00  0.00           C  
ATOM   3506  HB  ILE   214      18.179  40.898  35.785  1.00  0.00           H  
ATOM   3507  CG2 ILE   214      18.622  41.974  37.522  1.00  0.00           C  
ATOM   3508 HG21 ILE   214      18.683  41.790  38.595  1.00  0.00           H  
ATOM   3509 HG22 ILE   214      19.597  42.356  37.218  1.00  0.00           H  
ATOM   3510 HG23 ILE   214      17.863  42.711  37.260  1.00  0.00           H  
ATOM   3511  CG1 ILE   214      19.344  39.564  36.930  1.00  0.00           C  
ATOM   3512 HG12 ILE   214      19.722  39.422  37.943  1.00  0.00           H  
ATOM   3513 HG13 ILE   214      18.856  38.633  36.642  1.00  0.00           H  
ATOM   3514  CD1 ILE   214      20.541  39.847  36.002  1.00  0.00           C  
ATOM   3515 HD11 ILE   214      20.211  39.820  34.963  1.00  0.00           H  
ATOM   3516 HD12 ILE   214      21.133  40.690  36.357  1.00  0.00           H  
ATOM   3517 HD13 ILE   214      21.256  39.036  36.141  1.00  0.00           H  
ATOM   3518  C   ILE   214      15.821  41.186  37.539  1.00  0.00           C  
ATOM   3519  O   ILE   214      15.380  41.638  38.599  1.00  0.00           O  
ATOM   3520  N   SER   215      15.420  41.746  36.351  1.00  0.00           N  
ATOM   3521  H   SER   215      15.834  41.348  35.521  1.00  0.00           H  
ATOM   3522  CA  SER   215      14.578  42.954  36.390  1.00  0.00           C  
ATOM   3523  HA  SER   215      14.891  43.668  37.151  1.00  0.00           H  
ATOM   3524  CB  SER   215      14.575  43.674  34.987  1.00  0.00           C  
ATOM   3525  HB2 SER   215      13.794  44.435  34.996  1.00  0.00           H  
ATOM   3526  HB3 SER   215      15.603  43.997  34.825  1.00  0.00           H  
ATOM   3527  OG  SER   215      14.328  42.839  33.915  1.00  0.00           O  
ATOM   3528  HG  SER   215      15.081  42.325  33.614  1.00  0.00           H  
ATOM   3529  C   SER   215      13.111  42.709  36.795  1.00  0.00           C  
ATOM   3530  O   SER   215      12.351  43.574  37.196  1.00  0.00           O  
ATOM   3531  N   ARG   216      12.618  41.459  36.822  1.00  0.00           N  
ATOM   3532  H   ARG   216      13.161  40.696  36.445  1.00  0.00           H  
ATOM   3533  CA  ARG   216      11.326  41.036  37.337  1.00  0.00           C  
ATOM   3534  HA  ARG   216      10.676  41.863  37.625  1.00  0.00           H  
ATOM   3535  CB  ARG   216      10.487  40.229  36.316  1.00  0.00           C  
ATOM   3536  HB2 ARG   216       9.452  40.571  36.305  1.00  0.00           H  
ATOM   3537  HB3 ARG   216      10.730  40.515  35.293  1.00  0.00           H  
ATOM   3538  CG  ARG   216      10.564  38.675  36.261  1.00  0.00           C  
ATOM   3539  HG2 ARG   216      11.559  38.326  36.537  1.00  0.00           H  
ATOM   3540  HG3 ARG   216       9.844  38.225  36.944  1.00  0.00           H  
ATOM   3541  CD  ARG   216      10.141  38.038  34.898  1.00  0.00           C  
ATOM   3542  HD2 ARG   216       9.132  38.403  34.710  1.00  0.00           H  
ATOM   3543  HD3 ARG   216      10.807  38.505  34.173  1.00  0.00           H  
ATOM   3544  NE  ARG   216      10.173  36.514  34.917  1.00  0.00           N  
ATOM   3545  HE  ARG   216       9.874  36.056  35.766  1.00  0.00           H  
ATOM   3546  CZ  ARG   216      10.680  35.762  33.966  1.00  0.00           C  
ATOM   3547  NH1 ARG   216      10.767  36.187  32.700  1.00  0.00           N  
ATOM   3548 HH11 ARG   216      10.314  36.978  32.265  1.00  0.00           H  
ATOM   3549 HH12 ARG   216      11.288  35.527  32.141  1.00  0.00           H  
ATOM   3550  NH2 ARG   216      11.007  34.524  34.135  1.00  0.00           N  
ATOM   3551 HH21 ARG   216      10.799  34.029  34.990  1.00  0.00           H  
ATOM   3552 HH22 ARG   216      11.423  34.058  33.341  1.00  0.00           H  
ATOM   3553  C   ARG   216      11.575  40.304  38.693  1.00  0.00           C  
ATOM   3554  O   ARG   216      10.618  39.886  39.372  1.00  0.00           O  
ATOM   3555  N   VAL   217      12.826  40.273  39.165  1.00  0.00           N  
ATOM   3556  H   VAL   217      13.593  40.567  38.577  1.00  0.00           H  
ATOM   3557  CA  VAL   217      13.149  39.652  40.501  1.00  0.00           C  
ATOM   3558  HA  VAL   217      14.234  39.547  40.482  1.00  0.00           H  
ATOM   3559  CB  VAL   217      12.767  40.623  41.710  1.00  0.00           C  
ATOM   3560  HB  VAL   217      11.683  40.653  41.821  1.00  0.00           H  
ATOM   3561  CG1 VAL   217      13.303  40.130  43.016  1.00  0.00           C  
ATOM   3562 HG11 VAL   217      12.677  39.394  43.521  1.00  0.00           H  
ATOM   3563 HG12 VAL   217      14.219  39.569  42.831  1.00  0.00           H  
ATOM   3564 HG13 VAL   217      13.368  40.974  43.703  1.00  0.00           H  
ATOM   3565  CG2 VAL   217      13.286  42.049  41.384  1.00  0.00           C  
ATOM   3566 HG21 VAL   217      12.503  42.583  40.846  1.00  0.00           H  
ATOM   3567 HG22 VAL   217      13.470  42.595  42.310  1.00  0.00           H  
ATOM   3568 HG23 VAL   217      14.206  41.971  40.806  1.00  0.00           H  
ATOM   3569  C   VAL   217      12.602  38.202  40.688  1.00  0.00           C  
ATOM   3570  O   VAL   217      11.868  37.863  41.640  1.00  0.00           O  
ATOM   3571  N   GLU   218      13.023  37.320  39.848  1.00  0.00           N  
ATOM   3572  H   GLU   218      13.715  37.648  39.189  1.00  0.00           H  
ATOM   3573  CA  GLU   218      12.577  35.933  39.852  1.00  0.00           C  
ATOM   3574  HA  GLU   218      11.613  35.846  40.354  1.00  0.00           H  
ATOM   3575  CB  GLU   218      12.457  35.538  38.409  1.00  0.00           C  
ATOM   3576  HB2 GLU   218      11.681  36.182  37.993  1.00  0.00           H  
ATOM   3577  HB3 GLU   218      13.448  35.649  37.970  1.00  0.00           H  
ATOM   3578  CG  GLU   218      12.096  34.058  38.384  1.00  0.00           C  
ATOM   3579  HG2 GLU   218      12.982  33.437  38.517  1.00  0.00           H  
ATOM   3580  HG3 GLU   218      11.457  33.749  39.212  1.00  0.00           H  
ATOM   3581  CD  GLU   218      11.322  33.678  37.080  1.00  0.00           C  
ATOM   3582  OE1 GLU   218      10.346  34.380  36.858  1.00  0.00           O  
ATOM   3583  OE2 GLU   218      11.724  32.778  36.338  1.00  0.00           O  
ATOM   3584  C   GLU   218      13.510  35.032  40.571  1.00  0.00           C  
ATOM   3585  O   GLU   218      14.549  34.573  40.032  1.00  0.00           O  
ATOM   3586  N   PHE   219      13.239  34.847  41.898  1.00  0.00           N  
ATOM   3587  H   PHE   219      12.445  35.315  42.312  1.00  0.00           H  
ATOM   3588  CA  PHE   219      13.978  33.853  42.730  1.00  0.00           C  
ATOM   3589  HA  PHE   219      14.198  32.975  42.123  1.00  0.00           H  
ATOM   3590  CB  PHE   219      15.202  34.430  43.317  1.00  0.00           C  
ATOM   3591  HB2 PHE   219      15.989  33.699  43.504  1.00  0.00           H  
ATOM   3592  HB3 PHE   219      15.735  35.003  42.560  1.00  0.00           H  
ATOM   3593  CG  PHE   219      15.026  35.407  44.455  1.00  0.00           C  
ATOM   3594  CD1 PHE   219      15.446  35.054  45.820  1.00  0.00           C  
ATOM   3595  HD1 PHE   219      15.704  34.043  46.099  1.00  0.00           H  
ATOM   3596  CE1 PHE   219      15.396  35.984  46.866  1.00  0.00           C  
ATOM   3597  HE1 PHE   219      15.675  35.683  47.865  1.00  0.00           H  
ATOM   3598  CZ  PHE   219      15.002  37.328  46.628  1.00  0.00           C  
ATOM   3599  HZ  PHE   219      14.772  37.957  47.476  1.00  0.00           H  
ATOM   3600  CE2 PHE   219      14.662  37.714  45.328  1.00  0.00           C  
ATOM   3601  HE2 PHE   219      14.265  38.705  45.161  1.00  0.00           H  
ATOM   3602  CD2 PHE   219      14.612  36.783  44.273  1.00  0.00           C  
ATOM   3603  HD2 PHE   219      14.217  37.063  43.308  1.00  0.00           H  
ATOM   3604  C   PHE   219      13.168  33.335  43.861  1.00  0.00           C  
ATOM   3605  O   PHE   219      12.312  34.036  44.333  1.00  0.00           O  
ATOM   3606  N   THR   220      13.398  32.128  44.331  1.00  0.00           N  
ATOM   3607  H   THR   220      14.182  31.642  43.920  1.00  0.00           H  
ATOM   3608  CA  THR   220      12.806  31.591  45.621  1.00  0.00           C  
ATOM   3609  HA  THR   220      12.511  32.422  46.261  1.00  0.00           H  
ATOM   3610  CB  THR   220      11.643  30.601  45.435  1.00  0.00           C  
ATOM   3611  HB  THR   220      11.027  30.512  46.329  1.00  0.00           H  
ATOM   3612  CG2 THR   220      10.581  31.168  44.440  1.00  0.00           C  
ATOM   3613 HG21 THR   220      11.035  31.153  43.450  1.00  0.00           H  
ATOM   3614 HG22 THR   220       9.724  30.501  44.344  1.00  0.00           H  
ATOM   3615 HG23 THR   220      10.441  32.193  44.785  1.00  0.00           H  
ATOM   3616  OG1 THR   220      12.078  29.330  44.997  1.00  0.00           O  
ATOM   3617  HG1 THR   220      12.580  29.437  44.185  1.00  0.00           H  
ATOM   3618  C   THR   220      13.912  30.977  46.431  1.00  0.00           C  
ATOM   3619  O   THR   220      15.005  30.726  45.945  1.00  0.00           O  
ATOM   3620  N   PHE   221      13.627  30.719  47.737  1.00  0.00           N  
ATOM   3621  H   PHE   221      12.702  30.911  48.093  1.00  0.00           H  
ATOM   3622  CA  PHE   221      14.603  30.119  48.660  1.00  0.00           C  
ATOM   3623  HA  PHE   221      15.604  30.463  48.401  1.00  0.00           H  
ATOM   3624  CB  PHE   221      14.327  30.622  50.101  1.00  0.00           C  
ATOM   3625  HB2 PHE   221      13.254  30.435  50.139  1.00  0.00           H  
ATOM   3626  HB3 PHE   221      14.966  29.911  50.624  1.00  0.00           H  
ATOM   3627  CG  PHE   221      14.747  32.058  50.408  1.00  0.00           C  
ATOM   3628  CD1 PHE   221      13.777  33.049  50.483  1.00  0.00           C  
ATOM   3629  HD1 PHE   221      12.728  32.793  50.454  1.00  0.00           H  
ATOM   3630  CE1 PHE   221      14.076  34.409  50.695  1.00  0.00           C  
ATOM   3631  HE1 PHE   221      13.286  35.144  50.648  1.00  0.00           H  
ATOM   3632  CZ  PHE   221      15.407  34.834  50.687  1.00  0.00           C  
ATOM   3633  HZ  PHE   221      15.624  35.888  50.782  1.00  0.00           H  
ATOM   3634  CE2 PHE   221      16.395  33.838  50.801  1.00  0.00           C  
ATOM   3635  HE2 PHE   221      17.439  34.010  51.020  1.00  0.00           H  
ATOM   3636  CD2 PHE   221      16.082  32.475  50.467  1.00  0.00           C  
ATOM   3637  HD2 PHE   221      16.945  31.835  50.359  1.00  0.00           H  
ATOM   3638  C   PHE   221      14.433  28.620  48.580  1.00  0.00           C  
ATOM   3639  O   PHE   221      13.229  28.178  48.486  1.00  0.00           O  
ATOM   3640  N   PRO   222      15.438  27.735  48.570  1.00  0.00           N  
ATOM   3641  CD  PRO   222      16.813  28.052  48.273  1.00  0.00           C  
ATOM   3642  HD2 PRO   222      17.343  28.714  48.957  1.00  0.00           H  
ATOM   3643  HD3 PRO   222      16.907  28.408  47.247  1.00  0.00           H  
ATOM   3644  CG  PRO   222      17.514  26.731  48.361  1.00  0.00           C  
ATOM   3645  HG2 PRO   222      18.016  26.824  49.324  1.00  0.00           H  
ATOM   3646  HG3 PRO   222      18.149  26.802  47.478  1.00  0.00           H  
ATOM   3647  CB  PRO   222      16.439  25.604  48.296  1.00  0.00           C  
ATOM   3648  HB2 PRO   222      16.599  24.759  48.966  1.00  0.00           H  
ATOM   3649  HB3 PRO   222      16.133  25.369  47.276  1.00  0.00           H  
ATOM   3650  CA  PRO   222      15.252  26.356  48.947  1.00  0.00           C  
ATOM   3651  HA  PRO   222      14.353  25.961  48.475  1.00  0.00           H  
ATOM   3652  C   PRO   222      15.114  26.233  50.494  1.00  0.00           C  
ATOM   3653  O   PRO   222      15.614  27.083  51.240  1.00  0.00           O  
ATOM   3654  N   ASP   223      14.323  25.266  50.966  1.00  0.00           N  
ATOM   3655  H   ASP   223      13.903  24.617  50.316  1.00  0.00           H  
ATOM   3656  CA  ASP   223      13.692  25.317  52.310  1.00  0.00           C  
ATOM   3657  HA  ASP   223      12.995  26.153  52.364  1.00  0.00           H  
ATOM   3658  CB  ASP   223      12.794  24.107  52.588  1.00  0.00           C  
ATOM   3659  HB2 ASP   223      13.425  23.218  52.566  1.00  0.00           H  
ATOM   3660  HB3 ASP   223      12.287  24.193  53.549  1.00  0.00           H  
ATOM   3661  CG  ASP   223      11.715  23.899  51.592  1.00  0.00           C  
ATOM   3662  OD1 ASP   223      11.228  22.744  51.445  1.00  0.00           O  
ATOM   3663  OD2 ASP   223      11.330  24.877  50.928  1.00  0.00           O  
ATOM   3664  C   ASP   223      14.755  25.403  53.494  1.00  0.00           C  
ATOM   3665  O   ASP   223      14.435  25.970  54.540  1.00  0.00           O  
ATOM   3666  N   PHE   224      16.009  24.918  53.393  1.00  0.00           N  
ATOM   3667  H   PHE   224      16.254  24.420  52.549  1.00  0.00           H  
ATOM   3668  CA  PHE   224      17.113  25.033  54.401  1.00  0.00           C  
ATOM   3669  HA  PHE   224      16.751  24.571  55.319  1.00  0.00           H  
ATOM   3670  CB  PHE   224      18.265  24.223  53.844  1.00  0.00           C  
ATOM   3671  HB2 PHE   224      19.093  24.260  54.552  1.00  0.00           H  
ATOM   3672  HB3 PHE   224      17.900  23.208  53.687  1.00  0.00           H  
ATOM   3673  CG  PHE   224      18.871  24.626  52.519  1.00  0.00           C  
ATOM   3674  CD1 PHE   224      19.865  25.557  52.397  1.00  0.00           C  
ATOM   3675  HD1 PHE   224      20.082  26.148  53.274  1.00  0.00           H  
ATOM   3676  CE1 PHE   224      20.593  25.707  51.190  1.00  0.00           C  
ATOM   3677  HE1 PHE   224      21.453  26.357  51.117  1.00  0.00           H  
ATOM   3678  CZ  PHE   224      20.305  24.878  50.145  1.00  0.00           C  
ATOM   3679  HZ  PHE   224      20.877  24.885  49.229  1.00  0.00           H  
ATOM   3680  CE2 PHE   224      19.240  23.949  50.214  1.00  0.00           C  
ATOM   3681  HE2 PHE   224      19.165  23.314  49.344  1.00  0.00           H  
ATOM   3682  CD2 PHE   224      18.582  23.746  51.446  1.00  0.00           C  
ATOM   3683  HD2 PHE   224      17.951  22.871  51.496  1.00  0.00           H  
ATOM   3684  C   PHE   224      17.662  26.416  54.749  1.00  0.00           C  
ATOM   3685  O   PHE   224      18.299  26.619  55.844  1.00  0.00           O  
ATOM   3686  N   VAL   225      17.390  27.459  53.945  1.00  0.00           N  
ATOM   3687  H   VAL   225      16.884  27.347  53.078  1.00  0.00           H  
ATOM   3688  CA  VAL   225      17.747  28.844  54.261  1.00  0.00           C  
ATOM   3689  HA  VAL   225      18.761  28.822  54.660  1.00  0.00           H  
ATOM   3690  CB  VAL   225      17.570  29.739  53.040  1.00  0.00           C  
ATOM   3691  HB  VAL   225      16.514  29.814  52.781  1.00  0.00           H  
ATOM   3692  CG1 VAL   225      18.143  31.181  53.296  1.00  0.00           C  
ATOM   3693 HG11 VAL   225      19.226  31.148  53.179  1.00  0.00           H  
ATOM   3694 HG12 VAL   225      17.876  31.779  52.425  1.00  0.00           H  
ATOM   3695 HG13 VAL   225      17.694  31.715  54.133  1.00  0.00           H  
ATOM   3696  CG2 VAL   225      18.370  29.188  51.816  1.00  0.00           C  
ATOM   3697 HG21 VAL   225      18.117  29.870  51.005  1.00  0.00           H  
ATOM   3698 HG22 VAL   225      19.446  29.143  51.985  1.00  0.00           H  
ATOM   3699 HG23 VAL   225      17.920  28.212  51.636  1.00  0.00           H  
ATOM   3700  C   VAL   225      16.972  29.341  55.470  1.00  0.00           C  
ATOM   3701  O   VAL   225      15.713  29.365  55.447  1.00  0.00           O  
ATOM   3702  N   THR   226      17.693  29.828  56.516  1.00  0.00           N  
ATOM   3703  H   THR   226      18.698  29.830  56.417  1.00  0.00           H  
ATOM   3704  CA  THR   226      17.154  30.304  57.797  1.00  0.00           C  
ATOM   3705  HA  THR   226      16.352  29.637  58.113  1.00  0.00           H  
ATOM   3706  CB  THR   226      18.222  30.114  58.867  1.00  0.00           C  
ATOM   3707  HB  THR   226      18.768  29.207  58.609  1.00  0.00           H  
ATOM   3708  CG2 THR   226      19.201  31.178  59.171  1.00  0.00           C  
ATOM   3709 HG21 THR   226      19.796  31.571  58.347  1.00  0.00           H  
ATOM   3710 HG22 THR   226      18.729  32.043  59.638  1.00  0.00           H  
ATOM   3711 HG23 THR   226      19.967  30.914  59.901  1.00  0.00           H  
ATOM   3712  OG1 THR   226      17.585  29.837  60.163  1.00  0.00           O  
ATOM   3713  HG1 THR   226      16.863  29.206  60.120  1.00  0.00           H  
ATOM   3714  C   THR   226      16.555  31.680  57.637  1.00  0.00           C  
ATOM   3715  O   THR   226      16.980  32.522  56.784  1.00  0.00           O  
ATOM   3716  N   GLU   227      15.607  32.109  58.537  1.00  0.00           N  
ATOM   3717  H   GLU   227      15.252  31.562  59.308  1.00  0.00           H  
ATOM   3718  CA  GLU   227      14.813  33.344  58.286  1.00  0.00           C  
ATOM   3719  HA  GLU   227      14.562  33.296  57.227  1.00  0.00           H  
ATOM   3720  CB  GLU   227      13.455  33.390  58.986  1.00  0.00           C  
ATOM   3721  HB2 GLU   227      13.583  33.267  60.061  1.00  0.00           H  
ATOM   3722  HB3 GLU   227      12.999  34.374  58.878  1.00  0.00           H  
ATOM   3723  CG  GLU   227      12.519  32.292  58.464  1.00  0.00           C  
ATOM   3724  HG2 GLU   227      13.018  31.433  58.017  1.00  0.00           H  
ATOM   3725  HG3 GLU   227      11.953  32.054  59.365  1.00  0.00           H  
ATOM   3726  CD  GLU   227      11.520  32.719  57.342  1.00  0.00           C  
ATOM   3727  OE1 GLU   227      11.239  33.931  57.286  1.00  0.00           O  
ATOM   3728  OE2 GLU   227      10.880  31.923  56.653  1.00  0.00           O  
ATOM   3729  C   GLU   227      15.604  34.701  58.415  1.00  0.00           C  
ATOM   3730  O   GLU   227      15.230  35.607  57.699  1.00  0.00           O  
ATOM   3731  N   GLY   228      16.758  34.657  59.104  1.00  0.00           N  
ATOM   3732  H   GLY   228      17.017  33.818  59.602  1.00  0.00           H  
ATOM   3733  CA  GLY   228      17.678  35.810  59.192  1.00  0.00           C  
ATOM   3734  HA2 GLY   228      17.280  36.787  59.464  1.00  0.00           H  
ATOM   3735  HA3 GLY   228      18.338  35.609  60.036  1.00  0.00           H  
ATOM   3736  C   GLY   228      18.502  35.942  57.922  1.00  0.00           C  
ATOM   3737  O   GLY   228      18.787  37.058  57.499  1.00  0.00           O  
ATOM   3738  N   ALA   229      18.865  34.780  57.324  1.00  0.00           N  
ATOM   3739  H   ALA   229      18.671  33.962  57.883  1.00  0.00           H  
ATOM   3740  CA  ALA   229      19.327  34.723  55.945  1.00  0.00           C  
ATOM   3741  HA  ALA   229      20.185  35.395  55.930  1.00  0.00           H  
ATOM   3742  CB  ALA   229      19.834  33.414  55.463  1.00  0.00           C  
ATOM   3743  HB1 ALA   229      18.977  32.863  55.076  1.00  0.00           H  
ATOM   3744  HB2 ALA   229      20.341  33.636  54.524  1.00  0.00           H  
ATOM   3745  HB3 ALA   229      20.422  32.805  56.150  1.00  0.00           H  
ATOM   3746  C   ALA   229      18.309  35.252  54.988  1.00  0.00           C  
ATOM   3747  O   ALA   229      18.571  35.952  53.998  1.00  0.00           O  
ATOM   3748  N   ARG   230      17.037  34.898  55.151  1.00  0.00           N  
ATOM   3749  H   ARG   230      16.783  34.350  55.960  1.00  0.00           H  
ATOM   3750  CA  ARG   230      15.951  35.398  54.223  1.00  0.00           C  
ATOM   3751  HA  ARG   230      16.246  35.230  53.187  1.00  0.00           H  
ATOM   3752  CB  ARG   230      14.577  34.671  54.473  1.00  0.00           C  
ATOM   3753  HB2 ARG   230      14.137  34.694  55.470  1.00  0.00           H  
ATOM   3754  HB3 ARG   230      13.776  35.081  53.858  1.00  0.00           H  
ATOM   3755  CG  ARG   230      14.789  33.217  54.143  1.00  0.00           C  
ATOM   3756  HG2 ARG   230      15.220  33.029  53.159  1.00  0.00           H  
ATOM   3757  HG3 ARG   230      15.463  32.782  54.881  1.00  0.00           H  
ATOM   3758  CD  ARG   230      13.483  32.480  54.050  1.00  0.00           C  
ATOM   3759  HD2 ARG   230      12.970  32.661  54.994  1.00  0.00           H  
ATOM   3760  HD3 ARG   230      12.901  32.915  53.238  1.00  0.00           H  
ATOM   3761  NE  ARG   230      13.739  31.068  53.819  1.00  0.00           N  
ATOM   3762  HE  ARG   230      14.585  30.753  54.271  1.00  0.00           H  
ATOM   3763  CZ  ARG   230      13.084  30.147  53.116  1.00  0.00           C  
ATOM   3764  NH1 ARG   230      12.045  30.420  52.421  1.00  0.00           N  
ATOM   3765 HH11 ARG   230      11.735  31.381  52.383  1.00  0.00           H  
ATOM   3766 HH12 ARG   230      11.611  29.626  51.973  1.00  0.00           H  
ATOM   3767  NH2 ARG   230      13.473  28.883  53.237  1.00  0.00           N  
ATOM   3768 HH21 ARG   230      14.106  28.493  53.920  1.00  0.00           H  
ATOM   3769 HH22 ARG   230      13.111  28.227  52.560  1.00  0.00           H  
ATOM   3770  C   ARG   230      15.741  36.855  54.492  1.00  0.00           C  
ATOM   3771  O   ARG   230      15.653  37.624  53.599  1.00  0.00           O  
ATOM   3772  N   ASP   231      15.678  37.371  55.746  1.00  0.00           N  
ATOM   3773  H   ASP   231      15.823  36.784  56.554  1.00  0.00           H  
ATOM   3774  CA  ASP   231      15.587  38.824  55.995  1.00  0.00           C  
ATOM   3775  HA  ASP   231      14.668  39.182  55.529  1.00  0.00           H  
ATOM   3776  CB  ASP   231      15.434  39.073  57.494  1.00  0.00           C  
ATOM   3777  HB2 ASP   231      14.507  38.694  57.925  1.00  0.00           H  
ATOM   3778  HB3 ASP   231      16.230  38.547  58.020  1.00  0.00           H  
ATOM   3779  CG  ASP   231      15.371  40.578  57.908  1.00  0.00           C  
ATOM   3780  OD1 ASP   231      14.343  41.295  57.700  1.00  0.00           O  
ATOM   3781  OD2 ASP   231      16.382  41.042  58.543  1.00  0.00           O  
ATOM   3782  C   ASP   231      16.755  39.740  55.399  1.00  0.00           C  
ATOM   3783  O   ASP   231      16.479  40.744  54.792  1.00  0.00           O  
ATOM   3784  N   LEU   232      18.050  39.412  55.597  1.00  0.00           N  
ATOM   3785  H   LEU   232      18.222  38.660  56.248  1.00  0.00           H  
ATOM   3786  CA  LEU   232      19.195  40.211  55.142  1.00  0.00           C  
ATOM   3787  HA  LEU   232      19.067  41.233  55.498  1.00  0.00           H  
ATOM   3788  CB  LEU   232      20.390  39.553  55.821  1.00  0.00           C  
ATOM   3789  HB2 LEU   232      20.193  39.498  56.892  1.00  0.00           H  
ATOM   3790  HB3 LEU   232      20.402  38.471  55.685  1.00  0.00           H  
ATOM   3791  CG  LEU   232      21.710  40.228  55.407  1.00  0.00           C  
ATOM   3792  HG  LEU   232      21.527  41.079  54.751  1.00  0.00           H  
ATOM   3793  CD1 LEU   232      22.463  40.600  56.637  1.00  0.00           C  
ATOM   3794 HD11 LEU   232      22.119  41.561  57.019  1.00  0.00           H  
ATOM   3795 HD12 LEU   232      22.287  39.894  57.448  1.00  0.00           H  
ATOM   3796 HD13 LEU   232      23.507  40.765  56.370  1.00  0.00           H  
ATOM   3797  CD2 LEU   232      22.577  39.328  54.536  1.00  0.00           C  
ATOM   3798 HD21 LEU   232      22.077  38.860  53.688  1.00  0.00           H  
ATOM   3799 HD22 LEU   232      23.462  39.910  54.280  1.00  0.00           H  
ATOM   3800 HD23 LEU   232      22.946  38.536  55.188  1.00  0.00           H  
ATOM   3801  C   LEU   232      19.334  40.156  53.623  1.00  0.00           C  
ATOM   3802  O   LEU   232      19.494  41.228  53.019  1.00  0.00           O  
ATOM   3803  N   ILE   233      19.106  38.982  53.010  1.00  0.00           N  
ATOM   3804  H   ILE   233      18.960  38.222  53.658  1.00  0.00           H  
ATOM   3805  CA  ILE   233      19.278  38.807  51.549  1.00  0.00           C  
ATOM   3806  HA  ILE   233      20.180  39.351  51.270  1.00  0.00           H  
ATOM   3807  CB  ILE   233      19.322  37.317  51.103  1.00  0.00           C  
ATOM   3808  HB  ILE   233      18.471  36.740  51.463  1.00  0.00           H  
ATOM   3809  CG2 ILE   233      19.105  37.325  49.549  1.00  0.00           C  
ATOM   3810 HG21 ILE   233      19.870  37.915  49.043  1.00  0.00           H  
ATOM   3811 HG22 ILE   233      19.032  36.294  49.201  1.00  0.00           H  
ATOM   3812 HG23 ILE   233      18.179  37.790  49.209  1.00  0.00           H  
ATOM   3813  CG1 ILE   233      20.724  36.759  51.476  1.00  0.00           C  
ATOM   3814 HG12 ILE   233      21.494  37.268  50.896  1.00  0.00           H  
ATOM   3815 HG13 ILE   233      21.025  36.879  52.517  1.00  0.00           H  
ATOM   3816  CD1 ILE   233      20.864  35.218  51.349  1.00  0.00           C  
ATOM   3817 HD11 ILE   233      20.637  34.889  50.334  1.00  0.00           H  
ATOM   3818 HD12 ILE   233      21.880  34.932  51.620  1.00  0.00           H  
ATOM   3819 HD13 ILE   233      20.158  34.714  52.009  1.00  0.00           H  
ATOM   3820  C   ILE   233      18.261  39.664  50.869  1.00  0.00           C  
ATOM   3821  O   ILE   233      18.612  40.419  49.948  1.00  0.00           O  
ATOM   3822  N   SER   234      16.993  39.522  51.316  1.00  0.00           N  
ATOM   3823  H   SER   234      16.912  38.955  52.148  1.00  0.00           H  
ATOM   3824  CA  SER   234      15.799  40.294  50.820  1.00  0.00           C  
ATOM   3825  HA  SER   234      15.627  40.034  49.776  1.00  0.00           H  
ATOM   3826  CB  SER   234      14.503  39.926  51.628  1.00  0.00           C  
ATOM   3827  HB2 SER   234      14.677  40.174  52.675  1.00  0.00           H  
ATOM   3828  HB3 SER   234      13.682  40.512  51.215  1.00  0.00           H  
ATOM   3829  OG  SER   234      14.136  38.518  51.583  1.00  0.00           O  
ATOM   3830  HG  SER   234      14.632  38.101  52.291  1.00  0.00           H  
ATOM   3831  C   SER   234      16.055  41.815  50.927  1.00  0.00           C  
ATOM   3832  O   SER   234      15.713  42.545  49.976  1.00  0.00           O  
ATOM   3833  N   ARG   235      16.570  42.225  52.085  1.00  0.00           N  
ATOM   3834  H   ARG   235      17.003  41.553  52.703  1.00  0.00           H  
ATOM   3835  CA  ARG   235      17.049  43.613  52.252  1.00  0.00           C  
ATOM   3836  HA  ARG   235      16.137  44.193  52.111  1.00  0.00           H  
ATOM   3837  CB  ARG   235      17.430  43.928  53.778  1.00  0.00           C  
ATOM   3838  HB2 ARG   235      16.803  43.316  54.426  1.00  0.00           H  
ATOM   3839  HB3 ARG   235      18.433  43.564  54.001  1.00  0.00           H  
ATOM   3840  CG  ARG   235      17.312  45.449  54.043  1.00  0.00           C  
ATOM   3841  HG2 ARG   235      18.002  45.864  53.308  1.00  0.00           H  
ATOM   3842  HG3 ARG   235      16.282  45.745  53.847  1.00  0.00           H  
ATOM   3843  CD  ARG   235      17.786  45.975  55.424  1.00  0.00           C  
ATOM   3844  HD2 ARG   235      18.780  45.557  55.585  1.00  0.00           H  
ATOM   3845  HD3 ARG   235      17.773  47.065  55.438  1.00  0.00           H  
ATOM   3846  NE  ARG   235      16.723  45.558  56.400  1.00  0.00           N  
ATOM   3847  HE  ARG   235      15.996  46.226  56.611  1.00  0.00           H  
ATOM   3848  CZ  ARG   235      16.399  44.367  56.829  1.00  0.00           C  
ATOM   3849  NH1 ARG   235      17.258  43.439  56.822  1.00  0.00           N  
ATOM   3850 HH11 ARG   235      18.167  43.569  56.401  1.00  0.00           H  
ATOM   3851 HH12 ARG   235      17.019  42.605  57.339  1.00  0.00           H  
ATOM   3852  NH2 ARG   235      15.254  44.096  57.251  1.00  0.00           N  
ATOM   3853 HH21 ARG   235      14.486  44.735  57.100  1.00  0.00           H  
ATOM   3854 HH22 ARG   235      14.987  43.172  57.557  1.00  0.00           H  
ATOM   3855  C   ARG   235      18.058  44.115  51.190  1.00  0.00           C  
ATOM   3856  O   ARG   235      17.987  45.284  50.830  1.00  0.00           O  
ATOM   3857  N   LEU   236      19.027  43.269  50.731  1.00  0.00           N  
ATOM   3858  H   LEU   236      19.028  42.386  51.221  1.00  0.00           H  
ATOM   3859  CA  LEU   236      20.159  43.530  49.792  1.00  0.00           C  
ATOM   3860  HA  LEU   236      20.501  44.557  49.916  1.00  0.00           H  
ATOM   3861  CB  LEU   236      21.325  42.534  50.113  1.00  0.00           C  
ATOM   3862  HB2 LEU   236      20.847  41.583  50.346  1.00  0.00           H  
ATOM   3863  HB3 LEU   236      21.879  42.590  49.176  1.00  0.00           H  
ATOM   3864  CG  LEU   236      22.369  43.001  51.134  1.00  0.00           C  
ATOM   3865  HG  LEU   236      23.088  43.663  50.652  1.00  0.00           H  
ATOM   3866  CD1 LEU   236      21.857  43.842  52.287  1.00  0.00           C  
ATOM   3867 HD11 LEU   236      21.037  43.344  52.805  1.00  0.00           H  
ATOM   3868 HD12 LEU   236      22.702  44.101  52.924  1.00  0.00           H  
ATOM   3869 HD13 LEU   236      21.393  44.787  52.002  1.00  0.00           H  
ATOM   3870  CD2 LEU   236      23.098  41.722  51.750  1.00  0.00           C  
ATOM   3871 HD21 LEU   236      23.663  41.181  50.991  1.00  0.00           H  
ATOM   3872 HD22 LEU   236      23.768  41.996  52.565  1.00  0.00           H  
ATOM   3873 HD23 LEU   236      22.308  41.058  52.099  1.00  0.00           H  
ATOM   3874  C   LEU   236      19.720  43.405  48.297  1.00  0.00           C  
ATOM   3875  O   LEU   236      20.317  43.979  47.455  1.00  0.00           O  
ATOM   3876  N   LEU   237      18.676  42.601  48.030  1.00  0.00           N  
ATOM   3877  H   LEU   237      18.379  42.145  48.881  1.00  0.00           H  
ATOM   3878  CA  LEU   237      17.941  42.473  46.784  1.00  0.00           C  
ATOM   3879  HA  LEU   237      18.539  42.919  45.989  1.00  0.00           H  
ATOM   3880  CB  LEU   237      17.714  41.051  46.447  1.00  0.00           C  
ATOM   3881  HB2 LEU   237      16.948  40.674  47.125  1.00  0.00           H  
ATOM   3882  HB3 LEU   237      17.374  40.979  45.415  1.00  0.00           H  
ATOM   3883  CG  LEU   237      18.869  40.149  46.496  1.00  0.00           C  
ATOM   3884  HG  LEU   237      19.246  40.191  47.518  1.00  0.00           H  
ATOM   3885  CD1 LEU   237      18.562  38.605  46.330  1.00  0.00           C  
ATOM   3886 HD11 LEU   237      17.664  38.232  46.823  1.00  0.00           H  
ATOM   3887 HD12 LEU   237      18.349  38.499  45.266  1.00  0.00           H  
ATOM   3888 HD13 LEU   237      19.504  38.147  46.632  1.00  0.00           H  
ATOM   3889  CD2 LEU   237      20.108  40.481  45.567  1.00  0.00           C  
ATOM   3890 HD21 LEU   237      20.858  39.701  45.700  1.00  0.00           H  
ATOM   3891 HD22 LEU   237      19.747  40.404  44.541  1.00  0.00           H  
ATOM   3892 HD23 LEU   237      20.401  41.523  45.699  1.00  0.00           H  
ATOM   3893  C   LEU   237      16.645  43.309  46.796  1.00  0.00           C  
ATOM   3894  O   LEU   237      15.746  43.107  46.035  1.00  0.00           O  
ATOM   3895  N   LYS   238      16.559  44.368  47.653  1.00  0.00           N  
ATOM   3896  H   LYS   238      17.254  44.546  48.365  1.00  0.00           H  
ATOM   3897  CA  LYS   238      15.596  45.435  47.396  1.00  0.00           C  
ATOM   3898  HA  LYS   238      14.697  44.825  47.483  1.00  0.00           H  
ATOM   3899  CB  LYS   238      15.531  46.512  48.429  1.00  0.00           C  
ATOM   3900  HB2 LYS   238      16.553  46.840  48.617  1.00  0.00           H  
ATOM   3901  HB3 LYS   238      14.866  47.352  48.228  1.00  0.00           H  
ATOM   3902  CG  LYS   238      14.916  46.000  49.737  1.00  0.00           C  
ATOM   3903  HG2 LYS   238      13.904  45.687  49.480  1.00  0.00           H  
ATOM   3904  HG3 LYS   238      15.441  45.106  50.076  1.00  0.00           H  
ATOM   3905  CD  LYS   238      14.899  47.217  50.736  1.00  0.00           C  
ATOM   3906  HD2 LYS   238      15.899  47.540  51.026  1.00  0.00           H  
ATOM   3907  HD3 LYS   238      14.468  48.152  50.380  1.00  0.00           H  
ATOM   3908  CE  LYS   238      14.027  46.851  51.946  1.00  0.00           C  
ATOM   3909  HE2 LYS   238      13.912  45.768  52.001  1.00  0.00           H  
ATOM   3910  HE3 LYS   238      14.537  47.289  52.804  1.00  0.00           H  
ATOM   3911  NZ  LYS   238      12.707  47.490  51.912  1.00  0.00           N  
ATOM   3912  HZ1 LYS   238      12.635  48.472  52.135  1.00  0.00           H  
ATOM   3913  HZ2 LYS   238      12.272  47.410  51.004  1.00  0.00           H  
ATOM   3914  HZ3 LYS   238      12.015  47.143  52.560  1.00  0.00           H  
ATOM   3915  C   LYS   238      15.795  45.991  46.022  1.00  0.00           C  
ATOM   3916  O   LYS   238      16.867  46.321  45.640  1.00  0.00           O  
ATOM   3917  N   HIE   239      14.731  46.050  45.191  1.00  0.00           N  
ATOM   3918  H   HIE   239      13.818  45.742  45.495  1.00  0.00           H  
ATOM   3919  CA  HIE   239      14.890  46.322  43.738  1.00  0.00           C  
ATOM   3920  HA  HIE   239      15.653  45.624  43.393  1.00  0.00           H  
ATOM   3921  CB  HIE   239      13.628  46.058  42.955  1.00  0.00           C  
ATOM   3922  HB2 HIE   239      13.345  45.005  42.962  1.00  0.00           H  
ATOM   3923  HB3 HIE   239      12.922  46.649  43.539  1.00  0.00           H  
ATOM   3924  CG  HIE   239      13.545  46.489  41.565  1.00  0.00           C  
ATOM   3925  ND1 HIE   239      13.258  47.777  41.108  1.00  0.00           N  
ATOM   3926  CE1 HIE   239      13.092  47.753  39.813  1.00  0.00           C  
ATOM   3927  HE1 HIE   239      12.705  48.588  39.249  1.00  0.00           H  
ATOM   3928  NE2 HIE   239      13.404  46.504  39.387  1.00  0.00           N  
ATOM   3929  HE2 HIE   239      13.373  46.328  38.393  1.00  0.00           H  
ATOM   3930  CD2 HIE   239      13.747  45.674  40.502  1.00  0.00           C  
ATOM   3931  HD2 HIE   239      14.003  44.625  40.470  1.00  0.00           H  
ATOM   3932  C   HIE   239      15.459  47.769  43.534  1.00  0.00           C  
ATOM   3933  O   HIE   239      16.326  47.887  42.628  1.00  0.00           O  
ATOM   3934  N   ASN   240      14.962  48.846  44.180  1.00  0.00           N  
ATOM   3935  H   ASN   240      14.286  48.704  44.917  1.00  0.00           H  
ATOM   3936  CA  ASN   240      15.387  50.255  44.004  1.00  0.00           C  
ATOM   3937  HA  ASN   240      15.391  50.716  43.016  1.00  0.00           H  
ATOM   3938  CB  ASN   240      14.236  51.113  44.739  1.00  0.00           C  
ATOM   3939  HB2 ASN   240      13.236  50.869  44.379  1.00  0.00           H  
ATOM   3940  HB3 ASN   240      14.220  50.774  45.775  1.00  0.00           H  
ATOM   3941  CG  ASN   240      14.464  52.539  44.605  1.00  0.00           C  
ATOM   3942  OD1 ASN   240      15.137  53.112  45.431  1.00  0.00           O  
ATOM   3943  ND2 ASN   240      14.158  53.103  43.412  1.00  0.00           N  
ATOM   3944 HD21 ASN   240      14.362  54.090  43.482  1.00  0.00           H  
ATOM   3945 HD22 ASN   240      13.517  52.757  42.712  1.00  0.00           H  
ATOM   3946  C   ASN   240      16.690  50.514  44.727  1.00  0.00           C  
ATOM   3947  O   ASN   240      16.853  50.062  45.843  1.00  0.00           O  
ATOM   3948  N   PRO   241      17.665  51.267  44.125  1.00  0.00           N  
ATOM   3949  CD  PRO   241      17.580  51.804  42.798  1.00  0.00           C  
ATOM   3950  HD2 PRO   241      16.735  52.491  42.749  1.00  0.00           H  
ATOM   3951  HD3 PRO   241      17.493  51.026  42.040  1.00  0.00           H  
ATOM   3952  CG  PRO   241      18.780  52.623  42.581  1.00  0.00           C  
ATOM   3953  HG2 PRO   241      18.500  53.646  42.832  1.00  0.00           H  
ATOM   3954  HG3 PRO   241      19.132  52.384  41.578  1.00  0.00           H  
ATOM   3955  CB  PRO   241      19.766  52.178  43.677  1.00  0.00           C  
ATOM   3956  HB2 PRO   241      20.234  52.997  44.223  1.00  0.00           H  
ATOM   3957  HB3 PRO   241      20.505  51.489  43.267  1.00  0.00           H  
ATOM   3958  CA  PRO   241      18.944  51.408  44.748  1.00  0.00           C  
ATOM   3959  HA  PRO   241      19.421  50.450  44.955  1.00  0.00           H  
ATOM   3960  C   PRO   241      18.976  52.122  46.040  1.00  0.00           C  
ATOM   3961  O   PRO   241      19.728  51.778  46.990  1.00  0.00           O  
ATOM   3962  N   SER   242      18.073  53.110  46.151  1.00  0.00           N  
ATOM   3963  H   SER   242      17.533  53.391  45.345  1.00  0.00           H  
ATOM   3964  CA  SER   242      18.071  54.070  47.311  1.00  0.00           C  
ATOM   3965  HA  SER   242      19.078  54.458  47.470  1.00  0.00           H  
ATOM   3966  CB  SER   242      17.411  55.334  46.797  1.00  0.00           C  
ATOM   3967  HB2 SER   242      17.612  56.065  47.580  1.00  0.00           H  
ATOM   3968  HB3 SER   242      17.742  55.534  45.778  1.00  0.00           H  
ATOM   3969  OG  SER   242      15.982  55.153  46.830  1.00  0.00           O  
ATOM   3970  HG  SER   242      15.841  54.384  46.273  1.00  0.00           H  
ATOM   3971  C   SER   242      17.504  53.555  48.625  1.00  0.00           C  
ATOM   3972  O   SER   242      17.629  54.135  49.763  1.00  0.00           O  
ATOM   3973  N   GLN   243      16.705  52.482  48.540  1.00  0.00           N  
ATOM   3974  H   GLN   243      16.620  51.969  47.674  1.00  0.00           H  
ATOM   3975  CA  GLN   243      16.165  51.805  49.715  1.00  0.00           C  
ATOM   3976  HA  GLN   243      15.919  52.511  50.508  1.00  0.00           H  
ATOM   3977  CB  GLN   243      14.846  51.072  49.222  1.00  0.00           C  
ATOM   3978  HB2 GLN   243      15.003  50.394  48.383  1.00  0.00           H  
ATOM   3979  HB3 GLN   243      14.477  50.580  50.122  1.00  0.00           H  
ATOM   3980  CG  GLN   243      13.733  52.060  48.756  1.00  0.00           C  
ATOM   3981  HG2 GLN   243      13.465  52.837  49.472  1.00  0.00           H  
ATOM   3982  HG3 GLN   243      14.130  52.517  47.850  1.00  0.00           H  
ATOM   3983  CD  GLN   243      12.488  51.393  48.245  1.00  0.00           C  
ATOM   3984  OE1 GLN   243      12.554  50.364  47.668  1.00  0.00           O  
ATOM   3985  NE2 GLN   243      11.257  51.904  48.362  1.00  0.00           N  
ATOM   3986 HE21 GLN   243      10.527  51.385  47.895  1.00  0.00           H  
ATOM   3987 HE22 GLN   243      11.146  52.889  48.557  1.00  0.00           H  
ATOM   3988  C   GLN   243      17.181  50.726  50.335  1.00  0.00           C  
ATOM   3989  O   GLN   243      16.788  50.149  51.336  1.00  0.00           O  
ATOM   3990  N   ARG   244      18.362  50.491  49.722  1.00  0.00           N  
ATOM   3991  H   ARG   244      18.668  51.095  48.973  1.00  0.00           H  
ATOM   3992  CA  ARG   244      19.234  49.450  50.155  1.00  0.00           C  
ATOM   3993  HA  ARG   244      18.588  48.690  50.595  1.00  0.00           H  
ATOM   3994  CB  ARG   244      20.199  48.910  49.045  1.00  0.00           C  
ATOM   3995  HB2 ARG   244      20.959  49.640  48.765  1.00  0.00           H  
ATOM   3996  HB3 ARG   244      20.696  48.100  49.580  1.00  0.00           H  
ATOM   3997  CG  ARG   244      19.405  48.463  47.791  1.00  0.00           C  
ATOM   3998  HG2 ARG   244      18.650  47.701  47.984  1.00  0.00           H  
ATOM   3999  HG3 ARG   244      18.740  49.271  47.485  1.00  0.00           H  
ATOM   4000  CD  ARG   244      20.299  47.836  46.700  1.00  0.00           C  
ATOM   4001  HD2 ARG   244      21.094  48.566  46.546  1.00  0.00           H  
ATOM   4002  HD3 ARG   244      20.665  46.876  47.064  1.00  0.00           H  
ATOM   4003  NE  ARG   244      19.500  47.683  45.445  1.00  0.00           N  
ATOM   4004  HE  ARG   244      18.537  47.402  45.562  1.00  0.00           H  
ATOM   4005  CZ  ARG   244      19.871  48.060  44.225  1.00  0.00           C  
ATOM   4006  NH1 ARG   244      21.066  48.415  44.046  1.00  0.00           N  
ATOM   4007 HH11 ARG   244      21.655  48.359  44.864  1.00  0.00           H  
ATOM   4008 HH12 ARG   244      21.286  48.841  43.157  1.00  0.00           H  
ATOM   4009  NH2 ARG   244      19.018  48.149  43.297  1.00  0.00           N  
ATOM   4010 HH21 ARG   244      18.109  47.717  43.379  1.00  0.00           H  
ATOM   4011 HH22 ARG   244      19.421  48.522  42.448  1.00  0.00           H  
ATOM   4012  C   ARG   244      20.022  50.028  51.353  1.00  0.00           C  
ATOM   4013  O   ARG   244      20.229  51.213  51.369  1.00  0.00           O  
ATOM   4014  N   PRO   245      20.380  49.156  52.336  1.00  0.00           N  
ATOM   4015  CD  PRO   245      20.443  47.724  52.295  1.00  0.00           C  
ATOM   4016  HD2 PRO   245      21.055  47.336  51.480  1.00  0.00           H  
ATOM   4017  HD3 PRO   245      19.402  47.412  52.220  1.00  0.00           H  
ATOM   4018  CG  PRO   245      21.098  47.314  53.667  1.00  0.00           C  
ATOM   4019  HG2 PRO   245      22.181  47.200  53.607  1.00  0.00           H  
ATOM   4020  HG3 PRO   245      20.646  46.377  53.991  1.00  0.00           H  
ATOM   4021  CB  PRO   245      20.726  48.399  54.557  1.00  0.00           C  
ATOM   4022  HB2 PRO   245      21.400  48.462  55.411  1.00  0.00           H  
ATOM   4023  HB3 PRO   245      19.724  48.329  54.980  1.00  0.00           H  
ATOM   4024  CA  PRO   245      20.845  49.612  53.660  1.00  0.00           C  
ATOM   4025  HA  PRO   245      20.086  50.309  54.016  1.00  0.00           H  
ATOM   4026  C   PRO   245      22.252  50.202  53.749  1.00  0.00           C  
ATOM   4027  O   PRO   245      23.056  49.985  52.813  1.00  0.00           O  
ATOM   4028  N   MET   246      22.580  50.863  54.842  1.00  0.00           N  
ATOM   4029  H   MET   246      21.840  51.060  55.500  1.00  0.00           H  
ATOM   4030  CA  MET   246      23.947  51.327  55.130  1.00  0.00           C  
ATOM   4031  HA  MET   246      24.289  51.907  54.273  1.00  0.00           H  
ATOM   4032  CB  MET   246      23.980  52.257  56.282  1.00  0.00           C  
ATOM   4033  HB2 MET   246      23.498  51.891  57.189  1.00  0.00           H  
ATOM   4034  HB3 MET   246      24.978  52.603  56.553  1.00  0.00           H  
ATOM   4035  CG  MET   246      23.212  53.555  55.802  1.00  0.00           C  
ATOM   4036  HG2 MET   246      22.150  53.335  55.691  1.00  0.00           H  
ATOM   4037  HG3 MET   246      23.240  54.162  56.707  1.00  0.00           H  
ATOM   4038  SD  MET   246      23.883  54.515  54.439  1.00  0.00           S  
ATOM   4039  CE  MET   246      25.391  54.971  55.246  1.00  0.00           C  
ATOM   4040  HE1 MET   246      26.095  54.141  55.301  1.00  0.00           H  
ATOM   4041  HE2 MET   246      25.932  55.785  54.763  1.00  0.00           H  
ATOM   4042  HE3 MET   246      25.099  55.319  56.237  1.00  0.00           H  
ATOM   4043  C   MET   246      24.856  50.124  55.302  1.00  0.00           C  
ATOM   4044  O   MET   246      24.470  49.128  55.973  1.00  0.00           O  
ATOM   4045  N   LEU   247      26.034  50.141  54.677  1.00  0.00           N  
ATOM   4046  H   LEU   247      26.348  50.957  54.172  1.00  0.00           H  
ATOM   4047  CA  LEU   247      26.822  48.919  54.463  1.00  0.00           C  
ATOM   4048  HA  LEU   247      26.268  48.059  54.086  1.00  0.00           H  
ATOM   4049  CB  LEU   247      27.872  49.191  53.383  1.00  0.00           C  
ATOM   4050  HB2 LEU   247      27.399  49.537  52.464  1.00  0.00           H  
ATOM   4051  HB3 LEU   247      28.414  50.015  53.847  1.00  0.00           H  
ATOM   4052  CG  LEU   247      28.833  48.016  53.137  1.00  0.00           C  
ATOM   4053  HG  LEU   247      29.513  47.854  53.974  1.00  0.00           H  
ATOM   4054  CD1 LEU   247      28.119  46.700  52.774  1.00  0.00           C  
ATOM   4055 HD11 LEU   247      28.773  46.133  52.110  1.00  0.00           H  
ATOM   4056 HD12 LEU   247      27.916  46.221  53.732  1.00  0.00           H  
ATOM   4057 HD13 LEU   247      27.259  46.922  52.143  1.00  0.00           H  
ATOM   4058  CD2 LEU   247      29.755  48.452  51.973  1.00  0.00           C  
ATOM   4059 HD21 LEU   247      30.138  49.431  52.263  1.00  0.00           H  
ATOM   4060 HD22 LEU   247      30.457  47.632  51.822  1.00  0.00           H  
ATOM   4061 HD23 LEU   247      29.138  48.487  51.075  1.00  0.00           H  
ATOM   4062  C   LEU   247      27.378  48.394  55.764  1.00  0.00           C  
ATOM   4063  O   LEU   247      27.728  47.241  55.883  1.00  0.00           O  
ATOM   4064  N   ARG   248      27.667  49.313  56.667  1.00  0.00           N  
ATOM   4065  H   ARG   248      27.633  50.258  56.311  1.00  0.00           H  
ATOM   4066  CA  ARG   248      28.014  48.961  58.047  1.00  0.00           C  
ATOM   4067  HA  ARG   248      28.707  48.123  58.124  1.00  0.00           H  
ATOM   4068  CB  ARG   248      28.558  50.148  58.882  1.00  0.00           C  
ATOM   4069  HB2 ARG   248      27.996  51.067  58.719  1.00  0.00           H  
ATOM   4070  HB3 ARG   248      28.474  50.039  59.963  1.00  0.00           H  
ATOM   4071  CG  ARG   248      30.065  50.418  58.583  1.00  0.00           C  
ATOM   4072  HG2 ARG   248      30.350  50.181  57.558  1.00  0.00           H  
ATOM   4073  HG3 ARG   248      30.327  51.462  58.756  1.00  0.00           H  
ATOM   4074  CD  ARG   248      31.023  49.572  59.490  1.00  0.00           C  
ATOM   4075  HD2 ARG   248      30.721  48.530  59.605  1.00  0.00           H  
ATOM   4076  HD3 ARG   248      32.007  49.496  59.028  1.00  0.00           H  
ATOM   4077  NE  ARG   248      31.196  50.259  60.807  1.00  0.00           N  
ATOM   4078  HE  ARG   248      30.466  50.832  61.204  1.00  0.00           H  
ATOM   4079  CZ  ARG   248      32.262  50.104  61.575  1.00  0.00           C  
ATOM   4080  NH1 ARG   248      33.369  49.537  61.249  1.00  0.00           N  
ATOM   4081 HH11 ARG   248      33.381  48.932  60.440  1.00  0.00           H  
ATOM   4082 HH12 ARG   248      34.187  49.497  61.840  1.00  0.00           H  
ATOM   4083  NH2 ARG   248      32.260  50.644  62.775  1.00  0.00           N  
ATOM   4084 HH21 ARG   248      31.423  51.085  63.130  1.00  0.00           H  
ATOM   4085 HH22 ARG   248      33.130  50.757  63.275  1.00  0.00           H  
ATOM   4086  C   ARG   248      26.839  48.346  58.840  1.00  0.00           C  
ATOM   4087  O   ARG   248      27.058  47.460  59.622  1.00  0.00           O  
ATOM   4088  N   GLU   249      25.622  48.803  58.661  1.00  0.00           N  
ATOM   4089  H   GLU   249      25.474  49.619  58.084  1.00  0.00           H  
ATOM   4090  CA  GLU   249      24.415  48.177  59.292  1.00  0.00           C  
ATOM   4091  HA  GLU   249      24.548  48.136  60.373  1.00  0.00           H  
ATOM   4092  CB  GLU   249      23.220  49.096  58.934  1.00  0.00           C  
ATOM   4093  HB2 GLU   249      23.621  50.109  58.897  1.00  0.00           H  
ATOM   4094  HB3 GLU   249      22.764  48.856  57.973  1.00  0.00           H  
ATOM   4095  CG  GLU   249      22.202  48.931  60.019  1.00  0.00           C  
ATOM   4096  HG2 GLU   249      21.619  48.049  59.753  1.00  0.00           H  
ATOM   4097  HG3 GLU   249      22.556  48.757  61.035  1.00  0.00           H  
ATOM   4098  CD  GLU   249      21.224  50.012  60.181  1.00  0.00           C  
ATOM   4099  OE1 GLU   249      20.384  50.332  59.286  1.00  0.00           O  
ATOM   4100  OE2 GLU   249      21.265  50.559  61.328  1.00  0.00           O  
ATOM   4101  C   GLU   249      24.239  46.798  58.780  1.00  0.00           C  
ATOM   4102  O   GLU   249      23.920  45.978  59.661  1.00  0.00           O  
ATOM   4103  N   VAL   250      24.552  46.309  57.557  1.00  0.00           N  
ATOM   4104  H   VAL   250      24.857  46.930  56.821  1.00  0.00           H  
ATOM   4105  CA  VAL   250      24.729  44.881  57.229  1.00  0.00           C  
ATOM   4106  HA  VAL   250      23.807  44.325  57.399  1.00  0.00           H  
ATOM   4107  CB  VAL   250      25.091  44.655  55.699  1.00  0.00           C  
ATOM   4108  HB  VAL   250      26.176  44.749  55.648  1.00  0.00           H  
ATOM   4109  CG1 VAL   250      24.698  43.230  55.241  1.00  0.00           C  
ATOM   4110 HG11 VAL   250      24.980  43.199  54.188  1.00  0.00           H  
ATOM   4111 HG12 VAL   250      25.285  42.482  55.773  1.00  0.00           H  
ATOM   4112 HG13 VAL   250      23.616  43.107  55.295  1.00  0.00           H  
ATOM   4113  CG2 VAL   250      24.571  45.662  54.673  1.00  0.00           C  
ATOM   4114 HG21 VAL   250      24.962  45.399  53.690  1.00  0.00           H  
ATOM   4115 HG22 VAL   250      23.498  45.535  54.528  1.00  0.00           H  
ATOM   4116 HG23 VAL   250      24.883  46.687  54.870  1.00  0.00           H  
ATOM   4117  C   VAL   250      25.793  44.207  58.087  1.00  0.00           C  
ATOM   4118  O   VAL   250      25.542  43.076  58.620  1.00  0.00           O  
ATOM   4119  N   LEU   251      26.917  44.830  58.294  1.00  0.00           N  
ATOM   4120  H   LEU   251      27.013  45.733  57.853  1.00  0.00           H  
ATOM   4121  CA  LEU   251      27.996  44.415  59.221  1.00  0.00           C  
ATOM   4122  HA  LEU   251      28.287  43.401  58.944  1.00  0.00           H  
ATOM   4123  CB  LEU   251      29.288  45.215  58.919  1.00  0.00           C  
ATOM   4124  HB2 LEU   251      29.063  46.269  58.751  1.00  0.00           H  
ATOM   4125  HB3 LEU   251      29.840  45.179  59.857  1.00  0.00           H  
ATOM   4126  CG  LEU   251      30.176  44.739  57.785  1.00  0.00           C  
ATOM   4127  HG  LEU   251      29.525  44.414  56.973  1.00  0.00           H  
ATOM   4128  CD1 LEU   251      30.975  45.939  57.391  1.00  0.00           C  
ATOM   4129 HD11 LEU   251      30.419  46.475  56.622  1.00  0.00           H  
ATOM   4130 HD12 LEU   251      31.170  46.578  58.252  1.00  0.00           H  
ATOM   4131 HD13 LEU   251      31.902  45.586  56.940  1.00  0.00           H  
ATOM   4132  CD2 LEU   251      31.017  43.615  58.336  1.00  0.00           C  
ATOM   4133 HD21 LEU   251      31.738  43.299  57.582  1.00  0.00           H  
ATOM   4134 HD22 LEU   251      31.678  43.973  59.126  1.00  0.00           H  
ATOM   4135 HD23 LEU   251      30.356  42.785  58.586  1.00  0.00           H  
ATOM   4136  C   LEU   251      27.678  44.357  60.736  1.00  0.00           C  
ATOM   4137  O   LEU   251      28.593  44.207  61.557  1.00  0.00           O  
ATOM   4138  N   GLU   252      26.389  44.615  61.064  1.00  0.00           N  
ATOM   4139  H   GLU   252      25.764  44.895  60.322  1.00  0.00           H  
ATOM   4140  CA  GLU   252      25.728  44.626  62.368  1.00  0.00           C  
ATOM   4141  HA  GLU   252      26.307  44.074  63.109  1.00  0.00           H  
ATOM   4142  CB  GLU   252      25.579  46.045  62.868  1.00  0.00           C  
ATOM   4143  HB2 GLU   252      26.390  46.642  62.452  1.00  0.00           H  
ATOM   4144  HB3 GLU   252      24.676  46.396  62.368  1.00  0.00           H  
ATOM   4145  CG  GLU   252      25.321  46.327  64.390  1.00  0.00           C  
ATOM   4146  HG2 GLU   252      25.158  47.405  64.412  1.00  0.00           H  
ATOM   4147  HG3 GLU   252      24.427  45.785  64.695  1.00  0.00           H  
ATOM   4148  CD  GLU   252      26.483  46.172  65.345  1.00  0.00           C  
ATOM   4149  OE1 GLU   252      26.577  46.844  66.388  1.00  0.00           O  
ATOM   4150  OE2 GLU   252      27.398  45.333  65.144  1.00  0.00           O  
ATOM   4151  C   GLU   252      24.446  43.781  62.374  1.00  0.00           C  
ATOM   4152  O   GLU   252      23.672  43.771  63.342  1.00  0.00           O  
ATOM   4153  N   HIE   253      24.101  43.106  61.232  1.00  0.00           N  
ATOM   4154  H   HIE   253      24.903  42.996  60.627  1.00  0.00           H  
ATOM   4155  CA  HIE   253      22.931  42.241  61.142  1.00  0.00           C  
ATOM   4156  HA  HIE   253      22.126  42.885  61.497  1.00  0.00           H  
ATOM   4157  CB  HIE   253      22.697  41.722  59.775  1.00  0.00           C  
ATOM   4158  HB2 HIE   253      22.701  42.538  59.053  1.00  0.00           H  
ATOM   4159  HB3 HIE   253      23.476  41.019  59.479  1.00  0.00           H  
ATOM   4160  CG  HIE   253      21.346  40.982  59.604  1.00  0.00           C  
ATOM   4161  ND1 HIE   253      21.044  39.719  60.082  1.00  0.00           N  
ATOM   4162  CE1 HIE   253      19.720  39.462  59.868  1.00  0.00           C  
ATOM   4163  HE1 HIE   253      19.103  38.656  60.235  1.00  0.00           H  
ATOM   4164  NE2 HIE   253      19.206  40.647  59.301  1.00  0.00           N  
ATOM   4165  HE2 HIE   253      18.212  40.813  59.234  1.00  0.00           H  
ATOM   4166  CD2 HIE   253      20.219  41.538  59.051  1.00  0.00           C  
ATOM   4167  HD2 HIE   253      20.135  42.442  58.465  1.00  0.00           H  
ATOM   4168  C   HIE   253      23.036  41.051  62.138  1.00  0.00           C  
ATOM   4169  O   HIE   253      24.102  40.467  62.079  1.00  0.00           O  
ATOM   4170  N   PRO   254      22.019  40.695  62.958  1.00  0.00           N  
ATOM   4171  CD  PRO   254      20.730  41.405  63.127  1.00  0.00           C  
ATOM   4172  HD2 PRO   254      20.291  41.770  62.199  1.00  0.00           H  
ATOM   4173  HD3 PRO   254      20.746  42.248  63.817  1.00  0.00           H  
ATOM   4174  CG  PRO   254      19.910  40.315  63.711  1.00  0.00           C  
ATOM   4175  HG2 PRO   254      19.634  39.604  62.932  1.00  0.00           H  
ATOM   4176  HG3 PRO   254      19.057  40.834  64.149  1.00  0.00           H  
ATOM   4177  CB  PRO   254      20.779  39.556  64.712  1.00  0.00           C  
ATOM   4178  HB2 PRO   254      20.349  38.555  64.722  1.00  0.00           H  
ATOM   4179  HB3 PRO   254      20.728  40.058  65.678  1.00  0.00           H  
ATOM   4180  CA  PRO   254      22.176  39.635  63.956  1.00  0.00           C  
ATOM   4181  HA  PRO   254      22.941  39.867  64.697  1.00  0.00           H  
ATOM   4182  C   PRO   254      22.530  38.246  63.381  1.00  0.00           C  
ATOM   4183  O   PRO   254      23.048  37.323  64.074  1.00  0.00           O  
ATOM   4184  N   TRP   255      22.091  37.904  62.176  1.00  0.00           N  
ATOM   4185  H   TRP   255      21.612  38.596  61.618  1.00  0.00           H  
ATOM   4186  CA  TRP   255      22.396  36.648  61.517  1.00  0.00           C  
ATOM   4187  HA  TRP   255      22.249  35.769  62.144  1.00  0.00           H  
ATOM   4188  CB  TRP   255      21.627  36.585  60.193  1.00  0.00           C  
ATOM   4189  HB2 TRP   255      20.575  36.841  60.320  1.00  0.00           H  
ATOM   4190  HB3 TRP   255      21.969  37.391  59.544  1.00  0.00           H  
ATOM   4191  CG  TRP   255      21.752  35.286  59.462  1.00  0.00           C  
ATOM   4192  CD1 TRP   255      21.345  34.105  60.047  1.00  0.00           C  
ATOM   4193  HD1 TRP   255      20.986  34.031  61.063  1.00  0.00           H  
ATOM   4194  NE1 TRP   255      21.719  33.103  59.219  1.00  0.00           N  
ATOM   4195  HE1 TRP   255      21.631  32.110  59.383  1.00  0.00           H  
ATOM   4196  CE2 TRP   255      22.237  33.549  58.008  1.00  0.00           C  
ATOM   4197  CZ2 TRP   255      22.748  32.916  56.866  1.00  0.00           C  
ATOM   4198  HZ2 TRP   255      22.948  31.858  56.951  1.00  0.00           H  
ATOM   4199  CH2 TRP   255      23.143  33.709  55.755  1.00  0.00           C  
ATOM   4200  HH2 TRP   255      23.505  33.276  54.834  1.00  0.00           H  
ATOM   4201  CZ3 TRP   255      23.113  35.120  55.841  1.00  0.00           C  
ATOM   4202  HZ3 TRP   255      23.438  35.754  55.030  1.00  0.00           H  
ATOM   4203  CE3 TRP   255      22.723  35.733  57.026  1.00  0.00           C  
ATOM   4204  HE3 TRP   255      22.734  36.811  57.096  1.00  0.00           H  
ATOM   4205  CD2 TRP   255      22.184  34.965  58.131  1.00  0.00           C  
ATOM   4206  C   TRP   255      23.869  36.581  61.040  1.00  0.00           C  
ATOM   4207  O   TRP   255      24.526  35.572  61.165  1.00  0.00           O  
ATOM   4208  N   ILE   256      24.484  37.732  60.613  1.00  0.00           N  
ATOM   4209  H   ILE   256      24.018  38.620  60.738  1.00  0.00           H  
ATOM   4210  CA  ILE   256      25.898  37.820  60.160  1.00  0.00           C  
ATOM   4211  HA  ILE   256      26.134  36.904  59.618  1.00  0.00           H  
ATOM   4212  CB  ILE   256      26.265  39.023  59.335  1.00  0.00           C  
ATOM   4213  HB  ILE   256      26.084  39.933  59.907  1.00  0.00           H  
ATOM   4214  CG2 ILE   256      27.704  39.265  58.802  1.00  0.00           C  
ATOM   4215 HG21 ILE   256      28.150  38.279  58.668  1.00  0.00           H  
ATOM   4216 HG22 ILE   256      27.690  39.683  57.796  1.00  0.00           H  
ATOM   4217 HG23 ILE   256      28.330  39.877  59.450  1.00  0.00           H  
ATOM   4218  CG1 ILE   256      25.357  39.063  58.133  1.00  0.00           C  
ATOM   4219 HG12 ILE   256      24.340  38.977  58.516  1.00  0.00           H  
ATOM   4220 HG13 ILE   256      25.583  39.941  57.529  1.00  0.00           H  
ATOM   4221  CD1 ILE   256      25.455  37.852  57.143  1.00  0.00           C  
ATOM   4222 HD11 ILE   256      24.694  37.976  56.373  1.00  0.00           H  
ATOM   4223 HD12 ILE   256      26.362  37.805  56.541  1.00  0.00           H  
ATOM   4224 HD13 ILE   256      25.250  36.927  57.683  1.00  0.00           H  
ATOM   4225  C   ILE   256      26.822  37.567  61.457  1.00  0.00           C  
ATOM   4226  O   ILE   256      27.731  36.724  61.404  1.00  0.00           O  
ATOM   4227  N   THR   257      26.571  38.380  62.490  1.00  0.00           N  
ATOM   4228  H   THR   257      25.898  39.131  62.448  1.00  0.00           H  
ATOM   4229  CA  THR   257      27.300  38.253  63.792  1.00  0.00           C  
ATOM   4230  HA  THR   257      28.358  38.254  63.529  1.00  0.00           H  
ATOM   4231  CB  THR   257      27.025  39.454  64.836  1.00  0.00           C  
ATOM   4232  HB  THR   257      27.682  39.388  65.703  1.00  0.00           H  
ATOM   4233  CG2 THR   257      27.335  40.744  64.056  1.00  0.00           C  
ATOM   4234 HG21 THR   257      28.354  40.580  63.708  1.00  0.00           H  
ATOM   4235 HG22 THR   257      26.613  40.853  63.246  1.00  0.00           H  
ATOM   4236 HG23 THR   257      27.307  41.629  64.693  1.00  0.00           H  
ATOM   4237  OG1 THR   257      25.682  39.337  65.279  1.00  0.00           O  
ATOM   4238  HG1 THR   257      25.579  40.183  65.722  1.00  0.00           H  
ATOM   4239  C   THR   257      27.201  36.870  64.454  1.00  0.00           C  
ATOM   4240  O   THR   257      28.172  36.376  65.008  1.00  0.00           O  
ATOM   4241  N   ALA   258      26.006  36.206  64.485  1.00  0.00           N  
ATOM   4242  H   ALA   258      25.207  36.674  64.083  1.00  0.00           H  
ATOM   4243  CA  ALA   258      25.847  34.884  65.086  1.00  0.00           C  
ATOM   4244  HA  ALA   258      26.119  35.062  66.126  1.00  0.00           H  
ATOM   4245  CB  ALA   258      24.377  34.580  65.049  1.00  0.00           C  
ATOM   4246  HB1 ALA   258      24.178  33.624  65.532  1.00  0.00           H  
ATOM   4247  HB2 ALA   258      23.891  35.345  65.654  1.00  0.00           H  
ATOM   4248  HB3 ALA   258      23.911  34.588  64.063  1.00  0.00           H  
ATOM   4249  C   ALA   258      26.651  33.809  64.344  1.00  0.00           C  
ATOM   4250  O   ALA   258      27.355  33.087  65.053  1.00  0.00           O  
ATOM   4251  N   ASN   259      26.537  33.796  63.000  1.00  0.00           N  
ATOM   4252  H   ASN   259      25.898  34.490  62.639  1.00  0.00           H  
ATOM   4253  CA  ASN   259      27.208  32.735  62.241  1.00  0.00           C  
ATOM   4254  HA  ASN   259      27.244  31.827  62.844  1.00  0.00           H  
ATOM   4255  CB  ASN   259      26.264  32.409  61.090  1.00  0.00           C  
ATOM   4256  HB2 ASN   259      26.086  33.225  60.390  1.00  0.00           H  
ATOM   4257  HB3 ASN   259      26.770  31.642  60.502  1.00  0.00           H  
ATOM   4258  CG  ASN   259      25.003  31.775  61.543  1.00  0.00           C  
ATOM   4259  OD1 ASN   259      24.965  30.682  62.018  1.00  0.00           O  
ATOM   4260  ND2 ASN   259      23.998  32.585  61.742  1.00  0.00           N  
ATOM   4261 HD21 ASN   259      23.180  32.053  62.005  1.00  0.00           H  
ATOM   4262 HD22 ASN   259      24.182  33.558  61.542  1.00  0.00           H  
ATOM   4263  C   ASN   259      28.676  32.970  61.779  1.00  0.00           C  
ATOM   4264  O   ASN   259      29.427  31.984  61.598  1.00  0.00           O  
ATOM   4265  N   SER   260      29.060  34.186  61.402  1.00  0.00           N  
ATOM   4266  H   SER   260      28.411  34.947  61.544  1.00  0.00           H  
ATOM   4267  CA  SER   260      30.389  34.581  60.894  1.00  0.00           C  
ATOM   4268  HA  SER   260      30.662  34.138  59.936  1.00  0.00           H  
ATOM   4269  CB  SER   260      30.565  36.108  60.613  1.00  0.00           C  
ATOM   4270  HB2 SER   260      29.806  36.418  59.894  1.00  0.00           H  
ATOM   4271  HB3 SER   260      30.301  36.637  61.529  1.00  0.00           H  
ATOM   4272  OG  SER   260      31.802  36.461  60.168  1.00  0.00           O  
ATOM   4273  HG  SER   260      32.013  37.248  60.675  1.00  0.00           H  
ATOM   4274  C   SER   260      31.450  34.217  62.037  1.00  0.00           C  
ATOM   4275  O   SER   260      31.150  34.202  63.254  1.00  0.00           O  
ATOM   4276  N   SER   261      32.638  33.761  61.616  1.00  0.00           N  
ATOM   4277  H   SER   261      32.832  33.609  60.636  1.00  0.00           H  
ATOM   4278  CA  SER   261      33.854  33.697  62.476  1.00  0.00           C  
ATOM   4279  HA  SER   261      33.543  33.339  63.458  1.00  0.00           H  
ATOM   4280  CB  SER   261      34.747  32.591  61.855  1.00  0.00           C  
ATOM   4281  HB2 SER   261      35.072  32.960  60.882  1.00  0.00           H  
ATOM   4282  HB3 SER   261      35.651  32.527  62.460  1.00  0.00           H  
ATOM   4283  OG  SER   261      34.061  31.331  61.724  1.00  0.00           O  
ATOM   4284  HG  SER   261      33.649  31.004  62.527  1.00  0.00           H  
ATOM   4285  C   SER   261      34.571  35.049  62.749  1.00  0.00           C  
ATOM   4286  O   SER   261      35.700  35.062  63.142  1.00  0.00           O  
ATOM   4287  N   LYS   262      33.996  36.140  62.366  1.00  0.00           N  
ATOM   4288  H   LYS   262      33.077  36.035  61.961  1.00  0.00           H  
ATOM   4289  CA  LYS   262      34.534  37.517  62.292  1.00  0.00           C  
ATOM   4290  HA  LYS   262      35.256  37.747  63.075  1.00  0.00           H  
ATOM   4291  CB  LYS   262      35.235  37.772  60.905  1.00  0.00           C  
ATOM   4292  HB2 LYS   262      34.527  37.533  60.112  1.00  0.00           H  
ATOM   4293  HB3 LYS   262      35.456  38.838  60.954  1.00  0.00           H  
ATOM   4294  CG  LYS   262      36.504  36.877  60.675  1.00  0.00           C  
ATOM   4295  HG2 LYS   262      37.233  37.077  61.460  1.00  0.00           H  
ATOM   4296  HG3 LYS   262      36.299  35.811  60.567  1.00  0.00           H  
ATOM   4297  CD  LYS   262      37.168  37.237  59.304  1.00  0.00           C  
ATOM   4298  HD2 LYS   262      36.638  36.756  58.481  1.00  0.00           H  
ATOM   4299  HD3 LYS   262      37.053  38.320  59.260  1.00  0.00           H  
ATOM   4300  CE  LYS   262      38.710  36.859  59.440  1.00  0.00           C  
ATOM   4301  HE2 LYS   262      39.219  37.684  59.938  1.00  0.00           H  
ATOM   4302  HE3 LYS   262      38.909  35.999  60.079  1.00  0.00           H  
ATOM   4303  NZ  LYS   262      39.331  36.606  58.154  1.00  0.00           N  
ATOM   4304  HZ1 LYS   262      39.020  37.210  57.407  1.00  0.00           H  
ATOM   4305  HZ2 LYS   262      40.310  36.856  58.163  1.00  0.00           H  
ATOM   4306  HZ3 LYS   262      39.145  35.636  57.941  1.00  0.00           H  
ATOM   4307  C   LYS   262      33.411  38.514  62.591  1.00  0.00           C  
ATOM   4308  O   LYS   262      33.667  39.419  63.420  1.00  0.00           O  
ATOM   4309  OXT LYS   262      32.273  38.235  62.112  1.00  0.00           O  
TER    4310      LYS   262 
ATOM   4310  C22 LIG   263      42.355  26.909  41.135  1.00  0.00           C  
ATOM   4311  C23 LIG   263      43.678  25.420  42.715  1.00  0.00           C  
ATOM   4312  C24 LIG   263      43.248  26.756  42.280  1.00  0.00           C  
ATOM   4313  C25 LIG   263      43.191  24.280  41.989  1.00  0.00           C  
ATOM   4314  C26 LIG   263      41.882  25.706  40.630  1.00  0.00           C  
ATOM   4315  C27 LIG   263      42.208  24.409  41.015  1.00  0.00           C  
ATOM   4316  C28 LIG   263      43.554  22.864  42.410  1.00  0.00           C  
ATOM   4317  N4  LIG   263      41.882  28.141  40.593  1.00  0.00           N  
ATOM   4318  C21 LIG   263      42.121  29.461  41.044  1.00  0.00           C  
ATOM   4319  O1  LIG   263      42.708  29.735  42.081  1.00  0.00           O  
ATOM   4320  C20 LIG   263      41.743  30.592  40.058  1.00  0.00           C  
ATOM   4321  C18 LIG   263      42.622  31.675  39.864  1.00  0.00           C  
ATOM   4322  C16 LIG   263      42.228  32.793  39.091  1.00  0.00           C  
ATOM   4323  C15 LIG   263      41.024  32.758  38.424  1.00  0.00           C  
ATOM   4324  C17 LIG   263      40.111  31.663  38.584  1.00  0.00           C  
ATOM   4325  C19 LIG   263      40.497  30.572  39.427  1.00  0.00           C  
ATOM   4326  C13 LIG   263      40.509  33.969  37.644  1.00  0.00           C  
ATOM   4327  N2  LIG   263      39.784  33.726  36.273  1.00  0.00           N  
ATOM   4328  C9  LIG   263      40.559  34.519  35.205  1.00  0.00           C  
ATOM   4329  C11 LIG   263      39.956  34.531  33.813  1.00  0.00           C  
ATOM   4330  N3  LIG   263      38.517  34.972  33.899  1.00  0.00           N  
ATOM   4331  C12 LIG   263      37.644  34.288  34.996  1.00  0.00           C  
ATOM   4332  C14 LIG   263      37.730  34.969  32.565  1.00  0.00           C  
ATOM   4333  C10 LIG   263      38.419  34.306  36.295  1.00  0.00           C  
ATOM   4334  N5  LIG   263      44.616  25.282  43.758  1.00  0.00           N  
ATOM   4335  C29 LIG   263      45.579  26.100  44.271  1.00  0.00           C  
ATOM   4336  N6  LIG   263      45.728  27.260  43.747  1.00  0.00           N  
ATOM   4337  C30 LIG   263      46.583  28.051  44.298  1.00  0.00           C  
ATOM   4338  C32 LIG   263      47.479  27.511  45.238  1.00  0.00           C  
ATOM   4339  C33 LIG   263      47.360  26.146  45.530  1.00  0.00           C  
ATOM   4340  N7  LIG   263      46.324  25.462  45.155  1.00  0.00           N  
ATOM   4341  C31 LIG   263      46.682  29.399  43.733  1.00  0.00           C  
ATOM   4342  C34 LIG   263      46.045  29.763  42.564  1.00  0.00           C  
ATOM   4343  C36 LIG   263      46.192  31.126  42.064  1.00  0.00           C  
ATOM   4344  C37 LIG   263      46.912  32.034  42.825  1.00  0.00           C  
ATOM   4345  N8  LIG   263      47.363  31.776  44.030  1.00  0.00           N  
ATOM   4346  C35 LIG   263      47.321  30.460  44.433  1.00  0.00           C  
ATOM   4347  H24 LIG   263      43.564  27.652  42.806  1.00  0.00           H  
ATOM   4348  H26 LIG   263      41.162  25.745  39.818  1.00  0.00           H  
ATOM   4349  H27 LIG   263      41.845  23.523  40.503  1.00  0.00           H  
ATOM   4350 H281 LIG   263      42.596  22.332  42.465  1.00  0.00           H  
ATOM   4351 H282 LIG   263      44.193  22.426  41.633  1.00  0.00           H  
ATOM   4352 H283 LIG   263      44.068  22.750  43.372  1.00  0.00           H  
ATOM   4353  HN4 LIG   263      41.428  28.107  39.688  1.00  0.00           H  
ATOM   4354  H18 LIG   263      43.589  31.708  40.357  1.00  0.00           H  
ATOM   4355  H16 LIG   263      42.936  33.602  38.937  1.00  0.00           H  
ATOM   4356  H17 LIG   263      39.113  31.672  38.154  1.00  0.00           H  
ATOM   4357  H19 LIG   263      39.831  29.720  39.531  1.00  0.00           H  
ATOM   4358 H131 LIG   263      41.368  34.557  37.317  1.00  0.00           H  
ATOM   4359 H132 LIG   263      39.863  34.663  38.183  1.00  0.00           H  
ATOM   4360  HN2 LIG   263      39.818  32.733  36.000  1.00  0.00           H  
ATOM   4361  H91 LIG   263      41.586  34.152  35.171  1.00  0.00           H  
ATOM   4362  H92 LIG   263      40.532  35.584  35.440  1.00  0.00           H  
ATOM   4363 H111 LIG   263      40.230  33.553  33.399  1.00  0.00           H  
ATOM   4364 H112 LIG   263      40.549  35.244  33.226  1.00  0.00           H  
ATOM   4365 H121 LIG   263      37.315  33.279  34.719  1.00  0.00           H  
ATOM   4366 H122 LIG   263      36.706  34.856  35.024  1.00  0.00           H  
ATOM   4367 H141 LIG   263      37.803  33.923  32.243  1.00  0.00           H  
ATOM   4368 H142 LIG   263      36.714  35.372  32.661  1.00  0.00           H  
ATOM   4369 H143 LIG   263      38.279  35.651  31.905  1.00  0.00           H  
ATOM   4370 H101 LIG   263      38.552  35.339  36.622  1.00  0.00           H  
ATOM   4371 H102 LIG   263      38.000  33.667  37.074  1.00  0.00           H  
ATOM   4372  HN5 LIG   263      44.741  24.452  44.323  1.00  0.00           H  
ATOM   4373  H32 LIG   263      48.337  28.054  45.622  1.00  0.00           H  
ATOM   4374  H33 LIG   263      48.116  25.699  46.174  1.00  0.00           H  
ATOM   4375  H34 LIG   263      45.504  29.098  41.897  1.00  0.00           H  
ATOM   4376  H36 LIG   263      45.794  31.387  41.087  1.00  0.00           H  
ATOM   4377  H37 LIG   263      47.068  33.022  42.393  1.00  0.00           H  
ATOM   4378  H35 LIG   263      47.644  30.168  45.431  1.00  0.00           H  
TER    4379      LIG   263 
ATOM   4379 Cl-  Cl-   264      45.653  54.986   8.077  1.00  0.00          CL  
ATOM   4380 Cl-  Cl-   265       9.649  30.660  16.984  1.00  0.00          CL  
ATOM   4381 Cl-  Cl-   266      68.800  35.269  81.633  1.00  0.00          CL  
ATOM   4382 Cl-  Cl-   267       4.157  67.917  16.058  1.00  0.00          CL  
ATOM   4383 Cl-  Cl-   268      13.522   7.250  23.248  1.00  0.00          CL  
ATOM   4384  O   WAT   269      30.494  25.417  54.108  1.00  0.00           O  
ATOM   4385  H1  WAT   269      30.900  24.564  54.263  1.00  0.00           H  
ATOM   4386  H2  WAT   269      30.577  25.877  54.943  1.00  0.00           H  
ATOM   4387  O   WAT   270      62.729  52.061  72.534  1.00  0.00           O  
ATOM   4388  H1  WAT   270      63.433  52.456  73.047  1.00  0.00           H  
ATOM   4389  H2  WAT   270      62.157  51.654  73.185  1.00  0.00           H  
ATOM   4390  O   WAT   271      63.085  12.055  35.007  1.00  0.00           O  
ATOM   4391  H1  WAT   271      63.896  12.550  34.895  1.00  0.00           H  
ATOM   4392  H2  WAT   271      62.646  12.478  35.746  1.00  0.00           H  
ATOM   4393  O   WAT   272      20.020   9.971  30.394  1.00  0.00           O  
ATOM   4394  H1  WAT   272      20.136   9.204  29.832  1.00  0.00           H  
ATOM   4395  H2  WAT   272      19.687  10.650  29.808  1.00  0.00           H  
ATOM   4396  O   WAT   273       2.301  62.488  82.078  1.00  0.00           O  
ATOM   4397  H1  WAT   273       2.427  62.621  81.138  1.00  0.00           H  
ATOM   4398  H2  WAT   273       1.791  61.680  82.139  1.00  0.00           H  
ATOM   4399  O   WAT   274      58.274  75.161  32.016  1.00  0.00           O  
ATOM   4400  H1  WAT   274      57.458  74.762  31.715  1.00  0.00           H  
ATOM   4401  H2  WAT   274      58.930  74.871  31.381  1.00  0.00           H  
ATOM   4402  O   WAT   275      66.109  37.137  65.283  1.00  0.00           O  
ATOM   4403  H1  WAT   275      65.738  37.433  66.114  1.00  0.00           H  
ATOM   4404  H2  WAT   275      66.880  36.628  65.532  1.00  0.00           H  
ATOM   4405  O   WAT   276       7.359  41.585  17.509  1.00  0.00           O  
ATOM   4406  H1  WAT   276       6.681  42.054  17.022  1.00  0.00           H  
ATOM   4407  H2  WAT   276       7.950  41.250  16.835  1.00  0.00           H  
ATOM   4408  O   WAT   277      32.752   4.886  52.224  1.00  0.00           O  
ATOM   4409  H1  WAT   277      33.149   5.706  51.932  1.00  0.00           H  
ATOM   4410  H2  WAT   277      31.986   4.776  51.661  1.00  0.00           H  
ATOM   4411  O   WAT   278      58.101  52.876   1.245  1.00  0.00           O  
ATOM   4412  H1  WAT   278      57.351  53.471   1.246  1.00  0.00           H  
ATOM   4413  H2  WAT   278      58.306  52.747   2.171  1.00  0.00           H  
ATOM   4414  O   WAT   279      26.313  40.835   5.494  1.00  0.00           O  
ATOM   4415  H1  WAT   279      26.330  40.049   4.948  1.00  0.00           H  
ATOM   4416  H2  WAT   279      25.871  41.491   4.955  1.00  0.00           H  
ATOM   4417  O   WAT   280      45.420  39.798  64.068  1.00  0.00           O  
ATOM   4418  H1  WAT   280      44.480  39.728  63.900  1.00  0.00           H  
ATOM   4419  H2  WAT   280      45.637  38.998  64.548  1.00  0.00           H  
ATOM   4420  O   WAT   281      69.055  30.864  61.879  1.00  0.00           O  
ATOM   4421  H1  WAT   281      68.922  30.691  62.811  1.00  0.00           H  
ATOM   4422  H2  WAT   281      68.975  31.814  61.798  1.00  0.00           H  
ATOM   4423  O   WAT   282      22.330  10.538  59.222  1.00  0.00           O  
ATOM   4424  H1  WAT   282      22.242   9.659  58.853  1.00  0.00           H  
ATOM   4425  H2  WAT   282      22.877  10.417  59.998  1.00  0.00           H  
ATOM   4426  O   WAT   283      58.909  61.785  17.160  1.00  0.00           O  
ATOM   4427  H1  WAT   283      59.763  61.816  16.729  1.00  0.00           H  
ATOM   4428  H2  WAT   283      59.080  62.085  18.052  1.00  0.00           H  
ATOM   4429  O   WAT   284      11.552  16.956  32.328  1.00  0.00           O  
ATOM   4430  H1  WAT   284      11.815  17.053  33.243  1.00  0.00           H  
ATOM   4431  H2  WAT   284      11.144  16.091  32.285  1.00  0.00           H  
ATOM   4432  O   WAT   285      38.972  24.096  56.765  1.00  0.00           O  
ATOM   4433  H1  WAT   285      39.721  24.577  57.116  1.00  0.00           H  
ATOM   4434  H2  WAT   285      38.914  24.376  55.851  1.00  0.00           H  
ATOM   4435  O   WAT   286      11.288   1.993  26.112  1.00  0.00           O  
ATOM   4436  H1  WAT   286      10.948   1.101  26.042  1.00  0.00           H  
ATOM   4437  H2  WAT   286      11.652   2.179  25.246  1.00  0.00           H  
ATOM   4438  O   WAT   287       1.042  53.266  41.061  1.00  0.00           O  
ATOM   4439  H1  WAT   287       1.797  53.020  40.527  1.00  0.00           H  
ATOM   4440  H2  WAT   287       0.289  52.908  40.590  1.00  0.00           H  
ATOM   4441  O   WAT   288       4.399  70.957  16.775  1.00  0.00           O  
ATOM   4442  H1  WAT   288       4.508  70.074  16.421  1.00  0.00           H  
ATOM   4443  H2  WAT   288       5.264  71.357  16.691  1.00  0.00           H  
ATOM   4444  O   WAT   289      50.517  56.925  23.675  1.00  0.00           O  
ATOM   4445  H1  WAT   289      50.338  56.110  24.145  1.00  0.00           H  
ATOM   4446  H2  WAT   289      50.099  56.806  22.822  1.00  0.00           H  
ATOM   4447  O   WAT   290      32.095  20.253  41.733  1.00  0.00           O  
ATOM   4448  H1  WAT   290      31.920  20.970  42.343  1.00  0.00           H  
ATOM   4449  H2  WAT   290      31.639  20.505  40.930  1.00  0.00           H  
ATOM   4450  O   WAT   291      68.934  43.406  77.081  1.00  0.00           O  
ATOM   4451  H1  WAT   291      68.374  42.638  76.969  1.00  0.00           H  
ATOM   4452  H2  WAT   291      69.812  43.047  77.207  1.00  0.00           H  
ATOM   4453  O   WAT   292      53.705   2.127  47.970  1.00  0.00           O  
ATOM   4454  H1  WAT   292      54.501   2.414  47.521  1.00  0.00           H  
ATOM   4455  H2  WAT   292      53.726   2.584  48.810  1.00  0.00           H  
ATOM   4456  O   WAT   293      25.273   4.132  33.142  1.00  0.00           O  
ATOM   4457  H1  WAT   293      25.717   4.594  32.430  1.00  0.00           H  
ATOM   4458  H2  WAT   293      24.938   4.828  33.707  1.00  0.00           H  
ATOM   4459  O   WAT   294      20.574  39.523  14.924  1.00  0.00           O  
ATOM   4460  H1  WAT   294      20.174  39.721  14.078  1.00  0.00           H  
ATOM   4461  H2  WAT   294      20.006  38.855  15.307  1.00  0.00           H  
ATOM   4462  O   WAT   295      54.708  49.994  78.635  1.00  0.00           O  
ATOM   4463  H1  WAT   295      54.622  49.190  78.123  1.00  0.00           H  
ATOM   4464  H2  WAT   295      54.555  49.719  79.539  1.00  0.00           H  
ATOM   4465  O   WAT   296      19.986  40.791   9.209  1.00  0.00           O  
ATOM   4466  H1  WAT   296      19.353  40.834   9.926  1.00  0.00           H  
ATOM   4467  H2  WAT   296      20.344  41.677   9.152  1.00  0.00           H  
ATOM   4468  O   WAT   297      19.732  56.750  44.058  1.00  0.00           O  
ATOM   4469  H1  WAT   297      20.163  57.570  43.818  1.00  0.00           H  
ATOM   4470  H2  WAT   297      20.134  56.502  44.890  1.00  0.00           H  
ATOM   4471  O   WAT   298       0.912   3.928  22.014  1.00  0.00           O  
ATOM   4472  H1  WAT   298       0.224   3.263  21.984  1.00  0.00           H  
ATOM   4473  H2  WAT   298       1.311   3.822  22.877  1.00  0.00           H  
ATOM   4474  O   WAT   299      30.961  32.100   7.256  1.00  0.00           O  
ATOM   4475  H1  WAT   299      31.731  32.633   7.058  1.00  0.00           H  
ATOM   4476  H2  WAT   299      30.218  32.671   7.063  1.00  0.00           H  
ATOM   4477  O   WAT   300      10.038  40.569  32.521  1.00  0.00           O  
ATOM   4478  H1  WAT   300       9.372  41.255  32.557  1.00  0.00           H  
ATOM   4479  H2  WAT   300       9.633  39.869  32.009  1.00  0.00           H  
ATOM   4480  O   WAT   301      36.846  28.777  -0.163  1.00  0.00           O  
ATOM   4481  H1  WAT   301      35.993  28.977   0.223  1.00  0.00           H  
ATOM   4482  H2  WAT   301      37.472  29.260   0.377  1.00  0.00           H  
ATOM   4483  O   WAT   302      18.635  23.587  68.666  1.00  0.00           O  
ATOM   4484  H1  WAT   302      17.953  23.423  69.317  1.00  0.00           H  
ATOM   4485  H2  WAT   302      18.504  24.499  68.407  1.00  0.00           H  
ATOM   4486  O   WAT   303      35.791  58.271  27.298  1.00  0.00           O  
ATOM   4487  H1  WAT   303      35.991  57.387  26.991  1.00  0.00           H  
ATOM   4488  H2  WAT   303      35.014  58.163  27.847  1.00  0.00           H  
ATOM   4489  O   WAT   304      34.620  50.758  13.171  1.00  0.00           O  
ATOM   4490  H1  WAT   304      33.879  50.202  12.927  1.00  0.00           H  
ATOM   4491  H2  WAT   304      35.331  50.144  13.353  1.00  0.00           H  
ATOM   4492  O   WAT   305      46.030  74.153  76.563  1.00  0.00           O  
ATOM   4493  H1  WAT   305      46.153  73.205  76.520  1.00  0.00           H  
ATOM   4494  H2  WAT   305      46.918  74.510  76.574  1.00  0.00           H  
ATOM   4495  O   WAT   306      48.205  15.581  32.182  1.00  0.00           O  
ATOM   4496  H1  WAT   306      48.612  15.890  31.373  1.00  0.00           H  
ATOM   4497  H2  WAT   306      47.939  14.682  31.989  1.00  0.00           H  
ATOM   4498  O   WAT   307      14.406  54.277  55.433  1.00  0.00           O  
ATOM   4499  H1  WAT   307      14.279  54.927  56.124  1.00  0.00           H  
ATOM   4500  H2  WAT   307      14.066  53.463  55.805  1.00  0.00           H  
ATOM   4501  O   WAT   308      48.592  13.634  73.212  1.00  0.00           O  
ATOM   4502  H1  WAT   308      48.279  13.757  72.316  1.00  0.00           H  
ATOM   4503  H2  WAT   308      48.150  12.839  73.513  1.00  0.00           H  
ATOM   4504  O   WAT   309      33.084  58.695   6.006  1.00  0.00           O  
ATOM   4505  H1  WAT   309      33.698  58.139   5.526  1.00  0.00           H  
ATOM   4506  H2  WAT   309      33.486  58.808   6.867  1.00  0.00           H  
ATOM   4507  O   WAT   310      63.476  47.468  23.594  1.00  0.00           O  
ATOM   4508  H1  WAT   310      62.674  47.214  23.138  1.00  0.00           H  
ATOM   4509  H2  WAT   310      63.711  48.314  23.212  1.00  0.00           H  
ATOM   4510  O   WAT   311      25.425  22.399  55.963  1.00  0.00           O  
ATOM   4511  H1  WAT   311      25.968  21.642  55.742  1.00  0.00           H  
ATOM   4512  H2  WAT   311      25.786  22.720  56.789  1.00  0.00           H  
ATOM   4513  O   WAT   312      70.810  45.124  21.520  1.00  0.00           O  
ATOM   4514  H1  WAT   312      70.353  45.940  21.316  1.00  0.00           H  
ATOM   4515  H2  WAT   312      71.295  44.915  20.722  1.00  0.00           H  
ATOM   4516  O   WAT   313      63.173  40.540  14.878  1.00  0.00           O  
ATOM   4517  H1  WAT   313      63.844  41.075  15.302  1.00  0.00           H  
ATOM   4518  H2  WAT   313      62.828  39.988  15.580  1.00  0.00           H  
ATOM   4519  O   WAT   314      46.860  67.439   8.779  1.00  0.00           O  
ATOM   4520  H1  WAT   314      46.240  67.155   8.108  1.00  0.00           H  
ATOM   4521  H2  WAT   314      47.596  66.832   8.698  1.00  0.00           H  
ATOM   4522  O   WAT   315      39.989  17.542  26.373  1.00  0.00           O  
ATOM   4523  H1  WAT   315      40.165  16.680  25.995  1.00  0.00           H  
ATOM   4524  H2  WAT   315      39.216  17.855  25.904  1.00  0.00           H  
ATOM   4525  O   WAT   316      42.363  69.871  67.585  1.00  0.00           O  
ATOM   4526  H1  WAT   316      42.055  70.547  68.188  1.00  0.00           H  
ATOM   4527  H2  WAT   316      41.622  69.718  66.998  1.00  0.00           H  
ATOM   4528  O   WAT   317      53.248  50.662  69.845  1.00  0.00           O  
ATOM   4529  H1  WAT   317      54.093  50.587  69.402  1.00  0.00           H  
ATOM   4530  H2  WAT   317      53.437  51.159  70.640  1.00  0.00           H  
ATOM   4531  O   WAT   318      13.049  68.274  53.842  1.00  0.00           O  
ATOM   4532  H1  WAT   318      12.390  68.927  54.076  1.00  0.00           H  
ATOM   4533  H2  WAT   318      13.579  68.174  54.633  1.00  0.00           H  
ATOM   4534  O   WAT   319      43.615  35.441  70.971  1.00  0.00           O  
ATOM   4535  H1  WAT   319      43.300  36.329  71.139  1.00  0.00           H  
ATOM   4536  H2  WAT   319      43.203  34.908  71.651  1.00  0.00           H  
ATOM   4537  O   WAT   320      16.314  22.946  11.349  1.00  0.00           O  
ATOM   4538  H1  WAT   320      15.466  23.366  11.207  1.00  0.00           H  
ATOM   4539  H2  WAT   320      16.441  22.396  10.576  1.00  0.00           H  
ATOM   4540  O   WAT   321      63.275  23.661  48.104  1.00  0.00           O  
ATOM   4541  H1  WAT   321      63.090  24.414  47.541  1.00  0.00           H  
ATOM   4542  H2  WAT   321      64.219  23.528  48.023  1.00  0.00           H  
ATOM   4543  O   WAT   322      47.886   0.970  25.700  1.00  0.00           O  
ATOM   4544  H1  WAT   322      47.463   1.391  24.951  1.00  0.00           H  
ATOM   4545  H2  WAT   322      47.569   0.067  25.677  1.00  0.00           H  
ATOM   4546  O   WAT   323      45.209  34.829   5.942  1.00  0.00           O  
ATOM   4547  H1  WAT   323      45.380  34.722   6.878  1.00  0.00           H  
ATOM   4548  H2  WAT   323      45.007  35.759   5.840  1.00  0.00           H  
ATOM   4549  O   WAT   324      10.648  23.047  47.141  1.00  0.00           O  
ATOM   4550  H1  WAT   324      10.930  23.897  47.477  1.00  0.00           H  
ATOM   4551  H2  WAT   324      11.443  22.657  46.776  1.00  0.00           H  
ATOM   4552  O   WAT   325      61.050  50.852  28.249  1.00  0.00           O  
ATOM   4553  H1  WAT   325      60.488  51.588  28.008  1.00  0.00           H  
ATOM   4554  H2  WAT   325      61.201  50.386  27.427  1.00  0.00           H  
ATOM   4555  O   WAT   326      45.662   2.680  77.978  1.00  0.00           O  
ATOM   4556  H1  WAT   326      46.276   3.244  78.446  1.00  0.00           H  
ATOM   4557  H2  WAT   326      45.282   3.245  77.305  1.00  0.00           H  
ATOM   4558  O   WAT   327       0.530  72.801  16.674  1.00  0.00           O  
ATOM   4559  H1  WAT   327      -0.401  72.600  16.577  1.00  0.00           H  
ATOM   4560  H2  WAT   327       0.559  73.750  16.792  1.00  0.00           H  
ATOM   4561  O   WAT   328      64.016  34.496  20.747  1.00  0.00           O  
ATOM   4562  H1  WAT   328      64.945  34.306  20.615  1.00  0.00           H  
ATOM   4563  H2  WAT   328      63.972  35.451  20.793  1.00  0.00           H  
ATOM   4564  O   WAT   329       6.337  40.911   3.888  1.00  0.00           O  
ATOM   4565  H1  WAT   329       6.957  41.265   4.525  1.00  0.00           H  
ATOM   4566  H2  WAT   329       5.726  41.629   3.724  1.00  0.00           H  
ATOM   4567  O   WAT   330      44.791  49.616  12.524  1.00  0.00           O  
ATOM   4568  H1  WAT   330      45.099  48.790  12.897  1.00  0.00           H  
ATOM   4569  H2  WAT   330      44.451  50.105  13.274  1.00  0.00           H  
ATOM   4570  O   WAT   331       5.183  37.834  75.038  1.00  0.00           O  
ATOM   4571  H1  WAT   331       6.108  37.657  75.206  1.00  0.00           H  
ATOM   4572  H2  WAT   331       5.095  37.773  74.087  1.00  0.00           H  
ATOM   4573  O   WAT   332      47.962  10.369  11.467  1.00  0.00           O  
ATOM   4574  H1  WAT   332      48.010  11.316  11.598  1.00  0.00           H  
ATOM   4575  H2  WAT   332      48.141   9.997  12.331  1.00  0.00           H  
ATOM   4576  O   WAT   333      64.250  27.382  23.258  1.00  0.00           O  
ATOM   4577  H1  WAT   333      63.796  28.219  23.357  1.00  0.00           H  
ATOM   4578  H2  WAT   333      64.037  27.099  22.368  1.00  0.00           H  
ATOM   4579  O   WAT   334       6.630  45.530  26.669  1.00  0.00           O  
ATOM   4580  H1  WAT   334       6.020  45.648  27.397  1.00  0.00           H  
ATOM   4581  H2  WAT   334       6.357  46.179  26.021  1.00  0.00           H  
ATOM   4582  O   WAT   335      67.510  46.698  57.418  1.00  0.00           O  
ATOM   4583  H1  WAT   335      66.723  47.119  57.764  1.00  0.00           H  
ATOM   4584  H2  WAT   335      67.489  45.814  57.784  1.00  0.00           H  
ATOM   4585  O   WAT   336      29.842  42.839  82.681  1.00  0.00           O  
ATOM   4586  H1  WAT   336      29.152  42.208  82.886  1.00  0.00           H  
ATOM   4587  H2  WAT   336      30.038  42.687  81.756  1.00  0.00           H  
ATOM   4588  O   WAT   337      10.078  42.541  29.132  1.00  0.00           O  
ATOM   4589  H1  WAT   337       9.124  42.619  29.130  1.00  0.00           H  
ATOM   4590  H2  WAT   337      10.333  42.755  30.029  1.00  0.00           H  
ATOM   4591  O   WAT   338      27.719  58.352  81.596  1.00  0.00           O  
ATOM   4592  H1  WAT   338      27.878  58.075  82.498  1.00  0.00           H  
ATOM   4593  H2  WAT   338      28.451  58.934  81.392  1.00  0.00           H  
ATOM   4594  O   WAT   339      22.939  23.539  75.879  1.00  0.00           O  
ATOM   4595  H1  WAT   339      22.409  24.119  75.332  1.00  0.00           H  
ATOM   4596  H2  WAT   339      23.756  24.018  76.016  1.00  0.00           H  
ATOM   4597  O   WAT   340      13.939  66.241  47.024  1.00  0.00           O  
ATOM   4598  H1  WAT   340      13.543  65.911  46.217  1.00  0.00           H  
ATOM   4599  H2  WAT   340      13.353  65.939  47.718  1.00  0.00           H  
ATOM   4600  O   WAT   341       2.984  54.886  56.001  1.00  0.00           O  
ATOM   4601  H1  WAT   341       3.786  55.409  56.015  1.00  0.00           H  
ATOM   4602  H2  WAT   341       3.045  54.334  56.781  1.00  0.00           H  
ATOM   4603  O   WAT   342       0.600  47.311   6.816  1.00  0.00           O  
ATOM   4604  H1  WAT   342      -0.171  46.962   6.370  1.00  0.00           H  
ATOM   4605  H2  WAT   342       1.185  46.559   6.909  1.00  0.00           H  
ATOM   4606  O   WAT   343      57.320  16.763  79.377  1.00  0.00           O  
ATOM   4607  H1  WAT   343      57.834  15.964  79.257  1.00  0.00           H  
ATOM   4608  H2  WAT   343      57.969  17.437  79.579  1.00  0.00           H  
ATOM   4609  O   WAT   344      12.163  10.725  59.720  1.00  0.00           O  
ATOM   4610  H1  WAT   344      11.719  11.548  59.927  1.00  0.00           H  
ATOM   4611  H2  WAT   344      11.521  10.226  59.215  1.00  0.00           H  
ATOM   4612  O   WAT   345       9.709  29.443   5.776  1.00  0.00           O  
ATOM   4613  H1  WAT   345       9.377  30.308   5.537  1.00  0.00           H  
ATOM   4614  H2  WAT   345       8.992  29.037   6.263  1.00  0.00           H  
ATOM   4615  O   WAT   346      44.616  69.292  48.565  1.00  0.00           O  
ATOM   4616  H1  WAT   346      44.639  68.350  48.395  1.00  0.00           H  
ATOM   4617  H2  WAT   346      44.053  69.383  49.334  1.00  0.00           H  
ATOM   4618  O   WAT   347      57.665  24.524  37.231  1.00  0.00           O  
ATOM   4619  H1  WAT   347      57.111  23.755  37.364  1.00  0.00           H  
ATOM   4620  H2  WAT   347      58.482  24.312  37.682  1.00  0.00           H  
ATOM   4621  O   WAT   348      70.059  63.692   6.842  1.00  0.00           O  
ATOM   4622  H1  WAT   348      70.588  64.468   7.024  1.00  0.00           H  
ATOM   4623  H2  WAT   348      70.658  62.957   6.977  1.00  0.00           H  
ATOM   4624  O   WAT   349      59.905  35.409  22.781  1.00  0.00           O  
ATOM   4625  H1  WAT   349      60.030  34.894  21.984  1.00  0.00           H  
ATOM   4626  H2  WAT   349      59.439  36.193  22.489  1.00  0.00           H  
ATOM   4627  O   WAT   350      38.291  73.611  60.083  1.00  0.00           O  
ATOM   4628  H1  WAT   350      39.164  73.265  59.901  1.00  0.00           H  
ATOM   4629  H2  WAT   350      37.837  72.895  60.527  1.00  0.00           H  
ATOM   4630  O   WAT   351      70.008  21.522  19.482  1.00  0.00           O  
ATOM   4631  H1  WAT   351      70.908  21.230  19.627  1.00  0.00           H  
ATOM   4632  H2  WAT   351      69.468  20.775  19.741  1.00  0.00           H  
ATOM   4633  O   WAT   352       7.804  46.752  79.442  1.00  0.00           O  
ATOM   4634  H1  WAT   352       7.135  46.258  78.969  1.00  0.00           H  
ATOM   4635  H2  WAT   352       7.583  47.669  79.282  1.00  0.00           H  
ATOM   4636  O   WAT   353      69.487  47.533   5.385  1.00  0.00           O  
ATOM   4637  H1  WAT   353      69.018  48.129   5.969  1.00  0.00           H  
ATOM   4638  H2  WAT   353      69.788  48.089   4.666  1.00  0.00           H  
ATOM   4639  O   WAT   354      43.295  67.498  51.887  1.00  0.00           O  
ATOM   4640  H1  WAT   354      43.515  68.375  51.572  1.00  0.00           H  
ATOM   4641  H2  WAT   354      42.365  67.549  52.109  1.00  0.00           H  
ATOM   4642  O   WAT   355      50.120  32.139   6.564  1.00  0.00           O  
ATOM   4643  H1  WAT   355      49.355  32.080   7.136  1.00  0.00           H  
ATOM   4644  H2  WAT   355      50.388  31.230   6.428  1.00  0.00           H  
ATOM   4645  O   WAT   356      38.230  15.711  45.722  1.00  0.00           O  
ATOM   4646  H1  WAT   356      38.062  15.993  46.621  1.00  0.00           H  
ATOM   4647  H2  WAT   356      37.690  14.928  45.612  1.00  0.00           H  
ATOM   4648  O   WAT   357      47.812  65.531  36.152  1.00  0.00           O  
ATOM   4649  H1  WAT   357      46.855  65.544  36.137  1.00  0.00           H  
ATOM   4650  H2  WAT   357      48.038  65.614  37.078  1.00  0.00           H  
ATOM   4651  O   WAT   358      13.541   2.331  61.798  1.00  0.00           O  
ATOM   4652  H1  WAT   358      14.451   2.400  62.088  1.00  0.00           H  
ATOM   4653  H2  WAT   358      13.156   1.671  62.375  1.00  0.00           H  
ATOM   4654  O   WAT   359      39.394  75.401  25.743  1.00  0.00           O  
ATOM   4655  H1  WAT   359      39.789  76.209  25.414  1.00  0.00           H  
ATOM   4656  H2  WAT   359      39.350  74.828  24.977  1.00  0.00           H  
ATOM   4657  O   WAT   360      29.366  18.143  18.543  1.00  0.00           O  
ATOM   4658  H1  WAT   360      29.493  18.229  19.487  1.00  0.00           H  
ATOM   4659  H2  WAT   360      29.643  17.249  18.344  1.00  0.00           H  
ATOM   4660  O   WAT   361      70.323  10.989  46.800  1.00  0.00           O  
ATOM   4661  H1  WAT   361      70.822  10.980  45.984  1.00  0.00           H  
ATOM   4662  H2  WAT   361      70.978  10.842  47.483  1.00  0.00           H  
ATOM   4663  O   WAT   362      39.717  11.858  37.524  1.00  0.00           O  
ATOM   4664  H1  WAT   362      38.761  11.891  37.486  1.00  0.00           H  
ATOM   4665  H2  WAT   362      39.907  11.187  38.180  1.00  0.00           H  
ATOM   4666  O   WAT   363      23.392  65.298  28.511  1.00  0.00           O  
ATOM   4667  H1  WAT   363      23.830  64.448  28.545  1.00  0.00           H  
ATOM   4668  H2  WAT   363      22.773  65.277  29.240  1.00  0.00           H  
ATOM   4669  O   WAT   364      37.836  52.002   6.327  1.00  0.00           O  
ATOM   4670  H1  WAT   364      37.590  52.281   5.445  1.00  0.00           H  
ATOM   4671  H2  WAT   364      37.407  52.631   6.906  1.00  0.00           H  
ATOM   4672  O   WAT   365      58.643   6.591  49.752  1.00  0.00           O  
ATOM   4673  H1  WAT   365      59.558   6.335  49.630  1.00  0.00           H  
ATOM   4674  H2  WAT   365      58.315   5.993  50.423  1.00  0.00           H  
ATOM   4675  O   WAT   366      21.766  30.340  73.354  1.00  0.00           O  
ATOM   4676  H1  WAT   366      21.955  29.969  74.216  1.00  0.00           H  
ATOM   4677  H2  WAT   366      22.232  29.772  72.741  1.00  0.00           H  
ATOM   4678  O   WAT   367      38.238  73.861  51.976  1.00  0.00           O  
ATOM   4679  H1  WAT   367      38.002  72.973  51.708  1.00  0.00           H  
ATOM   4680  H2  WAT   367      37.545  74.120  52.585  1.00  0.00           H  
ATOM   4681  O   WAT   368       5.569  53.546  15.694  1.00  0.00           O  
ATOM   4682  H1  WAT   368       5.020  53.046  15.090  1.00  0.00           H  
ATOM   4683  H2  WAT   368       4.989  54.224  16.040  1.00  0.00           H  
ATOM   4684  O   WAT   369      65.227  62.399  27.895  1.00  0.00           O  
ATOM   4685  H1  WAT   369      65.684  62.291  27.061  1.00  0.00           H  
ATOM   4686  H2  WAT   369      65.231  61.525  28.285  1.00  0.00           H  
ATOM   4687  O   WAT   370      46.774   4.702  22.414  1.00  0.00           O  
ATOM   4688  H1  WAT   370      46.873   3.808  22.088  1.00  0.00           H  
ATOM   4689  H2  WAT   370      47.014   4.649  23.339  1.00  0.00           H  
ATOM   4690  O   WAT   371      39.728  45.671  81.714  1.00  0.00           O  
ATOM   4691  H1  WAT   371      40.262  45.303  82.417  1.00  0.00           H  
ATOM   4692  H2  WAT   371      39.995  46.589  81.666  1.00  0.00           H  
ATOM   4693  O   WAT   372      24.008  59.140  76.687  1.00  0.00           O  
ATOM   4694  H1  WAT   372      23.429  59.386  75.966  1.00  0.00           H  
ATOM   4695  H2  WAT   372      23.509  58.494  77.186  1.00  0.00           H  
ATOM   4696  O   WAT   373      67.307  72.034  33.037  1.00  0.00           O  
ATOM   4697  H1  WAT   373      67.421  71.857  33.971  1.00  0.00           H  
ATOM   4698  H2  WAT   373      66.625  71.423  32.759  1.00  0.00           H  
ATOM   4699  O   WAT   374      56.101  22.409  12.847  1.00  0.00           O  
ATOM   4700  H1  WAT   374      55.830  21.679  12.289  1.00  0.00           H  
ATOM   4701  H2  WAT   374      55.906  22.116  13.737  1.00  0.00           H  
ATOM   4702  O   WAT   375      14.611  48.449  59.401  1.00  0.00           O  
ATOM   4703  H1  WAT   375      15.117  48.527  58.592  1.00  0.00           H  
ATOM   4704  H2  WAT   375      15.256  48.562  60.099  1.00  0.00           H  
ATOM   4705  O   WAT   376      23.414  67.316  24.724  1.00  0.00           O  
ATOM   4706  H1  WAT   376      23.557  67.063  23.812  1.00  0.00           H  
ATOM   4707  H2  WAT   376      22.671  66.782  25.006  1.00  0.00           H  
ATOM   4708  O   WAT   377      54.033  33.114  81.213  1.00  0.00           O  
ATOM   4709  H1  WAT   377      54.823  33.442  80.784  1.00  0.00           H  
ATOM   4710  H2  WAT   377      54.161  33.318  82.139  1.00  0.00           H  
ATOM   4711  O   WAT   378      41.152  54.056   1.767  1.00  0.00           O  
ATOM   4712  H1  WAT   378      40.969  53.134   1.587  1.00  0.00           H  
ATOM   4713  H2  WAT   378      41.574  54.053   2.626  1.00  0.00           H  
ATOM   4714  O   WAT   379      50.331  19.648  12.386  1.00  0.00           O  
ATOM   4715  H1  WAT   379      50.122  18.772  12.061  1.00  0.00           H  
ATOM   4716  H2  WAT   379      49.788  19.749  13.168  1.00  0.00           H  
ATOM   4717  O   WAT   380      35.927  23.702  34.059  1.00  0.00           O  
ATOM   4718  H1  WAT   380      35.043  23.337  34.013  1.00  0.00           H  
ATOM   4719  H2  WAT   380      36.061  24.114  33.205  1.00  0.00           H  
ATOM   4720  O   WAT   381      57.714  73.685  29.346  1.00  0.00           O  
ATOM   4721  H1  WAT   381      58.593  73.611  28.975  1.00  0.00           H  
ATOM   4722  H2  WAT   381      57.622  72.912  29.902  1.00  0.00           H  
ATOM   4723  O   WAT   382      24.186  23.753  10.890  1.00  0.00           O  
ATOM   4724  H1  WAT   382      24.266  23.167  10.137  1.00  0.00           H  
ATOM   4725  H2  WAT   382      24.141  23.166  11.645  1.00  0.00           H  
ATOM   4726  O   WAT   383      22.789  13.018  57.421  1.00  0.00           O  
ATOM   4727  H1  WAT   383      23.127  13.657  56.793  1.00  0.00           H  
ATOM   4728  H2  WAT   383      23.070  12.171  57.075  1.00  0.00           H  
ATOM   4729  O   WAT   384      42.498  12.053  41.638  1.00  0.00           O  
ATOM   4730  H1  WAT   384      43.178  11.830  42.273  1.00  0.00           H  
ATOM   4731  H2  WAT   384      41.728  11.566  41.930  1.00  0.00           H  
ATOM   4732  O   WAT   385      60.305  54.838  82.125  1.00  0.00           O  
ATOM   4733  H1  WAT   385      59.896  54.682  82.976  1.00  0.00           H  
ATOM   4734  H2  WAT   385      59.808  55.566  81.751  1.00  0.00           H  
ATOM   4735  O   WAT   386      65.247  33.591   3.342  1.00  0.00           O  
ATOM   4736  H1  WAT   386      66.101  34.019   3.281  1.00  0.00           H  
ATOM   4737  H2  WAT   386      65.333  32.988   4.080  1.00  0.00           H  
ATOM   4738  O   WAT   387      64.606  50.503  26.106  1.00  0.00           O  
ATOM   4739  H1  WAT   387      64.727  50.161  25.220  1.00  0.00           H  
ATOM   4740  H2  WAT   387      63.677  50.728  26.151  1.00  0.00           H  
ATOM   4741  O   WAT   388       3.714  12.280  44.281  1.00  0.00           O  
ATOM   4742  H1  WAT   388       3.752  11.860  43.421  1.00  0.00           H  
ATOM   4743  H2  WAT   388       4.629  12.450  44.506  1.00  0.00           H  
ATOM   4744  O   WAT   389      53.440  33.519  58.797  1.00  0.00           O  
ATOM   4745  H1  WAT   389      54.173  32.924  58.640  1.00  0.00           H  
ATOM   4746  H2  WAT   389      53.186  33.351  59.704  1.00  0.00           H  
ATOM   4747  O   WAT   390      47.106  49.807   2.579  1.00  0.00           O  
ATOM   4748  H1  WAT   390      47.642  50.136   1.858  1.00  0.00           H  
ATOM   4749  H2  WAT   390      46.925  50.580   3.114  1.00  0.00           H  
ATOM   4750  O   WAT   391       6.192  71.608  65.831  1.00  0.00           O  
ATOM   4751  H1  WAT   391       6.262  72.480  66.218  1.00  0.00           H  
ATOM   4752  H2  WAT   391       7.086  71.392  65.564  1.00  0.00           H  
ATOM   4753  O   WAT   392      25.108  39.381  78.530  1.00  0.00           O  
ATOM   4754  H1  WAT   392      25.677  39.315  79.297  1.00  0.00           H  
ATOM   4755  H2  WAT   392      24.390  39.947  78.812  1.00  0.00           H  
ATOM   4756  O   WAT   393      53.232  35.333  76.432  1.00  0.00           O  
ATOM   4757  H1  WAT   393      53.374  35.254  77.375  1.00  0.00           H  
ATOM   4758  H2  WAT   393      53.323  36.269  76.254  1.00  0.00           H  
ATOM   4759  O   WAT   394      62.630  36.506  64.942  1.00  0.00           O  
ATOM   4760  H1  WAT   394      61.966  35.990  65.400  1.00  0.00           H  
ATOM   4761  H2  WAT   394      63.408  36.440  65.495  1.00  0.00           H  
ATOM   4762  O   WAT   395      54.036  48.902  81.035  1.00  0.00           O  
ATOM   4763  H1  WAT   395      54.949  49.081  81.259  1.00  0.00           H  
ATOM   4764  H2  WAT   395      53.538  49.215  81.790  1.00  0.00           H  
ATOM   4765  O   WAT   396      45.485  56.530  11.695  1.00  0.00           O  
ATOM   4766  H1  WAT   396      46.395  56.583  11.986  1.00  0.00           H  
ATOM   4767  H2  WAT   396      45.439  55.713  11.198  1.00  0.00           H  
ATOM   4768  O   WAT   397       6.031  73.684  56.949  1.00  0.00           O  
ATOM   4769  H1  WAT   397       6.697  72.997  56.942  1.00  0.00           H  
ATOM   4770  H2  WAT   397       5.820  73.823  56.026  1.00  0.00           H  
ATOM   4771  O   WAT   398      67.204   7.735  36.624  1.00  0.00           O  
ATOM   4772  H1  WAT   398      66.563   7.359  36.022  1.00  0.00           H  
ATOM   4773  H2  WAT   398      67.388   7.033  37.248  1.00  0.00           H  
ATOM   4774  O   WAT   399      57.253  52.554  16.323  1.00  0.00           O  
ATOM   4775  H1  WAT   399      58.078  52.090  16.471  1.00  0.00           H  
ATOM   4776  H2  WAT   399      57.501  53.478  16.286  1.00  0.00           H  
ATOM   4777  O   WAT   400       4.403  42.513  81.162  1.00  0.00           O  
ATOM   4778  H1  WAT   400       4.450  43.451  81.348  1.00  0.00           H  
ATOM   4779  H2  WAT   400       3.698  42.432  80.520  1.00  0.00           H  
ATOM   4780  O   WAT   401      64.471  66.986  78.107  1.00  0.00           O  
ATOM   4781  H1  WAT   401      63.561  67.214  77.916  1.00  0.00           H  
ATOM   4782  H2  WAT   401      64.691  67.506  78.880  1.00  0.00           H  
ATOM   4783  O   WAT   402      56.247  17.453  19.353  1.00  0.00           O  
ATOM   4784  H1  WAT   402      56.674  17.049  20.108  1.00  0.00           H  
ATOM   4785  H2  WAT   402      55.775  16.735  18.932  1.00  0.00           H  
ATOM   4786  O   WAT   403      36.417  74.965  58.498  1.00  0.00           O  
ATOM   4787  H1  WAT   403      36.289  75.774  58.993  1.00  0.00           H  
ATOM   4788  H2  WAT   403      36.915  74.399  59.087  1.00  0.00           H  
ATOM   4789  O   WAT   404      70.987   6.344  79.372  1.00  0.00           O  
ATOM   4790  H1  WAT   404      71.195   6.590  80.274  1.00  0.00           H  
ATOM   4791  H2  WAT   404      70.348   6.997  79.087  1.00  0.00           H  
ATOM   4792  O   WAT   405      67.178  30.376   3.769  1.00  0.00           O  
ATOM   4793  H1  WAT   405      66.251  30.279   3.552  1.00  0.00           H  
ATOM   4794  H2  WAT   405      67.605  30.541   2.928  1.00  0.00           H  
ATOM   4795  O   WAT   406      37.082  71.430  51.859  1.00  0.00           O  
ATOM   4796  H1  WAT   406      37.056  70.964  52.696  1.00  0.00           H  
ATOM   4797  H2  WAT   406      36.661  70.833  51.240  1.00  0.00           H  
ATOM   4798  O   WAT   407      60.687  56.186  32.634  1.00  0.00           O  
ATOM   4799  H1  WAT   407      60.588  57.128  32.494  1.00  0.00           H  
ATOM   4800  H2  WAT   407      61.283  55.902  31.940  1.00  0.00           H  
ATOM   4801  O   WAT   408       1.462  15.548  57.188  1.00  0.00           O  
ATOM   4802  H1  WAT   408       1.238  15.928  56.338  1.00  0.00           H  
ATOM   4803  H2  WAT   408       1.370  14.604  57.060  1.00  0.00           H  
ATOM   4804  O   WAT   409      44.646  46.864  78.946  1.00  0.00           O  
ATOM   4805  H1  WAT   409      45.569  47.116  78.957  1.00  0.00           H  
ATOM   4806  H2  WAT   409      44.473  46.626  78.035  1.00  0.00           H  
ATOM   4807  O   WAT   410      56.648  46.773  71.018  1.00  0.00           O  
ATOM   4808  H1  WAT   410      57.481  46.682  71.480  1.00  0.00           H  
ATOM   4809  H2  WAT   410      56.239  47.544  71.410  1.00  0.00           H  
ATOM   4810  O   WAT   411      69.223  60.642  50.455  1.00  0.00           O  
ATOM   4811  H1  WAT   411      69.533  61.049  49.646  1.00  0.00           H  
ATOM   4812  H2  WAT   411      69.922  60.036  50.700  1.00  0.00           H  
ATOM   4813  O   WAT   412       6.509  34.168  15.429  1.00  0.00           O  
ATOM   4814  H1  WAT   412       7.432  34.298  15.648  1.00  0.00           H  
ATOM   4815  H2  WAT   412       6.490  34.155  14.472  1.00  0.00           H  
ATOM   4816  O   WAT   413      18.189  60.379  34.670  1.00  0.00           O  
ATOM   4817  H1  WAT   413      17.720  60.656  35.457  1.00  0.00           H  
ATOM   4818  H2  WAT   413      18.208  61.159  34.116  1.00  0.00           H  
ATOM   4819  O   WAT   414      54.792  20.912  76.228  1.00  0.00           O  
ATOM   4820  H1  WAT   414      54.566  20.898  75.298  1.00  0.00           H  
ATOM   4821  H2  WAT   414      54.580  21.800  76.513  1.00  0.00           H  
ATOM   4822  O   WAT   415      62.316  18.558  53.884  1.00  0.00           O  
ATOM   4823  H1  WAT   415      62.776  18.728  53.061  1.00  0.00           H  
ATOM   4824  H2  WAT   415      61.526  18.086  53.623  1.00  0.00           H  
ATOM   4825  O   WAT   416      35.706  36.767  65.444  1.00  0.00           O  
ATOM   4826  H1  WAT   416      35.891  36.220  64.681  1.00  0.00           H  
ATOM   4827  H2  WAT   416      34.816  37.086  65.299  1.00  0.00           H  
ATOM   4828  O   WAT   417      33.336  61.734  63.370  1.00  0.00           O  
ATOM   4829  H1  WAT   417      33.069  60.843  63.143  1.00  0.00           H  
ATOM   4830  H2  WAT   417      32.684  62.294  62.950  1.00  0.00           H  
ATOM   4831  O   WAT   418      63.641  67.365  25.481  1.00  0.00           O  
ATOM   4832  H1  WAT   418      63.994  66.916  24.713  1.00  0.00           H  
ATOM   4833  H2  WAT   418      63.479  68.260  25.183  1.00  0.00           H  
ATOM   4834  O   WAT   419      21.266  28.168  11.991  1.00  0.00           O  
ATOM   4835  H1  WAT   419      21.510  28.601  12.809  1.00  0.00           H  
ATOM   4836  H2  WAT   419      22.003  27.589  11.797  1.00  0.00           H  
ATOM   4837  O   WAT   420      57.113  50.472   3.985  1.00  0.00           O  
ATOM   4838  H1  WAT   420      56.683  51.203   4.429  1.00  0.00           H  
ATOM   4839  H2  WAT   420      58.007  50.779   3.831  1.00  0.00           H  
ATOM   4840  O   WAT   421      39.520  12.356  54.211  1.00  0.00           O  
ATOM   4841  H1  WAT   421      39.483  12.488  55.158  1.00  0.00           H  
ATOM   4842  H2  WAT   421      38.658  12.629  53.897  1.00  0.00           H  
ATOM   4843  O   WAT   422      19.313  14.575  38.085  1.00  0.00           O  
ATOM   4844  H1  WAT   422      19.851  14.025  38.655  1.00  0.00           H  
ATOM   4845  H2  WAT   422      19.497  15.470  38.371  1.00  0.00           H  
ATOM   4846  O   WAT   423      17.240  58.686  69.333  1.00  0.00           O  
ATOM   4847  H1  WAT   423      18.110  58.416  69.038  1.00  0.00           H  
ATOM   4848  H2  WAT   423      17.333  59.617  69.534  1.00  0.00           H  
ATOM   4849  O   WAT   424      31.918  69.403  33.270  1.00  0.00           O  
ATOM   4850  H1  WAT   424      31.462  70.214  33.496  1.00  0.00           H  
ATOM   4851  H2  WAT   424      31.711  68.804  33.988  1.00  0.00           H  
ATOM   4852  O   WAT   425      68.047  69.984  10.676  1.00  0.00           O  
ATOM   4853  H1  WAT   425      67.147  69.837  10.966  1.00  0.00           H  
ATOM   4854  H2  WAT   425      68.048  69.723   9.755  1.00  0.00           H  
ATOM   4855  O   WAT   426      43.074  65.859  41.839  1.00  0.00           O  
ATOM   4856  H1  WAT   426      42.542  65.676  42.613  1.00  0.00           H  
ATOM   4857  H2  WAT   426      42.519  65.606  41.101  1.00  0.00           H  
ATOM   4858  O   WAT   427       4.715  33.762  63.728  1.00  0.00           O  
ATOM   4859  H1  WAT   427       4.493  32.901  63.374  1.00  0.00           H  
ATOM   4860  H2  WAT   427       5.491  33.607  64.266  1.00  0.00           H  
ATOM   4861  O   WAT   428       1.600   1.232  31.683  1.00  0.00           O  
ATOM   4862  H1  WAT   428       1.499   1.626  30.817  1.00  0.00           H  
ATOM   4863  H2  WAT   428       2.200   1.818  32.144  1.00  0.00           H  
ATOM   4864  O   WAT   429      19.479  18.879  13.976  1.00  0.00           O  
ATOM   4865  H1  WAT   429      20.049  18.110  13.988  1.00  0.00           H  
ATOM   4866  H2  WAT   429      19.341  19.061  13.046  1.00  0.00           H  
ATOM   4867  O   WAT   430      67.206   1.314  66.739  1.00  0.00           O  
ATOM   4868  H1  WAT   430      66.405   1.362  66.218  1.00  0.00           H  
ATOM   4869  H2  WAT   430      67.765   0.699  66.263  1.00  0.00           H  
ATOM   4870  O   WAT   431      25.034  72.300  67.415  1.00  0.00           O  
ATOM   4871  H1  WAT   431      25.755  72.898  67.613  1.00  0.00           H  
ATOM   4872  H2  WAT   431      24.291  72.650  67.906  1.00  0.00           H  
ATOM   4873  O   WAT   432      18.094  25.612  14.161  1.00  0.00           O  
ATOM   4874  H1  WAT   432      17.347  25.024  14.046  1.00  0.00           H  
ATOM   4875  H2  WAT   432      18.095  25.819  15.095  1.00  0.00           H  
ATOM   4876  O   WAT   433       5.101  58.555  59.423  1.00  0.00           O  
ATOM   4877  H1  WAT   433       5.933  58.863  59.064  1.00  0.00           H  
ATOM   4878  H2  WAT   433       4.587  59.352  59.556  1.00  0.00           H  
ATOM   4879  O   WAT   434      64.934  12.036  46.996  1.00  0.00           O  
ATOM   4880  H1  WAT   434      65.284  11.147  46.948  1.00  0.00           H  
ATOM   4881  H2  WAT   434      65.196  12.442  46.169  1.00  0.00           H  
ATOM   4882  O   WAT   435      33.082  52.305  45.981  1.00  0.00           O  
ATOM   4883  H1  WAT   435      34.002  52.118  45.794  1.00  0.00           H  
ATOM   4884  H2  WAT   435      32.812  51.607  46.578  1.00  0.00           H  
ATOM   4885  O   WAT   436      15.508  57.561  62.057  1.00  0.00           O  
ATOM   4886  H1  WAT   436      16.392  57.496  62.418  1.00  0.00           H  
ATOM   4887  H2  WAT   436      15.378  56.736  61.589  1.00  0.00           H  
ATOM   4888  O   WAT   437      28.890  52.340  23.318  1.00  0.00           O  
ATOM   4889  H1  WAT   437      28.474  52.385  22.457  1.00  0.00           H  
ATOM   4890  H2  WAT   437      28.994  53.254  23.581  1.00  0.00           H  
ATOM   4891  O   WAT   438      65.954  13.760  38.152  1.00  0.00           O  
ATOM   4892  H1  WAT   438      65.266  13.886  37.499  1.00  0.00           H  
ATOM   4893  H2  WAT   438      66.751  13.634  37.638  1.00  0.00           H  
ATOM   4894  O   WAT   439      58.397  11.365  14.910  1.00  0.00           O  
ATOM   4895  H1  WAT   439      59.264  11.027  14.685  1.00  0.00           H  
ATOM   4896  H2  WAT   439      58.015  11.622  14.070  1.00  0.00           H  
ATOM   4897  O   WAT   440      68.841  55.256  34.138  1.00  0.00           O  
ATOM   4898  H1  WAT   440      68.074  55.827  34.119  1.00  0.00           H  
ATOM   4899  H2  WAT   440      68.507  54.417  34.455  1.00  0.00           H  
ATOM   4900  O   WAT   441      57.373  31.361  58.086  1.00  0.00           O  
ATOM   4901  H1  WAT   441      57.143  31.832  58.887  1.00  0.00           H  
ATOM   4902  H2  WAT   441      57.985  31.942  57.633  1.00  0.00           H  
ATOM   4903  O   WAT   442       7.446  13.839  12.607  1.00  0.00           O  
ATOM   4904  H1  WAT   442       6.877  14.599  12.728  1.00  0.00           H  
ATOM   4905  H2  WAT   442       6.845  13.114  12.438  1.00  0.00           H  
ATOM   4906  O   WAT   443      30.194  19.111   4.001  1.00  0.00           O  
ATOM   4907  H1  WAT   443      31.070  19.432   3.787  1.00  0.00           H  
ATOM   4908  H2  WAT   443      29.961  19.573   4.807  1.00  0.00           H  
ATOM   4909  O   WAT   444      47.403  65.856  55.152  1.00  0.00           O  
ATOM   4910  H1  WAT   444      47.464  66.394  55.942  1.00  0.00           H  
ATOM   4911  H2  WAT   444      47.020  65.032  55.452  1.00  0.00           H  
ATOM   4912  O   WAT   445      52.310  43.066   1.718  1.00  0.00           O  
ATOM   4913  H1  WAT   445      51.513  42.780   2.164  1.00  0.00           H  
ATOM   4914  H2  WAT   445      52.908  42.322   1.795  1.00  0.00           H  
ATOM   4915  O   WAT   446      14.864  59.658  72.383  1.00  0.00           O  
ATOM   4916  H1  WAT   446      15.723  59.492  72.772  1.00  0.00           H  
ATOM   4917  H2  WAT   446      14.989  60.444  71.852  1.00  0.00           H  
ATOM   4918  O   WAT   447      43.888  26.766  33.227  1.00  0.00           O  
ATOM   4919  H1  WAT   447      43.791  26.167  33.967  1.00  0.00           H  
ATOM   4920  H2  WAT   447      44.264  26.228  32.530  1.00  0.00           H  
ATOM   4921  O   WAT   448      59.693  27.092  48.131  1.00  0.00           O  
ATOM   4922  H1  WAT   448      60.338  26.669  48.697  1.00  0.00           H  
ATOM   4923  H2  WAT   448      59.501  27.923  48.565  1.00  0.00           H  
ATOM   4924  O   WAT   449       2.740  68.116  41.128  1.00  0.00           O  
ATOM   4925  H1  WAT   449       3.041  67.320  41.566  1.00  0.00           H  
ATOM   4926  H2  WAT   449       2.733  67.890  40.198  1.00  0.00           H  
ATOM   4927  O   WAT   450      63.181  16.638  73.091  1.00  0.00           O  
ATOM   4928  H1  WAT   450      62.860  17.537  73.159  1.00  0.00           H  
ATOM   4929  H2  WAT   450      62.487  16.170  72.627  1.00  0.00           H  
ATOM   4930  O   WAT   451      57.160   9.138  28.066  1.00  0.00           O  
ATOM   4931  H1  WAT   451      56.501   9.334  28.732  1.00  0.00           H  
ATOM   4932  H2  WAT   451      56.771   8.438  27.542  1.00  0.00           H  
ATOM   4933  O   WAT   452      69.121  37.297  63.483  1.00  0.00           O  
ATOM   4934  H1  WAT   452      69.042  37.035  62.565  1.00  0.00           H  
ATOM   4935  H2  WAT   452      69.448  38.196  63.448  1.00  0.00           H  
ATOM   4936  O   WAT   453      38.134   1.041   0.453  1.00  0.00           O
[truncated: 3,197,564 more chars]
