# Supplementary material for: Exploration of the selective binding mechanism of protein kinase Aurora A selectivity via a comprehensive molecular modeling study
Source: PeerJ. 2019 Oct 22;7:e7832. doi: 10.7717/peerj.7832 (PMC6814069; doi:10.7717/peerj.7832)
Supplement: Data S1 — The raw data are corresponding to figure order. pse and pdb format files can be opened in PyMol 1.8. cdx files can be opened in Chemdraw 16.0. csv files can be opened in Excel. [file peerj-07-7832-s004.zip › Raw-data/Figure 13/Figure 13C.pdb]

CRYST1   77.019   81.236   79.220  90.00  90.00  90.00 P 1           1
ATOM      1  N   GLN     1      16.560  22.538  35.339  1.00  0.00           N  
ATOM      2  H1  GLN     1      17.447  22.488  35.820  1.00  0.00           H  
ATOM      3  H2  GLN     1      16.810  22.142  34.444  1.00  0.00           H  
ATOM      4  H3  GLN     1      15.735  22.261  35.851  1.00  0.00           H  
ATOM      5  CA  GLN     1      16.400  23.927  34.973  1.00  0.00           C  
ATOM      6  HA  GLN     1      17.261  24.151  34.343  1.00  0.00           H  
ATOM      7  CB  GLN     1      15.083  24.041  34.198  1.00  0.00           C  
ATOM      8  HB2 GLN     1      14.919  23.078  33.716  1.00  0.00           H  
ATOM      9  HB3 GLN     1      14.243  24.291  34.846  1.00  0.00           H  
ATOM     10  CG  GLN     1      15.378  25.056  33.039  1.00  0.00           C  
ATOM     11  HG2 GLN     1      15.810  25.984  33.412  1.00  0.00           H  
ATOM     12  HG3 GLN     1      16.065  24.558  32.355  1.00  0.00           H  
ATOM     13  CD  GLN     1      14.181  25.421  32.123  1.00  0.00           C  
ATOM     14  OE1 GLN     1      13.047  24.937  32.123  1.00  0.00           O  
ATOM     15  NE2 GLN     1      14.389  26.225  31.106  1.00  0.00           N  
ATOM     16 HE21 GLN     1      13.609  26.501  30.527  1.00  0.00           H  
ATOM     17 HE22 GLN     1      15.333  26.505  30.881  1.00  0.00           H  
ATOM     18  C   GLN     1      16.408  24.854  36.164  1.00  0.00           C  
ATOM     19  O   GLN     1      15.791  24.495  37.109  1.00  0.00           O  
ATOM     20  N   TRP     2      16.944  26.066  36.061  1.00  0.00           N  
ATOM     21  H   TRP     2      17.217  26.270  35.110  1.00  0.00           H  
ATOM     22  CA  TRP     2      16.703  27.187  37.019  1.00  0.00           C  
ATOM     23  HA  TRP     2      17.388  28.008  36.805  1.00  0.00           H  
ATOM     24  CB  TRP     2      15.278  27.648  36.868  1.00  0.00           C  
ATOM     25  HB2 TRP     2      14.645  26.786  37.079  1.00  0.00           H  
ATOM     26  HB3 TRP     2      15.067  28.395  37.633  1.00  0.00           H  
ATOM     27  CG  TRP     2      14.835  28.097  35.503  1.00  0.00           C  
ATOM     28  CD1 TRP     2      15.581  28.736  34.527  1.00  0.00           C  
ATOM     29  HD1 TRP     2      16.629  28.952  34.671  1.00  0.00           H  
ATOM     30  NE1 TRP     2      14.834  29.164  33.443  1.00  0.00           N  
ATOM     31  HE1 TRP     2      15.100  29.819  32.721  1.00  0.00           H  
ATOM     32  CE2 TRP     2      13.528  28.814  33.643  1.00  0.00           C  
ATOM     33  CZ2 TRP     2      12.363  28.947  32.886  1.00  0.00           C  
ATOM     34  HZ2 TRP     2      12.547  29.151  31.842  1.00  0.00           H  
ATOM     35  CH2 TRP     2      11.131  28.631  33.389  1.00  0.00           C  
ATOM     36  HH2 TRP     2      10.281  28.885  32.772  1.00  0.00           H  
ATOM     37  CZ3 TRP     2      10.970  27.995  34.680  1.00  0.00           C  
ATOM     38  HZ3 TRP     2      10.011  27.569  34.936  1.00  0.00           H  
ATOM     39  CE3 TRP     2      12.203  27.640  35.353  1.00  0.00           C  
ATOM     40  HE3 TRP     2      12.304  27.008  36.223  1.00  0.00           H  
ATOM     41  CD2 TRP     2      13.459  28.156  34.909  1.00  0.00           C  
ATOM     42  C   TRP     2      17.049  26.884  38.485  1.00  0.00           C  
ATOM     43  O   TRP     2      16.419  27.405  39.426  1.00  0.00           O  
ATOM     44  N   ALA     3      18.074  26.053  38.658  1.00  0.00           N  
ATOM     45  H   ALA     3      18.709  25.802  37.914  1.00  0.00           H  
ATOM     46  CA  ALA     3      18.416  25.381  39.929  1.00  0.00           C  
ATOM     47  HA  ALA     3      18.072  25.968  40.780  1.00  0.00           H  
ATOM     48  CB  ALA     3      17.579  24.158  40.116  1.00  0.00           C  
ATOM     49  HB1 ALA     3      16.546  24.312  39.802  1.00  0.00           H  
ATOM     50  HB2 ALA     3      17.983  23.322  39.546  1.00  0.00           H  
ATOM     51  HB3 ALA     3      17.519  23.861  41.163  1.00  0.00           H  
ATOM     52  C   ALA     3      19.914  25.129  40.023  1.00  0.00           C  
ATOM     53  O   ALA     3      20.556  25.054  38.954  1.00  0.00           O  
ATOM     54  N   LEU     4      20.584  25.130  41.208  1.00  0.00           N  
ATOM     55  H   LEU     4      20.124  25.505  42.025  1.00  0.00           H  
ATOM     56  CA  LEU     4      21.919  24.610  41.360  1.00  0.00           C  
ATOM     57  HA  LEU     4      22.627  24.973  40.614  1.00  0.00           H  
ATOM     58  CB  LEU     4      22.505  24.785  42.753  1.00  0.00           C  
ATOM     59  HB2 LEU     4      21.750  24.626  43.523  1.00  0.00           H  
ATOM     60  HB3 LEU     4      23.367  24.141  42.929  1.00  0.00           H  
ATOM     61  CG  LEU     4      22.960  26.237  42.736  1.00  0.00           C  
ATOM     62  HG  LEU     4      22.141  26.877  42.407  1.00  0.00           H  
ATOM     63  CD1 LEU     4      23.163  26.680  44.173  1.00  0.00           C  
ATOM     64 HD11 LEU     4      23.561  27.692  44.248  1.00  0.00           H  
ATOM     65 HD12 LEU     4      22.180  26.651  44.644  1.00  0.00           H  
ATOM     66 HD13 LEU     4      23.737  25.937  44.727  1.00  0.00           H  
ATOM     67  CD2 LEU     4      24.291  26.430  42.042  1.00  0.00           C  
ATOM     68 HD21 LEU     4      24.188  26.381  40.958  1.00  0.00           H  
ATOM     69 HD22 LEU     4      24.792  27.384  42.205  1.00  0.00           H  
ATOM     70 HD23 LEU     4      25.005  25.661  42.335  1.00  0.00           H  
ATOM     71  C   LEU     4      22.082  23.070  41.202  1.00  0.00           C  
ATOM     72  O   LEU     4      23.142  22.548  40.886  1.00  0.00           O  
ATOM     73  N   GLU     5      20.999  22.281  41.547  1.00  0.00           N  
ATOM     74  H   GLU     5      20.275  22.751  42.072  1.00  0.00           H  
ATOM     75  CA  GLU     5      20.902  20.824  41.338  1.00  0.00           C  
ATOM     76  HA  GLU     5      21.704  20.458  41.979  1.00  0.00           H  
ATOM     77  CB  GLU     5      19.541  20.206  41.815  1.00  0.00           C  
ATOM     78  HB2 GLU     5      19.170  20.841  42.620  1.00  0.00           H  
ATOM     79  HB3 GLU     5      18.849  20.369  40.988  1.00  0.00           H  
ATOM     80  CG  GLU     5      19.557  18.714  42.253  1.00  0.00           C  
ATOM     81  HG2 GLU     5      18.520  18.395  42.362  1.00  0.00           H  
ATOM     82  HG3 GLU     5      19.852  18.086  41.412  1.00  0.00           H  
ATOM     83  CD  GLU     5      20.194  18.387  43.583  1.00  0.00           C  
ATOM     84  OE1 GLU     5      20.086  19.244  44.464  1.00  0.00           O  
ATOM     85  OE2 GLU     5      20.631  17.255  43.907  1.00  0.00           O  
ATOM     86  C   GLU     5      21.351  20.306  39.952  1.00  0.00           C  
ATOM     87  O   GLU     5      21.809  19.156  39.793  1.00  0.00           O  
ATOM     88  N   ASP     6      21.234  21.083  38.894  1.00  0.00           N  
ATOM     89  H   ASP     6      20.945  22.020  39.137  1.00  0.00           H  
ATOM     90  CA  ASP     6      21.695  20.955  37.453  1.00  0.00           C  
ATOM     91  HA  ASP     6      21.306  20.083  36.927  1.00  0.00           H  
ATOM     92  CB  ASP     6      21.187  22.109  36.677  1.00  0.00           C  
ATOM     93  HB2 ASP     6      21.557  22.966  37.239  1.00  0.00           H  
ATOM     94  HB3 ASP     6      21.670  22.040  35.703  1.00  0.00           H  
ATOM     95  CG  ASP     6      19.640  22.213  36.421  1.00  0.00           C  
ATOM     96  OD1 ASP     6      18.854  21.254  36.699  1.00  0.00           O  
ATOM     97  OD2 ASP     6      19.243  23.232  35.817  1.00  0.00           O  
ATOM     98  C   ASP     6      23.212  20.870  37.212  1.00  0.00           C  
ATOM     99  O   ASP     6      23.639  20.444  36.146  1.00  0.00           O  
ATOM    100  N   PHE     7      23.982  21.288  38.233  1.00  0.00           N  
ATOM    101  H   PHE     7      23.569  21.581  39.107  1.00  0.00           H  
ATOM    102  CA  PHE     7      25.421  21.390  38.101  1.00  0.00           C  
ATOM    103  HA  PHE     7      25.780  21.138  37.103  1.00  0.00           H  
ATOM    104  CB  PHE     7      25.920  22.854  38.318  1.00  0.00           C  
ATOM    105  HB2 PHE     7      25.646  23.083  39.348  1.00  0.00           H  
ATOM    106  HB3 PHE     7      27.004  22.892  38.212  1.00  0.00           H  
ATOM    107  CG  PHE     7      25.266  23.840  37.413  1.00  0.00           C  
ATOM    108  CD1 PHE     7      24.440  24.807  37.990  1.00  0.00           C  
ATOM    109  HD1 PHE     7      24.311  24.854  39.061  1.00  0.00           H  
ATOM    110  CE1 PHE     7      23.842  25.727  37.145  1.00  0.00           C  
ATOM    111  HE1 PHE     7      23.166  26.484  37.513  1.00  0.00           H  
ATOM    112  CZ  PHE     7      24.124  25.694  35.753  1.00  0.00           C  
ATOM    113  HZ  PHE     7      23.541  26.343  35.116  1.00  0.00           H  
ATOM    114  CE2 PHE     7      25.034  24.789  35.151  1.00  0.00           C  
ATOM    115  HE2 PHE     7      25.146  24.767  34.077  1.00  0.00           H  
ATOM    116  CD2 PHE     7      25.580  23.874  36.022  1.00  0.00           C  
ATOM    117  HD2 PHE     7      26.245  23.108  35.652  1.00  0.00           H  
ATOM    118  C   PHE     7      26.135  20.430  39.076  1.00  0.00           C  
ATOM    119  O   PHE     7      25.766  20.229  40.265  1.00  0.00           O  
ATOM    120  N   GLU     8      27.181  19.784  38.600  1.00  0.00           N  
ATOM    121  H   GLU     8      27.518  19.971  37.666  1.00  0.00           H  
ATOM    122  CA  GLU     8      28.014  18.948  39.408  1.00  0.00           C  
ATOM    123  HA  GLU     8      27.631  18.652  40.384  1.00  0.00           H  
ATOM    124  CB  GLU     8      28.187  17.586  38.660  1.00  0.00           C  
ATOM    125  HB2 GLU     8      28.899  17.025  39.265  1.00  0.00           H  
ATOM    126  HB3 GLU     8      27.269  17.005  38.742  1.00  0.00           H  
ATOM    127  CG  GLU     8      28.510  17.658  37.228  1.00  0.00           C  
ATOM    128  HG2 GLU     8      27.590  17.868  36.682  1.00  0.00           H  
ATOM    129  HG3 GLU     8      29.313  18.319  36.904  1.00  0.00           H  
ATOM    130  CD  GLU     8      29.006  16.277  36.808  1.00  0.00           C  
ATOM    131  OE1 GLU     8      30.245  16.074  36.475  1.00  0.00           O  
ATOM    132  OE2 GLU     8      28.173  15.328  36.876  1.00  0.00           O  
ATOM    133  C   GLU     8      29.363  19.655  39.602  1.00  0.00           C  
ATOM    134  O   GLU     8      29.996  20.129  38.664  1.00  0.00           O  
ATOM    135  N   ILE     9      29.809  19.758  40.874  1.00  0.00           N  
ATOM    136  H   ILE     9      29.283  19.347  41.632  1.00  0.00           H  
ATOM    137  CA  ILE     9      31.191  20.252  41.233  1.00  0.00           C  
ATOM    138  HA  ILE     9      31.396  21.084  40.559  1.00  0.00           H  
ATOM    139  CB  ILE     9      31.106  20.915  42.640  1.00  0.00           C  
ATOM    140  HB  ILE     9      30.519  20.299  43.321  1.00  0.00           H  
ATOM    141  CG2 ILE     9      32.504  21.084  43.296  1.00  0.00           C  
ATOM    142 HG21 ILE     9      32.999  20.133  43.492  1.00  0.00           H  
ATOM    143 HG22 ILE     9      33.265  21.696  42.811  1.00  0.00           H  
ATOM    144 HG23 ILE     9      32.321  21.634  44.219  1.00  0.00           H  
ATOM    145  CG1 ILE     9      30.499  22.276  42.599  1.00  0.00           C  
ATOM    146 HG12 ILE     9      31.167  23.050  42.219  1.00  0.00           H  
ATOM    147 HG13 ILE     9      29.873  22.319  41.708  1.00  0.00           H  
ATOM    148  CD1 ILE     9      29.631  22.676  43.820  1.00  0.00           C  
ATOM    149 HD11 ILE     9      29.168  23.644  43.627  1.00  0.00           H  
ATOM    150 HD12 ILE     9      28.826  21.961  43.989  1.00  0.00           H  
ATOM    151 HD13 ILE     9      30.402  22.862  44.568  1.00  0.00           H  
ATOM    152  C   ILE     9      32.225  19.151  41.018  1.00  0.00           C  
ATOM    153  O   ILE     9      32.088  18.027  41.489  1.00  0.00           O  
ATOM    154  N   GLY    10      33.346  19.602  40.460  1.00  0.00           N  
ATOM    155  H   GLY    10      33.303  20.569  40.173  1.00  0.00           H  
ATOM    156  CA  GLY    10      34.619  18.870  40.384  1.00  0.00           C  
ATOM    157  HA2 GLY    10      34.454  17.869  40.781  1.00  0.00           H  
ATOM    158  HA3 GLY    10      34.738  18.834  39.301  1.00  0.00           H  
ATOM    159  C   GLY    10      35.746  19.334  41.235  1.00  0.00           C  
ATOM    160  O   GLY    10      35.586  19.588  42.363  1.00  0.00           O  
ATOM    161  N   ARG    11      36.971  19.418  40.680  1.00  0.00           N  
ATOM    162  H   ARG    11      37.117  19.093  39.735  1.00  0.00           H  
ATOM    163  CA  ARG    11      38.208  19.807  41.467  1.00  0.00           C  
ATOM    164  HA  ARG    11      38.245  19.097  42.294  1.00  0.00           H  
ATOM    165  CB  ARG    11      39.457  19.559  40.595  1.00  0.00           C  
ATOM    166  HB2 ARG    11      39.311  20.166  39.702  1.00  0.00           H  
ATOM    167  HB3 ARG    11      40.353  19.775  41.177  1.00  0.00           H  
ATOM    168  CG  ARG    11      39.694  18.133  40.121  1.00  0.00           C  
ATOM    169  HG2 ARG    11      39.396  17.496  40.954  1.00  0.00           H  
ATOM    170  HG3 ARG    11      39.041  17.897  39.281  1.00  0.00           H  
ATOM    171  CD  ARG    11      41.187  18.002  39.633  1.00  0.00           C  
ATOM    172  HD2 ARG    11      41.437  18.878  39.034  1.00  0.00           H  
ATOM    173  HD3 ARG    11      41.773  17.884  40.545  1.00  0.00           H  
ATOM    174  NE  ARG    11      41.477  16.717  38.871  1.00  0.00           N  
ATOM    175  HE  ARG    11      40.722  16.079  38.661  1.00  0.00           H  
ATOM    176  CZ  ARG    11      42.647  16.227  38.443  1.00  0.00           C  
ATOM    177  NH1 ARG    11      43.760  16.799  38.723  1.00  0.00           N  
ATOM    178 HH11 ARG    11      43.774  17.688  39.202  1.00  0.00           H  
ATOM    179 HH12 ARG    11      44.643  16.337  38.563  1.00  0.00           H  
ATOM    180  NH2 ARG    11      42.790  15.100  37.783  1.00  0.00           N  
ATOM    181 HH21 ARG    11      41.956  14.662  37.419  1.00  0.00           H  
ATOM    182 HH22 ARG    11      43.667  14.716  37.461  1.00  0.00           H  
ATOM    183  C   ARG    11      38.254  21.269  41.909  1.00  0.00           C  
ATOM    184  O   ARG    11      37.762  22.109  41.189  1.00  0.00           O  
ATOM    185  N   PRO    12      38.931  21.646  42.956  1.00  0.00           N  
ATOM    186  CD  PRO    12      39.402  20.759  44.017  1.00  0.00           C  
ATOM    187  HD2 PRO    12      39.858  19.818  43.708  1.00  0.00           H  
ATOM    188  HD3 PRO    12      38.499  20.519  44.579  1.00  0.00           H  
ATOM    189  CG  PRO    12      40.502  21.525  44.843  1.00  0.00           C  
ATOM    190  HG2 PRO    12      41.475  21.618  44.361  1.00  0.00           H  
ATOM    191  HG3 PRO    12      40.530  21.305  45.911  1.00  0.00           H  
ATOM    192  CB  PRO    12      39.930  22.950  44.759  1.00  0.00           C  
ATOM    193  HB2 PRO    12      40.800  23.590  44.903  1.00  0.00           H  
ATOM    194  HB3 PRO    12      39.199  23.093  45.555  1.00  0.00           H  
ATOM    195  CA  PRO    12      39.280  23.023  43.349  1.00  0.00           C  
ATOM    196  HA  PRO    12      38.398  23.639  43.525  1.00  0.00           H  
ATOM    197  C   PRO    12      40.237  23.685  42.374  1.00  0.00           C  
ATOM    198  O   PRO    12      41.039  23.049  41.705  1.00  0.00           O  
ATOM    199  N   LEU    13      40.152  25.021  42.305  1.00  0.00           N  
ATOM    200  H   LEU    13      39.407  25.458  42.827  1.00  0.00           H  
ATOM    201  CA  LEU    13      40.818  25.934  41.351  1.00  0.00           C  
ATOM    202  HA  LEU    13      41.697  25.444  40.932  1.00  0.00           H  
ATOM    203  CB  LEU    13      39.816  26.471  40.267  1.00  0.00           C  
ATOM    204  HB2 LEU    13      39.027  26.895  40.887  1.00  0.00           H  
ATOM    205  HB3 LEU    13      40.166  27.305  39.659  1.00  0.00           H  
ATOM    206  CG  LEU    13      39.181  25.386  39.347  1.00  0.00           C  
ATOM    207  HG  LEU    13      38.495  24.833  39.988  1.00  0.00           H  
ATOM    208  CD1 LEU    13      38.347  26.083  38.316  1.00  0.00           C  
ATOM    209 HD11 LEU    13      37.985  25.304  37.646  1.00  0.00           H  
ATOM    210 HD12 LEU    13      37.482  26.525  38.811  1.00  0.00           H  
ATOM    211 HD13 LEU    13      38.860  26.883  37.783  1.00  0.00           H  
ATOM    212  CD2 LEU    13      40.204  24.471  38.705  1.00  0.00           C  
ATOM    213 HD21 LEU    13      40.850  23.987  39.438  1.00  0.00           H  
ATOM    214 HD22 LEU    13      39.695  23.781  38.033  1.00  0.00           H  
ATOM    215 HD23 LEU    13      40.822  25.196  38.175  1.00  0.00           H  
ATOM    216  C   LEU    13      41.393  27.141  42.106  1.00  0.00           C  
ATOM    217  O   LEU    13      42.314  27.710  41.576  1.00  0.00           O  
ATOM    218  N   GLY    14      40.897  27.636  43.260  1.00  0.00           N  
ATOM    219  H   GLY    14      40.216  27.037  43.706  1.00  0.00           H  
ATOM    220  CA  GLY    14      41.500  28.592  44.184  1.00  0.00           C  
ATOM    221  HA2 GLY    14      42.469  28.141  44.397  1.00  0.00           H  
ATOM    222  HA3 GLY    14      41.532  29.617  43.814  1.00  0.00           H  
ATOM    223  C   GLY    14      40.827  28.829  45.517  1.00  0.00           C  
ATOM    224  O   GLY    14      39.767  28.303  45.653  1.00  0.00           O  
ATOM    225  N   LYS    15      41.532  29.574  46.388  1.00  0.00           N  
ATOM    226  H   LYS    15      42.456  29.860  46.096  1.00  0.00           H  
ATOM    227  CA  LYS    15      40.960  30.141  47.559  1.00  0.00           C  
ATOM    228  HA  LYS    15      39.877  30.209  47.459  1.00  0.00           H  
ATOM    229  CB  LYS    15      41.255  29.281  48.790  1.00  0.00           C  
ATOM    230  HB2 LYS    15      40.916  29.831  49.668  1.00  0.00           H  
ATOM    231  HB3 LYS    15      40.701  28.354  48.640  1.00  0.00           H  
ATOM    232  CG  LYS    15      42.733  28.942  48.985  1.00  0.00           C  
ATOM    233  HG2 LYS    15      43.257  28.817  48.037  1.00  0.00           H  
ATOM    234  HG3 LYS    15      43.225  29.780  49.479  1.00  0.00           H  
ATOM    235  CD  LYS    15      42.854  27.713  49.856  1.00  0.00           C  
ATOM    236  HD2 LYS    15      42.191  27.913  50.698  1.00  0.00           H  
ATOM    237  HD3 LYS    15      42.484  26.844  49.312  1.00  0.00           H  
ATOM    238  CE  LYS    15      44.202  27.359  50.366  1.00  0.00           C  
ATOM    239  HE2 LYS    15      44.945  27.176  49.589  1.00  0.00           H  
ATOM    240  HE3 LYS    15      44.646  28.161  50.956  1.00  0.00           H  
ATOM    241  NZ  LYS    15      44.266  26.178  51.258  1.00  0.00           N  
ATOM    242  HZ1 LYS    15      43.742  25.394  50.899  1.00  0.00           H  
ATOM    243  HZ2 LYS    15      45.211  25.900  51.481  1.00  0.00           H  
ATOM    244  HZ3 LYS    15      43.824  26.421  52.133  1.00  0.00           H  
ATOM    245  C   LYS    15      41.515  31.578  47.597  1.00  0.00           C  
ATOM    246  O   LYS    15      42.682  31.911  47.445  1.00  0.00           O  
ATOM    247  N   GLY    16      40.537  32.515  47.899  1.00  0.00           N  
ATOM    248  H   GLY    16      39.540  32.366  47.958  1.00  0.00           H  
ATOM    249  CA  GLY    16      40.781  33.973  47.939  1.00  0.00           C  
ATOM    250  HA2 GLY    16      41.871  33.976  47.938  1.00  0.00           H  
ATOM    251  HA3 GLY    16      40.502  34.596  47.089  1.00  0.00           H  
ATOM    252  C   GLY    16      40.246  34.588  49.222  1.00  0.00           C  
ATOM    253  O   GLY    16      39.525  33.985  49.959  1.00  0.00           O  
ATOM    254  N   LYS    17      40.451  35.892  49.440  1.00  0.00           N  
ATOM    255  H   LYS    17      41.010  36.418  48.783  1.00  0.00           H  
ATOM    256  CA  LYS    17      39.998  36.681  50.643  1.00  0.00           C  
ATOM    257  HA  LYS    17      40.233  36.067  51.512  1.00  0.00           H  
ATOM    258  CB  LYS    17      40.540  38.023  50.917  1.00  0.00           C  
ATOM    259  HB2 LYS    17      40.285  38.717  50.116  1.00  0.00           H  
ATOM    260  HB3 LYS    17      40.234  38.435  51.879  1.00  0.00           H  
ATOM    261  CG  LYS    17      42.021  37.925  50.979  1.00  0.00           C  
ATOM    262  HG2 LYS    17      42.458  37.190  51.655  1.00  0.00           H  
ATOM    263  HG3 LYS    17      42.337  37.726  49.955  1.00  0.00           H  
ATOM    264  CD  LYS    17      42.798  39.210  51.481  1.00  0.00           C  
ATOM    265  HD2 LYS    17      42.346  40.140  51.138  1.00  0.00           H  
ATOM    266  HD3 LYS    17      42.773  39.195  52.571  1.00  0.00           H  
ATOM    267  CE  LYS    17      44.254  39.024  51.028  1.00  0.00           C  
ATOM    268  HE2 LYS    17      44.467  37.957  51.089  1.00  0.00           H  
ATOM    269  HE3 LYS    17      44.418  39.220  49.968  1.00  0.00           H  
ATOM    270  NZ  LYS    17      45.267  39.827  51.812  1.00  0.00           N  
ATOM    271  HZ1 LYS    17      44.909  40.771  51.835  1.00  0.00           H  
ATOM    272  HZ2 LYS    17      45.422  39.519  52.761  1.00  0.00           H  
ATOM    273  HZ3 LYS    17      46.115  39.804  51.263  1.00  0.00           H  
ATOM    274  C   LYS    17      38.481  36.869  50.559  1.00  0.00           C  
ATOM    275  O   LYS    17      37.870  36.673  51.570  1.00  0.00           O  
ATOM    276  N   PHE    18      37.850  37.007  49.433  1.00  0.00           N  
ATOM    277  H   PHE    18      38.459  37.159  48.641  1.00  0.00           H  
ATOM    278  CA  PHE    18      36.354  37.111  49.222  1.00  0.00           C  
ATOM    279  HA  PHE    18      35.909  37.403  50.173  1.00  0.00           H  
ATOM    280  CB  PHE    18      35.913  38.333  48.354  1.00  0.00           C  
ATOM    281  HB2 PHE    18      36.240  38.140  47.333  1.00  0.00           H  
ATOM    282  HB3 PHE    18      34.825  38.404  48.373  1.00  0.00           H  
ATOM    283  CG  PHE    18      36.399  39.691  48.742  1.00  0.00           C  
ATOM    284  CD1 PHE    18      35.708  40.472  49.675  1.00  0.00           C  
ATOM    285  HD1 PHE    18      34.780  40.091  50.076  1.00  0.00           H  
ATOM    286  CE1 PHE    18      36.259  41.688  50.126  1.00  0.00           C  
ATOM    287  HE1 PHE    18      35.679  42.286  50.814  1.00  0.00           H  
ATOM    288  CZ  PHE    18      37.601  41.953  49.761  1.00  0.00           C  
ATOM    289  HZ  PHE    18      37.935  42.944  50.031  1.00  0.00           H  
ATOM    290  CE2 PHE    18      38.350  41.168  48.941  1.00  0.00           C  
ATOM    291  HE2 PHE    18      39.326  41.542  48.669  1.00  0.00           H  
ATOM    292  CD2 PHE    18      37.734  40.058  48.346  1.00  0.00           C  
ATOM    293  HD2 PHE    18      38.323  39.463  47.664  1.00  0.00           H  
ATOM    294  C   PHE    18      35.759  35.811  48.853  1.00  0.00           C  
ATOM    295  O   PHE    18      34.530  35.797  48.895  1.00  0.00           O  
ATOM    296  N   GLY    19      36.392  34.680  48.490  1.00  0.00           N  
ATOM    297  H   GLY    19      37.401  34.663  48.534  1.00  0.00           H  
ATOM    298  CA  GLY    19      35.711  33.385  48.402  1.00  0.00           C  
ATOM    299  HA2 GLY    19      35.604  33.020  49.423  1.00  0.00           H  
ATOM    300  HA3 GLY    19      34.686  33.543  48.068  1.00  0.00           H  
ATOM    301  C   GLY    19      36.511  32.428  47.564  1.00  0.00           C  
ATOM    302  O   GLY    19      37.626  32.604  47.198  1.00  0.00           O  
ATOM    303  N   ASN    20      35.924  31.253  47.290  1.00  0.00           N  
ATOM    304  H   ASN    20      34.924  31.145  47.380  1.00  0.00           H  
ATOM    305  CA  ASN    20      36.725  30.102  46.817  1.00  0.00           C  
ATOM    306  HA  ASN    20      37.763  30.434  46.813  1.00  0.00           H  
ATOM    307  CB  ASN    20      36.548  28.939  47.843  1.00  0.00           C  
ATOM    308  HB2 ASN    20      35.498  28.663  47.936  1.00  0.00           H  
ATOM    309  HB3 ASN    20      37.194  28.112  47.548  1.00  0.00           H  
ATOM    310  CG  ASN    20      37.087  29.304  49.192  1.00  0.00           C  
ATOM    311  OD1 ASN    20      37.953  30.103  49.348  1.00  0.00           O  
ATOM    312  ND2 ASN    20      36.560  28.682  50.211  1.00  0.00           N  
ATOM    313 HD21 ASN    20      36.840  28.972  51.137  1.00  0.00           H  
ATOM    314 HD22 ASN    20      35.954  27.891  50.046  1.00  0.00           H  
ATOM    315  C   ASN    20      36.363  29.646  45.371  1.00  0.00           C  
ATOM    316  O   ASN    20      35.172  29.766  44.905  1.00  0.00           O  
ATOM    317  N   VAL    21      37.258  29.042  44.540  1.00  0.00           N  
ATOM    318  H   VAL    21      38.120  28.675  44.916  1.00  0.00           H  
ATOM    319  CA  VAL    21      36.990  28.698  43.123  1.00  0.00           C  
ATOM    320  HA  VAL    21      35.979  28.975  42.825  1.00  0.00           H  
ATOM    321  CB  VAL    21      38.030  29.350  42.155  1.00  0.00           C  
ATOM    322  HB  VAL    21      38.904  28.705  42.245  1.00  0.00           H  
ATOM    323  CG1 VAL    21      37.643  29.650  40.680  1.00  0.00           C  
ATOM    324 HG11 VAL    21      37.000  30.525  40.587  1.00  0.00           H  
ATOM    325 HG12 VAL    21      38.526  30.004  40.148  1.00  0.00           H  
ATOM    326 HG13 VAL    21      37.285  28.755  40.172  1.00  0.00           H  
ATOM    327  CG2 VAL    21      38.558  30.736  42.676  1.00  0.00           C  
ATOM    328 HG21 VAL    21      39.144  31.237  41.904  1.00  0.00           H  
ATOM    329 HG22 VAL    21      37.698  31.369  42.898  1.00  0.00           H  
ATOM    330 HG23 VAL    21      39.286  30.659  43.483  1.00  0.00           H  
ATOM    331  C   VAL    21      37.009  27.192  42.943  1.00  0.00           C  
ATOM    332  O   VAL    21      37.948  26.563  43.475  1.00  0.00           O  
ATOM    333  N   TYR    22      36.089  26.653  42.213  1.00  0.00           N  
ATOM    334  H   TYR    22      35.444  27.279  41.752  1.00  0.00           H  
ATOM    335  CA  TYR    22      35.881  25.140  42.046  1.00  0.00           C  
ATOM    336  HA  TYR    22      36.742  24.512  42.272  1.00  0.00           H  
ATOM    337  CB  TYR    22      34.642  24.605  42.878  1.00  0.00           C  
ATOM    338  HB2 TYR    22      33.876  25.363  43.036  1.00  0.00           H  
ATOM    339  HB3 TYR    22      34.048  23.876  42.327  1.00  0.00           H  
ATOM    340  CG  TYR    22      34.864  24.022  44.217  1.00  0.00           C  
ATOM    341  CD1 TYR    22      34.294  24.652  45.291  1.00  0.00           C  
ATOM    342  HD1 TYR    22      33.753  25.583  45.205  1.00  0.00           H  
ATOM    343  CE1 TYR    22      34.363  24.121  46.632  1.00  0.00           C  
ATOM    344  HE1 TYR    22      34.036  24.650  47.515  1.00  0.00           H  
ATOM    345  CZ  TYR    22      34.876  22.827  46.714  1.00  0.00           C  
ATOM    346  OH  TYR    22      34.852  22.223  47.921  1.00  0.00           O  
ATOM    347  HH  TYR    22      35.542  21.566  48.042  1.00  0.00           H  
ATOM    348  CE2 TYR    22      35.528  22.197  45.572  1.00  0.00           C  
ATOM    349  HE2 TYR    22      36.004  21.251  45.786  1.00  0.00           H  
ATOM    350  CD2 TYR    22      35.490  22.760  44.322  1.00  0.00           C  
ATOM    351  HD2 TYR    22      35.895  22.287  43.439  1.00  0.00           H  
ATOM    352  C   TYR    22      35.583  24.903  40.540  1.00  0.00           C  
ATOM    353  O   TYR    22      35.288  25.839  39.832  1.00  0.00           O  
ATOM    354  N   LEU    23      35.856  23.694  40.042  1.00  0.00           N  
ATOM    355  H   LEU    23      36.234  22.957  40.620  1.00  0.00           H  
ATOM    356  CA  LEU    23      35.457  23.283  38.745  1.00  0.00           C  
ATOM    357  HA  LEU    23      35.552  24.170  38.119  1.00  0.00           H  
ATOM    358  CB  LEU    23      36.537  22.306  38.201  1.00  0.00           C  
ATOM    359  HB2 LEU    23      37.518  22.660  38.520  1.00  0.00           H  
ATOM    360  HB3 LEU    23      36.393  21.395  38.781  1.00  0.00           H  
ATOM    361  CG  LEU    23      36.569  22.045  36.676  1.00  0.00           C  
ATOM    362  HG  LEU    23      35.537  22.072  36.326  1.00  0.00           H  
ATOM    363  CD1 LEU    23      37.122  23.296  35.968  1.00  0.00           C  
ATOM    364 HD11 LEU    23      38.178  23.375  36.228  1.00  0.00           H  
ATOM    365 HD12 LEU    23      37.059  23.083  34.901  1.00  0.00           H  
ATOM    366 HD13 LEU    23      36.582  24.179  36.310  1.00  0.00           H  
ATOM    367  CD2 LEU    23      37.299  20.757  36.306  1.00  0.00           C  
ATOM    368 HD21 LEU    23      38.385  20.845  36.330  1.00  0.00           H  
ATOM    369 HD22 LEU    23      37.107  19.926  36.985  1.00  0.00           H  
ATOM    370 HD23 LEU    23      36.819  20.495  35.363  1.00  0.00           H  
ATOM    371  C   LEU    23      33.999  22.746  38.740  1.00  0.00           C  
ATOM    372  O   LEU    23      33.471  22.505  39.809  1.00  0.00           O  
ATOM    373  N   ALA    24      33.336  22.702  37.602  1.00  0.00           N  
ATOM    374  H   ALA    24      33.731  23.125  36.774  1.00  0.00           H  
ATOM    375  CA  ALA    24      31.936  22.360  37.396  1.00  0.00           C  
ATOM    376  HA  ALA    24      31.582  21.657  38.150  1.00  0.00           H  
ATOM    377  CB  ALA    24      31.141  23.589  37.530  1.00  0.00           C  
ATOM    378  HB1 ALA    24      31.554  24.402  36.933  1.00  0.00           H  
ATOM    379  HB2 ALA    24      30.146  23.326  37.171  1.00  0.00           H  
ATOM    380  HB3 ALA    24      31.161  23.979  38.548  1.00  0.00           H  
ATOM    381  C   ALA    24      31.718  21.597  36.002  1.00  0.00           C  
ATOM    382  O   ALA    24      32.591  21.651  35.137  1.00  0.00           O  
ATOM    383  N   ARG    25      30.619  20.854  35.864  1.00  0.00           N  
ATOM    384  H   ARG    25      30.105  20.690  36.718  1.00  0.00           H  
ATOM    385  CA  ARG    25      30.081  20.474  34.546  1.00  0.00           C  
ATOM    386  HA  ARG    25      30.258  21.258  33.811  1.00  0.00           H  
ATOM    387  CB  ARG    25      30.670  19.131  34.155  1.00  0.00           C  
ATOM    388  HB2 ARG    25      31.633  19.419  33.732  1.00  0.00           H  
ATOM    389  HB3 ARG    25      30.736  18.410  34.969  1.00  0.00           H  
ATOM    390  CG  ARG    25      29.891  18.330  33.047  1.00  0.00           C  
ATOM    391  HG2 ARG    25      28.851  18.090  33.271  1.00  0.00           H  
ATOM    392  HG3 ARG    25      29.845  19.001  32.189  1.00  0.00           H  
ATOM    393  CD  ARG    25      30.608  16.982  32.680  1.00  0.00           C  
ATOM    394  HD2 ARG    25      30.104  16.739  31.744  1.00  0.00           H  
ATOM    395  HD3 ARG    25      31.665  17.243  32.640  1.00  0.00           H  
ATOM    396  NE  ARG    25      30.465  15.895  33.704  1.00  0.00           N  
ATOM    397  HE  ARG    25      30.410  16.197  34.666  1.00  0.00           H  
ATOM    398  CZ  ARG    25      30.558  14.561  33.577  1.00  0.00           C  
ATOM    399  NH1 ARG    25      30.836  14.053  32.420  1.00  0.00           N  
ATOM    400 HH11 ARG    25      31.019  14.663  31.636  1.00  0.00           H  
ATOM    401 HH12 ARG    25      30.904  13.046  32.379  1.00  0.00           H  
ATOM    402  NH2 ARG    25      30.249  13.875  34.631  1.00  0.00           N  
ATOM    403 HH21 ARG    25      29.932  14.413  35.425  1.00  0.00           H  
ATOM    404 HH22 ARG    25      30.190  12.875  34.509  1.00  0.00           H  
ATOM    405  C   ARG    25      28.600  20.533  34.623  1.00  0.00           C  
ATOM    406  O   ARG    25      28.013  20.402  35.683  1.00  0.00           O  
ATOM    407  N   GLU    26      27.889  20.806  33.502  1.00  0.00           N  
ATOM    408  H   GLU    26      28.437  20.860  32.656  1.00  0.00           H  
ATOM    409  CA  GLU    26      26.432  20.860  33.372  1.00  0.00           C  
ATOM    410  HA  GLU    26      26.112  21.149  34.373  1.00  0.00           H  
ATOM    411  CB  GLU    26      26.238  21.971  32.399  1.00  0.00           C  
ATOM    412  HB2 GLU    26      26.650  22.932  32.707  1.00  0.00           H  
ATOM    413  HB3 GLU    26      26.611  21.732  31.403  1.00  0.00           H  
ATOM    414  CG  GLU    26      24.709  22.320  32.283  1.00  0.00           C  
ATOM    415  HG2 GLU    26      24.317  22.518  33.281  1.00  0.00           H  
ATOM    416  HG3 GLU    26      24.633  23.299  31.809  1.00  0.00           H  
ATOM    417  CD  GLU    26      23.793  21.344  31.448  1.00  0.00           C  
ATOM    418  OE1 GLU    26      24.010  21.225  30.209  1.00  0.00           O  
ATOM    419  OE2 GLU    26      22.937  20.583  31.987  1.00  0.00           O  
ATOM    420  C   GLU    26      25.924  19.467  33.022  1.00  0.00           C  
ATOM    421  O   GLU    26      26.343  18.872  32.029  1.00  0.00           O  
ATOM    422  N   LYS    27      25.033  18.886  33.861  1.00  0.00           N  
ATOM    423  H   LYS    27      24.796  19.463  34.656  1.00  0.00           H  
ATOM    424  CA  LYS    27      24.643  17.463  33.994  1.00  0.00           C  
ATOM    425  HA  LYS    27      25.570  16.890  33.995  1.00  0.00           H  
ATOM    426  CB  LYS    27      23.804  17.290  35.302  1.00  0.00           C  
ATOM    427  HB2 LYS    27      23.001  18.014  35.444  1.00  0.00           H  
ATOM    428  HB3 LYS    27      23.349  16.306  35.190  1.00  0.00           H  
ATOM    429  CG  LYS    27      24.657  17.313  36.638  1.00  0.00           C  
ATOM    430  HG2 LYS    27      25.487  16.620  36.497  1.00  0.00           H  
ATOM    431  HG3 LYS    27      25.060  18.316  36.779  1.00  0.00           H  
ATOM    432  CD  LYS    27      23.778  17.062  37.827  1.00  0.00           C  
ATOM    433  HD2 LYS    27      22.891  17.690  37.749  1.00  0.00           H  
ATOM    434  HD3 LYS    27      23.449  16.031  37.705  1.00  0.00           H  
ATOM    435  CE  LYS    27      24.445  17.189  39.229  1.00  0.00           C  
ATOM    436  HE2 LYS    27      25.248  16.473  39.405  1.00  0.00           H  
ATOM    437  HE3 LYS    27      24.846  18.203  39.253  1.00  0.00           H  
ATOM    438  NZ  LYS    27      23.499  17.122  40.359  1.00  0.00           N  
ATOM    439  HZ1 LYS    27      23.017  18.005  40.450  1.00  0.00           H  
ATOM    440  HZ2 LYS    27      22.890  16.318  40.298  1.00  0.00           H  
ATOM    441  HZ3 LYS    27      24.070  16.919  41.167  1.00  0.00           H  
ATOM    442  C   LYS    27      23.902  16.911  32.794  1.00  0.00           C  
ATOM    443  O   LYS    27      24.132  15.692  32.605  1.00  0.00           O  
ATOM    444  N   GLN    28      23.143  17.656  31.982  1.00  0.00           N  
ATOM    445  H   GLN    28      22.896  18.605  32.220  1.00  0.00           H  
ATOM    446  CA  GLN    28      22.749  17.161  30.677  1.00  0.00           C  
ATOM    447  HA  GLN    28      22.266  16.189  30.774  1.00  0.00           H  
ATOM    448  CB  GLN    28      21.536  18.030  30.236  1.00  0.00           C  
ATOM    449  HB2 GLN    28      21.770  19.094  30.212  1.00  0.00           H  
ATOM    450  HB3 GLN    28      21.264  17.744  29.220  1.00  0.00           H  
ATOM    451  CG  GLN    28      20.235  17.865  31.085  1.00  0.00           C  
ATOM    452  HG2 GLN    28      19.818  16.898  30.806  1.00  0.00           H  
ATOM    453  HG3 GLN    28      20.463  17.951  32.147  1.00  0.00           H  
ATOM    454  CD  GLN    28      19.111  18.768  30.706  1.00  0.00           C  
ATOM    455  OE1 GLN    28      19.198  19.637  29.847  1.00  0.00           O  
ATOM    456  NE2 GLN    28      17.993  18.731  31.354  1.00  0.00           N  
ATOM    457 HE21 GLN    28      17.208  19.329  31.139  1.00  0.00           H  
ATOM    458 HE22 GLN    28      17.876  18.007  32.049  1.00  0.00           H  
ATOM    459  C   GLN    28      23.845  17.116  29.601  1.00  0.00           C  
ATOM    460  O   GLN    28      24.167  15.990  29.146  1.00  0.00           O  
ATOM    461  N   SER    29      24.332  18.279  28.989  1.00  0.00           N  
ATOM    462  H   SER    29      24.110  19.146  29.456  1.00  0.00           H  
ATOM    463  CA  SER    29      25.210  18.342  27.785  1.00  0.00           C  
ATOM    464  HA  SER    29      24.790  17.745  26.975  1.00  0.00           H  
ATOM    465  CB  SER    29      25.391  19.776  27.359  1.00  0.00           C  
ATOM    466  HB2 SER    29      26.084  19.794  26.518  1.00  0.00           H  
ATOM    467  HB3 SER    29      24.464  20.153  26.926  1.00  0.00           H  
ATOM    468  OG  SER    29      25.878  20.639  28.424  1.00  0.00           O  
ATOM    469  HG  SER    29      25.179  21.015  28.964  1.00  0.00           H  
ATOM    470  C   SER    29      26.593  17.748  28.052  1.00  0.00           C  
ATOM    471  O   SER    29      27.292  17.462  27.052  1.00  0.00           O  
ATOM    472  N   LYS    30      27.044  17.612  29.352  1.00  0.00           N  
ATOM    473  H   LYS    30      26.416  17.853  30.106  1.00  0.00           H  
ATOM    474  CA  LYS    30      28.463  17.273  29.736  1.00  0.00           C  
ATOM    475  HA  LYS    30      28.266  17.142  30.800  1.00  0.00           H  
ATOM    476  CB  LYS    30      28.878  15.922  29.168  1.00  0.00           C  
ATOM    477  HB2 LYS    30      29.024  16.065  28.097  1.00  0.00           H  
ATOM    478  HB3 LYS    30      29.835  15.608  29.583  1.00  0.00           H  
ATOM    479  CG  LYS    30      27.846  14.838  29.360  1.00  0.00           C  
ATOM    480  HG2 LYS    30      26.949  15.169  28.837  1.00  0.00           H  
ATOM    481  HG3 LYS    30      28.226  13.930  28.890  1.00  0.00           H  
ATOM    482  CD  LYS    30      27.574  14.428  30.851  1.00  0.00           C  
ATOM    483  HD2 LYS    30      28.531  14.132  31.279  1.00  0.00           H  
ATOM    484  HD3 LYS    30      27.217  15.275  31.438  1.00  0.00           H  
ATOM    485  CE  LYS    30      26.580  13.328  30.976  1.00  0.00           C  
ATOM    486  HE2 LYS    30      26.801  12.624  30.174  1.00  0.00           H  
ATOM    487  HE3 LYS    30      26.776  12.812  31.917  1.00  0.00           H  
ATOM    488  NZ  LYS    30      25.229  13.764  30.889  1.00  0.00           N  
ATOM    489  HZ1 LYS    30      25.071  14.512  31.548  1.00  0.00           H  
ATOM    490  HZ2 LYS    30      25.186  14.194  29.976  1.00  0.00           H  
ATOM    491  HZ3 LYS    30      24.517  13.052  30.966  1.00  0.00           H  
ATOM    492  C   LYS    30      29.506  18.327  29.474  1.00  0.00           C  
ATOM    493  O   LYS    30      30.662  18.087  29.723  1.00  0.00           O  
ATOM    494  N   PHE    31      29.153  19.426  28.827  1.00  0.00           N  
ATOM    495  H   PHE    31      28.223  19.467  28.434  1.00  0.00           H  
ATOM    496  CA  PHE    31      30.104  20.538  28.658  1.00  0.00           C  
ATOM    497  HA  PHE    31      30.965  20.166  28.103  1.00  0.00           H  
ATOM    498  CB  PHE    31      29.358  21.596  27.800  1.00  0.00           C  
ATOM    499  HB2 PHE    31      29.287  21.312  26.750  1.00  0.00           H  
ATOM    500  HB3 PHE    31      28.346  21.772  28.166  1.00  0.00           H  
ATOM    501  CG  PHE    31      29.998  23.008  27.906  1.00  0.00           C  
ATOM    502  CD1 PHE    31      31.115  23.309  27.115  1.00  0.00           C  
ATOM    503  HD1 PHE    31      31.626  22.632  26.447  1.00  0.00           H  
ATOM    504  CE1 PHE    31      31.539  24.609  27.040  1.00  0.00           C  
ATOM    505  HE1 PHE    31      32.275  24.799  26.273  1.00  0.00           H  
ATOM    506  CZ  PHE    31      30.929  25.644  27.823  1.00  0.00           C  
ATOM    507  HZ  PHE    31      31.172  26.695  27.769  1.00  0.00           H  
ATOM    508  CE2 PHE    31      29.770  25.278  28.581  1.00  0.00           C  
ATOM    509  HE2 PHE    31      29.186  26.012  29.118  1.00  0.00           H  
ATOM    510  CD2 PHE    31      29.387  23.962  28.692  1.00  0.00           C  
ATOM    511  HD2 PHE    31      28.539  23.743  29.323  1.00  0.00           H  
ATOM    512  C   PHE    31      30.583  21.057  30.029  1.00  0.00           C  
ATOM    513  O   PHE    31      29.818  21.173  30.970  1.00  0.00           O  
ATOM    514  N   ILE    32      31.948  21.078  30.186  1.00  0.00           N  
ATOM    515  H   ILE    32      32.463  21.047  29.318  1.00  0.00           H  
ATOM    516  CA  ILE    32      32.695  21.444  31.418  1.00  0.00           C  
ATOM    517  HA  ILE    32      32.133  20.948  32.209  1.00  0.00           H  
ATOM    518  CB  ILE    32      34.189  20.865  31.402  1.00  0.00           C  
ATOM    519  HB  ILE    32      34.508  21.131  30.395  1.00  0.00           H  
ATOM    520  CG2 ILE    32      35.133  21.497  32.432  1.00  0.00           C  
ATOM    521 HG21 ILE    32      36.146  21.102  32.346  1.00  0.00           H  
ATOM    522 HG22 ILE    32      35.164  22.585  32.485  1.00  0.00           H  
ATOM    523 HG23 ILE    32      34.799  21.285  33.447  1.00  0.00           H  
ATOM    524  CG1 ILE    32      34.274  19.316  31.453  1.00  0.00           C  
ATOM    525 HG12 ILE    32      33.865  19.032  32.423  1.00  0.00           H  
ATOM    526 HG13 ILE    32      33.725  18.871  30.623  1.00  0.00           H  
ATOM    527  CD1 ILE    32      35.686  18.802  31.322  1.00  0.00           C  
ATOM    528 HD11 ILE    32      35.650  17.748  31.047  1.00  0.00           H  
ATOM    529 HD12 ILE    32      36.217  19.291  30.505  1.00  0.00           H  
ATOM    530 HD13 ILE    32      36.269  18.947  32.231  1.00  0.00           H  
ATOM    531  C   ILE    32      32.486  22.932  31.756  1.00  0.00           C  
ATOM    532  O   ILE    32      32.187  23.825  30.944  1.00  0.00           O  
ATOM    533  N   LEU    33      32.750  23.301  33.048  1.00  0.00           N  
ATOM    534  H   LEU    33      33.004  22.529  33.649  1.00  0.00           H  
ATOM    535  CA  LEU    33      32.617  24.683  33.560  1.00  0.00           C  
ATOM    536  HA  LEU    33      32.902  25.446  32.836  1.00  0.00           H  
ATOM    537  CB  LEU    33      31.113  24.873  33.927  1.00  0.00           C  
ATOM    538  HB2 LEU    33      30.931  24.053  34.622  1.00  0.00           H  
ATOM    539  HB3 LEU    33      30.915  25.677  34.635  1.00  0.00           H  
ATOM    540  CG  LEU    33      30.016  24.912  32.899  1.00  0.00           C  
ATOM    541  HG  LEU    33      30.133  24.059  32.231  1.00  0.00           H  
ATOM    542  CD1 LEU    33      28.568  24.873  33.418  1.00  0.00           C  
ATOM    543 HD11 LEU    33      28.462  25.573  34.247  1.00  0.00           H  
ATOM    544 HD12 LEU    33      27.884  25.206  32.638  1.00  0.00           H  
ATOM    545 HD13 LEU    33      28.457  23.903  33.903  1.00  0.00           H  
ATOM    546  CD2 LEU    33      30.071  26.215  32.146  1.00  0.00           C  
ATOM    547 HD21 LEU    33      29.808  27.122  32.690  1.00  0.00           H  
ATOM    548 HD22 LEU    33      31.072  26.172  31.716  1.00  0.00           H  
ATOM    549 HD23 LEU    33      29.381  26.213  31.303  1.00  0.00           H  
ATOM    550  C   LEU    33      33.529  25.018  34.778  1.00  0.00           C  
ATOM    551  O   LEU    33      34.218  24.180  35.378  1.00  0.00           O  
ATOM    552  N   ALA    34      33.483  26.275  35.234  1.00  0.00           N  
ATOM    553  H   ALA    34      32.944  26.994  34.772  1.00  0.00           H  
ATOM    554  CA  ALA    34      34.009  26.766  36.468  1.00  0.00           C  
ATOM    555  HA  ALA    34      34.543  26.002  37.033  1.00  0.00           H  
ATOM    556  CB  ALA    34      35.059  27.849  36.100  1.00  0.00           C  
ATOM    557  HB1 ALA    34      34.495  28.676  35.668  1.00  0.00           H  
ATOM    558  HB2 ALA    34      35.653  28.109  36.977  1.00  0.00           H  
ATOM    559  HB3 ALA    34      35.766  27.473  35.362  1.00  0.00           H  
ATOM    560  C   ALA    34      32.870  27.422  37.401  1.00  0.00           C  
ATOM    561  O   ALA    34      31.747  27.744  37.014  1.00  0.00           O  
ATOM    562  N   LEU    35      33.295  27.595  38.695  1.00  0.00           N  
ATOM    563  H   LEU    35      34.182  27.186  38.952  1.00  0.00           H  
ATOM    564  CA  LEU    35      32.379  27.994  39.827  1.00  0.00           C  
ATOM    565  HA  LEU    35      31.527  28.598  39.516  1.00  0.00           H  
ATOM    566  CB  LEU    35      31.816  26.766  40.567  1.00  0.00           C  
ATOM    567  HB2 LEU    35      31.273  26.126  39.872  1.00  0.00           H  
ATOM    568  HB3 LEU    35      32.639  26.081  40.767  1.00  0.00           H  
ATOM    569  CG  LEU    35      30.921  27.095  41.909  1.00  0.00           C  
ATOM    570  HG  LEU    35      31.576  27.458  42.701  1.00  0.00           H  
ATOM    571  CD1 LEU    35      29.832  28.136  41.648  1.00  0.00           C  
ATOM    572 HD11 LEU    35      29.991  29.203  41.805  1.00  0.00           H  
ATOM    573 HD12 LEU    35      29.548  28.116  40.596  1.00  0.00           H  
ATOM    574 HD13 LEU    35      29.022  27.701  42.233  1.00  0.00           H  
ATOM    575  CD2 LEU    35      30.388  25.720  42.401  1.00  0.00           C  
ATOM    576 HD21 LEU    35      31.218  25.163  42.835  1.00  0.00           H  
ATOM    577 HD22 LEU    35      29.739  25.890  43.260  1.00  0.00           H  
ATOM    578 HD23 LEU    35      29.814  25.277  41.588  1.00  0.00           H  
ATOM    579  C   LEU    35      33.140  28.893  40.810  1.00  0.00           C  
ATOM    580  O   LEU    35      34.100  28.429  41.408  1.00  0.00           O  
ATOM    581  N   LYS    36      32.679  30.103  41.139  1.00  0.00           N  
ATOM    582  H   LYS    36      31.860  30.403  40.629  1.00  0.00           H  
ATOM    583  CA  LYS    36      33.149  30.949  42.249  1.00  0.00           C  
ATOM    584  HA  LYS    36      33.985  30.417  42.703  1.00  0.00           H  
ATOM    585  CB  LYS    36      33.782  32.231  41.676  1.00  0.00           C  
ATOM    586  HB2 LYS    36      34.538  32.092  40.904  1.00  0.00           H  
ATOM    587  HB3 LYS    36      32.947  32.690  41.146  1.00  0.00           H  
ATOM    588  CG  LYS    36      34.283  33.205  42.787  1.00  0.00           C  
ATOM    589  HG2 LYS    36      33.452  33.550  43.404  1.00  0.00           H  
ATOM    590  HG3 LYS    36      34.889  32.673  43.520  1.00  0.00           H  
ATOM    591  CD  LYS    36      35.081  34.404  42.230  1.00  0.00           C  
ATOM    592  HD2 LYS    36      34.548  34.894  41.416  1.00  0.00           H  
ATOM    593  HD3 LYS    36      35.012  35.046  43.109  1.00  0.00           H  
ATOM    594  CE  LYS    36      36.538  34.146  41.813  1.00  0.00           C  
ATOM    595  HE2 LYS    36      37.002  33.842  42.752  1.00  0.00           H  
ATOM    596  HE3 LYS    36      36.613  33.388  41.034  1.00  0.00           H  
ATOM    597  NZ  LYS    36      37.187  35.453  41.514  1.00  0.00           N  
ATOM    598  HZ1 LYS    36      38.196  35.438  41.496  1.00  0.00           H  
ATOM    599  HZ2 LYS    36      37.080  35.635  40.526  1.00  0.00           H  
ATOM    600  HZ3 LYS    36      36.804  36.223  42.044  1.00  0.00           H  
ATOM    601  C   LYS    36      32.106  31.149  43.357  1.00  0.00           C  
ATOM    602  O   LYS    36      31.001  31.654  43.071  1.00  0.00           O  
ATOM    603  N   VAL    37      32.488  30.721  44.596  1.00  0.00           N  
ATOM    604  H   VAL    37      33.416  30.347  44.733  1.00  0.00           H  
ATOM    605  CA  VAL    37      31.693  30.821  45.818  1.00  0.00           C  
ATOM    606  HA  VAL    37      30.627  30.918  45.611  1.00  0.00           H  
ATOM    607  CB  VAL    37      31.955  29.483  46.615  1.00  0.00           C  
ATOM    608  HB  VAL    37      33.043  29.478  46.678  1.00  0.00           H  
ATOM    609  CG1 VAL    37      31.383  29.459  48.041  1.00  0.00           C  
ATOM    610 HG11 VAL    37      31.592  30.369  48.602  1.00  0.00           H  
ATOM    611 HG12 VAL    37      30.301  29.511  47.918  1.00  0.00           H  
ATOM    612 HG13 VAL    37      31.737  28.596  48.605  1.00  0.00           H  
ATOM    613  CG2 VAL    37      31.493  28.185  46.001  1.00  0.00           C  
ATOM    614 HG21 VAL    37      32.155  27.832  45.210  1.00  0.00           H  
ATOM    615 HG22 VAL    37      31.202  27.454  46.755  1.00  0.00           H  
ATOM    616 HG23 VAL    37      30.532  28.234  45.490  1.00  0.00           H  
ATOM    617  C   VAL    37      32.217  32.038  46.526  1.00  0.00           C  
ATOM    618  O   VAL    37      33.170  31.925  47.303  1.00  0.00           O  
ATOM    619  N   LEU    38      31.619  33.178  46.384  1.00  0.00           N  
ATOM    620  H   LEU    38      30.808  33.178  45.782  1.00  0.00           H  
ATOM    621  CA  LEU    38      31.837  34.432  47.142  1.00  0.00           C  
ATOM    622  HA  LEU    38      32.860  34.419  47.517  1.00  0.00           H  
ATOM    623  CB  LEU    38      31.385  35.653  46.327  1.00  0.00           C  
ATOM    624  HB2 LEU    38      30.349  35.442  46.064  1.00  0.00           H  
ATOM    625  HB3 LEU    38      31.387  36.505  47.006  1.00  0.00           H  
ATOM    626  CG  LEU    38      32.125  35.991  45.047  1.00  0.00           C  
ATOM    627  HG  LEU    38      32.192  35.082  44.450  1.00  0.00           H  
ATOM    628  CD1 LEU    38      31.525  37.013  44.043  1.00  0.00           C  
ATOM    629 HD11 LEU    38      32.103  36.808  43.142  1.00  0.00           H  
ATOM    630 HD12 LEU    38      30.498  36.676  43.903  1.00  0.00           H  
ATOM    631 HD13 LEU    38      31.570  38.043  44.398  1.00  0.00           H  
ATOM    632  CD2 LEU    38      33.541  36.534  45.273  1.00  0.00           C  
ATOM    633 HD21 LEU    38      34.059  36.746  44.338  1.00  0.00           H  
ATOM    634 HD22 LEU    38      33.576  37.497  45.781  1.00  0.00           H  
ATOM    635 HD23 LEU    38      34.158  35.928  45.937  1.00  0.00           H  
ATOM    636  C   LEU    38      31.083  34.383  48.378  1.00  0.00           C  
ATOM    637  O   LEU    38      29.956  33.841  48.361  1.00  0.00           O  
ATOM    638  N   PHE    39      31.534  35.074  49.372  1.00  0.00           N  
ATOM    639  H   PHE    39      32.303  35.727  49.327  1.00  0.00           H  
ATOM    640  CA  PHE    39      30.844  35.195  50.652  1.00  0.00           C  
ATOM    641  HA  PHE    39      30.010  34.496  50.600  1.00  0.00           H  
ATOM    642  CB  PHE    39      31.861  34.597  51.723  1.00  0.00           C  
ATOM    643  HB2 PHE    39      32.797  35.154  51.736  1.00  0.00           H  
ATOM    644  HB3 PHE    39      31.391  34.751  52.694  1.00  0.00           H  
ATOM    645  CG  PHE    39      32.054  33.072  51.529  1.00  0.00           C  
ATOM    646  CD1 PHE    39      31.359  32.186  52.360  1.00  0.00           C  
ATOM    647  HD1 PHE    39      30.619  32.650  52.995  1.00  0.00           H  
ATOM    648  CE1 PHE    39      31.466  30.789  52.249  1.00  0.00           C  
ATOM    649  HE1 PHE    39      30.825  30.160  52.848  1.00  0.00           H  
ATOM    650  CZ  PHE    39      32.489  30.263  51.422  1.00  0.00           C  
ATOM    651  HZ  PHE    39      32.697  29.203  51.430  1.00  0.00           H  
ATOM    652  CE2 PHE    39      33.296  31.151  50.631  1.00  0.00           C  
ATOM    653  HE2 PHE    39      34.029  30.741  49.952  1.00  0.00           H  
ATOM    654  CD2 PHE    39      33.040  32.546  50.728  1.00  0.00           C  
ATOM    655  HD2 PHE    39      33.616  33.211  50.102  1.00  0.00           H  
ATOM    656  C   PHE    39      30.370  36.605  51.064  1.00  0.00           C  
ATOM    657  O   PHE    39      31.088  37.623  51.076  1.00  0.00           O  
ATOM    658  N   LYS    40      29.080  36.660  51.403  1.00  0.00           N  
ATOM    659  H   LYS    40      28.611  35.768  51.345  1.00  0.00           H  
ATOM    660  CA  LYS    40      28.404  37.956  51.590  1.00  0.00           C  
ATOM    661  HA  LYS    40      28.623  38.655  50.783  1.00  0.00           H  
ATOM    662  CB  LYS    40      26.892  37.668  51.575  1.00  0.00           C  
ATOM    663  HB2 LYS    40      26.745  36.902  52.336  1.00  0.00           H  
ATOM    664  HB3 LYS    40      26.335  38.559  51.865  1.00  0.00           H  
ATOM    665  CG  LYS    40      26.385  37.159  50.187  1.00  0.00           C  
ATOM    666  HG2 LYS    40      26.673  37.943  49.486  1.00  0.00           H  
ATOM    667  HG3 LYS    40      27.013  36.352  49.810  1.00  0.00           H  
ATOM    668  CD  LYS    40      24.795  36.818  50.276  1.00  0.00           C  
ATOM    669  HD2 LYS    40      24.627  35.842  50.733  1.00  0.00           H  
ATOM    670  HD3 LYS    40      24.295  37.502  50.961  1.00  0.00           H  
ATOM    671  CE  LYS    40      24.003  36.825  48.915  1.00  0.00           C  
ATOM    672  HE2 LYS    40      24.207  37.735  48.351  1.00  0.00           H  
ATOM    673  HE3 LYS    40      24.364  35.957  48.363  1.00  0.00           H  
ATOM    674  NZ  LYS    40      22.540  36.757  49.160  1.00  0.00           N  
ATOM    675  HZ1 LYS    40      22.286  37.648  49.563  1.00  0.00           H  
ATOM    676  HZ2 LYS    40      22.038  36.531  48.314  1.00  0.00           H  
ATOM    677  HZ3 LYS    40      22.204  36.120  49.868  1.00  0.00           H  
ATOM    678  C   LYS    40      28.924  38.736  52.828  1.00  0.00           C  
ATOM    679  O   LYS    40      29.116  39.937  52.683  1.00  0.00           O  
ATOM    680  N   ALA    41      29.214  38.122  53.936  1.00  0.00           N  
ATOM    681  H   ALA    41      28.993  37.144  54.052  1.00  0.00           H  
ATOM    682  CA  ALA    41      29.798  38.780  55.068  1.00  0.00           C  
ATOM    683  HA  ALA    41      29.219  39.659  55.354  1.00  0.00           H  
ATOM    684  CB  ALA    41      29.673  37.825  56.297  1.00  0.00           C  
ATOM    685  HB1 ALA    41      28.670  37.506  56.582  1.00  0.00           H  
ATOM    686  HB2 ALA    41      30.252  36.957  55.984  1.00  0.00           H  
ATOM    687  HB3 ALA    41      30.167  38.198  57.195  1.00  0.00           H  
ATOM    688  C   ALA    41      31.321  39.139  54.898  1.00  0.00           C  
ATOM    689  O   ALA    41      31.740  40.087  55.487  1.00  0.00           O  
ATOM    690  N   GLN    42      32.136  38.478  54.021  1.00  0.00           N  
ATOM    691  H   GLN    42      31.774  37.582  53.724  1.00  0.00           H  
ATOM    692  CA  GLN    42      33.423  39.075  53.607  1.00  0.00           C  
ATOM    693  HA  GLN    42      34.054  39.279  54.472  1.00  0.00           H  
ATOM    694  CB  GLN    42      34.143  38.043  52.782  1.00  0.00           C  
ATOM    695  HB2 GLN    42      33.470  37.904  51.936  1.00  0.00           H  
ATOM    696  HB3 GLN    42      35.005  38.527  52.322  1.00  0.00           H  
ATOM    697  CG  GLN    42      34.518  36.819  53.646  1.00  0.00           C  
ATOM    698  HG2 GLN    42      33.783  36.520  54.393  1.00  0.00           H  
ATOM    699  HG3 GLN    42      34.754  35.937  53.051  1.00  0.00           H  
ATOM    700  CD  GLN    42      35.714  37.140  54.523  1.00  0.00           C  
ATOM    701  OE1 GLN    42      35.545  37.583  55.660  1.00  0.00           O  
ATOM    702  NE2 GLN    42      36.933  37.011  54.150  1.00  0.00           N  
ATOM    703 HE21 GLN    42      37.664  37.177  54.827  1.00  0.00           H  
ATOM    704 HE22 GLN    42      37.118  36.769  53.187  1.00  0.00           H  
ATOM    705  C   GLN    42      33.249  40.407  52.814  1.00  0.00           C  
ATOM    706  O   GLN    42      33.905  41.406  53.056  1.00  0.00           O  
ATOM    707  N   LEU    43      32.395  40.342  51.747  1.00  0.00           N  
ATOM    708  H   LEU    43      31.839  39.504  51.654  1.00  0.00           H  
ATOM    709  CA  LEU    43      32.174  41.568  50.945  1.00  0.00           C  
ATOM    710  HA  LEU    43      33.088  41.854  50.425  1.00  0.00           H  
ATOM    711  CB  LEU    43      31.021  41.291  49.879  1.00  0.00           C  
ATOM    712  HB2 LEU    43      30.111  40.957  50.378  1.00  0.00           H  
ATOM    713  HB3 LEU    43      30.932  42.233  49.338  1.00  0.00           H  
ATOM    714  CG  LEU    43      31.544  40.235  48.837  1.00  0.00           C  
ATOM    715  HG  LEU    43      32.009  39.366  49.304  1.00  0.00           H  
ATOM    716  CD1 LEU    43      30.276  39.722  48.086  1.00  0.00           C  
ATOM    717 HD11 LEU    43      29.650  39.073  48.699  1.00  0.00           H  
ATOM    718 HD12 LEU    43      29.724  40.596  47.740  1.00  0.00           H  
ATOM    719 HD13 LEU    43      30.574  39.101  47.242  1.00  0.00           H  
ATOM    720  CD2 LEU    43      32.582  40.795  47.852  1.00  0.00           C  
ATOM    721 HD21 LEU    43      33.504  40.951  48.413  1.00  0.00           H  
ATOM    722 HD22 LEU    43      32.840  40.217  46.964  1.00  0.00           H  
ATOM    723 HD23 LEU    43      32.380  41.847  47.650  1.00  0.00           H  
ATOM    724  C   LEU    43      31.625  42.734  51.807  1.00  0.00           C  
ATOM    725  O   LEU    43      32.048  43.811  51.574  1.00  0.00           O  
ATOM    726  N   GLU    44      30.822  42.472  52.844  1.00  0.00           N  
ATOM    727  H   GLU    44      30.589  41.498  52.974  1.00  0.00           H  
ATOM    728  CA  GLU    44      30.448  43.527  53.898  1.00  0.00           C  
ATOM    729  HA  GLU    44      29.985  44.286  53.269  1.00  0.00           H  
ATOM    730  CB  GLU    44      29.527  42.866  54.929  1.00  0.00           C  
ATOM    731  HB2 GLU    44      28.681  42.434  54.395  1.00  0.00           H  
ATOM    732  HB3 GLU    44      30.002  41.976  55.342  1.00  0.00           H  
ATOM    733  CG  GLU    44      28.952  43.801  56.018  1.00  0.00           C  
ATOM    734  HG2 GLU    44      28.374  43.258  56.765  1.00  0.00           H  
ATOM    735  HG3 GLU    44      29.793  44.156  56.614  1.00  0.00           H  
ATOM    736  CD  GLU    44      28.357  45.105  55.539  1.00  0.00           C  
ATOM    737  OE1 GLU    44      28.257  46.090  56.234  1.00  0.00           O  
ATOM    738  OE2 GLU    44      27.816  45.126  54.437  1.00  0.00           O  
ATOM    739  C   GLU    44      31.694  44.189  54.552  1.00  0.00           C  
ATOM    740  O   GLU    44      31.796  45.404  54.835  1.00  0.00           O  
ATOM    741  N   LYS    45      32.834  43.433  54.809  1.00  0.00           N  
ATOM    742  H   LYS    45      32.735  42.449  54.603  1.00  0.00           H  
ATOM    743  CA  LYS    45      33.960  43.911  55.576  1.00  0.00           C  
ATOM    744  HA  LYS    45      33.597  44.394  56.483  1.00  0.00           H  
ATOM    745  CB  LYS    45      34.803  42.672  55.906  1.00  0.00           C  
ATOM    746  HB2 LYS    45      34.038  41.951  56.191  1.00  0.00           H  
ATOM    747  HB3 LYS    45      35.308  42.275  55.025  1.00  0.00           H  
ATOM    748  CG  LYS    45      35.703  42.790  57.125  1.00  0.00           C  
ATOM    749  HG2 LYS    45      36.644  43.174  56.731  1.00  0.00           H  
ATOM    750  HG3 LYS    45      35.285  43.406  57.920  1.00  0.00           H  
ATOM    751  CD  LYS    45      36.120  41.499  57.762  1.00  0.00           C  
ATOM    752  HD2 LYS    45      36.899  41.718  58.492  1.00  0.00           H  
ATOM    753  HD3 LYS    45      35.361  40.943  58.313  1.00  0.00           H  
ATOM    754  CE  LYS    45      36.496  40.329  56.774  1.00  0.00           C  
ATOM    755  HE2 LYS    45      35.640  40.071  56.151  1.00  0.00           H  
ATOM    756  HE3 LYS    45      37.233  40.764  56.098  1.00  0.00           H  
ATOM    757  NZ  LYS    45      36.914  39.150  57.577  1.00  0.00           N  
ATOM    758  HZ1 LYS    45      37.777  39.308  58.077  1.00  0.00           H  
ATOM    759  HZ2 LYS    45      36.201  38.770  58.183  1.00  0.00           H  
ATOM    760  HZ3 LYS    45      37.119  38.289  57.092  1.00  0.00           H  
ATOM    761  C   LYS    45      34.898  44.905  54.807  1.00  0.00           C  
ATOM    762  O   LYS    45      35.837  45.471  55.348  1.00  0.00           O  
ATOM    763  N   ALA    46      34.641  45.049  53.507  1.00  0.00           N  
ATOM    764  H   ALA    46      34.052  44.281  53.220  1.00  0.00           H  
ATOM    765  CA  ALA    46      35.156  46.041  52.517  1.00  0.00           C  
ATOM    766  HA  ALA    46      35.844  46.666  53.086  1.00  0.00           H  
ATOM    767  CB  ALA    46      35.899  45.244  51.412  1.00  0.00           C  
ATOM    768  HB1 ALA    46      36.731  44.676  51.828  1.00  0.00           H  
ATOM    769  HB2 ALA    46      35.298  44.424  51.020  1.00  0.00           H  
ATOM    770  HB3 ALA    46      36.180  45.875  50.568  1.00  0.00           H  
ATOM    771  C   ALA    46      34.121  47.016  51.901  1.00  0.00           C  
ATOM    772  O   ALA    46      34.372  47.854  50.964  1.00  0.00           O  
ATOM    773  N   GLY    47      32.868  46.877  52.395  1.00  0.00           N  
ATOM    774  H   GLY    47      32.675  46.211  53.130  1.00  0.00           H  
ATOM    775  CA  GLY    47      31.783  47.765  52.029  1.00  0.00           C  
ATOM    776  HA2 GLY    47      30.956  47.809  52.737  1.00  0.00           H  
ATOM    777  HA3 GLY    47      32.191  48.775  52.055  1.00  0.00           H  
ATOM    778  C   GLY    47      31.252  47.590  50.607  1.00  0.00           C  
ATOM    779  O   GLY    47      31.124  48.585  49.872  1.00  0.00           O  
ATOM    780  N   VAL    48      31.113  46.343  50.111  1.00  0.00           N  
ATOM    781  H   VAL    48      31.236  45.526  50.693  1.00  0.00           H  
ATOM    782  CA  VAL    48      30.834  46.145  48.684  1.00  0.00           C  
ATOM    783  HA  VAL    48      30.409  47.050  48.248  1.00  0.00           H  
ATOM    784  CB  VAL    48      32.123  45.892  47.886  1.00  0.00           C  
ATOM    785  HB  VAL    48      31.848  45.725  46.845  1.00  0.00           H  
ATOM    786  CG1 VAL    48      32.874  47.248  47.753  1.00  0.00           C  
ATOM    787 HG11 VAL    48      33.303  47.739  48.627  1.00  0.00           H  
ATOM    788 HG12 VAL    48      33.699  47.085  47.060  1.00  0.00           H  
ATOM    789 HG13 VAL    48      32.268  48.056  47.345  1.00  0.00           H  
ATOM    790  CG2 VAL    48      33.049  44.756  48.320  1.00  0.00           C  
ATOM    791 HG21 VAL    48      32.471  43.832  48.305  1.00  0.00           H  
ATOM    792 HG22 VAL    48      33.867  44.713  47.601  1.00  0.00           H  
ATOM    793 HG23 VAL    48      33.522  44.888  49.293  1.00  0.00           H  
ATOM    794  C   VAL    48      29.896  45.010  48.402  1.00  0.00           C  
ATOM    795  O   VAL    48      29.754  44.611  47.201  1.00  0.00           O  
ATOM    796  N   GLU    49      29.248  44.457  49.391  1.00  0.00           N  
ATOM    797  H   GLU    49      29.353  44.806  50.333  1.00  0.00           H  
ATOM    798  CA  GLU    49      28.241  43.445  49.159  1.00  0.00           C  
ATOM    799  HA  GLU    49      28.816  42.571  48.857  1.00  0.00           H  
ATOM    800  CB  GLU    49      27.662  42.846  50.426  1.00  0.00           C  
ATOM    801  HB2 GLU    49      28.476  42.452  51.033  1.00  0.00           H  
ATOM    802  HB3 GLU    49      27.197  43.598  51.065  1.00  0.00           H  
ATOM    803  CG  GLU    49      26.739  41.612  50.198  1.00  0.00           C  
ATOM    804  HG2 GLU    49      27.206  40.853  49.571  1.00  0.00           H  
ATOM    805  HG3 GLU    49      26.685  41.025  51.116  1.00  0.00           H  
ATOM    806  CD  GLU    49      25.314  41.931  49.881  1.00  0.00           C  
ATOM    807  OE1 GLU    49      24.599  40.938  49.609  1.00  0.00           O  
ATOM    808  OE2 GLU    49      24.887  43.109  50.002  1.00  0.00           O  
ATOM    809  C   GLU    49      27.124  43.753  48.122  1.00  0.00           C  
ATOM    810  O   GLU    49      26.885  42.980  47.216  1.00  0.00           O  
ATOM    811  N   HIE    50      26.607  44.963  48.127  1.00  0.00           N  
ATOM    812  H   HIE    50      27.046  45.659  48.713  1.00  0.00           H  
ATOM    813  CA  HIE    50      25.712  45.560  47.089  1.00  0.00           C  
ATOM    814  HA  HIE    50      24.719  45.123  46.982  1.00  0.00           H  
ATOM    815  CB  HIE    50      25.369  46.942  47.484  1.00  0.00           C  
ATOM    816  HB2 HIE    50      24.689  47.312  46.717  1.00  0.00           H  
ATOM    817  HB3 HIE    50      24.890  47.084  48.453  1.00  0.00           H  
ATOM    818  CG  HIE    50      26.473  47.961  47.537  1.00  0.00           C  
ATOM    819  ND1 HIE    50      27.701  47.896  48.180  1.00  0.00           N  
ATOM    820  CE1 HIE    50      28.476  48.866  47.702  1.00  0.00           C  
ATOM    821  HE1 HIE    50      29.532  49.083  47.754  1.00  0.00           H  
ATOM    822  NE2 HIE    50      27.681  49.679  46.939  1.00  0.00           N  
ATOM    823  HE2 HIE    50      27.974  50.562  46.546  1.00  0.00           H  
ATOM    824  CD2 HIE    50      26.398  49.135  46.867  1.00  0.00           C  
ATOM    825  HD2 HIE    50      25.508  49.506  46.380  1.00  0.00           H  
ATOM    826  C   HIE    50      26.328  45.703  45.687  1.00  0.00           C  
ATOM    827  O   HIE    50      25.636  45.735  44.700  1.00  0.00           O  
ATOM    828  N   GLN    51      27.627  45.849  45.581  1.00  0.00           N  
ATOM    829  H   GLN    51      28.203  45.795  46.409  1.00  0.00           H  
ATOM    830  CA  GLN    51      28.254  46.244  44.331  1.00  0.00           C  
ATOM    831  HA  GLN    51      27.712  47.091  43.911  1.00  0.00           H  
ATOM    832  CB  GLN    51      29.702  46.695  44.685  1.00  0.00           C  
ATOM    833  HB2 GLN    51      29.636  47.326  45.571  1.00  0.00           H  
ATOM    834  HB3 GLN    51      30.289  45.798  44.883  1.00  0.00           H  
ATOM    835  CG  GLN    51      30.344  47.484  43.513  1.00  0.00           C  
ATOM    836  HG2 GLN    51      31.420  47.584  43.654  1.00  0.00           H  
ATOM    837  HG3 GLN    51      30.106  46.908  42.618  1.00  0.00           H  
ATOM    838  CD  GLN    51      29.777  48.826  43.235  1.00  0.00           C  
ATOM    839  OE1 GLN    51      28.851  49.042  42.504  1.00  0.00           O  
ATOM    840  NE2 GLN    51      30.228  49.891  43.853  1.00  0.00           N  
ATOM    841 HE21 GLN    51      29.627  50.701  43.885  1.00  0.00           H  
ATOM    842 HE22 GLN    51      31.053  49.925  44.435  1.00  0.00           H  
ATOM    843  C   GLN    51      28.179  45.018  43.430  1.00  0.00           C  
ATOM    844  O   GLN    51      28.130  45.122  42.258  1.00  0.00           O  
ATOM    845  N   LEU    52      28.067  43.796  43.987  1.00  0.00           N  
ATOM    846  H   LEU    52      28.145  43.790  44.994  1.00  0.00           H  
ATOM    847  CA  LEU    52      27.757  42.534  43.259  1.00  0.00           C  
ATOM    848  HA  LEU    52      28.243  42.561  42.284  1.00  0.00           H  
ATOM    849  CB  LEU    52      28.224  41.336  44.123  1.00  0.00           C  
ATOM    850  HB2 LEU    52      29.250  41.526  44.437  1.00  0.00           H  
ATOM    851  HB3 LEU    52      27.656  41.462  45.045  1.00  0.00           H  
ATOM    852  CG  LEU    52      28.180  39.850  43.460  1.00  0.00           C  
ATOM    853  HG  LEU    52      27.147  39.614  43.203  1.00  0.00           H  
ATOM    854  CD1 LEU    52      29.029  39.620  42.191  1.00  0.00           C  
ATOM    855 HD11 LEU    52      28.554  39.981  41.279  1.00  0.00           H  
ATOM    856 HD12 LEU    52      29.981  40.126  42.352  1.00  0.00           H  
ATOM    857 HD13 LEU    52      29.195  38.546  42.103  1.00  0.00           H  
ATOM    858  CD2 LEU    52      28.569  38.838  44.540  1.00  0.00           C  
ATOM    859 HD21 LEU    52      27.942  38.979  45.420  1.00  0.00           H  
ATOM    860 HD22 LEU    52      28.491  37.788  44.258  1.00  0.00           H  
ATOM    861 HD23 LEU    52      29.542  39.035  44.989  1.00  0.00           H  
ATOM    862  C   LEU    52      26.277  42.417  42.735  1.00  0.00           C  
ATOM    863  O   LEU    52      25.992  42.023  41.623  1.00  0.00           O  
ATOM    864  N   ARG    53      25.281  42.891  43.495  1.00  0.00           N  
ATOM    865  H   ARG    53      25.500  43.076  44.463  1.00  0.00           H  
ATOM    866  CA  ARG    53      23.854  42.990  43.155  1.00  0.00           C  
ATOM    867  HA  ARG    53      23.624  42.018  42.717  1.00  0.00           H  
ATOM    868  CB  ARG    53      22.888  43.188  44.390  1.00  0.00           C  
ATOM    869  HB2 ARG    53      23.171  44.028  45.024  1.00  0.00           H  
ATOM    870  HB3 ARG    53      21.919  43.456  43.969  1.00  0.00           H  
ATOM    871  CG  ARG    53      22.814  41.930  45.207  1.00  0.00           C  
ATOM    872  HG2 ARG    53      22.112  41.233  44.750  1.00  0.00           H  
ATOM    873  HG3 ARG    53      23.780  41.452  45.365  1.00  0.00           H  
ATOM    874  CD  ARG    53      22.165  42.004  46.579  1.00  0.00           C  
ATOM    875  HD2 ARG    53      21.110  42.246  46.452  1.00  0.00           H  
ATOM    876  HD3 ARG    53      22.164  41.010  47.026  1.00  0.00           H  
ATOM    877  NE  ARG    53      22.810  42.955  47.542  1.00  0.00           N  
ATOM    878  HE  ARG    53      23.483  42.597  48.204  1.00  0.00           H  
ATOM    879  CZ  ARG    53      22.462  44.166  47.815  1.00  0.00           C  
ATOM    880  NH1 ARG    53      21.510  44.865  47.223  1.00  0.00           N  
ATOM    881 HH11 ARG    53      20.776  44.447  46.668  1.00  0.00           H  
ATOM    882 HH12 ARG    53      21.162  45.659  47.741  1.00  0.00           H  
ATOM    883  NH2 ARG    53      23.074  44.755  48.797  1.00  0.00           N  
ATOM    884 HH21 ARG    53      23.801  44.311  49.340  1.00  0.00           H  
ATOM    885 HH22 ARG    53      22.737  45.675  49.042  1.00  0.00           H  
ATOM    886  C   ARG    53      23.617  43.992  41.955  1.00  0.00           C  
ATOM    887  O   ARG    53      22.751  43.691  41.149  1.00  0.00           O  
ATOM    888  N   ARG    54      24.365  45.055  41.864  1.00  0.00           N  
ATOM    889  H   ARG    54      25.043  45.245  42.589  1.00  0.00           H  
ATOM    890  CA  ARG    54      24.328  45.955  40.586  1.00  0.00           C  
ATOM    891  HA  ARG    54      23.333  45.930  40.142  1.00  0.00           H  
ATOM    892  CB  ARG    54      24.646  47.334  41.001  1.00  0.00           C  
ATOM    893  HB2 ARG    54      23.804  47.720  41.575  1.00  0.00           H  
ATOM    894  HB3 ARG    54      25.566  47.295  41.586  1.00  0.00           H  
ATOM    895  CG  ARG    54      24.892  48.397  39.892  1.00  0.00           C  
ATOM    896  HG2 ARG    54      25.099  49.393  40.284  1.00  0.00           H  
ATOM    897  HG3 ARG    54      25.745  48.046  39.310  1.00  0.00           H  
ATOM    898  CD  ARG    54      23.659  48.402  39.005  1.00  0.00           C  
ATOM    899  HD2 ARG    54      23.403  47.384  38.712  1.00  0.00           H  
ATOM    900  HD3 ARG    54      22.834  48.833  39.574  1.00  0.00           H  
ATOM    901  NE  ARG    54      23.917  49.298  37.770  1.00  0.00           N  
ATOM    902  HE  ARG    54      24.711  49.916  37.845  1.00  0.00           H  
ATOM    903  CZ  ARG    54      23.320  49.254  36.583  1.00  0.00           C  
ATOM    904  NH1 ARG    54      22.279  48.511  36.346  1.00  0.00           N  
ATOM    905 HH11 ARG    54      21.870  47.989  37.108  1.00  0.00           H  
ATOM    906 HH12 ARG    54      21.943  48.408  35.400  1.00  0.00           H  
ATOM    907  NH2 ARG    54      23.813  49.834  35.520  1.00  0.00           N  
ATOM    908 HH21 ARG    54      24.533  50.530  35.653  1.00  0.00           H  
ATOM    909 HH22 ARG    54      23.290  49.995  34.671  1.00  0.00           H  
ATOM    910  C   ARG    54      25.231  45.313  39.564  1.00  0.00           C  
ATOM    911  O   ARG    54      25.009  45.388  38.367  1.00  0.00           O  
ATOM    912  N   GLU    55      26.272  44.542  39.941  1.00  0.00           N  
ATOM    913  H   GLU    55      26.635  44.580  40.882  1.00  0.00           H  
ATOM    914  CA  GLU    55      27.100  43.782  38.928  1.00  0.00           C  
ATOM    915  HA  GLU    55      27.470  44.535  38.232  1.00  0.00           H  
ATOM    916  CB  GLU    55      28.343  43.095  39.554  1.00  0.00           C  
ATOM    917  HB2 GLU    55      28.935  43.840  40.086  1.00  0.00           H  
ATOM    918  HB3 GLU    55      28.082  42.178  40.082  1.00  0.00           H  
ATOM    919  CG  GLU    55      29.335  42.491  38.545  1.00  0.00           C  
ATOM    920  HG2 GLU    55      30.149  42.133  39.176  1.00  0.00           H  
ATOM    921  HG3 GLU    55      28.975  41.644  37.962  1.00  0.00           H  
ATOM    922  CD  GLU    55      29.997  43.525  37.567  1.00  0.00           C  
ATOM    923  OE1 GLU    55      30.518  43.115  36.492  1.00  0.00           O  
ATOM    924  OE2 GLU    55      29.940  44.695  37.948  1.00  0.00           O  
ATOM    925  C   GLU    55      26.322  42.778  38.071  1.00  0.00           C  
ATOM    926  O   GLU    55      26.490  42.730  36.861  1.00  0.00           O  
ATOM    927  N   VAL    56      25.421  41.985  38.703  1.00  0.00           N  
ATOM    928  H   VAL    56      25.601  41.712  39.658  1.00  0.00           H  
ATOM    929  CA  VAL    56      24.574  41.001  37.958  1.00  0.00           C  
ATOM    930  HA  VAL    56      25.177  40.644  37.123  1.00  0.00           H  
ATOM    931  CB  VAL    56      24.314  39.845  38.925  1.00  0.00           C  
ATOM    932  HB  VAL    56      23.783  39.043  38.413  1.00  0.00           H  
ATOM    933  CG1 VAL    56      25.690  39.312  39.346  1.00  0.00           C  
ATOM    934 HG11 VAL    56      26.069  39.862  40.207  1.00  0.00           H  
ATOM    935 HG12 VAL    56      25.729  38.272  39.668  1.00  0.00           H  
ATOM    936 HG13 VAL    56      26.276  39.385  38.430  1.00  0.00           H  
ATOM    937  CG2 VAL    56      23.330  40.214  40.046  1.00  0.00           C  
ATOM    938 HG21 VAL    56      22.807  39.316  40.378  1.00  0.00           H  
ATOM    939 HG22 VAL    56      23.849  40.673  40.887  1.00  0.00           H  
ATOM    940 HG23 VAL    56      22.553  40.893  39.695  1.00  0.00           H  
ATOM    941  C   VAL    56      23.421  41.674  37.239  1.00  0.00           C  
ATOM    942  O   VAL    56      22.773  41.112  36.315  1.00  0.00           O  
ATOM    943  N   GLU    57      23.135  42.997  37.507  1.00  0.00           N  
ATOM    944  H   GLU    57      23.591  43.482  38.267  1.00  0.00           H  
ATOM    945  CA  GLU    57      22.394  43.845  36.610  1.00  0.00           C  
ATOM    946  HA  GLU    57      21.551  43.291  36.196  1.00  0.00           H  
ATOM    947  CB  GLU    57      21.655  44.949  37.355  1.00  0.00           C  
ATOM    948  HB2 GLU    57      22.335  45.747  37.653  1.00  0.00           H  
ATOM    949  HB3 GLU    57      21.053  45.438  36.589  1.00  0.00           H  
ATOM    950  CG  GLU    57      20.753  44.511  38.612  1.00  0.00           C  
ATOM    951  HG2 GLU    57      21.342  44.338  39.513  1.00  0.00           H  
ATOM    952  HG3 GLU    57      20.134  45.358  38.908  1.00  0.00           H  
ATOM    953  CD  GLU    57      19.897  43.246  38.292  1.00  0.00           C  
ATOM    954  OE1 GLU    57      19.730  42.417  39.208  1.00  0.00           O  
ATOM    955  OE2 GLU    57      19.464  42.985  37.145  1.00  0.00           O  
ATOM    956  C   GLU    57      23.236  44.414  35.535  1.00  0.00           C  
ATOM    957  O   GLU    57      22.781  44.376  34.396  1.00  0.00           O  
ATOM    958  N   ILE    58      24.548  44.687  35.676  1.00  0.00           N  
ATOM    959  H   ILE    58      24.888  44.556  36.618  1.00  0.00           H  
ATOM    960  CA  ILE    58      25.415  45.194  34.644  1.00  0.00           C  
ATOM    961  HA  ILE    58      24.843  46.003  34.190  1.00  0.00           H  
ATOM    962  CB  ILE    58      26.689  45.837  35.241  1.00  0.00           C  
ATOM    963  HB  ILE    58      27.107  45.272  36.074  1.00  0.00           H  
ATOM    964  CG2 ILE    58      27.832  45.798  34.156  1.00  0.00           C  
ATOM    965 HG21 ILE    58      27.458  46.331  33.282  1.00  0.00           H  
ATOM    966 HG22 ILE    58      28.794  46.167  34.511  1.00  0.00           H  
ATOM    967 HG23 ILE    58      28.071  44.766  33.900  1.00  0.00           H  
ATOM    968  CG1 ILE    58      26.356  47.239  35.815  1.00  0.00           C  
ATOM    969 HG12 ILE    58      26.337  48.016  35.051  1.00  0.00           H  
ATOM    970 HG13 ILE    58      25.365  47.094  36.246  1.00  0.00           H  
ATOM    971  CD1 ILE    58      27.292  47.828  36.820  1.00  0.00           C  
ATOM    972 HD11 ILE    58      27.465  47.176  37.676  1.00  0.00           H  
ATOM    973 HD12 ILE    58      28.211  47.913  36.241  1.00  0.00           H  
ATOM    974 HD13 ILE    58      26.958  48.810  37.156  1.00  0.00           H  
ATOM    975  C   ILE    58      25.643  44.119  33.649  1.00  0.00           C  
ATOM    976  O   ILE    58      25.352  44.350  32.444  1.00  0.00           O  
ATOM    977  N   GLN    59      25.894  42.892  34.077  1.00  0.00           N  
ATOM    978  H   GLN    59      26.069  42.835  35.070  1.00  0.00           H  
ATOM    979  CA  GLN    59      26.008  41.672  33.270  1.00  0.00           C  
ATOM    980  HA  GLN    59      26.649  41.868  32.411  1.00  0.00           H  
ATOM    981  CB  GLN    59      26.829  40.616  34.182  1.00  0.00           C  
ATOM    982  HB2 GLN    59      26.247  40.311  35.052  1.00  0.00           H  
ATOM    983  HB3 GLN    59      26.984  39.762  33.523  1.00  0.00           H  
ATOM    984  CG  GLN    59      28.248  41.047  34.672  1.00  0.00           C  
ATOM    985  HG2 GLN    59      28.210  42.003  35.194  1.00  0.00           H  
ATOM    986  HG3 GLN    59      28.601  40.343  35.426  1.00  0.00           H  
ATOM    987  CD  GLN    59      29.210  41.296  33.487  1.00  0.00           C  
ATOM    988  OE1 GLN    59      29.202  40.623  32.429  1.00  0.00           O  
ATOM    989  NE2 GLN    59      30.114  42.212  33.679  1.00  0.00           N  
ATOM    990 HE21 GLN    59      30.928  42.069  33.098  1.00  0.00           H  
ATOM    991 HE22 GLN    59      30.017  42.886  34.425  1.00  0.00           H  
ATOM    992  C   GLN    59      24.638  41.223  32.734  1.00  0.00           C  
ATOM    993  O   GLN    59      24.586  40.311  31.864  1.00  0.00           O  
ATOM    994  N   SER    60      23.587  41.933  33.048  1.00  0.00           N  
ATOM    995  H   SER    60      23.592  42.814  33.542  1.00  0.00           H  
ATOM    996  CA  SER    60      22.303  41.794  32.339  1.00  0.00           C  
ATOM    997  HA  SER    60      22.333  40.739  32.066  1.00  0.00           H  
ATOM    998  CB  SER    60      21.195  41.687  33.371  1.00  0.00           C  
ATOM    999  HB2 SER    60      21.172  42.635  33.907  1.00  0.00           H  
ATOM   1000  HB3 SER    60      20.240  41.550  32.862  1.00  0.00           H  
ATOM   1001  OG  SER    60      21.369  40.542  34.166  1.00  0.00           O  
ATOM   1002  HG  SER    60      21.913  40.855  34.893  1.00  0.00           H  
ATOM   1003  C   SER    60      22.068  42.770  31.276  1.00  0.00           C  
ATOM   1004  O   SER    60      20.983  42.772  30.703  1.00  0.00           O  
ATOM   1005  N   HIE    61      22.871  43.777  30.993  1.00  0.00           N  
ATOM   1006  H   HIE    61      23.624  43.980  31.634  1.00  0.00           H  
ATOM   1007  CA  HIE    61      22.812  44.611  29.764  1.00  0.00           C  
ATOM   1008  HA  HIE    61      22.030  44.202  29.125  1.00  0.00           H  
ATOM   1009  CB  HIE    61      22.463  46.065  30.140  1.00  0.00           C  
ATOM   1010  HB2 HIE    61      22.080  46.572  29.254  1.00  0.00           H  
ATOM   1011  HB3 HIE    61      21.638  46.185  30.842  1.00  0.00           H  
ATOM   1012  CG  HIE    61      23.543  46.863  30.704  1.00  0.00           C  
ATOM   1013  ND1 HIE    61      24.497  47.517  29.999  1.00  0.00           N  
ATOM   1014  CE1 HIE    61      25.216  48.268  30.852  1.00  0.00           C  
ATOM   1015  HE1 HIE    61      26.064  48.918  30.694  1.00  0.00           H  
ATOM   1016  NE2 HIE    61      24.647  48.080  32.058  1.00  0.00           N  
ATOM   1017  HE2 HIE    61      24.834  48.549  32.933  1.00  0.00           H  
ATOM   1018  CD2 HIE    61      23.578  47.182  31.998  1.00  0.00           C  
ATOM   1019  HD2 HIE    61      22.958  46.782  32.786  1.00  0.00           H  
ATOM   1020  C   HIE    61      24.103  44.511  28.970  1.00  0.00           C  
ATOM   1021  O   HIE    61      24.168  44.762  27.765  1.00  0.00           O  
ATOM   1022  N   LEU    62      25.281  44.195  29.599  1.00  0.00           N  
ATOM   1023  H   LEU    62      25.270  44.211  30.609  1.00  0.00           H  
ATOM   1024  CA  LEU    62      26.546  43.943  28.855  1.00  0.00           C  
ATOM   1025  HA  LEU    62      26.594  44.804  28.189  1.00  0.00           H  
ATOM   1026  CB  LEU    62      27.762  44.065  29.814  1.00  0.00           C  
ATOM   1027  HB2 LEU    62      27.691  43.394  30.670  1.00  0.00           H  
ATOM   1028  HB3 LEU    62      28.727  43.860  29.350  1.00  0.00           H  
ATOM   1029  CG  LEU    62      27.921  45.526  30.398  1.00  0.00           C  
ATOM   1030  HG  LEU    62      27.152  45.790  31.124  1.00  0.00           H  
ATOM   1031  CD1 LEU    62      29.267  45.543  31.155  1.00  0.00           C  
ATOM   1032 HD11 LEU    62      29.274  44.679  31.819  1.00  0.00           H  
ATOM   1033 HD12 LEU    62      30.015  45.414  30.373  1.00  0.00           H  
ATOM   1034 HD13 LEU    62      29.372  46.443  31.761  1.00  0.00           H  
ATOM   1035  CD2 LEU    62      28.003  46.707  29.386  1.00  0.00           C  
ATOM   1036 HD21 LEU    62      27.019  46.990  29.014  1.00  0.00           H  
ATOM   1037 HD22 LEU    62      28.562  47.530  29.832  1.00  0.00           H  
ATOM   1038 HD23 LEU    62      28.667  46.448  28.561  1.00  0.00           H  
ATOM   1039  C   LEU    62      26.605  42.660  28.012  1.00  0.00           C  
ATOM   1040  O   LEU    62      26.418  41.545  28.567  1.00  0.00           O  
ATOM   1041  N   ARG    63      26.957  42.777  26.697  1.00  0.00           N  
ATOM   1042  H   ARG    63      27.289  43.658  26.331  1.00  0.00           H  
ATOM   1043  CA  ARG    63      27.167  41.561  25.878  1.00  0.00           C  
ATOM   1044  HA  ARG    63      27.621  40.738  26.430  1.00  0.00           H  
ATOM   1045  CB  ARG    63      25.864  40.967  25.225  1.00  0.00           C  
ATOM   1046  HB2 ARG    63      26.166  40.363  24.369  1.00  0.00           H  
ATOM   1047  HB3 ARG    63      25.296  40.373  25.942  1.00  0.00           H  
ATOM   1048  CG  ARG    63      24.830  41.969  24.693  1.00  0.00           C  
ATOM   1049  HG2 ARG    63      24.344  42.452  25.541  1.00  0.00           H  
ATOM   1050  HG3 ARG    63      25.317  42.797  24.178  1.00  0.00           H  
ATOM   1051  CD  ARG    63      23.876  41.225  23.781  1.00  0.00           C  
ATOM   1052  HD2 ARG    63      24.435  40.849  22.925  1.00  0.00           H  
ATOM   1053  HD3 ARG    63      23.404  40.402  24.317  1.00  0.00           H  
ATOM   1054  NE  ARG    63      22.766  42.043  23.281  1.00  0.00           N  
ATOM   1055  HE  ARG    63      23.060  42.999  23.136  1.00  0.00           H  
ATOM   1056  CZ  ARG    63      21.539  41.624  23.174  1.00  0.00           C  
ATOM   1057  NH1 ARG    63      21.258  40.350  23.010  1.00  0.00           N  
ATOM   1058 HH11 ARG    63      22.006  39.692  22.846  1.00  0.00           H  
ATOM   1059 HH12 ARG    63      20.295  40.047  23.044  1.00  0.00           H  
ATOM   1060  NH2 ARG    63      20.613  42.493  23.050  1.00  0.00           N  
ATOM   1061 HH21 ARG    63      20.805  43.477  23.176  1.00  0.00           H  
ATOM   1062 HH22 ARG    63      19.740  42.144  22.681  1.00  0.00           H  
ATOM   1063  C   ARG    63      28.229  42.044  24.897  1.00  0.00           C  
ATOM   1064  O   ARG    63      27.995  42.918  23.997  1.00  0.00           O  
ATOM   1065  N   HIE    64      29.377  41.362  24.976  1.00  0.00           N  
ATOM   1066  H   HIE    64      29.541  40.672  25.695  1.00  0.00           H  
ATOM   1067  CA  HIE    64      30.565  41.546  24.184  1.00  0.00           C  
ATOM   1068  HA  HIE    64      30.255  41.818  23.175  1.00  0.00           H  
ATOM   1069  CB  HIE    64      31.328  42.690  24.753  1.00  0.00           C  
ATOM   1070  HB2 HIE    64      30.724  43.597  24.726  1.00  0.00           H  
ATOM   1071  HB3 HIE    64      31.547  42.685  25.821  1.00  0.00           H  
ATOM   1072  CG  HIE    64      32.611  43.027  24.021  1.00  0.00           C  
ATOM   1073  ND1 HIE    64      33.867  42.459  24.299  1.00  0.00           N  
ATOM   1074  CE1 HIE    64      34.720  43.085  23.421  1.00  0.00           C  
ATOM   1075  HE1 HIE    64      35.788  42.931  23.473  1.00  0.00           H  
ATOM   1076  NE2 HIE    64      34.073  43.996  22.676  1.00  0.00           N  
ATOM   1077  HE2 HIE    64      34.480  44.741  22.129  1.00  0.00           H  
ATOM   1078  CD2 HIE    64      32.724  43.946  22.979  1.00  0.00           C  
ATOM   1079  HD2 HIE    64      31.950  44.484  22.451  1.00  0.00           H  
ATOM   1080  C   HIE    64      31.408  40.314  24.025  1.00  0.00           C  
ATOM   1081  O   HIE    64      31.603  39.647  25.026  1.00  0.00           O  
ATOM   1082  N   PRO    65      31.888  39.894  22.836  1.00  0.00           N  
ATOM   1083  CD  PRO    65      31.842  40.696  21.605  1.00  0.00           C  
ATOM   1084  HD2 PRO    65      32.013  41.757  21.792  1.00  0.00           H  
ATOM   1085  HD3 PRO    65      30.848  40.596  21.169  1.00  0.00           H  
ATOM   1086  CG  PRO    65      32.901  40.073  20.713  1.00  0.00           C  
ATOM   1087  HG2 PRO    65      33.826  40.606  20.936  1.00  0.00           H  
ATOM   1088  HG3 PRO    65      32.600  40.163  19.669  1.00  0.00           H  
ATOM   1089  CB  PRO    65      32.992  38.610  21.086  1.00  0.00           C  
ATOM   1090  HB2 PRO    65      34.073  38.474  21.123  1.00  0.00           H  
ATOM   1091  HB3 PRO    65      32.463  37.978  20.373  1.00  0.00           H  
ATOM   1092  CA  PRO    65      32.458  38.516  22.520  1.00  0.00           C  
ATOM   1093  HA  PRO    65      31.655  37.779  22.526  1.00  0.00           H  
ATOM   1094  C   PRO    65      33.582  38.078  23.443  1.00  0.00           C  
ATOM   1095  O   PRO    65      33.961  36.885  23.505  1.00  0.00           O  
ATOM   1096  N   ASN    66      34.211  39.046  24.198  1.00  0.00           N  
ATOM   1097  H   ASN    66      33.732  39.932  24.275  1.00  0.00           H  
ATOM   1098  CA  ASN    66      35.223  38.790  25.181  1.00  0.00           C  
ATOM   1099  HA  ASN    66      35.725  37.870  24.884  1.00  0.00           H  
ATOM   1100  CB  ASN    66      36.385  39.841  25.099  1.00  0.00           C  
ATOM   1101  HB2 ASN    66      35.880  40.792  25.272  1.00  0.00           H  
ATOM   1102  HB3 ASN    66      37.073  39.810  25.943  1.00  0.00           H  
ATOM   1103  CG  ASN    66      37.153  39.932  23.722  1.00  0.00           C  
ATOM   1104  OD1 ASN    66      36.674  40.523  22.773  1.00  0.00           O  
ATOM   1105  ND2 ASN    66      38.406  39.449  23.695  1.00  0.00           N  
ATOM   1106 HD21 ASN    66      38.789  39.406  22.762  1.00  0.00           H  
ATOM   1107 HD22 ASN    66      38.859  39.070  24.515  1.00  0.00           H  
ATOM   1108  C   ASN    66      34.802  38.547  26.705  1.00  0.00           C  
ATOM   1109  O   ASN    66      35.678  38.200  27.499  1.00  0.00           O  
ATOM   1110  N   ILE    67      33.539  38.694  27.083  1.00  0.00           N  
ATOM   1111  H   ILE    67      32.799  38.968  26.453  1.00  0.00           H  
ATOM   1112  CA  ILE    67      33.168  38.499  28.453  1.00  0.00           C  
ATOM   1113  HA  ILE    67      33.891  38.942  29.138  1.00  0.00           H  
ATOM   1114  CB  ILE    67      31.909  39.243  28.820  1.00  0.00           C  
ATOM   1115  HB  ILE    67      31.105  39.033  28.114  1.00  0.00           H  
ATOM   1116  CG2 ILE    67      31.380  39.064  30.260  1.00  0.00           C  
ATOM   1117 HG21 ILE    67      32.094  39.551  30.924  1.00  0.00           H  
ATOM   1118 HG22 ILE    67      30.422  39.574  30.160  1.00  0.00           H  
ATOM   1119 HG23 ILE    67      31.210  38.038  30.588  1.00  0.00           H  
ATOM   1120  CG1 ILE    67      32.287  40.729  28.702  1.00  0.00           C  
ATOM   1121 HG12 ILE    67      32.959  40.960  29.528  1.00  0.00           H  
ATOM   1122 HG13 ILE    67      32.800  40.997  27.778  1.00  0.00           H  
ATOM   1123  CD1 ILE    67      31.094  41.705  28.696  1.00  0.00           C  
ATOM   1124 HD11 ILE    67      30.544  41.588  29.630  1.00  0.00           H  
ATOM   1125 HD12 ILE    67      31.591  42.672  28.765  1.00  0.00           H  
ATOM   1126 HD13 ILE    67      30.526  41.628  27.768  1.00  0.00           H  
ATOM   1127  C   ILE    67      33.117  37.037  28.652  1.00  0.00           C  
ATOM   1128  O   ILE    67      32.580  36.298  27.846  1.00  0.00           O  
ATOM   1129  N   LEU    68      33.675  36.541  29.767  1.00  0.00           N  
ATOM   1130  H   LEU    68      33.917  37.220  30.475  1.00  0.00           H  
ATOM   1131  CA  LEU    68      33.628  35.144  30.144  1.00  0.00           C  
ATOM   1132  HA  LEU    68      34.025  34.493  29.366  1.00  0.00           H  
ATOM   1133  CB  LEU    68      34.421  34.896  31.428  1.00  0.00           C  
ATOM   1134  HB2 LEU    68      35.368  35.437  31.419  1.00  0.00           H  
ATOM   1135  HB3 LEU    68      33.864  35.260  32.292  1.00  0.00           H  
ATOM   1136  CG  LEU    68      34.736  33.421  31.809  1.00  0.00           C  
ATOM   1137  HG  LEU    68      33.860  32.772  31.823  1.00  0.00           H  
ATOM   1138  CD1 LEU    68      35.756  32.679  30.995  1.00  0.00           C  
ATOM   1139 HD11 LEU    68      35.847  31.694  31.451  1.00  0.00           H  
ATOM   1140 HD12 LEU    68      35.404  32.684  29.963  1.00  0.00           H  
ATOM   1141 HD13 LEU    68      36.730  33.164  31.046  1.00  0.00           H  
ATOM   1142  CD2 LEU    68      35.110  33.410  33.316  1.00  0.00           C  
ATOM   1143 HD21 LEU    68      35.227  32.375  33.638  1.00  0.00           H  
ATOM   1144 HD22 LEU    68      36.134  33.784  33.289  1.00  0.00           H  
ATOM   1145 HD23 LEU    68      34.501  34.035  33.969  1.00  0.00           H  
ATOM   1146  C   LEU    68      32.154  34.733  30.257  1.00  0.00           C  
ATOM   1147  O   LEU    68      31.343  35.399  30.988  1.00  0.00           O  
ATOM   1148  N   ARG    69      31.738  33.663  29.588  1.00  0.00           N  
ATOM   1149  H   ARG    69      32.404  33.093  29.086  1.00  0.00           H  
ATOM   1150  CA  ARG    69      30.276  33.295  29.632  1.00  0.00           C  
ATOM   1151  HA  ARG    69      29.759  34.208  29.336  1.00  0.00           H  
ATOM   1152  CB  ARG    69      29.958  32.221  28.511  1.00  0.00           C  
ATOM   1153  HB2 ARG    69      30.723  31.445  28.547  1.00  0.00           H  
ATOM   1154  HB3 ARG    69      28.984  31.745  28.627  1.00  0.00           H  
ATOM   1155  CG  ARG    69      30.072  32.916  27.134  1.00  0.00           C  
ATOM   1156  HG2 ARG    69      29.284  33.632  26.898  1.00  0.00           H  
ATOM   1157  HG3 ARG    69      31.064  33.359  27.046  1.00  0.00           H  
ATOM   1158  CD  ARG    69      30.126  31.873  26.070  1.00  0.00           C  
ATOM   1159  HD2 ARG    69      29.348  31.146  26.303  1.00  0.00           H  
ATOM   1160  HD3 ARG    69      29.961  32.452  25.162  1.00  0.00           H  
ATOM   1161  NE  ARG    69      31.388  31.123  26.050  1.00  0.00           N  
ATOM   1162  HE  ARG    69      32.124  31.497  26.632  1.00  0.00           H  
ATOM   1163  CZ  ARG    69      31.650  29.940  25.496  1.00  0.00           C  
ATOM   1164  NH1 ARG    69      30.834  29.447  24.638  1.00  0.00           N  
ATOM   1165 HH11 ARG    69      29.940  29.916  24.613  1.00  0.00           H  
ATOM   1166 HH12 ARG    69      30.801  28.454  24.458  1.00  0.00           H  
ATOM   1167  NH2 ARG    69      32.726  29.259  25.681  1.00  0.00           N  
ATOM   1168 HH21 ARG    69      33.340  29.528  26.436  1.00  0.00           H  
ATOM   1169 HH22 ARG    69      32.886  28.420  25.142  1.00  0.00           H  
ATOM   1170  C   ARG    69      29.837  32.954  31.085  1.00  0.00           C  
ATOM   1171  O   ARG    69      30.401  32.103  31.754  1.00  0.00           O  
ATOM   1172  N   LEU    70      28.638  33.487  31.551  1.00  0.00           N  
ATOM   1173  H   LEU    70      28.268  33.915  30.715  1.00  0.00           H  
ATOM   1174  CA  LEU    70      27.965  33.407  32.852  1.00  0.00           C  
ATOM   1175  HA  LEU    70      28.616  32.951  33.597  1.00  0.00           H  
ATOM   1176  CB  LEU    70      27.911  34.878  33.420  1.00  0.00           C  
ATOM   1177  HB2 LEU    70      28.894  35.328  33.284  1.00  0.00           H  
ATOM   1178  HB3 LEU    70      27.212  35.475  32.834  1.00  0.00           H  
ATOM   1179  CG  LEU    70      27.684  35.065  34.927  1.00  0.00           C  
ATOM   1180  HG  LEU    70      28.265  34.282  35.414  1.00  0.00           H  
ATOM   1181  CD1 LEU    70      28.117  36.478  35.501  1.00  0.00           C  
ATOM   1182 HD11 LEU    70      29.202  36.534  35.589  1.00  0.00           H  
ATOM   1183 HD12 LEU    70      27.727  37.199  34.782  1.00  0.00           H  
ATOM   1184 HD13 LEU    70      27.800  36.737  36.511  1.00  0.00           H  
ATOM   1185  CD2 LEU    70      26.215  34.842  35.417  1.00  0.00           C  
ATOM   1186 HD21 LEU    70      25.830  33.933  34.954  1.00  0.00           H  
ATOM   1187 HD22 LEU    70      26.205  34.651  36.490  1.00  0.00           H  
ATOM   1188 HD23 LEU    70      25.533  35.657  35.177  1.00  0.00           H  
ATOM   1189  C   LEU    70      26.601  32.597  32.703  1.00  0.00           C  
ATOM   1190  O   LEU    70      25.519  33.099  32.353  1.00  0.00           O  
ATOM   1191  N   TYR    71      26.654  31.307  33.053  1.00  0.00           N  
ATOM   1192  H   TYR    71      27.523  31.028  33.486  1.00  0.00           H  
ATOM   1193  CA  TYR    71      25.576  30.300  32.960  1.00  0.00           C  
ATOM   1194  HA  TYR    71      25.012  30.354  32.029  1.00  0.00           H  
ATOM   1195  CB  TYR    71      26.338  28.946  32.790  1.00  0.00           C  
ATOM   1196  HB2 TYR    71      27.042  28.895  33.620  1.00  0.00           H  
ATOM   1197  HB3 TYR    71      25.619  28.136  32.917  1.00  0.00           H  
ATOM   1198  CG  TYR    71      27.135  28.851  31.530  1.00  0.00           C  
ATOM   1199  CD1 TYR    71      26.552  28.278  30.399  1.00  0.00           C  
ATOM   1200  HD1 TYR    71      25.553  27.866  30.410  1.00  0.00           H  
ATOM   1201  CE1 TYR    71      27.288  28.207  29.208  1.00  0.00           C  
ATOM   1202  HE1 TYR    71      26.757  27.761  28.380  1.00  0.00           H  
ATOM   1203  CZ  TYR    71      28.570  28.840  29.206  1.00  0.00           C  
ATOM   1204  OH  TYR    71      29.285  28.874  28.048  1.00  0.00           O  
ATOM   1205  HH  TYR    71      28.797  28.588  27.272  1.00  0.00           H  
ATOM   1206  CE2 TYR    71      29.209  29.288  30.428  1.00  0.00           C  
ATOM   1207  HE2 TYR    71      30.264  29.502  30.521  1.00  0.00           H  
ATOM   1208  CD2 TYR    71      28.444  29.355  31.558  1.00  0.00           C  
ATOM   1209  HD2 TYR    71      28.841  29.800  32.457  1.00  0.00           H  
ATOM   1210  C   TYR    71      24.547  30.333  34.127  1.00  0.00           C  
ATOM   1211  O   TYR    71      23.500  29.680  33.983  1.00  0.00           O  
ATOM   1212  N   GLY    72      24.907  31.044  35.174  1.00  0.00           N  
ATOM   1213  H   GLY    72      25.793  31.530  35.201  1.00  0.00           H  
ATOM   1214  CA  GLY    72      23.951  31.475  36.148  1.00  0.00           C  
ATOM   1215  HA2 GLY    72      23.193  32.053  35.621  1.00  0.00           H  
ATOM   1216  HA3 GLY    72      23.554  30.489  36.390  1.00  0.00           H  
ATOM   1217  C   GLY    72      24.464  32.058  37.424  1.00  0.00           C  
ATOM   1218  O   GLY    72      25.456  31.549  38.032  1.00  0.00           O  
ATOM   1219  N   TYR    73      23.740  33.081  37.882  1.00  0.00           N  
ATOM   1220  H   TYR    73      22.946  33.389  37.339  1.00  0.00           H  
ATOM   1221  CA  TYR    73      23.918  33.781  39.221  1.00  0.00           C  
ATOM   1222  HA  TYR    73      24.920  33.635  39.624  1.00  0.00           H  
ATOM   1223  CB  TYR    73      23.820  35.279  39.053  1.00  0.00           C  
ATOM   1224  HB2 TYR    73      24.786  35.757  38.890  1.00  0.00           H  
ATOM   1225  HB3 TYR    73      23.160  35.586  38.243  1.00  0.00           H  
ATOM   1226  CG  TYR    73      23.175  35.956  40.203  1.00  0.00           C  
ATOM   1227  CD1 TYR    73      21.784  36.215  40.285  1.00  0.00           C  
ATOM   1228  HD1 TYR    73      21.225  35.796  39.461  1.00  0.00           H  
ATOM   1229  CE1 TYR    73      21.206  36.928  41.392  1.00  0.00           C  
ATOM   1230  HE1 TYR    73      20.154  37.175  41.399  1.00  0.00           H  
ATOM   1231  CZ  TYR    73      22.002  37.354  42.474  1.00  0.00           C  
ATOM   1232  OH  TYR    73      21.495  38.012  43.513  1.00  0.00           O  
ATOM   1233  HH  TYR    73      22.160  38.117  44.198  1.00  0.00           H  
ATOM   1234  CE2 TYR    73      23.365  36.934  42.445  1.00  0.00           C  
ATOM   1235  HE2 TYR    73      23.972  37.138  43.315  1.00  0.00           H  
ATOM   1236  CD2 TYR    73      23.917  36.230  41.334  1.00  0.00           C  
ATOM   1237  HD2 TYR    73      24.923  35.855  41.446  1.00  0.00           H  
ATOM   1238  C   TYR    73      22.863  33.062  40.103  1.00  0.00           C  
ATOM   1239  O   TYR    73      21.723  33.146  39.751  1.00  0.00           O  
ATOM   1240  N   PHE    74      23.370  32.576  41.226  1.00  0.00           N  
ATOM   1241  H   PHE    74      24.360  32.531  41.420  1.00  0.00           H  
ATOM   1242  CA  PHE    74      22.582  32.168  42.334  1.00  0.00           C  
ATOM   1243  HA  PHE    74      21.553  32.526  42.321  1.00  0.00           H  
ATOM   1244  CB  PHE    74      22.465  30.621  42.337  1.00  0.00           C  
ATOM   1245  HB2 PHE    74      23.441  30.241  42.639  1.00  0.00           H  
ATOM   1246  HB3 PHE    74      21.748  30.291  43.088  1.00  0.00           H  
ATOM   1247  CG  PHE    74      22.127  29.856  41.119  1.00  0.00           C  
ATOM   1248  CD1 PHE    74      20.746  29.481  40.963  1.00  0.00           C  
ATOM   1249  HD1 PHE    74      19.970  29.720  41.675  1.00  0.00           H  
ATOM   1250  CE1 PHE    74      20.395  28.701  39.829  1.00  0.00           C  
ATOM   1251  HE1 PHE    74      19.367  28.416  39.658  1.00  0.00           H  
ATOM   1252  CZ  PHE    74      21.386  28.351  38.874  1.00  0.00           C  
ATOM   1253  HZ  PHE    74      21.075  27.645  38.118  1.00  0.00           H  
ATOM   1254  CE2 PHE    74      22.786  28.673  39.106  1.00  0.00           C  
ATOM   1255  HE2 PHE    74      23.561  28.310  38.447  1.00  0.00           H  
ATOM   1256  CD2 PHE    74      23.123  29.454  40.236  1.00  0.00           C  
ATOM   1257  HD2 PHE    74      24.148  29.743  40.414  1.00  0.00           H  
ATOM   1258  C   PHE    74      23.205  32.579  43.650  1.00  0.00           C  
ATOM   1259  O   PHE    74      24.325  32.906  43.697  1.00  0.00           O  
ATOM   1260  N   HIE    75      22.457  32.660  44.771  1.00  0.00           N  
ATOM   1261  H   HIE    75      21.475  32.439  44.680  1.00  0.00           H  
ATOM   1262  CA  HIE    75      22.943  33.009  46.085  1.00  0.00           C  
ATOM   1263  HA  HIE    75      23.966  32.635  46.124  1.00  0.00           H  
ATOM   1264  CB  HIE    75      22.839  34.556  46.122  1.00  0.00           C  
ATOM   1265  HB2 HIE    75      23.541  34.971  46.846  1.00  0.00           H  
ATOM   1266  HB3 HIE    75      23.179  34.900  45.146  1.00  0.00           H  
ATOM   1267  CG  HIE    75      21.428  35.032  46.246  1.00  0.00           C  
ATOM   1268  ND1 HIE    75      20.917  35.186  47.526  1.00  0.00           N  
ATOM   1269  CE1 HIE    75      19.647  35.622  47.352  1.00  0.00           C  
ATOM   1270  HE1 HIE    75      19.047  36.006  48.164  1.00  0.00           H  
ATOM   1271  NE2 HIE    75      19.343  35.665  46.039  1.00  0.00           N  
ATOM   1272  HE2 HIE    75      18.410  35.809  45.680  1.00  0.00           H  
ATOM   1273  CD2 HIE    75      20.507  35.398  45.266  1.00  0.00           C  
ATOM   1274  HD2 HIE    75      20.717  35.359  44.208  1.00  0.00           H  
ATOM   1275  C   HIE    75      22.172  32.259  47.269  1.00  0.00           C  
ATOM   1276  O   HIE    75      21.208  31.535  47.097  1.00  0.00           O  
ATOM   1277  N   ASP    76      22.519  32.618  48.489  1.00  0.00           N  
ATOM   1278  H   ASP    76      23.302  33.232  48.659  1.00  0.00           H  
ATOM   1279  CA  ASP    76      21.903  32.128  49.704  1.00  0.00           C  
ATOM   1280  HA  ASP    76      20.825  32.158  49.550  1.00  0.00           H  
ATOM   1281  CB  ASP    76      22.345  30.654  50.048  1.00  0.00           C  
ATOM   1282  HB2 ASP    76      21.739  30.364  50.906  1.00  0.00           H  
ATOM   1283  HB3 ASP    76      22.232  29.995  49.187  1.00  0.00           H  
ATOM   1284  CG  ASP    76      23.841  30.416  50.411  1.00  0.00           C  
ATOM   1285  OD1 ASP    76      24.395  29.323  50.074  1.00  0.00           O  
ATOM   1286  OD2 ASP    76      24.456  31.369  50.950  1.00  0.00           O  
ATOM   1287  C   ASP    76      22.035  33.231  50.805  1.00  0.00           C  
ATOM   1288  O   ASP    76      22.438  34.369  50.561  1.00  0.00           O  
ATOM   1289  N   ALA    77      21.785  32.873  52.055  1.00  0.00           N  
ATOM   1290  H   ALA    77      21.461  31.947  52.298  1.00  0.00           H  
ATOM   1291  CA  ALA    77      21.997  33.753  53.190  1.00  0.00           C  
ATOM   1292  HA  ALA    77      21.578  34.732  52.960  1.00  0.00           H  
ATOM   1293  CB  ALA    77      21.230  33.193  54.439  1.00  0.00           C  
ATOM   1294  HB1 ALA    77      21.667  32.235  54.722  1.00  0.00           H  
ATOM   1295  HB2 ALA    77      21.401  33.705  55.386  1.00  0.00           H  
ATOM   1296  HB3 ALA    77      20.155  33.053  54.330  1.00  0.00           H  
ATOM   1297  C   ALA    77      23.478  34.054  53.504  1.00  0.00           C  
ATOM   1298  O   ALA    77      23.735  34.887  54.330  1.00  0.00           O  
ATOM   1299  N   THR    78      24.428  33.394  52.896  1.00  0.00           N  
ATOM   1300  H   THR    78      24.203  32.617  52.291  1.00  0.00           H  
ATOM   1301  CA  THR    78      25.842  33.572  53.188  1.00  0.00           C  
ATOM   1302  HA  THR    78      25.964  34.437  53.840  1.00  0.00           H  
ATOM   1303  CB  THR    78      26.348  32.396  54.034  1.00  0.00           C  
ATOM   1304  HB  THR    78      27.409  32.586  54.198  1.00  0.00           H  
ATOM   1305  CG2 THR    78      25.439  32.222  55.310  1.00  0.00           C  
ATOM   1306 HG21 THR    78      24.435  31.855  55.098  1.00  0.00           H  
ATOM   1307 HG22 THR    78      25.919  31.497  55.968  1.00  0.00           H  
ATOM   1308 HG23 THR    78      25.308  33.152  55.863  1.00  0.00           H  
ATOM   1309  OG1 THR    78      26.266  31.156  53.235  1.00  0.00           O  
ATOM   1310  HG1 THR    78      25.328  30.960  53.167  1.00  0.00           H  
ATOM   1311  C   THR    78      26.809  33.765  51.926  1.00  0.00           C  
ATOM   1312  O   THR    78      27.979  34.215  51.982  1.00  0.00           O  
ATOM   1313  N   ARG    79      26.305  33.372  50.752  1.00  0.00           N  
ATOM   1314  H   ARG    79      25.442  32.848  50.776  1.00  0.00           H  
ATOM   1315  CA  ARG    79      27.154  33.198  49.503  1.00  0.00           C  
ATOM   1316  HA  ARG    79      28.115  33.682  49.673  1.00  0.00           H  
ATOM   1317  CB  ARG    79      27.400  31.699  49.300  1.00  0.00           C  
ATOM   1318  HB2 ARG    79      26.420  31.240  49.174  1.00  0.00           H  
ATOM   1319  HB3 ARG    79      27.980  31.475  48.404  1.00  0.00           H  
ATOM   1320  CG  ARG    79      28.406  31.168  50.423  1.00  0.00           C  
ATOM   1321  HG2 ARG    79      29.374  31.653  50.301  1.00  0.00           H  
ATOM   1322  HG3 ARG    79      28.011  31.463  51.395  1.00  0.00           H  
ATOM   1323  CD  ARG    79      28.472  29.605  50.547  1.00  0.00           C  
ATOM   1324  HD2 ARG    79      28.646  29.137  49.578  1.00  0.00           H  
ATOM   1325  HD3 ARG    79      29.329  29.273  51.132  1.00  0.00           H  
ATOM   1326  NE  ARG    79      27.213  29.102  51.063  1.00  0.00           N  
ATOM   1327  HE  ARG    79      26.338  29.491  50.742  1.00  0.00           H  
ATOM   1328  CZ  ARG    79      27.019  28.193  51.979  1.00  0.00           C  
ATOM   1329  NH1 ARG    79      27.905  27.429  52.553  1.00  0.00           N  
ATOM   1330 HH11 ARG    79      28.771  27.203  52.085  1.00  0.00           H  
ATOM   1331 HH12 ARG    79      27.545  26.805  53.260  1.00  0.00           H  
ATOM   1332  NH2 ARG    79      25.881  27.990  52.489  1.00  0.00           N  
ATOM   1333 HH21 ARG    79      25.201  28.640  52.121  1.00  0.00           H  
ATOM   1334 HH22 ARG    79      25.744  27.375  53.278  1.00  0.00           H  
ATOM   1335  C   ARG    79      26.493  33.792  48.222  1.00  0.00           C  
ATOM   1336  O   ARG    79      25.309  34.117  48.155  1.00  0.00           O  
ATOM   1337  N   VAL    80      27.282  33.804  47.149  1.00  0.00           N  
ATOM   1338  H   VAL    80      28.224  33.441  47.128  1.00  0.00           H  
ATOM   1339  CA  VAL    80      26.785  33.904  45.769  1.00  0.00           C  
ATOM   1340  HA  VAL    80      25.751  33.619  45.577  1.00  0.00           H  
ATOM   1341  CB  VAL    80      26.975  35.297  45.171  1.00  0.00           C  
ATOM   1342  HB  VAL    80      27.984  35.642  45.396  1.00  0.00           H  
ATOM   1343  CG1 VAL    80      26.609  35.325  43.635  1.00  0.00           C  
ATOM   1344 HG11 VAL    80      25.641  34.851  43.473  1.00  0.00           H  
ATOM   1345 HG12 VAL    80      26.518  36.323  43.206  1.00  0.00           H  
ATOM   1346 HG13 VAL    80      27.330  34.748  43.055  1.00  0.00           H  
ATOM   1347  CG2 VAL    80      26.087  36.378  45.822  1.00  0.00           C  
ATOM   1348 HG21 VAL    80      26.397  37.348  45.433  1.00  0.00           H  
ATOM   1349 HG22 VAL    80      25.044  36.290  45.519  1.00  0.00           H  
ATOM   1350 HG23 VAL    80      26.157  36.384  46.910  1.00  0.00           H  
ATOM   1351  C   VAL    80      27.600  32.846  44.992  1.00  0.00           C  
ATOM   1352  O   VAL    80      28.804  32.771  45.106  1.00  0.00           O  
ATOM   1353  N   TYR    81      26.922  32.077  44.203  1.00  0.00           N  
ATOM   1354  H   TYR    81      25.931  32.244  44.103  1.00  0.00           H  
ATOM   1355  CA  TYR    81      27.476  31.095  43.357  1.00  0.00           C  
ATOM   1356  HA  TYR    81      28.534  30.950  43.575  1.00  0.00           H  
ATOM   1357  CB  TYR    81      26.701  29.820  43.387  1.00  0.00           C  
ATOM   1358  HB2 TYR    81      25.775  29.972  42.832  1.00  0.00           H  
ATOM   1359  HB3 TYR    81      27.240  29.054  42.829  1.00  0.00           H  
ATOM   1360  CG  TYR    81      26.518  29.249  44.750  1.00  0.00           C  
ATOM   1361  CD1 TYR    81      25.369  29.597  45.543  1.00  0.00           C  
ATOM   1362  HD1 TYR    81      24.637  30.238  45.072  1.00  0.00           H  
ATOM   1363  CE1 TYR    81      25.160  29.090  46.819  1.00  0.00           C  
ATOM   1364  HE1 TYR    81      24.204  29.247  47.295  1.00  0.00           H  
ATOM   1365  CZ  TYR    81      26.146  28.268  47.351  1.00  0.00           C  
ATOM   1366  OH  TYR    81      25.941  27.734  48.545  1.00  0.00           O  
ATOM   1367  HH  TYR    81      25.386  28.407  48.946  1.00  0.00           H  
ATOM   1368  CE2 TYR    81      27.272  27.903  46.623  1.00  0.00           C  
ATOM   1369  HE2 TYR    81      27.947  27.212  47.105  1.00  0.00           H  
ATOM   1370  CD2 TYR    81      27.432  28.407  45.291  1.00  0.00           C  
ATOM   1371  HD2 TYR    81      28.203  28.037  44.631  1.00  0.00           H  
ATOM   1372  C   TYR    81      27.448  31.666  41.930  1.00  0.00           C  
ATOM   1373  O   TYR    81      26.394  31.834  41.353  1.00  0.00           O  
ATOM   1374  N   LEU    82      28.593  31.970  41.358  1.00  0.00           N  
ATOM   1375  H   LEU    82      29.356  31.913  42.017  1.00  0.00           H  
ATOM   1376  CA  LEU    82      28.724  32.362  39.938  1.00  0.00           C  
ATOM   1377  HA  LEU    82      27.859  32.784  39.427  1.00  0.00           H  
ATOM   1378  CB  LEU    82      29.906  33.419  39.780  1.00  0.00           C  
ATOM   1379  HB2 LEU    82      30.760  32.932  40.251  1.00  0.00           H  
ATOM   1380  HB3 LEU    82      30.064  33.636  38.724  1.00  0.00           H  
ATOM   1381  CG  LEU    82      29.551  34.706  40.547  1.00  0.00           C  
ATOM   1382  HG  LEU    82      29.268  34.481  41.575  1.00  0.00           H  
ATOM   1383  CD1 LEU    82      30.725  35.623  40.597  1.00  0.00           C  
ATOM   1384 HD11 LEU    82      31.543  35.263  41.220  1.00  0.00           H  
ATOM   1385 HD12 LEU    82      31.023  35.966  39.606  1.00  0.00           H  
ATOM   1386 HD13 LEU    82      30.414  36.511  41.147  1.00  0.00           H  
ATOM   1387  CD2 LEU    82      28.377  35.341  39.735  1.00  0.00           C  
ATOM   1388 HD21 LEU    82      27.437  34.847  39.980  1.00  0.00           H  
ATOM   1389 HD22 LEU    82      28.270  36.420  39.844  1.00  0.00           H  
ATOM   1390 HD23 LEU    82      28.520  35.321  38.654  1.00  0.00           H  
ATOM   1391  C   LEU    82      29.060  31.137  39.042  1.00  0.00           C  
ATOM   1392  O   LEU    82      30.165  30.697  39.183  1.00  0.00           O  
ATOM   1393  N   ILE    83      28.104  30.553  38.281  1.00  0.00           N  
ATOM   1394  H   ILE    83      27.214  31.024  38.212  1.00  0.00           H  
ATOM   1395  CA  ILE    83      28.567  29.615  37.209  1.00  0.00           C  
ATOM   1396  HA  ILE    83      29.353  28.927  37.517  1.00  0.00           H  
ATOM   1397  CB  ILE    83      27.365  28.798  36.714  1.00  0.00           C  
ATOM   1398  HB  ILE    83      26.696  29.433  36.134  1.00  0.00           H  
ATOM   1399  CG2 ILE    83      27.921  27.683  35.758  1.00  0.00           C  
ATOM   1400 HG21 ILE    83      28.517  28.104  34.948  1.00  0.00           H  
ATOM   1401 HG22 ILE    83      28.624  27.036  36.284  1.00  0.00           H  
ATOM   1402 HG23 ILE    83      27.151  27.041  35.330  1.00  0.00           H  
ATOM   1403  CG1 ILE    83      26.426  28.271  37.837  1.00  0.00           C  
ATOM   1404 HG12 ILE    83      25.902  29.138  38.239  1.00  0.00           H  
ATOM   1405 HG13 ILE    83      25.624  27.729  37.335  1.00  0.00           H  
ATOM   1406  CD1 ILE    83      26.965  27.445  39.040  1.00  0.00           C  
ATOM   1407 HD11 ILE    83      26.149  27.243  39.734  1.00  0.00           H  
ATOM   1408 HD12 ILE    83      27.425  26.531  38.665  1.00  0.00           H  
ATOM   1409 HD13 ILE    83      27.718  28.081  39.506  1.00  0.00           H  
ATOM   1410  C   ILE    83      29.088  30.381  36.029  1.00  0.00           C  
ATOM   1411  O   ILE    83      28.412  31.156  35.359  1.00  0.00           O  
ATOM   1412  N   LEU    84      30.338  30.032  35.611  1.00  0.00           N  
ATOM   1413  H   LEU    84      30.727  29.164  35.950  1.00  0.00           H  
ATOM   1414  CA  LEU    84      31.277  30.758  34.641  1.00  0.00           C  
ATOM   1415  HA  LEU    84      30.769  31.475  33.996  1.00  0.00           H  
ATOM   1416  CB  LEU    84      32.469  31.325  35.475  1.00  0.00           C  
ATOM   1417  HB2 LEU    84      32.957  30.586  36.110  1.00  0.00           H  
ATOM   1418  HB3 LEU    84      33.215  31.720  34.786  1.00  0.00           H  
ATOM   1419  CG  LEU    84      32.061  32.479  36.464  1.00  0.00           C  
ATOM   1420  HG  LEU    84      31.430  32.069  37.252  1.00  0.00           H  
ATOM   1421  CD1 LEU    84      33.345  32.976  37.196  1.00  0.00           C  
ATOM   1422 HD11 LEU    84      33.174  34.013  37.486  1.00  0.00           H  
ATOM   1423 HD12 LEU    84      33.359  32.353  38.091  1.00  0.00           H  
ATOM   1424 HD13 LEU    84      34.228  32.855  36.569  1.00  0.00           H  
ATOM   1425  CD2 LEU    84      31.431  33.599  35.636  1.00  0.00           C  
ATOM   1426 HD21 LEU    84      31.969  33.815  34.713  1.00  0.00           H  
ATOM   1427 HD22 LEU    84      30.428  33.247  35.396  1.00  0.00           H  
ATOM   1428 HD23 LEU    84      31.266  34.529  36.180  1.00  0.00           H  
ATOM   1429  C   LEU    84      31.873  29.700  33.661  1.00  0.00           C  
ATOM   1430  O   LEU    84      31.951  28.524  33.924  1.00  0.00           O  
ATOM   1431  N   GLU    85      32.293  30.220  32.507  1.00  0.00           N  
ATOM   1432  H   GLU    85      31.880  31.105  32.251  1.00  0.00           H  
ATOM   1433  CA  GLU    85      33.118  29.481  31.505  1.00  0.00           C  
ATOM   1434  HA  GLU    85      32.585  28.552  31.299  1.00  0.00           H  
ATOM   1435  CB  GLU    85      33.126  30.276  30.245  1.00  0.00           C  
ATOM   1436  HB2 GLU    85      32.171  30.141  29.735  1.00  0.00           H  
ATOM   1437  HB3 GLU    85      33.187  31.350  30.420  1.00  0.00           H  
ATOM   1438  CG  GLU    85      34.183  29.901  29.214  1.00  0.00           C  
ATOM   1439  HG2 GLU    85      35.177  30.192  29.555  1.00  0.00           H  
ATOM   1440  HG3 GLU    85      34.140  28.820  29.076  1.00  0.00           H  
ATOM   1441  CD  GLU    85      34.064  30.802  27.953  1.00  0.00           C  
ATOM   1442  OE1 GLU    85      34.849  30.508  27.020  1.00  0.00           O  
ATOM   1443  OE2 GLU    85      33.201  31.726  27.863  1.00  0.00           O  
ATOM   1444  C   GLU    85      34.480  28.993  32.019  1.00  0.00           C  
ATOM   1445  O   GLU    85      35.329  29.698  32.625  1.00  0.00           O  
ATOM   1446  N   TYR    86      34.702  27.668  31.816  1.00  0.00           N  
ATOM   1447  H   TYR    86      34.019  27.077  31.363  1.00  0.00           H  
ATOM   1448  CA  TYR    86      36.056  27.189  31.984  1.00  0.00           C  
ATOM   1449  HA  TYR    86      36.320  27.422  33.016  1.00  0.00           H  
ATOM   1450  CB  TYR    86      36.101  25.675  31.928  1.00  0.00           C  
ATOM   1451  HB2 TYR    86      35.366  25.185  32.567  1.00  0.00           H  
ATOM   1452  HB3 TYR    86      35.877  25.384  30.902  1.00  0.00           H  
ATOM   1453  CG  TYR    86      37.379  24.983  32.264  1.00  0.00           C  
ATOM   1454  CD1 TYR    86      38.201  25.347  33.423  1.00  0.00           C  
ATOM   1455  HD1 TYR    86      37.982  26.225  34.012  1.00  0.00           H  
ATOM   1456  CE1 TYR    86      39.443  24.548  33.637  1.00  0.00           C  
ATOM   1457  HE1 TYR    86      40.167  24.711  34.421  1.00  0.00           H  
ATOM   1458  CZ  TYR    86      39.651  23.488  32.776  1.00  0.00           C  
ATOM   1459  OH  TYR    86      40.804  22.755  32.974  1.00  0.00           O  
ATOM   1460  HH  TYR    86      41.237  22.519  32.151  1.00  0.00           H  
ATOM   1461  CE2 TYR    86      38.805  23.117  31.646  1.00  0.00           C  
ATOM   1462  HE2 TYR    86      39.045  22.328  30.949  1.00  0.00           H  
ATOM   1463  CD2 TYR    86      37.620  23.896  31.465  1.00  0.00           C  
ATOM   1464  HD2 TYR    86      37.029  23.548  30.631  1.00  0.00           H  
ATOM   1465  C   TYR    86      37.070  27.858  31.007  1.00  0.00           C  
ATOM   1466  O   TYR    86      36.939  27.718  29.800  1.00  0.00           O  
ATOM   1467  N   ALA    87      38.140  28.445  31.572  1.00  0.00           N  
ATOM   1468  H   ALA    87      38.229  28.206  32.549  1.00  0.00           H  
ATOM   1469  CA  ALA    87      39.382  28.860  30.889  1.00  0.00           C  
ATOM   1470  HA  ALA    87      39.238  29.034  29.823  1.00  0.00           H  
ATOM   1471  CB  ALA    87      39.888  30.263  31.422  1.00  0.00           C  
ATOM   1472  HB1 ALA    87      39.785  30.153  32.501  1.00  0.00           H  
ATOM   1473  HB2 ALA    87      40.899  30.561  31.146  1.00  0.00           H  
ATOM   1474  HB3 ALA    87      39.266  31.048  30.991  1.00  0.00           H  
ATOM   1475  C   ALA    87      40.472  27.742  30.967  1.00  0.00           C  
ATOM   1476  O   ALA    87      41.287  27.763  31.893  1.00  0.00           O  
ATOM   1477  N   PRO    88      40.473  26.799  29.976  1.00  0.00           N  
ATOM   1478  CD  PRO    88      39.630  26.624  28.799  1.00  0.00           C  
ATOM   1479  HD2 PRO    88      39.413  27.614  28.396  1.00  0.00           H  
ATOM   1480  HD3 PRO    88      38.746  26.065  29.103  1.00  0.00           H  
ATOM   1481  CG  PRO    88      40.518  25.890  27.810  1.00  0.00           C  
ATOM   1482  HG2 PRO    88      41.257  26.605  27.449  1.00  0.00           H  
ATOM   1483  HG3 PRO    88      39.981  25.270  27.092  1.00  0.00           H  
ATOM   1484  CB  PRO    88      41.165  24.920  28.833  1.00  0.00           C  
ATOM   1485  HB2 PRO    88      42.121  24.622  28.401  1.00  0.00           H  
ATOM   1486  HB3 PRO    88      40.664  23.959  28.950  1.00  0.00           H  
ATOM   1487  CA  PRO    88      41.442  25.743  30.063  1.00  0.00           C  
ATOM   1488  HA  PRO    88      41.223  25.088  30.906  1.00  0.00           H  
ATOM   1489  C   PRO    88      42.912  26.077  30.195  1.00  0.00           C  
ATOM   1490  O   PRO    88      43.789  25.250  30.551  1.00  0.00           O  
ATOM   1491  N   LEU    89      43.312  27.334  29.914  1.00  0.00           N  
ATOM   1492  H   LEU    89      42.626  28.023  29.643  1.00  0.00           H  
ATOM   1493  CA  LEU    89      44.734  27.811  29.941  1.00  0.00           C  
ATOM   1494  HA  LEU    89      45.361  26.939  30.126  1.00  0.00           H  
ATOM   1495  CB  LEU    89      45.157  28.344  28.502  1.00  0.00           C  
ATOM   1496  HB2 LEU    89      44.971  27.507  27.828  1.00  0.00           H  
ATOM   1497  HB3 LEU    89      44.415  29.133  28.378  1.00  0.00           H  
ATOM   1498  CG  LEU    89      46.572  28.859  28.250  1.00  0.00           C  
ATOM   1499  HG  LEU    89      46.660  29.671  28.972  1.00  0.00           H  
ATOM   1500  CD1 LEU    89      47.749  27.887  28.568  1.00  0.00           C  
ATOM   1501 HD11 LEU    89      47.551  26.931  28.083  1.00  0.00           H  
ATOM   1502 HD12 LEU    89      48.722  28.354  28.416  1.00  0.00           H  
ATOM   1503 HD13 LEU    89      47.658  27.751  29.646  1.00  0.00           H  
ATOM   1504  CD2 LEU    89      46.682  29.339  26.829  1.00  0.00           C  
ATOM   1505 HD21 LEU    89      46.038  30.208  26.696  1.00  0.00           H  
ATOM   1506 HD22 LEU    89      47.729  29.642  26.811  1.00  0.00           H  
ATOM   1507 HD23 LEU    89      46.662  28.605  26.023  1.00  0.00           H  
ATOM   1508  C   LEU    89      45.000  28.668  31.211  1.00  0.00           C  
ATOM   1509  O   LEU    89      46.134  29.163  31.398  1.00  0.00           O  
ATOM   1510  N   GLY    90      44.057  28.892  32.094  1.00  0.00           N  
ATOM   1511  H   GLY    90      43.135  28.620  31.784  1.00  0.00           H  
ATOM   1512  CA  GLY    90      44.238  29.518  33.358  1.00  0.00           C  
ATOM   1513  HA2 GLY    90      43.476  29.146  34.043  1.00  0.00           H  
ATOM   1514  HA3 GLY    90      45.210  29.221  33.750  1.00  0.00           H  
ATOM   1515  C   GLY    90      44.083  31.025  33.275  1.00  0.00           C  
ATOM   1516  O   GLY    90      43.706  31.557  32.222  1.00  0.00           O  
ATOM   1517  N   THR    91      44.422  31.761  34.336  1.00  0.00           N  
ATOM   1518  H   THR    91      44.848  31.310  35.134  1.00  0.00           H  
ATOM   1519  CA  THR    91      44.613  33.235  34.306  1.00  0.00           C  
ATOM   1520  HA  THR    91      43.721  33.646  33.833  1.00  0.00           H  
ATOM   1521  CB  THR    91      44.715  33.889  35.702  1.00  0.00           C  
ATOM   1522  HB  THR    91      44.814  34.972  35.629  1.00  0.00           H  
ATOM   1523  CG2 THR    91      43.644  33.511  36.705  1.00  0.00           C  
ATOM   1524 HG21 THR    91      43.712  32.444  36.919  1.00  0.00           H  
ATOM   1525 HG22 THR    91      43.677  34.078  37.636  1.00  0.00           H  
ATOM   1526 HG23 THR    91      42.680  33.683  36.226  1.00  0.00           H  
ATOM   1527  OG1 THR    91      45.884  33.447  36.324  1.00  0.00           O  
ATOM   1528  HG1 THR    91      45.761  33.109  37.214  1.00  0.00           H  
ATOM   1529  C   THR    91      45.785  33.699  33.387  1.00  0.00           C  
ATOM   1530  O   THR    91      46.736  33.024  33.069  1.00  0.00           O  
ATOM   1531  N   VAL    92      45.763  35.047  33.249  1.00  0.00           N  
ATOM   1532  H   VAL    92      44.892  35.527  33.423  1.00  0.00           H  
ATOM   1533  CA  VAL    92      46.847  35.924  32.753  1.00  0.00           C  
ATOM   1534  HA  VAL    92      47.255  35.282  31.972  1.00  0.00           H  
ATOM   1535  CB  VAL    92      46.329  37.145  32.083  1.00  0.00           C  
ATOM   1536  HB  VAL    92      45.738  37.633  32.858  1.00  0.00           H  
ATOM   1537  CG1 VAL    92      47.486  38.119  31.659  1.00  0.00           C  
ATOM   1538 HG11 VAL    92      47.029  38.984  31.178  1.00  0.00           H  
ATOM   1539 HG12 VAL    92      47.956  38.606  32.513  1.00  0.00           H  
ATOM   1540 HG13 VAL    92      48.242  37.551  31.117  1.00  0.00           H  
ATOM   1541  CG2 VAL    92      45.515  36.839  30.853  1.00  0.00           C  
ATOM   1542 HG21 VAL    92      45.132  37.774  30.442  1.00  0.00           H  
ATOM   1543 HG22 VAL    92      46.022  36.234  30.102  1.00  0.00           H  
ATOM   1544 HG23 VAL    92      44.654  36.274  31.209  1.00  0.00           H  
ATOM   1545  C   VAL    92      47.851  36.253  33.893  1.00  0.00           C  
ATOM   1546  O   VAL    92      49.063  36.383  33.658  1.00  0.00           O  
ATOM   1547  N   TYR    93      47.448  36.398  35.181  1.00  0.00           N  
ATOM   1548  H   TYR    93      46.457  36.499  35.351  1.00  0.00           H  
ATOM   1549  CA  TYR    93      48.322  36.441  36.354  1.00  0.00           C  
ATOM   1550  HA  TYR    93      49.008  37.273  36.196  1.00  0.00           H  
ATOM   1551  CB  TYR    93      47.533  36.623  37.645  1.00  0.00           C  
ATOM   1552  HB2 TYR    93      47.063  37.605  37.698  1.00  0.00           H  
ATOM   1553  HB3 TYR    93      46.746  35.869  37.655  1.00  0.00           H  
ATOM   1554  CG  TYR    93      48.405  36.604  38.849  1.00  0.00           C  
ATOM   1555  CD1 TYR    93      48.630  35.364  39.508  1.00  0.00           C  
ATOM   1556  HD1 TYR    93      48.215  34.436  39.145  1.00  0.00           H  
ATOM   1557  CE1 TYR    93      49.545  35.323  40.616  1.00  0.00           C  
ATOM   1558  HE1 TYR    93      49.837  34.367  41.024  1.00  0.00           H  
ATOM   1559  CZ  TYR    93      50.394  36.390  40.826  1.00  0.00           C  
ATOM   1560  OH  TYR    93      51.457  36.228  41.740  1.00  0.00           O  
ATOM   1561  HH  TYR    93      51.903  37.069  41.863  1.00  0.00           H  
ATOM   1562  CE2 TYR    93      50.167  37.599  40.159  1.00  0.00           C  
ATOM   1563  HE2 TYR    93      50.788  38.466  40.334  1.00  0.00           H  
ATOM   1564  CD2 TYR    93      49.155  37.694  39.182  1.00  0.00           C  
ATOM   1565  HD2 TYR    93      49.041  38.578  38.573  1.00  0.00           H  
ATOM   1566  C   TYR    93      49.172  35.143  36.396  1.00  0.00           C  
ATOM   1567  O   TYR    93      50.426  35.258  36.594  1.00  0.00           O  
ATOM   1568  N   ARG    94      48.637  33.959  36.038  1.00  0.00           N  
ATOM   1569  H   ARG    94      47.636  33.840  35.988  1.00  0.00           H  
ATOM   1570  CA  ARG    94      49.507  32.722  36.120  1.00  0.00           C  
ATOM   1571  HA  ARG    94      50.124  32.830  37.013  1.00  0.00           H  
ATOM   1572  CB  ARG    94      48.559  31.507  36.245  1.00  0.00           C  
ATOM   1573  HB2 ARG    94      47.883  31.468  37.100  1.00  0.00           H  
ATOM   1574  HB3 ARG    94      47.855  31.571  35.416  1.00  0.00           H  
ATOM   1575  CG  ARG    94      49.348  30.156  36.301  1.00  0.00           C  
ATOM   1576  HG2 ARG    94      50.084  30.057  35.503  1.00  0.00           H  
ATOM   1577  HG3 ARG    94      49.832  30.094  37.276  1.00  0.00           H  
ATOM   1578  CD  ARG    94      48.335  28.938  36.259  1.00  0.00           C  
ATOM   1579  HD2 ARG    94      48.881  28.149  36.775  1.00  0.00           H  
ATOM   1580  HD3 ARG    94      47.489  29.113  36.923  1.00  0.00           H  
ATOM   1581  NE  ARG    94      47.948  28.647  34.872  1.00  0.00           N  
ATOM   1582  HE  ARG    94      47.893  29.455  34.269  1.00  0.00           H  
ATOM   1583  CZ  ARG    94      47.792  27.436  34.419  1.00  0.00           C  
ATOM   1584  NH1 ARG    94      47.961  26.375  35.110  1.00  0.00           N  
ATOM   1585 HH11 ARG    94      48.576  26.383  35.911  1.00  0.00           H  
ATOM   1586 HH12 ARG    94      47.781  25.495  34.648  1.00  0.00           H  
ATOM   1587  NH2 ARG    94      47.212  27.228  33.260  1.00  0.00           N  
ATOM   1588 HH21 ARG    94      47.122  28.029  32.651  1.00  0.00           H  
ATOM   1589 HH22 ARG    94      46.937  26.305  32.956  1.00  0.00           H  
ATOM   1590  C   ARG    94      50.508  32.627  34.991  1.00  0.00           C  
ATOM   1591  O   ARG    94      51.706  32.264  35.199  1.00  0.00           O  
ATOM   1592  N   GLU    95      50.082  33.075  33.835  1.00  0.00           N  
ATOM   1593  H   GLU    95      49.158  33.480  33.897  1.00  0.00           H  
ATOM   1594  CA  GLU    95      50.872  33.089  32.542  1.00  0.00           C  
ATOM   1595  HA  GLU    95      51.221  32.074  32.347  1.00  0.00           H  
ATOM   1596  CB  GLU    95      49.874  33.462  31.422  1.00  0.00           C  
ATOM   1597  HB2 GLU    95      49.091  32.705  31.373  1.00  0.00           H  
ATOM   1598  HB3 GLU    95      49.607  34.492  31.661  1.00  0.00           H  
ATOM   1599  CG  GLU    95      50.490  33.635  30.049  1.00  0.00           C  
ATOM   1600  HG2 GLU    95      49.689  33.877  29.351  1.00  0.00           H  
ATOM   1601  HG3 GLU    95      51.206  34.448  29.931  1.00  0.00           H  
ATOM   1602  CD  GLU    95      51.036  32.326  29.438  1.00  0.00           C  
ATOM   1603  OE1 GLU    95      51.398  31.334  30.148  1.00  0.00           O  
ATOM   1604  OE2 GLU    95      51.132  32.349  28.188  1.00  0.00           O  
ATOM   1605  C   GLU    95      52.069  34.079  32.652  1.00  0.00           C  
ATOM   1606  O   GLU    95      53.217  33.933  32.192  1.00  0.00           O  
ATOM   1607  N   LEU    96      51.827  35.221  33.373  1.00  0.00           N  
ATOM   1608  H   LEU    96      50.890  35.311  33.738  1.00  0.00           H  
ATOM   1609  CA  LEU    96      52.958  36.076  33.854  1.00  0.00           C  
ATOM   1610  HA  LEU    96      53.750  36.021  33.107  1.00  0.00           H  
ATOM   1611  CB  LEU    96      52.471  37.552  33.981  1.00  0.00           C  
ATOM   1612  HB2 LEU    96      51.634  37.566  34.679  1.00  0.00           H  
ATOM   1613  HB3 LEU    96      53.232  38.240  34.348  1.00  0.00           H  
ATOM   1614  CG  LEU    96      52.049  38.167  32.691  1.00  0.00           C  
ATOM   1615  HG  LEU    96      51.435  37.472  32.119  1.00  0.00           H  
ATOM   1616  CD1 LEU    96      51.185  39.409  32.833  1.00  0.00           C  
ATOM   1617 HD11 LEU    96      50.220  39.245  33.314  1.00  0.00           H  
ATOM   1618 HD12 LEU    96      51.691  40.195  33.392  1.00  0.00           H  
ATOM   1619 HD13 LEU    96      51.048  39.841  31.841  1.00  0.00           H  
ATOM   1620  CD2 LEU    96      53.175  38.649  31.740  1.00  0.00           C  
ATOM   1621 HD21 LEU    96      53.771  37.761  31.527  1.00  0.00           H  
ATOM   1622 HD22 LEU    96      52.752  38.894  30.766  1.00  0.00           H  
ATOM   1623 HD23 LEU    96      53.765  39.445  32.194  1.00  0.00           H  
ATOM   1624  C   LEU    96      53.685  35.618  35.140  1.00  0.00           C  
ATOM   1625  O   LEU    96      54.903  35.930  35.234  1.00  0.00           O  
ATOM   1626  N   GLN    97      53.205  34.708  35.991  1.00  0.00           N  
ATOM   1627  H   GLN    97      52.231  34.451  35.911  1.00  0.00           H  
ATOM   1628  CA  GLN    97      53.902  34.072  37.089  1.00  0.00           C  
ATOM   1629  HA  GLN    97      54.517  34.894  37.454  1.00  0.00           H  
ATOM   1630  CB  GLN    97      52.884  33.489  38.063  1.00  0.00           C  
ATOM   1631  HB2 GLN    97      52.218  34.243  38.484  1.00  0.00           H  
ATOM   1632  HB3 GLN    97      52.202  32.804  37.560  1.00  0.00           H  
ATOM   1633  CG  GLN    97      53.451  32.721  39.247  1.00  0.00           C  
ATOM   1634  HG2 GLN    97      52.609  32.207  39.710  1.00  0.00           H  
ATOM   1635  HG3 GLN    97      54.069  31.912  38.857  1.00  0.00           H  
ATOM   1636  CD  GLN    97      54.325  33.510  40.214  1.00  0.00           C  
ATOM   1637  OE1 GLN    97      55.537  33.297  40.383  1.00  0.00           O  
ATOM   1638  NE2 GLN    97      53.652  34.447  40.832  1.00  0.00           N  
ATOM   1639 HE21 GLN    97      54.139  35.045  41.484  1.00  0.00           H  
ATOM   1640 HE22 GLN    97      52.656  34.533  40.683  1.00  0.00           H  
ATOM   1641  C   GLN    97      54.896  32.995  36.555  1.00  0.00           C  
ATOM   1642  O   GLN    97      55.992  32.901  37.097  1.00  0.00           O  
ATOM   1643  N   LYS    98      54.567  32.324  35.371  1.00  0.00           N  
ATOM   1644  H   LYS    98      53.616  32.421  35.046  1.00  0.00           H  
ATOM   1645  CA  LYS    98      55.454  31.539  34.432  1.00  0.00           C  
ATOM   1646  HA  LYS    98      55.808  30.740  35.084  1.00  0.00           H  
ATOM   1647  CB  LYS    98      54.562  30.887  33.387  1.00  0.00           C  
ATOM   1648  HB2 LYS    98      53.752  30.341  33.871  1.00  0.00           H  
ATOM   1649  HB3 LYS    98      54.196  31.714  32.779  1.00  0.00           H  
ATOM   1650  CG  LYS    98      55.400  30.044  32.361  1.00  0.00           C  
ATOM   1651  HG2 LYS    98      56.370  30.503  32.170  1.00  0.00           H  
ATOM   1652  HG3 LYS    98      55.727  29.091  32.777  1.00  0.00           H  
ATOM   1653  CD  LYS    98      54.557  29.828  31.071  1.00  0.00           C  
ATOM   1654  HD2 LYS    98      54.812  28.887  30.585  1.00  0.00           H  
ATOM   1655  HD3 LYS    98      53.515  29.698  31.363  1.00  0.00           H  
ATOM   1656  CE  LYS    98      54.700  31.089  30.159  1.00  0.00           C  
ATOM   1657  HE2 LYS    98      54.371  31.934  30.764  1.00  0.00           H  
ATOM   1658  HE3 LYS    98      55.743  31.204  29.861  1.00  0.00           H  
ATOM   1659  NZ  LYS    98      53.855  30.975  28.942  1.00  0.00           N  
ATOM   1660  HZ1 LYS    98      52.891  30.903  29.238  1.00  0.00           H  
ATOM   1661  HZ2 LYS    98      53.814  31.776  28.328  1.00  0.00           H  
ATOM   1662  HZ3 LYS    98      54.045  30.156  28.383  1.00  0.00           H  
ATOM   1663  C   LYS    98      56.667  32.294  33.995  1.00  0.00           C  
ATOM   1664  O   LYS    98      57.790  31.766  34.262  1.00  0.00           O  
ATOM   1665  N   LEU    99      56.450  33.436  33.386  1.00  0.00           N  
ATOM   1666  H   LEU    99      55.480  33.697  33.284  1.00  0.00           H  
ATOM   1667  CA  LEU    99      57.369  34.215  32.625  1.00  0.00           C  
ATOM   1668  HA  LEU    99      58.351  34.160  33.096  1.00  0.00           H  
ATOM   1669  CB  LEU    99      57.692  33.640  31.209  1.00  0.00           C  
ATOM   1670  HB2 LEU    99      58.144  32.674  31.435  1.00  0.00           H  
ATOM   1671  HB3 LEU    99      56.773  33.501  30.640  1.00  0.00           H  
ATOM   1672  CG  LEU    99      58.663  34.372  30.265  1.00  0.00           C  
ATOM   1673  HG  LEU    99      58.473  35.441  30.368  1.00  0.00           H  
ATOM   1674  CD1 LEU    99      60.140  34.151  30.678  1.00  0.00           C  
ATOM   1675 HD11 LEU    99      60.328  34.527  31.684  1.00  0.00           H  
ATOM   1676 HD12 LEU    99      60.474  33.116  30.608  1.00  0.00           H  
ATOM   1677 HD13 LEU    99      60.801  34.726  30.030  1.00  0.00           H  
ATOM   1678  CD2 LEU    99      58.421  33.999  28.796  1.00  0.00           C  
ATOM   1679 HD21 LEU    99      59.184  34.398  28.128  1.00  0.00           H  
ATOM   1680 HD22 LEU    99      58.531  32.915  28.781  1.00  0.00           H  
ATOM   1681 HD23 LEU    99      57.417  34.387  28.624  1.00  0.00           H  
ATOM   1682  C   LEU    99      56.939  35.682  32.549  1.00  0.00           C  
ATOM   1683  O   LEU    99      55.906  35.956  31.902  1.00  0.00           O  
ATOM   1684  N   SER   100      57.674  36.554  33.253  1.00  0.00           N  
ATOM   1685  H   SER   100      58.498  36.249  33.751  1.00  0.00           H  
ATOM   1686  CA  SER   100      57.212  37.902  33.591  1.00  0.00           C  
ATOM   1687  HA  SER   100      56.178  37.872  33.934  1.00  0.00           H  
ATOM   1688  CB  SER   100      58.075  38.385  34.768  1.00  0.00           C  
ATOM   1689  HB2 SER   100      59.082  38.215  34.387  1.00  0.00           H  
ATOM   1690  HB3 SER   100      57.848  39.447  34.866  1.00  0.00           H  
ATOM   1691  OG  SER   100      57.880  37.665  35.949  1.00  0.00           O  
ATOM   1692  HG  SER   100      58.103  36.745  35.788  1.00  0.00           H  
ATOM   1693  C   SER   100      57.247  38.865  32.367  1.00  0.00           C  
ATOM   1694  O   SER   100      57.149  40.039  32.563  1.00  0.00           O  
ATOM   1695  N   LYS   101      57.391  38.401  31.154  1.00  0.00           N  
ATOM   1696  H   LYS   101      57.658  37.436  31.018  1.00  0.00           H  
ATOM   1697  CA  LYS   101      57.211  39.159  29.933  1.00  0.00           C  
ATOM   1698  HA  LYS   101      56.614  40.034  30.189  1.00  0.00           H  
ATOM   1699  CB  LYS   101      58.644  39.373  29.416  1.00  0.00           C  
ATOM   1700  HB2 LYS   101      59.296  39.623  30.253  1.00  0.00           H  
ATOM   1701  HB3 LYS   101      59.022  38.438  29.003  1.00  0.00           H  
ATOM   1702  CG  LYS   101      58.834  40.462  28.346  1.00  0.00           C  
ATOM   1703  HG2 LYS   101      57.938  40.521  27.729  1.00  0.00           H  
ATOM   1704  HG3 LYS   101      58.902  41.336  28.993  1.00  0.00           H  
ATOM   1705  CD  LYS   101      60.153  40.314  27.469  1.00  0.00           C  
ATOM   1706  HD2 LYS   101      61.012  40.581  28.085  1.00  0.00           H  
ATOM   1707  HD3 LYS   101      60.314  39.253  27.275  1.00  0.00           H  
ATOM   1708  CE  LYS   101      60.327  41.088  26.150  1.00  0.00           C  
ATOM   1709  HE2 LYS   101      60.455  42.159  26.307  1.00  0.00           H  
ATOM   1710  HE3 LYS   101      61.313  40.781  25.802  1.00  0.00           H  
ATOM   1711  NZ  LYS   101      59.284  40.698  25.120  1.00  0.00           N  
ATOM   1712  HZ1 LYS   101      59.237  41.512  24.524  1.00  0.00           H  
ATOM   1713  HZ2 LYS   101      59.418  39.787  24.706  1.00  0.00           H  
ATOM   1714  HZ3 LYS   101      58.445  40.621  25.678  1.00  0.00           H  
ATOM   1715  C   LYS   101      56.472  38.369  28.826  1.00  0.00           C  
ATOM   1716  O   LYS   101      56.815  37.193  28.642  1.00  0.00           O  
ATOM   1717  N   PHE   102      55.527  38.974  28.132  1.00  0.00           N  
ATOM   1718  H   PHE   102      55.279  39.932  28.335  1.00  0.00           H  
ATOM   1719  CA  PHE   102      54.923  38.514  26.780  1.00  0.00           C  
ATOM   1720  HA  PHE   102      54.726  37.442  26.785  1.00  0.00           H  
ATOM   1721  CB  PHE   102      53.611  39.201  26.568  1.00  0.00           C  
ATOM   1722  HB2 PHE   102      53.773  40.262  26.761  1.00  0.00           H  
ATOM   1723  HB3 PHE   102      53.321  38.941  25.550  1.00  0.00           H  
ATOM   1724  CG  PHE   102      52.371  38.854  27.416  1.00  0.00           C  
ATOM   1725  CD1 PHE   102      52.126  37.550  27.908  1.00  0.00           C  
ATOM   1726  HD1 PHE   102      52.799  36.721  27.747  1.00  0.00           H  
ATOM   1727  CE1 PHE   102      51.013  37.254  28.627  1.00  0.00           C  
ATOM   1728  HE1 PHE   102      50.910  36.223  28.931  1.00  0.00           H  
ATOM   1729  CZ  PHE   102      50.033  38.230  28.817  1.00  0.00           C  
ATOM   1730  HZ  PHE   102      49.162  38.042  29.427  1.00  0.00           H  
ATOM   1731  CE2 PHE   102      50.191  39.553  28.359  1.00  0.00           C  
ATOM   1732  HE2 PHE   102      49.403  40.291  28.373  1.00  0.00           H  
ATOM   1733  CD2 PHE   102      51.425  39.861  27.691  1.00  0.00           C  
ATOM   1734  HD2 PHE   102      51.490  40.772  27.114  1.00  0.00           H  
ATOM   1735  C   PHE   102      55.803  38.788  25.565  1.00  0.00           C  
ATOM   1736  O   PHE   102      56.619  39.744  25.660  1.00  0.00           O  
ATOM   1737  N   ASP   103      55.536  38.182  24.393  1.00  0.00           N  
ATOM   1738  H   ASP   103      54.833  37.457  24.424  1.00  0.00           H  
ATOM   1739  CA  ASP   103      55.910  38.768  23.086  1.00  0.00           C  
ATOM   1740  HA  ASP   103      56.988  38.911  23.007  1.00  0.00           H  
ATOM   1741  CB  ASP   103      55.551  37.808  21.921  1.00  0.00           C  
ATOM   1742  HB2 ASP   103      55.985  36.817  22.058  1.00  0.00           H  
ATOM   1743  HB3 ASP   103      54.463  37.741  21.938  1.00  0.00           H  
ATOM   1744  CG  ASP   103      55.908  38.326  20.524  1.00  0.00           C  
ATOM   1745  OD1 ASP   103      55.996  37.447  19.641  1.00  0.00           O  
ATOM   1746  OD2 ASP   103      56.401  39.478  20.409  1.00  0.00           O  
ATOM   1747  C   ASP   103      55.148  40.121  22.922  1.00  0.00           C  
ATOM   1748  O   ASP   103      53.923  40.232  23.004  1.00  0.00           O  
ATOM   1749  N   GLU   104      55.903  41.209  22.557  1.00  0.00           N  
ATOM   1750  H   GLU   104      56.875  41.043  22.336  1.00  0.00           H  
ATOM   1751  CA  GLU   104      55.271  42.549  22.177  1.00  0.00           C  
ATOM   1752  HA  GLU   104      54.839  42.981  23.080  1.00  0.00           H  
ATOM   1753  CB  GLU   104      56.471  43.404  21.691  1.00  0.00           C  
ATOM   1754  HB2 GLU   104      56.947  42.777  20.937  1.00  0.00           H  
ATOM   1755  HB3 GLU   104      55.958  44.261  21.254  1.00  0.00           H  
ATOM   1756  CG  GLU   104      57.410  43.993  22.806  1.00  0.00           C  
ATOM   1757  HG2 GLU   104      57.413  45.075  22.670  1.00  0.00           H  
ATOM   1758  HG3 GLU   104      56.794  43.845  23.693  1.00  0.00           H  
ATOM   1759  CD  GLU   104      58.794  43.259  22.921  1.00  0.00           C  
ATOM   1760  OE1 GLU   104      59.302  42.754  21.868  1.00  0.00           O  
ATOM   1761  OE2 GLU   104      59.386  43.098  24.023  1.00  0.00           O  
ATOM   1762  C   GLU   104      54.096  42.450  21.107  1.00  0.00           C  
ATOM   1763  O   GLU   104      53.008  43.036  21.183  1.00  0.00           O  
ATOM   1764  N   GLN   105      54.248  41.610  20.082  1.00  0.00           N  
ATOM   1765  H   GLN   105      55.106  41.076  20.057  1.00  0.00           H  
ATOM   1766  CA  GLN   105      53.155  41.244  19.161  1.00  0.00           C  
ATOM   1767  HA  GLN   105      52.879  42.122  18.577  1.00  0.00           H  
ATOM   1768  CB  GLN   105      53.562  40.133  18.152  1.00  0.00           C  
ATOM   1769  HB2 GLN   105      53.728  39.170  18.633  1.00  0.00           H  
ATOM   1770  HB3 GLN   105      52.725  39.962  17.475  1.00  0.00           H  
ATOM   1771  CG  GLN   105      54.762  40.566  17.298  1.00  0.00           C  
ATOM   1772  HG2 GLN   105      54.792  41.655  17.249  1.00  0.00           H  
ATOM   1773  HG3 GLN   105      55.656  40.248  17.834  1.00  0.00           H  
ATOM   1774  CD  GLN   105      54.710  39.884  15.903  1.00  0.00           C  
ATOM   1775  OE1 GLN   105      54.427  38.704  15.752  1.00  0.00           O  
ATOM   1776  NE2 GLN   105      55.089  40.523  14.834  1.00  0.00           N  
ATOM   1777 HE21 GLN   105      55.102  39.980  13.982  1.00  0.00           H  
ATOM   1778 HE22 GLN   105      55.441  41.462  14.955  1.00  0.00           H  
ATOM   1779  C   GLN   105      51.881  40.665  19.867  1.00  0.00           C  
ATOM   1780  O   GLN   105      50.751  41.014  19.512  1.00  0.00           O  
ATOM   1781  N   ARG   106      52.069  39.810  20.909  1.00  0.00           N  
ATOM   1782  H   ARG   106      52.989  39.696  21.309  1.00  0.00           H  
ATOM   1783  CA  ARG   106      50.992  39.306  21.763  1.00  0.00           C  
ATOM   1784  HA  ARG   106      50.101  39.022  21.205  1.00  0.00           H  
ATOM   1785  CB  ARG   106      51.538  38.173  22.653  1.00  0.00           C  
ATOM   1786  HB2 ARG   106      51.987  37.390  22.042  1.00  0.00           H  
ATOM   1787  HB3 ARG   106      52.349  38.469  23.319  1.00  0.00           H  
ATOM   1788  CG  ARG   106      50.394  37.432  23.387  1.00  0.00           C  
ATOM   1789  HG2 ARG   106      49.594  38.030  23.822  1.00  0.00           H  
ATOM   1790  HG3 ARG   106      49.897  36.878  22.591  1.00  0.00           H  
ATOM   1791  CD  ARG   106      50.978  36.472  24.401  1.00  0.00           C  
ATOM   1792  HD2 ARG   106      51.780  35.997  23.836  1.00  0.00           H  
ATOM   1793  HD3 ARG   106      51.350  37.100  25.211  1.00  0.00           H  
ATOM   1794  NE  ARG   106      49.971  35.544  24.967  1.00  0.00           N  
ATOM   1795  HE  ARG   106      48.997  35.790  24.863  1.00  0.00           H  
ATOM   1796  CZ  ARG   106      50.179  34.552  25.783  1.00  0.00           C  
ATOM   1797  NH1 ARG   106      51.362  34.372  26.310  1.00  0.00           N  
ATOM   1798 HH11 ARG   106      52.011  35.146  26.276  1.00  0.00           H  
ATOM   1799 HH12 ARG   106      51.427  33.597  26.954  1.00  0.00           H  
ATOM   1800  NH2 ARG   106      49.279  33.684  26.077  1.00  0.00           N  
ATOM   1801 HH21 ARG   106      48.382  33.727  25.614  1.00  0.00           H  
ATOM   1802 HH22 ARG   106      49.559  32.791  26.457  1.00  0.00           H  
ATOM   1803  C   ARG   106      50.441  40.380  22.701  1.00  0.00           C  
ATOM   1804  O   ARG   106      49.245  40.378  23.016  1.00  0.00           O  
ATOM   1805  N   THR   107      51.364  41.295  23.192  1.00  0.00           N  
ATOM   1806  H   THR   107      52.336  41.166  22.949  1.00  0.00           H  
ATOM   1807  CA  THR   107      50.952  42.294  24.257  1.00  0.00           C  
ATOM   1808  HA  THR   107      50.364  41.843  25.056  1.00  0.00           H  
ATOM   1809  CB  THR   107      52.144  43.079  24.842  1.00  0.00           C  
ATOM   1810  HB  THR   107      52.671  43.661  24.087  1.00  0.00           H  
ATOM   1811  CG2 THR   107      51.699  43.981  25.947  1.00  0.00           C  
ATOM   1812 HG21 THR   107      51.271  43.311  26.693  1.00  0.00           H  
ATOM   1813 HG22 THR   107      52.533  44.540  26.371  1.00  0.00           H  
ATOM   1814 HG23 THR   107      50.950  44.680  25.576  1.00  0.00           H  
ATOM   1815  OG1 THR   107      53.144  42.171  25.312  1.00  0.00           O  
ATOM   1816  HG1 THR   107      53.173  41.482  24.644  1.00  0.00           H  
ATOM   1817  C   THR   107      50.024  43.270  23.586  1.00  0.00           C  
ATOM   1818  O   THR   107      48.893  43.604  24.061  1.00  0.00           O  
ATOM   1819  N   ALA   108      50.460  43.822  22.474  1.00  0.00           N  
ATOM   1820  H   ALA   108      51.338  43.536  22.064  1.00  0.00           H  
ATOM   1821  CA  ALA   108      49.723  44.612  21.576  1.00  0.00           C  
ATOM   1822  HA  ALA   108      49.461  45.571  22.024  1.00  0.00           H  
ATOM   1823  CB  ALA   108      50.591  44.904  20.366  1.00  0.00           C  
ATOM   1824  HB1 ALA   108      51.452  45.555  20.521  1.00  0.00           H  
ATOM   1825  HB2 ALA   108      50.926  43.956  19.946  1.00  0.00           H  
ATOM   1826  HB3 ALA   108      50.069  45.373  19.532  1.00  0.00           H  
ATOM   1827  C   ALA   108      48.389  43.919  21.112  1.00  0.00           C  
ATOM   1828  O   ALA   108      47.341  44.511  21.272  1.00  0.00           O  
ATOM   1829  N   THR   109      48.426  42.612  20.845  1.00  0.00           N  
ATOM   1830  H   THR   109      49.358  42.268  20.662  1.00  0.00           H  
ATOM   1831  CA  THR   109      47.232  41.832  20.571  1.00  0.00           C  
ATOM   1832  HA  THR   109      46.796  42.234  19.657  1.00  0.00           H  
ATOM   1833  CB  THR   109      47.483  40.369  20.370  1.00  0.00           C  
ATOM   1834  HB  THR   109      47.922  39.883  21.241  1.00  0.00           H  
ATOM   1835  CG2 THR   109      46.297  39.454  20.032  1.00  0.00           C  
ATOM   1836 HG21 THR   109      45.931  39.722  19.040  1.00  0.00           H  
ATOM   1837 HG22 THR   109      46.634  38.417  20.031  1.00  0.00           H  
ATOM   1838 HG23 THR   109      45.425  39.598  20.670  1.00  0.00           H  
ATOM   1839  OG1 THR   109      48.262  40.173  19.211  1.00  0.00           O  
ATOM   1840  HG1 THR   109      49.115  40.597  19.332  1.00  0.00           H  
ATOM   1841  C   THR   109      46.219  42.009  21.662  1.00  0.00           C  
ATOM   1842  O   THR   109      45.084  42.423  21.520  1.00  0.00           O  
ATOM   1843  N   TYR   110      46.557  41.632  22.873  1.00  0.00           N  
ATOM   1844  H   TYR   110      47.429  41.139  22.997  1.00  0.00           H  
ATOM   1845  CA  TYR   110      45.658  41.775  24.071  1.00  0.00           C  
ATOM   1846  HA  TYR   110      44.744  41.219  23.861  1.00  0.00           H  
ATOM   1847  CB  TYR   110      46.201  40.958  25.284  1.00  0.00           C  
ATOM   1848  HB2 TYR   110      47.219  41.335  25.380  1.00  0.00           H  
ATOM   1849  HB3 TYR   110      45.658  41.199  26.199  1.00  0.00           H  
ATOM   1850  CG  TYR   110      46.266  39.473  25.265  1.00  0.00           C  
ATOM   1851  CD1 TYR   110      45.805  38.657  24.166  1.00  0.00           C  
ATOM   1852  HD1 TYR   110      45.302  39.158  23.352  1.00  0.00           H  
ATOM   1853  CE1 TYR   110      45.932  37.291  24.173  1.00  0.00           C  
ATOM   1854  HE1 TYR   110      45.494  36.722  23.367  1.00  0.00           H  
ATOM   1855  CZ  TYR   110      46.432  36.699  25.293  1.00  0.00           C  
ATOM   1856  OH  TYR   110      46.374  35.363  25.411  1.00  0.00           O  
ATOM   1857  HH  TYR   110      45.851  34.981  24.703  1.00  0.00           H  
ATOM   1858  CE2 TYR   110      46.889  37.419  26.381  1.00  0.00           C  
ATOM   1859  HE2 TYR   110      47.281  36.901  27.244  1.00  0.00           H  
ATOM   1860  CD2 TYR   110      46.798  38.810  26.390  1.00  0.00           C  
ATOM   1861  HD2 TYR   110      47.007  39.391  27.276  1.00  0.00           H  
ATOM   1862  C   TYR   110      45.307  43.202  24.499  1.00  0.00           C  
ATOM   1863  O   TYR   110      44.295  43.360  25.120  1.00  0.00           O  
ATOM   1864  N   ILE   111      46.067  44.276  24.294  1.00  0.00           N  
ATOM   1865  H   ILE   111      46.962  44.095  23.861  1.00  0.00           H  
ATOM   1866  CA  ILE   111      45.615  45.644  24.511  1.00  0.00           C  
ATOM   1867  HA  ILE   111      45.217  45.708  25.524  1.00  0.00           H  
ATOM   1868  CB  ILE   111      46.845  46.687  24.461  1.00  0.00           C  
ATOM   1869  HB  ILE   111      47.462  46.463  23.591  1.00  0.00           H  
ATOM   1870  CG2 ILE   111      46.408  48.195  24.336  1.00  0.00           C  
ATOM   1871 HG21 ILE   111      45.646  48.399  25.088  1.00  0.00           H  
ATOM   1872 HG22 ILE   111      47.154  48.965  24.530  1.00  0.00           H  
ATOM   1873 HG23 ILE   111      45.913  48.389  23.384  1.00  0.00           H  
ATOM   1874  CG1 ILE   111      47.527  46.513  25.772  1.00  0.00           C  
ATOM   1875 HG12 ILE   111      46.898  47.014  26.508  1.00  0.00           H  
ATOM   1876 HG13 ILE   111      47.521  45.464  26.070  1.00  0.00           H  
ATOM   1877  CD1 ILE   111      49.059  47.030  25.750  1.00  0.00           C  
ATOM   1878 HD11 ILE   111      49.608  46.395  25.055  1.00  0.00           H  
ATOM   1879 HD12 ILE   111      49.097  48.074  25.436  1.00  0.00           H  
ATOM   1880 HD13 ILE   111      49.474  46.909  26.750  1.00  0.00           H  
ATOM   1881  C   ILE   111      44.524  46.015  23.475  1.00  0.00           C  
ATOM   1882  O   ILE   111      43.602  46.655  23.919  1.00  0.00           O  
ATOM   1883  N   THR   112      44.624  45.615  22.178  1.00  0.00           N  
ATOM   1884  H   THR   112      45.493  45.199  21.875  1.00  0.00           H  
ATOM   1885  CA  THR   112      43.574  45.836  21.160  1.00  0.00           C  
ATOM   1886  HA  THR   112      43.306  46.883  21.025  1.00  0.00           H  
ATOM   1887  CB  THR   112      44.019  45.392  19.744  1.00  0.00           C  
ATOM   1888  HB  THR   112      44.408  44.374  19.770  1.00  0.00           H  
ATOM   1889  CG2 THR   112      42.980  45.448  18.641  1.00  0.00           C  
ATOM   1890 HG21 THR   112      42.149  44.778  18.860  1.00  0.00           H  
ATOM   1891 HG22 THR   112      42.552  46.421  18.405  1.00  0.00           H  
ATOM   1892 HG23 THR   112      43.630  45.118  17.830  1.00  0.00           H  
ATOM   1893  OG1 THR   112      45.043  46.325  19.372  1.00  0.00           O  
ATOM   1894  HG1 THR   112      45.720  46.031  19.986  1.00  0.00           H  
ATOM   1895  C   THR   112      42.220  45.091  21.543  1.00  0.00           C  
ATOM   1896  O   THR   112      41.066  45.575  21.409  1.00  0.00           O  
ATOM   1897  N   GLU   113      42.348  43.819  22.087  1.00  0.00           N  
ATOM   1898  H   GLU   113      43.251  43.381  22.201  1.00  0.00           H  
ATOM   1899  CA  GLU   113      41.139  43.097  22.450  1.00  0.00           C  
ATOM   1900  HA  GLU   113      40.475  43.190  21.590  1.00  0.00           H  
ATOM   1901  CB  GLU   113      41.575  41.616  22.608  1.00  0.00           C  
ATOM   1902  HB2 GLU   113      42.500  41.435  23.156  1.00  0.00           H  
ATOM   1903  HB3 GLU   113      40.775  41.116  23.154  1.00  0.00           H  
ATOM   1904  CG  GLU   113      41.795  40.820  21.275  1.00  0.00           C  
ATOM   1905  HG2 GLU   113      42.494  41.399  20.672  1.00  0.00           H  
ATOM   1906  HG3 GLU   113      42.288  39.893  21.568  1.00  0.00           H  
ATOM   1907  CD  GLU   113      40.483  40.489  20.666  1.00  0.00           C  
ATOM   1908  OE1 GLU   113      39.996  41.057  19.661  1.00  0.00           O  
ATOM   1909  OE2 GLU   113      39.918  39.508  21.068  1.00  0.00           O  
ATOM   1910  C   GLU   113      40.502  43.765  23.676  1.00  0.00           C  
ATOM   1911  O   GLU   113      39.263  43.924  23.700  1.00  0.00           O  
ATOM   1912  N   LEU   114      41.343  44.288  24.589  1.00  0.00           N  
ATOM   1913  H   LEU   114      42.327  44.062  24.562  1.00  0.00           H  
ATOM   1914  CA  LEU   114      40.876  44.998  25.781  1.00  0.00           C  
ATOM   1915  HA  LEU   114      40.038  44.502  26.271  1.00  0.00           H  
ATOM   1916  CB  LEU   114      42.095  44.975  26.745  1.00  0.00           C  
ATOM   1917  HB2 LEU   114      42.416  43.940  26.857  1.00  0.00           H  
ATOM   1918  HB3 LEU   114      42.870  45.486  26.173  1.00  0.00           H  
ATOM   1919  CG  LEU   114      41.851  45.714  28.085  1.00  0.00           C  
ATOM   1920  HG  LEU   114      41.593  46.771  28.014  1.00  0.00           H  
ATOM   1921  CD1 LEU   114      40.748  45.006  28.972  1.00  0.00           C  
ATOM   1922 HD11 LEU   114      39.756  45.456  28.916  1.00  0.00           H  
ATOM   1923 HD12 LEU   114      40.605  43.952  28.734  1.00  0.00           H  
ATOM   1924 HD13 LEU   114      41.079  45.057  30.009  1.00  0.00           H  
ATOM   1925  CD2 LEU   114      43.069  45.600  28.919  1.00  0.00           C  
ATOM   1926 HD21 LEU   114      42.959  46.137  29.861  1.00  0.00           H  
ATOM   1927 HD22 LEU   114      43.324  44.585  29.224  1.00  0.00           H  
ATOM   1928 HD23 LEU   114      43.854  45.972  28.260  1.00  0.00           H  
ATOM   1929  C   LEU   114      40.367  46.352  25.510  1.00  0.00           C  
ATOM   1930  O   LEU   114      39.239  46.750  25.894  1.00  0.00           O  
ATOM   1931  N   ALA   115      40.966  47.081  24.612  1.00  0.00           N  
ATOM   1932  H   ALA   115      41.812  46.749  24.173  1.00  0.00           H  
ATOM   1933  CA  ALA   115      40.561  48.446  24.239  1.00  0.00           C  
ATOM   1934  HA  ALA   115      40.550  49.010  25.171  1.00  0.00           H  
ATOM   1935  CB  ALA   115      41.506  49.049  23.291  1.00  0.00           C  
ATOM   1936  HB1 ALA   115      42.511  49.061  23.713  1.00  0.00           H  
ATOM   1937  HB2 ALA   115      41.520  48.524  22.336  1.00  0.00           H  
ATOM   1938  HB3 ALA   115      41.183  50.079  23.141  1.00  0.00           H  
ATOM   1939  C   ALA   115      39.153  48.396  23.599  1.00  0.00           C  
ATOM   1940  O   ALA   115      38.340  49.280  23.937  1.00  0.00           O  
ATOM   1941  N   ASN   116      38.745  47.419  22.789  1.00  0.00           N  
ATOM   1942  H   ASN   116      39.440  46.721  22.566  1.00  0.00           H  
ATOM   1943  CA  ASN   116      37.431  47.204  22.203  1.00  0.00           C  
ATOM   1944  HA  ASN   116      37.069  48.144  21.787  1.00  0.00           H  
ATOM   1945  CB  ASN   116      37.506  46.237  20.989  1.00  0.00           C  
ATOM   1946  HB2 ASN   116      38.160  46.706  20.254  1.00  0.00           H  
ATOM   1947  HB3 ASN   116      37.903  45.242  21.192  1.00  0.00           H  
ATOM   1948  CG  ASN   116      36.213  45.969  20.208  1.00  0.00           C  
ATOM   1949  OD1 ASN   116      35.094  45.781  20.733  1.00  0.00           O  
ATOM   1950  ND2 ASN   116      36.298  45.947  18.884  1.00  0.00           N  
ATOM   1951 HD21 ASN   116      35.412  45.796  18.423  1.00  0.00           H  
ATOM   1952 HD22 ASN   116      37.113  46.174  18.332  1.00  0.00           H  
ATOM   1953  C   ASN   116      36.419  46.857  23.268  1.00  0.00           C  
ATOM   1954  O   ASN   116      35.343  47.504  23.292  1.00  0.00           O  
ATOM   1955  N   ALA   117      36.746  45.970  24.226  1.00  0.00           N  
ATOM   1956  H   ALA   117      37.607  45.448  24.153  1.00  0.00           H  
ATOM   1957  CA  ALA   117      35.893  45.754  25.453  1.00  0.00           C  
ATOM   1958  HA  ALA   117      34.936  45.508  24.992  1.00  0.00           H  
ATOM   1959  CB  ALA   117      36.335  44.529  26.266  1.00  0.00           C  
ATOM   1960  HB1 ALA   117      35.757  44.247  27.146  1.00  0.00           H  
ATOM   1961  HB2 ALA   117      36.512  43.727  25.550  1.00  0.00           H  
ATOM   1962  HB3 ALA   117      37.369  44.691  26.574  1.00  0.00           H  
ATOM   1963  C   ALA   117      35.662  47.006  26.407  1.00  0.00           C  
ATOM   1964  O   ALA   117      34.511  47.415  26.611  1.00  0.00           O  
ATOM   1965  N   LEU   118      36.751  47.728  26.817  1.00  0.00           N  
ATOM   1966  H   LEU   118      37.687  47.371  26.691  1.00  0.00           H  
ATOM   1967  CA  LEU   118      36.646  49.090  27.393  1.00  0.00           C  
ATOM   1968  HA  LEU   118      36.161  49.064  28.369  1.00  0.00           H  
ATOM   1969  CB  LEU   118      38.067  49.739  27.601  1.00  0.00           C  
ATOM   1970  HB2 LEU   118      38.405  49.845  26.571  1.00  0.00           H  
ATOM   1971  HB3 LEU   118      37.902  50.733  28.017  1.00  0.00           H  
ATOM   1972  CG  LEU   118      38.926  48.974  28.664  1.00  0.00           C  
ATOM   1973  HG  LEU   118      39.377  48.020  28.388  1.00  0.00           H  
ATOM   1974  CD1 LEU   118      40.091  49.981  28.993  1.00  0.00           C  
ATOM   1975 HD11 LEU   118      39.744  50.910  29.446  1.00  0.00           H  
ATOM   1976 HD12 LEU   118      40.707  49.557  29.787  1.00  0.00           H  
ATOM   1977 HD13 LEU   118      40.633  50.129  28.059  1.00  0.00           H  
ATOM   1978  CD2 LEU   118      38.197  48.894  29.913  1.00  0.00           C  
ATOM   1979 HD21 LEU   118      38.823  48.566  30.743  1.00  0.00           H  
ATOM   1980 HD22 LEU   118      37.857  49.846  30.320  1.00  0.00           H  
ATOM   1981 HD23 LEU   118      37.397  48.162  29.802  1.00  0.00           H  
ATOM   1982  C   LEU   118      35.737  50.078  26.631  1.00  0.00           C  
ATOM   1983  O   LEU   118      34.720  50.462  27.244  1.00  0.00           O  
ATOM   1984  N   SER   119      36.009  50.435  25.378  1.00  0.00           N  
ATOM   1985  H   SER   119      36.845  50.018  24.995  1.00  0.00           H  
ATOM   1986  CA  SER   119      35.265  51.332  24.453  1.00  0.00           C  
ATOM   1987  HA  SER   119      35.320  52.376  24.759  1.00  0.00           H  
ATOM   1988  CB  SER   119      35.805  51.193  22.989  1.00  0.00           C  
ATOM   1989  HB2 SER   119      35.716  50.137  22.732  1.00  0.00           H  
ATOM   1990  HB3 SER   119      35.252  51.842  22.310  1.00  0.00           H  
ATOM   1991  OG  SER   119      37.114  51.583  22.947  1.00  0.00           O  
ATOM   1992  HG  SER   119      37.600  50.956  23.487  1.00  0.00           H  
ATOM   1993  C   SER   119      33.794  50.874  24.411  1.00  0.00           C  
ATOM   1994  O   SER   119      32.924  51.775  24.450  1.00  0.00           O  
ATOM   1995  N   TYR   120      33.461  49.514  24.497  1.00  0.00           N  
ATOM   1996  H   TYR   120      34.168  48.792  24.502  1.00  0.00           H  
ATOM   1997  CA  TYR   120      32.039  49.044  24.518  1.00  0.00           C  
ATOM   1998  HA  TYR   120      31.383  49.611  23.858  1.00  0.00           H  
ATOM   1999  CB  TYR   120      31.944  47.591  24.181  1.00  0.00           C  
ATOM   2000  HB2 TYR   120      32.302  47.396  23.170  1.00  0.00           H  
ATOM   2001  HB3 TYR   120      32.634  47.022  24.805  1.00  0.00           H  
ATOM   2002  CG  TYR   120      30.630  46.897  24.459  1.00  0.00           C  
ATOM   2003  CD1 TYR   120      29.517  46.945  23.606  1.00  0.00           C  
ATOM   2004  HD1 TYR   120      29.667  47.371  22.625  1.00  0.00           H  
ATOM   2005  CE1 TYR   120      28.260  46.540  24.023  1.00  0.00           C  
ATOM   2006  HE1 TYR   120      27.423  46.474  23.344  1.00  0.00           H  
ATOM   2007  CZ  TYR   120      28.183  45.854  25.243  1.00  0.00           C  
ATOM   2008  OH  TYR   120      26.998  45.425  25.652  1.00  0.00           O  
ATOM   2009  HH  TYR   120      26.264  45.651  25.075  1.00  0.00           H  
ATOM   2010  CE2 TYR   120      29.304  45.651  26.096  1.00  0.00           C  
ATOM   2011  HE2 TYR   120      29.152  45.104  27.014  1.00  0.00           H  
ATOM   2012  CD2 TYR   120      30.507  46.234  25.724  1.00  0.00           C  
ATOM   2013  HD2 TYR   120      31.322  46.222  26.433  1.00  0.00           H  
ATOM   2014  C   TYR   120      31.439  49.262  25.913  1.00  0.00           C  
ATOM   2015  O   TYR   120      30.279  49.601  25.953  1.00  0.00           O  
ATOM   2016  N   CYS   121      32.163  49.263  27.074  1.00  0.00           N  
ATOM   2017  H   CYS   121      33.164  49.124  27.090  1.00  0.00           H  
ATOM   2018  CA  CYS   121      31.513  49.621  28.380  1.00  0.00           C  
ATOM   2019  HA  CYS   121      30.517  49.183  28.441  1.00  0.00           H  
ATOM   2020  CB  CYS   121      32.457  49.120  29.432  1.00  0.00           C  
ATOM   2021  HB2 CYS   121      33.438  49.589  29.356  1.00  0.00           H  
ATOM   2022  HB3 CYS   121      32.177  49.320  30.466  1.00  0.00           H  
ATOM   2023  SG  CYS   121      32.707  47.341  29.238  1.00  0.00           S  
ATOM   2024  HG  CYS   121      33.761  47.407  28.420  1.00  0.00           H  
ATOM   2025  C   CYS   121      31.355  51.192  28.584  1.00  0.00           C  
ATOM   2026  O   CYS   121      30.383  51.735  29.191  1.00  0.00           O  
ATOM   2027  N   HIE   122      32.210  51.936  27.865  1.00  0.00           N  
ATOM   2028  H   HIE   122      32.790  51.511  27.156  1.00  0.00           H  
ATOM   2029  CA  HIE   122      32.103  53.421  27.787  1.00  0.00           C  
ATOM   2030  HA  HIE   122      31.950  53.786  28.803  1.00  0.00           H  
ATOM   2031  CB  HIE   122      33.450  53.909  27.272  1.00  0.00           C  
ATOM   2032  HB2 HIE   122      33.698  53.358  26.366  1.00  0.00           H  
ATOM   2033  HB3 HIE   122      33.460  54.996  27.194  1.00  0.00           H  
ATOM   2034  CG  HIE   122      34.608  53.603  28.314  1.00  0.00           C  
ATOM   2035  ND1 HIE   122      35.919  53.769  28.035  1.00  0.00           N  
ATOM   2036  CE1 HIE   122      36.564  53.608  29.147  1.00  0.00           C  
ATOM   2037  HE1 HIE   122      37.644  53.618  29.174  1.00  0.00           H  
ATOM   2038  NE2 HIE   122      35.741  53.406  30.160  1.00  0.00           N  
ATOM   2039  HE2 HIE   122      35.942  53.322  31.147  1.00  0.00           H  
ATOM   2040  CD2 HIE   122      34.484  53.365  29.685  1.00  0.00           C  
ATOM   2041  HD2 HIE   122      33.608  53.159  30.281  1.00  0.00           H  
ATOM   2042  C   HIE   122      30.798  53.771  27.005  1.00  0.00           C  
ATOM   2043  O   HIE   122      29.957  54.425  27.542  1.00  0.00           O  
ATOM   2044  N   SER   123      30.639  53.213  25.796  1.00  0.00           N  
ATOM   2045  H   SER   123      31.433  52.735  25.395  1.00  0.00           H  
ATOM   2046  CA  SER   123      29.358  53.144  25.036  1.00  0.00           C  
ATOM   2047  HA  SER   123      29.188  54.127  24.596  1.00  0.00           H  
ATOM   2048  CB  SER   123      29.616  52.145  23.846  1.00  0.00           C  
ATOM   2049  HB2 SER   123      30.357  52.574  23.171  1.00  0.00           H  
ATOM   2050  HB3 SER   123      29.927  51.169  24.220  1.00  0.00           H  
ATOM   2051  OG  SER   123      28.401  51.998  23.148  1.00  0.00           O  
ATOM   2052  HG  SER   123      28.197  52.844  22.742  1.00  0.00           H  
ATOM   2053  C   SER   123      28.186  52.782  25.880  1.00  0.00           C  
ATOM   2054  O   SER   123      27.160  53.469  25.849  1.00  0.00           O  
ATOM   2055  N   LYS   124      28.356  51.772  26.732  1.00  0.00           N  
ATOM   2056  H   LYS   124      29.192  51.230  26.566  1.00  0.00           H  
ATOM   2057  CA  LYS   124      27.308  51.333  27.686  1.00  0.00           C  
ATOM   2058  HA  LYS   124      26.394  51.419  27.099  1.00  0.00           H  
ATOM   2059  CB  LYS   124      27.548  49.814  27.894  1.00  0.00           C  
ATOM   2060  HB2 LYS   124      28.482  49.655  28.434  1.00  0.00           H  
ATOM   2061  HB3 LYS   124      26.862  49.448  28.658  1.00  0.00           H  
ATOM   2062  CG  LYS   124      27.350  48.975  26.697  1.00  0.00           C  
ATOM   2063  HG2 LYS   124      27.881  49.490  25.897  1.00  0.00           H  
ATOM   2064  HG3 LYS   124      27.831  47.998  26.747  1.00  0.00           H  
ATOM   2065  CD  LYS   124      25.885  48.822  26.196  1.00  0.00           C  
ATOM   2066  HD2 LYS   124      25.538  49.804  25.875  1.00  0.00           H  
ATOM   2067  HD3 LYS   124      26.080  48.101  25.403  1.00  0.00           H  
ATOM   2068  CE  LYS   124      24.958  48.198  27.271  1.00  0.00           C  
ATOM   2069  HE2 LYS   124      25.433  47.303  27.673  1.00  0.00           H  
ATOM   2070  HE3 LYS   124      24.980  48.883  28.118  1.00  0.00           H  
ATOM   2071  NZ  LYS   124      23.611  47.834  26.764  1.00  0.00           N  
ATOM   2072  HZ1 LYS   124      22.980  47.459  27.457  1.00  0.00           H  
ATOM   2073  HZ2 LYS   124      23.236  48.646  26.294  1.00  0.00           H  
ATOM   2074  HZ3 LYS   124      23.542  47.089  26.086  1.00  0.00           H  
ATOM   2075  C   LYS   124      27.107  52.066  29.018  1.00  0.00           C  
ATOM   2076  O   LYS   124      26.354  51.561  29.852  1.00  0.00           O  
ATOM   2077  N   ARG   125      27.881  53.177  29.271  1.00  0.00           N  
ATOM   2078  H   ARG   125      28.508  53.400  28.511  1.00  0.00           H  
ATOM   2079  CA  ARG   125      27.847  54.065  30.471  1.00  0.00           C  
ATOM   2080  HA  ARG   125      28.693  54.734  30.313  1.00  0.00           H  
ATOM   2081  CB  ARG   125      26.601  54.844  30.496  1.00  0.00           C  
ATOM   2082  HB2 ARG   125      25.790  54.156  30.734  1.00  0.00           H  
ATOM   2083  HB3 ARG   125      26.682  55.655  31.220  1.00  0.00           H  
ATOM   2084  CG  ARG   125      26.122  55.455  29.171  1.00  0.00           C  
ATOM   2085  HG2 ARG   125      25.843  54.729  28.407  1.00  0.00           H  
ATOM   2086  HG3 ARG   125      25.189  55.949  29.439  1.00  0.00           H  
ATOM   2087  CD  ARG   125      27.130  56.484  28.504  1.00  0.00           C  
ATOM   2088  HD2 ARG   125      27.716  55.806  27.883  1.00  0.00           H  
ATOM   2089  HD3 ARG   125      26.570  57.155  27.853  1.00  0.00           H  
ATOM   2090  NE  ARG   125      28.047  57.211  29.418  1.00  0.00           N  
ATOM   2091  HE  ARG   125      27.656  57.553  30.284  1.00  0.00           H  
ATOM   2092  CZ  ARG   125      29.252  57.637  29.153  1.00  0.00           C  
ATOM   2093  NH1 ARG   125      29.831  57.567  28.009  1.00  0.00           N  
ATOM   2094 HH11 ARG   125      29.260  57.324  27.212  1.00  0.00           H  
ATOM   2095 HH12 ARG   125      30.809  57.812  27.944  1.00  0.00           H  
ATOM   2096  NH2 ARG   125      29.766  58.352  30.133  1.00  0.00           N  
ATOM   2097 HH21 ARG   125      29.192  58.419  30.961  1.00  0.00           H  
ATOM   2098 HH22 ARG   125      30.694  58.750  30.159  1.00  0.00           H  
ATOM   2099  C   ARG   125      28.390  53.369  31.754  1.00  0.00           C  
ATOM   2100  O   ARG   125      28.134  53.696  32.881  1.00  0.00           O  
ATOM   2101  N   VAL   126      29.216  52.361  31.603  1.00  0.00           N  
ATOM   2102  H   VAL   126      29.365  52.072  30.647  1.00  0.00           H  
ATOM   2103  CA  VAL   126      29.820  51.543  32.697  1.00  0.00           C  
ATOM   2104  HA  VAL   126      29.540  51.816  33.714  1.00  0.00           H  
ATOM   2105  CB  VAL   126      29.539  49.998  32.494  1.00  0.00           C  
ATOM   2106  HB  VAL   126      29.926  49.652  31.536  1.00  0.00           H  
ATOM   2107  CG1 VAL   126      30.088  49.122  33.644  1.00  0.00           C  
ATOM   2108 HG11 VAL   126      29.829  48.068  33.541  1.00  0.00           H  
ATOM   2109 HG12 VAL   126      31.176  49.195  33.672  1.00  0.00           H  
ATOM   2110 HG13 VAL   126      29.656  49.384  34.609  1.00  0.00           H  
ATOM   2111  CG2 VAL   126      28.020  49.744  32.517  1.00  0.00           C  
ATOM   2112 HG21 VAL   126      27.526  50.368  33.262  1.00  0.00           H  
ATOM   2113 HG22 VAL   126      27.547  50.032  31.579  1.00  0.00           H  
ATOM   2114 HG23 VAL   126      27.797  48.695  32.710  1.00  0.00           H  
ATOM   2115  C   VAL   126      31.321  51.816  32.691  1.00  0.00           C  
ATOM   2116  O   VAL   126      31.915  51.626  31.671  1.00  0.00           O  
ATOM   2117  N   ILE   127      31.853  52.191  33.883  1.00  0.00           N  
ATOM   2118  H   ILE   127      31.150  52.268  34.605  1.00  0.00           H  
ATOM   2119  CA  ILE   127      33.072  52.995  34.115  1.00  0.00           C  
ATOM   2120  HA  ILE   127      33.768  52.826  33.294  1.00  0.00           H  
ATOM   2121  CB  ILE   127      32.547  54.485  34.093  1.00  0.00           C  
ATOM   2122  HB  ILE   127      31.604  54.499  34.640  1.00  0.00           H  
ATOM   2123  CG2 ILE   127      33.537  55.495  34.744  1.00  0.00           C  
ATOM   2124 HG21 ILE   127      33.009  56.448  34.790  1.00  0.00           H  
ATOM   2125 HG22 ILE   127      33.789  55.177  35.755  1.00  0.00           H  
ATOM   2126 HG23 ILE   127      34.397  55.630  34.089  1.00  0.00           H  
ATOM   2127  CG1 ILE   127      32.302  54.969  32.623  1.00  0.00           C  
ATOM   2128 HG12 ILE   127      33.230  54.960  32.052  1.00  0.00           H  
ATOM   2129 HG13 ILE   127      31.616  54.305  32.097  1.00  0.00           H  
ATOM   2130  CD1 ILE   127      31.740  56.399  32.572  1.00  0.00           C  
ATOM   2131 HD11 ILE   127      32.613  57.023  32.763  1.00  0.00           H  
ATOM   2132 HD12 ILE   127      31.236  56.500  31.611  1.00  0.00           H  
ATOM   2133 HD13 ILE   127      31.083  56.511  33.434  1.00  0.00           H  
ATOM   2134  C   ILE   127      33.779  52.642  35.442  1.00  0.00           C  
ATOM   2135  O   ILE   127      33.103  52.445  36.432  1.00  0.00           O  
ATOM   2136  N   HIE   128      35.151  52.649  35.448  1.00  0.00           N  
ATOM   2137  H   HIE   128      35.648  52.703  34.570  1.00  0.00           H  
ATOM   2138  CA  HIE   128      36.059  52.227  36.576  1.00  0.00           C  
ATOM   2139  HA  HIE   128      37.098  52.284  36.255  1.00  0.00           H  
ATOM   2140  CB  HIE   128      35.984  53.075  37.839  1.00  0.00           C  
ATOM   2141  HB2 HIE   128      36.237  54.118  37.646  1.00  0.00           H  
ATOM   2142  HB3 HIE   128      35.058  52.843  38.364  1.00  0.00           H  
ATOM   2143  CG  HIE   128      36.986  52.902  38.895  1.00  0.00           C  
ATOM   2144  ND1 HIE   128      37.024  53.452  40.206  1.00  0.00           N  
ATOM   2145  CE1 HIE   128      38.210  52.920  40.735  1.00  0.00           C  
ATOM   2146  HE1 HIE   128      38.458  53.078  41.775  1.00  0.00           H  
ATOM   2147  NE2 HIE   128      39.005  52.379  39.775  1.00  0.00           N  
ATOM   2148  HE2 HIE   128      39.942  52.044  39.952  1.00  0.00           H  
ATOM   2149  CD2 HIE   128      38.181  52.338  38.662  1.00  0.00           C  
ATOM   2150  HD2 HIE   128      38.506  51.867  37.746  1.00  0.00           H  
ATOM   2151  C   HIE   128      35.897  50.727  36.796  1.00  0.00           C  
ATOM   2152  O   HIE   128      35.264  50.254  37.741  1.00  0.00           O  
ATOM   2153  N   ARG   129      36.457  49.876  35.880  1.00  0.00           N  
ATOM   2154  H   ARG   129      36.984  50.216  35.088  1.00  0.00           H  
ATOM   2155  CA  ARG   129      36.348  48.408  35.995  1.00  0.00           C  
ATOM   2156  HA  ARG   129      35.644  48.200  36.801  1.00  0.00           H  
ATOM   2157  CB  ARG   129      36.035  47.787  34.694  1.00  0.00           C  
ATOM   2158  HB2 ARG   129      36.790  47.992  33.936  1.00  0.00           H  
ATOM   2159  HB3 ARG   129      36.179  46.729  34.916  1.00  0.00           H  
ATOM   2160  CG  ARG   129      34.684  48.172  34.162  1.00  0.00           C  
ATOM   2161  HG2 ARG   129      34.643  49.261  34.179  1.00  0.00           H  
ATOM   2162  HG3 ARG   129      34.415  47.925  33.135  1.00  0.00           H  
ATOM   2163  CD  ARG   129      33.558  47.678  35.007  1.00  0.00           C  
ATOM   2164  HD2 ARG   129      33.516  48.009  36.044  1.00  0.00           H  
ATOM   2165  HD3 ARG   129      32.638  48.025  34.536  1.00  0.00           H  
ATOM   2166  NE  ARG   129      33.502  46.220  34.937  1.00  0.00           N  
ATOM   2167  HE  ARG   129      34.288  45.782  34.478  1.00  0.00           H  
ATOM   2168  CZ  ARG   129      32.458  45.454  35.270  1.00  0.00           C  
ATOM   2169  NH1 ARG   129      31.433  45.974  35.904  1.00  0.00           N  
ATOM   2170 HH11 ARG   129      31.610  46.862  36.351  1.00  0.00           H  
ATOM   2171 HH12 ARG   129      30.801  45.419  36.464  1.00  0.00           H  
ATOM   2172  NH2 ARG   129      32.497  44.202  35.011  1.00  0.00           N  
ATOM   2173 HH21 ARG   129      33.278  43.841  34.481  1.00  0.00           H  
ATOM   2174 HH22 ARG   129      31.698  43.657  35.302  1.00  0.00           H  
ATOM   2175  C   ARG   129      37.562  47.790  36.701  1.00  0.00           C  
ATOM   2176  O   ARG   129      38.721  48.336  36.676  1.00  0.00           O  
ATOM   2177  N   ASP   130      37.354  46.591  37.307  1.00  0.00           N  
ATOM   2178  H   ASP   130      36.420  46.228  37.434  1.00  0.00           H  
ATOM   2179  CA  ASP   130      38.352  45.778  37.965  1.00  0.00           C  
ATOM   2180  HA  ASP   130      39.047  46.436  38.487  1.00  0.00           H  
ATOM   2181  CB  ASP   130      37.798  44.899  39.109  1.00  0.00           C  
ATOM   2182  HB2 ASP   130      37.016  45.435  39.647  1.00  0.00           H  
ATOM   2183  HB3 ASP   130      37.325  44.015  38.680  1.00  0.00           H  
ATOM   2184  CG  ASP   130      38.766  44.432  40.222  1.00  0.00           C  
ATOM   2185  OD1 ASP   130      39.678  45.170  40.626  1.00  0.00           O  
ATOM   2186  OD2 ASP   130      38.665  43.283  40.672  1.00  0.00           O  
ATOM   2187  C   ASP   130      39.179  44.925  36.950  1.00  0.00           C  
ATOM   2188  O   ASP   130      39.318  43.748  36.999  1.00  0.00           O  
ATOM   2189  N   ILE   131      39.811  45.611  36.006  1.00  0.00           N  
ATOM   2190  H   ILE   131      39.849  46.619  36.056  1.00  0.00           H  
ATOM   2191  CA  ILE   131      40.477  44.941  34.859  1.00  0.00           C  
ATOM   2192  HA  ILE   131      39.896  44.076  34.541  1.00  0.00           H  
ATOM   2193  CB  ILE   131      40.462  45.864  33.646  1.00  0.00           C  
ATOM   2194  HB  ILE   131      41.061  45.460  32.829  1.00  0.00           H  
ATOM   2195  CG2 ILE   131      38.998  45.957  33.126  1.00  0.00           C  
ATOM   2196 HG21 ILE   131      38.350  46.328  33.921  1.00  0.00           H  
ATOM   2197 HG22 ILE   131      39.007  46.678  32.309  1.00  0.00           H  
ATOM   2198 HG23 ILE   131      38.605  44.974  32.864  1.00  0.00           H  
ATOM   2199  CG1 ILE   131      41.057  47.244  33.930  1.00  0.00           C  
ATOM   2200 HG12 ILE   131      40.330  47.811  34.512  1.00  0.00           H  
ATOM   2201 HG13 ILE   131      42.046  47.201  34.387  1.00  0.00           H  
ATOM   2202  CD1 ILE   131      41.318  48.031  32.630  1.00  0.00           C  
ATOM   2203 HD11 ILE   131      40.380  48.308  32.148  1.00  0.00           H  
ATOM   2204 HD12 ILE   131      41.764  49.004  32.830  1.00  0.00           H  
ATOM   2205 HD13 ILE   131      41.913  47.432  31.939  1.00  0.00           H  
ATOM   2206  C   ILE   131      41.838  44.372  35.189  1.00  0.00           C  
ATOM   2207  O   ILE   131      42.737  44.306  34.323  1.00  0.00           O  
ATOM   2208  N   LYS   132      42.154  44.000  36.461  1.00  0.00           N  
ATOM   2209  H   LYS   132      41.371  43.901  37.090  1.00  0.00           H  
ATOM   2210  CA  LYS   132      43.422  43.432  36.954  1.00  0.00           C  
ATOM   2211  HA  LYS   132      44.206  44.067  36.542  1.00  0.00           H  
ATOM   2212  CB  LYS   132      43.557  43.535  38.564  1.00  0.00           C  
ATOM   2213  HB2 LYS   132      42.963  44.362  38.952  1.00  0.00           H  
ATOM   2214  HB3 LYS   132      42.951  42.706  38.930  1.00  0.00           H  
ATOM   2215  CG  LYS   132      44.927  43.580  39.175  1.00  0.00           C  
ATOM   2216  HG2 LYS   132      45.461  42.631  39.114  1.00  0.00           H  
ATOM   2217  HG3 LYS   132      45.603  44.333  38.771  1.00  0.00           H  
ATOM   2218  CD  LYS   132      44.740  43.862  40.695  1.00  0.00           C  
ATOM   2219  HD2 LYS   132      44.135  44.760  40.817  1.00  0.00           H  
ATOM   2220  HD3 LYS   132      44.114  43.057  41.080  1.00  0.00           H  
ATOM   2221  CE  LYS   132      46.015  44.030  41.498  1.00  0.00           C  
ATOM   2222  HE2 LYS   132      46.599  43.150  41.228  1.00  0.00           H  
ATOM   2223  HE3 LYS   132      46.599  44.920  41.265  1.00  0.00           H  
ATOM   2224  NZ  LYS   132      45.692  44.133  42.928  1.00  0.00           N  
ATOM   2225  HZ1 LYS   132      44.934  44.796  43.019  1.00  0.00           H  
ATOM   2226  HZ2 LYS   132      45.373  43.273  43.350  1.00  0.00           H  
ATOM   2227  HZ3 LYS   132      46.487  44.510  43.423  1.00  0.00           H  
ATOM   2228  C   LYS   132      43.788  41.983  36.445  1.00  0.00           C  
ATOM   2229  O   LYS   132      42.850  41.158  36.376  1.00  0.00           O  
ATOM   2230  N   PRO   133      45.038  41.578  36.184  1.00  0.00           N  
ATOM   2231  CD  PRO   133      46.304  42.390  36.254  1.00  0.00           C  
ATOM   2232  HD2 PRO   133      46.719  42.230  37.250  1.00  0.00           H  
ATOM   2233  HD3 PRO   133      46.086  43.452  36.140  1.00  0.00           H  
ATOM   2234  CG  PRO   133      47.353  41.864  35.164  1.00  0.00           C  
ATOM   2235  HG2 PRO   133      48.388  42.109  35.400  1.00  0.00           H  
ATOM   2236  HG3 PRO   133      47.058  42.219  34.177  1.00  0.00           H  
ATOM   2237  CB  PRO   133      47.073  40.365  35.390  1.00  0.00           C  
ATOM   2238  HB2 PRO   133      47.644  39.882  36.183  1.00  0.00           H  
ATOM   2239  HB3 PRO   133      47.396  39.848  34.486  1.00  0.00           H  
ATOM   2240  CA  PRO   133      45.520  40.319  35.546  1.00  0.00           C  
ATOM   2241  HA  PRO   133      45.295  40.446  34.487  1.00  0.00           H  
ATOM   2242  C   PRO   133      44.970  38.933  36.040  1.00  0.00           C  
ATOM   2243  O   PRO   133      44.925  38.065  35.168  1.00  0.00           O  
ATOM   2244  N   GLU   134      44.613  38.741  37.304  1.00  0.00           N  
ATOM   2245  H   GLU   134      44.758  39.474  37.984  1.00  0.00           H  
ATOM   2246  CA  GLU   134      43.846  37.536  37.717  1.00  0.00           C  
ATOM   2247  HA  GLU   134      44.426  36.711  37.304  1.00  0.00           H  
ATOM   2248  CB  GLU   134      43.882  37.492  39.211  1.00  0.00           C  
ATOM   2249  HB2 GLU   134      44.902  37.753  39.493  1.00  0.00           H  
ATOM   2250  HB3 GLU   134      43.285  38.349  39.527  1.00  0.00           H  
ATOM   2251  CG  GLU   134      43.525  36.214  39.932  1.00  0.00           C  
ATOM   2252  HG2 GLU   134      42.695  35.858  39.321  1.00  0.00           H  
ATOM   2253  HG3 GLU   134      44.418  35.589  39.939  1.00  0.00           H  
ATOM   2254  CD  GLU   134      43.040  36.411  41.344  1.00  0.00           C  
ATOM   2255  OE1 GLU   134      42.305  35.577  41.910  1.00  0.00           O  
ATOM   2256  OE2 GLU   134      43.367  37.400  42.082  1.00  0.00           O  
ATOM   2257  C   GLU   134      42.362  37.431  37.177  1.00  0.00           C  
ATOM   2258  O   GLU   134      41.754  36.332  37.025  1.00  0.00           O  
ATOM   2259  N   ASN   135      41.743  38.548  36.846  1.00  0.00           N  
ATOM   2260  H   ASN   135      42.315  39.361  37.024  1.00  0.00           H  
ATOM   2261  CA  ASN   135      40.340  38.577  36.402  1.00  0.00           C  
ATOM   2262  HA  ASN   135      39.711  37.880  36.957  1.00  0.00           H  
ATOM   2263  CB  ASN   135      39.773  39.945  36.824  1.00  0.00           C  
ATOM   2264  HB2 ASN   135      40.073  40.792  36.208  1.00  0.00           H  
ATOM   2265  HB3 ASN   135      38.721  39.906  36.543  1.00  0.00           H  
ATOM   2266  CG  ASN   135      39.924  40.299  38.294  1.00  0.00           C  
ATOM   2267  OD1 ASN   135      40.263  39.500  39.205  1.00  0.00           O  
ATOM   2268  ND2 ASN   135      39.582  41.479  38.555  1.00  0.00           N  
ATOM   2269 HD21 ASN   135      39.628  41.783  39.517  1.00  0.00           H  
ATOM   2270 HD22 ASN   135      39.356  42.097  37.789  1.00  0.00           H  
ATOM   2271  C   ASN   135      40.185  38.386  34.919  1.00  0.00           C  
ATOM   2272  O   ASN   135      39.138  38.610  34.340  1.00  0.00           O  
ATOM   2273  N   LEU   136      41.274  38.034  34.234  1.00  0.00           N  
ATOM   2274  H   LEU   136      42.065  37.764  34.801  1.00  0.00           H  
ATOM   2275  CA  LEU   136      41.584  37.940  32.820  1.00  0.00           C  
ATOM   2276  HA  LEU   136      40.676  37.965  32.218  1.00  0.00           H  
ATOM   2277  CB  LEU   136      42.631  38.998  32.325  1.00  0.00           C  
ATOM   2278  HB2 LEU   136      43.641  38.806  32.688  1.00  0.00           H  
ATOM   2279  HB3 LEU   136      42.639  38.976  31.235  1.00  0.00           H  
ATOM   2280  CG  LEU   136      42.304  40.416  32.793  1.00  0.00           C  
ATOM   2281  HG  LEU   136      42.432  40.417  33.876  1.00  0.00           H  
ATOM   2282  CD1 LEU   136      43.374  41.416  32.208  1.00  0.00           C  
ATOM   2283 HD11 LEU   136      43.143  42.423  32.556  1.00  0.00           H  
ATOM   2284 HD12 LEU   136      44.421  41.161  32.373  1.00  0.00           H  
ATOM   2285 HD13 LEU   136      43.234  41.465  31.128  1.00  0.00           H  
ATOM   2286  CD2 LEU   136      40.909  40.905  32.308  1.00  0.00           C  
ATOM   2287 HD21 LEU   136      40.126  40.416  32.887  1.00  0.00           H  
ATOM   2288 HD22 LEU   136      40.862  41.983  32.462  1.00  0.00           H  
ATOM   2289 HD23 LEU   136      40.845  40.574  31.271  1.00  0.00           H  
ATOM   2290  C   LEU   136      42.058  36.477  32.496  1.00  0.00           C  
ATOM   2291  O   LEU   136      43.030  36.036  33.156  1.00  0.00           O  
ATOM   2292  N   LEU   137      41.372  35.824  31.585  1.00  0.00           N  
ATOM   2293  H   LEU   137      40.667  36.278  31.023  1.00  0.00           H  
ATOM   2294  CA  LEU   137      41.498  34.331  31.429  1.00  0.00           C  
ATOM   2295  HA  LEU   137      42.354  33.981  32.006  1.00  0.00           H  
ATOM   2296  CB  LEU   137      40.336  33.582  32.179  1.00  0.00           C  
ATOM   2297  HB2 LEU   137      39.464  33.576  31.525  1.00  0.00           H  
ATOM   2298  HB3 LEU   137      40.633  32.553  32.384  1.00  0.00           H  
ATOM   2299  CG  LEU   137      39.898  34.164  33.508  1.00  0.00           C  
ATOM   2300  HG  LEU   137      40.783  34.540  34.021  1.00  0.00           H  
ATOM   2301  CD1 LEU   137      38.849  35.335  33.331  1.00  0.00           C  
ATOM   2302 HD11 LEU   137      38.324  35.238  32.381  1.00  0.00           H  
ATOM   2303 HD12 LEU   137      38.117  35.420  34.135  1.00  0.00           H  
ATOM   2304 HD13 LEU   137      39.345  36.305  33.364  1.00  0.00           H  
ATOM   2305  CD2 LEU   137      39.264  33.195  34.425  1.00  0.00           C  
ATOM   2306 HD21 LEU   137      39.938  32.370  34.657  1.00  0.00           H  
ATOM   2307 HD22 LEU   137      39.098  33.677  35.389  1.00  0.00           H  
ATOM   2308 HD23 LEU   137      38.332  32.818  34.006  1.00  0.00           H  
ATOM   2309  C   LEU   137      41.716  33.735  30.012  1.00  0.00           C  
ATOM   2310  O   LEU   137      41.289  34.430  29.105  1.00  0.00           O  
ATOM   2311  N   LEU   138      42.318  32.615  29.767  1.00  0.00           N  
ATOM   2312  H   LEU   138      42.629  32.065  30.555  1.00  0.00           H  
ATOM   2313  CA  LEU   138      42.821  32.137  28.480  1.00  0.00           C  
ATOM   2314  HA  LEU   138      42.635  32.911  27.735  1.00  0.00           H  
ATOM   2315  CB  LEU   138      44.386  31.946  28.505  1.00  0.00           C  
ATOM   2316  HB2 LEU   138      44.640  31.133  29.186  1.00  0.00           H  
ATOM   2317  HB3 LEU   138      44.524  31.599  27.481  1.00  0.00           H  
ATOM   2318  CG  LEU   138      45.238  33.188  28.866  1.00  0.00           C  
ATOM   2319  HG  LEU   138      44.921  33.405  29.886  1.00  0.00           H  
ATOM   2320  CD1 LEU   138      46.698  32.913  28.713  1.00  0.00           C  
ATOM   2321 HD11 LEU   138      46.825  32.074  29.397  1.00  0.00           H  
ATOM   2322 HD12 LEU   138      47.057  32.497  27.772  1.00  0.00           H  
ATOM   2323 HD13 LEU   138      47.232  33.752  29.160  1.00  0.00           H  
ATOM   2324  CD2 LEU   138      44.759  34.445  27.987  1.00  0.00           C  
ATOM   2325 HD21 LEU   138      43.721  34.701  28.199  1.00  0.00           H  
ATOM   2326 HD22 LEU   138      45.469  35.240  28.215  1.00  0.00           H  
ATOM   2327 HD23 LEU   138      44.776  34.163  26.935  1.00  0.00           H  
ATOM   2328  C   LEU   138      41.945  30.904  28.030  1.00  0.00           C  
ATOM   2329  O   LEU   138      41.758  29.897  28.801  1.00  0.00           O  
ATOM   2330  N   GLY   139      41.422  30.944  26.819  1.00  0.00           N  
ATOM   2331  H   GLY   139      41.614  31.804  26.326  1.00  0.00           H  
ATOM   2332  CA  GLY   139      40.926  29.802  26.084  1.00  0.00           C  
ATOM   2333  HA2 GLY   139      40.298  29.172  26.714  1.00  0.00           H  
ATOM   2334  HA3 GLY   139      40.338  30.186  25.250  1.00  0.00           H  
ATOM   2335  C   GLY   139      42.146  28.988  25.483  1.00  0.00           C  
ATOM   2336  O   GLY   139      43.222  29.559  25.232  1.00  0.00           O  
ATOM   2337  N   SER   140      41.963  27.711  25.096  1.00  0.00           N  
ATOM   2338  H   SER   140      41.000  27.424  25.000  1.00  0.00           H  
ATOM   2339  CA  SER   140      42.860  26.717  24.446  1.00  0.00           C  
ATOM   2340  HA  SER   140      43.666  26.518  25.152  1.00  0.00           H  
ATOM   2341  CB  SER   140      42.157  25.429  24.156  1.00  0.00           C  
ATOM   2342  HB2 SER   140      42.938  24.671  24.101  1.00  0.00           H  
ATOM   2343  HB3 SER   140      41.543  25.130  25.006  1.00  0.00           H  
ATOM   2344  OG  SER   140      41.258  25.435  23.025  1.00  0.00           O  
ATOM   2345  HG  SER   140      41.173  24.529  22.720  1.00  0.00           H  
ATOM   2346  C   SER   140      43.451  27.279  23.104  1.00  0.00           C  
ATOM   2347  O   SER   140      44.499  26.801  22.726  1.00  0.00           O  
ATOM   2348  N   ALA   141      42.837  28.312  22.439  1.00  0.00           N  
ATOM   2349  H   ALA   141      41.913  28.472  22.814  1.00  0.00           H  
ATOM   2350  CA  ALA   141      43.277  29.081  21.276  1.00  0.00           C  
ATOM   2351  HA  ALA   141      43.782  28.296  20.714  1.00  0.00           H  
ATOM   2352  CB  ALA   141      42.047  29.646  20.594  1.00  0.00           C  
ATOM   2353  HB1 ALA   141      41.283  28.878  20.464  1.00  0.00           H  
ATOM   2354  HB2 ALA   141      41.713  30.512  21.165  1.00  0.00           H  
ATOM   2355  HB3 ALA   141      42.438  30.081  19.675  1.00  0.00           H  
ATOM   2356  C   ALA   141      44.260  30.197  21.647  1.00  0.00           C  
ATOM   2357  O   ALA   141      44.510  30.950  20.720  1.00  0.00           O  
ATOM   2358  N   GLY   142      44.690  30.312  22.916  1.00  0.00           N  
ATOM   2359  H   GLY   142      44.458  29.602  23.596  1.00  0.00           H  
ATOM   2360  CA  GLY   142      45.431  31.548  23.355  1.00  0.00           C  
ATOM   2361  HA2 GLY   142      46.021  31.414  24.261  1.00  0.00           H  
ATOM   2362  HA3 GLY   142      46.136  31.679  22.534  1.00  0.00           H  
ATOM   2363  C   GLY   142      44.647  32.798  23.367  1.00  0.00           C  
ATOM   2364  O   GLY   142      45.337  33.883  23.184  1.00  0.00           O  
ATOM   2365  N   GLU   143      43.309  32.769  23.549  1.00  0.00           N  
ATOM   2366  H   GLU   143      42.834  31.884  23.660  1.00  0.00           H  
ATOM   2367  CA  GLU   143      42.397  33.969  23.441  1.00  0.00           C  
ATOM   2368  HA  GLU   143      42.936  34.816  23.014  1.00  0.00           H  
ATOM   2369  CB  GLU   143      41.051  33.708  22.619  1.00  0.00           C  
ATOM   2370  HB2 GLU   143      40.484  34.597  22.342  1.00  0.00           H  
ATOM   2371  HB3 GLU   143      41.336  33.219  21.687  1.00  0.00           H  
ATOM   2372  CG  GLU   143      40.098  32.700  23.257  1.00  0.00           C  
ATOM   2373  HG2 GLU   143      40.731  31.950  23.730  1.00  0.00           H  
ATOM   2374  HG3 GLU   143      39.438  33.295  23.889  1.00  0.00           H  
ATOM   2375  CD  GLU   143      39.202  31.951  22.199  1.00  0.00           C  
ATOM   2376  OE1 GLU   143      38.916  30.767  22.353  1.00  0.00           O  
ATOM   2377  OE2 GLU   143      38.691  32.637  21.278  1.00  0.00           O  
ATOM   2378  C   GLU   143      42.027  34.483  24.837  1.00  0.00           C  
ATOM   2379  O   GLU   143      41.837  33.719  25.796  1.00  0.00           O  
ATOM   2380  N   LEU   144      41.902  35.867  24.905  1.00  0.00           N  
ATOM   2381  H   LEU   144      41.843  36.436  24.072  1.00  0.00           H  
ATOM   2382  CA  LEU   144      41.564  36.633  26.112  1.00  0.00           C  
ATOM   2383  HA  LEU   144      42.117  36.220  26.955  1.00  0.00           H  
ATOM   2384  CB  LEU   144      42.105  38.054  25.987  1.00  0.00           C  
ATOM   2385  HB2 LEU   144      43.191  38.077  25.892  1.00  0.00           H  
ATOM   2386  HB3 LEU   144      41.605  38.280  25.045  1.00  0.00           H  
ATOM   2387  CG  LEU   144      41.717  39.026  27.005  1.00  0.00           C  
ATOM   2388  HG  LEU   144      40.638  39.076  27.148  1.00  0.00           H  
ATOM   2389  CD1 LEU   144      42.346  38.713  28.386  1.00  0.00           C  
ATOM   2390 HD11 LEU   144      41.969  37.794  28.834  1.00  0.00           H  
ATOM   2391 HD12 LEU   144      43.426  38.799  28.505  1.00  0.00           H  
ATOM   2392 HD13 LEU   144      41.982  39.490  29.057  1.00  0.00           H  
ATOM   2393  CD2 LEU   144      42.002  40.450  26.549  1.00  0.00           C  
ATOM   2394 HD21 LEU   144      41.360  40.616  25.684  1.00  0.00           H  
ATOM   2395 HD22 LEU   144      41.639  41.140  27.311  1.00  0.00           H  
ATOM   2396 HD23 LEU   144      43.078  40.594  26.450  1.00  0.00           H  
ATOM   2397  C   LEU   144      40.057  36.653  26.378  1.00  0.00           C  
ATOM   2398  O   LEU   144      39.312  37.425  25.694  1.00  0.00           O  
ATOM   2399  N   LYS   145      39.516  36.031  27.431  1.00  0.00           N  
ATOM   2400  H   LYS   145      40.171  35.603  28.070  1.00  0.00           H  
ATOM   2401  CA  LYS   145      38.173  36.260  27.976  1.00  0.00           C  
ATOM   2402  HA  LYS   145      37.590  36.905  27.318  1.00  0.00           H  
ATOM   2403  CB  LYS   145      37.364  34.971  28.147  1.00  0.00           C  
ATOM   2404  HB2 LYS   145      37.970  34.254  28.700  1.00  0.00           H  
ATOM   2405  HB3 LYS   145      36.482  35.371  28.648  1.00  0.00           H  
ATOM   2406  CG  LYS   145      36.944  34.358  26.809  1.00  0.00           C  
ATOM   2407  HG2 LYS   145      35.911  34.634  26.600  1.00  0.00           H  
ATOM   2408  HG3 LYS   145      37.500  34.697  25.935  1.00  0.00           H  
ATOM   2409  CD  LYS   145      37.135  32.830  26.758  1.00  0.00           C  
ATOM   2410  HD2 LYS   145      38.061  32.502  27.232  1.00  0.00           H  
ATOM   2411  HD3 LYS   145      36.399  32.330  27.387  1.00  0.00           H  
ATOM   2412  CE  LYS   145      37.204  32.158  25.330  1.00  0.00           C  
ATOM   2413  HE2 LYS   145      37.591  32.877  24.608  1.00  0.00           H  
ATOM   2414  HE3 LYS   145      37.770  31.227  25.297  1.00  0.00           H  
ATOM   2415  NZ  LYS   145      35.818  31.913  24.913  1.00  0.00           N  
ATOM   2416  HZ1 LYS   145      35.769  31.424  24.031  1.00  0.00           H  
ATOM   2417  HZ2 LYS   145      35.311  31.358  25.588  1.00  0.00           H  
ATOM   2418  HZ3 LYS   145      35.338  32.769  24.679  1.00  0.00           H  
ATOM   2419  C   LYS   145      38.334  37.179  29.228  1.00  0.00           C  
ATOM   2420  O   LYS   145      39.414  37.083  29.807  1.00  0.00           O  
ATOM   2421  N   ILE   146      37.307  37.939  29.609  1.00  0.00           N  
ATOM   2422  H   ILE   146      36.437  37.849  29.104  1.00  0.00           H  
ATOM   2423  CA  ILE   146      37.379  38.886  30.702  1.00  0.00           C  
ATOM   2424  HA  ILE   146      38.383  38.836  31.123  1.00  0.00           H  
ATOM   2425  CB  ILE   146      37.190  40.297  30.142  1.00  0.00           C  
ATOM   2426  HB  ILE   146      36.316  40.319  29.491  1.00  0.00           H  
ATOM   2427  CG2 ILE   146      37.011  41.254  31.321  1.00  0.00           C  
ATOM   2428 HG21 ILE   146      36.046  41.179  31.824  1.00  0.00           H  
ATOM   2429 HG22 ILE   146      37.893  41.099  31.942  1.00  0.00           H  
ATOM   2430 HG23 ILE   146      37.140  42.302  31.052  1.00  0.00           H  
ATOM   2431  CG1 ILE   146      38.432  40.830  29.362  1.00  0.00           C  
ATOM   2432 HG12 ILE   146      39.288  41.064  29.995  1.00  0.00           H  
ATOM   2433 HG13 ILE   146      38.804  40.105  28.638  1.00  0.00           H  
ATOM   2434  CD1 ILE   146      38.065  42.030  28.543  1.00  0.00           C  
ATOM   2435 HD11 ILE   146      38.898  42.257  27.877  1.00  0.00           H  
ATOM   2436 HD12 ILE   146      37.235  41.789  27.878  1.00  0.00           H  
ATOM   2437 HD13 ILE   146      37.997  42.928  29.156  1.00  0.00           H  
ATOM   2438  C   ILE   146      36.306  38.529  31.747  1.00  0.00           C  
ATOM   2439  O   ILE   146      35.092  38.255  31.409  1.00  0.00           O  
ATOM   2440  N   ALA   147      36.681  38.713  32.976  1.00  0.00           N  
ATOM   2441  H   ALA   147      37.673  38.821  33.129  1.00  0.00           H  
ATOM   2442  CA  ALA   147      35.816  38.543  34.164  1.00  0.00           C  
ATOM   2443  HA  ALA   147      34.828  38.873  33.844  1.00  0.00           H  
ATOM   2444  CB  ALA   147      35.775  37.107  34.618  1.00  0.00           C  
ATOM   2445  HB1 ALA   147      36.810  36.866  34.860  1.00  0.00           H  
ATOM   2446  HB2 ALA   147      35.119  37.068  35.488  1.00  0.00           H  
ATOM   2447  HB3 ALA   147      35.348  36.481  33.835  1.00  0.00           H  
ATOM   2448  C   ALA   147      36.232  39.612  35.242  1.00  0.00           C  
ATOM   2449  O   ALA   147      36.331  39.293  36.408  1.00  0.00           O  
ATOM   2450  N   ASP   148      36.376  40.874  34.788  1.00  0.00           N  
ATOM   2451  H   ASP   148      35.998  40.961  33.856  1.00  0.00           H  
ATOM   2452  CA  ASP   148      36.437  42.038  35.606  1.00  0.00           C  
ATOM   2453  HA  ASP   148      37.341  41.880  36.194  1.00  0.00           H  
ATOM   2454  CB  ASP   148      36.736  43.209  34.660  1.00  0.00           C  
ATOM   2455  HB2 ASP   148      36.926  44.087  35.278  1.00  0.00           H  
ATOM   2456  HB3 ASP   148      37.595  42.948  34.042  1.00  0.00           H  
ATOM   2457  CG  ASP   148      35.561  43.490  33.754  1.00  0.00           C  
ATOM   2458  OD1 ASP   148      35.579  44.615  33.141  1.00  0.00           O  
ATOM   2459  OD2 ASP   148      34.501  42.812  33.738  1.00  0.00           O  
ATOM   2460  C   ASP   148      35.314  42.290  36.592  1.00  0.00           C  
ATOM   2461  O   ASP   148      34.868  43.432  36.809  1.00  0.00           O  
ATOM   2462  N   PHE   149      34.734  41.253  37.175  1.00  0.00           N  
ATOM   2463  H   PHE   149      35.115  40.343  36.959  1.00  0.00           H  
ATOM   2464  CA  PHE   149      33.477  41.412  37.976  1.00  0.00           C  
ATOM   2465  HA  PHE   149      32.866  42.122  37.418  1.00  0.00           H  
ATOM   2466  CB  PHE   149      32.831  39.991  38.050  1.00  0.00           C  
ATOM   2467  HB2 PHE   149      33.466  39.409  38.717  1.00  0.00           H  
ATOM   2468  HB3 PHE   149      31.873  40.159  38.543  1.00  0.00           H  
ATOM   2469  CG  PHE   149      32.635  39.267  36.706  1.00  0.00           C  
ATOM   2470  CD1 PHE   149      32.296  39.948  35.522  1.00  0.00           C  
ATOM   2471  HD1 PHE   149      32.153  41.017  35.584  1.00  0.00           H  
ATOM   2472  CE1 PHE   149      32.049  39.274  34.288  1.00  0.00           C  
ATOM   2473  HE1 PHE   149      31.577  39.742  33.436  1.00  0.00           H  
ATOM   2474  CZ  PHE   149      32.001  37.826  34.362  1.00  0.00           C  
ATOM   2475  HZ  PHE   149      31.729  37.234  33.501  1.00  0.00           H  
ATOM   2476  CE2 PHE   149      32.460  37.147  35.504  1.00  0.00           C  
ATOM   2477  HE2 PHE   149      32.519  36.069  35.532  1.00  0.00           H  
ATOM   2478  CD2 PHE   149      32.853  37.902  36.603  1.00  0.00           C  
ATOM   2479  HD2 PHE   149      33.216  37.380  37.476  1.00  0.00           H  
ATOM   2480  C   PHE   149      33.678  42.156  39.300  1.00  0.00           C  
ATOM   2481  O   PHE   149      32.658  42.164  40.066  1.00  0.00           O  
ATOM   2482  N   GLY   150      34.777  42.740  39.722  1.00  0.00           N  
ATOM   2483  H   GLY   150      35.438  42.783  38.959  1.00  0.00           H  
ATOM   2484  CA  GLY   150      35.070  43.486  40.961  1.00  0.00           C  
ATOM   2485  HA2 GLY   150      35.946  44.087  40.717  1.00  0.00           H  
ATOM   2486  HA3 GLY   150      34.314  44.255  41.119  1.00  0.00           H  
ATOM   2487  C   GLY   150      35.453  42.653  42.185  1.00  0.00           C  
ATOM   2488  O   GLY   150      34.658  42.258  42.987  1.00  0.00           O  
ATOM   2489  N   TRP   151      36.716  42.280  42.313  1.00  0.00           N  
ATOM   2490  H   TRP   151      37.287  42.664  41.574  1.00  0.00           H  
ATOM   2491  CA  TRP   151      37.211  41.202  43.246  1.00  0.00           C  
ATOM   2492  HA  TRP   151      36.351  40.827  43.802  1.00  0.00           H  
ATOM   2493  CB  TRP   151      37.617  40.118  42.246  1.00  0.00           C  
ATOM   2494  HB2 TRP   151      36.725  39.719  41.763  1.00  0.00           H  
ATOM   2495  HB3 TRP   151      38.165  40.643  41.463  1.00  0.00           H  
ATOM   2496  CG  TRP   151      38.544  39.063  42.644  1.00  0.00           C  
ATOM   2497  CD1 TRP   151      39.860  38.955  42.327  1.00  0.00           C  
ATOM   2498  HD1 TRP   151      40.422  39.657  41.729  1.00  0.00           H  
ATOM   2499  NE1 TRP   151      40.295  37.808  42.818  1.00  0.00           N  
ATOM   2500  HE1 TRP   151      41.144  37.402  42.451  1.00  0.00           H  
ATOM   2501  CE2 TRP   151      39.398  37.037  43.532  1.00  0.00           C  
ATOM   2502  CZ2 TRP   151      39.358  35.770  44.090  1.00  0.00           C  
ATOM   2503  HZ2 TRP   151      40.223  35.129  44.005  1.00  0.00           H  
ATOM   2504  CH2 TRP   151      38.181  35.347  44.742  1.00  0.00           C  
ATOM   2505  HH2 TRP   151      38.140  34.388  45.235  1.00  0.00           H  
ATOM   2506  CZ3 TRP   151      37.072  36.222  44.919  1.00  0.00           C  
ATOM   2507  HZ3 TRP   151      36.269  35.877  45.554  1.00  0.00           H  
ATOM   2508  CE3 TRP   151      37.146  37.532  44.333  1.00  0.00           C  
ATOM   2509  HE3 TRP   151      36.355  38.236  44.549  1.00  0.00           H  
ATOM   2510  CD2 TRP   151      38.260  37.906  43.515  1.00  0.00           C  
ATOM   2511  C   TRP   151      38.416  41.660  43.969  1.00  0.00           C  
ATOM   2512  O   TRP   151      38.571  41.166  45.066  1.00  0.00           O  
ATOM   2513  N   SER   152      39.155  42.685  43.518  1.00  0.00           N  
ATOM   2514  H   SER   152      38.882  43.046  42.615  1.00  0.00           H  
ATOM   2515  CA  SER   152      40.558  43.071  43.985  1.00  0.00           C  
ATOM   2516  HA  SER   152      40.905  42.088  44.305  1.00  0.00           H  
ATOM   2517  CB  SER   152      41.487  43.502  42.835  1.00  0.00           C  
ATOM   2518  HB2 SER   152      41.384  44.561  42.599  1.00  0.00           H  
ATOM   2519  HB3 SER   152      42.514  43.392  43.182  1.00  0.00           H  
ATOM   2520  OG  SER   152      41.204  42.728  41.653  1.00  0.00           O  
ATOM   2521  HG  SER   152      40.311  42.899  41.343  1.00  0.00           H  
ATOM   2522  C   SER   152      40.606  43.945  45.232  1.00  0.00           C  
ATOM   2523  O   SER   152      41.547  44.725  45.473  1.00  0.00           O  
ATOM   2524  N   VAL   153      39.591  43.815  46.060  1.00  0.00           N  
ATOM   2525  H   VAL   153      38.906  43.113  45.820  1.00  0.00           H  
ATOM   2526  CA  VAL   153      39.170  44.881  47.062  1.00  0.00           C  
ATOM   2527  HA  VAL   153      39.331  45.884  46.668  1.00  0.00           H  
ATOM   2528  CB  VAL   153      37.645  44.895  47.161  1.00  0.00           C  
ATOM   2529  HB  VAL   153      37.435  44.281  48.038  1.00  0.00           H  
ATOM   2530  CG1 VAL   153      37.025  46.305  47.435  1.00  0.00           C  
ATOM   2531 HG11 VAL   153      37.600  46.703  48.272  1.00  0.00           H  
ATOM   2532 HG12 VAL   153      37.167  47.082  46.684  1.00  0.00           H  
ATOM   2533 HG13 VAL   153      35.972  46.177  47.685  1.00  0.00           H  
ATOM   2534  CG2 VAL   153      36.878  44.231  45.961  1.00  0.00           C  
ATOM   2535 HG21 VAL   153      37.073  43.160  46.022  1.00  0.00           H  
ATOM   2536 HG22 VAL   153      35.853  44.516  46.197  1.00  0.00           H  
ATOM   2537 HG23 VAL   153      37.186  44.703  45.028  1.00  0.00           H  
ATOM   2538  C   VAL   153      39.892  44.795  48.517  1.00  0.00           C  
ATOM   2539  O   VAL   153      39.310  44.989  49.529  1.00  0.00           O  
ATOM   2540  N   HIE   154      41.257  44.571  48.424  1.00  0.00           N  
ATOM   2541  H   HIE   154      41.515  44.493  47.450  1.00  0.00           H  
ATOM   2542  CA  HIE   154      42.062  44.174  49.559  1.00  0.00           C  
ATOM   2543  HA  HIE   154      41.524  43.489  50.215  1.00  0.00           H  
ATOM   2544  CB  HIE   154      43.371  43.487  49.148  1.00  0.00           C  
ATOM   2545  HB2 HIE   154      43.872  44.197  48.490  1.00  0.00           H  
ATOM   2546  HB3 HIE   154      44.018  43.343  50.014  1.00  0.00           H  
ATOM   2547  CG  HIE   154      43.271  42.182  48.362  1.00  0.00           C  
ATOM   2548  ND1 HIE   154      42.778  41.010  48.846  1.00  0.00           N  
ATOM   2549  CE1 HIE   154      42.735  40.155  47.888  1.00  0.00           C  
ATOM   2550  HE1 HIE   154      42.182  39.230  47.831  1.00  0.00           H  
ATOM   2551  NE2 HIE   154      43.163  40.711  46.737  1.00  0.00           N  
ATOM   2552  HE2 HIE   154      43.005  40.299  45.829  1.00  0.00           H  
ATOM   2553  CD2 HIE   154      43.563  42.013  47.031  1.00  0.00           C  
ATOM   2554  HD2 HIE   154      43.989  42.740  46.355  1.00  0.00           H  
ATOM   2555  C   HIE   154      42.349  45.426  50.427  1.00  0.00           C  
ATOM   2556  O   HIE   154      42.633  46.506  49.851  1.00  0.00           O  
ATOM   2557  N   ALA   155      42.412  45.350  51.783  1.00  0.00           N  
ATOM   2558  H   ALA   155      42.263  44.490  52.290  1.00  0.00           H  
ATOM   2559  CA  ALA   155      43.219  46.297  52.578  1.00  0.00           C  
ATOM   2560  HA  ALA   155      43.021  47.343  52.345  1.00  0.00           H  
ATOM   2561  CB  ALA   155      42.725  46.086  54.035  1.00  0.00           C  
ATOM   2562  HB1 ALA   155      41.681  46.345  54.215  1.00  0.00           H  
ATOM   2563  HB2 ALA   155      42.878  45.036  54.288  1.00  0.00           H  
ATOM   2564  HB3 ALA   155      43.312  46.599  54.797  1.00  0.00           H  
ATOM   2565  C   ALA   155      44.726  46.011  52.634  1.00  0.00           C  
ATOM   2566  O   ALA   155      45.126  45.005  52.068  1.00  0.00           O  
ATOM   2567  N   PRO   156      45.585  47.010  53.107  1.00  0.00           N  
ATOM   2568  CD  PRO   156      45.255  48.286  53.779  1.00  0.00           C  
ATOM   2569  HD2 PRO   156      44.971  48.034  54.801  1.00  0.00           H  
ATOM   2570  HD3 PRO   156      44.511  48.829  53.196  1.00  0.00           H  
ATOM   2571  CG  PRO   156      46.569  49.065  53.889  1.00  0.00           C  
ATOM   2572  HG2 PRO   156      46.528  49.682  54.787  1.00  0.00           H  
ATOM   2573  HG3 PRO   156      46.784  49.638  52.987  1.00  0.00           H  
ATOM   2574  CB  PRO   156      47.563  47.981  54.028  1.00  0.00           C  
ATOM   2575  HB2 PRO   156      47.682  47.758  55.088  1.00  0.00           H  
ATOM   2576  HB3 PRO   156      48.535  48.354  53.705  1.00  0.00           H  
ATOM   2577  CA  PRO   156      46.958  46.771  53.303  1.00  0.00           C  
ATOM   2578  HA  PRO   156      47.446  46.808  52.329  1.00  0.00           H  
ATOM   2579  C   PRO   156      47.285  45.477  53.998  1.00  0.00           C  
ATOM   2580  O   PRO   156      46.832  45.251  55.117  1.00  0.00           O  
ATOM   2581  N   SER   157      47.915  44.590  53.226  1.00  0.00           N  
ATOM   2582  H   SER   157      48.342  45.008  52.411  1.00  0.00           H  
ATOM   2583  CA  SER   157      48.174  43.164  53.548  1.00  0.00           C  
ATOM   2584  HA  SER   157      47.264  42.745  53.978  1.00  0.00           H  
ATOM   2585  CB  SER   157      48.304  42.395  52.218  1.00  0.00           C  
ATOM   2586  HB2 SER   157      47.352  42.507  51.699  1.00  0.00           H  
ATOM   2587  HB3 SER   157      49.155  42.848  51.709  1.00  0.00           H  
ATOM   2588  OG  SER   157      48.601  41.050  52.484  1.00  0.00           O  
ATOM   2589  HG  SER   157      49.225  40.737  51.826  1.00  0.00           H  
ATOM   2590  C   SER   157      49.282  42.925  54.533  1.00  0.00           C  
ATOM   2591  O   SER   157      50.306  43.550  54.487  1.00  0.00           O  
ATOM   2592  N   SER   158      49.166  41.999  55.463  1.00  0.00           N  
ATOM   2593  H   SER   158      48.339  41.423  55.522  1.00  0.00           H  
ATOM   2594  CA  SER   158      50.156  41.704  56.414  1.00  0.00           C  
ATOM   2595  HA  SER   158      50.346  42.562  57.058  1.00  0.00           H  
ATOM   2596  CB  SER   158      49.615  40.603  57.347  1.00  0.00           C  
ATOM   2597  HB2 SER   158      48.581  40.874  57.558  1.00  0.00           H  
ATOM   2598  HB3 SER   158      49.751  39.683  56.778  1.00  0.00           H  
ATOM   2599  OG  SER   158      50.416  40.802  58.487  1.00  0.00           O  
ATOM   2600  HG  SER   158      50.262  41.624  58.958  1.00  0.00           H  
ATOM   2601  C   SER   158      51.464  41.282  55.687  1.00  0.00           C  
ATOM   2602  O   SER   158      52.541  41.732  56.000  1.00  0.00           O  
ATOM   2603  N   ARG   159      51.412  40.381  54.744  1.00  0.00           N  
ATOM   2604  H   ARG   159      50.480  40.037  54.566  1.00  0.00           H  
ATOM   2605  CA  ARG   159      52.482  39.666  54.017  1.00  0.00           C  
ATOM   2606  HA  ARG   159      53.291  40.387  53.904  1.00  0.00           H  
ATOM   2607  CB  ARG   159      53.034  38.480  54.939  1.00  0.00           C  
ATOM   2608  HB2 ARG   159      52.922  38.777  55.982  1.00  0.00           H  
ATOM   2609  HB3 ARG   159      52.408  37.590  54.879  1.00  0.00           H  
ATOM   2610  CG  ARG   159      54.558  38.098  54.613  1.00  0.00           C  
ATOM   2611  HG2 ARG   159      54.741  37.748  53.597  1.00  0.00           H  
ATOM   2612  HG3 ARG   159      55.184  38.954  54.865  1.00  0.00           H  
ATOM   2613  CD  ARG   159      54.937  36.982  55.611  1.00  0.00           C  
ATOM   2614  HD2 ARG   159      54.887  37.315  56.648  1.00  0.00           H  
ATOM   2615  HD3 ARG   159      54.164  36.228  55.457  1.00  0.00           H  
ATOM   2616  NE  ARG   159      56.223  36.442  55.189  1.00  0.00           N  
ATOM   2617  HE  ARG   159      56.968  37.124  55.179  1.00  0.00           H  
ATOM   2618  CZ  ARG   159      56.505  35.157  55.045  1.00  0.00           C  
ATOM   2619  NH1 ARG   159      55.698  34.200  55.140  1.00  0.00           N  
ATOM   2620 HH11 ARG   159      54.733  34.487  55.214  1.00  0.00           H  
ATOM   2621 HH12 ARG   159      55.996  33.268  54.888  1.00  0.00           H  
ATOM   2622  NH2 ARG   159      57.734  34.875  54.868  1.00  0.00           N  
ATOM   2623 HH21 ARG   159      58.358  35.650  54.699  1.00  0.00           H  
ATOM   2624 HH22 ARG   159      58.038  33.918  54.760  1.00  0.00           H  
ATOM   2625  C   ARG   159      52.213  39.280  52.569  1.00  0.00           C  
ATOM   2626  O   ARG   159      53.097  39.421  51.750  1.00  0.00           O  
ATOM   2627  N   ARG   160      50.993  38.772  52.277  1.00  0.00           N  
ATOM   2628  H   ARG   160      50.225  38.722  52.930  1.00  0.00           H  
ATOM   2629  CA  ARG   160      50.577  38.420  50.915  1.00  0.00           C  
ATOM   2630  HA  ARG   160      51.288  37.711  50.491  1.00  0.00           H  
ATOM   2631  CB  ARG   160      49.227  37.718  50.768  1.00  0.00           C  
ATOM   2632  HB2 ARG   160      48.419  38.319  51.185  1.00  0.00           H  
ATOM   2633  HB3 ARG   160      49.074  37.622  49.693  1.00  0.00           H  
ATOM   2634  CG  ARG   160      49.068  36.366  51.413  1.00  0.00           C  
ATOM   2635  HG2 ARG   160      49.986  35.783  51.351  1.00  0.00           H  
ATOM   2636  HG3 ARG   160      49.037  36.510  52.493  1.00  0.00           H  
ATOM   2637  CD  ARG   160      47.843  35.533  50.981  1.00  0.00           C  
ATOM   2638  HD2 ARG   160      47.641  35.005  51.913  1.00  0.00           H  
ATOM   2639  HD3 ARG   160      46.999  36.178  50.737  1.00  0.00           H  
ATOM   2640  NE  ARG   160      48.336  34.550  50.041  1.00  0.00           N  
ATOM   2641  HE  ARG   160      48.676  34.886  49.151  1.00  0.00           H  
ATOM   2642  CZ  ARG   160      48.449  33.226  50.070  1.00  0.00           C  
ATOM   2643  NH1 ARG   160      48.039  32.685  51.192  1.00  0.00           N  
ATOM   2644 HH11 ARG   160      47.283  33.086  51.729  1.00  0.00           H  
ATOM   2645 HH12 ARG   160      48.200  31.717  51.429  1.00  0.00           H  
ATOM   2646  NH2 ARG   160      49.085  32.415  49.215  1.00  0.00           N  
ATOM   2647 HH21 ARG   160      49.631  32.763  48.440  1.00  0.00           H  
ATOM   2648 HH22 ARG   160      49.071  31.437  49.464  1.00  0.00           H  
ATOM   2649  C   ARG   160      50.643  39.679  50.094  1.00  0.00           C  
ATOM   2650  O   ARG   160      50.446  40.810  50.528  1.00  0.00           O  
ATOM   2651  N   THR   161      51.077  39.484  48.839  1.00  0.00           N  
ATOM   2652  H   THR   161      51.315  38.558  48.512  1.00  0.00           H  
ATOM   2653  CA  THR   161      51.135  40.680  47.924  1.00  0.00           C  
ATOM   2654  HA  THR   161      51.575  41.569  48.376  1.00  0.00           H  
ATOM   2655  CB  THR   161      52.027  40.520  46.718  1.00  0.00           C  
ATOM   2656  HB  THR   161      51.718  41.301  46.023  1.00  0.00           H  
ATOM   2657  CG2 THR   161      53.491  40.570  47.177  1.00  0.00           C  
ATOM   2658 HG21 THR   161      53.787  39.741  47.820  1.00  0.00           H  
ATOM   2659 HG22 THR   161      54.094  40.627  46.271  1.00  0.00           H  
ATOM   2660 HG23 THR   161      53.694  41.469  47.759  1.00  0.00           H  
ATOM   2661  OG1 THR   161      51.956  39.227  46.121  1.00  0.00           O  
ATOM   2662  HG1 THR   161      51.360  39.266  45.369  1.00  0.00           H  
ATOM   2663  C   THR   161      49.749  41.086  47.421  1.00  0.00           C  
ATOM   2664  O   THR   161      48.861  40.228  47.150  1.00  0.00           O  
ATOM   2665  N   THR   162      49.448  42.372  47.224  1.00  0.00           N  
ATOM   2666  H   THR   162      48.538  42.615  46.859  1.00  0.00           H  
ATOM   2667  CA  THR   162      50.281  43.525  47.499  1.00  0.00           C  
ATOM   2668  HA  THR   162      51.322  43.214  47.408  1.00  0.00           H  
ATOM   2669  CB  THR   162      50.198  44.621  46.465  1.00  0.00           C  
ATOM   2670  HB  THR   162      50.579  45.547  46.894  1.00  0.00           H  
ATOM   2671  CG2 THR   162      50.975  44.132  45.244  1.00  0.00           C  
ATOM   2672 HG21 THR   162      51.055  44.885  44.460  1.00  0.00           H  
ATOM   2673 HG22 THR   162      51.969  43.782  45.525  1.00  0.00           H  
ATOM   2674 HG23 THR   162      50.374  43.466  44.626  1.00  0.00           H  
ATOM   2675  OG1 THR   162      48.850  44.741  46.039  1.00  0.00           O  
ATOM   2676  HG1 THR   162      48.834  45.030  45.123  1.00  0.00           H  
ATOM   2677  C   THR   162      50.067  44.027  48.942  1.00  0.00           C  
ATOM   2678  O   THR   162      48.908  44.078  49.365  1.00  0.00           O  
ATOM   2679  N   LEU   163      51.078  44.486  49.604  1.00  0.00           N  
ATOM   2680  H   LEU   163      51.978  44.361  49.161  1.00  0.00           H  
ATOM   2681  CA  LEU   163      51.136  45.050  50.966  1.00  0.00           C  
ATOM   2682  HA  LEU   163      50.783  44.218  51.575  1.00  0.00           H  
ATOM   2683  CB  LEU   163      52.571  45.401  51.436  1.00  0.00           C  
ATOM   2684  HB2 LEU   163      52.936  46.182  50.769  1.00  0.00           H  
ATOM   2685  HB3 LEU   163      52.471  45.857  52.421  1.00  0.00           H  
ATOM   2686  CG  LEU   163      53.528  44.171  51.388  1.00  0.00           C  
ATOM   2687  HG  LEU   163      53.331  43.742  50.405  1.00  0.00           H  
ATOM   2688  CD1 LEU   163      55.013  44.477  51.360  1.00  0.00           C  
ATOM   2689 HD11 LEU   163      55.287  45.014  52.268  1.00  0.00           H  
ATOM   2690 HD12 LEU   163      55.601  43.564  51.260  1.00  0.00           H  
ATOM   2691 HD13 LEU   163      55.191  45.114  50.494  1.00  0.00           H  
ATOM   2692  CD2 LEU   163      53.233  43.242  52.536  1.00  0.00           C  
ATOM   2693 HD21 LEU   163      54.073  42.558  52.663  1.00  0.00           H  
ATOM   2694 HD22 LEU   163      53.163  43.706  53.520  1.00  0.00           H  
ATOM   2695 HD23 LEU   163      52.281  42.712  52.491  1.00  0.00           H  
ATOM   2696  C   LEU   163      50.344  46.306  51.085  1.00  0.00           C  
ATOM   2697  O   LEU   163      49.717  46.469  52.109  1.00  0.00           O  
ATOM   2698  N   CYS   164      50.342  47.176  50.072  1.00  0.00           N  
ATOM   2699  H   CYS   164      50.848  46.937  49.231  1.00  0.00           H  
ATOM   2700  CA  CYS   164      49.594  48.467  50.154  1.00  0.00           C  
ATOM   2701  HA  CYS   164      49.723  48.883  51.153  1.00  0.00           H  
ATOM   2702  CB  CYS   164      50.182  49.470  49.109  1.00  0.00           C  
ATOM   2703  HB2 CYS   164      49.490  50.290  48.916  1.00  0.00           H  
ATOM   2704  HB3 CYS   164      51.058  49.951  49.545  1.00  0.00           H  
ATOM   2705  SG  CYS   164      50.684  48.731  47.522  1.00  0.00           S  
ATOM   2706  HG  CYS   164      51.388  47.664  47.909  1.00  0.00           H  
ATOM   2707  C   CYS   164      48.091  48.305  49.953  1.00  0.00           C  
ATOM   2708  O   CYS   164      47.323  49.190  50.197  1.00  0.00           O  
ATOM   2709  N   GLY   165      47.614  47.127  49.551  1.00  0.00           N  
ATOM   2710  H   GLY   165      48.303  46.416  49.350  1.00  0.00           H  
ATOM   2711  CA  GLY   165      46.221  46.835  49.350  1.00  0.00           C  
ATOM   2712  HA2 GLY   165      46.067  45.759  49.427  1.00  0.00           H  
ATOM   2713  HA3 GLY   165      45.550  47.332  50.051  1.00  0.00           H  
ATOM   2714  C   GLY   165      45.712  47.227  47.910  1.00  0.00           C  
ATOM   2715  O   GLY   165      46.559  47.352  46.982  1.00  0.00           O  
ATOM   2716  N   THR   166      44.421  47.370  47.780  1.00  0.00           N  
ATOM   2717  H   THR   166      43.848  47.163  48.586  1.00  0.00           H  
ATOM   2718  CA  THR   166      43.740  47.843  46.490  1.00  0.00           C  
ATOM   2719  HA  THR   166      43.983  47.003  45.841  1.00  0.00           H  
ATOM   2720  CB  THR   166      42.237  47.850  46.629  1.00  0.00           C  
ATOM   2721  HB  THR   166      42.000  46.978  47.239  1.00  0.00           H  
ATOM   2722  CG2 THR   166      41.694  48.974  47.453  1.00  0.00           C  
ATOM   2723 HG21 THR   166      42.313  49.114  48.339  1.00  0.00           H  
ATOM   2724 HG22 THR   166      41.882  49.858  46.844  1.00  0.00           H  
ATOM   2725 HG23 THR   166      40.622  48.834  47.593  1.00  0.00           H  
ATOM   2726  OG1 THR   166      41.512  47.802  45.382  1.00  0.00           O  
ATOM   2727  HG1 THR   166      41.910  47.101  44.860  1.00  0.00           H  
ATOM   2728  C   THR   166      44.331  49.067  45.807  1.00  0.00           C  
ATOM   2729  O   THR   166      44.092  49.336  44.573  1.00  0.00           O  
ATOM   2730  N   LEU   167      45.040  49.894  46.527  1.00  0.00           N  
ATOM   2731  H   LEU   167      45.100  49.766  47.527  1.00  0.00           H  
ATOM   2732  CA  LEU   167      45.805  51.042  46.081  1.00  0.00           C  
ATOM   2733  HA  LEU   167      45.202  51.853  45.673  1.00  0.00           H  
ATOM   2734  CB  LEU   167      46.472  51.618  47.304  1.00  0.00           C  
ATOM   2735  HB2 LEU   167      45.752  51.906  48.070  1.00  0.00           H  
ATOM   2736  HB3 LEU   167      47.115  50.911  47.829  1.00  0.00           H  
ATOM   2737  CG  LEU   167      47.355  52.760  46.909  1.00  0.00           C  
ATOM   2738  HG  LEU   167      48.068  52.403  46.166  1.00  0.00           H  
ATOM   2739  CD1 LEU   167      46.684  53.948  46.217  1.00  0.00           C  
ATOM   2740 HD11 LEU   167      46.422  53.740  45.180  1.00  0.00           H  
ATOM   2741 HD12 LEU   167      45.754  54.164  46.744  1.00  0.00           H  
ATOM   2742 HD13 LEU   167      47.281  54.853  46.327  1.00  0.00           H  
ATOM   2743  CD2 LEU   167      48.001  53.304  48.181  1.00  0.00           C  
ATOM   2744 HD21 LEU   167      48.788  54.013  47.923  1.00  0.00           H  
ATOM   2745 HD22 LEU   167      47.223  53.716  48.824  1.00  0.00           H  
ATOM   2746 HD23 LEU   167      48.537  52.504  48.692  1.00  0.00           H  
ATOM   2747  C   LEU   167      46.784  50.671  45.021  1.00  0.00           C  
ATOM   2748  O   LEU   167      46.985  51.384  44.015  1.00  0.00           O  
ATOM   2749  N   ASP   168      47.419  49.463  45.067  1.00  0.00           N  
ATOM   2750  H   ASP   168      47.125  48.737  45.704  1.00  0.00           H  
ATOM   2751  CA  ASP   168      48.315  48.978  43.983  1.00  0.00           C  
ATOM   2752  HA  ASP   168      49.153  49.664  44.111  1.00  0.00           H  
ATOM   2753  CB  ASP   168      48.743  47.617  44.296  1.00  0.00           C  
ATOM   2754  HB2 ASP   168      49.666  47.444  43.741  1.00  0.00           H  
ATOM   2755  HB3 ASP   168      48.959  47.485  45.356  1.00  0.00           H  
ATOM   2756  CG  ASP   168      47.760  46.522  43.873  1.00  0.00           C  
ATOM   2757  OD1 ASP   168      46.497  46.701  43.892  1.00  0.00           O  
ATOM   2758  OD2 ASP   168      48.195  45.457  43.365  1.00  0.00           O  
ATOM   2759  C   ASP   168      47.816  49.172  42.542  1.00  0.00           C  
ATOM   2760  O   ASP   168      48.581  49.520  41.683  1.00  0.00           O  
ATOM   2761  N   TYR   169      46.535  49.135  42.290  1.00  0.00           N  
ATOM   2762  H   TYR   169      45.929  48.933  43.072  1.00  0.00           H  
ATOM   2763  CA  TYR   169      45.936  49.443  40.986  1.00  0.00           C  
ATOM   2764  HA  TYR   169      46.654  49.722  40.215  1.00  0.00           H  
ATOM   2765  CB  TYR   169      45.412  48.102  40.460  1.00  0.00           C  
ATOM   2766  HB2 TYR   169      45.461  47.407  41.298  1.00  0.00           H  
ATOM   2767  HB3 TYR   169      44.367  48.252  40.192  1.00  0.00           H  
ATOM   2768  CG  TYR   169      46.199  47.440  39.364  1.00  0.00           C  
ATOM   2769  CD1 TYR   169      45.834  47.387  38.008  1.00  0.00           C  
ATOM   2770  HD1 TYR   169      44.912  47.889  37.751  1.00  0.00           H  
ATOM   2771  CE1 TYR   169      46.469  46.557  37.074  1.00  0.00           C  
ATOM   2772  HE1 TYR   169      46.100  46.556  36.059  1.00  0.00           H  
ATOM   2773  CZ  TYR   169      47.641  45.985  37.548  1.00  0.00           C  
ATOM   2774  OH  TYR   169      48.264  45.214  36.710  1.00  0.00           O  
ATOM   2775  HH  TYR   169      48.972  44.811  37.218  1.00  0.00           H  
ATOM   2776  CE2 TYR   169      48.036  46.026  38.902  1.00  0.00           C  
ATOM   2777  HE2 TYR   169      48.908  45.460  39.195  1.00  0.00           H  
ATOM   2778  CD2 TYR   169      47.296  46.715  39.813  1.00  0.00           C  
ATOM   2779  HD2 TYR   169      47.604  46.750  40.847  1.00  0.00           H  
ATOM   2780  C   TYR   169      44.915  50.606  41.024  1.00  0.00           C  
ATOM   2781  O   TYR   169      44.223  50.766  40.048  1.00  0.00           O  
ATOM   2782  N   LEU   170      44.813  51.401  42.116  1.00  0.00           N  
ATOM   2783  H   LEU   170      45.524  51.359  42.832  1.00  0.00           H  
ATOM   2784  CA  LEU   170      43.868  52.544  42.195  1.00  0.00           C  
ATOM   2785  HA  LEU   170      42.909  52.114  41.908  1.00  0.00           H  
ATOM   2786  CB  LEU   170      43.834  52.857  43.756  1.00  0.00           C  
ATOM   2787  HB2 LEU   170      43.597  51.870  44.151  1.00  0.00           H  
ATOM   2788  HB3 LEU   170      44.798  53.162  44.161  1.00  0.00           H  
ATOM   2789  CG  LEU   170      42.769  53.866  44.223  1.00  0.00           C  
ATOM   2790  HG  LEU   170      42.975  54.878  43.875  1.00  0.00           H  
ATOM   2791  CD1 LEU   170      41.310  53.375  43.930  1.00  0.00           C  
ATOM   2792 HD11 LEU   170      41.048  53.391  42.872  1.00  0.00           H  
ATOM   2793 HD12 LEU   170      41.153  52.377  44.338  1.00  0.00           H  
ATOM   2794 HD13 LEU   170      40.637  54.057  44.451  1.00  0.00           H  
ATOM   2795  CD2 LEU   170      42.908  54.042  45.786  1.00  0.00           C  
ATOM   2796 HD21 LEU   170      42.711  53.137  46.360  1.00  0.00           H  
ATOM   2797 HD22 LEU   170      43.849  54.493  46.101  1.00  0.00           H  
ATOM   2798 HD23 LEU   170      42.077  54.684  46.079  1.00  0.00           H  
ATOM   2799  C   LEU   170      44.324  53.775  41.235  1.00  0.00           C  
ATOM   2800  O   LEU   170      45.411  54.299  41.451  1.00  0.00           O  
ATOM   2801  N   PRO   171      43.433  54.259  40.372  1.00  0.00           N  
ATOM   2802  CD  PRO   171      42.215  53.620  39.896  1.00  0.00           C  
ATOM   2803  HD2 PRO   171      41.324  53.910  40.453  1.00  0.00           H  
ATOM   2804  HD3 PRO   171      42.275  52.532  39.905  1.00  0.00           H  
ATOM   2805  CG  PRO   171      42.061  54.139  38.419  1.00  0.00           C  
ATOM   2806  HG2 PRO   171      41.045  53.928  38.085  1.00  0.00           H  
ATOM   2807  HG3 PRO   171      42.530  53.441  37.725  1.00  0.00           H  
ATOM   2808  CB  PRO   171      42.610  55.506  38.489  1.00  0.00           C  
ATOM   2809  HB2 PRO   171      41.896  56.212  38.912  1.00  0.00           H  
ATOM   2810  HB3 PRO   171      43.042  55.938  37.586  1.00  0.00           H  
ATOM   2811  CA  PRO   171      43.699  55.421  39.542  1.00  0.00           C  
ATOM   2812  HA  PRO   171      44.642  55.153  39.065  1.00  0.00           H  
ATOM   2813  C   PRO   171      43.749  56.754  40.447  1.00  0.00           C  
ATOM   2814  O   PRO   171      42.973  56.797  41.438  1.00  0.00           O  
ATOM   2815  N   PRO   172      44.499  57.753  39.942  1.00  0.00           N  
ATOM   2816  CD  PRO   172      45.078  57.767  38.648  1.00  0.00           C  
ATOM   2817  HD2 PRO   172      44.240  57.647  37.962  1.00  0.00           H  
ATOM   2818  HD3 PRO   172      45.877  57.025  38.673  1.00  0.00           H  
ATOM   2819  CG  PRO   172      45.643  59.197  38.413  1.00  0.00           C  
ATOM   2820  HG2 PRO   172      44.875  59.851  38.000  1.00  0.00           H  
ATOM   2821  HG3 PRO   172      46.489  59.198  37.725  1.00  0.00           H  
ATOM   2822  CB  PRO   172      45.908  59.673  39.839  1.00  0.00           C  
ATOM   2823  HB2 PRO   172      45.814  60.757  39.890  1.00  0.00           H  
ATOM   2824  HB3 PRO   172      46.878  59.342  40.211  1.00  0.00           H  
ATOM   2825  CA  PRO   172      44.832  59.009  40.628  1.00  0.00           C  
ATOM   2826  HA  PRO   172      45.165  58.798  41.644  1.00  0.00           H  
ATOM   2827  C   PRO   172      43.624  59.925  40.812  1.00  0.00           C  
ATOM   2828  O   PRO   172      43.641  60.808  41.600  1.00  0.00           O  
ATOM   2829  N   GLU   173      42.502  59.600  40.178  1.00  0.00           N  
ATOM   2830  H   GLU   173      42.601  59.000  39.371  1.00  0.00           H  
ATOM   2831  CA  GLU   173      41.207  60.337  40.401  1.00  0.00           C  
ATOM   2832  HA  GLU   173      41.275  61.387  40.117  1.00  0.00           H  
ATOM   2833  CB  GLU   173      40.131  59.605  39.516  1.00  0.00           C  
ATOM   2834  HB2 GLU   173      39.723  58.638  39.812  1.00  0.00           H  
ATOM   2835  HB3 GLU   173      39.294  60.300  39.447  1.00  0.00           H  
ATOM   2836  CG  GLU   173      40.577  59.555  37.992  1.00  0.00           C  
ATOM   2837  HG2 GLU   173      41.371  58.809  37.982  1.00  0.00           H  
ATOM   2838  HG3 GLU   173      39.712  59.232  37.413  1.00  0.00           H  
ATOM   2839  CD  GLU   173      41.077  60.855  37.454  1.00  0.00           C  
ATOM   2840  OE1 GLU   173      42.250  60.874  37.126  1.00  0.00           O  
ATOM   2841  OE2 GLU   173      40.416  61.911  37.554  1.00  0.00           O  
ATOM   2842  C   GLU   173      40.697  60.199  41.898  1.00  0.00           C  
ATOM   2843  O   GLU   173      40.203  61.204  42.441  1.00  0.00           O  
ATOM   2844  N   MET   174      40.894  58.987  42.514  1.00  0.00           N  
ATOM   2845  H   MET   174      41.349  58.263  41.977  1.00  0.00           H  
ATOM   2846  CA  MET   174      40.751  58.691  43.939  1.00  0.00           C  
ATOM   2847  HA  MET   174      39.899  59.278  44.282  1.00  0.00           H  
ATOM   2848  CB  MET   174      40.430  57.221  44.106  1.00  0.00           C  
ATOM   2849  HB2 MET   174      41.285  56.591  43.858  1.00  0.00           H  
ATOM   2850  HB3 MET   174      40.102  57.013  45.125  1.00  0.00           H  
ATOM   2851  CG  MET   174      39.210  56.826  43.276  1.00  0.00           C  
ATOM   2852  HG2 MET   174      38.746  56.015  43.838  1.00  0.00           H  
ATOM   2853  HG3 MET   174      38.596  57.724  43.331  1.00  0.00           H  
ATOM   2854  SD  MET   174      39.320  56.217  41.512  1.00  0.00           S  
ATOM   2855  CE  MET   174      37.814  56.833  40.796  1.00  0.00           C  
ATOM   2856  HE1 MET   174      37.556  56.105  40.027  1.00  0.00           H  
ATOM   2857  HE2 MET   174      37.092  56.674  41.597  1.00  0.00           H  
ATOM   2858  HE3 MET   174      37.904  57.817  40.337  1.00  0.00           H  
ATOM   2859  C   MET   174      41.800  59.083  44.959  1.00  0.00           C  
ATOM   2860  O   MET   174      41.512  59.045  46.141  1.00  0.00           O  
ATOM   2861  N   ILE   175      42.999  59.399  44.413  1.00  0.00           N  
ATOM   2862  H   ILE   175      43.075  59.408  43.406  1.00  0.00           H  
ATOM   2863  CA  ILE   175      44.106  60.013  45.205  1.00  0.00           C  
ATOM   2864  HA  ILE   175      44.028  59.703  46.247  1.00  0.00           H  
ATOM   2865  CB  ILE   175      45.451  59.646  44.663  1.00  0.00           C  
ATOM   2866  HB  ILE   175      45.318  59.744  43.586  1.00  0.00           H  
ATOM   2867  CG2 ILE   175      46.564  60.634  45.099  1.00  0.00           C  
ATOM   2868 HG21 ILE   175      46.286  61.588  44.650  1.00  0.00           H  
ATOM   2869 HG22 ILE   175      46.628  60.520  46.182  1.00  0.00           H  
ATOM   2870 HG23 ILE   175      47.493  60.232  44.696  1.00  0.00           H  
ATOM   2871  CG1 ILE   175      45.785  58.188  44.942  1.00  0.00           C  
ATOM   2872 HG12 ILE   175      46.756  58.083  44.458  1.00  0.00           H  
ATOM   2873 HG13 ILE   175      45.891  58.093  46.023  1.00  0.00           H  
ATOM   2874  CD1 ILE   175      44.923  57.160  44.354  1.00  0.00           C  
ATOM   2875 HD11 ILE   175      44.039  56.929  44.949  1.00  0.00           H  
ATOM   2876 HD12 ILE   175      44.645  57.399  43.327  1.00  0.00           H  
ATOM   2877 HD13 ILE   175      45.499  56.237  44.284  1.00  0.00           H  
ATOM   2878  C   ILE   175      43.700  61.517  45.339  1.00  0.00           C  
ATOM   2879  O   ILE   175      43.825  62.091  46.404  1.00  0.00           O  
ATOM   2880  N   GLU   176      43.242  62.074  44.232  1.00  0.00           N  
ATOM   2881  H   GLU   176      43.370  61.616  43.341  1.00  0.00           H  
ATOM   2882  CA  GLU   176      42.885  63.515  44.157  1.00  0.00           C  
ATOM   2883  HA  GLU   176      43.549  64.045  44.839  1.00  0.00           H  
ATOM   2884  CB  GLU   176      43.163  64.064  42.792  1.00  0.00           C  
ATOM   2885  HB2 GLU   176      44.171  63.820  42.456  1.00  0.00           H  
ATOM   2886  HB3 GLU   176      42.387  63.707  42.115  1.00  0.00           H  
ATOM   2887  CG  GLU   176      43.010  65.573  42.642  1.00  0.00           C  
ATOM   2888  HG2 GLU   176      43.174  65.697  41.572  1.00  0.00           H  
ATOM   2889  HG3 GLU   176      42.001  65.903  42.891  1.00  0.00           H  
ATOM   2890  CD  GLU   176      43.994  66.379  43.381  1.00  0.00           C  
ATOM   2891  OE1 GLU   176      43.733  67.559  43.485  1.00  0.00           O  
ATOM   2892  OE2 GLU   176      45.018  65.838  43.808  1.00  0.00           O  
ATOM   2893  C   GLU   176      41.446  63.824  44.621  1.00  0.00           C  
ATOM   2894  O   GLU   176      41.183  64.881  45.185  1.00  0.00           O  
ATOM   2895  N   GLY   177      40.589  62.811  44.616  1.00  0.00           N  
ATOM   2896  H   GLY   177      40.942  61.983  44.158  1.00  0.00           H  
ATOM   2897  CA  GLY   177      39.276  62.746  45.181  1.00  0.00           C  
ATOM   2898  HA2 GLY   177      39.127  61.691  45.416  1.00  0.00           H  
ATOM   2899  HA3 GLY   177      39.199  63.214  46.162  1.00  0.00           H  
ATOM   2900  C   GLY   177      38.186  63.385  44.313  1.00  0.00           C  
ATOM   2901  O   GLY   177      37.125  63.764  44.790  1.00  0.00           O  
ATOM   2902  N   ARG   178      38.478  63.465  43.053  1.00  0.00           N  
ATOM   2903  H   ARG   178      39.264  62.955  42.676  1.00  0.00           H  
ATOM   2904  CA  ARG   178      37.619  64.077  42.018  1.00  0.00           C  
ATOM   2905  HA  ARG   178      36.934  64.803  42.457  1.00  0.00           H  
ATOM   2906  CB  ARG   178      38.481  64.764  41.006  1.00  0.00           C  
ATOM   2907  HB2 ARG   178      37.813  65.162  40.242  1.00  0.00           H  
ATOM   2908  HB3 ARG   178      39.022  65.569  41.503  1.00  0.00           H  
ATOM   2909  CG  ARG   178      39.478  63.867  40.287  1.00  0.00           C  
ATOM   2910  HG2 ARG   178      40.005  63.169  40.938  1.00  0.00           H  
ATOM   2911  HG3 ARG   178      39.009  63.298  39.484  1.00  0.00           H  
ATOM   2912  CD  ARG   178      40.475  64.893  39.628  1.00  0.00           C  
ATOM   2913  HD2 ARG   178      39.939  65.630  39.029  1.00  0.00           H  
ATOM   2914  HD3 ARG   178      41.085  65.383  40.386  1.00  0.00           H  
ATOM   2915  NE  ARG   178      41.339  64.148  38.699  1.00  0.00           N  
ATOM   2916  HE  ARG   178      40.993  63.251  38.389  1.00  0.00           H  
ATOM   2917  CZ  ARG   178      42.613  64.277  38.503  1.00  0.00           C  
ATOM   2918  NH1 ARG   178      43.203  65.324  38.878  1.00  0.00           N  
ATOM   2919 HH11 ARG   178      42.638  66.043  39.309  1.00  0.00           H  
ATOM   2920 HH12 ARG   178      44.128  65.591  38.574  1.00  0.00           H  
ATOM   2921  NH2 ARG   178      43.295  63.324  37.937  1.00  0.00           N  
ATOM   2922 HH21 ARG   178      42.796  62.488  37.670  1.00  0.00           H  
ATOM   2923 HH22 ARG   178      44.236  63.574  37.668  1.00  0.00           H  
ATOM   2924  C   ARG   178      36.665  63.112  41.315  1.00  0.00           C  
ATOM   2925  O   ARG   178      37.002  61.916  41.295  1.00  0.00           O  
ATOM   2926  N   MET   179      35.629  63.571  40.719  1.00  0.00           N  
ATOM   2927  H   MET   179      35.482  64.569  40.674  1.00  0.00           H  
ATOM   2928  CA  MET   179      34.744  62.716  39.945  1.00  0.00           C  
ATOM   2929  HA  MET   179      34.516  61.903  40.635  1.00  0.00           H  
ATOM   2930  CB  MET   179      33.483  63.392  39.512  1.00  0.00           C  
ATOM   2931  HB2 MET   179      32.939  63.920  40.295  1.00  0.00           H  
ATOM   2932  HB3 MET   179      33.681  64.153  38.756  1.00  0.00           H  
ATOM   2933  CG  MET   179      32.558  62.390  38.829  1.00  0.00           C  
ATOM   2934  HG2 MET   179      31.642  62.934  38.601  1.00  0.00           H  
ATOM   2935  HG3 MET   179      32.957  62.313  37.818  1.00  0.00           H  
ATOM   2936  SD  MET   179      32.217  60.722  39.552  1.00  0.00           S  
ATOM   2937  CE  MET   179      31.825  61.266  41.262  1.00  0.00           C  
ATOM   2938  HE1 MET   179      31.488  60.391  41.818  1.00  0.00           H  
ATOM   2939  HE2 MET   179      32.756  61.575  41.736  1.00  0.00           H  
ATOM   2940  HE3 MET   179      31.041  62.021  41.309  1.00  0.00           H  
ATOM   2941  C   MET   179      35.507  62.164  38.751  1.00  0.00           C  
ATOM   2942  O   MET   179      36.030  62.906  37.858  1.00  0.00           O  
ATOM   2943  N   HIE   180      35.485  60.859  38.594  1.00  0.00           N  
ATOM   2944  H   HIE   180      34.937  60.434  39.328  1.00  0.00           H  
ATOM   2945  CA  HIE   180      35.757  59.951  37.480  1.00  0.00           C  
ATOM   2946  HA  HIE   180      36.688  60.164  36.956  1.00  0.00           H  
ATOM   2947  CB  HIE   180      35.743  58.497  37.976  1.00  0.00           C  
ATOM   2948  HB2 HIE   180      35.620  57.840  37.114  1.00  0.00           H  
ATOM   2949  HB3 HIE   180      36.670  58.313  38.519  1.00  0.00           H  
ATOM   2950  CG  HIE   180      34.774  58.041  39.013  1.00  0.00           C  
ATOM   2951  ND1 HIE   180      35.017  58.375  40.376  1.00  0.00           N  
ATOM   2952  CE1 HIE   180      33.964  57.817  40.983  1.00  0.00           C  
ATOM   2953  HE1 HIE   180      33.758  57.848  42.043  1.00  0.00           H  
ATOM   2954  NE2 HIE   180      33.255  57.097  40.141  1.00  0.00           N  
ATOM   2955  HE2 HIE   180      32.625  56.353  40.404  1.00  0.00           H  
ATOM   2956  CD2 HIE   180      33.737  57.219  38.868  1.00  0.00           C  
ATOM   2957  HD2 HIE   180      33.413  56.699  37.979  1.00  0.00           H  
ATOM   2958  C   HIE   180      34.690  60.062  36.357  1.00  0.00           C  
ATOM   2959  O   HIE   180      33.446  60.051  36.502  1.00  0.00           O  
ATOM   2960  N   ASP   181      35.241  59.922  35.148  1.00  0.00           N  
ATOM   2961  H   ASP   181      36.240  60.004  35.023  1.00  0.00           H  
ATOM   2962  CA  ASP   181      34.458  59.614  33.985  1.00  0.00           C  
ATOM   2963  HA  ASP   181      33.553  59.130  34.352  1.00  0.00           H  
ATOM   2964  CB  ASP   181      34.280  60.894  33.174  1.00  0.00           C  
ATOM   2965  HB2 ASP   181      33.738  60.599  32.276  1.00  0.00           H  
ATOM   2966  HB3 ASP   181      33.600  61.534  33.737  1.00  0.00           H  
ATOM   2967  CG  ASP   181      35.551  61.628  32.770  1.00  0.00           C  
ATOM   2968  OD1 ASP   181      36.713  61.344  33.157  1.00  0.00           O  
ATOM   2969  OD2 ASP   181      35.324  62.561  31.988  1.00  0.00           O  
ATOM   2970  C   ASP   181      35.313  58.482  33.222  1.00  0.00           C  
ATOM   2971  O   ASP   181      36.214  57.885  33.780  1.00  0.00           O  
ATOM   2972  N   GLU   182      34.998  58.185  31.969  1.00  0.00           N  
ATOM   2973  H   GLU   182      34.313  58.754  31.493  1.00  0.00           H  
ATOM   2974  CA  GLU   182      35.665  57.286  31.099  1.00  0.00           C  
ATOM   2975  HA  GLU   182      35.508  56.279  31.486  1.00  0.00           H  
ATOM   2976  CB  GLU   182      35.146  57.374  29.586  1.00  0.00           C  
ATOM   2977  HB2 GLU   182      35.790  56.875  28.862  1.00  0.00           H  
ATOM   2978  HB3 GLU   182      34.295  56.694  29.566  1.00  0.00           H  
ATOM   2979  CG  GLU   182      34.569  58.674  28.946  1.00  0.00           C  
ATOM   2980  HG2 GLU   182      35.224  59.522  29.146  1.00  0.00           H  
ATOM   2981  HG3 GLU   182      34.533  58.672  27.857  1.00  0.00           H  
ATOM   2982  CD  GLU   182      33.063  58.940  29.404  1.00  0.00           C  
ATOM   2983  OE1 GLU   182      32.150  58.901  28.548  1.00  0.00           O  
ATOM   2984  OE2 GLU   182      32.713  59.252  30.573  1.00  0.00           O  
ATOM   2985  C   GLU   182      37.243  57.334  31.009  1.00  0.00           C  
ATOM   2986  O   GLU   182      37.821  56.346  30.575  1.00  0.00           O  
ATOM   2987  N   LYS   183      37.803  58.480  31.326  1.00  0.00           N  
ATOM   2988  H   LYS   183      37.280  59.243  31.731  1.00  0.00           H  
ATOM   2989  CA  LYS   183      39.252  58.585  31.329  1.00  0.00           C  
ATOM   2990  HA  LYS   183      39.587  58.043  30.444  1.00  0.00           H  
ATOM   2991  CB  LYS   183      39.653  59.994  31.189  1.00  0.00           C  
ATOM   2992  HB2 LYS   183      39.199  60.602  31.971  1.00  0.00           H  
ATOM   2993  HB3 LYS   183      40.738  59.980  31.297  1.00  0.00           H  
ATOM   2994  CG  LYS   183      39.318  60.596  29.730  1.00  0.00           C  
ATOM   2995  HG2 LYS   183      40.301  60.874  29.351  1.00  0.00           H  
ATOM   2996  HG3 LYS   183      38.759  59.839  29.180  1.00  0.00           H  
ATOM   2997  CD  LYS   183      38.332  61.767  29.751  1.00  0.00           C  
ATOM   2998  HD2 LYS   183      37.997  61.924  28.726  1.00  0.00           H  
ATOM   2999  HD3 LYS   183      37.416  61.586  30.314  1.00  0.00           H  
ATOM   3000  CE  LYS   183      38.914  63.067  30.371  1.00  0.00           C  
ATOM   3001  HE2 LYS   183      39.286  62.815  31.364  1.00  0.00           H  
ATOM   3002  HE3 LYS   183      39.754  63.428  29.778  1.00  0.00           H  
ATOM   3003  NZ  LYS   183      37.852  64.051  30.468  1.00  0.00           N  
ATOM   3004  HZ1 LYS   183      37.490  64.204  29.538  1.00  0.00           H  
ATOM   3005  HZ2 LYS   183      37.106  63.754  31.081  1.00  0.00           H  
ATOM   3006  HZ3 LYS   183      38.178  64.906  30.897  1.00  0.00           H  
ATOM   3007  C   LYS   183      39.946  57.864  32.502  1.00  0.00           C  
ATOM   3008  O   LYS   183      41.129  57.874  32.556  1.00  0.00           O  
ATOM   3009  N   VAL   184      39.148  57.331  33.479  1.00  0.00           N  
ATOM   3010  H   VAL   184      38.164  57.560  33.477  1.00  0.00           H  
ATOM   3011  CA  VAL   184      39.578  56.539  34.616  1.00  0.00           C  
ATOM   3012  HA  VAL   184      40.352  57.139  35.093  1.00  0.00           H  
ATOM   3013  CB  VAL   184      38.398  56.438  35.602  1.00  0.00           C  
ATOM   3014  HB  VAL   184      37.883  57.399  35.598  1.00  0.00           H  
ATOM   3015  CG1 VAL   184      37.357  55.417  35.402  1.00  0.00           C  
ATOM   3016 HG11 VAL   184      37.132  55.322  34.340  1.00  0.00           H  
ATOM   3017 HG12 VAL   184      37.797  54.451  35.651  1.00  0.00           H  
ATOM   3018 HG13 VAL   184      36.478  55.768  35.943  1.00  0.00           H  
ATOM   3019  CG2 VAL   184      38.892  56.175  37.099  1.00  0.00           C  
ATOM   3020 HG21 VAL   184      39.593  55.340  37.093  1.00  0.00           H  
ATOM   3021 HG22 VAL   184      39.407  57.067  37.456  1.00  0.00           H  
ATOM   3022 HG23 VAL   184      38.032  55.969  37.737  1.00  0.00           H  
ATOM   3023  C   VAL   184      40.199  55.142  34.255  1.00  0.00           C  
ATOM   3024  O   VAL   184      41.366  54.885  34.602  1.00  0.00           O  
ATOM   3025  N   ASP   185      39.595  54.300  33.399  1.00  0.00           N  
ATOM   3026  H   ASP   185      38.678  54.547  33.055  1.00  0.00           H  
ATOM   3027  CA  ASP   185      40.110  53.039  32.881  1.00  0.00           C  
ATOM   3028  HA  ASP   185      40.482  52.454  33.721  1.00  0.00           H  
ATOM   3029  CB  ASP   185      38.986  52.274  32.069  1.00  0.00           C  
ATOM   3030  HB2 ASP   185      38.737  52.996  31.290  1.00  0.00           H  
ATOM   3031  HB3 ASP   185      39.317  51.287  31.748  1.00  0.00           H  
ATOM   3032  CG  ASP   185      37.735  52.086  32.941  1.00  0.00           C  
ATOM   3033  OD1 ASP   185      37.871  51.219  33.857  1.00  0.00           O  
ATOM   3034  OD2 ASP   185      36.730  52.826  32.837  1.00  0.00           O  
ATOM   3035  C   ASP   185      41.342  53.191  31.896  1.00  0.00           C  
ATOM   3036  O   ASP   185      42.047  52.269  31.584  1.00  0.00           O  
ATOM   3037  N   LEU   186      41.648  54.445  31.608  1.00  0.00           N  
ATOM   3038  H   LEU   186      40.949  55.155  31.771  1.00  0.00           H  
ATOM   3039  CA  LEU   186      42.945  54.753  30.889  1.00  0.00           C  
ATOM   3040  HA  LEU   186      43.010  54.060  30.050  1.00  0.00           H  
ATOM   3041  CB  LEU   186      42.833  56.133  30.298  1.00  0.00           C  
ATOM   3042  HB2 LEU   186      42.796  56.807  31.154  1.00  0.00           H  
ATOM   3043  HB3 LEU   186      43.678  56.379  29.655  1.00  0.00           H  
ATOM   3044  CG  LEU   186      41.481  56.350  29.515  1.00  0.00           C  
ATOM   3045  HG  LEU   186      40.640  56.244  30.200  1.00  0.00           H  
ATOM   3046  CD1 LEU   186      41.471  57.749  28.981  1.00  0.00           C  
ATOM   3047 HD11 LEU   186      41.434  58.483  29.787  1.00  0.00           H  
ATOM   3048 HD12 LEU   186      42.375  57.918  28.396  1.00  0.00           H  
ATOM   3049 HD13 LEU   186      40.624  57.956  28.326  1.00  0.00           H  
ATOM   3050  CD2 LEU   186      41.333  55.366  28.386  1.00  0.00           C  
ATOM   3051 HD21 LEU   186      42.206  55.473  27.742  1.00  0.00           H  
ATOM   3052 HD22 LEU   186      41.213  54.323  28.680  1.00  0.00           H  
ATOM   3053 HD23 LEU   186      40.396  55.639  27.900  1.00  0.00           H  
ATOM   3054  C   LEU   186      44.220  54.595  31.770  1.00  0.00           C  
ATOM   3055  O   LEU   186      45.272  54.169  31.321  1.00  0.00           O  
ATOM   3056  N   TRP   187      44.010  54.864  33.051  1.00  0.00           N  
ATOM   3057  H   TRP   187      43.102  55.180  33.359  1.00  0.00           H  
ATOM   3058  CA  TRP   187      45.093  54.629  34.013  1.00  0.00           C  
ATOM   3059  HA  TRP   187      45.994  55.082  33.598  1.00  0.00           H  
ATOM   3060  CB  TRP   187      44.746  55.238  35.330  1.00  0.00           C  
ATOM   3061  HB2 TRP   187      44.661  56.315  35.184  1.00  0.00           H  
ATOM   3062  HB3 TRP   187      43.826  54.866  35.783  1.00  0.00           H  
ATOM   3063  CG  TRP   187      45.723  54.966  36.401  1.00  0.00           C  
ATOM   3064  CD1 TRP   187      45.805  53.867  37.174  1.00  0.00           C  
ATOM   3065  HD1 TRP   187      45.168  53.019  36.973  1.00  0.00           H  
ATOM   3066  NE1 TRP   187      46.798  54.022  38.162  1.00  0.00           N  
ATOM   3067  HE1 TRP   187      46.934  53.326  38.881  1.00  0.00           H  
ATOM   3068  CE2 TRP   187      47.458  55.225  37.976  1.00  0.00           C  
ATOM   3069  CZ2 TRP   187      48.491  55.886  38.646  1.00  0.00           C  
ATOM   3070  HZ2 TRP   187      48.998  55.375  39.451  1.00  0.00           H  
ATOM   3071  CH2 TRP   187      49.077  57.094  38.134  1.00  0.00           C  
ATOM   3072  HH2 TRP   187      49.929  57.539  38.626  1.00  0.00           H  
ATOM   3073  CZ3 TRP   187      48.521  57.545  36.965  1.00  0.00           C  
ATOM   3074  HZ3 TRP   187      49.007  58.421  36.560  1.00  0.00           H  
ATOM   3075  CE3 TRP   187      47.415  56.936  36.319  1.00  0.00           C  
ATOM   3076  HE3 TRP   187      47.030  57.509  35.488  1.00  0.00           H  
ATOM   3077  CD2 TRP   187      46.824  55.805  36.856  1.00  0.00           C  
ATOM   3078  C   TRP   187      45.422  53.179  34.223  1.00  0.00           C  
ATOM   3079  O   TRP   187      46.622  52.839  34.093  1.00  0.00           O  
ATOM   3080  N   SER   188      44.368  52.343  34.371  1.00  0.00           N  
ATOM   3081  H   SER   188      43.466  52.788  34.469  1.00  0.00           H  
ATOM   3082  CA  SER   188      44.337  50.888  34.509  1.00  0.00           C  
ATOM   3083  HA  SER   188      45.090  50.688  35.270  1.00  0.00           H  
ATOM   3084  CB  SER   188      42.917  50.398  34.879  1.00  0.00           C  
ATOM   3085  HB2 SER   188      42.268  50.875  34.145  1.00  0.00           H  
ATOM   3086  HB3 SER   188      42.911  49.317  35.018  1.00  0.00           H  
ATOM   3087  OG  SER   188      42.460  50.982  36.059  1.00  0.00           O  
ATOM   3088  HG  SER   188      41.503  50.907  36.045  1.00  0.00           H  
ATOM   3089  C   SER   188      44.758  50.206  33.247  1.00  0.00           C  
ATOM   3090  O   SER   188      45.514  49.243  33.352  1.00  0.00           O  
ATOM   3091  N   LEU   189      44.496  50.687  32.051  1.00  0.00           N  
ATOM   3092  H   LEU   189      43.973  51.549  31.981  1.00  0.00           H  
ATOM   3093  CA  LEU   189      45.116  50.167  30.811  1.00  0.00           C  
ATOM   3094  HA  LEU   189      44.885  49.103  30.868  1.00  0.00           H  
ATOM   3095  CB  LEU   189      44.304  50.887  29.650  1.00  0.00           C  
ATOM   3096  HB2 LEU   189      43.242  50.841  29.891  1.00  0.00           H  
ATOM   3097  HB3 LEU   189      44.547  51.949  29.634  1.00  0.00           H  
ATOM   3098  CG  LEU   189      44.589  50.376  28.202  1.00  0.00           C  
ATOM   3099  HG  LEU   189      45.656  50.349  27.983  1.00  0.00           H  
ATOM   3100  CD1 LEU   189      44.042  48.913  28.187  1.00  0.00           C  
ATOM   3101 HD11 LEU   189      43.018  49.020  28.546  1.00  0.00           H  
ATOM   3102 HD12 LEU   189      44.144  48.604  27.146  1.00  0.00           H  
ATOM   3103 HD13 LEU   189      44.571  48.201  28.819  1.00  0.00           H  
ATOM   3104  CD2 LEU   189      43.754  51.171  27.147  1.00  0.00           C  
ATOM   3105 HD21 LEU   189      44.111  52.200  27.181  1.00  0.00           H  
ATOM   3106 HD22 LEU   189      43.933  50.810  26.134  1.00  0.00           H  
ATOM   3107 HD23 LEU   189      42.708  51.229  27.447  1.00  0.00           H  
ATOM   3108  C   LEU   189      46.713  50.386  30.747  1.00  0.00           C  
ATOM   3109  O   LEU   189      47.397  49.600  30.220  1.00  0.00           O  
ATOM   3110  N   GLY   190      47.247  51.466  31.287  1.00  0.00           N  
ATOM   3111  H   GLY   190      46.616  52.089  31.769  1.00  0.00           H  
ATOM   3112  CA  GLY   190      48.635  51.769  31.545  1.00  0.00           C  
ATOM   3113  HA2 GLY   190      49.270  51.526  30.694  1.00  0.00           H  
ATOM   3114  HA3 GLY   190      48.672  52.810  31.866  1.00  0.00           H  
ATOM   3115  C   GLY   190      49.330  50.948  32.626  1.00  0.00           C  
ATOM   3116  O   GLY   190      50.446  50.471  32.333  1.00  0.00           O  
ATOM   3117  N   VAL   191      48.695  50.717  33.786  1.00  0.00           N  
ATOM   3118  H   VAL   191      47.829  51.203  33.970  1.00  0.00           H  
ATOM   3119  CA  VAL   191      49.218  49.832  34.823  1.00  0.00           C  
ATOM   3120  HA  VAL   191      50.210  50.217  35.059  1.00  0.00           H  
ATOM   3121  CB  VAL   191      48.340  49.677  36.109  1.00  0.00           C  
ATOM   3122  HB  VAL   191      47.505  49.012  35.890  1.00  0.00           H  
ATOM   3123  CG1 VAL   191      49.039  49.001  37.273  1.00  0.00           C  
ATOM   3124 HG11 VAL   191      49.694  49.729  37.752  1.00  0.00           H  
ATOM   3125 HG12 VAL   191      48.261  48.584  37.911  1.00  0.00           H  
ATOM   3126 HG13 VAL   191      49.481  48.060  36.945  1.00  0.00           H  
ATOM   3127  CG2 VAL   191      47.824  51.027  36.724  1.00  0.00           C  
ATOM   3128 HG21 VAL   191      47.219  51.568  35.996  1.00  0.00           H  
ATOM   3129 HG22 VAL   191      47.116  50.662  37.467  1.00  0.00           H  
ATOM   3130 HG23 VAL   191      48.570  51.620  37.253  1.00  0.00           H  
ATOM   3131  C   VAL   191      49.349  48.421  34.185  1.00  0.00           C  
ATOM   3132  O   VAL   191      50.340  47.725  34.471  1.00  0.00           O  
ATOM   3133  N   LEU   192      48.307  47.985  33.420  1.00  0.00           N  
ATOM   3134  H   LEU   192      47.458  48.530  33.465  1.00  0.00           H  
ATOM   3135  CA  LEU   192      48.403  46.702  32.723  1.00  0.00           C  
ATOM   3136  HA  LEU   192      48.672  45.924  33.438  1.00  0.00           H  
ATOM   3137  CB  LEU   192      47.110  46.359  32.007  1.00  0.00           C  
ATOM   3138  HB2 LEU   192      46.775  47.223  31.432  1.00  0.00           H  
ATOM   3139  HB3 LEU   192      47.281  45.455  31.424  1.00  0.00           H  
ATOM   3140  CG  LEU   192      45.909  46.089  32.956  1.00  0.00           C  
ATOM   3141  HG  LEU   192      45.939  46.876  33.709  1.00  0.00           H  
ATOM   3142  CD1 LEU   192      44.552  46.104  32.241  1.00  0.00           C  
ATOM   3143 HD11 LEU   192      43.829  45.867  33.021  1.00  0.00           H  
ATOM   3144 HD12 LEU   192      44.239  46.985  31.681  1.00  0.00           H  
ATOM   3145 HD13 LEU   192      44.414  45.260  31.566  1.00  0.00           H  
ATOM   3146  CD2 LEU   192      46.090  44.820  33.651  1.00  0.00           C  
ATOM   3147 HD21 LEU   192      45.169  44.408  34.063  1.00  0.00           H  
ATOM   3148 HD22 LEU   192      46.478  44.165  32.871  1.00  0.00           H  
ATOM   3149 HD23 LEU   192      46.861  44.800  34.421  1.00  0.00           H  
ATOM   3150  C   LEU   192      49.523  46.615  31.719  1.00  0.00           C  
ATOM   3151  O   LEU   192      50.182  45.584  31.696  1.00  0.00           O  
ATOM   3152  N   CYS   193      49.677  47.555  30.798  1.00  0.00           N  
ATOM   3153  H   CYS   193      49.133  48.401  30.892  1.00  0.00           H  
ATOM   3154  CA  CYS   193      50.728  47.527  29.847  1.00  0.00           C  
ATOM   3155  HA  CYS   193      50.669  46.642  29.213  1.00  0.00           H  
ATOM   3156  CB  CYS   193      50.585  48.728  28.871  1.00  0.00           C  
ATOM   3157  HB2 CYS   193      49.608  48.753  28.389  1.00  0.00           H  
ATOM   3158  HB3 CYS   193      50.845  49.684  29.325  1.00  0.00           H  
ATOM   3159  SG  CYS   193      51.913  48.338  27.615  1.00  0.00           S  
ATOM   3160  HG  CYS   193      52.468  47.391  28.377  1.00  0.00           H  
ATOM   3161  C   CYS   193      52.137  47.502  30.465  1.00  0.00           C  
ATOM   3162  O   CYS   193      52.900  46.689  29.981  1.00  0.00           O  
ATOM   3163  N   TYR   194      52.377  48.181  31.578  1.00  0.00           N  
ATOM   3164  H   TYR   194      51.602  48.593  32.076  1.00  0.00           H  
ATOM   3165  CA  TYR   194      53.670  48.020  32.352  1.00  0.00           C  
ATOM   3166  HA  TYR   194      54.447  47.998  31.587  1.00  0.00           H  
ATOM   3167  CB  TYR   194      53.811  49.058  33.469  1.00  0.00           C  
ATOM   3168  HB2 TYR   194      53.915  50.002  32.933  1.00  0.00           H  
ATOM   3169  HB3 TYR   194      52.966  49.209  34.141  1.00  0.00           H  
ATOM   3170  CG  TYR   194      54.994  49.149  34.387  1.00  0.00           C  
ATOM   3171  CD1 TYR   194      55.140  48.219  35.443  1.00  0.00           C  
ATOM   3172  HD1 TYR   194      54.415  47.454  35.683  1.00  0.00           H  
ATOM   3173  CE1 TYR   194      56.369  48.111  36.143  1.00  0.00           C  
ATOM   3174  HE1 TYR   194      56.544  47.441  36.972  1.00  0.00           H  
ATOM   3175  CZ  TYR   194      57.477  49.056  35.978  1.00  0.00           C  
ATOM   3176  OH  TYR   194      58.604  48.879  36.712  1.00  0.00           O  
ATOM   3177  HH  TYR   194      59.313  49.476  36.461  1.00  0.00           H  
ATOM   3178  CE2 TYR   194      57.165  50.108  35.121  1.00  0.00           C  
ATOM   3179  HE2 TYR   194      57.919  50.869  34.981  1.00  0.00           H  
ATOM   3180  CD2 TYR   194      56.000  50.151  34.363  1.00  0.00           C  
ATOM   3181  HD2 TYR   194      55.903  50.960  33.655  1.00  0.00           H  
ATOM   3182  C   TYR   194      53.779  46.615  33.023  1.00  0.00           C  
ATOM   3183  O   TYR   194      54.761  45.894  32.816  1.00  0.00           O  
ATOM   3184  N   GLU   195      52.765  46.213  33.784  1.00  0.00           N  
ATOM   3185  H   GLU   195      51.933  46.728  34.036  1.00  0.00           H  
ATOM   3186  CA  GLU   195      52.852  44.794  34.367  1.00  0.00           C  
ATOM   3187  HA  GLU   195      53.813  44.806  34.882  1.00  0.00           H  
ATOM   3188  CB  GLU   195      51.799  44.565  35.452  1.00  0.00           C  
ATOM   3189  HB2 GLU   195      52.089  45.135  36.334  1.00  0.00           H  
ATOM   3190  HB3 GLU   195      50.784  44.871  35.198  1.00  0.00           H  
ATOM   3191  CG  GLU   195      51.665  43.099  35.961  1.00  0.00           C  
ATOM   3192  HG2 GLU   195      51.190  42.491  35.190  1.00  0.00           H  
ATOM   3193  HG3 GLU   195      52.648  42.641  36.067  1.00  0.00           H  
ATOM   3194  CD  GLU   195      50.934  43.048  37.297  1.00  0.00           C  
ATOM   3195  OE1 GLU   195      51.001  41.917  37.965  1.00  0.00           O  
ATOM   3196  OE2 GLU   195      50.384  44.010  37.787  1.00  0.00           O  
ATOM   3197  C   GLU   195      52.905  43.656  33.320  1.00  0.00           C  
ATOM   3198  O   GLU   195      53.504  42.639  33.595  1.00  0.00           O  
ATOM   3199  N   PHE   196      52.365  43.856  32.098  1.00  0.00           N  
ATOM   3200  H   PHE   196      51.693  44.599  31.971  1.00  0.00           H  
ATOM   3201  CA  PHE   196      52.515  42.744  31.119  1.00  0.00           C  
ATOM   3202  HA  PHE   196      52.143  41.784  31.478  1.00  0.00           H  
ATOM   3203  CB  PHE   196      51.684  43.162  29.856  1.00  0.00           C  
ATOM   3204  HB2 PHE   196      52.013  44.127  29.470  1.00  0.00           H  
ATOM   3205  HB3 PHE   196      51.944  42.500  29.031  1.00  0.00           H  
ATOM   3206  CG  PHE   196      50.175  43.158  29.974  1.00  0.00           C  
ATOM   3207  CD1 PHE   196      49.411  43.817  28.913  1.00  0.00           C  
ATOM   3208  HD1 PHE   196      49.941  44.338  28.128  1.00  0.00           H  
ATOM   3209  CE1 PHE   196      47.991  43.816  28.942  1.00  0.00           C  
ATOM   3210  HE1 PHE   196      47.316  44.402  28.336  1.00  0.00           H  
ATOM   3211  CZ  PHE   196      47.316  43.244  30.033  1.00  0.00           C  
ATOM   3212  HZ  PHE   196      46.236  43.243  30.052  1.00  0.00           H  
ATOM   3213  CE2 PHE   196      48.064  42.563  31.008  1.00  0.00           C  
ATOM   3214  HE2 PHE   196      47.637  42.130  31.901  1.00  0.00           H  
ATOM   3215  CD2 PHE   196      49.488  42.492  30.966  1.00  0.00           C  
ATOM   3216  HD2 PHE   196      50.063  42.059  31.771  1.00  0.00           H  
ATOM   3217  C   PHE   196      53.948  42.423  30.649  1.00  0.00           C  
ATOM   3218  O   PHE   196      54.246  41.400  30.099  1.00  0.00           O  
ATOM   3219  N   LEU   197      54.917  43.308  31.030  1.00  0.00           N  
ATOM   3220  H   LEU   197      54.570  44.193  31.370  1.00  0.00           H  
ATOM   3221  CA  LEU   197      56.311  43.157  30.603  1.00  0.00           C  
ATOM   3222  HA  LEU   197      56.463  42.162  30.185  1.00  0.00           H  
ATOM   3223  CB  LEU   197      56.617  44.298  29.582  1.00  0.00           C  
ATOM   3224  HB2 LEU   197      56.499  45.225  30.144  1.00  0.00           H  
ATOM   3225  HB3 LEU   197      57.686  44.262  29.372  1.00  0.00           H  
ATOM   3226  CG  LEU   197      55.644  44.388  28.367  1.00  0.00           C  
ATOM   3227  HG  LEU   197      54.590  44.287  28.626  1.00  0.00           H  
ATOM   3228  CD1 LEU   197      55.885  45.705  27.603  1.00  0.00           C  
ATOM   3229 HD11 LEU   197      56.973  45.761  27.571  1.00  0.00           H  
ATOM   3230 HD12 LEU   197      55.584  45.722  26.556  1.00  0.00           H  
ATOM   3231 HD13 LEU   197      55.509  46.563  28.159  1.00  0.00           H  
ATOM   3232  CD2 LEU   197      56.025  43.250  27.338  1.00  0.00           C  
ATOM   3233 HD21 LEU   197      56.183  42.300  27.849  1.00  0.00           H  
ATOM   3234 HD22 LEU   197      55.199  43.320  26.630  1.00  0.00           H  
ATOM   3235 HD23 LEU   197      56.956  43.509  26.834  1.00  0.00           H  
ATOM   3236  C   LEU   197      57.228  43.150  31.872  1.00  0.00           C  
ATOM   3237  O   LEU   197      58.429  43.123  31.755  1.00  0.00           O  
ATOM   3238  N   VAL   198      56.659  43.182  33.095  1.00  0.00           N  
ATOM   3239  H   VAL   198      55.676  43.400  33.168  1.00  0.00           H  
ATOM   3240  CA  VAL   198      57.467  43.329  34.304  1.00  0.00           C  
ATOM   3241  HA  VAL   198      58.493  43.030  34.092  1.00  0.00           H  
ATOM   3242  CB  VAL   198      57.349  44.807  34.808  1.00  0.00           C  
ATOM   3243  HB  VAL   198      56.341  45.082  35.118  1.00  0.00           H  
ATOM   3244  CG1 VAL   198      58.270  44.961  36.015  1.00  0.00           C  
ATOM   3245 HG11 VAL   198      59.203  44.493  35.701  1.00  0.00           H  
ATOM   3246 HG12 VAL   198      58.433  46.018  36.229  1.00  0.00           H  
ATOM   3247 HG13 VAL   198      57.804  44.560  36.915  1.00  0.00           H  
ATOM   3248  CG2 VAL   198      57.915  45.744  33.697  1.00  0.00           C  
ATOM   3249 HG21 VAL   198      58.980  45.515  33.657  1.00  0.00           H  
ATOM   3250 HG22 VAL   198      57.349  45.714  32.766  1.00  0.00           H  
ATOM   3251 HG23 VAL   198      57.916  46.710  34.202  1.00  0.00           H  
ATOM   3252  C   VAL   198      57.005  42.371  35.395  1.00  0.00           C  
ATOM   3253  O   VAL   198      57.654  42.018  36.342  1.00  0.00           O  
ATOM   3254  N   GLY   199      55.723  42.092  35.402  1.00  0.00           N  
ATOM   3255  H   GLY   199      55.245  42.332  34.545  1.00  0.00           H  
ATOM   3256  CA  GLY   199      55.072  41.185  36.276  1.00  0.00           C  
ATOM   3257  HA2 GLY   199      54.072  40.911  35.940  1.00  0.00           H  
ATOM   3258  HA3 GLY   199      55.490  40.187  36.404  1.00  0.00           H  
ATOM   3259  C   GLY   199      54.834  41.681  37.678  1.00  0.00           C  
ATOM   3260  O   GLY   199      54.555  40.789  38.533  1.00  0.00           O  
ATOM   3261  N   LYS   200      54.905  42.996  37.845  1.00  0.00           N  
ATOM   3262  H   LYS   200      55.086  43.612  37.066  1.00  0.00           H  
ATOM   3263  CA  LYS   200      54.397  43.731  38.962  1.00  0.00           C  
ATOM   3264  HA  LYS   200      53.578  43.130  39.357  1.00  0.00           H  
ATOM   3265  CB  LYS   200      55.436  43.911  40.036  1.00  0.00           C  
ATOM   3266  HB2 LYS   200      56.259  44.473  39.594  1.00  0.00           H  
ATOM   3267  HB3 LYS   200      55.126  44.595  40.827  1.00  0.00           H  
ATOM   3268  CG  LYS   200      56.051  42.656  40.715  1.00  0.00           C  
ATOM   3269  HG2 LYS   200      55.235  42.079  41.151  1.00  0.00           H  
ATOM   3270  HG3 LYS   200      56.659  42.079  40.018  1.00  0.00           H  
ATOM   3271  CD  LYS   200      56.990  43.060  41.872  1.00  0.00           C  
ATOM   3272  HD2 LYS   200      56.375  43.794  42.392  1.00  0.00           H  
ATOM   3273  HD3 LYS   200      57.226  42.186  42.479  1.00  0.00           H  
ATOM   3274  CE  LYS   200      58.319  43.611  41.450  1.00  0.00           C  
ATOM   3275  HE2 LYS   200      58.877  43.060  40.693  1.00  0.00           H  
ATOM   3276  HE3 LYS   200      58.143  44.622  41.083  1.00  0.00           H  
ATOM   3277  NZ  LYS   200      59.263  43.770  42.538  1.00  0.00           N  
ATOM   3278  HZ1 LYS   200      58.898  44.488  43.146  1.00  0.00           H  
ATOM   3279  HZ2 LYS   200      59.373  42.883  43.008  1.00  0.00           H  
ATOM   3280  HZ3 LYS   200      60.189  44.051  42.246  1.00  0.00           H  
ATOM   3281  C   LYS   200      53.890  45.075  38.556  1.00  0.00           C  
ATOM   3282  O   LYS   200      54.273  45.611  37.525  1.00  0.00           O  
ATOM   3283  N   PRO   201      52.986  45.685  39.344  1.00  0.00           N  
ATOM   3284  CD  PRO   201      52.223  45.074  40.465  1.00  0.00           C  
ATOM   3285  HD2 PRO   201      52.924  44.695  41.208  1.00  0.00           H  
ATOM   3286  HD3 PRO   201      51.669  44.243  40.028  1.00  0.00           H  
ATOM   3287  CG  PRO   201      51.307  46.136  41.104  1.00  0.00           C  
ATOM   3288  HG2 PRO   201      51.922  46.671  41.828  1.00  0.00           H  
ATOM   3289  HG3 PRO   201      50.369  45.775  41.526  1.00  0.00           H  
ATOM   3290  CB  PRO   201      51.255  47.167  39.984  1.00  0.00           C  
ATOM   3291  HB2 PRO   201      51.157  48.145  40.455  1.00  0.00           H  
ATOM   3292  HB3 PRO   201      50.520  46.823  39.257  1.00  0.00           H  
ATOM   3293  CA  PRO   201      52.578  47.068  39.224  1.00  0.00           C  
ATOM   3294  HA  PRO   201      52.338  47.201  38.169  1.00  0.00           H  
ATOM   3295  C   PRO   201      53.691  48.130  39.511  1.00  0.00           C  
ATOM   3296  O   PRO   201      54.588  47.873  40.314  1.00  0.00           O  
ATOM   3297  N   PRO   202      53.727  49.206  38.731  1.00  0.00           N  
ATOM   3298  CD  PRO   202      52.772  49.556  37.661  1.00  0.00           C  
ATOM   3299  HD2 PRO   202      51.745  49.264  37.883  1.00  0.00           H  
ATOM   3300  HD3 PRO   202      53.045  49.183  36.674  1.00  0.00           H  
ATOM   3301  CG  PRO   202      52.939  51.047  37.540  1.00  0.00           C  
ATOM   3302  HG2 PRO   202      52.315  51.579  38.258  1.00  0.00           H  
ATOM   3303  HG3 PRO   202      52.648  51.390  36.547  1.00  0.00           H  
ATOM   3304  CB  PRO   202      54.432  51.263  37.634  1.00  0.00           C  
ATOM   3305  HB2 PRO   202      54.659  52.289  37.920  1.00  0.00           H  
ATOM   3306  HB3 PRO   202      54.930  50.915  36.729  1.00  0.00           H  
ATOM   3307  CA  PRO   202      54.747  50.236  38.777  1.00  0.00           C  
ATOM   3308  HA  PRO   202      55.764  49.879  38.614  1.00  0.00           H  
ATOM   3309  C   PRO   202      54.855  50.955  40.143  1.00  0.00           C  
ATOM   3310  O   PRO   202      55.881  51.061  40.722  1.00  0.00           O  
ATOM   3311  N   PHE   203      53.776  51.463  40.704  1.00  0.00           N  
ATOM   3312  H   PHE   203      52.861  51.328  40.299  1.00  0.00           H  
ATOM   3313  CA  PHE   203      53.793  52.385  41.806  1.00  0.00           C  
ATOM   3314  HA  PHE   203      54.701  52.989  41.822  1.00  0.00           H  
ATOM   3315  CB  PHE   203      52.619  53.357  41.810  1.00  0.00           C  
ATOM   3316  HB2 PHE   203      51.692  52.809  41.980  1.00  0.00           H  
ATOM   3317  HB3 PHE   203      52.819  54.010  42.659  1.00  0.00           H  
ATOM   3318  CG  PHE   203      52.390  54.194  40.585  1.00  0.00           C  
ATOM   3319  CD1 PHE   203      53.231  55.344  40.343  1.00  0.00           C  
ATOM   3320  HD1 PHE   203      54.019  55.636  41.021  1.00  0.00           H  
ATOM   3321  CE1 PHE   203      53.148  56.132  39.198  1.00  0.00           C  
ATOM   3322  HE1 PHE   203      53.943  56.844  39.033  1.00  0.00           H  
ATOM   3323  CZ  PHE   203      52.276  55.801  38.176  1.00  0.00           C  
ATOM   3324  HZ  PHE   203      52.332  56.322  37.231  1.00  0.00           H  
ATOM   3325  CE2 PHE   203      51.440  54.709  38.402  1.00  0.00           C  
ATOM   3326  HE2 PHE   203      50.702  54.466  37.651  1.00  0.00           H  
ATOM   3327  CD2 PHE   203      51.471  53.908  39.540  1.00  0.00           C  
ATOM   3328  HD2 PHE   203      50.779  53.101  39.730  1.00  0.00           H  
ATOM   3329  C   PHE   203      53.973  51.651  43.198  1.00  0.00           C  
ATOM   3330  O   PHE   203      54.305  52.333  44.124  1.00  0.00           O  
ATOM   3331  N   GLU   204      53.778  50.341  43.287  1.00  0.00           N  
ATOM   3332  H   GLU   204      53.697  49.699  42.511  1.00  0.00           H  
ATOM   3333  CA  GLU   204      53.474  49.757  44.593  1.00  0.00           C  
ATOM   3334  HA  GLU   204      52.579  50.360  44.748  1.00  0.00           H  
ATOM   3335  CB  GLU   204      52.922  48.338  44.420  1.00  0.00           C  
ATOM   3336  HB2 GLU   204      52.620  47.947  45.392  1.00  0.00           H  
ATOM   3337  HB3 GLU   204      52.069  48.264  43.746  1.00  0.00           H  
ATOM   3338  CG  GLU   204      53.896  47.240  43.921  1.00  0.00           C  
ATOM   3339  HG2 GLU   204      53.348  46.546  43.283  1.00  0.00           H  
ATOM   3340  HG3 GLU   204      54.750  47.621  43.361  1.00  0.00           H  
ATOM   3341  CD  GLU   204      54.381  46.372  45.072  1.00  0.00           C  
ATOM   3342  OE1 GLU   204      53.596  45.951  45.943  1.00  0.00           O  
ATOM   3343  OE2 GLU   204      55.580  45.950  45.000  1.00  0.00           O  
ATOM   3344  C   GLU   204      54.707  49.855  45.534  1.00  0.00           C  
ATOM   3345  O   GLU   204      55.816  49.733  45.084  1.00  0.00           O  
ATOM   3346  N   ALA   205      54.431  50.108  46.844  1.00  0.00           N  
ATOM   3347  H   ALA   205      53.471  50.181  47.148  1.00  0.00           H  
ATOM   3348  CA  ALA   205      55.435  50.295  47.959  1.00  0.00           C  
ATOM   3349  HA  ALA   205      56.362  49.836  47.615  1.00  0.00           H  
ATOM   3350  CB  ALA   205      55.696  51.802  48.164  1.00  0.00           C  
ATOM   3351  HB1 ALA   205      56.320  52.152  47.342  1.00  0.00           H  
ATOM   3352  HB2 ALA   205      54.792  52.387  48.336  1.00  0.00           H  
ATOM   3353  HB3 ALA   205      56.304  51.885  49.065  1.00  0.00           H  
ATOM   3354  C   ALA   205      55.092  49.529  49.254  1.00  0.00           C  
ATOM   3355  O   ALA   205      53.909  49.126  49.464  1.00  0.00           O  
ATOM   3356  N   ASN   206      56.129  49.337  50.125  1.00  0.00           N  
ATOM   3357  H   ASN   206      57.030  49.762  49.957  1.00  0.00           H  
ATOM   3358  CA  ASN   206      56.087  48.501  51.296  1.00  0.00           C  
ATOM   3359  HA  ASN   206      55.989  47.434  51.097  1.00  0.00           H  
ATOM   3360  CB  ASN   206      57.402  48.605  52.097  1.00  0.00           C  
ATOM   3361  HB2 ASN   206      58.206  48.317  51.420  1.00  0.00           H  
ATOM   3362  HB3 ASN   206      57.525  49.659  52.348  1.00  0.00           H  
ATOM   3363  CG  ASN   206      57.489  47.655  53.295  1.00  0.00           C  
ATOM   3364  OD1 ASN   206      57.129  46.489  53.284  1.00  0.00           O  
ATOM   3365  ND2 ASN   206      57.959  48.144  54.393  1.00  0.00           N  
ATOM   3366 HD21 ASN   206      57.987  47.537  55.201  1.00  0.00           H  
ATOM   3367 HD22 ASN   206      58.551  48.960  54.340  1.00  0.00           H  
ATOM   3368  C   ASN   206      54.979  48.981  52.272  1.00  0.00           C  
ATOM   3369  O   ASN   206      54.397  48.152  53.000  1.00  0.00           O  
ATOM   3370  N   THR   207      54.743  50.269  52.312  1.00  0.00           N  
ATOM   3371  H   THR   207      55.485  50.802  51.882  1.00  0.00           H  
ATOM   3372  CA  THR   207      53.723  50.969  53.180  1.00  0.00           C  
ATOM   3373  HA  THR   207      53.381  50.246  53.921  1.00  0.00           H  
ATOM   3374  CB  THR   207      54.342  52.078  54.069  1.00  0.00           C  
ATOM   3375  HB  THR   207      53.518  52.513  54.634  1.00  0.00           H  
ATOM   3376  CG2 THR   207      55.399  51.546  55.060  1.00  0.00           C  
ATOM   3377 HG21 THR   207      55.767  50.582  54.706  1.00  0.00           H  
ATOM   3378 HG22 THR   207      56.233  52.246  55.016  1.00  0.00           H  
ATOM   3379 HG23 THR   207      54.965  51.483  56.058  1.00  0.00           H  
ATOM   3380  OG1 THR   207      54.854  53.219  53.361  1.00  0.00           O  
ATOM   3381  HG1 THR   207      55.476  52.903  52.702  1.00  0.00           H  
ATOM   3382  C   THR   207      52.578  51.428  52.236  1.00  0.00           C  
ATOM   3383  O   THR   207      52.841  51.719  51.062  1.00  0.00           O  
ATOM   3384  N   TYR   208      51.369  51.625  52.790  1.00  0.00           N  
ATOM   3385  H   TYR   208      51.058  51.100  53.595  1.00  0.00           H  
ATOM   3386  CA  TYR   208      50.279  52.311  52.160  1.00  0.00           C  
ATOM   3387  HA  TYR   208      49.987  51.826  51.229  1.00  0.00           H  
ATOM   3388  CB  TYR   208      49.095  52.143  53.112  1.00  0.00           C  
ATOM   3389  HB2 TYR   208      48.880  51.088  53.280  1.00  0.00           H  
ATOM   3390  HB3 TYR   208      49.433  52.485  54.091  1.00  0.00           H  
ATOM   3391  CG  TYR   208      47.930  53.007  52.693  1.00  0.00           C  
ATOM   3392  CD1 TYR   208      47.676  54.241  53.362  1.00  0.00           C  
ATOM   3393  HD1 TYR   208      48.304  54.536  54.189  1.00  0.00           H  
ATOM   3394  CE1 TYR   208      46.568  54.992  52.930  1.00  0.00           C  
ATOM   3395  HE1 TYR   208      46.450  55.950  53.414  1.00  0.00           H  
ATOM   3396  CZ  TYR   208      45.683  54.476  51.899  1.00  0.00           C  
ATOM   3397  OH  TYR   208      44.579  55.116  51.429  1.00  0.00           O  
ATOM   3398  HH  TYR   208      43.865  55.013  52.061  1.00  0.00           H  
ATOM   3399  CE2 TYR   208      45.985  53.303  51.246  1.00  0.00           C  
ATOM   3400  HE2 TYR   208      45.323  53.003  50.446  1.00  0.00           H  
ATOM   3401  CD2 TYR   208      47.128  52.582  51.648  1.00  0.00           C  
ATOM   3402  HD2 TYR   208      47.265  51.629  51.159  1.00  0.00           H  
ATOM   3403  C   TYR   208      50.528  53.848  51.766  1.00  0.00           C  
ATOM   3404  O   TYR   208      50.404  54.203  50.621  1.00  0.00           O  
ATOM   3405  N   GLN   209      51.057  54.633  52.713  1.00  0.00           N  
ATOM   3406  H   GLN   209      51.118  54.355  53.682  1.00  0.00           H  
ATOM   3407  CA  GLN   209      51.316  56.053  52.595  1.00  0.00           C  
ATOM   3408  HA  GLN   209      50.411  56.564  52.270  1.00  0.00           H  
ATOM   3409  CB  GLN   209      51.476  56.688  53.877  1.00  0.00           C  
ATOM   3410  HB2 GLN   209      50.510  56.695  54.381  1.00  0.00           H  
ATOM   3411  HB3 GLN   209      52.230  56.076  54.371  1.00  0.00           H  
ATOM   3412  CG  GLN   209      52.044  58.073  53.895  1.00  0.00           C  
ATOM   3413  HG2 GLN   209      52.114  58.300  54.959  1.00  0.00           H  
ATOM   3414  HG3 GLN   209      53.042  58.073  53.456  1.00  0.00           H  
ATOM   3415  CD  GLN   209      51.185  59.062  53.142  1.00  0.00           C  
ATOM   3416  OE1 GLN   209      50.129  58.788  52.666  1.00  0.00           O  
ATOM   3417  NE2 GLN   209      51.554  60.281  53.338  1.00  0.00           N  
ATOM   3418 HE21 GLN   209      50.945  61.032  53.044  1.00  0.00           H  
ATOM   3419 HE22 GLN   209      52.446  60.384  53.800  1.00  0.00           H  
ATOM   3420  C   GLN   209      52.452  56.337  51.552  1.00  0.00           C  
ATOM   3421  O   GLN   209      52.169  57.202  50.745  1.00  0.00           O  
ATOM   3422  N   GLU   210      53.602  55.663  51.534  1.00  0.00           N  
ATOM   3423  H   GLU   210      53.609  54.889  52.183  1.00  0.00           H  
ATOM   3424  CA  GLU   210      54.545  55.910  50.448  1.00  0.00           C  
ATOM   3425  HA  GLU   210      54.776  56.974  50.497  1.00  0.00           H  
ATOM   3426  CB  GLU   210      55.847  55.056  50.697  1.00  0.00           C  
ATOM   3427  HB2 GLU   210      56.328  55.587  51.519  1.00  0.00           H  
ATOM   3428  HB3 GLU   210      55.540  54.032  50.911  1.00  0.00           H  
ATOM   3429  CG  GLU   210      56.885  55.099  49.568  1.00  0.00           C  
ATOM   3430  HG2 GLU   210      57.730  54.659  50.097  1.00  0.00           H  
ATOM   3431  HG3 GLU   210      56.603  54.444  48.743  1.00  0.00           H  
ATOM   3432  CD  GLU   210      57.250  56.506  48.906  1.00  0.00           C  
ATOM   3433  OE1 GLU   210      57.915  56.478  47.880  1.00  0.00           O  
ATOM   3434  OE2 GLU   210      56.864  57.557  49.449  1.00  0.00           O  
ATOM   3435  C   GLU   210      53.952  55.438  49.121  1.00  0.00           C  
ATOM   3436  O   GLU   210      54.290  56.046  48.080  1.00  0.00           O  
ATOM   3437  N   THR   211      53.077  54.409  49.016  1.00  0.00           N  
ATOM   3438  H   THR   211      52.770  53.919  49.844  1.00  0.00           H  
ATOM   3439  CA  THR   211      52.478  54.004  47.718  1.00  0.00           C  
ATOM   3440  HA  THR   211      53.259  53.709  47.017  1.00  0.00           H  
ATOM   3441  CB  THR   211      51.588  52.792  47.760  1.00  0.00           C  
ATOM   3442  HB  THR   211      50.804  53.057  48.470  1.00  0.00           H  
ATOM   3443  CG2 THR   211      51.015  52.430  46.350  1.00  0.00           C  
ATOM   3444 HG21 THR   211      51.914  52.463  45.734  1.00  0.00           H  
ATOM   3445 HG22 THR   211      50.596  51.432  46.475  1.00  0.00           H  
ATOM   3446 HG23 THR   211      50.352  53.137  45.850  1.00  0.00           H  
ATOM   3447  OG1 THR   211      52.239  51.655  48.208  1.00  0.00           O  
ATOM   3448  HG1 THR   211      52.240  51.607  49.167  1.00  0.00           H  
ATOM   3449  C   THR   211      51.652  55.137  47.096  1.00  0.00           C  
ATOM   3450  O   THR   211      51.716  55.457  45.898  1.00  0.00           O  
ATOM   3451  N   TYR   212      50.901  55.799  48.055  1.00  0.00           N  
ATOM   3452  H   TYR   212      50.966  55.593  49.042  1.00  0.00           H  
ATOM   3453  CA  TYR   212      50.004  56.953  47.769  1.00  0.00           C  
ATOM   3454  HA  TYR   212      49.252  56.804  46.994  1.00  0.00           H  
ATOM   3455  CB  TYR   212      49.384  57.328  49.080  1.00  0.00           C  
ATOM   3456  HB2 TYR   212      49.406  56.502  49.790  1.00  0.00           H  
ATOM   3457  HB3 TYR   212      49.824  58.087  49.727  1.00  0.00           H  
ATOM   3458  CG  TYR   212      47.920  57.852  48.937  1.00  0.00           C  
ATOM   3459  CD1 TYR   212      46.814  57.007  49.244  1.00  0.00           C  
ATOM   3460  HD1 TYR   212      46.922  56.053  49.738  1.00  0.00           H  
ATOM   3461  CE1 TYR   212      45.519  57.549  49.214  1.00  0.00           C  
ATOM   3462  HE1 TYR   212      44.709  56.914  49.542  1.00  0.00           H  
ATOM   3463  CZ  TYR   212      45.309  58.921  48.978  1.00  0.00           C  
ATOM   3464  OH  TYR   212      44.047  59.391  48.984  1.00  0.00           O  
ATOM   3465  HH  TYR   212      43.697  58.660  49.499  1.00  0.00           H  
ATOM   3466  CE2 TYR   212      46.461  59.680  48.654  1.00  0.00           C  
ATOM   3467  HE2 TYR   212      46.339  60.719  48.386  1.00  0.00           H  
ATOM   3468  CD2 TYR   212      47.716  59.123  48.584  1.00  0.00           C  
ATOM   3469  HD2 TYR   212      48.568  59.722  48.300  1.00  0.00           H  
ATOM   3470  C   TYR   212      50.890  58.157  47.238  1.00  0.00           C  
ATOM   3471  O   TYR   212      50.477  58.842  46.276  1.00  0.00           O  
ATOM   3472  N   LYS   213      52.008  58.409  47.996  1.00  0.00           N  
ATOM   3473  H   LYS   213      52.151  58.004  48.910  1.00  0.00           H  
ATOM   3474  CA  LYS   213      52.961  59.442  47.539  1.00  0.00           C  
ATOM   3475  HA  LYS   213      52.424  60.388  47.476  1.00  0.00           H  
ATOM   3476  CB  LYS   213      53.965  59.716  48.676  1.00  0.00           C  
ATOM   3477  HB2 LYS   213      54.354  58.714  48.859  1.00  0.00           H  
ATOM   3478  HB3 LYS   213      54.751  60.358  48.278  1.00  0.00           H  
ATOM   3479  CG  LYS   213      53.453  60.207  50.056  1.00  0.00           C  
ATOM   3480  HG2 LYS   213      53.231  61.272  49.987  1.00  0.00           H  
ATOM   3481  HG3 LYS   213      52.540  59.638  50.228  1.00  0.00           H  
ATOM   3482  CD  LYS   213      54.584  59.959  51.087  1.00  0.00           C  
ATOM   3483  HD2 LYS   213      54.232  60.582  51.909  1.00  0.00           H  
ATOM   3484  HD3 LYS   213      54.574  58.971  51.546  1.00  0.00           H  
ATOM   3485  CE  LYS   213      55.999  60.487  50.883  1.00  0.00           C  
ATOM   3486  HE2 LYS   213      56.539  59.774  50.260  1.00  0.00           H  
ATOM   3487  HE3 LYS   213      55.968  61.444  50.363  1.00  0.00           H  
ATOM   3488  NZ  LYS   213      56.671  60.608  52.124  1.00  0.00           N  
ATOM   3489  HZ1 LYS   213      56.709  59.761  52.672  1.00  0.00           H  
ATOM   3490  HZ2 LYS   213      57.622  60.885  51.923  1.00  0.00           H  
ATOM   3491  HZ3 LYS   213      56.296  61.299  52.758  1.00  0.00           H  
ATOM   3492  C   LYS   213      53.569  59.122  46.176  1.00  0.00           C  
ATOM   3493  O   LYS   213      53.760  60.066  45.397  1.00  0.00           O  
ATOM   3494  N   ARG   214      53.962  57.911  45.799  1.00  0.00           N  
ATOM   3495  H   ARG   214      53.924  57.162  46.476  1.00  0.00           H  
ATOM   3496  CA  ARG   214      54.432  57.443  44.467  1.00  0.00           C  
ATOM   3497  HA  ARG   214      55.296  58.026  44.145  1.00  0.00           H  
ATOM   3498  CB  ARG   214      54.848  55.982  44.401  1.00  0.00           C  
ATOM   3499  HB2 ARG   214      54.126  55.370  44.941  1.00  0.00           H  
ATOM   3500  HB3 ARG   214      54.863  55.647  43.364  1.00  0.00           H  
ATOM   3501  CG  ARG   214      56.270  55.765  44.955  1.00  0.00           C  
ATOM   3502  HG2 ARG   214      57.013  56.324  44.386  1.00  0.00           H  
ATOM   3503  HG3 ARG   214      56.262  56.256  45.928  1.00  0.00           H  
ATOM   3504  CD  ARG   214      56.725  54.269  45.198  1.00  0.00           C  
ATOM   3505  HD2 ARG   214      55.859  53.659  45.454  1.00  0.00           H  
ATOM   3506  HD3 ARG   214      57.181  53.867  44.293  1.00  0.00           H  
ATOM   3507  NE  ARG   214      57.755  54.183  46.265  1.00  0.00           N  
ATOM   3508  HE  ARG   214      57.772  54.871  47.004  1.00  0.00           H  
ATOM   3509  CZ  ARG   214      58.735  53.288  46.133  1.00  0.00           C  
ATOM   3510  NH1 ARG   214      58.734  52.245  45.365  1.00  0.00           N  
ATOM   3511 HH11 ARG   214      57.962  52.041  44.746  1.00  0.00           H  
ATOM   3512 HH12 ARG   214      59.510  51.602  45.422  1.00  0.00           H  
ATOM   3513  NH2 ARG   214      59.822  53.344  46.891  1.00  0.00           N  
ATOM   3514 HH21 ARG   214      60.060  54.124  47.486  1.00  0.00           H  
ATOM   3515 HH22 ARG   214      60.508  52.619  46.738  1.00  0.00           H  
ATOM   3516  C   ARG   214      53.343  57.655  43.420  1.00  0.00           C  
ATOM   3517  O   ARG   214      53.646  58.288  42.380  1.00  0.00           O  
ATOM   3518  N   ILE   215      52.068  57.238  43.616  1.00  0.00           N  
ATOM   3519  H   ILE   215      51.814  56.657  44.402  1.00  0.00           H  
ATOM   3520  CA  ILE   215      51.014  57.644  42.688  1.00  0.00           C  
ATOM   3521  HA  ILE   215      51.109  57.187  41.703  1.00  0.00           H  
ATOM   3522  CB  ILE   215      49.667  57.044  42.985  1.00  0.00           C  
ATOM   3523  HB  ILE   215      49.342  57.393  43.965  1.00  0.00           H  
ATOM   3524  CG2 ILE   215      48.542  57.529  42.004  1.00  0.00           C  
ATOM   3525 HG21 ILE   215      48.622  57.435  40.921  1.00  0.00           H  
ATOM   3526 HG22 ILE   215      47.638  56.932  42.122  1.00  0.00           H  
ATOM   3527 HG23 ILE   215      48.334  58.576  42.225  1.00  0.00           H  
ATOM   3528  CG1 ILE   215      49.715  55.541  42.688  1.00  0.00           C  
ATOM   3529 HG12 ILE   215      49.897  55.300  41.640  1.00  0.00           H  
ATOM   3530 HG13 ILE   215      50.527  55.070  43.241  1.00  0.00           H  
ATOM   3531  CD1 ILE   215      48.510  54.756  43.207  1.00  0.00           C  
ATOM   3532 HD11 ILE   215      47.628  54.830  42.572  1.00  0.00           H  
ATOM   3533 HD12 ILE   215      48.711  53.685  43.209  1.00  0.00           H  
ATOM   3534 HD13 ILE   215      48.343  55.030  44.249  1.00  0.00           H  
ATOM   3535  C   ILE   215      50.889  59.097  42.531  1.00  0.00           C  
ATOM   3536  O   ILE   215      50.748  59.600  41.447  1.00  0.00           O  
ATOM   3537  N   SER   216      50.997  59.891  43.644  1.00  0.00           N  
ATOM   3538  H   SER   216      51.180  59.471  44.544  1.00  0.00           H  
ATOM   3539  CA  SER   216      50.793  61.392  43.567  1.00  0.00           C  
ATOM   3540  HA  SER   216      49.937  61.686  42.959  1.00  0.00           H  
ATOM   3541  CB  SER   216      50.715  62.062  44.926  1.00  0.00           C  
ATOM   3542  HB2 SER   216      49.882  61.755  45.558  1.00  0.00           H  
ATOM   3543  HB3 SER   216      51.650  61.997  45.484  1.00  0.00           H  
ATOM   3544  OG  SER   216      50.440  63.495  44.764  1.00  0.00           O  
ATOM   3545  HG  SER   216      49.813  63.615  45.481  1.00  0.00           H  
ATOM   3546  C   SER   216      51.981  61.969  42.803  1.00  0.00           C  
ATOM   3547  O   SER   216      51.724  62.626  41.784  1.00  0.00           O  
ATOM   3548  N   ARG   217      53.322  61.693  43.087  1.00  0.00           N  
ATOM   3549  H   ARG   217      53.535  61.400  44.030  1.00  0.00           H  
ATOM   3550  CA  ARG   217      54.398  62.349  42.342  1.00  0.00           C  
ATOM   3551  HA  ARG   217      54.105  63.396  42.265  1.00  0.00           H  
ATOM   3552  CB  ARG   217      55.681  62.382  43.065  1.00  0.00           C  
ATOM   3553  HB2 ARG   217      56.355  63.100  42.597  1.00  0.00           H  
ATOM   3554  HB3 ARG   217      55.533  62.861  44.032  1.00  0.00           H  
ATOM   3555  CG  ARG   217      56.359  61.051  43.393  1.00  0.00           C  
ATOM   3556  HG2 ARG   217      55.603  60.268  43.447  1.00  0.00           H  
ATOM   3557  HG3 ARG   217      56.967  60.750  42.539  1.00  0.00           H  
ATOM   3558  CD  ARG   217      57.253  61.119  44.563  1.00  0.00           C  
ATOM   3559  HD2 ARG   217      57.860  62.024  44.528  1.00  0.00           H  
ATOM   3560  HD3 ARG   217      56.643  61.302  45.447  1.00  0.00           H  
ATOM   3561  NE  ARG   217      58.109  59.896  44.769  1.00  0.00           N  
ATOM   3562  HE  ARG   217      58.960  59.870  44.227  1.00  0.00           H  
ATOM   3563  CZ  ARG   217      57.986  59.026  45.733  1.00  0.00           C  
ATOM   3564  NH1 ARG   217      57.309  59.102  46.827  1.00  0.00           N  
ATOM   3565 HH11 ARG   217      56.817  59.880  47.242  1.00  0.00           H  
ATOM   3566 HH12 ARG   217      57.427  58.299  47.428  1.00  0.00           H  
ATOM   3567  NH2 ARG   217      58.646  57.906  45.609  1.00  0.00           N  
ATOM   3568 HH21 ARG   217      59.297  57.776  44.848  1.00  0.00           H  
ATOM   3569 HH22 ARG   217      58.593  57.176  46.305  1.00  0.00           H  
ATOM   3570  C   ARG   217      54.555  61.775  40.927  1.00  0.00           C  
ATOM   3571  O   ARG   217      55.265  62.397  40.158  1.00  0.00           O  
ATOM   3572  N   VAL   218      53.865  60.637  40.667  1.00  0.00           N  
ATOM   3573  H   VAL   218      53.417  60.112  41.404  1.00  0.00           H  
ATOM   3574  CA  VAL   218      53.994  59.876  39.375  1.00  0.00           C  
ATOM   3575  HA  VAL   218      53.359  59.004  39.536  1.00  0.00           H  
ATOM   3576  CB  VAL   218      53.390  60.639  38.165  1.00  0.00           C  
ATOM   3577  HB  VAL   218      54.012  61.520  38.008  1.00  0.00           H  
ATOM   3578  CG1 VAL   218      53.381  59.696  36.908  1.00  0.00           C  
ATOM   3579 HG11 VAL   218      54.318  59.236  36.594  1.00  0.00           H  
ATOM   3580 HG12 VAL   218      52.663  58.885  37.033  1.00  0.00           H  
ATOM   3581 HG13 VAL   218      53.088  60.248  36.014  1.00  0.00           H  
ATOM   3582  CG2 VAL   218      51.875  60.905  38.301  1.00  0.00           C  
ATOM   3583 HG21 VAL   218      51.485  61.380  37.401  1.00  0.00           H  
ATOM   3584 HG22 VAL   218      51.148  60.096  38.371  1.00  0.00           H  
ATOM   3585 HG23 VAL   218      51.715  61.625  39.103  1.00  0.00           H  
ATOM   3586  C   VAL   218      55.508  59.523  39.161  1.00  0.00           C  
ATOM   3587  O   VAL   218      56.053  59.750  38.096  1.00  0.00           O  
ATOM   3588  N   GLU   219      56.179  59.087  40.196  1.00  0.00           N  
ATOM   3589  H   GLU   219      55.599  58.947  41.011  1.00  0.00           H  
ATOM   3590  CA  GLU   219      57.452  58.422  40.063  1.00  0.00           C  
ATOM   3591  HA  GLU   219      57.924  58.850  39.178  1.00  0.00           H  
ATOM   3592  CB  GLU   219      58.369  58.805  41.262  1.00  0.00           C  
ATOM   3593  HB2 GLU   219      58.598  59.869  41.324  1.00  0.00           H  
ATOM   3594  HB3 GLU   219      57.959  58.493  42.222  1.00  0.00           H  
ATOM   3595  CG  GLU   219      59.750  58.196  41.325  1.00  0.00           C  
ATOM   3596  HG2 GLU   219      59.680  57.108  41.299  1.00  0.00           H  
ATOM   3597  HG3 GLU   219      60.332  58.534  40.468  1.00  0.00           H  
ATOM   3598  CD  GLU   219      60.449  58.566  42.622  1.00  0.00           C  
ATOM   3599  OE1 GLU   219      60.520  57.701  43.511  1.00  0.00           O  
ATOM   3600  OE2 GLU   219      60.802  59.728  42.780  1.00  0.00           O  
ATOM   3601  C   GLU   219      57.258  56.884  39.935  1.00  0.00           C  
ATOM   3602  O   GLU   219      56.610  56.199  40.758  1.00  0.00           O  
ATOM   3603  N   PHE   220      57.905  56.391  38.894  1.00  0.00           N  
ATOM   3604  H   PHE   220      58.444  57.106  38.426  1.00  0.00           H  
ATOM   3605  CA  PHE   220      58.122  54.983  38.528  1.00  0.00           C  
ATOM   3606  HA  PHE   220      58.345  54.436  39.444  1.00  0.00           H  
ATOM   3607  CB  PHE   220      56.854  54.327  37.877  1.00  0.00           C  
ATOM   3608  HB2 PHE   220      57.061  53.257  37.870  1.00  0.00           H  
ATOM   3609  HB3 PHE   220      55.978  54.518  38.497  1.00  0.00           H  
ATOM   3610  CG  PHE   220      56.498  54.758  36.374  1.00  0.00           C  
ATOM   3611  CD1 PHE   220      55.890  56.017  36.108  1.00  0.00           C  
ATOM   3612  HD1 PHE   220      55.632  56.636  36.955  1.00  0.00           H  
ATOM   3613  CE1 PHE   220      55.419  56.314  34.829  1.00  0.00           C  
ATOM   3614  HE1 PHE   220      55.014  57.286  34.588  1.00  0.00           H  
ATOM   3615  CZ  PHE   220      55.585  55.400  33.774  1.00  0.00           C  
ATOM   3616  HZ  PHE   220      55.372  55.598  32.733  1.00  0.00           H  
ATOM   3617  CE2 PHE   220      56.222  54.192  34.072  1.00  0.00           C  
ATOM   3618  HE2 PHE   220      56.440  53.504  33.268  1.00  0.00           H  
ATOM   3619  CD2 PHE   220      56.692  53.820  35.383  1.00  0.00           C  
ATOM   3620  HD2 PHE   220      57.209  52.898  35.605  1.00  0.00           H  
ATOM   3621  C   PHE   220      59.264  54.858  37.512  1.00  0.00           C  
ATOM   3622  O   PHE   220      59.502  55.878  36.858  1.00  0.00           O  
ATOM   3623  N   THR   221      59.960  53.754  37.465  1.00  0.00           N  
ATOM   3624  H   THR   221      59.827  53.084  38.209  1.00  0.00           H  
ATOM   3625  CA  THR   221      61.104  53.582  36.587  1.00  0.00           C  
ATOM   3626  HA  THR   221      61.052  54.289  35.759  1.00  0.00           H  
ATOM   3627  CB  THR   221      62.470  53.527  37.390  1.00  0.00           C  
ATOM   3628  HB  THR   221      62.259  52.828  38.199  1.00  0.00           H  
ATOM   3629  CG2 THR   221      63.704  53.007  36.643  1.00  0.00           C  
ATOM   3630 HG21 THR   221      63.612  51.923  36.576  1.00  0.00           H  
ATOM   3631 HG22 THR   221      63.732  53.605  35.731  1.00  0.00           H  
ATOM   3632 HG23 THR   221      64.618  53.036  37.235  1.00  0.00           H  
ATOM   3633  OG1 THR   221      62.811  54.743  37.998  1.00  0.00           O  
ATOM   3634  HG1 THR   221      62.295  54.835  38.803  1.00  0.00           H  
ATOM   3635  C   THR   221      60.948  52.231  35.868  1.00  0.00           C  
ATOM   3636  O   THR   221      60.394  51.309  36.460  1.00  0.00           O  
ATOM   3637  N   PHE   222      61.480  52.117  34.685  1.00  0.00           N  
ATOM   3638  H   PHE   222      62.008  52.854  34.241  1.00  0.00           H  
ATOM   3639  CA  PHE   222      61.508  50.767  34.070  1.00  0.00           C  
ATOM   3640  HA  PHE   222      60.665  50.174  34.427  1.00  0.00           H  
ATOM   3641  CB  PHE   222      61.329  50.951  32.594  1.00  0.00           C  
ATOM   3642  HB2 PHE   222      62.247  51.364  32.175  1.00  0.00           H  
ATOM   3643  HB3 PHE   222      61.262  49.975  32.115  1.00  0.00           H  
ATOM   3644  CG  PHE   222      60.161  51.730  32.119  1.00  0.00           C  
ATOM   3645  CD1 PHE   222      58.946  51.106  32.089  1.00  0.00           C  
ATOM   3646  HD1 PHE   222      58.870  50.043  32.264  1.00  0.00           H  
ATOM   3647  CE1 PHE   222      57.841  51.732  31.542  1.00  0.00           C  
ATOM   3648  HE1 PHE   222      56.946  51.135  31.452  1.00  0.00           H  
ATOM   3649  CZ  PHE   222      57.972  53.032  31.025  1.00  0.00           C  
ATOM   3650  HZ  PHE   222      57.143  53.498  30.514  1.00  0.00           H  
ATOM   3651  CE2 PHE   222      59.162  53.782  31.223  1.00  0.00           C  
ATOM   3652  HE2 PHE   222      59.314  54.783  30.846  1.00  0.00           H  
ATOM   3653  CD2 PHE   222      60.258  53.093  31.760  1.00  0.00           C  
ATOM   3654  HD2 PHE   222      61.222  53.575  31.837  1.00  0.00           H  
ATOM   3655  C   PHE   222      62.787  49.919  34.205  1.00  0.00           C  
ATOM   3656  O   PHE   222      63.921  50.483  34.284  1.00  0.00           O  
ATOM   3657  N   PRO   223      62.682  48.610  34.174  1.00  0.00           N  
ATOM   3658  CD  PRO   223      61.379  47.847  34.283  1.00  0.00           C  
ATOM   3659  HD2 PRO   223      60.691  48.388  33.634  1.00  0.00           H  
ATOM   3660  HD3 PRO   223      61.101  47.884  35.336  1.00  0.00           H  
ATOM   3661  CG  PRO   223      61.824  46.369  33.970  1.00  0.00           C  
ATOM   3662  HG2 PRO   223      61.758  46.271  32.886  1.00  0.00           H  
ATOM   3663  HG3 PRO   223      61.207  45.563  34.367  1.00  0.00           H  
ATOM   3664  CB  PRO   223      63.258  46.261  34.528  1.00  0.00           C  
ATOM   3665  HB2 PRO   223      63.790  45.381  34.164  1.00  0.00           H  
ATOM   3666  HB3 PRO   223      63.303  46.289  35.617  1.00  0.00           H  
ATOM   3667  CA  PRO   223      63.869  47.597  33.977  1.00  0.00           C  
ATOM   3668  HA  PRO   223      64.766  47.859  34.537  1.00  0.00           H  
ATOM   3669  C   PRO   223      64.171  47.501  32.454  1.00  0.00           C  
ATOM   3670  O   PRO   223      63.579  48.216  31.729  1.00  0.00           O  
ATOM   3671  N   ASP   224      64.989  46.555  32.011  1.00  0.00           N  
ATOM   3672  H   ASP   224      65.395  45.910  32.674  1.00  0.00           H  
ATOM   3673  CA  ASP   224      65.382  46.460  30.570  1.00  0.00           C  
ATOM   3674  HA  ASP   224      65.722  47.430  30.207  1.00  0.00           H  
ATOM   3675  CB  ASP   224      66.539  45.541  30.467  1.00  0.00           C  
ATOM   3676  HB2 ASP   224      66.224  44.512  30.636  1.00  0.00           H  
ATOM   3677  HB3 ASP   224      66.942  45.760  29.478  1.00  0.00           H  
ATOM   3678  CG  ASP   224      67.721  45.989  31.300  1.00  0.00           C  
ATOM   3679  OD1 ASP   224      67.806  47.214  31.695  1.00  0.00           O  
ATOM   3680  OD2 ASP   224      68.517  45.104  31.553  1.00  0.00           O  
ATOM   3681  C   ASP   224      64.261  46.055  29.616  1.00  0.00           C  
ATOM   3682  O   ASP   224      64.167  46.602  28.496  1.00  0.00           O  
ATOM   3683  N   PHE   225      63.295  45.241  30.102  1.00  0.00           N  
ATOM   3684  H   PHE   225      63.474  44.927  31.045  1.00  0.00           H  
ATOM   3685  CA  PHE   225      62.364  44.457  29.247  1.00  0.00           C  
ATOM   3686  HA  PHE   225      62.885  43.928  28.449  1.00  0.00           H  
ATOM   3687  CB  PHE   225      61.581  43.357  30.125  1.00  0.00           C  
ATOM   3688  HB2 PHE   225      60.851  43.913  30.714  1.00  0.00           H  
ATOM   3689  HB3 PHE   225      61.106  42.744  29.359  1.00  0.00           H  
ATOM   3690  CG  PHE   225      62.521  42.497  30.971  1.00  0.00           C  
ATOM   3691  CD1 PHE   225      62.642  42.802  32.322  1.00  0.00           C  
ATOM   3692  HD1 PHE   225      62.017  43.554  32.780  1.00  0.00           H  
ATOM   3693  CE1 PHE   225      63.501  42.105  33.165  1.00  0.00           C  
ATOM   3694  HE1 PHE   225      63.401  42.288  34.224  1.00  0.00           H  
ATOM   3695  CZ  PHE   225      64.126  41.031  32.551  1.00  0.00           C  
ATOM   3696  HZ  PHE   225      64.819  40.412  33.102  1.00  0.00           H  
ATOM   3697  CE2 PHE   225      64.031  40.721  31.187  1.00  0.00           C  
ATOM   3698  HE2 PHE   225      64.607  39.912  30.763  1.00  0.00           H  
ATOM   3699  CD2 PHE   225      63.241  41.564  30.364  1.00  0.00           C  
ATOM   3700  HD2 PHE   225      63.260  41.386  29.299  1.00  0.00           H  
ATOM   3701  C   PHE   225      61.341  45.227  28.488  1.00  0.00           C  
ATOM   3702  O   PHE   225      60.790  44.698  27.509  1.00  0.00           O  
ATOM   3703  N   VAL   226      61.081  46.475  28.865  1.00  0.00           N  
ATOM   3704  H   VAL   226      61.705  46.846  29.568  1.00  0.00           H  
ATOM   3705  CA  VAL   226      60.163  47.397  28.191  1.00  0.00           C  
ATOM   3706  HA  VAL   226      59.331  46.865  27.730  1.00  0.00           H  
ATOM   3707  CB  VAL   226      59.439  48.385  29.102  1.00  0.00           C  
ATOM   3708  HB  VAL   226      60.131  49.141  29.472  1.00  0.00           H  
ATOM   3709  CG1 VAL   226      58.200  48.972  28.366  1.00  0.00           C  
ATOM   3710 HG11 VAL   226      57.302  48.357  28.418  1.00  0.00           H  
ATOM   3711 HG12 VAL   226      57.897  49.959  28.715  1.00  0.00           H  
ATOM   3712 HG13 VAL   226      58.543  49.157  27.348  1.00  0.00           H  
ATOM   3713  CG2 VAL   226      58.852  47.571  30.312  1.00  0.00           C  
ATOM   3714 HG21 VAL   226      59.731  47.261  30.877  1.00  0.00           H  
ATOM   3715 HG22 VAL   226      58.276  48.189  31.001  1.00  0.00           H  
ATOM   3716 HG23 VAL   226      58.294  46.714  29.936  1.00  0.00           H  
ATOM   3717  C   VAL   226      60.905  48.145  27.085  1.00  0.00           C  
ATOM   3718  O   VAL   226      61.852  48.850  27.399  1.00  0.00           O  
ATOM   3719  N   THR   227      60.533  47.994  25.833  1.00  0.00           N  
ATOM   3720  H   THR   227      59.858  47.243  25.795  1.00  0.00           H  
ATOM   3721  CA  THR   227      61.100  48.604  24.591  1.00  0.00           C  
ATOM   3722  HA  THR   227      62.168  48.474  24.765  1.00  0.00           H  
ATOM   3723  CB  THR   227      60.873  47.790  23.341  1.00  0.00           C  
ATOM   3724  HB  THR   227      61.034  46.736  23.567  1.00  0.00           H  
ATOM   3725  CG2 THR   227      59.518  47.870  22.785  1.00  0.00           C  
ATOM   3726 HG21 THR   227      59.479  47.266  21.879  1.00  0.00           H  
ATOM   3727 HG22 THR   227      58.781  47.406  23.441  1.00  0.00           H  
ATOM   3728 HG23 THR   227      59.239  48.895  22.538  1.00  0.00           H  
ATOM   3729  OG1 THR   227      61.660  48.148  22.237  1.00  0.00           O  
ATOM   3730  HG1 THR   227      62.536  47.823  22.455  1.00  0.00           H  
ATOM   3731  C   THR   227      60.732  50.111  24.461  1.00  0.00           C  
ATOM   3732  O   THR   227      59.680  50.570  24.983  1.00  0.00           O  
ATOM   3733  N   GLU   228      61.492  50.963  23.753  1.00  0.00           N  
ATOM   3734  H   GLU   228      62.270  50.582  23.234  1.00  0.00           H  
ATOM   3735  CA  GLU   228      61.327  52.411  23.547  1.00  0.00           C  
ATOM   3736  HA  GLU   228      61.513  52.834  24.534  1.00  0.00           H  
ATOM   3737  CB  GLU   228      62.397  52.933  22.590  1.00  0.00           C  
ATOM   3738  HB2 GLU   228      63.382  52.527  22.822  1.00  0.00           H  
ATOM   3739  HB3 GLU   228      62.251  52.345  21.684  1.00  0.00           H  
ATOM   3740  CG  GLU   228      62.646  54.436  22.255  1.00  0.00           C  
ATOM   3741  HG2 GLU   228      62.804  54.580  21.186  1.00  0.00           H  
ATOM   3742  HG3 GLU   228      61.748  54.992  22.520  1.00  0.00           H  
ATOM   3743  CD  GLU   228      63.890  54.953  22.934  1.00  0.00           C  
ATOM   3744  OE1 GLU   228      63.816  55.610  23.991  1.00  0.00           O  
ATOM   3745  OE2 GLU   228      65.007  54.685  22.443  1.00  0.00           O  
ATOM   3746  C   GLU   228      59.974  52.839  23.147  1.00  0.00           C  
ATOM   3747  O   GLU   228      59.562  53.863  23.606  1.00  0.00           O  
ATOM   3748  N   GLY   229      59.354  52.040  22.286  1.00  0.00           N  
ATOM   3749  H   GLY   229      59.872  51.225  21.992  1.00  0.00           H  
ATOM   3750  CA  GLY   229      58.000  52.199  21.854  1.00  0.00           C  
ATOM   3751  HA2 GLY   229      57.912  53.176  21.380  1.00  0.00           H  
ATOM   3752  HA3 GLY   229      57.852  51.494  21.036  1.00  0.00           H  
ATOM   3753  C   GLY   229      57.035  51.968  22.941  1.00  0.00           C  
ATOM   3754  O   GLY   229      56.143  52.794  23.178  1.00  0.00           O  
ATOM   3755  N   ALA   230      57.101  50.861  23.628  1.00  0.00           N  
ATOM   3756  H   ALA   230      57.850  50.209  23.445  1.00  0.00           H  
ATOM   3757  CA  ALA   230      56.302  50.518  24.744  1.00  0.00           C  
ATOM   3758  HA  ALA   230      55.237  50.510  24.510  1.00  0.00           H  
ATOM   3759  CB  ALA   230      56.550  49.067  25.193  1.00  0.00           C  
ATOM   3760  HB1 ALA   230      57.596  48.767  25.243  1.00  0.00           H  
ATOM   3761  HB2 ALA   230      56.276  48.895  26.234  1.00  0.00           H  
ATOM   3762  HB3 ALA   230      55.976  48.370  24.582  1.00  0.00           H  
ATOM   3763  C   ALA   230      56.423  51.506  25.992  1.00  0.00           C  
ATOM   3764  O   ALA   230      55.388  51.844  26.624  1.00  0.00           O  
ATOM   3765  N   ARG   231      57.579  52.100  26.206  1.00  0.00           N  
ATOM   3766  H   ARG   231      58.378  51.867  25.634  1.00  0.00           H  
ATOM   3767  CA  ARG   231      57.831  52.983  27.325  1.00  0.00           C  
ATOM   3768  HA  ARG   231      57.384  52.504  28.196  1.00  0.00           H  
ATOM   3769  CB  ARG   231      59.277  53.226  27.512  1.00  0.00           C  
ATOM   3770  HB2 ARG   231      59.734  53.423  26.542  1.00  0.00           H  
ATOM   3771  HB3 ARG   231      59.302  54.069  28.202  1.00  0.00           H  
ATOM   3772  CG  ARG   231      60.027  52.045  28.078  1.00  0.00           C  
ATOM   3773  HG2 ARG   231      59.795  51.996  29.142  1.00  0.00           H  
ATOM   3774  HG3 ARG   231      59.591  51.104  27.743  1.00  0.00           H  
ATOM   3775  CD  ARG   231      61.552  51.991  27.830  1.00  0.00           C  
ATOM   3776  HD2 ARG   231      62.081  51.211  28.377  1.00  0.00           H  
ATOM   3777  HD3 ARG   231      61.602  51.819  26.755  1.00  0.00           H  
ATOM   3778  NE  ARG   231      62.143  53.300  28.117  1.00  0.00           N  
ATOM   3779  HE  ARG   231      61.683  54.112  27.730  1.00  0.00           H  
ATOM   3780  CZ  ARG   231      63.297  53.544  28.702  1.00  0.00           C  
ATOM   3781  NH1 ARG   231      64.006  52.576  29.149  1.00  0.00           N  
ATOM   3782 HH11 ARG   231      63.928  51.650  28.752  1.00  0.00           H  
ATOM   3783 HH12 ARG   231      64.867  52.897  29.568  1.00  0.00           H  
ATOM   3784  NH2 ARG   231      63.755  54.702  28.822  1.00  0.00           N  
ATOM   3785 HH21 ARG   231      63.219  55.423  28.363  1.00  0.00           H  
ATOM   3786 HH22 ARG   231      64.706  54.899  29.100  1.00  0.00           H  
ATOM   3787  C   ARG   231      57.049  54.283  27.140  1.00  0.00           C  
ATOM   3788  O   ARG   231      56.616  54.864  28.166  1.00  0.00           O  
ATOM   3789  N   ASP   232      57.022  54.828  25.872  1.00  0.00           N  
ATOM   3790  H   ASP   232      57.403  54.335  25.077  1.00  0.00           H  
ATOM   3791  CA  ASP   232      56.323  56.076  25.716  1.00  0.00           C  
ATOM   3792  HA  ASP   232      56.602  56.783  26.497  1.00  0.00           H  
ATOM   3793  CB  ASP   232      56.733  56.558  24.349  1.00  0.00           C  
ATOM   3794  HB2 ASP   232      57.765  56.908  24.372  1.00  0.00           H  
ATOM   3795  HB3 ASP   232      56.666  55.742  23.629  1.00  0.00           H  
ATOM   3796  CG  ASP   232      55.808  57.669  23.841  1.00  0.00           C  
ATOM   3797  OD1 ASP   232      55.878  58.810  24.286  1.00  0.00           O  
ATOM   3798  OD2 ASP   232      55.042  57.435  22.875  1.00  0.00           O  
ATOM   3799  C   ASP   232      54.812  55.776  25.766  1.00  0.00           C  
ATOM   3800  O   ASP   232      54.186  56.453  26.544  1.00  0.00           O  
ATOM   3801  N   LEU   233      54.264  54.680  25.200  1.00  0.00           N  
ATOM   3802  H   LEU   233      54.717  54.015  24.590  1.00  0.00           H  
ATOM   3803  CA  LEU   233      52.820  54.286  25.376  1.00  0.00           C  
ATOM   3804  HA  LEU   233      52.148  55.026  24.941  1.00  0.00           H  
ATOM   3805  CB  LEU   233      52.582  52.884  24.868  1.00  0.00           C  
ATOM   3806  HB2 LEU   233      52.830  52.592  23.848  1.00  0.00           H  
ATOM   3807  HB3 LEU   233      53.330  52.285  25.388  1.00  0.00           H  
ATOM   3808  CG  LEU   233      51.261  52.195  25.148  1.00  0.00           C  
ATOM   3809  HG  LEU   233      51.053  52.143  26.217  1.00  0.00           H  
ATOM   3810  CD1 LEU   233      50.113  53.021  24.488  1.00  0.00           C  
ATOM   3811 HD11 LEU   233      49.140  52.799  24.925  1.00  0.00           H  
ATOM   3812 HD12 LEU   233      50.106  54.093  24.685  1.00  0.00           H  
ATOM   3813 HD13 LEU   233      50.034  52.815  23.420  1.00  0.00           H  
ATOM   3814  CD2 LEU   233      51.113  50.819  24.548  1.00  0.00           C  
ATOM   3815 HD21 LEU   233      51.943  50.298  25.026  1.00  0.00           H  
ATOM   3816 HD22 LEU   233      50.195  50.280  24.780  1.00  0.00           H  
ATOM   3817 HD23 LEU   233      51.213  50.777  23.464  1.00  0.00           H  
ATOM   3818  C   LEU   233      52.425  54.132  26.905  1.00  0.00           C  
ATOM   3819  O   LEU   233      51.463  54.736  27.376  1.00  0.00           O  
ATOM   3820  N   ILE   234      53.299  53.646  27.799  1.00  0.00           N  
ATOM   3821  H   ILE   234      54.209  53.337  27.488  1.00  0.00           H  
ATOM   3822  CA  ILE   234      52.952  53.568  29.235  1.00  0.00           C  
ATOM   3823  HA  ILE   234      51.933  53.259  29.467  1.00  0.00           H  
ATOM   3824  CB  ILE   234      53.896  52.509  29.772  1.00  0.00           C  
ATOM   3825  HB  ILE   234      54.938  52.615  29.470  1.00  0.00           H  
ATOM   3826  CG2 ILE   234      53.962  52.489  31.327  1.00  0.00           C  
ATOM   3827 HG21 ILE   234      52.966  52.430  31.766  1.00  0.00           H  
ATOM   3828 HG22 ILE   234      54.603  51.666  31.643  1.00  0.00           H  
ATOM   3829 HG23 ILE   234      54.450  53.398  31.678  1.00  0.00           H  
ATOM   3830  CG1 ILE   234      53.665  51.078  29.306  1.00  0.00           C  
ATOM   3831 HG12 ILE   234      52.839  50.551  29.784  1.00  0.00           H  
ATOM   3832 HG13 ILE   234      53.351  51.177  28.267  1.00  0.00           H  
ATOM   3833  CD1 ILE   234      54.786  50.133  29.298  1.00  0.00           C  
ATOM   3834 HD11 ILE   234      55.714  50.582  28.944  1.00  0.00           H  
ATOM   3835 HD12 ILE   234      54.967  49.841  30.333  1.00  0.00           H  
ATOM   3836 HD13 ILE   234      54.457  49.267  28.723  1.00  0.00           H  
ATOM   3837  C   ILE   234      53.038  54.871  29.988  1.00  0.00           C  
ATOM   3838  O   ILE   234      52.218  55.189  30.809  1.00  0.00           O  
ATOM   3839  N   SER   235      54.002  55.713  29.661  1.00  0.00           N  
ATOM   3840  H   SER   235      54.718  55.448  28.999  1.00  0.00           H  
ATOM   3841  CA  SER   235      53.988  57.104  30.120  1.00  0.00           C  
ATOM   3842  HA  SER   235      53.953  57.103  31.209  1.00  0.00           H  
ATOM   3843  CB  SER   235      55.339  57.721  29.728  1.00  0.00           C  
ATOM   3844  HB2 SER   235      55.417  57.848  28.649  1.00  0.00           H  
ATOM   3845  HB3 SER   235      55.329  58.684  30.239  1.00  0.00           H  
ATOM   3846  OG  SER   235      56.394  56.901  30.219  1.00  0.00           O  
ATOM   3847  HG  SER   235      56.316  56.049  29.784  1.00  0.00           H  
ATOM   3848  C   SER   235      52.877  58.033  29.648  1.00  0.00           C  
ATOM   3849  O   SER   235      52.714  59.082  30.341  1.00  0.00           O  
ATOM   3850  N   ARG   236      52.139  57.835  28.521  1.00  0.00           N  
ATOM   3851  H   ARG   236      52.495  57.167  27.853  1.00  0.00           H  
ATOM   3852  CA  ARG   236      50.854  58.440  28.176  1.00  0.00           C  
ATOM   3853  HA  ARG   236      50.939  59.468  28.527  1.00  0.00           H  
ATOM   3854  CB  ARG   236      50.570  58.448  26.708  1.00  0.00           C  
ATOM   3855  HB2 ARG   236      50.189  57.490  26.353  1.00  0.00           H  
ATOM   3856  HB3 ARG   236      49.799  59.194  26.514  1.00  0.00           H  
ATOM   3857  CG  ARG   236      51.722  58.785  25.831  1.00  0.00           C  
ATOM   3858  HG2 ARG   236      52.021  59.810  26.048  1.00  0.00           H  
ATOM   3859  HG3 ARG   236      52.574  58.183  26.150  1.00  0.00           H  
ATOM   3860  CD  ARG   236      51.416  58.535  24.354  1.00  0.00           C  
ATOM   3861  HD2 ARG   236      51.161  57.480  24.256  1.00  0.00           H  
ATOM   3862  HD3 ARG   236      50.566  59.132  24.024  1.00  0.00           H  
ATOM   3863  NE  ARG   236      52.636  58.707  23.487  1.00  0.00           N  
ATOM   3864  HE  ARG   236      53.544  58.473  23.863  1.00  0.00           H  
ATOM   3865  CZ  ARG   236      52.607  59.287  22.305  1.00  0.00           C  
ATOM   3866  NH1 ARG   236      51.523  59.724  21.749  1.00  0.00           N  
ATOM   3867 HH11 ARG   236      50.571  59.577  22.051  1.00  0.00           H  
ATOM   3868 HH12 ARG   236      51.472  59.767  20.741  1.00  0.00           H  
ATOM   3869  NH2 ARG   236      53.699  59.360  21.658  1.00  0.00           N  
ATOM   3870 HH21 ARG   236      54.352  58.669  21.999  1.00  0.00           H  
ATOM   3871 HH22 ARG   236      53.775  59.973  20.860  1.00  0.00           H  
ATOM   3872  C   ARG   236      49.677  57.898  28.987  1.00  0.00           C  
ATOM   3873  O   ARG   236      48.795  58.630  29.427  1.00  0.00           O  
ATOM   3874  N   LEU   237      49.648  56.573  29.221  1.00  0.00           N  
ATOM   3875  H   LEU   237      50.400  55.977  28.905  1.00  0.00           H  
ATOM   3876  CA  LEU   237      48.493  56.039  30.010  1.00  0.00           C  
ATOM   3877  HA  LEU   237      47.615  56.561  29.630  1.00  0.00           H  
ATOM   3878  CB  LEU   237      48.461  54.522  29.740  1.00  0.00           C  
ATOM   3879  HB2 LEU   237      49.417  54.073  30.009  1.00  0.00           H  
ATOM   3880  HB3 LEU   237      47.650  54.065  30.307  1.00  0.00           H  
ATOM   3881  CG  LEU   237      48.132  54.246  28.202  1.00  0.00           C  
ATOM   3882  HG  LEU   237      48.783  54.909  27.632  1.00  0.00           H  
ATOM   3883  CD1 LEU   237      48.436  52.804  27.841  1.00  0.00           C  
ATOM   3884 HD11 LEU   237      48.096  52.623  26.821  1.00  0.00           H  
ATOM   3885 HD12 LEU   237      49.523  52.719  27.823  1.00  0.00           H  
ATOM   3886 HD13 LEU   237      47.865  52.128  28.478  1.00  0.00           H  
ATOM   3887  CD2 LEU   237      46.669  54.664  27.860  1.00  0.00           C  
ATOM   3888 HD21 LEU   237      46.408  55.717  27.963  1.00  0.00           H  
ATOM   3889 HD22 LEU   237      46.419  54.487  26.814  1.00  0.00           H  
ATOM   3890 HD23 LEU   237      45.955  54.193  28.536  1.00  0.00           H  
ATOM   3891  C   LEU   237      48.491  56.421  31.455  1.00  0.00           C  
ATOM   3892  O   LEU   237      47.494  56.998  31.950  1.00  0.00           O  
ATOM   3893  N   LEU   238      49.630  56.268  32.072  1.00  0.00           N  
ATOM   3894  H   LEU   238      50.338  55.872  31.470  1.00  0.00           H  
ATOM   3895  CA  LEU   238      49.917  56.776  33.495  1.00  0.00           C  
ATOM   3896  HA  LEU   238      49.054  56.638  34.145  1.00  0.00           H  
ATOM   3897  CB  LEU   238      51.083  55.922  33.974  1.00  0.00           C  
ATOM   3898  HB2 LEU   238      51.848  56.061  33.210  1.00  0.00           H  
ATOM   3899  HB3 LEU   238      51.469  56.217  34.950  1.00  0.00           H  
ATOM   3900  CG  LEU   238      50.796  54.427  33.958  1.00  0.00           C  
ATOM   3901  HG  LEU   238      50.595  54.076  32.947  1.00  0.00           H  
ATOM   3902  CD1 LEU   238      52.014  53.731  34.522  1.00  0.00           C  
ATOM   3903 HD11 LEU   238      51.948  52.685  34.221  1.00  0.00           H  
ATOM   3904 HD12 LEU   238      52.861  54.113  33.952  1.00  0.00           H  
ATOM   3905 HD13 LEU   238      52.108  53.718  35.607  1.00  0.00           H  
ATOM   3906  CD2 LEU   238      49.617  54.150  34.821  1.00  0.00           C  
ATOM   3907 HD21 LEU   238      48.669  54.317  34.310  1.00  0.00           H  
ATOM   3908 HD22 LEU   238      49.705  53.107  35.125  1.00  0.00           H  
ATOM   3909 HD23 LEU   238      49.568  54.661  35.783  1.00  0.00           H  
ATOM   3910  C   LEU   238      50.201  58.332  33.543  1.00  0.00           C  
ATOM   3911  O   LEU   238      51.096  58.744  34.337  1.00  0.00           O  
ATOM   3912  N   LYS   239      49.472  59.160  32.769  1.00  0.00           N  
ATOM   3913  H   LYS   239      48.828  58.738  32.116  1.00  0.00           H  
ATOM   3914  CA  LYS   239      49.333  60.585  33.078  1.00  0.00           C  
ATOM   3915  HA  LYS   239      50.308  60.831  33.499  1.00  0.00           H  
ATOM   3916  CB  LYS   239      48.956  61.423  31.905  1.00  0.00           C  
ATOM   3917  HB2 LYS   239      48.155  60.889  31.393  1.00  0.00           H  
ATOM   3918  HB3 LYS   239      48.637  62.423  32.199  1.00  0.00           H  
ATOM   3919  CG  LYS   239      50.082  61.611  30.915  1.00  0.00           C  
ATOM   3920  HG2 LYS   239      50.367  60.583  30.690  1.00  0.00           H  
ATOM   3921  HG3 LYS   239      49.671  62.016  29.991  1.00  0.00           H  
ATOM   3922  CD  LYS   239      51.340  62.302  31.376  1.00  0.00           C  
ATOM   3923  HD2 LYS   239      51.134  63.357  31.556  1.00  0.00           H  
ATOM   3924  HD3 LYS   239      51.829  61.946  32.283  1.00  0.00           H  
ATOM   3925  CE  LYS   239      52.391  62.263  30.342  1.00  0.00           C  
ATOM   3926  HE2 LYS   239      53.235  62.831  30.732  1.00  0.00           H  
ATOM   3927  HE3 LYS   239      52.710  61.230  30.207  1.00  0.00           H  
ATOM   3928  NZ  LYS   239      51.978  62.877  29.086  1.00  0.00           N  
ATOM   3929  HZ1 LYS   239      51.166  62.440  28.673  1.00  0.00           H  
ATOM   3930  HZ2 LYS   239      51.843  63.875  29.172  1.00  0.00           H  
ATOM   3931  HZ3 LYS   239      52.644  62.617  28.373  1.00  0.00           H  
ATOM   3932  C   LYS   239      48.362  60.841  34.220  1.00  0.00           C  
ATOM   3933  O   LYS   239      47.435  60.096  34.320  1.00  0.00           O  
ATOM   3934  N   HIE   240      48.543  61.880  35.038  1.00  0.00           N  
ATOM   3935  H   HIE   240      49.286  62.515  34.782  1.00  0.00           H  
ATOM   3936  CA  HIE   240      47.683  62.143  36.206  1.00  0.00           C  
ATOM   3937  HA  HIE   240      47.352  61.180  36.595  1.00  0.00           H  
ATOM   3938  CB  HIE   240      48.507  62.825  37.311  1.00  0.00           C  
ATOM   3939  HB2 HIE   240      49.341  62.150  37.504  1.00  0.00           H  
ATOM   3940  HB3 HIE   240      48.840  63.831  37.057  1.00  0.00           H  
ATOM   3941  CG  HIE   240      47.735  62.987  38.628  1.00  0.00           C  
ATOM   3942  ND1 HIE   240      46.469  63.688  38.797  1.00  0.00           N  
ATOM   3943  CE1 HIE   240      46.332  63.846  40.106  1.00  0.00           C  
ATOM   3944  HE1 HIE   240      45.509  64.429  40.493  1.00  0.00           H  
ATOM   3945  NE2 HIE   240      47.438  63.465  40.723  1.00  0.00           N  
ATOM   3946  HE2 HIE   240      47.527  63.545  41.726  1.00  0.00           H  
ATOM   3947  CD2 HIE   240      48.294  62.852  39.834  1.00  0.00           C  
ATOM   3948  HD2 HIE   240      49.279  62.494  40.094  1.00  0.00           H  
ATOM   3949  C   HIE   240      46.428  62.944  35.787  1.00  0.00           C  
ATOM   3950  O   HIE   240      45.317  62.605  36.182  1.00  0.00           O  
ATOM   3951  N   ASN   241      46.606  63.889  34.785  1.00  0.00           N  
ATOM   3952  H   ASN   241      47.556  64.000  34.461  1.00  0.00           H  
ATOM   3953  CA  ASN   241      45.628  64.845  34.305  1.00  0.00           C  
ATOM   3954  HA  ASN   241      45.089  65.098  35.218  1.00  0.00           H  
ATOM   3955  CB  ASN   241      46.317  66.088  33.708  1.00  0.00           C  
ATOM   3956  HB2 ASN   241      47.168  66.352  34.336  1.00  0.00           H  
ATOM   3957  HB3 ASN   241      46.786  65.928  32.737  1.00  0.00           H  
ATOM   3958  CG  ASN   241      45.271  67.213  33.670  1.00  0.00           C  
ATOM   3959  OD1 ASN   241      44.232  67.019  33.109  1.00  0.00           O  
ATOM   3960  ND2 ASN   241      45.515  68.332  34.313  1.00  0.00           N  
ATOM   3961 HD21 ASN   241      44.797  69.042  34.311  1.00  0.00           H  
ATOM   3962 HD22 ASN   241      46.280  68.393  34.969  1.00  0.00           H  
ATOM   3963  C   ASN   241      44.736  64.063  33.255  1.00  0.00           C  
ATOM   3964  O   ASN   241      45.230  63.467  32.261  1.00  0.00           O  
ATOM   3965  N   PRO   242      43.429  63.954  33.577  1.00  0.00           N  
ATOM   3966  CD  PRO   242      42.667  64.491  34.666  1.00  0.00           C  
ATOM   3967  HD2 PRO   242      42.366  65.493  34.362  1.00  0.00           H  
ATOM   3968  HD3 PRO   242      43.167  64.570  35.632  1.00  0.00           H  
ATOM   3969  CG  PRO   242      41.577  63.491  34.853  1.00  0.00           C  
ATOM   3970  HG2 PRO   242      40.743  64.011  35.324  1.00  0.00           H  
ATOM   3971  HG3 PRO   242      41.847  62.608  35.431  1.00  0.00           H  
ATOM   3972  CB  PRO   242      41.169  63.126  33.473  1.00  0.00           C  
ATOM   3973  HB2 PRO   242      40.407  63.800  33.083  1.00  0.00           H  
ATOM   3974  HB3 PRO   242      40.778  62.110  33.438  1.00  0.00           H  
ATOM   3975  CA  PRO   242      42.509  63.205  32.715  1.00  0.00           C  
ATOM   3976  HA  PRO   242      42.879  62.199  32.513  1.00  0.00           H  
ATOM   3977  C   PRO   242      42.358  63.816  31.294  1.00  0.00           C  
ATOM   3978  O   PRO   242      42.159  62.982  30.438  1.00  0.00           O  
ATOM   3979  N   SER   243      42.597  65.066  31.029  1.00  0.00           N  
ATOM   3980  H   SER   243      42.819  65.717  31.769  1.00  0.00           H  
ATOM   3981  CA  SER   243      42.725  65.621  29.648  1.00  0.00           C  
ATOM   3982  HA  SER   243      41.944  65.240  28.990  1.00  0.00           H  
ATOM   3983  CB  SER   243      42.739  67.207  29.649  1.00  0.00           C  
ATOM   3984  HB2 SER   243      42.537  67.664  28.681  1.00  0.00           H  
ATOM   3985  HB3 SER   243      41.982  67.472  30.387  1.00  0.00           H  
ATOM   3986  OG  SER   243      43.926  67.751  30.158  1.00  0.00           O  
ATOM   3987  HG  SER   243      44.064  68.548  29.642  1.00  0.00           H  
ATOM   3988  C   SER   243      44.004  65.126  28.925  1.00  0.00           C  
ATOM   3989  O   SER   243      44.035  65.233  27.688  1.00  0.00           O  
ATOM   3990  N   GLN   244      45.000  64.541  29.595  1.00  0.00           N  
ATOM   3991  H   GLN   244      44.802  64.471  30.583  1.00  0.00           H  
ATOM   3992  CA  GLN   244      46.236  64.057  28.937  1.00  0.00           C  
ATOM   3993  HA  GLN   244      46.301  64.564  27.974  1.00  0.00           H  
ATOM   3994  CB  GLN   244      47.433  64.624  29.646  1.00  0.00           C  
ATOM   3995  HB2 GLN   244      47.477  64.108  30.605  1.00  0.00           H  
ATOM   3996  HB3 GLN   244      48.221  64.366  28.939  1.00  0.00           H  
ATOM   3997  CG  GLN   244      47.437  66.161  29.792  1.00  0.00           C  
ATOM   3998  HG2 GLN   244      47.416  66.694  28.841  1.00  0.00           H  
ATOM   3999  HG3 GLN   244      46.608  66.552  30.382  1.00  0.00           H  
ATOM   4000  CD  GLN   244      48.755  66.601  30.493  1.00  0.00           C  
ATOM   4001  OE1 GLN   244      49.385  65.784  31.154  1.00  0.00           O  
ATOM   4002  NE2 GLN   244      49.141  67.865  30.528  1.00  0.00           N  
ATOM   4003 HE21 GLN   244      49.951  68.090  31.089  1.00  0.00           H  
ATOM   4004 HE22 GLN   244      48.583  68.592  30.104  1.00  0.00           H  
ATOM   4005  C   GLN   244      46.283  62.511  28.731  1.00  0.00           C  
ATOM   4006  O   GLN   244      47.012  62.070  27.836  1.00  0.00           O  
ATOM   4007  N   ARG   245      45.599  61.643  29.458  1.00  0.00           N  
ATOM   4008  H   ARG   245      45.171  62.005  30.299  1.00  0.00           H  
ATOM   4009  CA  ARG   245      45.562  60.128  29.272  1.00  0.00           C  
ATOM   4010  HA  ARG   245      46.594  59.779  29.271  1.00  0.00           H  
ATOM   4011  CB  ARG   245      44.731  59.552  30.386  1.00  0.00           C  
ATOM   4012  HB2 ARG   245      43.777  60.042  30.581  1.00  0.00           H  
ATOM   4013  HB3 ARG   245      44.499  58.500  30.220  1.00  0.00           H  
ATOM   4014  CG  ARG   245      45.555  59.589  31.688  1.00  0.00           C  
ATOM   4015  HG2 ARG   245      46.540  59.309  31.314  1.00  0.00           H  
ATOM   4016  HG3 ARG   245      45.462  60.570  32.152  1.00  0.00           H  
ATOM   4017  CD  ARG   245      45.122  58.563  32.821  1.00  0.00           C  
ATOM   4018  HD2 ARG   245      45.033  57.551  32.426  1.00  0.00           H  
ATOM   4019  HD3 ARG   245      45.816  58.431  33.650  1.00  0.00           H  
ATOM   4020  NE  ARG   245      43.772  58.785  33.346  1.00  0.00           N  
ATOM   4021  HE  ARG   245      42.933  58.540  32.841  1.00  0.00           H  
ATOM   4022  CZ  ARG   245      43.451  59.494  34.361  1.00  0.00           C  
ATOM   4023  NH1 ARG   245      44.359  60.140  35.005  1.00  0.00           N  
ATOM   4024 HH11 ARG   245      45.263  60.277  34.576  1.00  0.00           H  
ATOM   4025 HH12 ARG   245      44.089  60.658  35.829  1.00  0.00           H  
ATOM   4026  NH2 ARG   245      42.218  59.489  34.802  1.00  0.00           N  
ATOM   4027 HH21 ARG   245      41.511  58.874  34.425  1.00  0.00           H  
ATOM   4028 HH22 ARG   245      42.027  60.106  35.579  1.00  0.00           H  
ATOM   4029  C   ARG   245      44.919  60.033  27.921  1.00  0.00           C  
ATOM   4030  O   ARG   245      43.777  60.523  27.771  1.00  0.00           O  
ATOM   4031  N   PRO   246      45.539  59.531  26.833  1.00  0.00           N  
ATOM   4032  CD  PRO   246      46.814  58.837  26.817  1.00  0.00           C  
ATOM   4033  HD2 PRO   246      46.898  58.281  27.751  1.00  0.00           H  
ATOM   4034  HD3 PRO   246      47.680  59.490  26.706  1.00  0.00           H  
ATOM   4035  CG  PRO   246      46.748  58.040  25.589  1.00  0.00           C  
ATOM   4036  HG2 PRO   246      46.098  57.172  25.701  1.00  0.00           H  
ATOM   4037  HG3 PRO   246      47.727  57.725  25.230  1.00  0.00           H  
ATOM   4038  CB  PRO   246      46.112  58.969  24.575  1.00  0.00           C  
ATOM   4039  HB2 PRO   246      45.750  58.352  23.753  1.00  0.00           H  
ATOM   4040  HB3 PRO   246      46.833  59.739  24.299  1.00  0.00           H  
ATOM   4041  CA  PRO   246      44.980  59.413  25.497  1.00  0.00           C  
ATOM   4042  HA  PRO   246      44.758  60.436  25.195  1.00  0.00           H  
ATOM   4043  C   PRO   246      43.667  58.537  25.438  1.00  0.00           C  
ATOM   4044  O   PRO   246      43.651  57.399  25.948  1.00  0.00           O  
ATOM   4045  N   MET   247      42.738  58.993  24.600  1.00  0.00           N  
ATOM   4046  H   MET   247      42.983  59.764  23.996  1.00  0.00           H  
ATOM   4047  CA  MET   247      41.532  58.235  24.319  1.00  0.00           C  
ATOM   4048  HA  MET   247      41.213  57.734  25.232  1.00  0.00           H  
ATOM   4049  CB  MET   247      40.542  59.233  23.596  1.00  0.00           C  
ATOM   4050  HB2 MET   247      41.099  59.535  22.709  1.00  0.00           H  
ATOM   4051  HB3 MET   247      39.572  58.882  23.243  1.00  0.00           H  
ATOM   4052  CG  MET   247      40.272  60.517  24.484  1.00  0.00           C  
ATOM   4053  HG2 MET   247      41.265  60.939  24.641  1.00  0.00           H  
ATOM   4054  HG3 MET   247      39.809  61.290  23.871  1.00  0.00           H  
ATOM   4055  SD  MET   247      39.510  60.105  26.162  1.00  0.00           S  
ATOM   4056  CE  MET   247      37.815  60.428  25.575  1.00  0.00           C  
ATOM   4057  HE1 MET   247      37.590  61.492  25.640  1.00  0.00           H  
ATOM   4058  HE2 MET   247      37.639  59.964  24.604  1.00  0.00           H  
ATOM   4059  HE3 MET   247      37.187  59.831  26.236  1.00  0.00           H  
ATOM   4060  C   MET   247      41.845  57.072  23.384  1.00  0.00           C  
ATOM   4061  O   MET   247      42.709  57.142  22.575  1.00  0.00           O  
ATOM   4062  N   LEU   248      40.984  56.036  23.520  1.00  0.00           N  
ATOM   4063  H   LEU   248      40.148  56.256  24.042  1.00  0.00           H  
ATOM   4064  CA  LEU   248      41.319  54.651  23.160  1.00  0.00           C  
ATOM   4065  HA  LEU   248      42.204  54.395  23.743  1.00  0.00           H  
ATOM   4066  CB  LEU   248      40.285  53.693  23.561  1.00  0.00           C  
ATOM   4067  HB2 LEU   248      39.332  54.033  23.155  1.00  0.00           H  
ATOM   4068  HB3 LEU   248      40.451  52.728  23.082  1.00  0.00           H  
ATOM   4069  CG  LEU   248      40.041  53.480  25.062  1.00  0.00           C  
ATOM   4070  HG  LEU   248      40.254  54.429  25.553  1.00  0.00           H  
ATOM   4071  CD1 LEU   248      38.657  53.088  25.506  1.00  0.00           C  
ATOM   4072 HD11 LEU   248      37.961  53.721  24.956  1.00  0.00           H  
ATOM   4073 HD12 LEU   248      38.395  52.062  25.245  1.00  0.00           H  
ATOM   4074 HD13 LEU   248      38.379  53.322  26.533  1.00  0.00           H  
ATOM   4075  CD2 LEU   248      41.057  52.493  25.642  1.00  0.00           C  
ATOM   4076 HD21 LEU   248      40.949  51.525  25.152  1.00  0.00           H  
ATOM   4077 HD22 LEU   248      42.098  52.817  25.628  1.00  0.00           H  
ATOM   4078 HD23 LEU   248      40.784  52.445  26.696  1.00  0.00           H  
ATOM   4079  C   LEU   248      41.615  54.509  21.636  1.00  0.00           C  
ATOM   4080  O   LEU   248      42.407  53.698  21.235  1.00  0.00           O  
ATOM   4081  N   ARG   249      41.006  55.385  20.875  1.00  0.00           N  
ATOM   4082  H   ARG   249      40.427  55.989  21.440  1.00  0.00           H  
ATOM   4083  CA  ARG   249      41.220  55.473  19.405  1.00  0.00           C  
ATOM   4084  HA  ARG   249      41.120  54.474  18.981  1.00  0.00           H  
ATOM   4085  CB  ARG   249      40.084  56.292  18.807  1.00  0.00           C  
ATOM   4086  HB2 ARG   249      40.078  56.237  17.718  1.00  0.00           H  
ATOM   4087  HB3 ARG   249      39.181  55.812  19.185  1.00  0.00           H  
ATOM   4088  CG  ARG   249      39.956  57.740  19.371  1.00  0.00           C  
ATOM   4089  HG2 ARG   249      39.572  57.801  20.389  1.00  0.00           H  
ATOM   4090  HG3 ARG   249      40.974  58.093  19.535  1.00  0.00           H  
ATOM   4091  CD  ARG   249      39.163  58.690  18.455  1.00  0.00           C  
ATOM   4092  HD2 ARG   249      39.793  58.801  17.573  1.00  0.00           H  
ATOM   4093  HD3 ARG   249      38.216  58.181  18.278  1.00  0.00           H  
ATOM   4094  NE  ARG   249      38.849  59.997  19.023  1.00  0.00           N  
ATOM   4095  HE  ARG   249      37.945  60.160  19.442  1.00  0.00           H  
ATOM   4096  CZ  ARG   249      39.427  61.141  18.990  1.00  0.00           C  
ATOM   4097  NH1 ARG   249      40.688  61.288  18.724  1.00  0.00           N  
ATOM   4098 HH11 ARG   249      41.312  60.523  18.513  1.00  0.00           H  
ATOM   4099 HH12 ARG   249      41.001  62.229  18.529  1.00  0.00           H  
ATOM   4100  NH2 ARG   249      38.798  62.220  19.208  1.00  0.00           N  
ATOM   4101 HH21 ARG   249      37.806  62.190  19.396  1.00  0.00           H  
ATOM   4102 HH22 ARG   249      39.359  63.055  19.121  1.00  0.00           H  
ATOM   4103  C   ARG   249      42.642  55.963  18.999  1.00  0.00           C  
ATOM   4104  O   ARG   249      43.021  55.874  17.812  1.00  0.00           O  
ATOM   4105  N   GLU   250      43.291  56.691  19.931  1.00  0.00           N  
ATOM   4106  H   GLU   250      42.860  56.646  20.843  1.00  0.00           H  
ATOM   4107  CA  GLU   250      44.713  57.266  19.841  1.00  0.00           C  
ATOM   4108  HA  GLU   250      44.923  57.465  18.790  1.00  0.00           H  
ATOM   4109  CB  GLU   250      44.845  58.590  20.635  1.00  0.00           C  
ATOM   4110  HB2 GLU   250      44.484  58.500  21.659  1.00  0.00           H  
ATOM   4111  HB3 GLU   250      45.900  58.859  20.587  1.00  0.00           H  
ATOM   4112  CG  GLU   250      44.080  59.760  19.969  1.00  0.00           C  
ATOM   4113  HG2 GLU   250      43.112  59.768  20.470  1.00  0.00           H  
ATOM   4114  HG3 GLU   250      44.384  60.762  20.271  1.00  0.00           H  
ATOM   4115  CD  GLU   250      43.848  59.738  18.472  1.00  0.00           C  
ATOM   4116  OE1 GLU   250      44.829  59.921  17.784  1.00  0.00           O  
ATOM   4117  OE2 GLU   250      42.684  59.584  18.021  1.00  0.00           O  
ATOM   4118  C   GLU   250      45.742  56.200  20.300  1.00  0.00           C  
ATOM   4119  O   GLU   250      46.830  56.143  19.710  1.00  0.00           O  
ATOM   4120  N   VAL   251      45.405  55.435  21.363  1.00  0.00           N  
ATOM   4121  H   VAL   251      44.472  55.590  21.718  1.00  0.00           H  
ATOM   4122  CA  VAL   251      46.095  54.118  21.706  1.00  0.00           C  
ATOM   4123  HA  VAL   251      47.158  54.306  21.864  1.00  0.00           H  
ATOM   4124  CB  VAL   251      45.453  53.544  23.011  1.00  0.00           C  
ATOM   4125  HB  VAL   251      44.390  53.355  22.857  1.00  0.00           H  
ATOM   4126  CG1 VAL   251      46.187  52.261  23.512  1.00  0.00           C  
ATOM   4127 HG11 VAL   251      46.159  51.396  22.848  1.00  0.00           H  
ATOM   4128 HG12 VAL   251      47.243  52.508  23.621  1.00  0.00           H  
ATOM   4129 HG13 VAL   251      45.915  52.020  24.540  1.00  0.00           H  
ATOM   4130  CG2 VAL   251      45.623  54.603  24.118  1.00  0.00           C  
ATOM   4131 HG21 VAL   251      44.893  55.392  23.937  1.00  0.00           H  
ATOM   4132 HG22 VAL   251      45.262  54.191  25.060  1.00  0.00           H  
ATOM   4133 HG23 VAL   251      46.618  55.048  24.082  1.00  0.00           H  
ATOM   4134  C   VAL   251      46.002  53.122  20.534  1.00  0.00           C  
ATOM   4135  O   VAL   251      47.108  52.624  20.194  1.00  0.00           O  
ATOM   4136  N   LEU   252      44.820  52.861  19.935  1.00  0.00           N  
ATOM   4137  H   LEU   252      43.976  53.078  20.444  1.00  0.00           H  
ATOM   4138  CA  LEU   252      44.752  51.985  18.765  1.00  0.00           C  
ATOM   4139  HA  LEU   252      45.183  51.013  19.008  1.00  0.00           H  
ATOM   4140  CB  LEU   252      43.215  51.729  18.482  1.00  0.00           C  
ATOM   4141  HB2 LEU   252      42.606  52.632  18.528  1.00  0.00           H  
ATOM   4142  HB3 LEU   252      43.079  51.294  17.492  1.00  0.00           H  
ATOM   4143  CG  LEU   252      42.473  50.782  19.451  1.00  0.00           C  
ATOM   4144  HG  LEU   252      42.595  51.146  20.471  1.00  0.00           H  
ATOM   4145  CD1 LEU   252      41.001  50.706  19.142  1.00  0.00           C  
ATOM   4146 HD11 LEU   252      40.508  51.629  19.446  1.00  0.00           H  
ATOM   4147 HD12 LEU   252      40.880  50.606  18.063  1.00  0.00           H  
ATOM   4148 HD13 LEU   252      40.500  49.888  19.659  1.00  0.00           H  
ATOM   4149  CD2 LEU   252      43.044  49.353  19.454  1.00  0.00           C  
ATOM   4150 HD21 LEU   252      42.960  48.921  18.457  1.00  0.00           H  
ATOM   4151 HD22 LEU   252      44.101  49.307  19.718  1.00  0.00           H  
ATOM   4152 HD23 LEU   252      42.575  48.659  20.151  1.00  0.00           H  
ATOM   4153  C   LEU   252      45.472  52.471  17.568  1.00  0.00           C  
ATOM   4154  O   LEU   252      45.828  51.578  16.777  1.00  0.00           O  
ATOM   4155  N   GLU   253      45.912  53.716  17.394  1.00  0.00           N  
ATOM   4156  H   GLU   253      45.362  54.376  17.926  1.00  0.00           H  
ATOM   4157  CA  GLU   253      46.877  54.174  16.372  1.00  0.00           C  
ATOM   4158  HA  GLU   253      47.138  53.363  15.692  1.00  0.00           H  
ATOM   4159  CB  GLU   253      46.388  55.404  15.628  1.00  0.00           C  
ATOM   4160  HB2 GLU   253      46.378  56.186  16.388  1.00  0.00           H  
ATOM   4161  HB3 GLU   253      47.121  55.690  14.874  1.00  0.00           H  
ATOM   4162  CG  GLU   253      45.027  55.367  14.942  1.00  0.00           C  
ATOM   4163  HG2 GLU   253      44.313  54.856  15.588  1.00  0.00           H  
ATOM   4164  HG3 GLU   253      44.777  56.423  14.835  1.00  0.00           H  
ATOM   4165  CD  GLU   253      45.006  54.551  13.608  1.00  0.00           C  
ATOM   4166  OE1 GLU   253      45.134  55.203  12.546  1.00  0.00           O  
ATOM   4167  OE2 GLU   253      44.876  53.331  13.685  1.00  0.00           O  
ATOM   4168  C   GLU   253      48.248  54.660  16.939  1.00  0.00           C  
ATOM   4169  O   GLU   253      48.988  55.409  16.286  1.00  0.00           O  
ATOM   4170  N   HIE   254      48.649  54.312  18.119  1.00  0.00           N  
ATOM   4171  H   HIE   254      48.009  53.798  18.707  1.00  0.00           H  
ATOM   4172  CA  HIE   254      49.963  54.607  18.732  1.00  0.00           C  
ATOM   4173  HA  HIE   254      50.209  55.663  18.619  1.00  0.00           H  
ATOM   4174  CB  HIE   254      49.963  54.295  20.215  1.00  0.00           C  
ATOM   4175  HB2 HIE   254      49.147  54.813  20.720  1.00  0.00           H  
ATOM   4176  HB3 HIE   254      49.872  53.224  20.396  1.00  0.00           H  
ATOM   4177  CG  HIE   254      51.319  54.682  20.846  1.00  0.00           C  
ATOM   4178  ND1 HIE   254      52.391  53.809  20.831  1.00  0.00           N  
ATOM   4179  CE1 HIE   254      53.491  54.418  21.350  1.00  0.00           C  
ATOM   4180  HE1 HIE   254      54.442  53.941  21.535  1.00  0.00           H  
ATOM   4181  NE2 HIE   254      53.155  55.617  21.766  1.00  0.00           N  
ATOM   4182  HE2 HIE   254      53.752  56.297  22.214  1.00  0.00           H  
ATOM   4183  CD2 HIE   254      51.807  55.805  21.419  1.00  0.00           C  
ATOM   4184  HD2 HIE   254      51.246  56.714  21.575  1.00  0.00           H  
ATOM   4185  C   HIE   254      51.102  53.858  18.017  1.00  0.00           C  
ATOM   4186  O   HIE   254      50.923  52.694  17.761  1.00  0.00           O  
ATOM   4187  N   PRO   255      52.267  54.465  17.753  1.00  0.00           N  
ATOM   4188  CD  PRO   255      52.529  55.896  17.826  1.00  0.00           C  
ATOM   4189  HD2 PRO   255      52.310  56.367  18.785  1.00  0.00           H  
ATOM   4190  HD3 PRO   255      51.999  56.342  16.984  1.00  0.00           H  
ATOM   4191  CG  PRO   255      53.981  56.086  17.437  1.00  0.00           C  
ATOM   4192  HG2 PRO   255      54.606  55.940  18.317  1.00  0.00           H  
ATOM   4193  HG3 PRO   255      54.119  57.076  17.001  1.00  0.00           H  
ATOM   4194  CB  PRO   255      54.183  54.999  16.483  1.00  0.00           C  
ATOM   4195  HB2 PRO   255      55.236  54.784  16.305  1.00  0.00           H  
ATOM   4196  HB3 PRO   255      53.732  55.398  15.574  1.00  0.00           H  
ATOM   4197  CA  PRO   255      53.261  53.833  16.877  1.00  0.00           C  
ATOM   4198  HA  PRO   255      52.704  53.513  15.996  1.00  0.00           H  
ATOM   4199  C   PRO   255      54.004  52.607  17.350  1.00  0.00           C  
ATOM   4200  O   PRO   255      54.809  52.051  16.549  1.00  0.00           O  
ATOM   4201  N   TRP   256      53.740  52.123  18.552  1.00  0.00           N  
ATOM   4202  H   TRP   256      53.114  52.694  19.101  1.00  0.00           H  
ATOM   4203  CA  TRP   256      54.128  50.839  19.033  1.00  0.00           C  
ATOM   4204  HA  TRP   256      55.021  50.516  18.498  1.00  0.00           H  
ATOM   4205  CB  TRP   256      54.617  50.971  20.521  1.00  0.00           C  
ATOM   4206  HB2 TRP   256      55.505  51.599  20.445  1.00  0.00           H  
ATOM   4207  HB3 TRP   256      53.875  51.494  21.124  1.00  0.00           H  
ATOM   4208  CG  TRP   256      55.047  49.687  21.147  1.00  0.00           C  
ATOM   4209  CD1 TRP   256      56.295  49.127  20.971  1.00  0.00           C  
ATOM   4210  HD1 TRP   256      57.089  49.563  20.383  1.00  0.00           H  
ATOM   4211  NE1 TRP   256      56.265  47.879  21.585  1.00  0.00           N  
ATOM   4212  HE1 TRP   256      56.949  47.148  21.454  1.00  0.00           H  
ATOM   4213  CE2 TRP   256      54.997  47.606  22.086  1.00  0.00           C  
ATOM   4214  CZ2 TRP   256      54.472  46.453  22.594  1.00  0.00           C  
ATOM   4215  HZ2 TRP   256      55.027  45.535  22.726  1.00  0.00           H  
ATOM   4216  CH2 TRP   256      53.156  46.492  23.151  1.00  0.00           C  
ATOM   4217  HH2 TRP   256      52.644  45.662  23.613  1.00  0.00           H  
ATOM   4218  CZ3 TRP   256      52.486  47.752  22.978  1.00  0.00           C  
ATOM   4219  HZ3 TRP   256      51.458  47.830  23.300  1.00  0.00           H  
ATOM   4220  CE3 TRP   256      53.016  48.786  22.265  1.00  0.00           C  
ATOM   4221  HE3 TRP   256      52.438  49.698  22.281  1.00  0.00           H  
ATOM   4222  CD2 TRP   256      54.248  48.759  21.803  1.00  0.00           C  
ATOM   4223  C   TRP   256      53.096  49.767  18.693  1.00  0.00           C  
ATOM   4224  O   TRP   256      53.350  48.665  18.216  1.00  0.00           O  
ATOM   4225  N   ILE   257      51.785  50.057  18.840  1.00  0.00           N  
ATOM   4226  H   ILE   257      51.556  51.022  19.035  1.00  0.00           H  
ATOM   4227  CA  ILE   257      50.650  49.086  18.682  1.00  0.00           C  
ATOM   4228  HA  ILE   257      50.885  48.134  19.158  1.00  0.00           H  
ATOM   4229  CB  ILE   257      49.402  49.704  19.320  1.00  0.00           C  
ATOM   4230  HB  ILE   257      49.325  50.663  18.807  1.00  0.00           H  
ATOM   4231  CG2 ILE   257      48.029  49.048  19.010  1.00  0.00           C  
ATOM   4232 HG21 ILE   257      47.855  48.787  17.965  1.00  0.00           H  
ATOM   4233 HG22 ILE   257      48.035  48.160  19.642  1.00  0.00           H  
ATOM   4234 HG23 ILE   257      47.225  49.717  19.315  1.00  0.00           H  
ATOM   4235  CG1 ILE   257      49.609  49.941  20.840  1.00  0.00           C  
ATOM   4236 HG12 ILE   257      50.520  50.522  20.983  1.00  0.00           H  
ATOM   4237 HG13 ILE   257      48.906  50.723  21.128  1.00  0.00           H  
ATOM   4238  CD1 ILE   257      49.384  48.759  21.766  1.00  0.00           C  
ATOM   4239 HD11 ILE   257      50.171  48.126  21.357  1.00  0.00           H  
ATOM   4240 HD12 ILE   257      49.676  48.992  22.789  1.00  0.00           H  
ATOM   4241 HD13 ILE   257      48.334  48.476  21.686  1.00  0.00           H  
ATOM   4242  C   ILE   257      50.481  48.685  17.270  1.00  0.00           C  
ATOM   4243  O   ILE   257      50.299  47.456  16.857  1.00  0.00           O  
ATOM   4244  N   THR   258      50.401  49.671  16.375  1.00  0.00           N  
ATOM   4245  H   THR   258      50.255  50.573  16.806  1.00  0.00           H  
ATOM   4246  CA  THR   258      50.506  49.594  14.883  1.00  0.00           C  
ATOM   4247  HA  THR   258      49.608  49.098  14.515  1.00  0.00           H  
ATOM   4248  CB  THR   258      50.334  50.986  14.318  1.00  0.00           C  
ATOM   4249  HB  THR   258      50.534  50.851  13.255  1.00  0.00           H  
ATOM   4250  CG2 THR   258      49.003  51.558  14.588  1.00  0.00           C  
ATOM   4251 HG21 THR   258      48.823  51.899  15.607  1.00  0.00           H  
ATOM   4252 HG22 THR   258      48.768  52.336  13.862  1.00  0.00           H  
ATOM   4253 HG23 THR   258      48.215  50.817  14.447  1.00  0.00           H  
ATOM   4254  OG1 THR   258      51.298  51.913  14.696  1.00  0.00           O  
ATOM   4255  HG1 THR   258      51.022  52.817  14.528  1.00  0.00           H  
ATOM   4256  C   THR   258      51.747  48.978  14.323  1.00  0.00           C  
ATOM   4257  O   THR   258      51.643  48.317  13.277  1.00  0.00           O  
ATOM   4258  N   ALA   259      52.983  49.048  14.884  1.00  0.00           N  
ATOM   4259  H   ALA   259      53.036  49.508  15.781  1.00  0.00           H  
ATOM   4260  CA  ALA   259      54.117  48.273  14.422  1.00  0.00           C  
ATOM   4261  HA  ALA   259      54.170  48.232  13.334  1.00  0.00           H  
ATOM   4262  CB  ALA   259      55.375  48.951  14.845  1.00  0.00           C  
ATOM   4263  HB1 ALA   259      56.185  48.411  14.357  1.00  0.00           H  
ATOM   4264  HB2 ALA   259      55.400  50.023  14.650  1.00  0.00           H  
ATOM   4265  HB3 ALA   259      55.379  48.724  15.911  1.00  0.00           H  
ATOM   4266  C   ALA   259      54.056  46.814  14.937  1.00  0.00           C  
ATOM   4267  O   ALA   259      54.712  45.915  14.391  1.00  0.00           O  
ATOM   4268  N   ASN   260      53.340  46.556  16.030  1.00  0.00           N  
ATOM   4269  H   ASN   260      53.281  47.344  16.660  1.00  0.00           H  
ATOM   4270  CA  ASN   260      53.100  45.194  16.588  1.00  0.00           C  
ATOM   4271  HA  ASN   260      53.825  44.486  16.187  1.00  0.00           H  
ATOM   4272  CB  ASN   260      53.335  45.131  18.117  1.00  0.00           C  
ATOM   4273  HB2 ASN   260      52.815  45.973  18.576  1.00  0.00           H  
ATOM   4274  HB3 ASN   260      52.910  44.200  18.491  1.00  0.00           H  
ATOM   4275  CG  ASN   260      54.778  45.103  18.426  1.00  0.00           C  
ATOM   4276  OD1 ASN   260      55.541  44.316  17.800  1.00  0.00           O  
ATOM   4277  ND2 ASN   260      55.325  46.002  19.271  1.00  0.00           N  
ATOM   4278 HD21 ASN   260      56.325  45.911  19.383  1.00  0.00           H  
ATOM   4279 HD22 ASN   260      54.662  46.684  19.608  1.00  0.00           H  
ATOM   4280  C   ASN   260      51.765  44.537  16.168  1.00  0.00           C  
ATOM   4281  O   ASN   260      51.308  43.565  16.732  1.00  0.00           O  
ATOM   4282  N   SER   261      51.174  45.118  15.129  1.00  0.00           N  
ATOM   4283  H   SER   261      51.440  46.039  14.811  1.00  0.00           H  
ATOM   4284  CA  SER   261      49.936  44.628  14.425  1.00  0.00           C  
ATOM   4285  HA  SER   261      49.239  44.427  15.239  1.00  0.00           H  
ATOM   4286  CB  SER   261      49.270  45.759  13.532  1.00  0.00           C  
ATOM   4287  HB2 SER   261      50.007  46.174  12.844  1.00  0.00           H  
ATOM   4288  HB3 SER   261      48.448  45.409  12.908  1.00  0.00           H  
ATOM   4289  OG  SER   261      48.731  46.740  14.381  1.00  0.00           O  
ATOM   4290  HG  SER   261      49.370  46.983  15.056  1.00  0.00           H  
ATOM   4291  C   SER   261      50.170  43.352  13.635  1.00  0.00           C  
ATOM   4292  O   SER   261      49.604  42.304  13.932  1.00  0.00           O  
ATOM   4293  OXT SER   261      51.110  43.357  12.807  1.00  0.00           O  
TER    4294      SER   261 
ATOM   4294  O1  LIG   262      38.530  32.747  37.830  1.00  0.00           O  
ATOM   4295  C2  LIG   262      39.453  32.039  38.183  1.00  0.00           C  
ATOM   4296  N3  LIG   262      40.185  32.294  39.371  1.00  0.00           N  
ATOM   4297  C4  LIG   262      41.221  31.531  39.898  1.00  0.00           C  
ATOM   4298  C5  LIG   262      41.933  32.020  41.190  1.00  0.00           C  
ATOM   4299  C6  LIG   262      42.613  32.172  39.843  1.00  0.00           C  
ATOM   4300  N7  LIG   262      39.693  30.841  37.547  1.00  0.00           N  
ATOM   4301  C8  LIG   262      39.086  30.287  36.424  1.00  0.00           C  
ATOM   4302  C9  LIG   262      37.939  30.613  35.843  1.00  0.00           C  
ATOM   4303  N10 LIG   262      37.785  29.764  34.772  1.00  0.00           N  
ATOM   4304  N12 LIG   262      38.826  28.884  34.632  1.00  0.00           N  
ATOM   4305  C13 LIG   262      39.581  29.196  35.667  1.00  0.00           C  
ATOM   4306  C14 LIG   262      40.829  28.458  35.776  1.00  0.00           C  
ATOM   4307  N15 LIG   262      41.216  27.426  34.942  1.00  0.00           N  
ATOM   4308  C16 LIG   262      42.412  27.022  35.451  1.00  0.00           C  
ATOM   4309  C17 LIG   262      43.285  26.035  35.057  1.00  0.00           C  
ATOM   4310  C18 LIG   262      44.362  25.790  35.995  1.00  0.00           C  
ATOM   4311  C19 LIG   262      44.480  26.392  37.229  1.00  0.00           C  
ATOM   4312  C20 LIG   262      45.709  26.146  38.109  1.00  0.00           C  
ATOM   4313  N21 LIG   262      45.544  25.594  39.384  1.00  0.00           N  
ATOM   4314  C23 LIG   262      44.427  24.656  39.568  1.00  0.00           C  
ATOM   4315  C24 LIG   262      44.232  24.138  41.003  1.00  0.00           C  
ATOM   4316  O25 LIG   262      45.457  23.688  41.544  1.00  0.00           O  
ATOM   4317  C26 LIG   262      46.548  24.579  41.512  1.00  0.00           C  
ATOM   4318  C27 LIG   262      46.749  25.000  40.081  1.00  0.00           C  
ATOM   4319  C28 LIG   262      43.589  27.410  37.570  1.00  0.00           C  
ATOM   4320  C29 LIG   262      42.618  27.698  36.635  1.00  0.00           C  
ATOM   4321  N30 LIG   262      41.713  28.694  36.751  1.00  0.00           N  
ATOM   4322  HN3 LIG   262      39.958  33.176  39.814  1.00  0.00           H  
ATOM   4323  H4  LIG   262      41.335  30.520  39.509  1.00  0.00           H  
ATOM   4324  H51 LIG   262      42.214  31.238  41.890  1.00  0.00           H  
ATOM   4325  H52 LIG   262      41.600  32.973  41.595  1.00  0.00           H  
ATOM   4326  H61 LIG   262      42.737  33.154  39.395  1.00  0.00           H  
ATOM   4327  H62 LIG   262      43.531  31.595  39.755  1.00  0.00           H  
ATOM   4328  HN7 LIG   262      40.556  30.406  37.850  1.00  0.00           H  
ATOM   4329  H9  LIG   262      37.232  31.362  36.175  1.00  0.00           H  
ATOM   4330 HN10 LIG   262      37.051  29.819  34.081  1.00  0.00           H  
ATOM   4331 HN15 LIG   262      40.852  27.080  34.066  1.00  0.00           H  
ATOM   4332  H17 LIG   262      43.217  25.566  34.079  1.00  0.00           H  
ATOM   4333  H18 LIG   262      45.084  25.040  35.684  1.00  0.00           H  
ATOM   4334 H201 LIG   262      46.223  27.108  38.225  1.00  0.00           H  
ATOM   4335 H202 LIG   262      46.317  25.422  37.552  1.00  0.00           H  
ATOM   4336 H231 LIG   262      44.528  23.830  38.853  1.00  0.00           H  
ATOM   4337 H232 LIG   262      43.477  25.123  39.281  1.00  0.00           H  
ATOM   4338 H241 LIG   262      43.514  23.308  40.998  1.00  0.00           H  
ATOM   4339 H242 LIG   262      43.746  24.913  41.609  1.00  0.00           H  
ATOM   4340 H261 LIG   262      47.463  24.072  41.841  1.00  0.00           H  
ATOM   4341 H262 LIG   262      46.392  25.392  42.231  1.00  0.00           H  
ATOM   4342 H271 LIG   262      47.647  25.624  40.003  1.00  0.00           H  
ATOM   4343 H272 LIG   262      47.091  24.079  39.592  1.00  0.00           H  
ATOM   4344  H28 LIG   262      43.675  27.863  38.553  1.00  0.00           H  
TER    4345      LIG   262 
ATOM   4345 Cl-  Cl-   263      16.323  51.658  22.291  1.00  0.00          CL  
ATOM   4346 Cl-  Cl-   264      49.229  27.698  22.775  1.00  0.00          CL  
ATOM   4347 Cl-  Cl-   265      43.671  31.151  56.269  1.00  0.00          CL  
ATOM   4348  O   WAT   266      30.441  68.282  42.211  1.00  0.00           O  
ATOM   4349  H1  WAT   266      29.777  68.406  41.533  1.00  0.00           H  
ATOM   4350  H2  WAT   266      30.581  69.158  42.572  1.00  0.00           H  
ATOM   4351  O   WAT   267      27.328  36.276  60.726  1.00  0.00           O  
ATOM   4352  H1  WAT   267      27.236  37.199  60.963  1.00  0.00           H  
ATOM   4353  H2  WAT   267      27.305  35.810  61.562  1.00  0.00           H  
ATOM   4354  O   WAT   268      68.110   8.225  33.554  1.00  0.00           O  
ATOM   4355  H1  WAT   268      67.671   7.906  32.765  1.00  0.00           H  
ATOM   4356  H2  WAT   268      68.432   7.433  33.985  1.00  0.00           H  
ATOM   4357  O   WAT   269      28.577  43.843  77.106  1.00  0.00           O  
ATOM   4358  H1  WAT   269      29.409  43.399  77.273  1.00  0.00           H  
ATOM   4359  H2  WAT   269      28.278  44.124  77.971  1.00  0.00           H  
ATOM   4360  O   WAT   270      10.352  61.496  25.909  1.00  0.00           O  
ATOM   4361  H1  WAT   270      10.386  61.707  24.976  1.00  0.00           H  
ATOM   4362  H2  WAT   270      11.213  61.125  26.102  1.00  0.00           H  
ATOM   4363  O   WAT   271      19.821  52.405  29.242  1.00  0.00           O  
ATOM   4364  H1  WAT   271      20.405  52.336  28.486  1.00  0.00           H  
ATOM   4365  H2  WAT   271      18.959  52.164  28.901  1.00  0.00           H  
ATOM   4366  O   WAT   272      57.323  77.108   0.524  1.00  0.00           O  
ATOM   4367  H1  WAT   272      57.968  77.192   1.227  1.00  0.00           H  
ATOM   4368  H2  WAT   272      57.579  76.313   0.058  1.00  0.00           H  
ATOM   4369  O   WAT   273      27.111  34.190  28.408  1.00  0.00           O  
ATOM   4370  H1  WAT   273      26.635  35.004  28.573  1.00  0.00           H  
ATOM   4371  H2  WAT   273      26.634  33.527  28.909  1.00  0.00           H  
ATOM   4372  O   WAT   274      63.758  77.032  42.489  1.00  0.00           O  
ATOM   4373  H1  WAT   274      63.842  77.936  42.187  1.00  0.00           H  
ATOM   4374  H2  WAT   274      64.159  77.031  43.358  1.00  0.00           H  
ATOM   4375  O   WAT   275      36.665   1.227  55.354  1.00  0.00           O  
ATOM   4376  H1  WAT   275      36.398   0.310  55.288  1.00  0.00           H  
ATOM   4377  H2  WAT   275      36.993   1.318  56.248  1.00  0.00           H  
ATOM   4378  O   WAT   276      32.594  63.158  11.047  1.00  0.00           O  
ATOM   4379  H1  WAT   276      32.266  62.922  10.179  1.00  0.00           H  
ATOM   4380  H2  WAT   276      32.478  64.107  11.096  1.00  0.00           H  
ATOM   4381  O   WAT   277      24.999  62.753  22.005  1.00  0.00           O  
ATOM   4382  H1  WAT   277      24.225  62.887  22.551  1.00  0.00           H  
ATOM   4383  H2  WAT   277      25.722  63.108  22.523  1.00  0.00           H  
ATOM   4384  O   WAT   278      11.477   2.381  27.164  1.00  0.00           O  
ATOM   4385  H1  WAT   278      11.999   1.585  27.066  1.00  0.00           H  
ATOM   4386  H2  WAT   278      10.710   2.234  26.611  1.00  0.00           H  
ATOM   4387  O   WAT   279       8.171  80.510  13.616  1.00  0.00           O  
ATOM   4388  H1  WAT   279       7.948  81.059  12.864  1.00  0.00           H  
ATOM   4389  H2  WAT   279       7.336  80.366  14.063  1.00  0.00           H  
ATOM   4390  O   WAT   280      53.476  71.115  11.723  1.00  0.00           O  
ATOM   4391  H1  WAT   280      52.964  71.464  10.993  1.00  0.00           H  
ATOM   4392  H2  WAT   280      54.313  71.576  11.670  1.00  0.00           H  
ATOM   4393  O   WAT   281       5.333  46.335  25.267  1.00  0.00           O  
ATOM   4394  H1  WAT   281       4.897  46.546  24.442  1.00  0.00           H  
ATOM   4395  H2  WAT   281       6.235  46.632  25.144  1.00  0.00           H  
ATOM   4396  O   WAT   282      51.301  22.891  78.841  1.00  0.00           O  
ATOM   4397  H1  WAT   282      51.331  22.196  78.183  1.00  0.00           H  
ATOM   4398  H2  WAT   282      52.218  23.123  78.986  1.00  0.00           H  
ATOM   4399  O   WAT   283      37.085  58.461  70.399  1.00  0.00           O  
ATOM   4400  H1  WAT   283      36.981  58.038  69.547  1.00  0.00           H  
ATOM   4401  H2  WAT   283      36.471  58.002  70.971  1.00  0.00           H  
ATOM   4402  O   WAT   284      47.670  28.877  14.224  1.00  0.00           O  
ATOM   4403  H1  WAT   284      47.864  29.263  13.370  1.00  0.00           H  
ATOM   4404  H2  WAT   284      48.167  29.409  14.846  1.00  0.00           H  
ATOM   4405  O   WAT   285      76.383  80.183  20.772  1.00  0.00           O  
ATOM   4406  H1  WAT   285      76.605  79.349  21.186  1.00  0.00           H  
ATOM   4407  H2  WAT   285      75.568  80.007  20.302  1.00  0.00           H  
ATOM   4408  O   WAT   286      71.859  62.071  63.197  1.00  0.00           O  
ATOM   4409  H1  WAT   286      71.746  62.829  63.771  1.00  0.00           H  
ATOM   4410  H2  WAT   286      72.615  62.294  62.653  1.00  0.00           H  
ATOM   4411  O   WAT   287      58.518  39.689  10.275  1.00  0.00           O  
ATOM   4412  H1  WAT   287      57.718  39.164  10.297  1.00  0.00           H  
ATOM   4413  H2  WAT   287      58.249  40.519   9.882  1.00  0.00           H  
ATOM   4414  O   WAT   288      59.441  16.375  28.064  1.00  0.00           O  
ATOM   4415  H1  WAT   288      59.230  17.291  28.246  1.00  0.00           H  
ATOM   4416  H2  WAT   288      60.153  16.169  28.669  1.00  0.00           H  
ATOM   4417  O   WAT   289      34.938  69.065  20.556  1.00  0.00           O  
ATOM   4418  H1  WAT   289      34.255  69.686  20.810  1.00  0.00           H  
ATOM   4419  H2  WAT   289      34.562  68.205  20.743  1.00  0.00           H  
ATOM   4420  O   WAT   290      22.353  39.784  50.110  1.00  0.00           O  
ATOM   4421  H1  WAT   290      21.656  40.439  50.151  1.00  0.00           H  
ATOM   4422  H2  WAT   290      23.162  40.291  50.181  1.00  0.00           H  
ATOM   4423  O   WAT   291      30.188  72.821  32.219  1.00  0.00           O  
ATOM   4424  H1  WAT   291      29.745  72.657  31.386  1.00  0.00           H  
ATOM   4425  H2  WAT   291      30.915  73.402  31.993  1.00  0.00           H  
ATOM   4426  O   WAT   292      32.509  45.632  10.110  1.00  0.00           O  
ATOM   4427  H1  WAT   292      32.056  45.393   9.301  1.00  0.00           H  
ATOM   4428  H2  WAT   292      32.129  46.474  10.358  1.00  0.00           H  
ATOM   4429  O   WAT   293      26.631  69.705  31.935  1.00  0.00           O  
ATOM   4430  H1  WAT   293      26.304  70.067  31.111  1.00  0.00           H  
ATOM   4431  H2  WAT   293      25.863  69.299  32.340  1.00  0.00           H  
ATOM   4432  O   WAT   294      62.869  63.681  71.744  1.00  0.00           O  
ATOM   4433  H1  WAT   294      63.161  63.047  71.089  1.00  0.00           H  
ATOM   4434  H2  WAT   294      62.837  64.514  71.274  1.00  0.00           H  
ATOM   4435  O   WAT   295      76.517  72.903  33.171  1.00  0.00           O  
ATOM   4436  H1  WAT   295      76.767  72.673  32.276  1.00  0.00           H  
ATOM   4437  H2  WAT   295      77.064  73.659  33.385  1.00  0.00           H  
ATOM   4438  O   WAT   296      32.344  77.375  51.918  1.00  0.00           O  
ATOM   4439  H1  WAT   296      32.695  78.134  51.452  1.00  0.00           H  
ATOM   4440  H2  WAT   296      32.270  76.696  51.247  1.00  0.00           H  
ATOM   4441  O   WAT   297       4.170  14.383  52.669  1.00  0.00           O  
ATOM   4442  H1  WAT   297       5.126  14.350  52.706  1.00  0.00           H  
ATOM   4443  H2  WAT   297       3.941  13.850  51.908  1.00  0.00           H  
ATOM   4444  O   WAT   298      13.691  61.580  28.230  1.00  0.00           O  
ATOM   4445  H1  WAT   298      13.134  62.342  28.394  1.00  0.00           H  
ATOM   4446  H2  WAT   298      13.698  61.106  29.062  1.00  0.00           H  
ATOM   4447  O   WAT   299       8.350   5.230   6.049  1.00  0.00           O  
ATOM   4448  H1  WAT   299       7.766   4.690   5.516  1.00  0.00           H  
ATOM   4449  H2  WAT   299       8.277   6.106   5.671  1.00  0.00           H  
ATOM   4450  O   WAT   300      42.276   5.523  12.057  1.00  0.00           O  
ATOM   4451  H1  WAT   300      42.943   6.190  11.892  1.00  0.00           H  
ATOM   4452  H2  WAT   300      42.661   4.961  12.730  1.00  0.00           H  
ATOM   4453  O   WAT   301      40.447  29.390  59.397  1.00  0.00           O  
ATOM   4454  H1  WAT   301      39.912  28.647  59.117  1.00  0.00           H  
ATOM   4455  H2  WAT   301      41.267  29.291  58.912  1.00  0.00           H  
ATOM   4456  O   WAT   302      21.661  14.498  62.159  1.00  0.00           O  
ATOM   4457  H1  WAT   302      22.291  15.170  62.419  1.00  0.00           H  
ATOM   4458  H2  WAT   302      20.814  14.944  62.179  1.00  0.00           H  
ATOM   4459  O   WAT   303      76.350  35.550   4.968  1.00  0.00           O  
ATOM   4460  H1  WAT   303      77.042  36.210   4.942  1.00  0.00           H  
ATOM   4461  H2  WAT   303      75.753  35.800   4.262  1.00  0.00           H  
ATOM   4462  O   WAT   304      55.708  15.587  64.094  1.00  0.00           O  
ATOM   4463  H1  WAT   304      56.622  15.316  64.005  1.00  0.00           H  
ATOM   4464  H2  WAT   304      55.588  15.720  65.034  1.00  0.00           H  
ATOM   4465  O   WAT   305      61.677  23.966  57.975  1.00  0.00           O  
ATOM   4466  H1  WAT   305      62.243  24.699  58.218  1.00  0.00           H  
ATOM   4467  H2  WAT   305      61.755  23.907  57.023  1.00  0.00           H  
ATOM   4468  O   WAT   306       6.310  39.960  22.322  1.00  0.00           O  
ATOM   4469  H1  WAT   306       5.498  39.996  21.816  1.00  0.00           H  
ATOM   4470  H2  WAT   306       6.804  40.728  22.035  1.00  0.00           H  
ATOM   4471  O   WAT   307      23.934  23.023  65.012  1.00  0.00           O  
ATOM   4472  H1  WAT   307      24.103  22.447  65.757  1.00  0.00           H  
ATOM   4473  H2  WAT   307      23.066  23.389  65.184  1.00  0.00           H  
ATOM   4474  O   WAT   308      42.239  44.689  66.787  1.00  0.00           O  
ATOM   4475  H1  WAT   308      41.980  45.152  67.585  1.00  0.00           H  
ATOM   4476  H2  WAT   308      42.015  45.291  66.078  1.00  0.00           H  
ATOM   4477  O   WAT   309      70.902  19.770  19.507  1.00  0.00           O  
ATOM   4478  H1  WAT   309      70.205  19.883  20.152  1.00  0.00           H  
ATOM   4479  H2  WAT   309      70.652  18.986  19.018  1.00  0.00           H  
ATOM   4480  O   WAT   310      74.764  16.881  62.848  1.00  0.00           O  
ATOM   4481  H1  WAT   310      73.973  16.720  63.361  1.00  0.00           H  
ATOM   4482  H2  WAT   310      75.375  16.200  63.129  1.00  0.00           H  
ATOM   4483  O   WAT   311      23.447  11.557  72.055  1.00  0.00           O  
ATOM   4484  H1  WAT   311      23.424  10.839  72.688  1.00  0.00           H  
ATOM   4485  H2  WAT   311      24.321  11.506  71.667  1.00  0.00           H  
ATOM   4486  O   WAT   312      21.226   7.256  66.163  1.00  0.00           O  
ATOM   4487  H1  WAT   312      21.337   6.645  66.891  1.00  0.00           H  
ATOM   4488  H2  WAT   312      21.064   8.101  66.582  1.00  0.00           H  
ATOM   4489  O   WAT   313       7.069  29.636  67.598  1.00  0.00           O  
ATOM   4490  H1  WAT   313       7.024  30.256  68.326  1.00  0.00           H  
ATOM   4491  H2  WAT   313       6.209  29.215  67.588  1.00  0.00           H  
ATOM   4492  O   WAT   314      72.081  14.001  65.739  1.00  0.00           O  
ATOM   4493  H1  WAT   314      71.671  14.333  66.537  1.00  0.00           H  
ATOM   4494  H2  WAT   314      72.187  13.063  65.896  1.00  0.00           H  
ATOM   4495  O   WAT   315      65.025   6.109  19.585  1.00  0.00           O  
ATOM   4496  H1  WAT   315      64.139   5.909  19.887  1.00  0.00           H  
ATOM   4497  H2  WAT   315      65.527   5.316  19.772  1.00  0.00           H  
ATOM   4498  O   WAT   316      61.352  47.901  19.328  1.00  0.00           O  
ATOM   4499  H1  WAT   316      61.804  47.058  19.309  1.00  0.00           H  
ATOM   4500  H2  WAT   316      61.563  48.266  20.187  1.00  0.00           H  
ATOM   4501  O   WAT   317      16.627  12.836  60.482  1.00  0.00           O  
ATOM   4502  H1  WAT   317      16.945  12.397  61.271  1.00  0.00           H  
ATOM   4503  H2  WAT   317      17.408  12.950  59.940  1.00  0.00           H  
ATOM   4504  O   WAT   318      46.118  29.949  42.615  1.00  0.00           O  
ATOM   4505  H1  WAT   318      46.359  30.510  41.878  1.00  0.00           H  
ATOM   4506  H2  WAT   318      45.748  29.166  42.208  1.00  0.00           H  
ATOM   4507  O   WAT   319       5.315  64.408  74.205  1.00  0.00           O  
ATOM   4508  H1  WAT   319       4.824  65.155  74.546  1.00  0.00           H  
ATOM   4509  H2  WAT   319       6.053  64.799  73.739  1.00  0.00           H  
ATOM   4510  O   WAT   320      73.510  76.133  65.358  1.00  0.00           O  
ATOM   4511  H1  WAT   320      73.043  75.709  64.638  1.00  0.00           H  
ATOM   4512  H2  WAT   320      74.053  75.439  65.732  1.00  0.00           H  
ATOM   4513  O   WAT   321      25.110  60.476  78.647  1.00  0.00           O  
ATOM   4514  H1  WAT   321      24.933  61.353  78.307  1.00  0.00           H  
ATOM   4515  H2  WAT   321      24.907  60.536  79.581  1.00  0.00           H  
ATOM   4516  O   WAT   322       2.684  40.522  27.172  1.00  0.00           O  
ATOM   4517  H1  WAT   322       2.728  41.478  27.133  1.00  0.00           H  
ATOM   4518  H2  WAT   322       1.943  40.340  27.750  1.00  0.00           H  
ATOM   4519  O   WAT   323      68.505  72.341  22.150  1.00  0.00           O  
ATOM   4520  H1  WAT   323      67.555  72.300  22.045  1.00  0.00           H  
ATOM   4521  H2  WAT   323      68.844  71.696  21.529  1.00  0.00           H  
ATOM   4522  O   WAT   324       6.894  36.031  74.702  1.00  0.00           O  
ATOM   4523  H1  WAT   324       6.617  36.499  75.490  1.00  0.00           H  
ATOM   4524  H2  WAT   324       6.364  35.233  74.699  1.00  0.00           H  
ATOM   4525  O   WAT   325      25.972  58.785  66.528  1.00  0.00           O  
ATOM   4526  H1  WAT   325      26.740  59.296  66.783  1.00  0.00           H  
ATOM   4527  H2  WAT   325      25.238  59.229  66.952  1.00  0.00           H  
ATOM   4528  O   WAT   326      17.163  30.539  66.373  1.00  0.00           O  
ATOM   4529  H1  WAT   326      16.780  31.156  66.996  1.00  0.00           H  
ATOM   4530  H2  WAT   326      17.648  31.089  65.758  1.00  0.00           H  
ATOM   4531  O   WAT   327      58.815   0.498  70.776  1.00  0.00           O  
ATOM   4532  H1  WAT   327      58.834  -0.098  71.525  1.00  0.00           H  
ATOM   4533  H2  WAT   327      59.737   0.665  70.579  1.00  0.00           H  
ATOM   4534  O   WAT   328       8.497   3.375  53.789  1.00  0.00           O  
ATOM   4535  H1  WAT   328       9.144   3.572  54.466  1.00  0.00           H  
ATOM   4536  H2  WAT   328       8.750   3.924  53.047  1.00  0.00           H  
ATOM   4537  O   WAT   329      21.393   9.974   2.546  1.00  0.00           O  
ATOM   4538  H1  WAT   329      21.096  10.884   2.524  1.00  0.00           H  
ATOM   4539  H2  WAT   329      20.671   9.477   2.163  1.00  0.00           H  
ATOM   4540  O   WAT   330      61.459  32.510   1.216  1.00  0.00           O  
ATOM   4541  H1  WAT   330      60.771  32.223   0.614  1.00  0.00           H  
ATOM   4542  H2  WAT   330      61.222  32.115   2.055  1.00  0.00           H  
ATOM   4543  O   WAT   331      50.603  75.743  36.374  1.00  0.00           O  
ATOM   4544  H1  WAT   331      50.212  76.616  36.362  1.00  0.00           H  
ATOM   4545  H2  WAT   331      51.519  75.895  36.609  1.00  0.00           H  
ATOM   4546  O   WAT   332      54.529  64.551  26.139  1.00  0.00           O  
ATOM   4547  H1  WAT   332      54.525  64.169  27.017  1.00  0.00           H  
ATOM   4548  H2  WAT   332      55.412  64.382  25.809  1.00  0.00           H  
ATOM   4549  O   WAT   333      34.688  49.721  71.851  1.00  0.00           O  
ATOM   4550  H1  WAT   333      34.216  49.122  71.271  1.00  0.00           H  
ATOM   4551  H2  WAT   333      34.003  50.266  72.240  1.00  0.00           H  
ATOM   4552  O   WAT   334      11.536  58.499  39.090  1.00  0.00           O  
ATOM   4553  H1  WAT   334      12.128  58.323  39.821  1.00  0.00           H  
ATOM   4554  H2  WAT   334      11.666  57.762  38.494  1.00  0.00           H  
ATOM   4555  O   WAT   335      66.263  61.541  32.333  1.00  0.00           O  
ATOM   4556  H1  WAT   335      65.787  61.900  33.082  1.00  0.00           H  
ATOM   4557  H2  WAT   335      65.825  60.711  32.147  1.00  0.00           H  
ATOM   4558  O   WAT   336       1.808  76.224  77.412  1.00  0.00           O  
ATOM   4559  H1  WAT   336       1.489  76.702  78.177  1.00  0.00           H  
ATOM   4560  H2  WAT   336       2.265  75.466  77.777  1.00  0.00           H  
ATOM   4561  O   WAT   337      26.263  31.140  16.563  1.00  0.00           O  
ATOM   4562  H1  WAT   337      26.731  31.785  17.094  1.00  0.00           H  
ATOM   4563  H2  WAT   337      26.843  30.978  15.819  1.00  0.00           H  
ATOM   4564  O   WAT   338      26.822  40.279  79.035  1.00  0.00           O  
ATOM   4565  H1  WAT   338      27.394  40.589  78.334  1.00  0.00           H  
ATOM   4566  H2  WAT   338      27.319  39.580  79.460  1.00  0.00           H  
ATOM   4567  O   WAT   339      49.361  15.722  35.467  1.00  0.00           O  
ATOM   4568  H1  WAT   339      49.306  14.852  35.072  1.00  0.00           H  
ATOM   4569  H2  WAT   339      50.278  15.809  35.727  1.00  0.00           H  
ATOM   4570  O   WAT   340      58.403   0.510  67.162  1.00  0.00           O  
ATOM   4571  H1  WAT   340      58.730   0.343  66.278  1.00  0.00           H  
ATOM   4572  H2  WAT   340      59.002   0.030  67.734  1.00  0.00           H  
ATOM   4573  O   WAT   341      58.321  21.037  79.387  1.00  0.00           O  
ATOM   4574  H1  WAT   341      58.184  20.097  79.276  1.00  0.00           H  
ATOM   4575  H2  WAT   341      59.134  21.218  78.916  1.00  0.00           H  
ATOM   4576  O   WAT   342      43.280  19.261   9.210  1.00  0.00           O  
ATOM   4577  H1  WAT   342      42.408  18.873   9.280  1.00  0.00           H  
ATOM   4578  H2  WAT   342      43.165  20.164   9.506  1.00  0.00           H  
ATOM   4579  O   WAT   343       1.282  39.880  36.530  1.00  0.00           O  
ATOM   4580  H1  WAT   343       2.006  39.611  37.096  1.00  0.00           H  
ATOM   4581  H2  WAT   343       1.708  40.273  35.767  1.00  0.00           H  
ATOM   4582  O   WAT   344      59.814  48.028  73.418  1.00  0.00           O  
ATOM   4583  H1  WAT   344      59.420  48.901  73.429  1.00  0.00           H  
ATOM   4584  H2  WAT   344      59.340  47.560  72.730  1.00  0.00           H  
ATOM   4585  O   WAT   345      49.285  10.568  63.700  1.00  0.00           O  
ATOM   4586  H1  WAT   345      50.101  10.424  64.180  1.00  0.00           H  
ATOM   4587  H2  WAT   345      49.047   9.702  63.368  1.00  0.00           H  
ATOM   4588  O   WAT   346      21.834  19.949  34.230  1.00  0.00           O  
ATOM   4589  H1  WAT   346      22.309  20.165  33.428  1.00  0.00           H  
ATOM   4590  H2  WAT   346      22.479  20.059  34.928  1.00  0.00           H  
ATOM   4591  O   WAT   347      20.742  41.876  41.460  1.00  0.00           O  
ATOM   4592  H1  WAT   347      20.292  42.011  40.627  1.00  0.00           H  
ATOM   4593  H2  WAT   347      21.446  42.524  41.460  1.00  0.00           H  
ATOM   4594  O   WAT   348      51.254  59.640  11.299  1.00  0.00           O  
ATOM   4595  H1  WAT   348      50.668  59.605  10.543  1.00  0.00           H  
ATOM   4596  H2  WAT   348      51.972  60.209  11.018  1.00  0.00           H  
ATOM   4597  O   WAT   349      11.882   3.807  10.258  1.00  0.00           O  
ATOM   4598  H1  WAT   349      10.975   4.063  10.424  1.00  0.00           H  
ATOM   4599  H2  WAT   349      11.817   2.946   9.846  1.00  0.00           H  
ATOM   4600  O   WAT   350      21.323  39.576  68.608  1.00  0.00           O  
ATOM   4601  H1  WAT   350      21.727  38.900  69.153  1.00  0.00           H  
ATOM   4602  H2  WAT   350      22.049  39.941  68.102  1.00  0.00           H  
ATOM   4603  O   WAT   351      37.237  77.308  55.877  1.00  0.00           O  
ATOM   4604  H1  WAT   351      37.784  78.070  56.070  1.00  0.00           H  
ATOM   4605  H2  WAT   351      36.604  77.280  56.595  1.00  0.00           H  
ATOM   4606  O   WAT   352      50.271  18.494  78.453  1.00  0.00           O  
ATOM   4607  H1  WAT   352      50.449  19.315  77.994  1.00  0.00           H  
ATOM   4608  H2  WAT   352      49.334  18.348  78.328  1.00  0.00           H  
ATOM   4609  O   WAT   353      41.326  71.138  69.763  1.00  0.00           O  
ATOM   4610  H1  WAT   353      40.761  71.884  69.562  1.00  0.00           H  
ATOM   4611  H2  WAT   353      41.394  70.660  68.936  1.00  0.00           H  
ATOM   4612  O   WAT   354      24.605  28.561  12.355  1.00  0.00           O  
ATOM   4613  H1  WAT   354      24.968  29.100  13.057  1.00  0.00           H  
ATOM   4614  H2  WAT   354      25.253  28.614  11.652  1.00  0.00           H  
ATOM   4615  O   WAT   355      69.881  17.111  12.912  1.00  0.00           O  
ATOM   4616  H1  WAT   355      70.515  17.428  13.556  1.00  0.00           H  
ATOM   4617  H2  WAT   355      70.409  16.899  12.142  1.00  0.00           H  
ATOM   4618  O   WAT   356      37.692  76.163  65.832  1.00  0.00           O  
ATOM   4619  H1  WAT   356      37.499  76.827  65.171  1.00  0.00           H  
ATOM   4620  H2  WAT   356      36.846  75.978  66.240  1.00  0.00           H  
ATOM   4621  O   WAT   357       2.806  65.860  45.163  1.00  0.00           O  
ATOM   4622  H1  WAT   357       2.002  66.375  45.230  1.00  0.00           H  
ATOM   4623  H2  WAT   357       2.506  64.953  45.108  1.00  0.00           H  
ATOM   4624  O   WAT   358      74.956   0.675  66.503  1.00  0.00           O  
ATOM   4625  H1  WAT   358      74.234   0.463  67.095  1.00  0.00           H  
ATOM   4626  H2  WAT   358      74.790   1.579  66.236  1.00  0.00           H  
ATOM   4627  O   WAT   359      45.106  34.264  77.498  1.00  0.00           O  
ATOM   4628  H1  WAT   359      45.170  34.495  78.425  1.00  0.00           H  
ATOM   4629  H2  WAT   359      44.382  33.640  77.457  1.00  0.00           H  
ATOM   4630  O   WAT   360      40.765  22.553  22.281  1.00  0.00           O  
ATOM   4631  H1  WAT   360      40.616  22.914  21.407  1.00  0.00           H  
ATOM   4632  H2  WAT   360      39.980  22.790  22.774  1.00  0.00           H  
ATOM   4633  O   WAT   361      28.343  77.940  67.235  1.00  0.00           O  
ATOM   4634  H1  WAT   361      28.690  77.072  67.440  1.00  0.00           H  
ATOM   4635  H2  WAT   361      27.686  77.781  66.558  1.00  0.00           H  
ATOM   4636  O   WAT   362      13.372   8.188  10.047  1.00  0.00           O  
ATOM   4637  H1  WAT   362      12.776   8.661  10.627  1.00  0.00           H  
ATOM   4638  H2  WAT   362      13.056   8.388   9.165  1.00  0.00           H  
ATOM   4639  O   WAT   363       5.918  19.486  14.237  1.00  0.00           O  
ATOM   4640  H1  WAT   363       5.316  20.216  14.090  1.00  0.00           H  
ATOM   4641  H2  WAT   363       5.445  18.717  13.918  1.00  0.00           H  
ATOM   4642  O   WAT   364      62.595  25.101  76.958  1.00  0.00           O  
ATOM   4643  H1  WAT   364      61.861  25.098  76.344  1.00  0.00           H  
ATOM   4644  H2  WAT   364      63.137  25.839  76.681  1.00  0.00           H  
ATOM   4645  O   WAT   365      33.054   7.331  19.291  1.00  0.00           O  
ATOM   4646  H1  WAT   365      32.426   6.612  19.221  1.00  0.00           H  
ATOM   4647  H2  WAT   365      32.646   8.052  18.812  1.00  0.00           H  
ATOM   4648  O   WAT   366      47.053  34.149   3.433  1.00  0.00           O  
ATOM   4649  H1  WAT   366      47.537  33.948   4.234  1.00  0.00           H  
ATOM   4650  H2  WAT   366      47.264  33.429   2.839  1.00  0.00           H  
ATOM   4651  O   WAT   367      69.650  63.122  48.712  1.00  0.00           O  
ATOM   4652  H1  WAT   367      69.397  62.397  49.284  1.00  0.00           H  
ATOM   4653  H2  WAT   367      70.439  62.812  48.267  1.00  0.00           H  
ATOM   4654  O   WAT   368      23.610  78.062  77.388  1.00  0.00           O  
ATOM   4655  H1  WAT   368      24.514  78.149  77.087  1.00  0.00           H  
ATOM   4656  H2  WAT   368      23.164  78.831  77.033  1.00  0.00           H  
ATOM   4657  O   WAT   369      17.874  31.601  72.793  1.00  0.00           O  
ATOM   4658  H1  WAT   369      17.816  31.091  71.984  1.00  0.00           H  
ATOM   4659  H2  WAT   369      17.351  31.107  73.425  1.00  0.00           H  
ATOM   4660  O   WAT   370       5.021   0.215  72.522  1.00  0.00           O  
ATOM   4661  H1  WAT   370       4.505   0.813  73.062  1.00  0.00           H  
ATOM   4662  H2  WAT   370       4.509   0.114  71.719  1.00  0.00           H  
ATOM   4663  O   WAT   371      62.747  60.749  14.747  1.00  0.00           O  
ATOM   4664  H1  WAT   371      61.837  61.011  14.610  1.00  0.00           H  
ATOM   4665  H2  WAT   371      63.174  61.537  15.085  1.00  0.00           H  
ATOM   4666  O   WAT   372      34.906  54.769  23.925  1.00  0.00           O  
ATOM   4667  H1  WAT   372      34.406  54.077  23.492  1.00  0.00           H  
ATOM   4668  H2  WAT   372      35.509  55.085  23.251  1.00  0.00           H  
ATOM   4669  O   WAT   373      66.592  20.847  78.569  1.00  0.00           O  
ATOM   4670  H1  WAT   373      66.096  21.630  78.331  1.00  0.00           H  
ATOM   4671  H2  WAT   373      65.951  20.276  78.991  1.00  0.00           H  
ATOM   4672  O   WAT   374      72.605  62.462  48.145  1.00  0.00           O  
ATOM   4673  H1  WAT   374      72.365  61.699  48.670  1.00  0.00           H  
ATOM   4674  H2  WAT   374      73.401  62.796  48.559  1.00  0.00           H  
ATOM   4675  O   WAT   375      16.570  40.919  12.094  1.00  0.00           O  
ATOM   4676  H1  WAT   375      16.185  40.126  12.467  1.00  0.00           H  
ATOM   4677  H2  WAT   375      17.400  40.627  11.716  1.00  0.00           H  
ATOM   4678  O   WAT   376      25.725  70.042  17.453  1.00  0.00           O  
ATOM   4679  H1  WAT   376      24.961  70.445  17.041  1.00  0.00           H  
ATOM   4680  H2  WAT   376      26.355  70.757  17.541  1.00  0.00           H  
ATOM   4681  O   WAT   377      60.921  38.408  32.219  1.00  0.00           O  
ATOM   4682  H1  WAT   377      60.647  39.206  32.671  1.00  0.00           H  
ATOM   4683  H2  WAT   377      61.461  37.944  32.859  1.00  0.00           H  
ATOM   4684  O   WAT   378      47.575  44.587  65.333  1.00  0.00           O  
ATOM   4685  H1  WAT   378      47.832  45.160  66.055  1.00  0.00           H  
ATOM   4686  H2  WAT   378      46.994  45.126  64.795  1.00  0.00           H  
ATOM   4687  O   WAT   379      45.571  68.795  71.635  1.00  0.00           O  
ATOM   4688  H1  WAT   379      46.310  68.257  71.921  1.00  0.00           H  
ATOM   4689  H2  WAT   379      45.511  69.488  72.292  1.00  0.00           H  
ATOM   4690  O   WAT   380      49.700  28.592  56.684  1.00  0.00           O  
ATOM   4691  H1  WAT   380      49.024  28.312  57.302  1.00  0.00           H  
ATOM   4692  H2  WAT   380      50.046  27.776  56.323  1.00  0.00           H  
ATOM   4693  O   WAT   381      13.397  22.371  13.799  1.00  0.00           O  
ATOM   4694  H1  WAT   381      12.734  22.235  14.476  1.00  0.00           H  
ATOM   4695  H2  WAT   381      14.012  22.993  14.189  1.00  0.00           H  
ATOM   4696  O   WAT   382      42.715  61.293  67.496  1.00  0.00           O  
ATOM   4697  H1  WAT   382      42.953  61.122  68.408  1.00  0.00           H  
ATOM   4698  H2  WAT   382      42.652  62.247  67.440  1.00  0.00           H  
ATOM   4699  O   WAT   383      40.281  37.051   3.306  1.00  0.00           O  
ATOM   4700  H1  WAT   383      40.562  37.960   3.200  1.00  0.00           H  
ATOM   4701  H2  WAT   383      39.366  37.114   3.580  1.00  0.00           H  
ATOM   4702  O   WAT   384      64.819  46.126   4.580  1.00  0.00           O  
ATOM   4703  H1  WAT   384      64.878  46.682   3.803  1.00  0.00           H  
ATOM   4704  H2  WAT   384      64.205  45.434   4.333  1.00  0.00           H  
ATOM   4705  O   WAT   385      70.273  40.030  54.457  1.00  0.00           O  
ATOM   4706  H1  WAT   385      70.008  39.445  53.747  1.00  0.00           H  
ATOM   4707  H2  WAT   385      69.473  40.502  54.690  1.00  0.00           H  
ATOM   4708  O   WAT   386      72.518  14.333  23.544  1.00  0.00           O  
ATOM   4709  H1  WAT   386      72.236  15.178  23.194  1.00  0.00           H  
ATOM   4710  H2  WAT   386      71.771  13.752  23.396  1.00  0.00           H  
ATOM   4711  O   WAT   387      18.206  77.960  57.450  1.00  0.00           O  
ATOM   4712  H1  WAT   387      17.805  78.828  57.408  1.00  0.00           H  
ATOM   4713  H2  WAT   387      18.390  77.825  58.380  1.00  0.00           H  
ATOM   4714  O   WAT   388      21.827  67.074  47.071  1.00  0.00           O  
ATOM   4715  H1  WAT   388      21.275  66.481  47.581  1.00  0.00           H  
ATOM   4716  H2  WAT   388      22.721  66.789  47.258  1.00  0.00           H  
ATOM   4717  O   WAT   389      42.997  71.603  53.204  1.00  0.00           O  
ATOM   4718  H1  WAT   389      42.179  72.079  53.346  1.00  0.00           H  
ATOM   4719  H2  WAT   389      43.120  71.615  52.255  1.00  0.00           H  
ATOM   4720  O   WAT   390      59.981  75.452  49.852  1.00  0.00           O  
ATOM   4721  H1  WAT   390      60.117  76.398  49.806  1.00  0.00           H  
ATOM   4722  H2  WAT   390      60.776  75.078  49.470  1.00  0.00           H  
ATOM   4723  O   WAT   391      32.819   3.123  37.968  1.00  0.00           O  
ATOM   4724  H1  WAT   391      33.025   3.652  38.739  1.00  0.00           H  
ATOM   4725  H2  WAT   391      32.196   2.469  38.285  1.00  0.00           H  
ATOM   4726  O   WAT   392      29.333  26.388  71.461  1.00  0.00           O  
ATOM   4727  H1  WAT   392      29.233  25.505  71.106  1.00  0.00           H  
ATOM   4728  H2  WAT   392      29.945  26.285  72.190  1.00  0.00           H  
ATOM   4729  O   WAT   393      42.623  28.055   8.766  1.00  0.00           O  
ATOM   4730  H1  WAT   393      42.326  28.147   7.860  1.00  0.00           H  
ATOM   4731  H2  WAT   393      43.555  28.273   8.735  1.00  0.00           H  
ATOM   4732  O   WAT   394       8.804  14.782  21.514  1.00  0.00           O  
ATOM   4733  H1  WAT   394       8.515  14.528  20.638  1.00  0.00           H  
ATOM   4734  H2  WAT   394       9.016  15.712  21.436  1.00  0.00           H  
ATOM   4735  O   WAT   395      39.952  31.742  77.398  1.00  0.00           O  
ATOM   4736  H1  WAT   395      39.599  32.367  78.032  1.00  0.00           H  
ATOM   4737  H2  WAT   395      39.460  31.913  76.594  1.00  0.00           H  
ATOM   4738  O   WAT   396      63.978  37.106  12.064  1.00  0.00           O  
ATOM   4739  H1  WAT   396      63.998  38.062  12.025  1.00  0.00           H  
ATOM   4740  H2  WAT   396      64.892  36.852  12.187  1.00  0.00           H  
ATOM   4741  O   WAT   397      40.281  76.164  42.093  1.00  0.00           O  
ATOM   4742  H1  WAT   397      39.720  76.847  42.460  1.00  0.00           H  
ATOM   4743  H2  WAT   397      40.974  76.642  41.638  1.00  0.00           H  
ATOM   4744  O   WAT   398       8.639   9.830  15.547  1.00  0.00           O  
ATOM   4745  H1  WAT   398       8.515   8.932  15.856  1.00  0.00           H  
ATOM   4746  H2  WAT   398       8.313   9.821  14.647  1.00  0.00           H  
ATOM   4747  O   WAT   399      24.684  45.557  14.384  1.00  0.00           O  
ATOM   4748  H1  WAT   399      25.022  46.333  13.936  1.00  0.00           H  
ATOM   4749  H2  WAT   399      25.375  44.902  14.284  1.00  0.00           H  
ATOM   4750  O   WAT   400      44.563  43.004  59.753  1.00  0.00           O  
ATOM   4751  H1  WAT   400      45.126  43.670  60.148  1.00  0.00           H  
ATOM   4752  H2  WAT   400      44.219  43.420  58.962  1.00  0.00           H  
ATOM   4753  O   WAT   401      40.867  24.466   0.321  1.00  0.00           O  
ATOM   4754  H1  WAT   401      40.754  24.037  -0.528  1.00  0.00           H  
ATOM   4755  H2  WAT   401      40.219  25.170   0.322  1.00  0.00           H  
ATOM   4756  O   WAT   402      38.854  21.247  17.908  1.00  0.00           O  
ATOM   4757  H1  WAT   402      39.195  21.755  17.172  1.00  0.00           H  
ATOM   4758  H2  WAT   402      39.142  20.351  17.735  1.00  0.00           H  
ATOM   4759  O   WAT   403       8.948   2.398  12.448  1.00  0.00           O  
ATOM   4760  H1  WAT   403       9.672   2.324  13.069  1.00  0.00           H  
ATOM   4761  H2  WAT   403       9.306   2.908  11.722  1.00  0.00           H  
ATOM   4762  O   WAT   404       4.988  44.140  70.148  1.00  0.00           O  
ATOM   4763  H1  WAT   404       5.934  44.079  70.281  1.00  0.00           H  
ATOM   4764  H2  WAT   404       4.870  44.019  69.206  1.00  0.00           H  
ATOM   4765  O   WAT   405      33.274  44.903  62.038  1.00  0.00           O  
ATOM   4766  H1  WAT   405      33.516  44.288  61.346  1.00  0.00           H  
ATOM   4767  H2  WAT   405      32.380  45.168  61.821  1.00  0.00           H  
ATOM   4768  O   WAT   406      14.793  66.726  66.233  1.00  0.00           O  
ATOM   4769  H1  WAT   406      14.669  65.866  65.829  1.00  0.00           H  
ATOM   4770  H2  WAT   406      14.920  67.321  65.494  1.00  0.00           H  
ATOM   4771  O   WAT   407      71.951  49.430  30.526  1.00  0.00           O  
ATOM   4772  H1  WAT   407      72.517  49.428  31.298  1.00  0.00           H  
ATOM   4773  H2  WAT   407      71.080  49.224  30.866  1.00  0.00           H  
ATOM   4774  O   WAT   408       2.794   7.929   1.355  1.00  0.00           O  
ATOM   4775  H1  WAT   408       2.597   7.133   1.849  1.00  0.00           H  
ATOM   4776  H2  WAT   408       2.395   8.633   1.866  1.00  0.00           H  
ATOM   4777  O   WAT   409      27.822  72.736  20.244  1.00  0.00           O  
ATOM   4778  H1  WAT   409      27.029  72.465  20.707  1.00  0.00           H  
ATOM   4779  H2  WAT   409      27.923  73.662  20.464  1.00  0.00           H  
ATOM   4780  O   WAT   410      14.464  32.427  48.485  1.00  0.00           O  
ATOM   4781  H1  WAT   410      13.524  32.356  48.651  1.00  0.00           H  
ATOM   4782  H2  WAT   410      14.715  31.563  48.158  1.00  0.00           H  
ATOM   4783  O   WAT   411      74.188   6.374  20.691  1.00  0.00           O  
ATOM   4784  H1  WAT   411      73.618   7.142  20.655  1.00  0.00           H  
ATOM   4785  H2  WAT   411      73.624   5.645  20.436  1.00  0.00           H  
ATOM   4786  O   WAT   412      70.604  33.762  65.477  1.00  0.00           O  
ATOM   4787  H1  WAT   412      71.470  34.158  65.388  1.00  0.00           H  
ATOM   4788  H2  WAT   412      70.078  34.180  64.795  1.00  0.00           H  
ATOM   4789  O   WAT   413      75.416  75.451  54.456  1.00  0.00           O  
ATOM   4790  H1  WAT   413      75.545  76.087  53.752  1.00  0.00           H  
ATOM   4791  H2  WAT   413      74.570  75.685  54.838  1.00  0.00           H  
ATOM   4792  O   WAT   414      37.831  79.027   4.946  1.00  0.00           O  
ATOM   4793  H1  WAT   414      37.357  79.398   5.690  1.00  0.00           H  
ATOM   4794  H2  WAT   414      38.646  79.526   4.908  1.00  0.00           H  
ATOM   4795  O   WAT   415      76.246   9.779  32.261  1.00  0.00           O  
ATOM   4796  H1  WAT   415      75.320   9.807  32.020  1.00  0.00           H  
ATOM   4797  H2  WAT   415      76.709  10.048  31.468  1.00  0.00           H  
ATOM   4798  O   WAT   416      41.513  39.738   3.652  1.00  0.00           O  
ATOM   4799  H1  WAT   416      41.939  39.019   4.119  1.00  0.00           H  
ATOM   4800  H2  WAT   416      41.333  40.389   4.330  1.00  0.00           H  
ATOM   4801  O   WAT   417      72.250  56.782   8.295  1.00  0.00           O  
ATOM   4802  H1  WAT   417      71.824  57.146   7.519  1.00  0.00           H  
ATOM   4803  H2  WAT   417      72.485  57.547   8.820  1.00  0.00           H  
ATOM   4804  O   WAT   418      50.464  18.703  31.228  1.00  0.00           O  
ATOM   4805  H1  WAT   418      51.356  18.963  30.998  1.00  0.00           H  
ATOM   4806  H2  WAT   418      50.342  17.857  30.798  1.00  0.00           H  
ATOM   4807  O   WAT   419      47.931  36.040  65.552  1.00  0.00           O  
ATOM   4808  H1  WAT   419      47.718  35.230  65.089  1.00  0.00           H  
ATOM   4809  H2  WAT   419      47.835  35.819  66.478  1.00  0.00           H  
ATOM   4810  O   WAT   420      48.132  36.378  42.942  1.00  0.00           O  
ATOM   4811  H1  WAT   420      49.044  36.504  42.679  1.00  0.00           H  
ATOM   4812  H2  WAT   420      47.703  37.205  42.722  1.00  0.00           H  
ATOM   4813  O   WAT   421      51.072  25.590   2.453  1.00  0.00           O  
ATOM   4814  H1  WAT   421      51.698  25.649   1.731  1.00  0.00           H  
ATOM   4815  H2  WAT   421      50.323  26.112   2.163  1.00  0.00           H  
ATOM   4816  O   WAT   422      64.098  61.489  69.966  1.00  0.00           O  
ATOM   4817  H1  WAT   422      63.473  61.744  69.287  1.00  0.00           H  
ATOM   4818  H2  WAT   422      64.690  60.878  69.528  1.00  0.00           H  
ATOM   4819  O   WAT   423       7.562  17.697  73.776  1.00  0.00           O  
ATOM   4820  H1  WAT   423       7.096  17.787  72.945  1.00  0.00           H  
ATOM   4821  H2  WAT   423       8.009  16.853  73.711  1.00  0.00           H  
ATOM   4822  O   WAT   424      48.071  22.143  57.620  1.00  0.00           O  
ATOM   4823  H1  WAT   424      47.977  21.951  58.553  1.00  0.00           H  
ATOM   4824  H2  WAT   424      47.180  22.100  57.275  1.00  0.00           H  
ATOM   4825  O   WAT   425       0.592  34.505  25.267  1.00  0.00           O  
ATOM   4826  H1  WAT   425       1.082  35.283  25.534  1.00  0.00           H  
ATOM   4827  H2  WAT   425       1.139  34.097  24.595  1.00  0.00           H  
ATOM   4828  O   WAT   426      24.915  47.396  78.371  1.00  0.00           O  
ATOM   4829  H1  WAT   426      24.913  47.970  79.137  1.00  0.00           H  
ATOM   4830  H2  WAT   426      25.065  46.521  78.729  1.00  0.00           H  
ATOM   4831  O   WAT   427      26.723  38.813  61.359  1.00  0.00           O  
ATOM   4832  H1  WAT   427      26.118  38.706  62.093  1.00  0.00           H  
ATOM   4833  H2  WAT   427      27.139  39.661  61.513  1.00  0.00           H  
ATOM   4834  O   WAT   428      72.876  74.927  49.212  1.00  0.00           O  
ATOM   4835  H1  WAT   428      72.099  75.446  49.416  1.00  0.00           H  
ATOM   4836  H2  WAT   428      72.578  74.296  48.556  1.00  0.00           H  
ATOM   4837  O   WAT   429      51.081  11.114  29.776  1.00  0.00           O  
ATOM   4838  H1  WAT   429      50.233  10.772  30.059  1.00  0.00           H  
ATOM   4839  H2  WAT   429      51.169  10.818  28.870  1.00  0.00           H  
ATOM   4840  O   WAT   430       3.137  61.354  17.149  1.00  0.00           O  
ATOM   4841  H1  WAT   430       2.873  60.885  16.357  1.00  0.00           H  
ATOM   4842  H2  WAT   430       4.087  61.244  17.188  1.00  0.00           H  
ATOM   4843  O   WAT   431      59.197  19.820  64.828  1.00  0.00           O  
ATOM   4844  H1  WAT   431      59.112  20.008  65.763  1.00  0.00           H  
ATOM   4845  H2  WAT   431      58.933  18.904  64.743  1.00  0.00           H  
ATOM   4846  O   WAT   432      40.363   9.120  60.952  1.00  0.00           O  
ATOM   4847  H1  WAT   432      41.144   8.874  61.447  1.00  0.00           H  
ATOM   4848  H2  WAT   432      39.809   8.339  60.976  1.00  0.00           H  
ATOM   4849  O   WAT   433      31.132  79.369  28.396  1.00  0.00           O  
ATOM   4850  H1  WAT   433      30.662  78.541  28.498  1.00  0.00           H  
ATOM   4851  H2  WAT   433      31.137  79.751  29.274  1.00  0.00           H  
ATOM   4852  O   WAT   434      52.086  21.209  52.111  1.00  0.00           O  
ATOM   4853  H1  WAT   434      52.373  22.002  51.659  1.00  0.00           H  
ATOM   4854  H2  WAT   434      52.895  20.737  52.306  1.00  0.00           H  
ATOM   4855  O   WAT   435      45.711  43.355  75.921  1.00  0.00           O  
ATOM   4856  H1  WAT   435      46.133  42.948  75.165  1.00  0.00           H  
ATOM   4857  H2  WAT   435      46.033  42.857  76.673  1.00  0.00           H  
ATOM   4858  O   WAT   436      43.268  16.295  66.062  1.00  0.00           O  
ATOM   4859  H1  WAT   436      43.286  15.351  66.218  1.00  0.00           H  
ATOM   4860  H2  WAT   436      42.592  16.623  66.654  1.00  0.00           H  
ATOM   4861  O   WAT   437      46.432  73.177  59.418  1.00  0.00           O  
ATOM   4862  H1  WAT   437      47.101  73.068  60.094  1.00  0.00           H  
ATOM   4863  H2  WAT   437      45.914  72.373  59.462  1.00  0.00           H  
ATOM   4864  O   WAT   438       0.963  32.912  61.889  1.00  0.00           O  
ATOM   4865  H1  WAT   438       0.497  32.816  61.059  1.00  0.00           H  
ATOM   4866  H2  WAT   438       0.471  33.582  62.364  1.00  0.00           H  
ATOM   4867  O   WAT   439      76.337  70.075  76.054  1.00  0.00           O  
ATOM   4868  H1  WAT   439      75.663  70.472  76.605  1.00  0.00           H  
ATOM   4869  H2  WAT   439      76.418  70.670  75.309  1.00  0.00           H  
ATOM   4870  O   WAT   440      44.954  45.067  57.026  1.00  0.00           O  
ATOM   4871  H1  WAT   440      45.215  45.863  57.489  1.00  0.00           H  
ATOM   4872  H2  WAT   440      45.662  44.910  56.402  1.00  0.00           H  
ATOM   4873  O   WAT   441      71.594  64.801  33.471  1.00  0.00           O  
ATOM   4874  H1  WAT   441      70.925  64.488  34.081  1.00  0.00           H  
ATOM   4875  H2  WAT   441      71.458  64.281  32.679  1.00  0.00           H  
ATOM   4876  O   WAT   442      33.749  64.849  13.215  1.00  0.00           O  
ATOM   4877  H1  WAT   442      34.566  64.603  13.648  1.00  0.00           H  
ATOM   4878  H2  WAT   442      33.648  64.209  12.510  1.00  0.00           H  
ATOM   4879  O   WAT   443      67.839  62.943  54.769  1.00  0.00           O  
ATOM   4880  H1  WAT   443      67.681  62.299  55.458  1.00  0.00           H  
ATOM   4881  H2  WAT   443      67.100  63.549  54.832  1.00  0.00           H  
ATOM   4882  O   WAT   444      32.258  59.404  44.082  1.00  0.00           O  
ATOM   4883  H1  WAT   444      33.186  59.631  44.131  1.00  0.00           H  
ATOM   4884  H2  WAT   444      31.845  59.935  44.763  1.00  0.00           H  
ATOM   4885  O   WAT   445      19.617  65.207  78.966  1.00  0.00           O  
ATOM   4886  H1  WAT   445      19.938  66.014  78.563  1.00  0.00           H  
ATOM   4887  H2  WAT   445      19.146  64.759  78.264  1.00  0.00           H  
ATOM   4888  O   WAT   446      37.694  10.937  18.848  1.00  0.00           O  
ATOM   4889  H1  WAT   446      38.516  11.407  18.702  1.00  0.00           H  
ATOM   4890  H2  WAT   446      37.038  11.627  18.949  1.00  0.00           H  
ATOM   4891  O   WAT   447      52.529  63.452   4.183  1.00  0.00           O  
ATOM   4892  H1  WAT   447      52.433  63.329   5.127  1.00  0.00           H  
ATOM   4893  H2  WAT   447      51.651  63.306   3.831  1.00  0.00           H  
ATOM   4894  O   WAT   448      37.677  54.014  47.309  1.00  0.00           O  
ATOM   4895  H1  WAT   448      37.964  54.400  48.137  1.00  0.00           H  
ATOM   4896  H2  WAT   448      37.009  53.377  47.561  1.00  0.00           H  
ATOM   4897  O   WAT   449      21.416  68.084  26.980  1.00  0.00           O  
ATOM   4898  H1  WAT   449      21.723  67.286  27.409  1.00  0.00           H  
ATOM   4899  H2  WAT   449      20.904  68.535  27.651  1.00  0.00           H  
ATOM   4900  O   WAT   450      67.893  46.689  58.003  1.00  0.00           O  
ATOM   4901  H1  WAT   450      67.447  46.229  58.713  1.00  0.00           H  
ATOM   4902  H2  WAT   450      68.752  46.270  57.948  1.00  0.00           H  
ATOM   4903  O   WAT   451      76.354  23.864  22.347  1.00  0.00           O  
ATOM   4904  H1  WAT   451      75.453  23.570  22.480  1.00  0.00           H  
ATOM   4905  H2  WAT   451      76.275  24.801  22.167  1.00  0.00           H  
ATOM   4906  O   WAT   452      23.441  67.076   6.872  1.00  0.00           O  
ATOM   4907  H1  WAT   452      23.954  67.016   7.678  1.00  0.00           H  
ATOM   4908  H2  WAT   452      23.552  66.222   6.454  1.00  0.00           H  
ATOM   4909  O   WAT   453      71.039  30.943   0.788  1.00  0.00           O  
ATOM   4910  H1  WAT   453      70.333  30.729   0.178  1.00  0.00           H  
ATOM   4911  H2  WAT   453      70.591  31.266   1.570  1.00  0.00           H  
ATOM   4912  O   WAT   454      48.839  57.983  56.577  1.00  0.00           O  
ATOM   4913  H1  WAT   454      49.060  57.071  56.769  1.00  0.00           H  
ATOM   4914  H2  WAT   454      47.902  57.967  56.382  1.00  0.00           H  
ATOM   4915  O   WAT   455      34.197  31.915  57.401  1.00  0.00           O  
ATOM   4916  H1  WAT   455      33.634  31.954  56.628  1.00  0.00           H  
ATOM   4917  H2  WAT   455      34.631  31.065  57.339  1.00  0.00           H  
ATOM   4918  O   WAT   456      44.080  60.807  65.246  1.00  0.00           O  
ATOM   4919  H1  WAT   456      43.385  60.790  64.589  1.00  0.00           H  
ATOM   4920  H2  WAT   456      43.619  60.764  66.084  1.00  0.00           H  
ATOM   4921  O   WAT   457      15.921  22.647  29.240  1.00  0.00           O  
ATOM   4922  H1  WAT   457      15.350  23.154  28.662  1.00  0.00           H  
ATOM   4923  H2  WAT   457      16.801  22.794  28.895  1.00  0.00           H  
ATOM   4924  O   WAT   458      71.462  48.559  41.575  1.00  0.00           O  
ATOM   4925  H1  WAT   458      72.353  48.895  41.674  1.00  0.00           H  
ATOM   4926  H2  WAT   458      71.485  47.694  41.984  1.00  0.00           H  
ATOM   4927  O   WAT   459      31.328   7.651   9.818  1.00  0.00           O  
ATOM   4928  H1  WAT   459      30.837   6.840   9.950  1.00  0.00           H  
ATOM   4929  H2  WAT   459      30.952   8.264  10.450  1.00  0.00           H  
ATOM   4930  O   WAT   460      18.180  77.852  23.748  1.00  0.00           O  
ATOM   4931  H1  WAT   460      17.709  77.883  22.916  1.00  0.00           H  
ATOM   4932  H2  WAT   460      19.075  78.112  23.527  1.00  0.00           H  
ATOM   4933  O   WAT   461      74.813  52.366   9.493  1.00  0.00           O  
ATOM   4934  H1  WAT   461      74.779  53.221   9.064  1.00  0.00           H  
ATOM   4935  H2  WAT   461      74.188  52.435  10.215  1.00  0.00           H  
ATOM   4936  O   WAT   462      13.038  80.037  73.902  1.00  0.00           O
[truncated: 3,581,261 more chars]
