# Supplementary material for: Exploration of the selective binding mechanism of protein kinase Aurora A selectivity via a comprehensive molecular modeling study
Source: PeerJ. 2019 Oct 22;7:e7832. doi: 10.7717/peerj.7832 (PMC6814069; doi:10.7717/peerj.7832)
Supplement: Data S1 — The raw data are corresponding to figure order. pse and pdb format files can be opened in PyMol 1.8. cdx files can be opened in Chemdraw 16.0. csv files can be opened in Excel. [file peerj-07-7832-s004.zip › Raw-data/Figure 13/Figure 13D.pdb]

CRYST1   71.362   74.873   82.353  90.00  90.00  90.00 P 1           1
ATOM      1  N   TRP     1      45.128  13.723  45.820  1.00  0.00           N  
ATOM      2  H1  TRP     1      44.310  13.711  46.412  1.00  0.00           H  
ATOM      3  H2  TRP     1      45.793  14.444  46.062  1.00  0.00           H  
ATOM      4  H3  TRP     1      45.644  12.866  45.957  1.00  0.00           H  
ATOM      5  CA  TRP     1      44.660  13.787  44.387  1.00  0.00           C  
ATOM      6  HA  TRP     1      44.041  12.913  44.181  1.00  0.00           H  
ATOM      7  CB  TRP     1      43.981  15.132  44.088  1.00  0.00           C  
ATOM      8  HB2 TRP     1      44.649  15.935  44.400  1.00  0.00           H  
ATOM      9  HB3 TRP     1      43.821  15.303  43.024  1.00  0.00           H  
ATOM     10  CG  TRP     1      42.658  15.345  44.753  1.00  0.00           C  
ATOM     11  CD1 TRP     1      42.310  15.917  45.940  1.00  0.00           C  
ATOM     12  HD1 TRP     1      43.025  16.242  46.681  1.00  0.00           H  
ATOM     13  NE1 TRP     1      40.956  15.888  46.148  1.00  0.00           N  
ATOM     14  HE1 TRP     1      40.521  16.224  46.996  1.00  0.00           H  
ATOM     15  CE2 TRP     1      40.369  15.432  45.012  1.00  0.00           C  
ATOM     16  CZ2 TRP     1      39.064  15.192  44.694  1.00  0.00           C  
ATOM     17  HZ2 TRP     1      38.285  15.485  45.382  1.00  0.00           H  
ATOM     18  CH2 TRP     1      38.697  14.616  43.432  1.00  0.00           C  
ATOM     19  HH2 TRP     1      37.661  14.407  43.211  1.00  0.00           H  
ATOM     20  CZ3 TRP     1      39.680  14.285  42.545  1.00  0.00           C  
ATOM     21  HZ3 TRP     1      39.407  13.864  41.588  1.00  0.00           H  
ATOM     22  CE3 TRP     1      41.012  14.538  42.876  1.00  0.00           C  
ATOM     23  HE3 TRP     1      41.727  14.438  42.073  1.00  0.00           H  
ATOM     24  CD2 TRP     1      41.392  15.066  44.138  1.00  0.00           C  
ATOM     25  C   TRP     1      45.854  13.674  43.383  1.00  0.00           C  
ATOM     26  O   TRP     1      46.936  14.166  43.653  1.00  0.00           O  
ATOM     27  N   ALA     2      45.642  13.042  42.273  1.00  0.00           N  
ATOM     28  H   ALA     2      44.770  12.535  42.215  1.00  0.00           H  
ATOM     29  CA  ALA     2      46.428  12.828  41.050  1.00  0.00           C  
ATOM     30  HA  ALA     2      47.308  13.471  41.081  1.00  0.00           H  
ATOM     31  CB  ALA     2      47.049  11.409  41.113  1.00  0.00           C  
ATOM     32  HB1 ALA     2      46.208  10.734  40.957  1.00  0.00           H  
ATOM     33  HB2 ALA     2      47.669  11.287  40.225  1.00  0.00           H  
ATOM     34  HB3 ALA     2      47.616  11.249  42.031  1.00  0.00           H  
ATOM     35  C   ALA     2      45.675  12.982  39.711  1.00  0.00           C  
ATOM     36  O   ALA     2      44.451  12.885  39.555  1.00  0.00           O  
ATOM     37  N   LEU     3      46.541  13.085  38.597  1.00  0.00           N  
ATOM     38  H   LEU     3      47.535  13.205  38.735  1.00  0.00           H  
ATOM     39  CA  LEU     3      46.085  13.083  37.150  1.00  0.00           C  
ATOM     40  HA  LEU     3      45.443  13.952  37.004  1.00  0.00           H  
ATOM     41  CB  LEU     3      47.372  13.220  36.242  1.00  0.00           C  
ATOM     42  HB2 LEU     3      48.081  12.566  36.750  1.00  0.00           H  
ATOM     43  HB3 LEU     3      47.110  12.909  35.231  1.00  0.00           H  
ATOM     44  CG  LEU     3      47.997  14.616  36.146  1.00  0.00           C  
ATOM     45  HG  LEU     3      48.224  14.839  37.189  1.00  0.00           H  
ATOM     46  CD1 LEU     3      49.325  14.546  35.342  1.00  0.00           C  
ATOM     47 HD11 LEU     3      49.979  13.860  35.881  1.00  0.00           H  
ATOM     48 HD12 LEU     3      49.251  14.213  34.306  1.00  0.00           H  
ATOM     49 HD13 LEU     3      49.935  15.449  35.356  1.00  0.00           H  
ATOM     50  CD2 LEU     3      47.059  15.654  35.405  1.00  0.00           C  
ATOM     51 HD21 LEU     3      46.841  15.293  34.400  1.00  0.00           H  
ATOM     52 HD22 LEU     3      46.136  15.650  35.985  1.00  0.00           H  
ATOM     53 HD23 LEU     3      47.471  16.663  35.440  1.00  0.00           H  
ATOM     54  C   LEU     3      45.153  11.880  36.718  1.00  0.00           C  
ATOM     55  O   LEU     3      44.379  11.972  35.773  1.00  0.00           O  
ATOM     56  N   GLU     4      45.207  10.839  37.461  1.00  0.00           N  
ATOM     57  H   GLU     4      45.827  10.934  38.253  1.00  0.00           H  
ATOM     58  CA  GLU     4      44.335   9.613  37.344  1.00  0.00           C  
ATOM     59  HA  GLU     4      44.213   9.312  36.304  1.00  0.00           H  
ATOM     60  CB  GLU     4      45.123   8.575  38.053  1.00  0.00           C  
ATOM     61  HB2 GLU     4      45.128   8.794  39.121  1.00  0.00           H  
ATOM     62  HB3 GLU     4      44.479   7.699  37.969  1.00  0.00           H  
ATOM     63  CG  GLU     4      46.507   8.270  37.513  1.00  0.00           C  
ATOM     64  HG2 GLU     4      47.142   9.137  37.697  1.00  0.00           H  
ATOM     65  HG3 GLU     4      46.875   7.457  38.139  1.00  0.00           H  
ATOM     66  CD  GLU     4      46.589   7.722  36.044  1.00  0.00           C  
ATOM     67  OE1 GLU     4      47.497   7.990  35.272  1.00  0.00           O  
ATOM     68  OE2 GLU     4      45.647   6.963  35.667  1.00  0.00           O  
ATOM     69  C   GLU     4      42.941   9.707  38.074  1.00  0.00           C  
ATOM     70  O   GLU     4      42.140   8.774  38.057  1.00  0.00           O  
ATOM     71  N   ASP     5      42.637  10.806  38.754  1.00  0.00           N  
ATOM     72  H   ASP     5      43.245  11.610  38.693  1.00  0.00           H  
ATOM     73  CA  ASP     5      41.476  10.965  39.641  1.00  0.00           C  
ATOM     74  HA  ASP     5      41.092   9.949  39.729  1.00  0.00           H  
ATOM     75  CB  ASP     5      41.865  11.515  41.039  1.00  0.00           C  
ATOM     76  HB2 ASP     5      42.110  12.576  41.014  1.00  0.00           H  
ATOM     77  HB3 ASP     5      40.903  11.549  41.551  1.00  0.00           H  
ATOM     78  CG  ASP     5      42.888  10.809  41.855  1.00  0.00           C  
ATOM     79  OD1 ASP     5      43.020   9.535  41.715  1.00  0.00           O  
ATOM     80  OD2 ASP     5      43.481  11.421  42.783  1.00  0.00           O  
ATOM     81  C   ASP     5      40.359  11.810  39.112  1.00  0.00           C  
ATOM     82  O   ASP     5      39.273  11.883  39.729  1.00  0.00           O  
ATOM     83  N   PHE     6      40.572  12.446  37.955  1.00  0.00           N  
ATOM     84  H   PHE     6      41.461  12.366  37.484  1.00  0.00           H  
ATOM     85  CA  PHE     6      39.592  13.283  37.311  1.00  0.00           C  
ATOM     86  HA  PHE     6      38.611  12.874  37.551  1.00  0.00           H  
ATOM     87  CB  PHE     6      39.731  14.722  37.707  1.00  0.00           C  
ATOM     88  HB2 PHE     6      38.937  15.410  37.417  1.00  0.00           H  
ATOM     89  HB3 PHE     6      39.742  14.768  38.796  1.00  0.00           H  
ATOM     90  CG  PHE     6      41.046  15.434  37.361  1.00  0.00           C  
ATOM     91  CD1 PHE     6      42.022  15.449  38.349  1.00  0.00           C  
ATOM     92  HD1 PHE     6      41.815  15.017  39.317  1.00  0.00           H  
ATOM     93  CE1 PHE     6      43.228  16.130  38.193  1.00  0.00           C  
ATOM     94  HE1 PHE     6      43.885  16.220  39.045  1.00  0.00           H  
ATOM     95  CZ  PHE     6      43.571  16.687  36.938  1.00  0.00           C  
ATOM     96  HZ  PHE     6      44.594  16.997  36.783  1.00  0.00           H  
ATOM     97  CE2 PHE     6      42.704  16.529  35.919  1.00  0.00           C  
ATOM     98  HE2 PHE     6      42.996  16.944  34.966  1.00  0.00           H  
ATOM     99  CD2 PHE     6      41.411  15.934  36.075  1.00  0.00           C  
ATOM    100  HD2 PHE     6      40.664  15.828  35.302  1.00  0.00           H  
ATOM    101  C   PHE     6      39.673  13.183  35.791  1.00  0.00           C  
ATOM    102  O   PHE     6      40.634  12.709  35.260  1.00  0.00           O  
ATOM    103  N   GLU     7      38.658  13.716  35.090  1.00  0.00           N  
ATOM    104  H   GLU     7      37.851  14.084  35.574  1.00  0.00           H  
ATOM    105  CA  GLU     7      38.666  13.748  33.629  1.00  0.00           C  
ATOM    106  HA  GLU     7      39.585  13.332  33.217  1.00  0.00           H  
ATOM    107  CB  GLU     7      37.444  13.071  32.983  1.00  0.00           C  
ATOM    108  HB2 GLU     7      36.487  13.562  33.159  1.00  0.00           H  
ATOM    109  HB3 GLU     7      37.442  13.207  31.902  1.00  0.00           H  
ATOM    110  CG  GLU     7      37.417  11.588  33.245  1.00  0.00           C  
ATOM    111  HG2 GLU     7      38.150  11.001  32.692  1.00  0.00           H  
ATOM    112  HG3 GLU     7      37.574  11.388  34.305  1.00  0.00           H  
ATOM    113  CD  GLU     7      36.130  10.922  32.763  1.00  0.00           C  
ATOM    114  OE1 GLU     7      35.534  11.447  31.814  1.00  0.00           O  
ATOM    115  OE2 GLU     7      35.681   9.858  33.296  1.00  0.00           O  
ATOM    116  C   GLU     7      38.647  15.214  33.091  1.00  0.00           C  
ATOM    117  O   GLU     7      38.086  16.082  33.777  1.00  0.00           O  
ATOM    118  N   ILE     8      39.282  15.500  31.981  1.00  0.00           N  
ATOM    119  H   ILE     8      39.515  14.708  31.399  1.00  0.00           H  
ATOM    120  CA  ILE     8      39.416  16.882  31.523  1.00  0.00           C  
ATOM    121  HA  ILE     8      39.145  17.511  32.371  1.00  0.00           H  
ATOM    122  CB  ILE     8      40.845  17.252  31.280  1.00  0.00           C  
ATOM    123  HB  ILE     8      41.488  16.843  32.058  1.00  0.00           H  
ATOM    124  CG2 ILE     8      41.579  16.617  30.035  1.00  0.00           C  
ATOM    125 HG21 ILE     8      41.043  16.870  29.120  1.00  0.00           H  
ATOM    126 HG22 ILE     8      42.621  16.936  30.001  1.00  0.00           H  
ATOM    127 HG23 ILE     8      41.633  15.529  30.061  1.00  0.00           H  
ATOM    128  CG1 ILE     8      40.989  18.794  31.379  1.00  0.00           C  
ATOM    129 HG12 ILE     8      40.697  19.225  30.421  1.00  0.00           H  
ATOM    130 HG13 ILE     8      40.425  19.158  32.237  1.00  0.00           H  
ATOM    131  CD1 ILE     8      42.489  19.233  31.633  1.00  0.00           C  
ATOM    132 HD11 ILE     8      42.954  18.655  32.431  1.00  0.00           H  
ATOM    133 HD12 ILE     8      43.166  19.035  30.802  1.00  0.00           H  
ATOM    134 HD13 ILE     8      42.521  20.291  31.894  1.00  0.00           H  
ATOM    135  C   ILE     8      38.504  17.166  30.305  1.00  0.00           C  
ATOM    136  O   ILE     8      38.235  16.224  29.587  1.00  0.00           O  
ATOM    137  N   GLY     9      38.067  18.419  30.155  1.00  0.00           N  
ATOM    138  H   GLY     9      38.430  18.978  30.914  1.00  0.00           H  
ATOM    139  CA  GLY     9      37.173  18.834  29.082  1.00  0.00           C  
ATOM    140  HA2 GLY     9      37.060  18.174  28.222  1.00  0.00           H  
ATOM    141  HA3 GLY     9      36.152  18.810  29.465  1.00  0.00           H  
ATOM    142  C   GLY     9      37.513  20.268  28.589  1.00  0.00           C  
ATOM    143  O   GLY     9      38.717  20.624  28.423  1.00  0.00           O  
ATOM    144  N   ARG    10      36.430  21.050  28.352  1.00  0.00           N  
ATOM    145  H   ARG    10      35.577  20.595  28.646  1.00  0.00           H  
ATOM    146  CA  ARG    10      36.427  22.379  27.646  1.00  0.00           C  
ATOM    147  HA  ARG    10      37.043  22.148  26.777  1.00  0.00           H  
ATOM    148  CB  ARG    10      35.049  22.762  27.150  1.00  0.00           C  
ATOM    149  HB2 ARG    10      35.122  23.600  26.455  1.00  0.00           H  
ATOM    150  HB3 ARG    10      34.643  21.880  26.655  1.00  0.00           H  
ATOM    151  CG  ARG    10      33.959  23.090  28.224  1.00  0.00           C  
ATOM    152  HG2 ARG    10      33.830  22.359  29.022  1.00  0.00           H  
ATOM    153  HG3 ARG    10      34.179  24.077  28.631  1.00  0.00           H  
ATOM    154  CD  ARG    10      32.618  23.221  27.512  1.00  0.00           C  
ATOM    155  HD2 ARG    10      32.599  24.147  26.937  1.00  0.00           H  
ATOM    156  HD3 ARG    10      32.537  22.367  26.838  1.00  0.00           H  
ATOM    157  NE  ARG    10      31.596  23.192  28.494  1.00  0.00           N  
ATOM    158  HE  ARG    10      31.187  22.279  28.633  1.00  0.00           H  
ATOM    159  CZ  ARG    10      31.059  24.216  29.155  1.00  0.00           C  
ATOM    160  NH1 ARG    10      31.469  25.451  29.132  1.00  0.00           N  
ATOM    161 HH11 ARG    10      32.205  25.645  28.468  1.00  0.00           H  
ATOM    162 HH12 ARG    10      31.108  26.129  29.787  1.00  0.00           H  
ATOM    163  NH2 ARG    10      30.139  23.931  30.027  1.00  0.00           N  
ATOM    164 HH21 ARG    10      29.752  22.998  30.060  1.00  0.00           H  
ATOM    165 HH22 ARG    10      29.945  24.616  30.743  1.00  0.00           H  
ATOM    166  C   ARG    10      37.140  23.430  28.443  1.00  0.00           C  
ATOM    167  O   ARG    10      36.968  23.434  29.666  1.00  0.00           O  
ATOM    168  N   PRO    11      38.016  24.286  27.820  1.00  0.00           N  
ATOM    169  CD  PRO    11      38.080  24.637  26.430  1.00  0.00           C  
ATOM    170  HD2 PRO    11      37.071  24.938  26.150  1.00  0.00           H  
ATOM    171  HD3 PRO    11      38.395  23.804  25.801  1.00  0.00           H  
ATOM    172  CG  PRO    11      38.980  25.802  26.269  1.00  0.00           C  
ATOM    173  HG2 PRO    11      38.337  26.617  25.938  1.00  0.00           H  
ATOM    174  HG3 PRO    11      39.694  25.594  25.472  1.00  0.00           H  
ATOM    175  CB  PRO    11      39.631  26.038  27.679  1.00  0.00           C  
ATOM    176  HB2 PRO    11      39.595  27.128  27.686  1.00  0.00           H  
ATOM    177  HB3 PRO    11      40.601  25.556  27.801  1.00  0.00           H  
ATOM    178  CA  PRO    11      38.636  25.342  28.557  1.00  0.00           C  
ATOM    179  HA  PRO    11      39.255  25.013  29.391  1.00  0.00           H  
ATOM    180  C   PRO    11      37.492  26.314  29.047  1.00  0.00           C  
ATOM    181  O   PRO    11      36.545  26.629  28.271  1.00  0.00           O  
ATOM    182  N   LEU    12      37.550  26.789  30.279  1.00  0.00           N  
ATOM    183  H   LEU    12      38.184  26.360  30.938  1.00  0.00           H  
ATOM    184  CA  LEU    12      36.707  27.887  30.775  1.00  0.00           C  
ATOM    185  HA  LEU    12      35.812  27.987  30.161  1.00  0.00           H  
ATOM    186  CB  LEU    12      36.276  27.721  32.221  1.00  0.00           C  
ATOM    187  HB2 LEU    12      37.126  27.768  32.903  1.00  0.00           H  
ATOM    188  HB3 LEU    12      35.719  28.580  32.593  1.00  0.00           H  
ATOM    189  CG  LEU    12      35.409  26.507  32.556  1.00  0.00           C  
ATOM    190  HG  LEU    12      35.947  25.559  32.532  1.00  0.00           H  
ATOM    191  CD1 LEU    12      34.890  26.697  33.965  1.00  0.00           C  
ATOM    192 HD11 LEU    12      34.526  25.764  34.395  1.00  0.00           H  
ATOM    193 HD12 LEU    12      35.687  26.910  34.677  1.00  0.00           H  
ATOM    194 HD13 LEU    12      34.191  27.527  34.065  1.00  0.00           H  
ATOM    195  CD2 LEU    12      34.162  26.328  31.666  1.00  0.00           C  
ATOM    196 HD21 LEU    12      33.490  25.608  32.132  1.00  0.00           H  
ATOM    197 HD22 LEU    12      33.665  27.240  31.336  1.00  0.00           H  
ATOM    198 HD23 LEU    12      34.578  25.901  30.753  1.00  0.00           H  
ATOM    199  C   LEU    12      37.324  29.255  30.523  1.00  0.00           C  
ATOM    200  O   LEU    12      36.625  30.099  30.052  1.00  0.00           O  
ATOM    201  N   GLY    13      38.597  29.518  30.828  1.00  0.00           N  
ATOM    202  H   GLY    13      39.223  28.790  31.142  1.00  0.00           H  
ATOM    203  CA  GLY    13      39.271  30.786  30.628  1.00  0.00           C  
ATOM    204  HA2 GLY    13      39.201  31.054  29.574  1.00  0.00           H  
ATOM    205  HA3 GLY    13      38.590  31.470  31.135  1.00  0.00           H  
ATOM    206  C   GLY    13      40.706  30.928  31.111  1.00  0.00           C  
ATOM    207  O   GLY    13      41.304  29.940  31.458  1.00  0.00           O  
ATOM    208  N   LYS    14      41.253  32.111  31.096  1.00  0.00           N  
ATOM    209  H   LYS    14      40.621  32.870  30.887  1.00  0.00           H  
ATOM    210  CA  LYS    14      42.705  32.327  31.258  1.00  0.00           C  
ATOM    211  HA  LYS    14      43.207  31.372  31.419  1.00  0.00           H  
ATOM    212  CB  LYS    14      43.299  33.070  30.079  1.00  0.00           C  
ATOM    213  HB2 LYS    14      43.387  32.355  29.262  1.00  0.00           H  
ATOM    214  HB3 LYS    14      42.787  33.970  29.738  1.00  0.00           H  
ATOM    215  CG  LYS    14      44.799  33.449  30.255  1.00  0.00           C  
ATOM    216  HG2 LYS    14      44.963  34.226  31.002  1.00  0.00           H  
ATOM    217  HG3 LYS    14      45.223  32.499  30.581  1.00  0.00           H  
ATOM    218  CD  LYS    14      45.631  33.800  29.019  1.00  0.00           C  
ATOM    219  HD2 LYS    14      46.670  34.091  29.173  1.00  0.00           H  
ATOM    220  HD3 LYS    14      45.492  33.037  28.253  1.00  0.00           H  
ATOM    221  CE  LYS    14      45.112  35.154  28.553  1.00  0.00           C  
ATOM    222  HE2 LYS    14      44.087  35.219  28.919  1.00  0.00           H  
ATOM    223  HE3 LYS    14      45.788  35.882  29.001  1.00  0.00           H  
ATOM    224  NZ  LYS    14      45.247  35.470  27.173  1.00  0.00           N  
ATOM    225  HZ1 LYS    14      46.211  35.622  26.911  1.00  0.00           H  
ATOM    226  HZ2 LYS    14      44.795  34.801  26.567  1.00  0.00           H  
ATOM    227  HZ3 LYS    14      44.786  36.336  26.933  1.00  0.00           H  
ATOM    228  C   LYS    14      42.987  33.187  32.475  1.00  0.00           C  
ATOM    229  O   LYS    14      42.612  34.370  32.623  1.00  0.00           O  
ATOM    230  N   GLY    15      43.694  32.628  33.460  1.00  0.00           N  
ATOM    231  H   GLY    15      44.021  31.687  33.298  1.00  0.00           H  
ATOM    232  CA  GLY    15      44.121  33.382  34.651  1.00  0.00           C  
ATOM    233  HA2 GLY    15      43.329  34.084  34.913  1.00  0.00           H  
ATOM    234  HA3 GLY    15      44.222  32.772  35.549  1.00  0.00           H  
ATOM    235  C   GLY    15      45.528  34.074  34.381  1.00  0.00           C  
ATOM    236  O   GLY    15      45.866  34.546  33.278  1.00  0.00           O  
ATOM    237  N   LYS    16      46.243  34.267  35.523  1.00  0.00           N  
ATOM    238  H   LYS    16      45.889  34.026  36.438  1.00  0.00           H  
ATOM    239  CA  LYS    16      47.555  34.936  35.568  1.00  0.00           C  
ATOM    240  HA  LYS    16      47.550  35.783  34.883  1.00  0.00           H  
ATOM    241  CB  LYS    16      47.624  35.491  37.029  1.00  0.00           C  
ATOM    242  HB2 LYS    16      46.736  36.119  37.099  1.00  0.00           H  
ATOM    243  HB3 LYS    16      47.526  34.653  37.719  1.00  0.00           H  
ATOM    244  CG  LYS    16      48.892  36.283  37.450  1.00  0.00           C  
ATOM    245  HG2 LYS    16      48.974  36.181  38.532  1.00  0.00           H  
ATOM    246  HG3 LYS    16      49.764  35.716  37.123  1.00  0.00           H  
ATOM    247  CD  LYS    16      48.847  37.712  36.918  1.00  0.00           C  
ATOM    248  HD2 LYS    16      48.744  37.601  35.838  1.00  0.00           H  
ATOM    249  HD3 LYS    16      48.013  38.191  37.431  1.00  0.00           H  
ATOM    250  CE  LYS    16      50.193  38.393  37.312  1.00  0.00           C  
ATOM    251  HE2 LYS    16      50.504  37.964  38.264  1.00  0.00           H  
ATOM    252  HE3 LYS    16      50.975  38.203  36.577  1.00  0.00           H  
ATOM    253  NZ  LYS    16      49.859  39.799  37.562  1.00  0.00           N  
ATOM    254  HZ1 LYS    16      50.616  40.223  38.081  1.00  0.00           H  
ATOM    255  HZ2 LYS    16      49.524  40.253  36.725  1.00  0.00           H  
ATOM    256  HZ3 LYS    16      49.114  39.842  38.243  1.00  0.00           H  
ATOM    257  C   LYS    16      48.790  34.061  35.296  1.00  0.00           C  
ATOM    258  O   LYS    16      49.774  34.518  34.724  1.00  0.00           O  
ATOM    259  N   PHE    17      48.711  32.802  35.767  1.00  0.00           N  
ATOM    260  H   PHE    17      47.987  32.643  36.453  1.00  0.00           H  
ATOM    261  CA  PHE    17      49.733  31.772  35.713  1.00  0.00           C  
ATOM    262  HA  PHE    17      50.565  32.234  35.182  1.00  0.00           H  
ATOM    263  CB  PHE    17      50.110  31.474  37.193  1.00  0.00           C  
ATOM    264  HB2 PHE    17      49.126  31.207  37.579  1.00  0.00           H  
ATOM    265  HB3 PHE    17      50.708  30.576  37.350  1.00  0.00           H  
ATOM    266  CG  PHE    17      50.819  32.710  37.832  1.00  0.00           C  
ATOM    267  CD1 PHE    17      50.366  33.176  39.095  1.00  0.00           C  
ATOM    268  HD1 PHE    17      49.592  32.613  39.595  1.00  0.00           H  
ATOM    269  CE1 PHE    17      50.885  34.322  39.712  1.00  0.00           C  
ATOM    270  HE1 PHE    17      50.513  34.695  40.655  1.00  0.00           H  
ATOM    271  CZ  PHE    17      51.902  34.986  39.075  1.00  0.00           C  
ATOM    272  HZ  PHE    17      52.307  35.899  39.486  1.00  0.00           H  
ATOM    273  CE2 PHE    17      52.527  34.408  37.930  1.00  0.00           C  
ATOM    274  HE2 PHE    17      53.433  34.838  37.529  1.00  0.00           H  
ATOM    275  CD2 PHE    17      51.971  33.299  37.269  1.00  0.00           C  
ATOM    276  HD2 PHE    17      52.313  32.875  36.337  1.00  0.00           H  
ATOM    277  C   PHE    17      49.432  30.531  34.894  1.00  0.00           C  
ATOM    278  O   PHE    17      50.199  29.638  34.966  1.00  0.00           O  
ATOM    279  N   GLY    18      48.245  30.433  34.271  1.00  0.00           N  
ATOM    280  H   GLY    18      47.563  31.177  34.253  1.00  0.00           H  
ATOM    281  CA  GLY    18      47.681  29.268  33.620  1.00  0.00           C  
ATOM    282  HA2 GLY    18      48.324  29.136  32.750  1.00  0.00           H  
ATOM    283  HA3 GLY    18      47.873  28.414  34.271  1.00  0.00           H  
ATOM    284  C   GLY    18      46.260  29.479  33.211  1.00  0.00           C  
ATOM    285  O   GLY    18      45.649  30.510  33.470  1.00  0.00           O  
ATOM    286  N   ASN    19      45.720  28.398  32.578  1.00  0.00           N  
ATOM    287  H   ASN    19      46.292  27.593  32.365  1.00  0.00           H  
ATOM    288  CA  ASN    19      44.264  28.433  32.412  1.00  0.00           C  
ATOM    289  HA  ASN    19      43.873  29.440  32.557  1.00  0.00           H  
ATOM    290  CB  ASN    19      43.974  28.027  30.903  1.00  0.00           C  
ATOM    291  HB2 ASN    19      44.231  26.973  30.797  1.00  0.00           H  
ATOM    292  HB3 ASN    19      42.909  28.059  30.676  1.00  0.00           H  
ATOM    293  CG  ASN    19      44.862  28.816  29.903  1.00  0.00           C  
ATOM    294  OD1 ASN    19      44.758  30.006  29.637  1.00  0.00           O  
ATOM    295  ND2 ASN    19      45.659  28.150  29.166  1.00  0.00           N  
ATOM    296 HD21 ASN    19      46.268  28.799  28.689  1.00  0.00           H  
ATOM    297 HD22 ASN    19      45.892  27.189  29.373  1.00  0.00           H  
ATOM    298  C   ASN    19      43.456  27.623  33.347  1.00  0.00           C  
ATOM    299  O   ASN    19      43.911  26.859  34.177  1.00  0.00           O  
ATOM    300  N   VAL    20      42.075  27.596  33.196  1.00  0.00           N  
ATOM    301  H   VAL    20      41.718  28.151  32.431  1.00  0.00           H  
ATOM    302  CA  VAL    20      41.027  26.871  33.961  1.00  0.00           C  
ATOM    303  HA  VAL    20      41.430  26.040  34.540  1.00  0.00           H  
ATOM    304  CB  VAL    20      40.404  27.723  35.072  1.00  0.00           C  
ATOM    305  HB  VAL    20      41.167  28.030  35.787  1.00  0.00           H  
ATOM    306  CG1 VAL    20      39.662  28.985  34.496  1.00  0.00           C  
ATOM    307 HG11 VAL    20      39.001  28.708  33.674  1.00  0.00           H  
ATOM    308 HG12 VAL    20      39.165  29.450  35.347  1.00  0.00           H  
ATOM    309 HG13 VAL    20      40.338  29.715  34.049  1.00  0.00           H  
ATOM    310  CG2 VAL    20      39.247  27.084  35.844  1.00  0.00           C  
ATOM    311 HG21 VAL    20      38.328  26.949  35.273  1.00  0.00           H  
ATOM    312 HG22 VAL    20      39.579  26.095  36.160  1.00  0.00           H  
ATOM    313 HG23 VAL    20      39.011  27.555  36.798  1.00  0.00           H  
ATOM    314  C   VAL    20      40.000  26.149  33.037  1.00  0.00           C  
ATOM    315  O   VAL    20      39.573  26.765  32.061  1.00  0.00           O  
ATOM    316  N   TYR    21      39.637  24.919  33.431  1.00  0.00           N  
ATOM    317  H   TYR    21      40.037  24.621  34.310  1.00  0.00           H  
ATOM    318  CA  TYR    21      39.024  23.944  32.524  1.00  0.00           C  
ATOM    319  HA  TYR    21      38.439  24.369  31.709  1.00  0.00           H  
ATOM    320  CB  TYR    21      40.032  22.804  32.092  1.00  0.00           C  
ATOM    321  HB2 TYR    21      40.305  22.124  32.899  1.00  0.00           H  
ATOM    322  HB3 TYR    21      39.475  22.128  31.444  1.00  0.00           H  
ATOM    323  CG  TYR    21      41.276  23.210  31.401  1.00  0.00           C  
ATOM    324  CD1 TYR    21      42.359  23.772  32.119  1.00  0.00           C  
ATOM    325  HD1 TYR    21      42.230  23.917  33.181  1.00  0.00           H  
ATOM    326  CE1 TYR    21      43.540  24.177  31.456  1.00  0.00           C  
ATOM    327  HE1 TYR    21      44.381  24.591  31.992  1.00  0.00           H  
ATOM    328  CZ  TYR    21      43.585  24.187  30.023  1.00  0.00           C  
ATOM    329  OH  TYR    21      44.566  24.746  29.301  1.00  0.00           O  
ATOM    330  HH  TYR    21      44.296  24.909  28.394  1.00  0.00           H  
ATOM    331  CE2 TYR    21      42.464  23.694  29.348  1.00  0.00           C  
ATOM    332  HE2 TYR    21      42.414  23.590  28.274  1.00  0.00           H  
ATOM    333  CD2 TYR    21      41.337  23.160  29.989  1.00  0.00           C  
ATOM    334  HD2 TYR    21      40.509  22.726  29.447  1.00  0.00           H  
ATOM    335  C   TYR    21      37.893  23.265  33.283  1.00  0.00           C  
ATOM    336  O   TYR    21      37.918  23.109  34.496  1.00  0.00           O  
ATOM    337  N   LEU    22      36.897  22.704  32.580  1.00  0.00           N  
ATOM    338  H   LEU    22      36.865  22.809  31.576  1.00  0.00           H  
ATOM    339  CA  LEU    22      35.824  21.843  33.061  1.00  0.00           C  
ATOM    340  HA  LEU    22      35.528  22.250  34.028  1.00  0.00           H  
ATOM    341  CB  LEU    22      34.568  21.975  32.141  1.00  0.00           C  
ATOM    342  HB2 LEU    22      34.301  23.031  32.193  1.00  0.00           H  
ATOM    343  HB3 LEU    22      34.811  21.720  31.110  1.00  0.00           H  
ATOM    344  CG  LEU    22      33.420  21.088  32.522  1.00  0.00           C  
ATOM    345  HG  LEU    22      33.638  20.020  32.498  1.00  0.00           H  
ATOM    346  CD1 LEU    22      32.796  21.322  33.848  1.00  0.00           C  
ATOM    347 HD11 LEU    22      33.497  21.114  34.656  1.00  0.00           H  
ATOM    348 HD12 LEU    22      32.584  22.391  33.833  1.00  0.00           H  
ATOM    349 HD13 LEU    22      31.886  20.731  33.948  1.00  0.00           H  
ATOM    350  CD2 LEU    22      32.362  21.296  31.408  1.00  0.00           C  
ATOM    351 HD21 LEU    22      32.090  22.348  31.492  1.00  0.00           H  
ATOM    352 HD22 LEU    22      32.685  20.995  30.412  1.00  0.00           H  
ATOM    353 HD23 LEU    22      31.495  20.642  31.498  1.00  0.00           H  
ATOM    354  C   LEU    22      36.370  20.389  33.374  1.00  0.00           C  
ATOM    355  O   LEU    22      37.300  19.956  32.637  1.00  0.00           O  
ATOM    356  N   ALA    23      35.781  19.683  34.283  1.00  0.00           N  
ATOM    357  H   ALA    23      35.134  20.182  34.877  1.00  0.00           H  
ATOM    358  CA  ALA    23      36.248  18.319  34.744  1.00  0.00           C  
ATOM    359  HA  ALA    23      36.540  17.734  33.872  1.00  0.00           H  
ATOM    360  CB  ALA    23      37.355  18.622  35.706  1.00  0.00           C  
ATOM    361  HB1 ALA    23      37.745  17.715  36.169  1.00  0.00           H  
ATOM    362  HB2 ALA    23      38.151  19.079  35.118  1.00  0.00           H  
ATOM    363  HB3 ALA    23      36.999  19.237  36.532  1.00  0.00           H  
ATOM    364  C   ALA    23      35.081  17.495  35.341  1.00  0.00           C  
ATOM    365  O   ALA    23      33.915  17.903  35.229  1.00  0.00           O  
ATOM    366  N   ARG    24      35.384  16.305  35.895  1.00  0.00           N  
ATOM    367  H   ARG    24      36.352  16.121  35.673  1.00  0.00           H  
ATOM    368  CA  ARG    24      34.445  15.391  36.612  1.00  0.00           C  
ATOM    369  HA  ARG    24      33.954  15.869  37.459  1.00  0.00           H  
ATOM    370  CB  ARG    24      33.305  14.783  35.733  1.00  0.00           C  
ATOM    371  HB2 ARG    24      32.745  14.044  36.306  1.00  0.00           H  
ATOM    372  HB3 ARG    24      32.593  15.536  35.393  1.00  0.00           H  
ATOM    373  CG  ARG    24      33.660  14.000  34.424  1.00  0.00           C  
ATOM    374  HG2 ARG    24      34.251  14.603  33.735  1.00  0.00           H  
ATOM    375  HG3 ARG    24      34.339  13.195  34.704  1.00  0.00           H  
ATOM    376  CD  ARG    24      32.508  13.317  33.733  1.00  0.00           C  
ATOM    377  HD2 ARG    24      32.188  12.630  34.516  1.00  0.00           H  
ATOM    378  HD3 ARG    24      31.668  14.008  33.667  1.00  0.00           H  
ATOM    379  NE  ARG    24      32.903  12.516  32.512  1.00  0.00           N  
ATOM    380  HE  ARG    24      33.739  11.964  32.644  1.00  0.00           H  
ATOM    381  CZ  ARG    24      32.267  12.473  31.301  1.00  0.00           C  
ATOM    382  NH1 ARG    24      31.075  12.894  31.134  1.00  0.00           N  
ATOM    383 HH11 ARG    24      30.573  13.252  31.933  1.00  0.00           H  
ATOM    384 HH12 ARG    24      30.620  12.783  30.239  1.00  0.00           H  
ATOM    385  NH2 ARG    24      32.892  11.965  30.340  1.00  0.00           N  
ATOM    386 HH21 ARG    24      33.815  11.610  30.543  1.00  0.00           H  
ATOM    387 HH22 ARG    24      32.449  11.941  29.433  1.00  0.00           H  
ATOM    388  C   ARG    24      35.315  14.262  37.245  1.00  0.00           C  
ATOM    389  O   ARG    24      36.263  13.733  36.666  1.00  0.00           O  
ATOM    390  N   GLU    25      34.974  13.894  38.484  1.00  0.00           N  
ATOM    391  H   GLU    25      34.239  14.404  38.953  1.00  0.00           H  
ATOM    392  CA  GLU    25      35.704  12.898  39.301  1.00  0.00           C  
ATOM    393  HA  GLU    25      36.791  12.977  39.332  1.00  0.00           H  
ATOM    394  CB  GLU    25      35.188  13.003  40.783  1.00  0.00           C  
ATOM    395  HB2 GLU    25      35.114  14.052  41.071  1.00  0.00           H  
ATOM    396  HB3 GLU    25      34.162  12.650  40.884  1.00  0.00           H  
ATOM    397  CG  GLU    25      35.961  12.214  41.784  1.00  0.00           C  
ATOM    398  HG2 GLU    25      36.995  12.309  41.453  1.00  0.00           H  
ATOM    399  HG3 GLU    25      35.954  12.630  42.792  1.00  0.00           H  
ATOM    400  CD  GLU    25      35.564  10.711  41.839  1.00  0.00           C  
ATOM    401  OE1 GLU    25      34.400  10.509  42.372  1.00  0.00           O  
ATOM    402  OE2 GLU    25      36.263   9.813  41.308  1.00  0.00           O  
ATOM    403  C   GLU    25      35.412  11.458  38.772  1.00  0.00           C  
ATOM    404  O   GLU    25      34.257  11.068  38.584  1.00  0.00           O  
ATOM    405  N   LYS    26      36.436  10.657  38.403  1.00  0.00           N  
ATOM    406  H   LYS    26      37.328  10.955  38.772  1.00  0.00           H  
ATOM    407  CA  LYS    26      36.403   9.410  37.657  1.00  0.00           C  
ATOM    408  HA  LYS    26      36.119   9.557  36.615  1.00  0.00           H  
ATOM    409  CB  LYS    26      37.822   8.886  37.682  1.00  0.00           C  
ATOM    410  HB2 LYS    26      38.513   9.602  37.238  1.00  0.00           H  
ATOM    411  HB3 LYS    26      38.174   8.720  38.700  1.00  0.00           H  
ATOM    412  CG  LYS    26      38.058   7.594  36.853  1.00  0.00           C  
ATOM    413  HG2 LYS    26      37.287   6.865  37.105  1.00  0.00           H  
ATOM    414  HG3 LYS    26      37.938   7.997  35.847  1.00  0.00           H  
ATOM    415  CD  LYS    26      39.471   6.967  37.030  1.00  0.00           C  
ATOM    416  HD2 LYS    26      39.522   6.064  36.422  1.00  0.00           H  
ATOM    417  HD3 LYS    26      40.257   7.651  36.710  1.00  0.00           H  
ATOM    418  CE  LYS    26      39.746   6.538  38.516  1.00  0.00           C  
ATOM    419  HE2 LYS    26      39.404   7.304  39.211  1.00  0.00           H  
ATOM    420  HE3 LYS    26      39.114   5.667  38.686  1.00  0.00           H  
ATOM    421  NZ  LYS    26      41.120   6.238  38.824  1.00  0.00           N  
ATOM    422  HZ1 LYS    26      41.461   5.304  38.647  1.00  0.00           H  
ATOM    423  HZ2 LYS    26      41.748   6.882  38.366  1.00  0.00           H  
ATOM    424  HZ3 LYS    26      41.248   6.391  39.814  1.00  0.00           H  
ATOM    425  C   LYS    26      35.452   8.377  38.135  1.00  0.00           C  
ATOM    426  O   LYS    26      34.874   7.643  37.319  1.00  0.00           O  
ATOM    427  N   GLN    27      35.253   8.167  39.430  1.00  0.00           N  
ATOM    428  H   GLN    27      35.725   8.730  40.123  1.00  0.00           H  
ATOM    429  CA  GLN    27      34.312   7.202  39.978  1.00  0.00           C  
ATOM    430  HA  GLN    27      34.346   6.396  39.245  1.00  0.00           H  
ATOM    431  CB  GLN    27      34.692   6.686  41.405  1.00  0.00           C  
ATOM    432  HB2 GLN    27      34.604   7.471  42.157  1.00  0.00           H  
ATOM    433  HB3 GLN    27      33.960   5.900  41.593  1.00  0.00           H  
ATOM    434  CG  GLN    27      36.017   5.991  41.652  1.00  0.00           C  
ATOM    435  HG2 GLN    27      36.769   6.769  41.521  1.00  0.00           H  
ATOM    436  HG3 GLN    27      36.064   5.552  42.648  1.00  0.00           H  
ATOM    437  CD  GLN    27      36.264   5.019  40.475  1.00  0.00           C  
ATOM    438  OE1 GLN    27      36.792   5.393  39.470  1.00  0.00           O  
ATOM    439  NE2 GLN    27      35.857   3.779  40.653  1.00  0.00           N  
ATOM    440 HE21 GLN    27      36.061   3.117  39.918  1.00  0.00           H  
ATOM    441 HE22 GLN    27      35.337   3.460  41.457  1.00  0.00           H  
ATOM    442  C   GLN    27      32.860   7.706  39.992  1.00  0.00           C  
ATOM    443  O   GLN    27      31.948   7.145  39.323  1.00  0.00           O  
ATOM    444  N   SER    28      32.589   8.794  40.761  1.00  0.00           N  
ATOM    445  H   SER    28      33.382   9.144  41.279  1.00  0.00           H  
ATOM    446  CA  SER    28      31.236   9.335  40.950  1.00  0.00           C  
ATOM    447  HA  SER    28      30.595   8.523  41.297  1.00  0.00           H  
ATOM    448  CB  SER    28      31.348  10.302  42.174  1.00  0.00           C  
ATOM    449  HB2 SER    28      30.322  10.576  42.421  1.00  0.00           H  
ATOM    450  HB3 SER    28      31.892   9.901  43.029  1.00  0.00           H  
ATOM    451  OG  SER    28      32.002  11.451  41.753  1.00  0.00           O  
ATOM    452  HG  SER    28      32.939  11.244  41.755  1.00  0.00           H  
ATOM    453  C   SER    28      30.644  10.068  39.704  1.00  0.00           C  
ATOM    454  O   SER    28      29.369  10.120  39.580  1.00  0.00           O  
ATOM    455  N   LYS    29      31.483  10.450  38.738  1.00  0.00           N  
ATOM    456  H   LYS    29      32.434  10.136  38.862  1.00  0.00           H  
ATOM    457  CA  LYS    29      31.223  11.377  37.595  1.00  0.00           C  
ATOM    458  HA  LYS    29      32.194  11.596  37.149  1.00  0.00           H  
ATOM    459  CB  LYS    29      30.373  10.686  36.536  1.00  0.00           C  
ATOM    460  HB2 LYS    29      29.354  10.619  36.919  1.00  0.00           H  
ATOM    461  HB3 LYS    29      30.277  11.262  35.616  1.00  0.00           H  
ATOM    462  CG  LYS    29      30.863   9.310  36.011  1.00  0.00           C  
ATOM    463  HG2 LYS    29      30.734   8.563  36.794  1.00  0.00           H  
ATOM    464  HG3 LYS    29      30.151   9.094  35.214  1.00  0.00           H  
ATOM    465  CD  LYS    29      32.338   9.299  35.626  1.00  0.00           C  
ATOM    466  HD2 LYS    29      32.621  10.158  35.016  1.00  0.00           H  
ATOM    467  HD3 LYS    29      32.978   9.307  36.508  1.00  0.00           H  
ATOM    468  CE  LYS    29      32.676   7.978  34.930  1.00  0.00           C  
ATOM    469  HE2 LYS    29      32.356   7.229  35.654  1.00  0.00           H  
ATOM    470  HE3 LYS    29      32.070   7.923  34.026  1.00  0.00           H  
ATOM    471  NZ  LYS    29      34.107   7.800  34.662  1.00  0.00           N  
ATOM    472  HZ1 LYS    29      34.525   7.554  35.548  1.00  0.00           H  
ATOM    473  HZ2 LYS    29      34.259   6.905  34.220  1.00  0.00           H  
ATOM    474  HZ3 LYS    29      34.494   8.572  34.138  1.00  0.00           H  
ATOM    475  C   LYS    29      30.527  12.657  38.043  1.00  0.00           C  
ATOM    476  O   LYS    29      29.758  13.232  37.257  1.00  0.00           O  
ATOM    477  N   PHE    30      30.747  13.171  39.236  1.00  0.00           N  
ATOM    478  H   PHE    30      31.359  12.603  39.804  1.00  0.00           H  
ATOM    479  CA  PHE    30      30.299  14.359  39.796  1.00  0.00           C  
ATOM    480  HA  PHE    30      29.256  14.469  39.501  1.00  0.00           H  
ATOM    481  CB  PHE    30      30.353  14.333  41.303  1.00  0.00           C  
ATOM    482  HB2 PHE    30      31.401  14.232  41.586  1.00  0.00           H  
ATOM    483  HB3 PHE    30      30.081  15.279  41.772  1.00  0.00           H  
ATOM    484  CG  PHE    30      29.333  13.295  41.967  1.00  0.00           C  
ATOM    485  CD1 PHE    30      28.240  12.771  41.235  1.00  0.00           C  
ATOM    486  HD1 PHE    30      27.991  13.114  40.242  1.00  0.00           H  
ATOM    487  CE1 PHE    30      27.339  11.834  41.797  1.00  0.00           C  
ATOM    488  HE1 PHE    30      26.451  11.460  41.308  1.00  0.00           H  
ATOM    489  CZ  PHE    30      27.641  11.367  43.103  1.00  0.00           C  
ATOM    490  HZ  PHE    30      27.042  10.557  43.492  1.00  0.00           H  
ATOM    491  CE2 PHE    30      28.724  11.910  43.825  1.00  0.00           C  
ATOM    492  HE2 PHE    30      28.852  11.647  44.865  1.00  0.00           H  
ATOM    493  CD2 PHE    30      29.606  12.865  43.263  1.00  0.00           C  
ATOM    494  HD2 PHE    30      30.368  13.283  43.904  1.00  0.00           H  
ATOM    495  C   PHE    30      31.104  15.465  39.068  1.00  0.00           C  
ATOM    496  O   PHE    30      32.270  15.189  38.791  1.00  0.00           O  
ATOM    497  N   ILE    31      30.455  16.530  38.634  1.00  0.00           N  
ATOM    498  H   ILE    31      29.488  16.652  38.898  1.00  0.00           H  
ATOM    499  CA  ILE    31      31.058  17.636  37.875  1.00  0.00           C  
ATOM    500  HA  ILE    31      31.479  17.253  36.945  1.00  0.00           H  
ATOM    501  CB  ILE    31      30.032  18.644  37.451  1.00  0.00           C  
ATOM    502  HB  ILE    31      29.209  18.110  36.978  1.00  0.00           H  
ATOM    503  CG2 ILE    31      29.330  19.431  38.608  1.00  0.00           C  
ATOM    504 HG21 ILE    31      30.081  20.050  39.098  1.00  0.00           H  
ATOM    505 HG22 ILE    31      28.455  20.005  38.302  1.00  0.00           H  
ATOM    506 HG23 ILE    31      28.920  18.787  39.386  1.00  0.00           H  
ATOM    507  CG1 ILE    31      30.594  19.698  36.535  1.00  0.00           C  
ATOM    508 HG12 ILE    31      31.212  20.411  37.082  1.00  0.00           H  
ATOM    509 HG13 ILE    31      31.263  19.177  35.850  1.00  0.00           H  
ATOM    510  CD1 ILE    31      29.474  20.472  35.753  1.00  0.00           C  
ATOM    511 HD11 ILE    31      28.827  21.028  36.432  1.00  0.00           H  
ATOM    512 HD12 ILE    31      29.971  21.191  35.101  1.00  0.00           H  
ATOM    513 HD13 ILE    31      28.871  19.728  35.233  1.00  0.00           H  
ATOM    514  C   ILE    31      32.213  18.235  38.703  1.00  0.00           C  
ATOM    515  O   ILE    31      32.150  18.270  39.916  1.00  0.00           O  
ATOM    516  N   LEU    32      33.272  18.733  38.087  1.00  0.00           N  
ATOM    517  H   LEU    32      33.431  18.680  37.091  1.00  0.00           H  
ATOM    518  CA  LEU    32      34.303  19.526  38.775  1.00  0.00           C  
ATOM    519  HA  LEU    32      34.034  20.015  39.712  1.00  0.00           H  
ATOM    520  CB  LEU    32      35.516  18.681  39.075  1.00  0.00           C  
ATOM    521  HB2 LEU    32      35.953  18.296  38.154  1.00  0.00           H  
ATOM    522  HB3 LEU    32      36.213  19.388  39.525  1.00  0.00           H  
ATOM    523  CG  LEU    32      35.336  17.504  40.015  1.00  0.00           C  
ATOM    524  HG  LEU    32      34.513  16.850  39.725  1.00  0.00           H  
ATOM    525  CD1 LEU    32      36.628  16.599  40.059  1.00  0.00           C  
ATOM    526 HD11 LEU    32      36.927  16.352  39.040  1.00  0.00           H  
ATOM    527 HD12 LEU    32      37.467  17.230  40.352  1.00  0.00           H  
ATOM    528 HD13 LEU    32      36.458  15.693  40.640  1.00  0.00           H  
ATOM    529  CD2 LEU    32      35.190  18.074  41.423  1.00  0.00           C  
ATOM    530 HD21 LEU    32      35.298  17.324  42.207  1.00  0.00           H  
ATOM    531 HD22 LEU    32      35.765  18.965  41.675  1.00  0.00           H  
ATOM    532 HD23 LEU    32      34.174  18.469  41.428  1.00  0.00           H  
ATOM    533  C   LEU    32      34.838  20.680  37.870  1.00  0.00           C  
ATOM    534  O   LEU    32      34.751  20.647  36.626  1.00  0.00           O  
ATOM    535  N   ALA    33      35.515  21.599  38.490  1.00  0.00           N  
ATOM    536  H   ALA    33      35.548  21.487  39.494  1.00  0.00           H  
ATOM    537  CA  ALA    33      36.514  22.451  37.793  1.00  0.00           C  
ATOM    538  HA  ALA    33      36.466  22.138  36.751  1.00  0.00           H  
ATOM    539  CB  ALA    33      36.098  23.922  37.818  1.00  0.00           C  
ATOM    540  HB1 ALA    33      36.170  24.167  38.878  1.00  0.00           H  
ATOM    541  HB2 ALA    33      36.859  24.499  37.292  1.00  0.00           H  
ATOM    542  HB3 ALA    33      35.092  23.929  37.399  1.00  0.00           H  
ATOM    543  C   ALA    33      38.017  22.237  38.166  1.00  0.00           C  
ATOM    544  O   ALA    33      38.338  21.786  39.299  1.00  0.00           O  
ATOM    545  N   LEU    34      38.997  22.547  37.248  1.00  0.00           N  
ATOM    546  H   LEU    34      38.787  22.983  36.362  1.00  0.00           H  
ATOM    547  CA  LEU    34      40.389  22.102  37.312  1.00  0.00           C  
ATOM    548  HA  LEU    34      40.565  21.892  38.367  1.00  0.00           H  
ATOM    549  CB  LEU    34      40.557  20.757  36.619  1.00  0.00           C  
ATOM    550  HB2 LEU    34      39.953  20.045  37.181  1.00  0.00           H  
ATOM    551  HB3 LEU    34      39.860  20.687  35.784  1.00  0.00           H  
ATOM    552  CG  LEU    34      41.956  20.204  36.337  1.00  0.00           C  
ATOM    553  HG  LEU    34      41.798  19.194  35.959  1.00  0.00           H  
ATOM    554  CD1 LEU    34      42.706  20.858  35.125  1.00  0.00           C  
ATOM    555 HD11 LEU    34      43.073  21.850  35.388  1.00  0.00           H  
ATOM    556 HD12 LEU    34      43.579  20.261  34.858  1.00  0.00           H  
ATOM    557 HD13 LEU    34      41.921  20.962  34.376  1.00  0.00           H  
ATOM    558  CD2 LEU    34      42.989  20.268  37.476  1.00  0.00           C  
ATOM    559 HD21 LEU    34      42.410  19.941  38.340  1.00  0.00           H  
ATOM    560 HD22 LEU    34      43.890  19.677  37.315  1.00  0.00           H  
ATOM    561 HD23 LEU    34      43.278  21.316  37.552  1.00  0.00           H  
ATOM    562  C   LEU    34      41.226  23.282  36.788  1.00  0.00           C  
ATOM    563  O   LEU    34      40.983  23.848  35.709  1.00  0.00           O  
ATOM    564  N   LYS    35      42.184  23.733  37.597  1.00  0.00           N  
ATOM    565  H   LYS    35      42.202  23.192  38.449  1.00  0.00           H  
ATOM    566  CA  LYS    35      42.849  24.994  37.490  1.00  0.00           C  
ATOM    567  HA  LYS    35      42.841  25.357  36.462  1.00  0.00           H  
ATOM    568  CB  LYS    35      42.102  25.983  38.446  1.00  0.00           C  
ATOM    569  HB2 LYS    35      41.077  26.067  38.085  1.00  0.00           H  
ATOM    570  HB3 LYS    35      42.114  25.675  39.491  1.00  0.00           H  
ATOM    571  CG  LYS    35      42.539  27.441  38.457  1.00  0.00           C  
ATOM    572  HG2 LYS    35      43.435  27.424  39.078  1.00  0.00           H  
ATOM    573  HG3 LYS    35      42.693  27.747  37.422  1.00  0.00           H  
ATOM    574  CD  LYS    35      41.426  28.345  39.133  1.00  0.00           C  
ATOM    575  HD2 LYS    35      40.405  28.163  38.797  1.00  0.00           H  
ATOM    576  HD3 LYS    35      41.389  28.039  40.178  1.00  0.00           H  
ATOM    577  CE  LYS    35      41.767  29.850  38.964  1.00  0.00           C  
ATOM    578  HE2 LYS    35      42.674  30.144  39.492  1.00  0.00           H  
ATOM    579  HE3 LYS    35      41.823  30.115  37.908  1.00  0.00           H  
ATOM    580  NZ  LYS    35      40.694  30.635  39.701  1.00  0.00           N  
ATOM    581  HZ1 LYS    35      39.757  30.366  39.436  1.00  0.00           H  
ATOM    582  HZ2 LYS    35      40.702  30.415  40.687  1.00  0.00           H  
ATOM    583  HZ3 LYS    35      40.844  31.632  39.650  1.00  0.00           H  
ATOM    584  C   LYS    35      44.367  24.804  37.702  1.00  0.00           C  
ATOM    585  O   LYS    35      44.849  24.046  38.523  1.00  0.00           O  
ATOM    586  N   VAL    36      45.080  25.384  36.778  1.00  0.00           N  
ATOM    587  H   VAL    36      44.670  26.102  36.198  1.00  0.00           H  
ATOM    588  CA  VAL    36      46.435  25.046  36.456  1.00  0.00           C  
ATOM    589  HA  VAL    36      46.674  24.215  37.119  1.00  0.00           H  
ATOM    590  CB  VAL    36      46.713  24.679  34.943  1.00  0.00           C  
ATOM    591  HB  VAL    36      46.446  25.580  34.390  1.00  0.00           H  
ATOM    592  CG1 VAL    36      48.113  24.181  34.689  1.00  0.00           C  
ATOM    593 HG11 VAL    36      48.388  23.286  35.247  1.00  0.00           H  
ATOM    594 HG12 VAL    36      48.081  23.932  33.628  1.00  0.00           H  
ATOM    595 HG13 VAL    36      48.848  24.973  34.838  1.00  0.00           H  
ATOM    596  CG2 VAL    36      45.630  23.556  34.544  1.00  0.00           C  
ATOM    597 HG21 VAL    36      44.600  23.911  34.538  1.00  0.00           H  
ATOM    598 HG22 VAL    36      45.808  23.196  33.531  1.00  0.00           H  
ATOM    599 HG23 VAL    36      45.731  22.778  35.301  1.00  0.00           H  
ATOM    600  C   VAL    36      47.324  26.258  36.827  1.00  0.00           C  
ATOM    601  O   VAL    36      46.881  27.399  36.622  1.00  0.00           O  
ATOM    602  N   LEU    37      48.561  26.046  37.304  1.00  0.00           N  
ATOM    603  H   LEU    37      48.873  25.101  37.475  1.00  0.00           H  
ATOM    604  CA  LEU    37      49.609  27.109  37.541  1.00  0.00           C  
ATOM    605  HA  LEU    37      49.427  28.089  37.101  1.00  0.00           H  
ATOM    606  CB  LEU    37      49.831  27.442  39.019  1.00  0.00           C  
ATOM    607  HB2 LEU    37      50.484  26.713  39.499  1.00  0.00           H  
ATOM    608  HB3 LEU    37      50.399  28.371  39.066  1.00  0.00           H  
ATOM    609  CG  LEU    37      48.543  27.651  39.958  1.00  0.00           C  
ATOM    610  HG  LEU    37      47.844  26.828  39.812  1.00  0.00           H  
ATOM    611  CD1 LEU    37      48.935  27.717  41.448  1.00  0.00           C  
ATOM    612 HD11 LEU    37      48.046  27.902  42.051  1.00  0.00           H  
ATOM    613 HD12 LEU    37      49.339  26.790  41.854  1.00  0.00           H  
ATOM    614 HD13 LEU    37      49.677  28.495  41.627  1.00  0.00           H  
ATOM    615  CD2 LEU    37      47.901  28.924  39.554  1.00  0.00           C  
ATOM    616 HD21 LEU    37      47.026  29.009  40.200  1.00  0.00           H  
ATOM    617 HD22 LEU    37      48.633  29.730  39.522  1.00  0.00           H  
ATOM    618 HD23 LEU    37      47.460  28.896  38.558  1.00  0.00           H  
ATOM    619  C   LEU    37      50.949  26.699  37.083  1.00  0.00           C  
ATOM    620  O   LEU    37      51.347  25.616  37.483  1.00  0.00           O  
ATOM    621  N   PHE    38      51.635  27.448  36.198  1.00  0.00           N  
ATOM    622  H   PHE    38      51.311  28.379  35.974  1.00  0.00           H  
ATOM    623  CA  PHE    38      52.983  27.050  35.770  1.00  0.00           C  
ATOM    624  HA  PHE    38      53.100  25.967  35.746  1.00  0.00           H  
ATOM    625  CB  PHE    38      53.172  27.509  34.293  1.00  0.00           C  
ATOM    626  HB2 PHE    38      52.768  28.504  34.106  1.00  0.00           H  
ATOM    627  HB3 PHE    38      54.240  27.452  34.080  1.00  0.00           H  
ATOM    628  CG  PHE    38      52.518  26.631  33.273  1.00  0.00           C  
ATOM    629  CD1 PHE    38      51.298  27.003  32.713  1.00  0.00           C  
ATOM    630  HD1 PHE    38      50.814  27.882  33.113  1.00  0.00           H  
ATOM    631  CE1 PHE    38      50.692  26.163  31.735  1.00  0.00           C  
ATOM    632  HE1 PHE    38      49.807  26.488  31.208  1.00  0.00           H  
ATOM    633  CZ  PHE    38      51.304  24.870  31.535  1.00  0.00           C  
ATOM    634  HZ  PHE    38      50.799  24.152  30.906  1.00  0.00           H  
ATOM    635  CE2 PHE    38      52.527  24.505  32.132  1.00  0.00           C  
ATOM    636  HE2 PHE    38      52.979  23.557  31.881  1.00  0.00           H  
ATOM    637  CD2 PHE    38      53.234  25.457  32.956  1.00  0.00           C  
ATOM    638  HD2 PHE    38      54.211  25.327  33.397  1.00  0.00           H  
ATOM    639  C   PHE    38      54.064  27.681  36.698  1.00  0.00           C  
ATOM    640  O   PHE    38      54.135  28.885  36.966  1.00  0.00           O  
ATOM    641  N   LYS    39      54.754  26.715  37.318  1.00  0.00           N  
ATOM    642  H   LYS    39      54.488  25.776  37.056  1.00  0.00           H  
ATOM    643  CA  LYS    39      55.752  26.825  38.473  1.00  0.00           C  
ATOM    644  HA  LYS    39      55.289  27.352  39.307  1.00  0.00           H  
ATOM    645  CB  LYS    39      56.299  25.442  38.887  1.00  0.00           C  
ATOM    646  HB2 LYS    39      56.656  24.963  37.975  1.00  0.00           H  
ATOM    647  HB3 LYS    39      57.094  25.744  39.569  1.00  0.00           H  
ATOM    648  CG  LYS    39      55.395  24.608  39.735  1.00  0.00           C  
ATOM    649  HG2 LYS    39      54.974  25.236  40.520  1.00  0.00           H  
ATOM    650  HG3 LYS    39      54.515  24.275  39.185  1.00  0.00           H  
ATOM    651  CD  LYS    39      56.237  23.402  40.297  1.00  0.00           C  
ATOM    652  HD2 LYS    39      56.529  22.857  39.399  1.00  0.00           H  
ATOM    653  HD3 LYS    39      57.145  23.830  40.721  1.00  0.00           H  
ATOM    654  CE  LYS    39      55.569  22.561  41.328  1.00  0.00           C  
ATOM    655  HE2 LYS    39      55.333  23.171  42.200  1.00  0.00           H  
ATOM    656  HE3 LYS    39      54.626  22.187  40.928  1.00  0.00           H  
ATOM    657  NZ  LYS    39      56.486  21.485  41.806  1.00  0.00           N  
ATOM    658  HZ1 LYS    39      56.100  20.885  42.522  1.00  0.00           H  
ATOM    659  HZ2 LYS    39      56.885  20.924  41.067  1.00  0.00           H  
ATOM    660  HZ3 LYS    39      57.342  21.901  42.141  1.00  0.00           H  
ATOM    661  C   LYS    39      56.879  27.831  38.030  1.00  0.00           C  
ATOM    662  O   LYS    39      57.211  28.751  38.754  1.00  0.00           O  
ATOM    663  N   ALA    40      57.396  27.630  36.803  1.00  0.00           N  
ATOM    664  H   ALA    40      57.215  26.822  36.225  1.00  0.00           H  
ATOM    665  CA  ALA    40      58.443  28.524  36.254  1.00  0.00           C  
ATOM    666  HA  ALA    40      59.411  28.390  36.736  1.00  0.00           H  
ATOM    667  CB  ALA    40      58.781  28.076  34.874  1.00  0.00           C  
ATOM    668  HB1 ALA    40      59.695  28.558  34.528  1.00  0.00           H  
ATOM    669  HB2 ALA    40      58.860  26.989  34.873  1.00  0.00           H  
ATOM    670  HB3 ALA    40      57.955  28.319  34.205  1.00  0.00           H  
ATOM    671  C   ALA    40      58.058  29.967  36.324  1.00  0.00           C  
ATOM    672  O   ALA    40      58.868  30.853  36.737  1.00  0.00           O  
ATOM    673  N   GLN    41      56.777  30.309  36.003  1.00  0.00           N  
ATOM    674  H   GLN    41      56.265  29.450  35.860  1.00  0.00           H  
ATOM    675  CA  GLN    41      56.275  31.674  36.099  1.00  0.00           C  
ATOM    676  HA  GLN    41      56.948  32.366  35.593  1.00  0.00           H  
ATOM    677  CB  GLN    41      54.942  31.734  35.238  1.00  0.00           C  
ATOM    678  HB2 GLN    41      54.291  31.058  35.792  1.00  0.00           H  
ATOM    679  HB3 GLN    41      54.693  32.794  35.298  1.00  0.00           H  
ATOM    680  CG  GLN    41      55.080  31.327  33.789  1.00  0.00           C  
ATOM    681  HG2 GLN    41      55.756  32.042  33.319  1.00  0.00           H  
ATOM    682  HG3 GLN    41      55.396  30.297  33.627  1.00  0.00           H  
ATOM    683  CD  GLN    41      53.772  31.413  33.106  1.00  0.00           C  
ATOM    684  OE1 GLN    41      53.003  32.373  33.199  1.00  0.00           O  
ATOM    685  NE2 GLN    41      53.470  30.448  32.243  1.00  0.00           N  
ATOM    686 HE21 GLN    41      52.614  30.415  31.708  1.00  0.00           H  
ATOM    687 HE22 GLN    41      54.029  29.609  32.184  1.00  0.00           H  
ATOM    688  C   GLN    41      55.952  32.191  37.457  1.00  0.00           C  
ATOM    689  O   GLN    41      56.195  33.329  37.834  1.00  0.00           O  
ATOM    690  N   LEU    42      55.521  31.296  38.361  1.00  0.00           N  
ATOM    691  H   LEU    42      55.388  30.363  37.998  1.00  0.00           H  
ATOM    692  CA  LEU    42      55.366  31.638  39.828  1.00  0.00           C  
ATOM    693  HA  LEU    42      54.809  32.559  40.000  1.00  0.00           H  
ATOM    694  CB  LEU    42      54.713  30.468  40.585  1.00  0.00           C  
ATOM    695  HB2 LEU    42      55.429  29.657  40.458  1.00  0.00           H  
ATOM    696  HB3 LEU    42      54.626  30.717  41.643  1.00  0.00           H  
ATOM    697  CG  LEU    42      53.313  29.978  40.185  1.00  0.00           C  
ATOM    698  HG  LEU    42      53.266  29.735  39.123  1.00  0.00           H  
ATOM    699  CD1 LEU    42      52.961  28.829  41.112  1.00  0.00           C  
ATOM    700 HD11 LEU    42      52.147  28.246  40.680  1.00  0.00           H  
ATOM    701 HD12 LEU    42      53.740  28.076  41.234  1.00  0.00           H  
ATOM    702 HD13 LEU    42      52.677  29.154  42.112  1.00  0.00           H  
ATOM    703  CD2 LEU    42      52.213  31.004  40.436  1.00  0.00           C  
ATOM    704 HD21 LEU    42      51.241  30.593  40.165  1.00  0.00           H  
ATOM    705 HD22 LEU    42      52.261  31.191  41.509  1.00  0.00           H  
ATOM    706 HD23 LEU    42      52.487  31.887  39.858  1.00  0.00           H  
ATOM    707  C   LEU    42      56.792  31.837  40.465  1.00  0.00           C  
ATOM    708  O   LEU    42      56.861  32.791  41.302  1.00  0.00           O  
ATOM    709  N   GLU    43      57.790  31.061  40.042  1.00  0.00           N  
ATOM    710  H   GLU    43      57.650  30.412  39.281  1.00  0.00           H  
ATOM    711  CA  GLU    43      59.190  31.332  40.470  1.00  0.00           C  
ATOM    712  HA  GLU    43      59.237  31.283  41.558  1.00  0.00           H  
ATOM    713  CB  GLU    43      60.146  30.163  40.050  1.00  0.00           C  
ATOM    714  HB2 GLU    43      59.707  29.214  40.358  1.00  0.00           H  
ATOM    715  HB3 GLU    43      60.150  30.183  38.960  1.00  0.00           H  
ATOM    716  CG  GLU    43      61.611  30.301  40.633  1.00  0.00           C  
ATOM    717  HG2 GLU    43      62.136  29.619  39.966  1.00  0.00           H  
ATOM    718  HG3 GLU    43      62.003  31.312  40.519  1.00  0.00           H  
ATOM    719  CD  GLU    43      61.695  29.644  42.063  1.00  0.00           C  
ATOM    720  OE1 GLU    43      61.887  30.348  43.103  1.00  0.00           O  
ATOM    721  OE2 GLU    43      61.547  28.417  42.109  1.00  0.00           O  
ATOM    722  C   GLU    43      59.747  32.651  39.906  1.00  0.00           C  
ATOM    723  O   GLU    43      60.422  33.462  40.535  1.00  0.00           O  
ATOM    724  N   LYS    44      59.530  32.950  38.606  1.00  0.00           N  
ATOM    725  H   LYS    44      58.948  32.361  38.027  1.00  0.00           H  
ATOM    726  CA  LYS    44      60.017  34.245  38.070  1.00  0.00           C  
ATOM    727  HA  LYS    44      61.082  34.332  38.283  1.00  0.00           H  
ATOM    728  CB  LYS    44      59.967  34.080  36.483  1.00  0.00           C  
ATOM    729  HB2 LYS    44      60.462  33.166  36.156  1.00  0.00           H  
ATOM    730  HB3 LYS    44      58.936  34.018  36.136  1.00  0.00           H  
ATOM    731  CG  LYS    44      60.699  35.272  35.845  1.00  0.00           C  
ATOM    732  HG2 LYS    44      60.375  36.307  35.955  1.00  0.00           H  
ATOM    733  HG3 LYS    44      61.728  35.189  36.193  1.00  0.00           H  
ATOM    734  CD  LYS    44      60.741  35.018  34.255  1.00  0.00           C  
ATOM    735  HD2 LYS    44      61.194  34.052  34.032  1.00  0.00           H  
ATOM    736  HD3 LYS    44      59.735  35.055  33.839  1.00  0.00           H  
ATOM    737  CE  LYS    44      61.566  36.206  33.715  1.00  0.00           C  
ATOM    738  HE2 LYS    44      61.432  37.004  34.445  1.00  0.00           H  
ATOM    739  HE3 LYS    44      62.619  35.978  33.877  1.00  0.00           H  
ATOM    740  NZ  LYS    44      61.236  36.520  32.306  1.00  0.00           N  
ATOM    741  HZ1 LYS    44      60.266  36.792  32.229  1.00  0.00           H  
ATOM    742  HZ2 LYS    44      61.768  37.274  31.896  1.00  0.00           H  
ATOM    743  HZ3 LYS    44      61.401  35.720  31.711  1.00  0.00           H  
ATOM    744  C   LYS    44      59.394  35.509  38.598  1.00  0.00           C  
ATOM    745  O   LYS    44      60.069  36.494  38.898  1.00  0.00           O  
ATOM    746  N   ALA    45      58.110  35.395  39.015  1.00  0.00           N  
ATOM    747  H   ALA    45      57.518  34.606  38.800  1.00  0.00           H  
ATOM    748  CA  ALA    45      57.351  36.394  39.785  1.00  0.00           C  
ATOM    749  HA  ALA    45      57.584  37.357  39.331  1.00  0.00           H  
ATOM    750  CB  ALA    45      55.850  36.067  39.496  1.00  0.00           C  
ATOM    751  HB1 ALA    45      55.635  35.048  39.818  1.00  0.00           H  
ATOM    752  HB2 ALA    45      55.219  36.721  40.099  1.00  0.00           H  
ATOM    753  HB3 ALA    45      55.483  36.194  38.477  1.00  0.00           H  
ATOM    754  C   ALA    45      57.757  36.361  41.277  1.00  0.00           C  
ATOM    755  O   ALA    45      57.289  37.213  42.050  1.00  0.00           O  
ATOM    756  N   GLY    46      58.592  35.460  41.785  1.00  0.00           N  
ATOM    757  H   GLY    46      58.882  34.751  41.126  1.00  0.00           H  
ATOM    758  CA  GLY    46      58.855  35.234  43.239  1.00  0.00           C  
ATOM    759  HA2 GLY    46      59.570  34.413  43.294  1.00  0.00           H  
ATOM    760  HA3 GLY    46      59.225  36.069  43.833  1.00  0.00           H  
ATOM    761  C   GLY    46      57.647  34.769  44.134  1.00  0.00           C  
ATOM    762  O   GLY    46      57.831  34.453  45.308  1.00  0.00           O  
ATOM    763  N   VAL    47      56.387  34.846  43.736  1.00  0.00           N  
ATOM    764  H   VAL    47      56.356  35.125  42.766  1.00  0.00           H  
ATOM    765  CA  VAL    47      55.084  34.623  44.431  1.00  0.00           C  
ATOM    766  HA  VAL    47      55.186  35.145  45.382  1.00  0.00           H  
ATOM    767  CB  VAL    47      53.863  35.200  43.653  1.00  0.00           C  
ATOM    768  HB  VAL    47      54.213  36.143  43.233  1.00  0.00           H  
ATOM    769  CG1 VAL    47      53.380  34.416  42.383  1.00  0.00           C  
ATOM    770 HG11 VAL    47      52.533  34.937  41.938  1.00  0.00           H  
ATOM    771 HG12 VAL    47      54.191  34.331  41.660  1.00  0.00           H  
ATOM    772 HG13 VAL    47      53.090  33.399  42.645  1.00  0.00           H  
ATOM    773  CG2 VAL    47      52.517  35.371  44.415  1.00  0.00           C  
ATOM    774 HG21 VAL    47      52.743  35.931  45.322  1.00  0.00           H  
ATOM    775 HG22 VAL    47      51.800  36.036  43.932  1.00  0.00           H  
ATOM    776 HG23 VAL    47      52.017  34.441  44.683  1.00  0.00           H  
ATOM    777  C   VAL    47      54.800  33.098  44.671  1.00  0.00           C  
ATOM    778  O   VAL    47      53.889  32.820  45.433  1.00  0.00           O  
ATOM    779  N   GLU    48      55.657  32.130  44.344  1.00  0.00           N  
ATOM    780  H   GLU    48      56.519  32.410  43.898  1.00  0.00           H  
ATOM    781  CA  GLU    48      55.418  30.704  44.522  1.00  0.00           C  
ATOM    782  HA  GLU    48      54.413  30.526  44.141  1.00  0.00           H  
ATOM    783  CB  GLU    48      56.375  29.789  43.800  1.00  0.00           C  
ATOM    784  HB2 GLU    48      56.167  28.764  44.108  1.00  0.00           H  
ATOM    785  HB3 GLU    48      56.224  29.952  42.733  1.00  0.00           H  
ATOM    786  CG  GLU    48      57.865  30.123  44.038  1.00  0.00           C  
ATOM    787  HG2 GLU    48      58.565  29.914  43.229  1.00  0.00           H  
ATOM    788  HG3 GLU    48      58.022  31.201  44.005  1.00  0.00           H  
ATOM    789  CD  GLU    48      58.473  29.323  45.249  1.00  0.00           C  
ATOM    790  OE1 GLU    48      59.521  29.774  45.724  1.00  0.00           O  
ATOM    791  OE2 GLU    48      58.063  28.218  45.704  1.00  0.00           O  
ATOM    792  C   GLU    48      55.189  30.344  45.991  1.00  0.00           C  
ATOM    793  O   GLU    48      54.214  29.663  46.226  1.00  0.00           O  
ATOM    794  N   HIE    49      56.028  30.796  46.995  1.00  0.00           N  
ATOM    795  H   HIE    49      56.730  31.485  46.763  1.00  0.00           H  
ATOM    796  CA  HIE    49      55.744  30.630  48.394  1.00  0.00           C  
ATOM    797  HA  HIE    49      55.692  29.550  48.533  1.00  0.00           H  
ATOM    798  CB  HIE    49      56.830  31.254  49.271  1.00  0.00           C  
ATOM    799  HB2 HIE    49      57.793  30.807  49.024  1.00  0.00           H  
ATOM    800  HB3 HIE    49      56.891  32.327  49.089  1.00  0.00           H  
ATOM    801  CG  HIE    49      56.593  31.009  50.740  1.00  0.00           C  
ATOM    802  ND1 HIE    49      56.743  29.766  51.418  1.00  0.00           N  
ATOM    803  CE1 HIE    49      56.513  30.118  52.710  1.00  0.00           C  
ATOM    804  HE1 HIE    49      56.715  29.569  53.618  1.00  0.00           H  
ATOM    805  NE2 HIE    49      56.023  31.358  52.726  1.00  0.00           N  
ATOM    806  HE2 HIE    49      55.971  31.900  53.577  1.00  0.00           H  
ATOM    807  CD2 HIE    49      56.041  31.950  51.482  1.00  0.00           C  
ATOM    808  HD2 HIE    49      55.793  32.955  51.175  1.00  0.00           H  
ATOM    809  C   HIE    49      54.428  31.244  48.882  1.00  0.00           C  
ATOM    810  O   HIE    49      53.748  30.486  49.485  1.00  0.00           O  
ATOM    811  N   GLN    50      54.006  32.385  48.384  1.00  0.00           N  
ATOM    812  H   GLN    50      54.596  32.980  47.819  1.00  0.00           H  
ATOM    813  CA  GLN    50      52.663  32.942  48.650  1.00  0.00           C  
ATOM    814  HA  GLN    50      52.603  33.099  49.727  1.00  0.00           H  
ATOM    815  CB  GLN    50      52.535  34.358  48.087  1.00  0.00           C  
ATOM    816  HB2 GLN    50      53.138  34.996  48.733  1.00  0.00           H  
ATOM    817  HB3 GLN    50      53.052  34.434  47.130  1.00  0.00           H  
ATOM    818  CG  GLN    50      51.111  34.850  48.059  1.00  0.00           C  
ATOM    819  HG2 GLN    50      50.599  34.615  47.126  1.00  0.00           H  
ATOM    820  HG3 GLN    50      50.510  34.262  48.753  1.00  0.00           H  
ATOM    821  CD  GLN    50      50.928  36.374  48.469  1.00  0.00           C  
ATOM    822  OE1 GLN    50      51.827  37.223  48.245  1.00  0.00           O  
ATOM    823  NE2 GLN    50      49.791  36.839  48.915  1.00  0.00           N  
ATOM    824 HE21 GLN    50      49.593  37.822  49.036  1.00  0.00           H  
ATOM    825 HE22 GLN    50      48.987  36.229  48.956  1.00  0.00           H  
ATOM    826  C   GLN    50      51.576  31.984  48.176  1.00  0.00           C  
ATOM    827  O   GLN    50      50.786  31.546  48.975  1.00  0.00           O  
ATOM    828  N   LEU    51      51.572  31.478  46.939  1.00  0.00           N  
ATOM    829  H   LEU    51      52.311  31.707  46.289  1.00  0.00           H  
ATOM    830  CA  LEU    51      50.463  30.590  46.547  1.00  0.00           C  
ATOM    831  HA  LEU    51      49.558  31.082  46.901  1.00  0.00           H  
ATOM    832  CB  LEU    51      50.423  30.435  45.017  1.00  0.00           C  
ATOM    833  HB2 LEU    51      51.202  29.739  44.704  1.00  0.00           H  
ATOM    834  HB3 LEU    51      49.491  29.908  44.813  1.00  0.00           H  
ATOM    835  CG  LEU    51      50.497  31.751  44.254  1.00  0.00           C  
ATOM    836  HG  LEU    51      51.530  32.096  44.219  1.00  0.00           H  
ATOM    837  CD1 LEU    51      49.903  31.414  42.838  1.00  0.00           C  
ATOM    838 HD11 LEU    51      50.021  32.264  42.167  1.00  0.00           H  
ATOM    839 HD12 LEU    51      50.518  30.603  42.447  1.00  0.00           H  
ATOM    840 HD13 LEU    51      48.876  31.047  42.858  1.00  0.00           H  
ATOM    841  CD2 LEU    51      49.508  32.740  44.749  1.00  0.00           C  
ATOM    842 HD21 LEU    51      48.510  32.319  44.871  1.00  0.00           H  
ATOM    843 HD22 LEU    51      49.781  33.243  45.676  1.00  0.00           H  
ATOM    844 HD23 LEU    51      49.430  33.428  43.907  1.00  0.00           H  
ATOM    845  C   LEU    51      50.557  29.196  47.239  1.00  0.00           C  
ATOM    846  O   LEU    51      49.490  28.716  47.606  1.00  0.00           O  
ATOM    847  N   ARG    52      51.797  28.698  47.527  1.00  0.00           N  
ATOM    848  H   ARG    52      52.600  29.141  47.105  1.00  0.00           H  
ATOM    849  CA  ARG    52      51.874  27.445  48.367  1.00  0.00           C  
ATOM    850  HA  ARG    52      51.450  26.575  47.866  1.00  0.00           H  
ATOM    851  CB  ARG    52      53.364  27.026  48.603  1.00  0.00           C  
ATOM    852  HB2 ARG    52      53.917  27.923  48.880  1.00  0.00           H  
ATOM    853  HB3 ARG    52      53.295  26.277  49.392  1.00  0.00           H  
ATOM    854  CG  ARG    52      53.884  26.312  47.351  1.00  0.00           C  
ATOM    855  HG2 ARG    52      53.273  25.433  47.146  1.00  0.00           H  
ATOM    856  HG3 ARG    52      53.804  27.032  46.537  1.00  0.00           H  
ATOM    857  CD  ARG    52      55.282  25.804  47.330  1.00  0.00           C  
ATOM    858  HD2 ARG    52      55.424  25.155  48.194  1.00  0.00           H  
ATOM    859  HD3 ARG    52      55.454  25.189  46.447  1.00  0.00           H  
ATOM    860  NE  ARG    52      56.307  26.892  47.445  1.00  0.00           N  
ATOM    861  HE  ARG    52      56.710  27.244  46.588  1.00  0.00           H  
ATOM    862  CZ  ARG    52      57.039  27.220  48.527  1.00  0.00           C  
ATOM    863  NH1 ARG    52      56.999  26.518  49.671  1.00  0.00           N  
ATOM    864 HH11 ARG    52      56.317  25.786  49.804  1.00  0.00           H  
ATOM    865 HH12 ARG    52      57.486  26.839  50.496  1.00  0.00           H  
ATOM    866  NH2 ARG    52      57.989  28.154  48.511  1.00  0.00           N  
ATOM    867 HH21 ARG    52      58.031  28.677  47.647  1.00  0.00           H  
ATOM    868 HH22 ARG    52      58.647  28.238  49.272  1.00  0.00           H  
ATOM    869  C   ARG    52      51.325  27.606  49.765  1.00  0.00           C  
ATOM    870  O   ARG    52      50.916  26.573  50.306  1.00  0.00           O  
ATOM    871  N   ARG    53      51.409  28.765  50.403  1.00  0.00           N  
ATOM    872  H   ARG    53      51.797  29.578  49.946  1.00  0.00           H  
ATOM    873  CA  ARG    53      50.717  29.041  51.674  1.00  0.00           C  
ATOM    874  HA  ARG    53      50.805  28.098  52.215  1.00  0.00           H  
ATOM    875  CB  ARG    53      51.342  30.228  52.428  1.00  0.00           C  
ATOM    876  HB2 ARG    53      52.420  30.113  52.548  1.00  0.00           H  
ATOM    877  HB3 ARG    53      51.169  31.199  51.965  1.00  0.00           H  
ATOM    878  CG  ARG    53      50.786  30.330  53.862  1.00  0.00           C  
ATOM    879  HG2 ARG    53      49.757  30.688  53.872  1.00  0.00           H  
ATOM    880  HG3 ARG    53      50.961  29.381  54.370  1.00  0.00           H  
ATOM    881  CD  ARG    53      51.665  31.313  54.588  1.00  0.00           C  
ATOM    882  HD2 ARG    53      52.716  31.024  54.575  1.00  0.00           H  
ATOM    883  HD3 ARG    53      51.552  32.274  54.086  1.00  0.00           H  
ATOM    884  NE  ARG    53      51.239  31.451  55.971  1.00  0.00           N  
ATOM    885  HE  ARG    53      50.706  30.721  56.422  1.00  0.00           H  
ATOM    886  CZ  ARG    53      51.290  32.517  56.729  1.00  0.00           C  
ATOM    887  NH1 ARG    53      51.982  33.601  56.368  1.00  0.00           N  
ATOM    888 HH11 ARG    53      52.642  33.526  55.607  1.00  0.00           H  
ATOM    889 HH12 ARG    53      51.995  34.416  56.965  1.00  0.00           H  
ATOM    890  NH2 ARG    53      50.814  32.542  57.893  1.00  0.00           N  
ATOM    891 HH21 ARG    53      50.226  31.758  58.139  1.00  0.00           H  
ATOM    892 HH22 ARG    53      50.837  33.381  58.454  1.00  0.00           H  
ATOM    893  C   ARG    53      49.208  29.312  51.491  1.00  0.00           C  
ATOM    894  O   ARG    53      48.433  28.779  52.212  1.00  0.00           O  
ATOM    895  N   GLU    54      48.814  30.106  50.497  1.00  0.00           N  
ATOM    896  H   GLU    54      49.510  30.571  49.932  1.00  0.00           H  
ATOM    897  CA  GLU    54      47.466  30.456  50.228  1.00  0.00           C  
ATOM    898  HA  GLU    54      47.108  30.873  51.170  1.00  0.00           H  
ATOM    899  CB  GLU    54      47.224  31.548  49.224  1.00  0.00           C  
ATOM    900  HB2 GLU    54      47.778  31.288  48.321  1.00  0.00           H  
ATOM    901  HB3 GLU    54      46.205  31.413  48.862  1.00  0.00           H  
ATOM    902  CG  GLU    54      47.517  32.950  49.801  1.00  0.00           C  
ATOM    903  HG2 GLU    54      46.912  32.989  50.706  1.00  0.00           H  
ATOM    904  HG3 GLU    54      48.536  32.950  50.189  1.00  0.00           H  
ATOM    905  CD  GLU    54      47.318  34.094  48.824  1.00  0.00           C  
ATOM    906  OE1 GLU    54      47.110  33.878  47.578  1.00  0.00           O  
ATOM    907  OE2 GLU    54      47.667  35.223  49.292  1.00  0.00           O  
ATOM    908  C   GLU    54      46.607  29.204  49.878  1.00  0.00           C  
ATOM    909  O   GLU    54      45.621  28.916  50.541  1.00  0.00           O  
ATOM    910  N   VAL    55      47.058  28.302  48.956  1.00  0.00           N  
ATOM    911  H   VAL    55      47.857  28.533  48.384  1.00  0.00           H  
ATOM    912  CA  VAL    55      46.379  26.987  48.700  1.00  0.00           C  
ATOM    913  HA  VAL    55      45.396  27.326  48.372  1.00  0.00           H  
ATOM    914  CB  VAL    55      46.972  26.288  47.482  1.00  0.00           C  
ATOM    915  HB  VAL    55      47.243  27.108  46.818  1.00  0.00           H  
ATOM    916  CG1 VAL    55      48.207  25.639  47.817  1.00  0.00           C  
ATOM    917 HG11 VAL    55      48.792  26.182  48.560  1.00  0.00           H  
ATOM    918 HG12 VAL    55      48.065  24.605  48.131  1.00  0.00           H  
ATOM    919 HG13 VAL    55      48.877  25.599  46.958  1.00  0.00           H  
ATOM    920  CG2 VAL    55      46.066  25.269  46.849  1.00  0.00           C  
ATOM    921 HG21 VAL    55      45.999  24.384  47.482  1.00  0.00           H  
ATOM    922 HG22 VAL    55      45.019  25.568  46.807  1.00  0.00           H  
ATOM    923 HG23 VAL    55      46.434  24.811  45.931  1.00  0.00           H  
ATOM    924  C   VAL    55      46.219  26.060  49.898  1.00  0.00           C  
ATOM    925  O   VAL    55      45.236  25.344  50.073  1.00  0.00           O  
ATOM    926  N   GLU    56      47.222  26.123  50.773  1.00  0.00           N  
ATOM    927  H   GLU    56      47.923  26.836  50.626  1.00  0.00           H  
ATOM    928  CA  GLU    56      47.281  25.267  51.949  1.00  0.00           C  
ATOM    929  HA  GLU    56      46.925  24.266  51.705  1.00  0.00           H  
ATOM    930  CB  GLU    56      48.759  25.136  52.417  1.00  0.00           C  
ATOM    931  HB2 GLU    56      49.069  24.487  51.598  1.00  0.00           H  
ATOM    932  HB3 GLU    56      49.176  26.139  52.324  1.00  0.00           H  
ATOM    933  CG  GLU    56      49.104  24.504  53.792  1.00  0.00           C  
ATOM    934  HG2 GLU    56      50.190  24.553  53.868  1.00  0.00           H  
ATOM    935  HG3 GLU    56      48.615  24.997  54.632  1.00  0.00           H  
ATOM    936  CD  GLU    56      48.584  23.055  53.816  1.00  0.00           C  
ATOM    937  OE1 GLU    56      48.513  22.587  54.980  1.00  0.00           O  
ATOM    938  OE2 GLU    56      48.287  22.408  52.821  1.00  0.00           O  
ATOM    939  C   GLU    56      46.381  25.817  53.068  1.00  0.00           C  
ATOM    940  O   GLU    56      45.904  25.037  53.914  1.00  0.00           O  
ATOM    941  N   ILE    57      46.118  27.145  53.157  1.00  0.00           N  
ATOM    942  H   ILE    57      46.639  27.840  52.642  1.00  0.00           H  
ATOM    943  CA  ILE    57      45.109  27.699  54.030  1.00  0.00           C  
ATOM    944  HA  ILE    57      45.236  27.253  55.017  1.00  0.00           H  
ATOM    945  CB  ILE    57      45.329  29.247  54.188  1.00  0.00           C  
ATOM    946  HB  ILE    57      45.665  29.579  53.206  1.00  0.00           H  
ATOM    947  CG2 ILE    57      44.105  30.027  54.552  1.00  0.00           C  
ATOM    948 HG21 ILE    57      44.261  31.099  54.677  1.00  0.00           H  
ATOM    949 HG22 ILE    57      43.295  29.819  53.852  1.00  0.00           H  
ATOM    950 HG23 ILE    57      43.686  29.693  55.501  1.00  0.00           H  
ATOM    951  CG1 ILE    57      46.480  29.500  55.223  1.00  0.00           C  
ATOM    952 HG12 ILE    57      46.244  29.056  56.190  1.00  0.00           H  
ATOM    953 HG13 ILE    57      47.299  28.939  54.771  1.00  0.00           H  
ATOM    954  CD1 ILE    57      46.944  30.969  55.317  1.00  0.00           C  
ATOM    955 HD11 ILE    57      47.829  31.093  55.940  1.00  0.00           H  
ATOM    956 HD12 ILE    57      47.185  31.349  54.324  1.00  0.00           H  
ATOM    957 HD13 ILE    57      46.138  31.614  55.665  1.00  0.00           H  
ATOM    958  C   ILE    57      43.685  27.308  53.475  1.00  0.00           C  
ATOM    959  O   ILE    57      42.893  26.655  54.125  1.00  0.00           O  
ATOM    960  N   GLN    58      43.416  27.527  52.164  1.00  0.00           N  
ATOM    961  H   GLN    58      44.127  28.059  51.682  1.00  0.00           H  
ATOM    962  CA  GLN    58      42.335  27.021  51.444  1.00  0.00           C  
ATOM    963  HA  GLN    58      41.453  27.443  51.926  1.00  0.00           H  
ATOM    964  CB  GLN    58      42.486  27.466  49.972  1.00  0.00           C  
ATOM    965  HB2 GLN    58      42.762  28.520  49.944  1.00  0.00           H  
ATOM    966  HB3 GLN    58      43.309  26.900  49.535  1.00  0.00           H  
ATOM    967  CG  GLN    58      41.264  27.268  49.081  1.00  0.00           C  
ATOM    968  HG2 GLN    58      41.414  27.236  48.002  1.00  0.00           H  
ATOM    969  HG3 GLN    58      40.868  26.272  49.281  1.00  0.00           H  
ATOM    970  CD  GLN    58      40.139  28.313  49.356  1.00  0.00           C  
ATOM    971  OE1 GLN    58      40.325  29.533  49.368  1.00  0.00           O  
ATOM    972  NE2 GLN    58      38.848  27.986  49.403  1.00  0.00           N  
ATOM    973 HE21 GLN    58      38.215  28.764  49.517  1.00  0.00           H  
ATOM    974 HE22 GLN    58      38.501  27.040  49.472  1.00  0.00           H  
ATOM    975  C   GLN    58      42.055  25.482  51.601  1.00  0.00           C  
ATOM    976  O   GLN    58      40.917  25.044  51.586  1.00  0.00           O  
ATOM    977  N   SER    59      43.099  24.708  51.835  1.00  0.00           N  
ATOM    978  H   SER    59      43.944  25.247  51.959  1.00  0.00           H  
ATOM    979  CA  SER    59      42.945  23.330  52.237  1.00  0.00           C  
ATOM    980  HA  SER    59      42.341  22.823  51.484  1.00  0.00           H  
ATOM    981  CB  SER    59      44.295  22.737  52.014  1.00  0.00           C  
ATOM    982  HB2 SER    59      44.666  23.086  51.050  1.00  0.00           H  
ATOM    983  HB3 SER    59      44.966  23.031  52.822  1.00  0.00           H  
ATOM    984  OG  SER    59      44.305  21.328  51.928  1.00  0.00           O  
ATOM    985  HG  SER    59      45.155  20.980  52.206  1.00  0.00           H  
ATOM    986  C   SER    59      42.275  23.094  53.611  1.00  0.00           C  
ATOM    987  O   SER    59      41.479  22.176  53.628  1.00  0.00           O  
ATOM    988  N   HIE    60      42.445  23.929  54.646  1.00  0.00           N  
ATOM    989  H   HIE    60      42.952  24.790  54.494  1.00  0.00           H  
ATOM    990  CA  HIE    60      41.636  23.829  55.959  1.00  0.00           C  
ATOM    991  HA  HIE    60      41.197  22.832  55.976  1.00  0.00           H  
ATOM    992  CB  HIE    60      42.590  23.958  57.187  1.00  0.00           C  
ATOM    993  HB2 HIE    60      41.989  23.518  57.984  1.00  0.00           H  
ATOM    994  HB3 HIE    60      43.478  23.336  57.074  1.00  0.00           H  
ATOM    995  CG  HIE    60      42.927  25.414  57.502  1.00  0.00           C  
ATOM    996  ND1 HIE    60      44.159  25.953  57.243  1.00  0.00           N  
ATOM    997  CE1 HIE    60      44.141  27.250  57.742  1.00  0.00           C  
ATOM    998  HE1 HIE    60      44.995  27.894  57.886  1.00  0.00           H  
ATOM    999  NE2 HIE    60      42.856  27.445  58.260  1.00  0.00           N  
ATOM   1000  HE2 HIE    60      42.558  28.336  58.629  1.00  0.00           H  
ATOM   1001  CD2 HIE    60      42.144  26.317  58.115  1.00  0.00           C  
ATOM   1002  HD2 HIE    60      41.106  26.227  58.398  1.00  0.00           H  
ATOM   1003  C   HIE    60      40.444  24.768  56.052  1.00  0.00           C  
ATOM   1004  O   HIE    60      39.629  24.554  56.887  1.00  0.00           O  
ATOM   1005  N   LEU    61      40.240  25.792  55.234  1.00  0.00           N  
ATOM   1006  H   LEU    61      40.857  26.049  54.477  1.00  0.00           H  
ATOM   1007  CA  LEU    61      38.987  26.508  55.173  1.00  0.00           C  
ATOM   1008  HA  LEU    61      38.553  26.562  56.171  1.00  0.00           H  
ATOM   1009  CB  LEU    61      39.187  27.963  54.610  1.00  0.00           C  
ATOM   1010  HB2 LEU    61      39.469  27.846  53.564  1.00  0.00           H  
ATOM   1011  HB3 LEU    61      38.230  28.477  54.703  1.00  0.00           H  
ATOM   1012  CG  LEU    61      40.219  29.041  55.187  1.00  0.00           C  
ATOM   1013  HG  LEU    61      41.218  28.609  55.128  1.00  0.00           H  
ATOM   1014  CD1 LEU    61      40.093  30.282  54.241  1.00  0.00           C  
ATOM   1015 HD11 LEU    61      40.239  30.071  53.182  1.00  0.00           H  
ATOM   1016 HD12 LEU    61      39.103  30.732  54.322  1.00  0.00           H  
ATOM   1017 HD13 LEU    61      40.876  31.013  54.443  1.00  0.00           H  
ATOM   1018  CD2 LEU    61      39.971  29.373  56.636  1.00  0.00           C  
ATOM   1019 HD21 LEU    61      40.119  28.507  57.281  1.00  0.00           H  
ATOM   1020 HD22 LEU    61      40.682  30.128  56.971  1.00  0.00           H  
ATOM   1021 HD23 LEU    61      38.939  29.723  56.660  1.00  0.00           H  
ATOM   1022  C   LEU    61      37.945  25.847  54.331  1.00  0.00           C  
ATOM   1023  O   LEU    61      38.161  25.567  53.132  1.00  0.00           O  
ATOM   1024  N   ARG    62      36.635  25.752  54.765  1.00  0.00           N  
ATOM   1025  H   ARG    62      36.379  26.206  55.630  1.00  0.00           H  
ATOM   1026  CA  ARG    62      35.495  25.313  53.885  1.00  0.00           C  
ATOM   1027  HA  ARG    62      35.789  25.734  52.924  1.00  0.00           H  
ATOM   1028  CB  ARG    62      35.344  23.800  53.567  1.00  0.00           C  
ATOM   1029  HB2 ARG    62      34.442  23.674  52.968  1.00  0.00           H  
ATOM   1030  HB3 ARG    62      36.091  23.637  52.791  1.00  0.00           H  
ATOM   1031  CG  ARG    62      35.612  22.661  54.712  1.00  0.00           C  
ATOM   1032  HG2 ARG    62      35.204  22.951  55.680  1.00  0.00           H  
ATOM   1033  HG3 ARG    62      35.106  21.727  54.468  1.00  0.00           H  
ATOM   1034  CD  ARG    62      37.103  22.322  54.777  1.00  0.00           C  
ATOM   1035  HD2 ARG    62      37.404  21.887  53.824  1.00  0.00           H  
ATOM   1036  HD3 ARG    62      37.631  23.266  54.918  1.00  0.00           H  
ATOM   1037  NE  ARG    62      37.373  21.268  55.828  1.00  0.00           N  
ATOM   1038  HE  ARG    62      36.783  21.286  56.647  1.00  0.00           H  
ATOM   1039  CZ  ARG    62      38.466  20.586  56.080  1.00  0.00           C  
ATOM   1040  NH1 ARG    62      39.557  20.632  55.329  1.00  0.00           N  
ATOM   1041 HH11 ARG    62      39.528  21.200  54.495  1.00  0.00           H  
ATOM   1042 HH12 ARG    62      40.300  20.061  55.704  1.00  0.00           H  
ATOM   1043  NH2 ARG    62      38.533  19.699  57.055  1.00  0.00           N  
ATOM   1044 HH21 ARG    62      37.704  19.560  57.615  1.00  0.00           H  
ATOM   1045 HH22 ARG    62      39.240  18.978  57.097  1.00  0.00           H  
ATOM   1046  C   ARG    62      34.104  25.836  54.399  1.00  0.00           C  
ATOM   1047  O   ARG    62      33.810  25.672  55.594  1.00  0.00           O  
ATOM   1048  N   HIE    63      33.405  26.605  53.628  1.00  0.00           N  
ATOM   1049  H   HIE    63      33.769  26.795  52.705  1.00  0.00           H  
ATOM   1050  CA  HIE    63      32.121  27.250  53.931  1.00  0.00           C  
ATOM   1051  HA  HIE    63      31.678  26.631  54.711  1.00  0.00           H  
ATOM   1052  CB  HIE    63      32.461  28.667  54.494  1.00  0.00           C  
ATOM   1053  HB2 HIE    63      32.915  28.561  55.479  1.00  0.00           H  
ATOM   1054  HB3 HIE    63      33.117  29.282  53.877  1.00  0.00           H  
ATOM   1055  CG  HIE    63      31.261  29.467  54.897  1.00  0.00           C  
ATOM   1056  ND1 HIE    63      30.741  30.481  54.150  1.00  0.00           N  
ATOM   1057  CE1 HIE    63      29.721  30.955  54.903  1.00  0.00           C  
ATOM   1058  HE1 HIE    63      29.164  31.819  54.572  1.00  0.00           H  
ATOM   1059  NE2 HIE    63      29.493  30.182  56.012  1.00  0.00           N  
ATOM   1060  HE2 HIE    63      28.788  30.318  56.723  1.00  0.00           H  
ATOM   1061  CD2 HIE    63      30.470  29.264  56.001  1.00  0.00           C  
ATOM   1062  HD2 HIE    63      30.665  28.460  56.695  1.00  0.00           H  
ATOM   1063  C   HIE    63      31.204  27.323  52.671  1.00  0.00           C  
ATOM   1064  O   HIE    63      31.667  27.437  51.536  1.00  0.00           O  
ATOM   1065  N   PRO    64      29.846  27.220  52.761  1.00  0.00           N  
ATOM   1066  CD  PRO    64      29.070  27.078  53.952  1.00  0.00           C  
ATOM   1067  HD2 PRO    64      28.752  28.098  54.168  1.00  0.00           H  
ATOM   1068  HD3 PRO    64      29.591  26.640  54.803  1.00  0.00           H  
ATOM   1069  CG  PRO    64      27.817  26.266  53.592  1.00  0.00           C  
ATOM   1070  HG2 PRO    64      27.058  26.479  54.345  1.00  0.00           H  
ATOM   1071  HG3 PRO    64      27.968  25.191  53.495  1.00  0.00           H  
ATOM   1072  CB  PRO    64      27.446  26.802  52.181  1.00  0.00           C  
ATOM   1073  HB2 PRO    64      26.944  27.764  52.277  1.00  0.00           H  
ATOM   1074  HB3 PRO    64      26.903  26.078  51.573  1.00  0.00           H  
ATOM   1075  CA  PRO    64      28.897  27.113  51.613  1.00  0.00           C  
ATOM   1076  HA  PRO    64      29.244  26.279  51.003  1.00  0.00           H  
ATOM   1077  C   PRO    64      28.910  28.337  50.690  1.00  0.00           C  
ATOM   1078  O   PRO    64      28.425  28.151  49.592  1.00  0.00           O  
ATOM   1079  N   ASN    65      29.583  29.423  51.047  1.00  0.00           N  
ATOM   1080  H   ASN    65      30.028  29.434  51.954  1.00  0.00           H  
ATOM   1081  CA  ASN    65      29.608  30.629  50.245  1.00  0.00           C  
ATOM   1082  HA  ASN    65      28.808  30.704  49.508  1.00  0.00           H  
ATOM   1083  CB  ASN    65      29.265  31.756  51.209  1.00  0.00           C  
ATOM   1084  HB2 ASN    65      29.819  31.572  52.129  1.00  0.00           H  
ATOM   1085  HB3 ASN    65      29.632  32.710  50.830  1.00  0.00           H  
ATOM   1086  CG  ASN    65      27.780  31.949  51.412  1.00  0.00           C  
ATOM   1087  OD1 ASN    65      27.246  31.572  52.453  1.00  0.00           O  
ATOM   1088  ND2 ASN    65      27.031  32.424  50.487  1.00  0.00           N  
ATOM   1089 HD21 ASN    65      26.084  32.709  50.689  1.00  0.00           H  
ATOM   1090 HD22 ASN    65      27.308  32.390  49.517  1.00  0.00           H  
ATOM   1091  C   ASN    65      31.033  30.839  49.563  1.00  0.00           C  
ATOM   1092  O   ASN    65      31.333  31.931  49.100  1.00  0.00           O  
ATOM   1093  N   ILE    66      32.006  29.861  49.670  1.00  0.00           N  
ATOM   1094  H   ILE    66      31.691  29.048  50.181  1.00  0.00           H  
ATOM   1095  CA  ILE    66      33.362  29.787  49.156  1.00  0.00           C  
ATOM   1096  HA  ILE    66      33.414  30.649  48.491  1.00  0.00           H  
ATOM   1097  CB  ILE    66      34.373  29.907  50.377  1.00  0.00           C  
ATOM   1098  HB  ILE    66      34.317  29.070  51.073  1.00  0.00           H  
ATOM   1099  CG2 ILE    66      35.775  29.949  49.721  1.00  0.00           C  
ATOM   1100 HG21 ILE    66      35.809  30.621  48.864  1.00  0.00           H  
ATOM   1101 HG22 ILE    66      36.512  30.431  50.364  1.00  0.00           H  
ATOM   1102 HG23 ILE    66      36.128  28.982  49.360  1.00  0.00           H  
ATOM   1103  CG1 ILE    66      34.131  31.168  51.200  1.00  0.00           C  
ATOM   1104 HG12 ILE    66      34.331  32.057  50.601  1.00  0.00           H  
ATOM   1105 HG13 ILE    66      33.091  31.243  51.517  1.00  0.00           H  
ATOM   1106  CD1 ILE    66      34.904  31.222  52.500  1.00  0.00           C  
ATOM   1107 HD11 ILE    66      34.942  30.190  52.851  1.00  0.00           H  
ATOM   1108 HD12 ILE    66      35.833  31.741  52.265  1.00  0.00           H  
ATOM   1109 HD13 ILE    66      34.425  31.830  53.268  1.00  0.00           H  
ATOM   1110  C   ILE    66      33.520  28.574  48.277  1.00  0.00           C  
ATOM   1111  O   ILE    66      33.243  27.495  48.781  1.00  0.00           O  
ATOM   1112  N   LEU    67      34.162  28.716  47.148  1.00  0.00           N  
ATOM   1113  H   LEU    67      34.255  29.674  46.843  1.00  0.00           H  
ATOM   1114  CA  LEU    67      34.193  27.694  46.113  1.00  0.00           C  
ATOM   1115  HA  LEU    67      33.140  27.474  45.935  1.00  0.00           H  
ATOM   1116  CB  LEU    67      34.962  28.298  44.917  1.00  0.00           C  
ATOM   1117  HB2 LEU    67      34.537  29.292  44.776  1.00  0.00           H  
ATOM   1118  HB3 LEU    67      36.012  28.418  45.183  1.00  0.00           H  
ATOM   1119  CG  LEU    67      34.760  27.569  43.577  1.00  0.00           C  
ATOM   1120  HG  LEU    67      35.020  26.561  43.900  1.00  0.00           H  
ATOM   1121  CD1 LEU    67      33.331  27.736  42.923  1.00  0.00           C  
ATOM   1122 HD11 LEU    67      33.115  27.225  41.985  1.00  0.00           H  
ATOM   1123 HD12 LEU    67      32.541  27.542  43.650  1.00  0.00           H  
ATOM   1124 HD13 LEU    67      33.213  28.785  42.651  1.00  0.00           H  
ATOM   1125  CD2 LEU    67      35.780  27.909  42.516  1.00  0.00           C  
ATOM   1126 HD21 LEU    67      35.589  27.337  41.608  1.00  0.00           H  
ATOM   1127 HD22 LEU    67      35.660  28.967  42.281  1.00  0.00           H  
ATOM   1128 HD23 LEU    67      36.789  27.693  42.869  1.00  0.00           H  
ATOM   1129  C   LEU    67      34.975  26.534  46.747  1.00  0.00           C  
ATOM   1130  O   LEU    67      36.154  26.661  47.121  1.00  0.00           O  
ATOM   1131  N   ARG    68      34.299  25.408  46.830  1.00  0.00           N  
ATOM   1132  H   ARG    68      33.324  25.390  46.566  1.00  0.00           H  
ATOM   1133  CA  ARG    68      34.827  24.180  47.493  1.00  0.00           C  
ATOM   1134  HA  ARG    68      35.093  24.409  48.525  1.00  0.00           H  
ATOM   1135  CB  ARG    68      33.768  23.054  47.628  1.00  0.00           C  
ATOM   1136  HB2 ARG    68      33.001  23.382  48.330  1.00  0.00           H  
ATOM   1137  HB3 ARG    68      33.218  22.973  46.691  1.00  0.00           H  
ATOM   1138  CG  ARG    68      34.193  21.659  47.962  1.00  0.00           C  
ATOM   1139  HG2 ARG    68      33.333  20.992  47.897  1.00  0.00           H  
ATOM   1140  HG3 ARG    68      34.895  21.234  47.246  1.00  0.00           H  
ATOM   1141  CD  ARG    68      34.883  21.342  49.332  1.00  0.00           C  
ATOM   1142  HD2 ARG    68      35.321  20.344  49.372  1.00  0.00           H  
ATOM   1143  HD3 ARG    68      35.652  22.074  49.580  1.00  0.00           H  
ATOM   1144  NE  ARG    68      33.845  21.367  50.415  1.00  0.00           N  
ATOM   1145  HE  ARG    68      32.898  21.518  50.095  1.00  0.00           H  
ATOM   1146  CZ  ARG    68      34.000  20.834  51.606  1.00  0.00           C  
ATOM   1147  NH1 ARG    68      35.084  20.464  52.146  1.00  0.00           N  
ATOM   1148 HH11 ARG    68      35.970  20.761  51.762  1.00  0.00           H  
ATOM   1149 HH12 ARG    68      35.004  20.199  53.117  1.00  0.00           H  
ATOM   1150  NH2 ARG    68      32.975  20.690  52.300  1.00  0.00           N  
ATOM   1151 HH21 ARG    68      32.113  21.034  51.902  1.00  0.00           H  
ATOM   1152 HH22 ARG    68      32.948  20.096  53.116  1.00  0.00           H  
ATOM   1153  C   ARG    68      36.043  23.657  46.849  1.00  0.00           C  
ATOM   1154  O   ARG    68      35.981  23.247  45.728  1.00  0.00           O  
ATOM   1155  N   LEU    69      37.198  23.703  47.508  1.00  0.00           N  
ATOM   1156  H   LEU    69      37.166  24.273  48.341  1.00  0.00           H  
ATOM   1157  CA  LEU    69      38.457  22.951  47.211  1.00  0.00           C  
ATOM   1158  HA  LEU    69      38.537  22.977  46.125  1.00  0.00           H  
ATOM   1159  CB  LEU    69      39.563  23.796  47.830  1.00  0.00           C  
ATOM   1160  HB2 LEU    69      39.398  24.852  47.615  1.00  0.00           H  
ATOM   1161  HB3 LEU    69      39.465  23.693  48.911  1.00  0.00           H  
ATOM   1162  CG  LEU    69      40.932  23.234  47.363  1.00  0.00           C  
ATOM   1163  HG  LEU    69      40.863  22.676  46.429  1.00  0.00           H  
ATOM   1164  CD1 LEU    69      41.896  24.434  47.180  1.00  0.00           C  
ATOM   1165 HD11 LEU    69      41.492  25.124  46.440  1.00  0.00           H  
ATOM   1166 HD12 LEU    69      42.124  24.796  48.183  1.00  0.00           H  
ATOM   1167 HD13 LEU    69      42.814  23.927  46.882  1.00  0.00           H  
ATOM   1168  CD2 LEU    69      41.609  22.350  48.405  1.00  0.00           C  
ATOM   1169 HD21 LEU    69      42.583  22.051  48.019  1.00  0.00           H  
ATOM   1170 HD22 LEU    69      41.779  22.889  49.337  1.00  0.00           H  
ATOM   1171 HD23 LEU    69      40.954  21.482  48.482  1.00  0.00           H  
ATOM   1172  C   LEU    69      38.385  21.489  47.715  1.00  0.00           C  
ATOM   1173  O   LEU    69      38.446  21.247  48.907  1.00  0.00           O  
ATOM   1174  N   TYR    70      38.190  20.504  46.799  1.00  0.00           N  
ATOM   1175  H   TYR    70      38.242  20.805  45.836  1.00  0.00           H  
ATOM   1176  CA  TYR    70      38.247  19.106  47.177  1.00  0.00           C  
ATOM   1177  HA  TYR    70      37.716  18.870  48.100  1.00  0.00           H  
ATOM   1178  CB  TYR    70      37.733  18.379  46.010  1.00  0.00           C  
ATOM   1179  HB2 TYR    70      38.352  18.513  45.123  1.00  0.00           H  
ATOM   1180  HB3 TYR    70      37.583  17.364  46.376  1.00  0.00           H  
ATOM   1181  CG  TYR    70      36.298  18.734  45.701  1.00  0.00           C  
ATOM   1182  CD1 TYR    70      35.930  19.511  44.584  1.00  0.00           C  
ATOM   1183  HD1 TYR    70      36.768  19.929  44.046  1.00  0.00           H  
ATOM   1184  CE1 TYR    70      34.608  19.721  44.245  1.00  0.00           C  
ATOM   1185  HE1 TYR    70      34.329  20.182  43.309  1.00  0.00           H  
ATOM   1186  CZ  TYR    70      33.603  19.160  45.070  1.00  0.00           C  
ATOM   1187  OH  TYR    70      32.279  19.392  44.802  1.00  0.00           O  
ATOM   1188  HH  TYR    70      32.200  19.434  43.846  1.00  0.00           H  
ATOM   1189  CE2 TYR    70      33.957  18.459  46.202  1.00  0.00           C  
ATOM   1190  HE2 TYR    70      33.223  18.003  46.850  1.00  0.00           H  
ATOM   1191  CD2 TYR    70      35.245  18.171  46.472  1.00  0.00           C  
ATOM   1192  HD2 TYR    70      35.495  17.582  47.342  1.00  0.00           H  
ATOM   1193  C   TYR    70      39.661  18.643  47.449  1.00  0.00           C  
ATOM   1194  O   TYR    70      39.809  17.563  48.053  1.00  0.00           O  
ATOM   1195  N   GLY    71      40.680  19.309  46.871  1.00  0.00           N  
ATOM   1196  H   GLY    71      40.419  20.107  46.309  1.00  0.00           H  
ATOM   1197  CA  GLY    71      42.158  19.170  47.238  1.00  0.00           C  
ATOM   1198  HA2 GLY    71      42.350  19.679  48.183  1.00  0.00           H  
ATOM   1199  HA3 GLY    71      42.525  18.152  47.371  1.00  0.00           H  
ATOM   1200  C   GLY    71      43.049  19.736  46.117  1.00  0.00           C  
ATOM   1201  O   GLY    71      42.525  20.088  45.024  1.00  0.00           O  
ATOM   1202  N   TYR    72      44.293  19.898  46.421  1.00  0.00           N  
ATOM   1203  H   TYR    72      44.633  19.572  47.314  1.00  0.00           H  
ATOM   1204  CA  TYR    72      45.414  20.207  45.395  1.00  0.00           C  
ATOM   1205  HA  TYR    72      44.986  20.250  44.394  1.00  0.00           H  
ATOM   1206  CB  TYR    72      45.948  21.569  45.743  1.00  0.00           C  
ATOM   1207  HB2 TYR    72      46.373  22.022  44.847  1.00  0.00           H  
ATOM   1208  HB3 TYR    72      45.205  22.288  46.088  1.00  0.00           H  
ATOM   1209  CG  TYR    72      46.937  21.658  46.959  1.00  0.00           C  
ATOM   1210  CD1 TYR    72      48.315  21.547  46.797  1.00  0.00           C  
ATOM   1211  HD1 TYR    72      48.743  21.487  45.808  1.00  0.00           H  
ATOM   1212  CE1 TYR    72      49.196  21.465  47.889  1.00  0.00           C  
ATOM   1213  HE1 TYR    72      50.238  21.226  47.741  1.00  0.00           H  
ATOM   1214  CZ  TYR    72      48.704  21.662  49.210  1.00  0.00           C  
ATOM   1215  OH  TYR    72      49.495  21.407  50.353  1.00  0.00           O  
ATOM   1216  HH  TYR    72      49.133  21.871  51.111  1.00  0.00           H  
ATOM   1217  CE2 TYR    72      47.320  21.856  49.386  1.00  0.00           C  
ATOM   1218  HE2 TYR    72      46.934  21.814  50.394  1.00  0.00           H  
ATOM   1219  CD2 TYR    72      46.439  21.811  48.303  1.00  0.00           C  
ATOM   1220  HD2 TYR    72      45.374  21.673  48.415  1.00  0.00           H  
ATOM   1221  C   TYR    72      46.651  19.237  45.320  1.00  0.00           C  
ATOM   1222  O   TYR    72      47.007  18.599  46.246  1.00  0.00           O  
ATOM   1223  N   PHE    73      47.359  19.359  44.174  1.00  0.00           N  
ATOM   1224  H   PHE    73      47.121  20.062  43.489  1.00  0.00           H  
ATOM   1225  CA  PHE    73      48.593  18.615  43.852  1.00  0.00           C  
ATOM   1226  HA  PHE    73      49.147  18.570  44.789  1.00  0.00           H  
ATOM   1227  CB  PHE    73      48.323  17.143  43.499  1.00  0.00           C  
ATOM   1228  HB2 PHE    73      49.209  16.561  43.753  1.00  0.00           H  
ATOM   1229  HB3 PHE    73      47.516  16.797  44.145  1.00  0.00           H  
ATOM   1230  CG  PHE    73      47.984  16.897  41.993  1.00  0.00           C  
ATOM   1231  CD1 PHE    73      48.820  16.089  41.161  1.00  0.00           C  
ATOM   1232  HD1 PHE    73      49.656  15.554  41.588  1.00  0.00           H  
ATOM   1233  CE1 PHE    73      48.487  15.904  39.823  1.00  0.00           C  
ATOM   1234  HE1 PHE    73      49.193  15.351  39.221  1.00  0.00           H  
ATOM   1235  CZ  PHE    73      47.276  16.438  39.281  1.00  0.00           C  
ATOM   1236  HZ  PHE    73      46.994  16.389  38.240  1.00  0.00           H  
ATOM   1237  CE2 PHE    73      46.408  17.075  40.100  1.00  0.00           C  
ATOM   1238  HE2 PHE    73      45.553  17.578  39.674  1.00  0.00           H  
ATOM   1239  CD2 PHE    73      46.794  17.300  41.432  1.00  0.00           C  
ATOM   1240  HD2 PHE    73      46.072  17.680  42.139  1.00  0.00           H  
ATOM   1241  C   PHE    73      49.530  19.389  42.902  1.00  0.00           C  
ATOM   1242  O   PHE    73      49.228  20.500  42.411  1.00  0.00           O  
ATOM   1243  N   HIE    74      50.723  18.811  42.615  1.00  0.00           N  
ATOM   1244  H   HIE    74      51.010  17.927  43.010  1.00  0.00           H  
ATOM   1245  CA  HIE    74      51.791  19.413  41.780  1.00  0.00           C  
ATOM   1246  HA  HIE    74      51.262  20.090  41.109  1.00  0.00           H  
ATOM   1247  CB  HIE    74      52.715  20.341  42.535  1.00  0.00           C  
ATOM   1248  HB2 HIE    74      53.270  20.901  41.782  1.00  0.00           H  
ATOM   1249  HB3 HIE    74      52.001  20.907  43.133  1.00  0.00           H  
ATOM   1250  CG  HIE    74      53.769  19.597  43.421  1.00  0.00           C  
ATOM   1251  ND1 HIE    74      54.738  20.264  44.171  1.00  0.00           N  
ATOM   1252  CE1 HIE    74      55.318  19.369  44.997  1.00  0.00           C  
ATOM   1253  HE1 HIE    74      56.081  19.708  45.682  1.00  0.00           H  
ATOM   1254  NE2 HIE    74      54.629  18.233  44.921  1.00  0.00           N  
ATOM   1255  HE2 HIE    74      54.748  17.373  45.437  1.00  0.00           H  
ATOM   1256  CD2 HIE    74      53.615  18.343  43.974  1.00  0.00           C  
ATOM   1257  HD2 HIE    74      52.964  17.542  43.656  1.00  0.00           H  
ATOM   1258  C   HIE    74      52.581  18.406  40.955  1.00  0.00           C  
ATOM   1259  O   HIE    74      52.640  17.269  41.264  1.00  0.00           O  
ATOM   1260  N   ASP    75      53.205  19.013  39.931  1.00  0.00           N  
ATOM   1261  H   ASP    75      52.982  19.984  39.764  1.00  0.00           H  
ATOM   1262  CA  ASP    75      54.177  18.441  39.010  1.00  0.00           C  
ATOM   1263  HA  ASP    75      54.652  17.552  39.425  1.00  0.00           H  
ATOM   1264  CB  ASP    75      53.436  17.809  37.781  1.00  0.00           C  
ATOM   1265  HB2 ASP    75      54.019  16.898  37.646  1.00  0.00           H  
ATOM   1266  HB3 ASP    75      52.499  17.391  38.147  1.00  0.00           H  
ATOM   1267  CG  ASP    75      53.472  18.557  36.383  1.00  0.00           C  
ATOM   1268  OD1 ASP    75      54.191  19.526  36.139  1.00  0.00           O  
ATOM   1269  OD2 ASP    75      52.733  17.992  35.471  1.00  0.00           O  
ATOM   1270  C   ASP    75      55.292  19.443  38.735  1.00  0.00           C  
ATOM   1271  O   ASP    75      55.172  20.612  39.137  1.00  0.00           O  
ATOM   1272  N   ALA    76      56.416  18.955  38.196  1.00  0.00           N  
ATOM   1273  H   ALA    76      56.504  17.994  37.898  1.00  0.00           H  
ATOM   1274  CA  ALA    76      57.633  19.726  38.148  1.00  0.00           C  
ATOM   1275  HA  ALA    76      57.812  20.115  39.150  1.00  0.00           H  
ATOM   1276  CB  ALA    76      58.864  18.837  37.805  1.00  0.00           C  
ATOM   1277  HB1 ALA    76      58.760  18.432  36.799  1.00  0.00           H  
ATOM   1278  HB2 ALA    76      59.770  19.421  37.970  1.00  0.00           H  
ATOM   1279  HB3 ALA    76      58.894  17.990  38.490  1.00  0.00           H  
ATOM   1280  C   ALA    76      57.571  20.875  37.094  1.00  0.00           C  
ATOM   1281  O   ALA    76      58.514  21.668  37.047  1.00  0.00           O  
ATOM   1282  N   THR    77      56.479  20.955  36.349  1.00  0.00           N  
ATOM   1283  H   THR    77      55.779  20.239  36.482  1.00  0.00           H  
ATOM   1284  CA  THR    77      56.171  22.119  35.543  1.00  0.00           C  
ATOM   1285  HA  THR    77      56.993  22.834  35.554  1.00  0.00           H  
ATOM   1286  CB  THR    77      55.997  21.606  34.100  1.00  0.00           C  
ATOM   1287  HB  THR    77      55.535  22.428  33.552  1.00  0.00           H  
ATOM   1288  CG2 THR    77      57.403  21.290  33.617  1.00  0.00           C  
ATOM   1289 HG21 THR    77      58.130  22.100  33.681  1.00  0.00           H  
ATOM   1290 HG22 THR    77      57.823  20.418  34.119  1.00  0.00           H  
ATOM   1291 HG23 THR    77      57.366  21.124  32.541  1.00  0.00           H  
ATOM   1292  OG1 THR    77      55.242  20.435  33.837  1.00  0.00           O  
ATOM   1293  HG1 THR    77      54.705  20.299  34.621  1.00  0.00           H  
ATOM   1294  C   THR    77      54.943  22.834  36.026  1.00  0.00           C  
ATOM   1295  O   THR    77      54.764  23.973  35.614  1.00  0.00           O  
ATOM   1296  N   ARG    78      54.058  22.263  36.838  1.00  0.00           N  
ATOM   1297  H   ARG    78      54.315  21.342  37.163  1.00  0.00           H  
ATOM   1298  CA  ARG    78      52.689  22.689  37.169  1.00  0.00           C  
ATOM   1299  HA  ARG    78      52.629  23.731  36.856  1.00  0.00           H  
ATOM   1300  CB  ARG    78      51.738  21.844  36.296  1.00  0.00           C  
ATOM   1301  HB2 ARG    78      52.050  20.800  36.320  1.00  0.00           H  
ATOM   1302  HB3 ARG    78      50.716  21.914  36.668  1.00  0.00           H  
ATOM   1303  CG  ARG    78      51.710  22.455  34.847  1.00  0.00           C  
ATOM   1304  HG2 ARG    78      51.187  23.409  34.915  1.00  0.00           H  
ATOM   1305  HG3 ARG    78      52.666  22.827  34.479  1.00  0.00           H  
ATOM   1306  CD  ARG    78      51.138  21.554  33.790  1.00  0.00           C  
ATOM   1307  HD2 ARG    78      50.159  21.151  34.051  1.00  0.00           H  
ATOM   1308  HD3 ARG    78      50.989  22.089  32.852  1.00  0.00           H  
ATOM   1309  NE  ARG    78      52.063  20.441  33.631  1.00  0.00           N  
ATOM   1310  HE  ARG    78      52.664  20.217  34.411  1.00  0.00           H  
ATOM   1311  CZ  ARG    78      52.114  19.530  32.683  1.00  0.00           C  
ATOM   1312  NH1 ARG    78      51.424  19.576  31.633  1.00  0.00           N  
ATOM   1313 HH11 ARG    78      50.794  20.322  31.374  1.00  0.00           H  
ATOM   1314 HH12 ARG    78      51.552  18.872  30.920  1.00  0.00           H  
ATOM   1315  NH2 ARG    78      52.813  18.515  32.828  1.00  0.00           N  
ATOM   1316 HH21 ARG    78      53.170  18.321  33.753  1.00  0.00           H  
ATOM   1317 HH22 ARG    78      52.910  17.844  32.080  1.00  0.00           H  
ATOM   1318  C   ARG    78      52.237  22.521  38.622  1.00  0.00           C  
ATOM   1319  O   ARG    78      52.731  21.597  39.287  1.00  0.00           O  
ATOM   1320  N   VAL    79      51.230  23.292  39.019  1.00  0.00           N  
ATOM   1321  H   VAL    79      51.050  23.981  38.303  1.00  0.00           H  
ATOM   1322  CA  VAL    79      50.436  23.143  40.197  1.00  0.00           C  
ATOM   1323  HA  VAL    79      50.598  22.158  40.635  1.00  0.00           H  
ATOM   1324  CB  VAL    79      50.698  24.205  41.319  1.00  0.00           C  
ATOM   1325  HB  VAL    79      50.219  25.120  40.972  1.00  0.00           H  
ATOM   1326  CG1 VAL    79      49.995  23.960  42.699  1.00  0.00           C  
ATOM   1327 HG11 VAL    79      50.234  24.820  43.323  1.00  0.00           H  
ATOM   1328 HG12 VAL    79      48.925  23.912  42.494  1.00  0.00           H  
ATOM   1329 HG13 VAL    79      50.228  22.995  43.150  1.00  0.00           H  
ATOM   1330  CG2 VAL    79      52.159  24.436  41.700  1.00  0.00           C  
ATOM   1331 HG21 VAL    79      52.603  23.481  41.980  1.00  0.00           H  
ATOM   1332 HG22 VAL    79      52.591  24.884  40.805  1.00  0.00           H  
ATOM   1333 HG23 VAL    79      52.190  25.246  42.430  1.00  0.00           H  
ATOM   1334  C   VAL    79      48.949  23.096  39.717  1.00  0.00           C  
ATOM   1335  O   VAL    79      48.593  23.715  38.783  1.00  0.00           O  
ATOM   1336  N   TYR    80      48.135  22.241  40.448  1.00  0.00           N  
ATOM   1337  H   TYR    80      48.598  21.664  41.136  1.00  0.00           H  
ATOM   1338  CA  TYR    80      46.807  21.757  39.995  1.00  0.00           C  
ATOM   1339  HA  TYR    80      46.515  22.342  39.123  1.00  0.00           H  
ATOM   1340  CB  TYR    80      46.829  20.328  39.536  1.00  0.00           C  
ATOM   1341  HB2 TYR    80      47.157  19.666  40.337  1.00  0.00           H  
ATOM   1342  HB3 TYR    80      45.777  20.125  39.337  1.00  0.00           H  
ATOM   1343  CG  TYR    80      47.672  19.805  38.359  1.00  0.00           C  
ATOM   1344  CD1 TYR    80      47.274  20.051  36.981  1.00  0.00           C  
ATOM   1345  HD1 TYR    80      46.362  20.591  36.773  1.00  0.00           H  
ATOM   1346  CE1 TYR    80      48.114  19.585  35.968  1.00  0.00           C  
ATOM   1347  HE1 TYR    80      47.675  19.632  34.983  1.00  0.00           H  
ATOM   1348  CZ  TYR    80      49.280  18.824  36.130  1.00  0.00           C  
ATOM   1349  OH  TYR    80      49.963  18.238  35.096  1.00  0.00           O  
ATOM   1350  HH  TYR    80      50.898  18.126  35.281  1.00  0.00           H  
ATOM   1351  CE2 TYR    80      49.639  18.655  37.486  1.00  0.00           C  
ATOM   1352  HE2 TYR    80      50.431  17.954  37.705  1.00  0.00           H  
ATOM   1353  CD2 TYR    80      48.910  19.117  38.561  1.00  0.00           C  
ATOM   1354  HD2 TYR    80      49.279  18.846  39.539  1.00  0.00           H  
ATOM   1355  C   TYR    80      45.800  21.924  41.132  1.00  0.00           C  
ATOM   1356  O   TYR    80      46.018  21.364  42.186  1.00  0.00           O  
ATOM   1357  N   LEU    81      44.714  22.617  40.928  1.00  0.00           N  
ATOM   1358  H   LEU    81      44.611  22.984  39.993  1.00  0.00           H  
ATOM   1359  CA  LEU    81      43.682  22.856  41.948  1.00  0.00           C  
ATOM   1360  HA  LEU    81      43.935  22.385  42.899  1.00  0.00           H  
ATOM   1361  CB  LEU    81      43.402  24.288  42.233  1.00  0.00           C  
ATOM   1362  HB2 LEU    81      42.664  24.648  41.516  1.00  0.00           H  
ATOM   1363  HB3 LEU    81      43.043  24.328  43.262  1.00  0.00           H  
ATOM   1364  CG  LEU    81      44.568  25.241  42.112  1.00  0.00           C  
ATOM   1365  HG  LEU    81      44.879  25.272  41.068  1.00  0.00           H  
ATOM   1366  CD1 LEU    81      44.095  26.684  42.432  1.00  0.00           C  
ATOM   1367 HD11 LEU    81      44.756  27.388  41.928  1.00  0.00           H  
ATOM   1368 HD12 LEU    81      43.107  26.909  42.030  1.00  0.00           H  
ATOM   1369 HD13 LEU    81      44.048  26.891  43.501  1.00  0.00           H  
ATOM   1370  CD2 LEU    81      45.707  25.045  43.074  1.00  0.00           C  
ATOM   1371 HD21 LEU    81      45.433  25.275  44.103  1.00  0.00           H  
ATOM   1372 HD22 LEU    81      46.020  24.001  43.044  1.00  0.00           H  
ATOM   1373 HD23 LEU    81      46.582  25.637  42.804  1.00  0.00           H  
ATOM   1374  C   LEU    81      42.360  22.153  41.480  1.00  0.00           C  
ATOM   1375  O   LEU    81      42.077  22.229  40.277  1.00  0.00           O  
ATOM   1376  N   ILE    82      41.671  21.458  42.454  1.00  0.00           N  
ATOM   1377  H   ILE    82      42.004  21.548  43.403  1.00  0.00           H  
ATOM   1378  CA  ILE    82      40.440  20.757  42.156  1.00  0.00           C  
ATOM   1379  HA  ILE    82      40.097  20.842  41.125  1.00  0.00           H  
ATOM   1380  CB  ILE    82      40.507  19.234  42.464  1.00  0.00           C  
ATOM   1381  HB  ILE    82      40.687  19.189  43.538  1.00  0.00           H  
ATOM   1382  CG2 ILE    82      39.134  18.645  42.106  1.00  0.00           C  
ATOM   1383 HG21 ILE    82      38.998  18.746  41.029  1.00  0.00           H  
ATOM   1384 HG22 ILE    82      39.153  17.615  42.464  1.00  0.00           H  
ATOM   1385 HG23 ILE    82      38.296  19.129  42.606  1.00  0.00           H  
ATOM   1386  CG1 ILE    82      41.575  18.561  41.599  1.00  0.00           C  
ATOM   1387 HG12 ILE    82      41.352  17.494  41.610  1.00  0.00           H  
ATOM   1388 HG13 ILE    82      41.426  18.975  40.602  1.00  0.00           H  
ATOM   1389  CD1 ILE    82      43.055  18.824  41.930  1.00  0.00           C  
ATOM   1390 HD11 ILE    82      43.423  19.805  41.628  1.00  0.00           H  
ATOM   1391 HD12 ILE    82      43.208  18.724  43.005  1.00  0.00           H  
ATOM   1392 HD13 ILE    82      43.654  18.141  41.328  1.00  0.00           H  
ATOM   1393  C   ILE    82      39.269  21.468  42.910  1.00  0.00           C  
ATOM   1394  O   ILE    82      39.202  21.481  44.151  1.00  0.00           O  
ATOM   1395  N   LEU    83      38.411  22.068  42.191  1.00  0.00           N  
ATOM   1396  H   LEU    83      38.357  21.748  41.234  1.00  0.00           H  
ATOM   1397  CA  LEU    83      37.375  22.914  42.634  1.00  0.00           C  
ATOM   1398  HA  LEU    83      37.364  22.986  43.721  1.00  0.00           H  
ATOM   1399  CB  LEU    83      37.719  24.279  42.083  1.00  0.00           C  
ATOM   1400  HB2 LEU    83      37.654  24.421  41.004  1.00  0.00           H  
ATOM   1401  HB3 LEU    83      36.902  24.951  42.344  1.00  0.00           H  
ATOM   1402  CG  LEU    83      39.131  24.818  42.459  1.00  0.00           C  
ATOM   1403  HG  LEU    83      39.822  23.998  42.262  1.00  0.00           H  
ATOM   1404  CD1 LEU    83      39.627  25.977  41.544  1.00  0.00           C  
ATOM   1405 HD11 LEU    83      39.786  25.629  40.523  1.00  0.00           H  
ATOM   1406 HD12 LEU    83      38.818  26.707  41.536  1.00  0.00           H  
ATOM   1407 HD13 LEU    83      40.555  26.436  41.884  1.00  0.00           H  
ATOM   1408  CD2 LEU    83      39.381  25.308  43.904  1.00  0.00           C  
ATOM   1409 HD21 LEU    83      40.450  25.433  44.081  1.00  0.00           H  
ATOM   1410 HD22 LEU    83      38.809  26.222  44.058  1.00  0.00           H  
ATOM   1411 HD23 LEU    83      39.034  24.640  44.693  1.00  0.00           H  
ATOM   1412  C   LEU    83      35.919  22.411  42.251  1.00  0.00           C  
ATOM   1413  O   LEU    83      35.722  21.562  41.408  1.00  0.00           O  
ATOM   1414  N   GLU    84      34.907  23.030  42.848  1.00  0.00           N  
ATOM   1415  H   GLU    84      35.129  23.629  43.630  1.00  0.00           H  
ATOM   1416  CA  GLU    84      33.510  22.874  42.487  1.00  0.00           C  
ATOM   1417  HA  GLU    84      33.408  21.846  42.139  1.00  0.00           H  
ATOM   1418  CB  GLU    84      32.615  23.042  43.719  1.00  0.00           C  
ATOM   1419  HB2 GLU    84      31.672  22.654  43.335  1.00  0.00           H  
ATOM   1420  HB3 GLU    84      32.997  22.478  44.570  1.00  0.00           H  
ATOM   1421  CG  GLU    84      32.279  24.549  44.053  1.00  0.00           C  
ATOM   1422  HG2 GLU    84      33.267  24.935  44.307  1.00  0.00           H  
ATOM   1423  HG3 GLU    84      31.913  24.984  43.123  1.00  0.00           H  
ATOM   1424  CD  GLU    84      31.257  24.734  45.159  1.00  0.00           C  
ATOM   1425  OE1 GLU    84      31.590  25.502  46.098  1.00  0.00           O  
ATOM   1426  OE2 GLU    84      30.102  24.288  45.124  1.00  0.00           O  
ATOM   1427  C   GLU    84      33.169  23.819  41.301  1.00  0.00           C  
ATOM   1428  O   GLU    84      33.862  24.766  40.951  1.00  0.00           O  
ATOM   1429  N   TYR    85      32.050  23.490  40.678  1.00  0.00           N  
ATOM   1430  H   TYR    85      31.542  22.690  41.027  1.00  0.00           H  
ATOM   1431  CA  TYR    85      31.415  24.172  39.545  1.00  0.00           C  
ATOM   1432  HA  TYR    85      32.202  24.829  39.175  1.00  0.00           H  
ATOM   1433  CB  TYR    85      31.120  23.205  38.487  1.00  0.00           C  
ATOM   1434  HB2 TYR    85      32.015  22.616  38.288  1.00  0.00           H  
ATOM   1435  HB3 TYR    85      30.299  22.538  38.752  1.00  0.00           H  
ATOM   1436  CG  TYR    85      30.768  23.748  37.110  1.00  0.00           C  
ATOM   1437  CD1 TYR    85      31.850  24.268  36.391  1.00  0.00           C  
ATOM   1438  HD1 TYR    85      32.815  24.261  36.875  1.00  0.00           H  
ATOM   1439  CE1 TYR    85      31.577  24.852  35.108  1.00  0.00           C  
ATOM   1440  HE1 TYR    85      32.366  25.290  34.514  1.00  0.00           H  
ATOM   1441  CZ  TYR    85      30.313  24.867  34.628  1.00  0.00           C  
ATOM   1442  OH  TYR    85      30.140  25.256  33.328  1.00  0.00           O  
ATOM   1443  HH  TYR    85      29.407  24.888  32.829  1.00  0.00           H  
ATOM   1444  CE2 TYR    85      29.202  24.397  35.380  1.00  0.00           C  
ATOM   1445  HE2 TYR    85      28.213  24.510  34.961  1.00  0.00           H  
ATOM   1446  CD2 TYR    85      29.437  23.797  36.615  1.00  0.00           C  
ATOM   1447  HD2 TYR    85      28.634  23.454  37.250  1.00  0.00           H  
ATOM   1448  C   TYR    85      30.154  24.966  39.908  1.00  0.00           C  
ATOM   1449  O   TYR    85      29.389  24.749  40.832  1.00  0.00           O  
ATOM   1450  N   ALA    86      30.073  26.150  39.262  1.00  0.00           N  
ATOM   1451  H   ALA    86      30.891  26.383  38.716  1.00  0.00           H  
ATOM   1452  CA  ALA    86      29.277  27.270  39.678  1.00  0.00           C  
ATOM   1453  HA  ALA    86      28.596  26.894  40.442  1.00  0.00           H  
ATOM   1454  CB  ALA    86      30.210  28.332  40.168  1.00  0.00           C  
ATOM   1455  HB1 ALA    86      30.865  27.932  40.942  1.00  0.00           H  
ATOM   1456  HB2 ALA    86      30.845  28.678  39.352  1.00  0.00           H  
ATOM   1457  HB3 ALA    86      29.632  29.191  40.509  1.00  0.00           H  
ATOM   1458  C   ALA    86      28.505  27.642  38.380  1.00  0.00           C  
ATOM   1459  O   ALA    86      28.892  28.464  37.537  1.00  0.00           O  
ATOM   1460  N   PRO    87      27.332  26.991  38.170  1.00  0.00           N  
ATOM   1461  CD  PRO    87      26.808  26.023  39.084  1.00  0.00           C  
ATOM   1462  HD2 PRO    87      26.462  26.487  40.007  1.00  0.00           H  
ATOM   1463  HD3 PRO    87      27.615  25.300  39.203  1.00  0.00           H  
ATOM   1464  CG  PRO    87      25.603  25.390  38.352  1.00  0.00           C  
ATOM   1465  HG2 PRO    87      24.740  26.049  38.437  1.00  0.00           H  
ATOM   1466  HG3 PRO    87      25.447  24.356  38.660  1.00  0.00           H  
ATOM   1467  CB  PRO    87      26.026  25.441  36.869  1.00  0.00           C  
ATOM   1468  HB2 PRO    87      25.187  25.561  36.185  1.00  0.00           H  
ATOM   1469  HB3 PRO    87      26.738  24.650  36.631  1.00  0.00           H  
ATOM   1470  CA  PRO    87      26.867  26.713  36.791  1.00  0.00           C  
ATOM   1471  HA  PRO    87      27.720  26.446  36.169  1.00  0.00           H  
ATOM   1472  C   PRO    87      26.113  27.829  36.092  1.00  0.00           C  
ATOM   1473  O   PRO    87      25.763  27.629  34.944  1.00  0.00           O  
ATOM   1474  N   LEU    88      25.616  28.867  36.806  1.00  0.00           N  
ATOM   1475  H   LEU    88      25.819  28.857  37.796  1.00  0.00           H  
ATOM   1476  CA  LEU    88      25.030  30.109  36.263  1.00  0.00           C  
ATOM   1477  HA  LEU    88      24.452  29.882  35.367  1.00  0.00           H  
ATOM   1478  CB  LEU    88      24.103  30.716  37.371  1.00  0.00           C  
ATOM   1479  HB2 LEU    88      24.755  30.895  38.226  1.00  0.00           H  
ATOM   1480  HB3 LEU    88      23.637  31.600  36.936  1.00  0.00           H  
ATOM   1481  CG  LEU    88      23.007  29.780  37.779  1.00  0.00           C  
ATOM   1482  HG  LEU    88      23.405  28.809  38.075  1.00  0.00           H  
ATOM   1483  CD1 LEU    88      22.385  30.486  38.971  1.00  0.00           C  
ATOM   1484 HD11 LEU    88      23.091  30.638  39.787  1.00  0.00           H  
ATOM   1485 HD12 LEU    88      21.917  31.407  38.623  1.00  0.00           H  
ATOM   1486 HD13 LEU    88      21.636  29.825  39.406  1.00  0.00           H  
ATOM   1487  CD2 LEU    88      21.823  29.673  36.811  1.00  0.00           C  
ATOM   1488 HD21 LEU    88      21.195  28.783  36.858  1.00  0.00           H  
ATOM   1489 HD22 LEU    88      21.121  30.463  37.077  1.00  0.00           H  
ATOM   1490 HD23 LEU    88      22.127  29.749  35.767  1.00  0.00           H  
ATOM   1491  C   LEU    88      26.033  31.171  35.764  1.00  0.00           C  
ATOM   1492  O   LEU    88      25.681  32.254  35.332  1.00  0.00           O  
ATOM   1493  N   GLY    89      27.375  30.871  35.773  1.00  0.00           N  
ATOM   1494  H   GLY    89      27.676  29.960  36.089  1.00  0.00           H  
ATOM   1495  CA  GLY    89      28.479  31.777  35.387  1.00  0.00           C  
ATOM   1496  HA2 GLY    89      29.429  31.281  35.186  1.00  0.00           H  
ATOM   1497  HA3 GLY    89      28.091  32.257  34.489  1.00  0.00           H  
ATOM   1498  C   GLY    89      28.639  32.838  36.430  1.00  0.00           C  
ATOM   1499  O   GLY    89      28.863  32.593  37.615  1.00  0.00           O  
ATOM   1500  N   THR    90      28.749  34.083  36.040  1.00  0.00           N  
ATOM   1501  H   THR    90      28.673  34.313  35.060  1.00  0.00           H  
ATOM   1502  CA  THR    90      29.037  35.168  36.894  1.00  0.00           C  
ATOM   1503  HA  THR    90      28.849  34.893  37.932  1.00  0.00           H  
ATOM   1504  CB  THR    90      30.507  35.557  36.759  1.00  0.00           C  
ATOM   1505  HB  THR    90      31.099  34.689  37.048  1.00  0.00           H  
ATOM   1506  CG2 THR    90      30.945  36.116  35.428  1.00  0.00           C  
ATOM   1507 HG21 THR    90      30.254  36.895  35.103  1.00  0.00           H  
ATOM   1508 HG22 THR    90      31.949  36.539  35.411  1.00  0.00           H  
ATOM   1509 HG23 THR    90      30.808  35.414  34.605  1.00  0.00           H  
ATOM   1510  OG1 THR    90      30.940  36.570  37.627  1.00  0.00           O  
ATOM   1511  HG1 THR    90      31.279  36.224  38.456  1.00  0.00           H  
ATOM   1512  C   THR    90      28.091  36.385  36.770  1.00  0.00           C  
ATOM   1513  O   THR    90      27.423  36.540  35.746  1.00  0.00           O  
ATOM   1514  N   VAL    91      28.061  37.246  37.769  1.00  0.00           N  
ATOM   1515  H   VAL    91      28.677  37.107  38.557  1.00  0.00           H  
ATOM   1516  CA  VAL    91      27.346  38.500  37.760  1.00  0.00           C  
ATOM   1517  HA  VAL    91      26.286  38.394  37.528  1.00  0.00           H  
ATOM   1518  CB  VAL    91      27.328  39.290  39.112  1.00  0.00           C  
ATOM   1519  HB  VAL    91      27.094  40.347  38.986  1.00  0.00           H  
ATOM   1520  CG1 VAL    91      26.224  38.579  39.945  1.00  0.00           C  
ATOM   1521 HG11 VAL    91      26.166  38.973  40.960  1.00  0.00           H  
ATOM   1522 HG12 VAL    91      25.238  38.684  39.493  1.00  0.00           H  
ATOM   1523 HG13 VAL    91      26.367  37.520  40.158  1.00  0.00           H  
ATOM   1524  CG2 VAL    91      28.715  39.129  39.746  1.00  0.00           C  
ATOM   1525 HG21 VAL    91      28.980  38.117  40.054  1.00  0.00           H  
ATOM   1526 HG22 VAL    91      29.371  39.681  39.073  1.00  0.00           H  
ATOM   1527 HG23 VAL    91      28.646  39.667  40.692  1.00  0.00           H  
ATOM   1528  C   VAL    91      27.957  39.545  36.772  1.00  0.00           C  
ATOM   1529  O   VAL    91      27.294  40.556  36.496  1.00  0.00           O  
ATOM   1530  N   TYR    92      29.236  39.369  36.399  1.00  0.00           N  
ATOM   1531  H   TYR    92      29.656  38.474  36.607  1.00  0.00           H  
ATOM   1532  CA  TYR    92      30.051  40.505  35.979  1.00  0.00           C  
ATOM   1533  HA  TYR    92      30.026  41.360  36.655  1.00  0.00           H  
ATOM   1534  CB  TYR    92      31.554  40.060  35.974  1.00  0.00           C  
ATOM   1535  HB2 TYR    92      31.882  39.747  36.965  1.00  0.00           H  
ATOM   1536  HB3 TYR    92      31.617  39.111  35.440  1.00  0.00           H  
ATOM   1537  CG  TYR    92      32.653  40.907  35.522  1.00  0.00           C  
ATOM   1538  CD1 TYR    92      32.872  42.097  36.221  1.00  0.00           C  
ATOM   1539  HD1 TYR    92      32.334  42.139  37.157  1.00  0.00           H  
ATOM   1540  CE1 TYR    92      33.828  43.015  35.805  1.00  0.00           C  
ATOM   1541  HE1 TYR    92      33.915  43.934  36.366  1.00  0.00           H  
ATOM   1542  CZ  TYR    92      34.557  42.786  34.609  1.00  0.00           C  
ATOM   1543  OH  TYR    92      35.578  43.685  34.174  1.00  0.00           O  
ATOM   1544  HH  TYR    92      36.288  43.278  33.672  1.00  0.00           H  
ATOM   1545  CE2 TYR    92      34.326  41.653  33.838  1.00  0.00           C  
ATOM   1546  HE2 TYR    92      34.923  41.480  32.955  1.00  0.00           H  
ATOM   1547  CD2 TYR    92      33.379  40.710  34.292  1.00  0.00           C  
ATOM   1548  HD2 TYR    92      33.263  39.789  33.740  1.00  0.00           H  
ATOM   1549  C   TYR    92      29.605  41.150  34.664  1.00  0.00           C  
ATOM   1550  O   TYR    92      29.441  42.358  34.627  1.00  0.00           O  
ATOM   1551  N   ARG    93      29.342  40.300  33.629  1.00  0.00           N  
ATOM   1552  H   ARG    93      29.439  39.322  33.861  1.00  0.00           H  
ATOM   1553  CA  ARG    93      28.834  40.831  32.315  1.00  0.00           C  
ATOM   1554  HA  ARG    93      29.421  41.738  32.168  1.00  0.00           H  
ATOM   1555  CB  ARG    93      29.248  39.909  31.133  1.00  0.00           C  
ATOM   1556  HB2 ARG    93      30.320  39.739  31.236  1.00  0.00           H  
ATOM   1557  HB3 ARG    93      28.764  38.933  31.173  1.00  0.00           H  
ATOM   1558  CG  ARG    93      28.952  40.414  29.773  1.00  0.00           C  
ATOM   1559  HG2 ARG    93      29.218  39.550  29.165  1.00  0.00           H  
ATOM   1560  HG3 ARG    93      27.900  40.633  29.589  1.00  0.00           H  
ATOM   1561  CD  ARG    93      29.781  41.626  29.547  1.00  0.00           C  
ATOM   1562  HD2 ARG    93      29.330  42.440  30.115  1.00  0.00           H  
ATOM   1563  HD3 ARG    93      30.814  41.459  29.852  1.00  0.00           H  
ATOM   1564  NE  ARG    93      29.544  42.125  28.147  1.00  0.00           N  
ATOM   1565  HE  ARG    93      28.779  42.721  27.864  1.00  0.00           H  
ATOM   1566  CZ  ARG    93      30.318  41.861  27.091  1.00  0.00           C  
ATOM   1567  NH1 ARG    93      31.237  40.981  27.091  1.00  0.00           N  
ATOM   1568 HH11 ARG    93      31.483  40.488  27.938  1.00  0.00           H  
ATOM   1569 HH12 ARG    93      31.865  40.916  26.303  1.00  0.00           H  
ATOM   1570  NH2 ARG    93      30.169  42.481  25.996  1.00  0.00           N  
ATOM   1571 HH21 ARG    93      29.477  43.216  25.957  1.00  0.00           H  
ATOM   1572 HH22 ARG    93      30.674  42.227  25.160  1.00  0.00           H  
ATOM   1573  C   ARG    93      27.316  40.960  32.285  1.00  0.00           C  
ATOM   1574  O   ARG    93      26.895  41.871  31.594  1.00  0.00           O  
ATOM   1575  N   GLU    94      26.477  40.218  33.031  1.00  0.00           N  
ATOM   1576  H   GLU    94      26.957  39.436  33.453  1.00  0.00           H  
ATOM   1577  CA  GLU    94      25.125  40.510  33.334  1.00  0.00           C  
ATOM   1578  HA  GLU    94      24.485  40.462  32.454  1.00  0.00           H  
ATOM   1579  CB  GLU    94      24.569  39.407  34.313  1.00  0.00           C  
ATOM   1580  HB2 GLU    94      24.811  38.453  33.845  1.00  0.00           H  
ATOM   1581  HB3 GLU    94      25.161  39.455  35.227  1.00  0.00           H  
ATOM   1582  CG  GLU    94      23.104  39.637  34.618  1.00  0.00           C  
ATOM   1583  HG2 GLU    94      23.018  40.436  35.355  1.00  0.00           H  
ATOM   1584  HG3 GLU    94      22.497  39.937  33.764  1.00  0.00           H  
ATOM   1585  CD  GLU    94      22.524  38.436  35.396  1.00  0.00           C  
ATOM   1586  OE1 GLU    94      23.271  37.406  35.461  1.00  0.00           O  
ATOM   1587  OE2 GLU    94      21.632  38.666  36.198  1.00  0.00           O  
ATOM   1588  C   GLU    94      24.885  41.921  33.880  1.00  0.00           C  
ATOM   1589  O   GLU    94      24.018  42.623  33.360  1.00  0.00           O  
ATOM   1590  N   LEU    95      25.675  42.363  34.923  1.00  0.00           N  
ATOM   1591  H   LEU    95      26.376  41.722  35.265  1.00  0.00           H  
ATOM   1592  CA  LEU    95      25.753  43.736  35.471  1.00  0.00           C  
ATOM   1593  HA  LEU    95      24.741  43.892  35.844  1.00  0.00           H  
ATOM   1594  CB  LEU    95      26.673  43.759  36.665  1.00  0.00           C  
ATOM   1595  HB2 LEU    95      26.406  42.931  37.321  1.00  0.00           H  
ATOM   1596  HB3 LEU    95      27.700  43.542  36.372  1.00  0.00           H  
ATOM   1597  CG  LEU    95      26.797  44.971  37.567  1.00  0.00           C  
ATOM   1598  HG  LEU    95      27.323  45.771  37.046  1.00  0.00           H  
ATOM   1599  CD1 LEU    95      25.427  45.523  38.174  1.00  0.00           C  
ATOM   1600 HD11 LEU    95      25.598  46.182  39.025  1.00  0.00           H  
ATOM   1601 HD12 LEU    95      24.749  45.862  37.391  1.00  0.00           H  
ATOM   1602 HD13 LEU    95      24.862  44.681  38.573  1.00  0.00           H  
ATOM   1603  CD2 LEU    95      27.628  44.629  38.841  1.00  0.00           C  
ATOM   1604 HD21 LEU    95      27.150  43.818  39.391  1.00  0.00           H  
ATOM   1605 HD22 LEU    95      28.643  44.353  38.556  1.00  0.00           H  
ATOM   1606 HD23 LEU    95      27.765  45.493  39.491  1.00  0.00           H  
ATOM   1607  C   LEU    95      26.003  44.839  34.399  1.00  0.00           C  
ATOM   1608  O   LEU    95      25.485  45.905  34.552  1.00  0.00           O  
ATOM   1609  N   GLN    96      26.702  44.505  33.273  1.00  0.00           N  
ATOM   1610  H   GLN    96      26.920  43.528  33.134  1.00  0.00           H  
ATOM   1611  CA  GLN    96      26.903  45.436  32.179  1.00  0.00           C  
ATOM   1612  HA  GLN    96      27.021  46.439  32.589  1.00  0.00           H  
ATOM   1613  CB  GLN    96      28.175  44.963  31.357  1.00  0.00           C  
ATOM   1614  HB2 GLN    96      29.038  44.767  31.994  1.00  0.00           H  
ATOM   1615  HB3 GLN    96      27.982  44.135  30.675  1.00  0.00           H  
ATOM   1616  CG  GLN    96      28.666  46.038  30.350  1.00  0.00           C  
ATOM   1617  HG2 GLN    96      28.595  47.009  30.840  1.00  0.00           H  
ATOM   1618  HG3 GLN    96      29.671  45.802  29.997  1.00  0.00           H  
ATOM   1619  CD  GLN    96      27.742  46.317  29.130  1.00  0.00           C  
ATOM   1620  OE1 GLN    96      27.117  45.471  28.547  1.00  0.00           O  
ATOM   1621  NE2 GLN    96      27.848  47.441  28.549  1.00  0.00           N  
ATOM   1622 HE21 GLN    96      27.163  47.550  27.815  1.00  0.00           H  
ATOM   1623 HE22 GLN    96      28.355  48.193  28.993  1.00  0.00           H  
ATOM   1624  C   GLN    96      25.541  45.453  31.355  1.00  0.00           C  
ATOM   1625  O   GLN    96      25.052  46.523  30.953  1.00  0.00           O  
ATOM   1626  N   LYS    97      25.062  44.283  30.950  1.00  0.00           N  
ATOM   1627  H   LYS    97      25.595  43.444  31.130  1.00  0.00           H  
ATOM   1628  CA  LYS    97      23.891  44.122  30.060  1.00  0.00           C  
ATOM   1629  HA  LYS    97      24.090  44.724  29.173  1.00  0.00           H  
ATOM   1630  CB  LYS    97      23.715  42.673  29.668  1.00  0.00           C  
ATOM   1631  HB2 LYS    97      23.862  42.013  30.522  1.00  0.00           H  
ATOM   1632  HB3 LYS    97      22.712  42.512  29.273  1.00  0.00           H  
ATOM   1633  CG  LYS    97      24.734  42.335  28.576  1.00  0.00           C  
ATOM   1634  HG2 LYS    97      24.338  42.820  27.684  1.00  0.00           H  
ATOM   1635  HG3 LYS    97      25.748  42.602  28.874  1.00  0.00           H  
ATOM   1636  CD  LYS    97      24.657  40.794  28.306  1.00  0.00           C  
ATOM   1637  HD2 LYS    97      25.011  40.296  29.208  1.00  0.00           H  
ATOM   1638  HD3 LYS    97      23.672  40.522  27.928  1.00  0.00           H  
ATOM   1639  CE  LYS    97      25.574  40.594  27.102  1.00  0.00           C  
ATOM   1640  HE2 LYS    97      25.430  41.439  26.429  1.00  0.00           H  
ATOM   1641  HE3 LYS    97      26.608  40.691  27.433  1.00  0.00           H  
ATOM   1642  NZ  LYS    97      25.433  39.265  26.468  1.00  0.00           N  
ATOM   1643  HZ1 LYS    97      26.219  39.222  25.835  1.00  0.00           H  
ATOM   1644  HZ2 LYS    97      25.683  38.569  27.156  1.00  0.00           H  
ATOM   1645  HZ3 LYS    97      24.548  39.025  26.044  1.00  0.00           H  
ATOM   1646  C   LYS    97      22.611  44.685  30.611  1.00  0.00           C  
ATOM   1647  O   LYS    97      21.964  45.416  29.843  1.00  0.00           O  
ATOM   1648  N   LEU    98      22.387  44.469  31.916  1.00  0.00           N  
ATOM   1649  H   LEU    98      23.029  43.857  32.399  1.00  0.00           H  
ATOM   1650  CA  LEU    98      21.299  45.040  32.702  1.00  0.00           C  
ATOM   1651  HA  LEU    98      20.386  44.984  32.108  1.00  0.00           H  
ATOM   1652  CB  LEU    98      21.098  44.087  33.895  1.00  0.00           C  
ATOM   1653  HB2 LEU    98      21.957  44.145  34.565  1.00  0.00           H  
ATOM   1654  HB3 LEU    98      20.285  44.547  34.456  1.00  0.00           H  
ATOM   1655  CG  LEU    98      20.715  42.641  33.628  1.00  0.00           C  
ATOM   1656  HG  LEU    98      21.550  42.038  33.272  1.00  0.00           H  
ATOM   1657  CD1 LEU    98      20.215  42.023  34.884  1.00  0.00           C  
ATOM   1658 HD11 LEU    98      20.009  40.954  34.844  1.00  0.00           H  
ATOM   1659 HD12 LEU    98      21.113  42.172  35.483  1.00  0.00           H  
ATOM   1660 HD13 LEU    98      19.413  42.611  35.332  1.00  0.00           H  
ATOM   1661  CD2 LEU    98      19.550  42.439  32.645  1.00  0.00           C  
ATOM   1662 HD21 LEU    98      18.668  43.007  32.941  1.00  0.00           H  
ATOM   1663 HD22 LEU    98      19.946  42.845  31.714  1.00  0.00           H  
ATOM   1664 HD23 LEU    98      19.457  41.357  32.553  1.00  0.00           H  
ATOM   1665  C   LEU    98      21.577  46.483  33.227  1.00  0.00           C  
ATOM   1666  O   LEU    98      20.621  47.244  33.396  1.00  0.00           O  
ATOM   1667  N   SER    99      22.844  46.766  33.500  1.00  0.00           N  
ATOM   1668  H   SER    99      23.523  46.037  33.335  1.00  0.00           H  
ATOM   1669  CA  SER    99      23.350  48.120  33.846  1.00  0.00           C  
ATOM   1670  HA  SER    99      24.436  48.053  33.800  1.00  0.00           H  
ATOM   1671  CB  SER    99      22.897  49.169  32.873  1.00  0.00           C  
ATOM   1672  HB2 SER    99      22.952  48.869  31.827  1.00  0.00           H  
ATOM   1673  HB3 SER    99      21.854  49.434  33.048  1.00  0.00           H  
ATOM   1674  OG  SER    99      23.758  50.244  33.049  1.00  0.00           O  
ATOM   1675  HG  SER    99      24.109  50.232  33.943  1.00  0.00           H  
ATOM   1676  C   SER    99      22.997  48.632  35.235  1.00  0.00           C  
ATOM   1677  O   SER    99      23.579  49.595  35.736  1.00  0.00           O  
ATOM   1678  N   LYS   100      22.214  47.864  36.009  1.00  0.00           N  
ATOM   1679  H   LYS   100      21.846  47.102  35.458  1.00  0.00           H  
ATOM   1680  CA  LYS   100      21.800  48.092  37.386  1.00  0.00           C  
ATOM   1681  HA  LYS   100      22.670  48.243  38.025  1.00  0.00           H  
ATOM   1682  CB  LYS   100      20.910  49.332  37.468  1.00  0.00           C  
ATOM   1683  HB2 LYS   100      20.450  49.270  38.455  1.00  0.00           H  
ATOM   1684  HB3 LYS   100      21.508  50.219  37.261  1.00  0.00           H  
ATOM   1685  CG  LYS   100      19.777  49.436  36.477  1.00  0.00           C  
ATOM   1686  HG2 LYS   100      20.202  49.544  35.479  1.00  0.00           H  
ATOM   1687  HG3 LYS   100      19.151  48.558  36.637  1.00  0.00           H  
ATOM   1688  CD  LYS   100      18.985  50.651  36.754  1.00  0.00           C  
ATOM   1689  HD2 LYS   100      18.670  50.728  37.795  1.00  0.00           H  
ATOM   1690  HD3 LYS   100      19.619  51.467  36.404  1.00  0.00           H  
ATOM   1691  CE  LYS   100      17.660  50.633  35.960  1.00  0.00           C  
ATOM   1692  HE2 LYS   100      17.932  50.527  34.910  1.00  0.00           H  
ATOM   1693  HE3 LYS   100      17.053  49.775  36.250  1.00  0.00           H  
ATOM   1694  NZ  LYS   100      16.869  51.848  36.108  1.00  0.00           N  
ATOM   1695  HZ1 LYS   100      17.333  52.707  35.847  1.00  0.00           H  
ATOM   1696  HZ2 LYS   100      16.035  51.905  35.542  1.00  0.00           H  
ATOM   1697  HZ3 LYS   100      16.763  51.988  37.103  1.00  0.00           H  
ATOM   1698  C   LYS   100      21.129  46.853  38.029  1.00  0.00           C  
ATOM   1699  O   LYS   100      20.226  46.315  37.450  1.00  0.00           O  
ATOM   1700  N   PHE   101      21.567  46.329  39.204  1.00  0.00           N  
ATOM   1701  H   PHE   101      22.306  46.793  39.712  1.00  0.00           H  
ATOM   1702  CA  PHE   101      20.769  45.340  39.904  1.00  0.00           C  
ATOM   1703  HA  PHE   101      20.293  44.661  39.197  1.00  0.00           H  
ATOM   1704  CB  PHE   101      21.679  44.354  40.734  1.00  0.00           C  
ATOM   1705  HB2 PHE   101      22.257  44.967  41.425  1.00  0.00           H  
ATOM   1706  HB3 PHE   101      20.996  43.731  41.312  1.00  0.00           H  
ATOM   1707  CG  PHE   101      22.581  43.468  39.937  1.00  0.00           C  
ATOM   1708  CD1 PHE   101      22.444  43.337  38.536  1.00  0.00           C  
ATOM   1709  HD1 PHE   101      21.719  43.976  38.054  1.00  0.00           H  
ATOM   1710  CE1 PHE   101      23.254  42.407  37.832  1.00  0.00           C  
ATOM   1711  HE1 PHE   101      23.218  42.302  36.758  1.00  0.00           H  
ATOM   1712  CZ  PHE   101      24.234  41.687  38.479  1.00  0.00           C  
ATOM   1713  HZ  PHE   101      24.718  40.882  37.947  1.00  0.00           H  
ATOM   1714  CE2 PHE   101      24.342  41.743  39.878  1.00  0.00           C  
ATOM   1715  HE2 PHE   101      25.137  41.148  40.303  1.00  0.00           H  
ATOM   1716  CD2 PHE   101      23.508  42.611  40.602  1.00  0.00           C  
ATOM   1717  HD2 PHE   101      23.588  42.654  41.678  1.00  0.00           H  
ATOM   1718  C   PHE   101      19.689  45.961  40.834  1.00  0.00           C  
ATOM   1719  O   PHE   101      19.700  47.155  41.080  1.00  0.00           O  
ATOM   1720  N   ASP   102      18.643  45.169  41.173  1.00  0.00           N  
ATOM   1721  H   ASP   102      18.515  44.288  40.696  1.00  0.00           H  
ATOM   1722  CA  ASP   102      17.545  45.564  41.999  1.00  0.00           C  
ATOM   1723  HA  ASP   102      17.349  46.621  41.814  1.00  0.00           H  
ATOM   1724  CB  ASP   102      16.201  44.803  41.590  1.00  0.00           C  
ATOM   1725  HB2 ASP   102      15.328  45.239  42.076  1.00  0.00           H  
ATOM   1726  HB3 ASP   102      16.083  44.855  40.508  1.00  0.00           H  
ATOM   1727  CG  ASP   102      16.226  43.321  41.937  1.00  0.00           C  
ATOM   1728  OD1 ASP   102      16.710  42.526  41.108  1.00  0.00           O  
ATOM   1729  OD2 ASP   102      15.754  42.934  43.052  1.00  0.00           O  
ATOM   1730  C   ASP   102      17.774  45.420  43.463  1.00  0.00           C  
ATOM   1731  O   ASP   102      18.737  44.925  43.936  1.00  0.00           O  
ATOM   1732  N   GLU   103      16.852  46.061  44.245  1.00  0.00           N  
ATOM   1733  H   GLU   103      16.002  46.451  43.864  1.00  0.00           H  
ATOM   1734  CA  GLU   103      17.106  46.306  45.666  1.00  0.00           C  
ATOM   1735  HA  GLU   103      18.107  46.711  45.814  1.00  0.00           H  
ATOM   1736  CB  GLU   103      16.176  47.440  46.145  1.00  0.00           C  
ATOM   1737  HB2 GLU   103      15.111  47.207  46.158  1.00  0.00           H  
ATOM   1738  HB3 GLU   103      16.473  47.681  47.166  1.00  0.00           H  
ATOM   1739  CG  GLU   103      16.401  48.835  45.418  1.00  0.00           C  
ATOM   1740  HG2 GLU   103      15.958  49.628  46.020  1.00  0.00           H  
ATOM   1741  HG3 GLU   103      17.468  49.040  45.332  1.00  0.00           H  
ATOM   1742  CD  GLU   103      15.750  48.988  44.094  1.00  0.00           C  
ATOM   1743  OE1 GLU   103      15.128  48.055  43.588  1.00  0.00           O  
ATOM   1744  OE2 GLU   103      15.778  50.146  43.631  1.00  0.00           O  
ATOM   1745  C   GLU   103      17.005  44.992  46.541  1.00  0.00           C  
ATOM   1746  O   GLU   103      17.867  44.804  47.419  1.00  0.00           O  
ATOM   1747  N   GLN   104      15.990  44.177  46.199  1.00  0.00           N  
ATOM   1748  H   GLN   104      15.414  44.563  45.465  1.00  0.00           H  
ATOM   1749  CA  GLN   104      15.867  42.902  46.813  1.00  0.00           C  
ATOM   1750  HA  GLN   104      15.980  43.036  47.889  1.00  0.00           H  
ATOM   1751  CB  GLN   104      14.452  42.485  46.449  1.00  0.00           C  
ATOM   1752  HB2 GLN   104      14.315  42.639  45.379  1.00  0.00           H  
ATOM   1753  HB3 GLN   104      14.211  41.467  46.756  1.00  0.00           H  
ATOM   1754  CG  GLN   104      13.319  43.342  47.026  1.00  0.00           C  
ATOM   1755  HG2 GLN   104      13.179  43.055  48.068  1.00  0.00           H  
ATOM   1756  HG3 GLN   104      13.504  44.414  46.970  1.00  0.00           H  
ATOM   1757  CD  GLN   104      11.891  43.198  46.447  1.00  0.00           C  
ATOM   1758  OE1 GLN   104      11.588  43.194  45.260  1.00  0.00           O  
ATOM   1759  NE2 GLN   104      10.836  43.329  47.256  1.00  0.00           N  
ATOM   1760 HE21 GLN   104       9.969  43.595  46.810  1.00  0.00           H  
ATOM   1761 HE22 GLN   104      10.951  43.396  48.257  1.00  0.00           H  
ATOM   1762  C   GLN   104      16.916  41.813  46.428  1.00  0.00           C  
ATOM   1763  O   GLN   104      17.424  41.119  47.313  1.00  0.00           O  
ATOM   1764  N   ARG   105      17.441  41.759  45.192  1.00  0.00           N  
ATOM   1765  H   ARG   105      17.061  42.381  44.492  1.00  0.00           H  
ATOM   1766  CA  ARG   105      18.657  41.049  44.868  1.00  0.00           C  
ATOM   1767  HA  ARG   105      18.542  40.004  45.158  1.00  0.00           H  
ATOM   1768  CB  ARG   105      18.735  41.013  43.301  1.00  0.00           C  
ATOM   1769  HB2 ARG   105      17.789  40.764  42.821  1.00  0.00           H  
ATOM   1770  HB3 ARG   105      18.941  42.058  43.069  1.00  0.00           H  
ATOM   1771  CG  ARG   105      19.869  40.163  42.794  1.00  0.00           C  
ATOM   1772  HG2 ARG   105      20.780  40.514  43.279  1.00  0.00           H  
ATOM   1773  HG3 ARG   105      19.778  39.116  43.082  1.00  0.00           H  
ATOM   1774  CD  ARG   105      20.027  40.319  41.281  1.00  0.00           C  
ATOM   1775  HD2 ARG   105      19.026  40.158  40.881  1.00  0.00           H  
ATOM   1776  HD3 ARG   105      20.375  41.342  41.142  1.00  0.00           H  
ATOM   1777  NE  ARG   105      20.864  39.343  40.616  1.00  0.00           N  
ATOM   1778  HE  ARG   105      21.356  38.698  41.218  1.00  0.00           H  
ATOM   1779  CZ  ARG   105      21.192  39.208  39.355  1.00  0.00           C  
ATOM   1780  NH1 ARG   105      20.751  40.092  38.509  1.00  0.00           N  
ATOM   1781 HH11 ARG   105      20.153  40.863  38.770  1.00  0.00           H  
ATOM   1782 HH12 ARG   105      20.922  39.928  37.528  1.00  0.00           H  
ATOM   1783  NH2 ARG   105      21.927  38.213  38.926  1.00  0.00           N  
ATOM   1784 HH21 ARG   105      22.385  37.592  39.578  1.00  0.00           H  
ATOM   1785 HH22 ARG   105      22.061  38.148  37.928  1.00  0.00           H  
ATOM   1786  C   ARG   105      19.958  41.657  45.538  1.00  0.00           C  
ATOM   1787  O   ARG   105      20.661  40.919  46.238  1.00  0.00           O  
ATOM   1788  N   THR   106      20.218  42.950  45.373  1.00  0.00           N  
ATOM   1789  H   THR   106      19.642  43.553  44.803  1.00  0.00           H  
ATOM   1790  CA  THR   106      21.352  43.671  45.980  1.00  0.00           C  
ATOM   1791  HA  THR   106      22.299  43.336  45.557  1.00  0.00           H  
ATOM   1792  CB  THR   106      21.423  45.162  45.645  1.00  0.00           C  
ATOM   1793  HB  THR   106      20.469  45.629  45.890  1.00  0.00           H  
ATOM   1794  CG2 THR   106      22.672  45.806  46.227  1.00  0.00           C  
ATOM   1795 HG21 THR   106      22.805  46.824  45.861  1.00  0.00           H  
ATOM   1796 HG22 THR   106      22.600  45.898  47.310  1.00  0.00           H  
ATOM   1797 HG23 THR   106      23.511  45.149  45.998  1.00  0.00           H  
ATOM   1798  OG1 THR   106      21.571  45.396  44.230  1.00  0.00           O  
ATOM   1799  HG1 THR   106      20.696  45.480  43.845  1.00  0.00           H  
ATOM   1800  C   THR   106      21.376  43.444  47.509  1.00  0.00           C  
ATOM   1801  O   THR   106      22.425  42.972  47.976  1.00  0.00           O  
ATOM   1802  N   ALA   107      20.239  43.654  48.202  1.00  0.00           N  
ATOM   1803  H   ALA   107      19.479  44.158  47.768  1.00  0.00           H  
ATOM   1804  CA  ALA   107      20.041  43.442  49.689  1.00  0.00           C  
ATOM   1805  HA  ALA   107      20.632  44.197  50.207  1.00  0.00           H  
ATOM   1806  CB  ALA   107      18.625  43.668  50.148  1.00  0.00           C  
ATOM   1807  HB1 ALA   107      18.540  43.283  51.164  1.00  0.00           H  
ATOM   1808  HB2 ALA   107      18.482  44.748  50.099  1.00  0.00           H  
ATOM   1809  HB3 ALA   107      17.923  43.149  49.496  1.00  0.00           H  
ATOM   1810  C   ALA   107      20.412  42.001  50.001  1.00  0.00           C  
ATOM   1811  O   ALA   107      21.096  41.680  50.935  1.00  0.00           O  
ATOM   1812  N   THR   108      19.961  40.959  49.194  1.00  0.00           N  
ATOM   1813  H   THR   108      19.265  41.123  48.480  1.00  0.00           H  
ATOM   1814  CA  THR   108      20.265  39.562  49.399  1.00  0.00           C  
ATOM   1815  HA  THR   108      20.313  39.360  50.469  1.00  0.00           H  
ATOM   1816  CB  THR   108      19.298  38.576  48.619  1.00  0.00           C  
ATOM   1817  HB  THR   108      19.435  38.629  47.539  1.00  0.00           H  
ATOM   1818  CG2 THR   108      19.343  37.159  49.031  1.00  0.00           C  
ATOM   1819 HG21 THR   108      18.683  36.562  48.402  1.00  0.00           H  
ATOM   1820 HG22 THR   108      20.376  36.811  49.045  1.00  0.00           H  
ATOM   1821 HG23 THR   108      19.002  37.114  50.065  1.00  0.00           H  
ATOM   1822  OG1 THR   108      17.911  38.978  48.826  1.00  0.00           O  
ATOM   1823  HG1 THR   108      17.788  39.832  48.406  1.00  0.00           H  
ATOM   1824  C   THR   108      21.677  39.287  49.049  1.00  0.00           C  
ATOM   1825  O   THR   108      22.311  38.454  49.670  1.00  0.00           O  
ATOM   1826  N   TYR   109      22.305  39.938  48.120  1.00  0.00           N  
ATOM   1827  H   TYR   109      21.787  40.652  47.626  1.00  0.00           H  
ATOM   1828  CA  TYR   109      23.698  39.625  47.706  1.00  0.00           C  
ATOM   1829  HA  TYR   109      23.708  38.536  47.650  1.00  0.00           H  
ATOM   1830  CB  TYR   109      24.069  40.249  46.330  1.00  0.00           C  
ATOM   1831  HB2 TYR   109      23.692  41.262  46.189  1.00  0.00           H  
ATOM   1832  HB3 TYR   109      25.124  40.478  46.187  1.00  0.00           H  
ATOM   1833  CG  TYR   109      23.520  39.510  45.080  1.00  0.00           C  
ATOM   1834  CD1 TYR   109      24.006  39.848  43.760  1.00  0.00           C  
ATOM   1835  HD1 TYR   109      24.733  40.635  43.629  1.00  0.00           H  
ATOM   1836  CE1 TYR   109      23.614  39.041  42.700  1.00  0.00           C  
ATOM   1837  HE1 TYR   109      23.967  39.239  41.699  1.00  0.00           H  
ATOM   1838  CZ  TYR   109      22.777  38.013  42.866  1.00  0.00           C  
ATOM   1839  OH  TYR   109      22.489  37.267  41.760  1.00  0.00           O  
ATOM   1840  HH  TYR   109      22.039  36.445  41.970  1.00  0.00           H  
ATOM   1841  CE2 TYR   109      22.218  37.701  44.091  1.00  0.00           C  
ATOM   1842  HE2 TYR   109      21.513  36.893  44.220  1.00  0.00           H  
ATOM   1843  CD2 TYR   109      22.626  38.453  45.234  1.00  0.00           C  
ATOM   1844  HD2 TYR   109      22.228  38.135  46.186  1.00  0.00           H  
ATOM   1845  C   TYR   109      24.740  40.194  48.718  1.00  0.00           C  
ATOM   1846  O   TYR   109      25.765  39.513  49.130  1.00  0.00           O  
ATOM   1847  N   ILE   110      24.461  41.386  49.234  1.00  0.00           N  
ATOM   1848  H   ILE   110      23.753  41.921  48.752  1.00  0.00           H  
ATOM   1849  CA  ILE   110      25.210  42.103  50.293  1.00  0.00           C  
ATOM   1850  HA  ILE   110      26.280  42.067  50.092  1.00  0.00           H  
ATOM   1851  CB  ILE   110      24.872  43.603  50.361  1.00  0.00           C  
ATOM   1852  HB  ILE   110      23.798  43.782  50.309  1.00  0.00           H  
ATOM   1853  CG2 ILE   110      25.446  44.318  51.627  1.00  0.00           C  
ATOM   1854 HG21 ILE   110      26.534  44.258  51.642  1.00  0.00           H  
ATOM   1855 HG22 ILE   110      25.254  45.391  51.619  1.00  0.00           H  
ATOM   1856 HG23 ILE   110      25.067  43.898  52.559  1.00  0.00           H  
ATOM   1857  CG1 ILE   110      25.316  44.247  49.021  1.00  0.00           C  
ATOM   1858 HG12 ILE   110      24.931  43.726  48.145  1.00  0.00           H  
ATOM   1859 HG13 ILE   110      24.893  45.250  49.077  1.00  0.00           H  
ATOM   1860  CD1 ILE   110      26.892  44.366  49.035  1.00  0.00           C  
ATOM   1861 HD11 ILE   110      27.239  45.002  49.849  1.00  0.00           H  
ATOM   1862 HD12 ILE   110      27.375  43.391  49.096  1.00  0.00           H  
ATOM   1863 HD13 ILE   110      27.273  44.848  48.135  1.00  0.00           H  
ATOM   1864  C   ILE   110      25.020  41.340  51.601  1.00  0.00           C  
ATOM   1865  O   ILE   110      25.911  41.340  52.437  1.00  0.00           O  
ATOM   1866  N   THR   111      23.956  40.603  51.734  1.00  0.00           N  
ATOM   1867  H   THR   111      23.309  40.560  50.960  1.00  0.00           H  
ATOM   1868  CA  THR   111      23.725  39.668  52.903  1.00  0.00           C  
ATOM   1869  HA  THR   111      24.131  40.228  53.745  1.00  0.00           H  
ATOM   1870  CB  THR   111      22.301  39.460  53.277  1.00  0.00           C  
ATOM   1871  HB  THR   111      21.732  39.273  52.366  1.00  0.00           H  
ATOM   1872  CG2 THR   111      21.989  38.260  54.200  1.00  0.00           C  
ATOM   1873 HG21 THR   111      22.611  38.366  55.088  1.00  0.00           H  
ATOM   1874 HG22 THR   111      20.906  38.327  54.308  1.00  0.00           H  
ATOM   1875 HG23 THR   111      22.238  37.345  53.663  1.00  0.00           H  
ATOM   1876  OG1 THR   111      21.837  40.647  53.774  1.00  0.00           O  
ATOM   1877  HG1 THR   111      21.528  41.135  53.006  1.00  0.00           H  
ATOM   1878  C   THR   111      24.547  38.353  52.837  1.00  0.00           C  
ATOM   1879  O   THR   111      25.043  37.950  53.857  1.00  0.00           O  
ATOM   1880  N   GLU   112      24.743  37.739  51.615  1.00  0.00           N  
ATOM   1881  H   GLU   112      24.189  38.040  50.826  1.00  0.00           H  
ATOM   1882  CA  GLU   112      25.712  36.643  51.427  1.00  0.00           C  
ATOM   1883  HA  GLU   112      25.318  35.784  51.971  1.00  0.00           H  
ATOM   1884  CB  GLU   112      25.694  36.099  49.932  1.00  0.00           C  
ATOM   1885  HB2 GLU   112      25.958  36.876  49.215  1.00  0.00           H  
ATOM   1886  HB3 GLU   112      26.512  35.393  49.790  1.00  0.00           H  
ATOM   1887  CG  GLU   112      24.382  35.505  49.491  1.00  0.00           C  
ATOM   1888  HG2 GLU   112      23.549  36.175  49.704  1.00  0.00           H  
ATOM   1889  HG3 GLU   112      24.331  35.400  48.407  1.00  0.00           H  
ATOM   1890  CD  GLU   112      23.932  34.060  49.935  1.00  0.00           C  
ATOM   1891  OE1 GLU   112      22.891  33.586  49.426  1.00  0.00           O  
ATOM   1892  OE2 GLU   112      24.512  33.487  50.857  1.00  0.00           O  
ATOM   1893  C   GLU   112      27.144  37.077  51.680  1.00  0.00           C  
ATOM   1894  O   GLU   112      27.841  36.364  52.356  1.00  0.00           O  
ATOM   1895  N   LEU   113      27.540  38.238  51.056  1.00  0.00           N  
ATOM   1896  H   LEU   113      26.885  38.680  50.425  1.00  0.00           H  
ATOM   1897  CA  LEU   113      28.953  38.674  51.102  1.00  0.00           C  
ATOM   1898  HA  LEU   113      29.555  37.859  50.699  1.00  0.00           H  
ATOM   1899  CB  LEU   113      29.111  39.947  50.161  1.00  0.00           C  
ATOM   1900  HB2 LEU   113      28.279  40.638  50.293  1.00  0.00           H  
ATOM   1901  HB3 LEU   113      30.033  40.427  50.490  1.00  0.00           H  
ATOM   1902  CG  LEU   113      29.073  39.668  48.679  1.00  0.00           C  
ATOM   1903  HG  LEU   113      28.203  39.040  48.484  1.00  0.00           H  
ATOM   1904  CD1 LEU   113      28.894  41.004  47.957  1.00  0.00           C  
ATOM   1905 HD11 LEU   113      29.627  41.694  48.373  1.00  0.00           H  
ATOM   1906 HD12 LEU   113      28.945  40.927  46.871  1.00  0.00           H  
ATOM   1907 HD13 LEU   113      27.888  41.288  48.266  1.00  0.00           H  
ATOM   1908  CD2 LEU   113      30.305  39.038  48.165  1.00  0.00           C  
ATOM   1909 HD21 LEU   113      30.268  37.949  48.199  1.00  0.00           H  
ATOM   1910 HD22 LEU   113      30.523  39.288  47.126  1.00  0.00           H  
ATOM   1911 HD23 LEU   113      31.113  39.354  48.825  1.00  0.00           H  
ATOM   1912  C   LEU   113      29.380  39.005  52.526  1.00  0.00           C  
ATOM   1913  O   LEU   113      30.420  38.573  52.963  1.00  0.00           O  
ATOM   1914  N   ALA   114      28.465  39.528  53.310  1.00  0.00           N  
ATOM   1915  H   ALA   114      27.593  39.783  52.868  1.00  0.00           H  
ATOM   1916  CA  ALA   114      28.649  39.648  54.746  1.00  0.00           C  
ATOM   1917  HA  ALA   114      29.525  40.263  54.949  1.00  0.00           H  
ATOM   1918  CB  ALA   114      27.459  40.469  55.252  1.00  0.00           C  
ATOM   1919  HB1 ALA   114      26.528  39.905  55.204  1.00  0.00           H  
ATOM   1920  HB2 ALA   114      27.599  40.765  56.292  1.00  0.00           H  
ATOM   1921  HB3 ALA   114      27.302  41.330  54.602  1.00  0.00           H  
ATOM   1922  C   ALA   114      28.987  38.337  55.424  1.00  0.00           C  
ATOM   1923  O   ALA   114      30.003  38.256  56.179  1.00  0.00           O  
ATOM   1924  N   ASN   115      28.145  37.346  55.258  1.00  0.00           N  
ATOM   1925  H   ASN   115      27.315  37.513  54.707  1.00  0.00           H  
ATOM   1926  CA  ASN   115      28.325  36.014  55.850  1.00  0.00           C  
ATOM   1927  HA  ASN   115      28.504  36.257  56.897  1.00  0.00           H  
ATOM   1928  CB  ASN   115      27.001  35.226  55.804  1.00  0.00           C  
ATOM   1929  HB2 ASN   115      26.592  35.255  54.794  1.00  0.00           H  
ATOM   1930  HB3 ASN   115      27.194  34.171  56.000  1.00  0.00           H  
ATOM   1931  CG  ASN   115      25.935  35.711  56.755  1.00  0.00           C  
ATOM   1932  OD1 ASN   115      25.805  35.207  57.892  1.00  0.00           O  
ATOM   1933  ND2 ASN   115      25.023  36.676  56.406  1.00  0.00           N  
ATOM   1934 HD21 ASN   115      24.256  36.878  57.032  1.00  0.00           H  
ATOM   1935 HD22 ASN   115      24.922  37.032  55.466  1.00  0.00           H  
ATOM   1936  C   ASN   115      29.498  35.067  55.345  1.00  0.00           C  
ATOM   1937  O   ASN   115      30.066  34.459  56.256  1.00  0.00           O  
ATOM   1938  N   ALA   116      29.807  35.215  54.072  1.00  0.00           N  
ATOM   1939  H   ALA   116      29.235  35.736  53.424  1.00  0.00           H  
ATOM   1940  CA  ALA   116      31.117  34.846  53.596  1.00  0.00           C  
ATOM   1941  HA  ALA   116      31.132  33.783  53.835  1.00  0.00           H  
ATOM   1942  CB  ALA   116      31.140  35.206  52.091  1.00  0.00           C  
ATOM   1943  HB1 ALA   116      31.005  36.281  51.979  1.00  0.00           H  
ATOM   1944  HB2 ALA   116      32.142  35.021  51.703  1.00  0.00           H  
ATOM   1945  HB3 ALA   116      30.351  34.680  51.553  1.00  0.00           H  
ATOM   1946  C   ALA   116      32.244  35.545  54.337  1.00  0.00           C  
ATOM   1947  O   ALA   116      33.144  34.803  54.738  1.00  0.00           O  
ATOM   1948  N   LEU   117      32.248  36.875  54.657  1.00  0.00           N  
ATOM   1949  H   LEU   117      31.471  37.471  54.408  1.00  0.00           H  
ATOM   1950  CA  LEU   117      33.443  37.462  55.222  1.00  0.00           C  
ATOM   1951  HA  LEU   117      34.277  36.974  54.717  1.00  0.00           H  
ATOM   1952  CB  LEU   117      33.444  38.958  54.877  1.00  0.00           C  
ATOM   1953  HB2 LEU   117      32.454  39.406  54.955  1.00  0.00           H  
ATOM   1954  HB3 LEU   117      34.166  39.479  55.507  1.00  0.00           H  
ATOM   1955  CG  LEU   117      33.832  39.458  53.403  1.00  0.00           C  
ATOM   1956  HG  LEU   117      33.114  39.102  52.664  1.00  0.00           H  
ATOM   1957  CD1 LEU   117      33.868  40.990  53.360  1.00  0.00           C  
ATOM   1958 HD11 LEU   117      32.896  41.474  53.264  1.00  0.00           H  
ATOM   1959 HD12 LEU   117      34.446  41.394  54.191  1.00  0.00           H  
ATOM   1960 HD13 LEU   117      34.324  41.245  52.403  1.00  0.00           H  
ATOM   1961  CD2 LEU   117      35.304  39.034  53.009  1.00  0.00           C  
ATOM   1962 HD21 LEU   117      36.040  39.554  53.622  1.00  0.00           H  
ATOM   1963 HD22 LEU   117      35.371  37.965  53.212  1.00  0.00           H  
ATOM   1964 HD23 LEU   117      35.631  39.246  51.991  1.00  0.00           H  
ATOM   1965  C   LEU   117      33.516  37.256  56.771  1.00  0.00           C  
ATOM   1966  O   LEU   117      34.514  37.454  57.368  1.00  0.00           O  
ATOM   1967  N   SER   118      32.398  37.021  57.368  1.00  0.00           N  
ATOM   1968  H   SER   118      31.592  36.986  56.760  1.00  0.00           H  
ATOM   1969  CA  SER   118      32.146  36.752  58.747  1.00  0.00           C  
ATOM   1970  HA  SER   118      32.744  37.349  59.436  1.00  0.00           H  
ATOM   1971  CB  SER   118      30.688  36.821  59.117  1.00  0.00           C  
ATOM   1972  HB2 SER   118      30.001  36.118  58.647  1.00  0.00           H  
ATOM   1973  HB3 SER   118      30.616  36.653  60.192  1.00  0.00           H  
ATOM   1974  OG  SER   118      30.242  38.148  58.866  1.00  0.00           O  
ATOM   1975  HG  SER   118      30.054  38.283  57.934  1.00  0.00           H  
ATOM   1976  C   SER   118      32.686  35.332  58.998  1.00  0.00           C  
ATOM   1977  O   SER   118      33.336  35.158  60.065  1.00  0.00           O  
ATOM   1978  N   TYR   119      32.580  34.341  58.089  1.00  0.00           N  
ATOM   1979  H   TYR   119      32.011  34.464  57.264  1.00  0.00           H  
ATOM   1980  CA  TYR   119      33.301  33.094  58.242  1.00  0.00           C  
ATOM   1981  HA  TYR   119      33.060  32.629  59.198  1.00  0.00           H  
ATOM   1982  CB  TYR   119      32.924  32.012  57.232  1.00  0.00           C  
ATOM   1983  HB2 TYR   119      31.900  31.707  57.449  1.00  0.00           H  
ATOM   1984  HB3 TYR   119      32.947  32.400  56.214  1.00  0.00           H  
ATOM   1985  CG  TYR   119      33.885  30.868  57.413  1.00  0.00           C  
ATOM   1986  CD1 TYR   119      33.618  29.888  58.390  1.00  0.00           C  
ATOM   1987  HD1 TYR   119      32.872  29.992  59.164  1.00  0.00           H  
ATOM   1988  CE1 TYR   119      34.325  28.698  58.333  1.00  0.00           C  
ATOM   1989  HE1 TYR   119      34.053  27.907  59.016  1.00  0.00           H  
ATOM   1990  CZ  TYR   119      35.419  28.546  57.393  1.00  0.00           C  
ATOM   1991  OH  TYR   119      36.027  27.319  57.221  1.00  0.00           O  
ATOM   1992  HH  TYR   119      35.743  26.575  57.758  1.00  0.00           H  
ATOM   1993  CE2 TYR   119      35.746  29.612  56.542  1.00  0.00           C  
ATOM   1994  HE2 TYR   119      36.520  29.443  55.809  1.00  0.00           H  
ATOM   1995  CD2 TYR   119      34.960  30.755  56.527  1.00  0.00           C  
ATOM   1996  HD2 TYR   119      35.088  31.563  55.822  1.00  0.00           H  
ATOM   1997  C   TYR   119      34.791  33.363  58.319  1.00  0.00           C  
ATOM   1998  O   TYR   119      35.438  32.785  59.165  1.00  0.00           O  
ATOM   1999  N   CYS   120      35.344  34.236  57.567  1.00  0.00           N  
ATOM   2000  H   CYS   120      34.760  34.668  56.866  1.00  0.00           H  
ATOM   2001  CA  CYS   120      36.735  34.626  57.556  1.00  0.00           C  
ATOM   2002  HA  CYS   120      37.362  33.735  57.541  1.00  0.00           H  
ATOM   2003  CB  CYS   120      37.133  35.223  56.187  1.00  0.00           C  
ATOM   2004  HB2 CYS   120      36.910  36.286  56.092  1.00  0.00           H  
ATOM   2005  HB3 CYS   120      38.221  35.159  56.149  1.00  0.00           H  
ATOM   2006  SG  CYS   120      36.466  34.415  54.714  1.00  0.00           S  
ATOM   2007  HG  CYS   120      35.169  34.734  54.743  1.00  0.00           H  
ATOM   2008  C   CYS   120      37.285  35.503  58.745  1.00  0.00           C  
ATOM   2009  O   CYS   120      38.419  35.420  59.176  1.00  0.00           O  
ATOM   2010  N   HIE   121      36.398  36.320  59.211  1.00  0.00           N  
ATOM   2011  H   HIE   121      35.587  36.493  58.633  1.00  0.00           H  
ATOM   2012  CA  HIE   121      36.714  37.038  60.484  1.00  0.00           C  
ATOM   2013  HA  HIE   121      37.704  37.495  60.497  1.00  0.00           H  
ATOM   2014  CB  HIE   121      35.717  38.110  60.758  1.00  0.00           C  
ATOM   2015  HB2 HIE   121      35.627  38.812  59.929  1.00  0.00           H  
ATOM   2016  HB3 HIE   121      34.732  37.798  61.107  1.00  0.00           H  
ATOM   2017  CG  HIE   121      36.257  38.920  61.925  1.00  0.00           C  
ATOM   2018  ND1 HIE   121      36.024  38.546  63.241  1.00  0.00           N  
ATOM   2019  CE1 HIE   121      36.630  39.482  63.986  1.00  0.00           C  
ATOM   2020  HE1 HIE   121      36.835  39.417  65.044  1.00  0.00           H  
ATOM   2021  NE2 HIE   121      37.161  40.449  63.144  1.00  0.00           N  
ATOM   2022  HE2 HIE   121      37.639  41.231  63.569  1.00  0.00           H  
ATOM   2023  CD2 HIE   121      36.939  40.088  61.879  1.00  0.00           C  
ATOM   2024  HD2 HIE   121      37.243  40.516  60.935  1.00  0.00           H  
ATOM   2025  C   HIE   121      36.770  35.979  61.609  1.00  0.00           C  
ATOM   2026  O   HIE   121      37.593  36.069  62.600  1.00  0.00           O  
ATOM   2027  N   SER   122      35.889  34.959  61.611  1.00  0.00           N  
ATOM   2028  H   SER   122      35.208  34.933  60.866  1.00  0.00           H  
ATOM   2029  CA  SER   122      35.812  33.882  62.647  1.00  0.00           C  
ATOM   2030  HA  SER   122      35.621  34.275  63.645  1.00  0.00           H  
ATOM   2031  CB  SER   122      34.565  33.030  62.323  1.00  0.00           C  
ATOM   2032  HB2 SER   122      33.748  33.696  62.043  1.00  0.00           H  
ATOM   2033  HB3 SER   122      34.771  32.411  61.450  1.00  0.00           H  
ATOM   2034  OG  SER   122      34.199  32.073  63.337  1.00  0.00           O  
ATOM   2035  HG  SER   122      33.485  32.446  63.860  1.00  0.00           H  
ATOM   2036  C   SER   122      37.081  33.046  62.642  1.00  0.00           C  
ATOM   2037  O   SER   122      37.768  32.949  63.653  1.00  0.00           O  
ATOM   2038  N   LYS   123      37.546  32.691  61.392  1.00  0.00           N  
ATOM   2039  H   LYS   123      36.908  32.745  60.611  1.00  0.00           H  
ATOM   2040  CA  LYS   123      38.839  32.031  61.075  1.00  0.00           C  
ATOM   2041  HA  LYS   123      39.048  31.469  61.985  1.00  0.00           H  
ATOM   2042  CB  LYS   123      38.751  31.189  59.804  1.00  0.00           C  
ATOM   2043  HB2 LYS   123      38.499  31.822  58.953  1.00  0.00           H  
ATOM   2044  HB3 LYS   123      39.616  30.559  59.599  1.00  0.00           H  
ATOM   2045  CG  LYS   123      37.665  30.074  59.862  1.00  0.00           C  
ATOM   2046  HG2 LYS   123      36.683  30.453  60.143  1.00  0.00           H  
ATOM   2047  HG3 LYS   123      37.677  29.614  58.873  1.00  0.00           H  
ATOM   2048  CD  LYS   123      37.979  28.930  60.789  1.00  0.00           C  
ATOM   2049  HD2 LYS   123      39.031  28.651  60.725  1.00  0.00           H  
ATOM   2050  HD3 LYS   123      37.769  29.256  61.808  1.00  0.00           H  
ATOM   2051  CE  LYS   123      37.038  27.698  60.467  1.00  0.00           C  
ATOM   2052  HE2 LYS   123      35.997  27.993  60.341  1.00  0.00           H  
ATOM   2053  HE3 LYS   123      37.389  27.260  59.533  1.00  0.00           H  
ATOM   2054  NZ  LYS   123      37.077  26.680  61.601  1.00  0.00           N  
ATOM   2055  HZ1 LYS   123      36.654  27.130  62.400  1.00  0.00           H  
ATOM   2056  HZ2 LYS   123      36.619  25.833  61.296  1.00  0.00           H  
ATOM   2057  HZ3 LYS   123      38.050  26.444  61.730  1.00  0.00           H  
ATOM   2058  C   LYS   123      40.145  32.915  60.996  1.00  0.00           C  
ATOM   2059  O   LYS   123      41.239  32.409  60.714  1.00  0.00           O  
ATOM   2060  N   ARG   124      39.960  34.187  61.313  1.00  0.00           N  
ATOM   2061  H   ARG   124      39.049  34.470  61.647  1.00  0.00           H  
ATOM   2062  CA  ARG   124      41.113  35.077  61.509  1.00  0.00           C  
ATOM   2063  HA  ARG   124      40.729  36.094  61.584  1.00  0.00           H  
ATOM   2064  CB  ARG   124      41.848  34.886  62.877  1.00  0.00           C  
ATOM   2065  HB2 ARG   124      42.607  34.114  62.746  1.00  0.00           H  
ATOM   2066  HB3 ARG   124      42.425  35.783  63.103  1.00  0.00           H  
ATOM   2067  CG  ARG   124      41.012  34.655  64.138  1.00  0.00           C  
ATOM   2068  HG2 ARG   124      40.522  35.576  64.452  1.00  0.00           H  
ATOM   2069  HG3 ARG   124      40.146  34.011  63.987  1.00  0.00           H  
ATOM   2070  CD  ARG   124      41.779  34.012  65.323  1.00  0.00           C  
ATOM   2071  HD2 ARG   124      42.506  34.777  65.598  1.00  0.00           H  
ATOM   2072  HD3 ARG   124      41.034  34.011  66.119  1.00  0.00           H  
ATOM   2073  NE  ARG   124      42.409  32.699  65.023  1.00  0.00           N  
ATOM   2074  HE  ARG   124      41.938  32.143  64.324  1.00  0.00           H  
ATOM   2075  CZ  ARG   124      43.584  32.269  65.458  1.00  0.00           C  
ATOM   2076  NH1 ARG   124      44.153  32.706  66.486  1.00  0.00           N  
ATOM   2077 HH11 ARG   124      43.680  33.409  67.037  1.00  0.00           H  
ATOM   2078 HH12 ARG   124      45.060  32.434  66.837  1.00  0.00           H  
ATOM   2079  NH2 ARG   124      44.062  31.235  64.858  1.00  0.00           N  
ATOM   2080 HH21 ARG   124      43.924  31.019  63.881  1.00  0.00           H  
ATOM   2081 HH22 ARG   124      44.871  30.833  65.311  1.00  0.00           H  
ATOM   2082  C   ARG   124      42.076  35.236  60.277  1.00  0.00           C  
ATOM   2083  O   ARG   124      43.292  35.319  60.377  1.00  0.00           O  
ATOM   2084  N   VAL   125      41.461  35.272  59.079  1.00  0.00           N  
ATOM   2085  H   VAL   125      40.463  35.148  58.989  1.00  0.00           H  
ATOM   2086  CA  VAL   125      42.187  35.211  57.759  1.00  0.00           C  
ATOM   2087  HA  VAL   125      43.236  35.316  58.038  1.00  0.00           H  
ATOM   2088  CB  VAL   125      42.139  33.860  57.086  1.00  0.00           C  
ATOM   2089  HB  VAL   125      42.615  33.173  57.786  1.00  0.00           H  
ATOM   2090  CG1 VAL   125      40.772  33.479  56.660  1.00  0.00           C  
ATOM   2091 HG11 VAL   125      39.986  33.655  57.394  1.00  0.00           H  
ATOM   2092 HG12 VAL   125      40.542  34.090  55.787  1.00  0.00           H  
ATOM   2093 HG13 VAL   125      40.742  32.437  56.342  1.00  0.00           H  
ATOM   2094  CG2 VAL   125      43.040  33.767  55.899  1.00  0.00           C  
ATOM   2095 HG21 VAL   125      42.763  32.891  55.313  1.00  0.00           H  
ATOM   2096 HG22 VAL   125      42.925  34.630  55.242  1.00  0.00           H  
ATOM   2097 HG23 VAL   125      44.094  33.692  56.165  1.00  0.00           H  
ATOM   2098  C   VAL   125      41.565  36.324  56.855  1.00  0.00           C  
ATOM   2099  O   VAL   125      40.402  36.694  57.045  1.00  0.00           O  
ATOM   2100  N   ILE   126      42.343  36.894  55.953  1.00  0.00           N  
ATOM   2101  H   ILE   126      43.322  36.703  55.793  1.00  0.00           H  
ATOM   2102  CA  ILE   126      41.970  38.159  55.235  1.00  0.00           C  
ATOM   2103  HA  ILE   126      40.939  38.380  55.510  1.00  0.00           H  
ATOM   2104  CB  ILE   126      42.887  39.294  55.694  1.00  0.00           C  
ATOM   2105  HB  ILE   126      43.926  39.002  55.538  1.00  0.00           H  
ATOM   2106  CG2 ILE   126      42.739  40.581  54.876  1.00  0.00           C  
ATOM   2107 HG21 ILE   126      43.521  41.271  55.192  1.00  0.00           H  
ATOM   2108 HG22 ILE   126      43.067  40.389  53.855  1.00  0.00           H  
ATOM   2109 HG23 ILE   126      41.760  41.061  54.868  1.00  0.00           H  
ATOM   2110  CG1 ILE   126      42.514  39.820  57.121  1.00  0.00           C  
ATOM   2111 HG12 ILE   126      42.710  40.879  57.293  1.00  0.00           H  
ATOM   2112 HG13 ILE   126      41.491  39.649  57.456  1.00  0.00           H  
ATOM   2113  CD1 ILE   126      43.351  39.216  58.208  1.00  0.00           C  
ATOM   2114 HD11 ILE   126      44.260  39.818  58.223  1.00  0.00           H  
ATOM   2115 HD12 ILE   126      42.819  39.350  59.149  1.00  0.00           H  
ATOM   2116 HD13 ILE   126      43.534  38.171  57.956  1.00  0.00           H  
ATOM   2117  C   ILE   126      41.942  37.895  53.760  1.00  0.00           C  
ATOM   2118  O   ILE   126      42.571  36.988  53.204  1.00  0.00           O  
ATOM   2119  N   HIE   127      41.190  38.735  52.999  1.00  0.00           N  
ATOM   2120  H   HIE   127      40.814  39.527  53.501  1.00  0.00           H  
ATOM   2121  CA  HIE   127      40.921  38.491  51.501  1.00  0.00           C  
ATOM   2122  HA  HIE   127      41.838  38.219  50.978  1.00  0.00           H  
ATOM   2123  CB  HIE   127      39.985  37.252  51.382  1.00  0.00           C  
ATOM   2124  HB2 HIE   127      40.550  36.450  51.857  1.00  0.00           H  
ATOM   2125  HB3 HIE   127      39.019  37.385  51.869  1.00  0.00           H  
ATOM   2126  CG  HIE   127      39.775  36.747  50.024  1.00  0.00           C  
ATOM   2127  ND1 HIE   127      39.049  37.397  49.000  1.00  0.00           N  
ATOM   2128  CE1 HIE   127      38.988  36.487  48.024  1.00  0.00           C  
ATOM   2129  HE1 HIE   127      38.577  36.524  47.026  1.00  0.00           H  
ATOM   2130  NE2 HIE   127      39.486  35.311  48.424  1.00  0.00           N  
ATOM   2131  HE2 HIE   127      39.675  34.527  47.817  1.00  0.00           H  
ATOM   2132  CD2 HIE   127      39.861  35.446  49.725  1.00  0.00           C  
ATOM   2133  HD2 HIE   127      40.104  34.690  50.457  1.00  0.00           H  
ATOM   2134  C   HIE   127      40.201  39.766  50.930  1.00  0.00           C  
ATOM   2135  O   HIE   127      39.232  40.394  51.405  1.00  0.00           O  
ATOM   2136  N   ARG   128      40.699  40.139  49.794  1.00  0.00           N  
ATOM   2137  H   ARG   128      41.487  39.572  49.514  1.00  0.00           H  
ATOM   2138  CA  ARG   128      40.359  41.369  49.031  1.00  0.00           C  
ATOM   2139  HA  ARG   128      39.562  41.816  49.625  1.00  0.00           H  
ATOM   2140  CB  ARG   128      41.610  42.251  48.942  1.00  0.00           C  
ATOM   2141  HB2 ARG   128      42.455  41.733  48.488  1.00  0.00           H  
ATOM   2142  HB3 ARG   128      41.482  43.114  48.289  1.00  0.00           H  
ATOM   2143  CG  ARG   128      42.177  42.848  50.216  1.00  0.00           C  
ATOM   2144  HG2 ARG   128      41.911  42.182  51.037  1.00  0.00           H  
ATOM   2145  HG3 ARG   128      43.264  42.896  50.153  1.00  0.00           H  
ATOM   2146  CD  ARG   128      41.609  44.340  50.268  1.00  0.00           C  
ATOM   2147  HD2 ARG   128      42.130  44.915  51.034  1.00  0.00           H  
ATOM   2148  HD3 ARG   128      41.760  44.864  49.324  1.00  0.00           H  
ATOM   2149  NE  ARG   128      40.205  44.273  50.547  1.00  0.00           N  
ATOM   2150  HE  ARG   128      39.622  44.684  49.832  1.00  0.00           H  
ATOM   2151  CZ  ARG   128      39.641  43.851  51.645  1.00  0.00           C  
ATOM   2152  NH1 ARG   128      40.312  43.525  52.732  1.00  0.00           N  
ATOM   2153 HH11 ARG   128      41.294  43.657  52.929  1.00  0.00           H  
ATOM   2154 HH12 ARG   128      39.703  43.346  53.517  1.00  0.00           H  
ATOM   2155  NH2 ARG   128      38.380  43.908  51.767  1.00  0.00           N  
ATOM   2156 HH21 ARG   128      37.927  44.582  51.166  1.00  0.00           H  
ATOM   2157 HH22 ARG   128      38.014  43.512  52.621  1.00  0.00           H  
ATOM   2158  C   ARG   128      39.717  41.236  47.693  1.00  0.00           C  
ATOM   2159  O   ARG   128      39.192  42.214  47.103  1.00  0.00           O  
ATOM   2160  N   ASP   129      39.829  40.073  47.162  1.00  0.00           N  
ATOM   2161  H   ASP   129      40.131  39.359  47.809  1.00  0.00           H  
ATOM   2162  CA  ASP   129      39.326  39.641  45.870  1.00  0.00           C  
ATOM   2163  HA  ASP   129      39.582  40.538  45.305  1.00  0.00           H  
ATOM   2164  CB  ASP   129      40.309  38.571  45.278  1.00  0.00           C  
ATOM   2165  HB2 ASP   129      40.306  37.631  45.829  1.00  0.00           H  
ATOM   2166  HB3 ASP   129      39.928  38.354  44.280  1.00  0.00           H  
ATOM   2167  CG  ASP   129      41.763  39.183  45.065  1.00  0.00           C  
ATOM   2168  OD1 ASP   129      41.810  40.372  44.634  1.00  0.00           O  
ATOM   2169  OD2 ASP   129      42.820  38.507  45.304  1.00  0.00           O  
ATOM   2170  C   ASP   129      37.789  39.335  45.663  1.00  0.00           C  
ATOM   2171  O   ASP   129      37.306  38.279  45.324  1.00  0.00           O  
ATOM   2172  N   ILE   130      37.026  40.373  45.989  1.00  0.00           N  
ATOM   2173  H   ILE   130      37.436  41.233  46.324  1.00  0.00           H  
ATOM   2174  CA  ILE   130      35.560  40.342  46.232  1.00  0.00           C  
ATOM   2175  HA  ILE   130      35.210  39.327  46.046  1.00  0.00           H  
ATOM   2176  CB  ILE   130      35.233  40.616  47.739  1.00  0.00           C  
ATOM   2177  HB  ILE   130      34.148  40.536  47.801  1.00  0.00           H  
ATOM   2178  CG2 ILE   130      35.842  39.562  48.721  1.00  0.00           C  
ATOM   2179 HG21 ILE   130      35.892  38.597  48.217  1.00  0.00           H  
ATOM   2180 HG22 ILE   130      36.837  39.908  49.002  1.00  0.00           H  
ATOM   2181 HG23 ILE   130      35.177  39.543  49.584  1.00  0.00           H  
ATOM   2182  CG1 ILE   130      35.402  42.070  48.210  1.00  0.00           C  
ATOM   2183 HG12 ILE   130      36.472  42.271  48.160  1.00  0.00           H  
ATOM   2184 HG13 ILE   130      34.969  42.756  47.482  1.00  0.00           H  
ATOM   2185  CD1 ILE   130      34.887  42.521  49.563  1.00  0.00           C  
ATOM   2186 HD11 ILE   130      35.417  41.969  50.339  1.00  0.00           H  
ATOM   2187 HD12 ILE   130      35.130  43.565  49.761  1.00  0.00           H  
ATOM   2188 HD13 ILE   130      33.845  42.216  49.655  1.00  0.00           H  
ATOM   2189  C   ILE   130      34.757  41.199  45.279  1.00  0.00           C  
ATOM   2190  O   ILE   130      33.553  41.238  45.373  1.00  0.00           O  
ATOM   2191  N   LYS   131      35.378  41.836  44.291  1.00  0.00           N  
ATOM   2192  H   LYS   131      36.385  41.915  44.259  1.00  0.00           H  
ATOM   2193  CA  LYS   131      34.714  42.602  43.220  1.00  0.00           C  
ATOM   2194  HA  LYS   131      34.059  43.331  43.698  1.00  0.00           H  
ATOM   2195  CB  LYS   131      35.669  43.325  42.350  1.00  0.00           C  
ATOM   2196  HB2 LYS   131      36.322  42.522  42.008  1.00  0.00           H  
ATOM   2197  HB3 LYS   131      35.201  43.718  41.448  1.00  0.00           H  
ATOM   2198  CG  LYS   131      36.699  44.309  42.902  1.00  0.00           C  
ATOM   2199  HG2 LYS   131      36.212  45.183  43.333  1.00  0.00           H  
ATOM   2200  HG3 LYS   131      37.302  43.781  43.641  1.00  0.00           H  
ATOM   2201  CD  LYS   131      37.636  44.815  41.823  1.00  0.00           C  
ATOM   2202  HD2 LYS   131      38.553  45.101  42.340  1.00  0.00           H  
ATOM   2203  HD3 LYS   131      37.812  44.050  41.067  1.00  0.00           H  
ATOM   2204  CE  LYS   131      37.128  46.073  41.238  1.00  0.00           C  
ATOM   2205  HE2 LYS   131      36.043  46.009  41.156  1.00  0.00           H  
ATOM   2206  HE3 LYS   131      37.306  46.981  41.813  1.00  0.00           H  
ATOM   2207  NZ  LYS   131      37.622  46.280  39.908  1.00  0.00           N  
ATOM   2208  HZ1 LYS   131      37.132  47.106  39.595  1.00  0.00           H  
ATOM   2209  HZ2 LYS   131      38.620  46.428  39.882  1.00  0.00           H  
ATOM   2210  HZ3 LYS   131      37.452  45.470  39.328  1.00  0.00           H  
ATOM   2211  C   LYS   131      33.834  41.631  42.399  1.00  0.00           C  
ATOM   2212  O   LYS   131      34.190  40.482  42.321  1.00  0.00           O  
ATOM   2213  N   PRO   132      32.818  42.091  41.571  1.00  0.00           N  
ATOM   2214  CD  PRO   132      32.447  43.517  41.498  1.00  0.00           C  
ATOM   2215  HD2 PRO   132      32.928  44.074  40.694  1.00  0.00           H  
ATOM   2216  HD3 PRO   132      32.682  44.053  42.418  1.00  0.00           H  
ATOM   2217  CG  PRO   132      30.941  43.543  41.110  1.00  0.00           C  
ATOM   2218  HG2 PRO   132      30.600  44.453  40.616  1.00  0.00           H  
ATOM   2219  HG3 PRO   132      30.299  43.461  41.987  1.00  0.00           H  
ATOM   2220  CB  PRO   132      31.004  42.333  40.137  1.00  0.00           C  
ATOM   2221  HB2 PRO   132      31.509  42.642  39.222  1.00  0.00           H  
ATOM   2222  HB3 PRO   132      30.074  41.844  39.848  1.00  0.00           H  
ATOM   2223  CA  PRO   132      31.929  41.292  40.765  1.00  0.00           C  
ATOM   2224  HA  PRO   132      31.337  40.669  41.436  1.00  0.00           H  
ATOM   2225  C   PRO   132      32.711  40.368  39.696  1.00  0.00           C  
ATOM   2226  O   PRO   132      32.179  39.275  39.405  1.00  0.00           O  
ATOM   2227  N   GLU   133      33.982  40.806  39.305  1.00  0.00           N  
ATOM   2228  H   GLU   133      34.266  41.688  39.709  1.00  0.00           H  
ATOM   2229  CA  GLU   133      34.842  40.169  38.310  1.00  0.00           C  
ATOM   2230  HA  GLU   133      34.316  39.840  37.414  1.00  0.00           H  
ATOM   2231  CB  GLU   133      35.959  41.100  37.876  1.00  0.00           C  
ATOM   2232  HB2 GLU   133      36.726  40.497  37.391  1.00  0.00           H  
ATOM   2233  HB3 GLU   133      35.581  41.895  37.232  1.00  0.00           H  
ATOM   2234  CG  GLU   133      36.574  41.876  39.063  1.00  0.00           C  
ATOM   2235  HG2 GLU   133      35.790  42.341  39.661  1.00  0.00           H  
ATOM   2236  HG3 GLU   133      37.146  41.134  39.619  1.00  0.00           H  
ATOM   2237  CD  GLU   133      37.562  42.991  38.690  1.00  0.00           C  
ATOM   2238  OE1 GLU   133      37.080  44.122  38.369  1.00  0.00           O  
ATOM   2239  OE2 GLU   133      38.770  42.822  38.723  1.00  0.00           O  
ATOM   2240  C   GLU   133      35.519  38.928  39.013  1.00  0.00           C  
ATOM   2241  O   GLU   133      35.744  37.961  38.290  1.00  0.00           O  
ATOM   2242  N   ASN   134      35.503  38.839  40.352  1.00  0.00           N  
ATOM   2243  H   ASN   134      35.052  39.601  40.838  1.00  0.00           H  
ATOM   2244  CA  ASN   134      35.996  37.750  41.102  1.00  0.00           C  
ATOM   2245  HA  ASN   134      36.669  37.165  40.476  1.00  0.00           H  
ATOM   2246  CB  ASN   134      36.805  38.302  42.292  1.00  0.00           C  
ATOM   2247  HB2 ASN   134      36.015  38.659  42.953  1.00  0.00           H  
ATOM   2248  HB3 ASN   134      37.397  37.499  42.730  1.00  0.00           H  
ATOM   2249  CG  ASN   134      37.784  39.430  42.082  1.00  0.00           C  
ATOM   2250  OD1 ASN   134      37.683  40.504  42.567  1.00  0.00           O  
ATOM   2251  ND2 ASN   134      38.887  39.063  41.437  1.00  0.00           N  
ATOM   2252 HD21 ASN   134      39.613  39.748  41.284  1.00  0.00           H  
ATOM   2253 HD22 ASN   134      39.101  38.083  41.316  1.00  0.00           H  
ATOM   2254  C   ASN   134      34.965  36.682  41.560  1.00  0.00           C  
ATOM   2255  O   ASN   134      35.334  35.638  42.125  1.00  0.00           O  
ATOM   2256  N   LEU   135      33.660  36.905  41.319  1.00  0.00           N  
ATOM   2257  H   LEU   135      33.583  37.738  40.754  1.00  0.00           H  
ATOM   2258  CA  LEU   135      32.571  36.142  41.898  1.00  0.00           C  
ATOM   2259  HA  LEU   135      32.971  35.563  42.730  1.00  0.00           H  
ATOM   2260  CB  LEU   135      31.453  37.014  42.567  1.00  0.00           C  
ATOM   2261  HB2 LEU   135      30.914  37.588  41.813  1.00  0.00           H  
ATOM   2262  HB3 LEU   135      30.824  36.371  43.183  1.00  0.00           H  
ATOM   2263  CG  LEU   135      32.017  38.054  43.530  1.00  0.00           C  
ATOM   2264  HG  LEU   135      32.612  38.783  42.980  1.00  0.00           H  
ATOM   2265  CD1 LEU   135      30.913  38.878  44.092  1.00  0.00           C  
ATOM   2266 HD11 LEU   135      30.188  39.199  43.345  1.00  0.00           H  
ATOM   2267 HD12 LEU   135      30.450  38.580  45.033  1.00  0.00           H  
ATOM   2268 HD13 LEU   135      31.456  39.816  44.210  1.00  0.00           H  
ATOM   2269  CD2 LEU   135      33.087  37.704  44.581  1.00  0.00           C  
ATOM   2270 HD21 LEU   135      34.082  37.424  44.236  1.00  0.00           H  
ATOM   2271 HD22 LEU   135      33.155  38.543  45.274  1.00  0.00           H  
ATOM   2272 HD23 LEU   135      32.711  36.961  45.284  1.00  0.00           H  
ATOM   2273  C   LEU   135      31.934  35.118  40.945  1.00  0.00           C  
ATOM   2274  O   LEU   135      31.727  35.296  39.739  1.00  0.00           O  
ATOM   2275  N   LEU   136      31.448  33.995  41.541  1.00  0.00           N  
ATOM   2276  H   LEU   136      31.380  33.872  42.541  1.00  0.00           H  
ATOM   2277  CA  LEU   136      30.742  33.005  40.743  1.00  0.00           C  
ATOM   2278  HA  LEU   136      30.557  33.396  39.743  1.00  0.00           H  
ATOM   2279  CB  LEU   136      31.555  31.709  40.605  1.00  0.00           C  
ATOM   2280  HB2 LEU   136      31.971  31.576  41.604  1.00  0.00           H  
ATOM   2281  HB3 LEU   136      30.912  30.845  40.438  1.00  0.00           H  
ATOM   2282  CG  LEU   136      32.739  31.745  39.604  1.00  0.00           C  
ATOM   2283  HG  LEU   136      33.307  32.657  39.789  1.00  0.00           H  
ATOM   2284  CD1 LEU   136      33.617  30.510  39.939  1.00  0.00           C  
ATOM   2285 HD11 LEU   136      33.118  29.554  39.775  1.00  0.00           H  
ATOM   2286 HD12 LEU   136      34.509  30.499  39.313  1.00  0.00           H  
ATOM   2287 HD13 LEU   136      33.910  30.581  40.986  1.00  0.00           H  
ATOM   2288  CD2 LEU   136      32.259  31.745  38.176  1.00  0.00           C  
ATOM   2289 HD21 LEU   136      31.455  31.039  37.970  1.00  0.00           H  
ATOM   2290 HD22 LEU   136      31.838  32.736  38.006  1.00  0.00           H  
ATOM   2291 HD23 LEU   136      33.050  31.651  37.432  1.00  0.00           H  
ATOM   2292  C   LEU   136      29.413  32.626  41.418  1.00  0.00           C  
ATOM   2293  O   LEU   136      29.104  32.855  42.644  1.00  0.00           O  
ATOM   2294  N   LEU   137      28.462  32.127  40.595  1.00  0.00           N  
ATOM   2295  H   LEU   137      28.770  31.848  39.675  1.00  0.00           H  
ATOM   2296  CA  LEU   137      27.034  31.921  40.968  1.00  0.00           C  
ATOM   2297  HA  LEU   137      26.856  32.411  41.926  1.00  0.00           H  
ATOM   2298  CB  LEU   137      26.075  32.483  39.902  1.00  0.00           C  
ATOM   2299  HB2 LEU   137      26.431  32.110  38.942  1.00  0.00           H  
ATOM   2300  HB3 LEU   137      25.025  32.254  40.084  1.00  0.00           H  
ATOM   2301  CG  LEU   137      26.177  34.045  39.837  1.00  0.00           C  
ATOM   2302  HG  LEU   137      27.212  34.386  39.832  1.00  0.00           H  
ATOM   2303  CD1 LEU   137      25.546  34.420  38.468  1.00  0.00           C  
ATOM   2304 HD11 LEU   137      24.489  34.160  38.403  1.00  0.00           H  
ATOM   2305 HD12 LEU   137      25.622  35.503  38.367  1.00  0.00           H  
ATOM   2306 HD13 LEU   137      26.173  33.909  37.737  1.00  0.00           H  
ATOM   2307  CD2 LEU   137      25.472  34.683  41.009  1.00  0.00           C  
ATOM   2308 HD21 LEU   137      26.087  34.471  41.884  1.00  0.00           H  
ATOM   2309 HD22 LEU   137      25.402  35.762  40.873  1.00  0.00           H  
ATOM   2310 HD23 LEU   137      24.462  34.275  41.031  1.00  0.00           H  
ATOM   2311  C   LEU   137      26.871  30.393  41.097  1.00  0.00           C  
ATOM   2312  O   LEU   137      26.878  29.631  40.120  1.00  0.00           O  
ATOM   2313  N   GLY   138      26.609  29.969  42.321  1.00  0.00           N  
ATOM   2314  H   GLY   138      26.294  30.583  43.059  1.00  0.00           H  
ATOM   2315  CA  GLY   138      26.563  28.582  42.649  1.00  0.00           C  
ATOM   2316  HA2 GLY   138      27.353  28.114  42.062  1.00  0.00           H  
ATOM   2317  HA3 GLY   138      26.740  28.319  43.692  1.00  0.00           H  
ATOM   2318  C   GLY   138      25.239  27.967  42.257  1.00  0.00           C  
ATOM   2319  O   GLY   138      24.276  28.520  41.709  1.00  0.00           O  
ATOM   2320  N   SER   139      25.215  26.634  42.324  1.00  0.00           N  
ATOM   2321  H   SER   139      25.944  26.216  42.885  1.00  0.00           H  
ATOM   2322  CA  SER   139      24.133  25.814  41.700  1.00  0.00           C  
ATOM   2323  HA  SER   139      24.205  26.108  40.653  1.00  0.00           H  
ATOM   2324  CB  SER   139      24.414  24.334  42.024  1.00  0.00           C  
ATOM   2325  HB2 SER   139      25.503  24.298  42.010  1.00  0.00           H  
ATOM   2326  HB3 SER   139      24.074  24.247  43.056  1.00  0.00           H  
ATOM   2327  OG  SER   139      23.751  23.393  41.175  1.00  0.00           O  
ATOM   2328  HG  SER   139      23.967  22.511  41.487  1.00  0.00           H  
ATOM   2329  C   SER   139      22.791  26.256  42.196  1.00  0.00           C  
ATOM   2330  O   SER   139      21.927  26.383  41.359  1.00  0.00           O  
ATOM   2331  N   ALA   140      22.587  26.520  43.450  1.00  0.00           N  
ATOM   2332  H   ALA   140      23.248  26.402  44.204  1.00  0.00           H  
ATOM   2333  CA  ALA   140      21.217  26.920  43.929  1.00  0.00           C  
ATOM   2334  HA  ALA   140      20.537  26.516  43.179  1.00  0.00           H  
ATOM   2335  CB  ALA   140      21.045  26.244  45.327  1.00  0.00           C  
ATOM   2336  HB1 ALA   140      21.407  26.869  46.144  1.00  0.00           H  
ATOM   2337  HB2 ALA   140      19.976  26.110  45.491  1.00  0.00           H  
ATOM   2338  HB3 ALA   140      21.549  25.278  45.353  1.00  0.00           H  
ATOM   2339  C   ALA   140      20.951  28.421  43.815  1.00  0.00           C  
ATOM   2340  O   ALA   140      20.204  29.095  44.544  1.00  0.00           O  
ATOM   2341  N   GLY   141      21.644  29.129  42.939  1.00  0.00           N  
ATOM   2342  H   GLY   141      22.392  28.769  42.363  1.00  0.00           H  
ATOM   2343  CA  GLY   141      21.412  30.513  42.697  1.00  0.00           C  
ATOM   2344  HA2 GLY   141      21.823  30.823  41.736  1.00  0.00           H  
ATOM   2345  HA3 GLY   141      20.325  30.583  42.666  1.00  0.00           H  
ATOM   2346  C   GLY   141      22.181  31.292  43.802  1.00  0.00           C  
ATOM   2347  O   GLY   141      22.032  32.498  43.830  1.00  0.00           O  
ATOM   2348  N   GLU   142      22.946  30.703  44.751  1.00  0.00           N  
ATOM   2349  H   GLU   142      23.190  29.723  44.738  1.00  0.00           H  
ATOM   2350  CA  GLU   142      23.653  31.357  45.876  1.00  0.00           C  
ATOM   2351  HA  GLU   142      23.002  32.204  46.093  1.00  0.00           H  
ATOM   2352  CB  GLU   142      23.569  30.461  47.069  1.00  0.00           C  
ATOM   2353  HB2 GLU   142      23.970  30.940  47.962  1.00  0.00           H  
ATOM   2354  HB3 GLU   142      22.518  30.193  47.176  1.00  0.00           H  
ATOM   2355  CG  GLU   142      24.384  29.149  46.816  1.00  0.00           C  
ATOM   2356  HG2 GLU   142      24.035  28.745  45.866  1.00  0.00           H  
ATOM   2357  HG3 GLU   142      25.422  29.424  46.627  1.00  0.00           H  
ATOM   2358  CD  GLU   142      24.291  28.146  47.923  1.00  0.00           C  
ATOM   2359  OE1 GLU   142      24.350  26.951  47.585  1.00  0.00           O  
ATOM   2360  OE2 GLU   142      24.066  28.431  49.154  1.00  0.00           O  
ATOM   2361  C   GLU   142      25.031  31.911  45.477  1.00  0.00           C  
ATOM   2362  O   GLU   142      25.793  31.293  44.707  1.00  0.00           O  
ATOM   2363  N   LEU   143      25.434  33.077  45.903  1.00  0.00           N  
ATOM   2364  H   LEU   143      24.864  33.576  46.572  1.00  0.00           H  
ATOM   2365  CA  LEU   143      26.628  33.785  45.532  1.00  0.00           C  
ATOM   2366  HA  LEU   143      26.801  33.784  44.456  1.00  0.00           H  
ATOM   2367  CB  LEU   143      26.420  35.250  46.071  1.00  0.00           C  
ATOM   2368  HB2 LEU   143      25.457  35.610  45.711  1.00  0.00           H  
ATOM   2369  HB3 LEU   143      26.214  35.250  47.141  1.00  0.00           H  
ATOM   2370  CG  LEU   143      27.457  36.308  45.621  1.00  0.00           C  
ATOM   2371  HG  LEU   143      28.490  36.118  45.913  1.00  0.00           H  
ATOM   2372  CD1 LEU   143      27.409  36.495  44.113  1.00  0.00           C  
ATOM   2373 HD11 LEU   143      28.108  37.291  43.855  1.00  0.00           H  
ATOM   2374 HD12 LEU   143      27.853  35.635  43.611  1.00  0.00           H  
ATOM   2375 HD13 LEU   143      26.426  36.491  43.642  1.00  0.00           H  
ATOM   2376  CD2 LEU   143      26.877  37.667  46.178  1.00  0.00           C  
ATOM   2377 HD21 LEU   143      27.727  38.330  46.340  1.00  0.00           H  
ATOM   2378 HD22 LEU   143      26.132  38.064  45.489  1.00  0.00           H  
ATOM   2379 HD23 LEU   143      26.461  37.458  47.163  1.00  0.00           H  
ATOM   2380  C   LEU   143      27.802  33.158  46.329  1.00  0.00           C  
ATOM   2381  O   LEU   143      27.624  32.779  47.510  1.00  0.00           O  
ATOM   2382  N   LYS   144      28.908  33.019  45.621  1.00  0.00           N  
ATOM   2383  H   LYS   144      28.803  33.256  44.644  1.00  0.00           H  
ATOM   2384  CA  LYS   144      30.132  32.518  46.202  1.00  0.00           C  
ATOM   2385  HA  LYS   144      29.969  32.473  47.279  1.00  0.00           H  
ATOM   2386  CB  LYS   144      30.392  31.028  45.850  1.00  0.00           C  
ATOM   2387  HB2 LYS   144      30.840  30.808  44.881  1.00  0.00           H  
ATOM   2388  HB3 LYS   144      31.165  30.642  46.514  1.00  0.00           H  
ATOM   2389  CG  LYS   144      29.177  30.115  45.984  1.00  0.00           C  
ATOM   2390  HG2 LYS   144      28.531  30.507  46.770  1.00  0.00           H  
ATOM   2391  HG3 LYS   144      28.718  30.133  44.996  1.00  0.00           H  
ATOM   2392  CD  LYS   144      29.594  28.677  46.296  1.00  0.00           C  
ATOM   2393  HD2 LYS   144      30.373  28.338  45.613  1.00  0.00           H  
ATOM   2394  HD3 LYS   144      30.016  28.730  47.300  1.00  0.00           H  
ATOM   2395  CE  LYS   144      28.408  27.721  46.150  1.00  0.00           C  
ATOM   2396  HE2 LYS   144      27.535  28.148  46.642  1.00  0.00           H  
ATOM   2397  HE3 LYS   144      28.029  27.727  45.128  1.00  0.00           H  
ATOM   2398  NZ  LYS   144      28.658  26.308  46.493  1.00  0.00           N  
ATOM   2399  HZ1 LYS   144      27.833  25.740  46.620  1.00  0.00           H  
ATOM   2400  HZ2 LYS   144      29.252  25.808  45.848  1.00  0.00           H  
ATOM   2401  HZ3 LYS   144      29.219  26.272  47.333  1.00  0.00           H  
ATOM   2402  C   LYS   144      31.409  33.325  45.832  1.00  0.00           C  
ATOM   2403  O   LYS   144      31.539  33.751  44.743  1.00  0.00           O  
ATOM   2404  N   ILE   145      32.254  33.500  46.785  1.00  0.00           N  
ATOM   2405  H   ILE   145      31.943  33.073  47.645  1.00  0.00           H  
ATOM   2406  CA  ILE   145      33.684  33.880  46.592  1.00  0.00           C  
ATOM   2407  HA  ILE   145      33.675  34.689  45.861  1.00  0.00           H  
ATOM   2408  CB  ILE   145      34.262  34.526  47.907  1.00  0.00           C  
ATOM   2409  HB  ILE   145      33.977  33.934  48.776  1.00  0.00           H  
ATOM   2410  CG2 ILE   145      35.761  34.651  48.084  1.00  0.00           C  
ATOM   2411 HG21 ILE   145      36.276  33.864  47.534  1.00  0.00           H  
ATOM   2412 HG22 ILE   145      36.043  35.644  47.733  1.00  0.00           H  
ATOM   2413 HG23 ILE   145      36.109  34.520  49.108  1.00  0.00           H  
ATOM   2414  CG1 ILE   145      33.669  35.976  48.056  1.00  0.00           C  
ATOM   2415 HG12 ILE   145      34.060  36.662  47.305  1.00  0.00           H  
ATOM   2416 HG13 ILE   145      32.581  35.991  47.985  1.00  0.00           H  
ATOM   2417  CD1 ILE   145      33.974  36.713  49.387  1.00  0.00           C  
ATOM   2418 HD11 ILE   145      33.453  36.171  50.177  1.00  0.00           H  
ATOM   2419 HD12 ILE   145      35.033  36.930  49.522  1.00  0.00           H  
ATOM   2420 HD13 ILE   145      33.529  37.708  49.405  1.00  0.00           H  
ATOM   2421  C   ILE   145      34.456  32.668  46.023  1.00  0.00           C  
ATOM   2422  O   ILE   145      34.133  31.506  46.304  1.00  0.00           O  
ATOM   2423  N   ALA   146      35.503  32.906  45.149  1.00  0.00           N  
ATOM   2424  H   ALA   146      35.760  33.863  44.952  1.00  0.00           H  
ATOM   2425  CA  ALA   146      36.089  31.918  44.282  1.00  0.00           C  
ATOM   2426  HA  ALA   146      35.975  30.878  44.588  1.00  0.00           H  
ATOM   2427  CB  ALA   146      35.217  31.901  42.970  1.00  0.00           C  
ATOM   2428  HB1 ALA   146      35.594  31.140  42.287  1.00  0.00           H  
ATOM   2429  HB2 ALA   146      34.173  31.685  43.198  1.00  0.00           H  
ATOM   2430  HB3 ALA   146      35.319  32.832  42.412  1.00  0.00           H  
ATOM   2431  C   ALA   146      37.551  32.128  43.930  1.00  0.00           C  
ATOM   2432  O   ALA   146      38.245  31.093  43.720  1.00  0.00           O  
ATOM   2433  N   ASP   147      38.063  33.346  43.906  1.00  0.00           N  
ATOM   2434  H   ASP   147      37.460  34.126  44.125  1.00  0.00           H  
ATOM   2435  CA  ASP   147      39.548  33.563  44.085  1.00  0.00           C  
ATOM   2436  HA  ASP   147      40.125  33.005  43.347  1.00  0.00           H  
ATOM   2437  CB  ASP   147      39.951  34.961  43.716  1.00  0.00           C  
ATOM   2438  HB2 ASP   147      39.336  35.743  44.161  1.00  0.00           H  
ATOM   2439  HB3 ASP   147      40.955  35.216  44.055  1.00  0.00           H  
ATOM   2440  CG  ASP   147      39.911  35.212  42.143  1.00  0.00           C  
ATOM   2441  OD1 ASP   147      40.281  34.313  41.380  1.00  0.00           O  
ATOM   2442  OD2 ASP   147      39.597  36.328  41.670  1.00  0.00           O  
ATOM   2443  C   ASP   147      40.115  33.016  45.446  1.00  0.00           C  
ATOM   2444  O   ASP   147      39.330  33.021  46.419  1.00  0.00           O  
ATOM   2445  N   PHE   148      41.416  32.649  45.519  1.00  0.00           N  
ATOM   2446  H   PHE   148      42.017  32.961  44.770  1.00  0.00           H  
ATOM   2447  CA  PHE   148      42.006  32.091  46.776  1.00  0.00           C  
ATOM   2448  HA  PHE   148      41.340  31.962  47.629  1.00  0.00           H  
ATOM   2449  CB  PHE   148      42.612  30.668  46.561  1.00  0.00           C  
ATOM   2450  HB2 PHE   148      42.951  30.201  47.486  1.00  0.00           H  
ATOM   2451  HB3 PHE   148      41.798  30.058  46.169  1.00  0.00           H  
ATOM   2452  CG  PHE   148      43.712  30.567  45.521  1.00  0.00           C  
ATOM   2453  CD1 PHE   148      43.476  30.674  44.123  1.00  0.00           C  
ATOM   2454  HD1 PHE   148      42.529  30.982  43.704  1.00  0.00           H  
ATOM   2455  CE1 PHE   148      44.546  30.284  43.226  1.00  0.00           C  
ATOM   2456  HE1 PHE   148      44.460  30.382  42.154  1.00  0.00           H  
ATOM   2457  CZ  PHE   148      45.848  30.047  43.794  1.00  0.00           C  
ATOM   2458  HZ  PHE   148      46.662  29.894  43.101  1.00  0.00           H  
ATOM   2459  CE2 PHE   148      46.034  29.966  45.174  1.00  0.00           C  
ATOM   2460  HE2 PHE   148      46.994  29.773  45.630  1.00  0.00           H  
ATOM   2461  CD2 PHE   148      44.994  30.281  46.099  1.00  0.00           C  
ATOM   2462  HD2 PHE   148      45.235  30.236  47.150  1.00  0.00           H  
ATOM   2463  C   PHE   148      43.062  32.982  47.496  1.00  0.00           C  
ATOM   2464  O   PHE   148      43.832  32.473  48.372  1.00  0.00           O  
ATOM   2465  N   GLY   149      43.064  34.283  47.125  1.00  0.00           N  
ATOM   2466  H   GLY   149      42.386  34.641  46.468  1.00  0.00           H  
ATOM   2467  CA  GLY   149      44.030  35.223  47.661  1.00  0.00           C  
ATOM   2468  HA2 GLY   149      45.022  34.834  47.434  1.00  0.00           H  
ATOM   2469  HA3 GLY   149      43.939  36.101  47.021  1.00  0.00           H  
ATOM   2470  C   GLY   149      43.913  35.610  49.179  1.00  0.00           C  
ATOM   2471  O   GLY   149      43.525  36.729  49.585  1.00  0.00           O  
ATOM   2472  N   TRP   150      44.315  34.659  49.970  1.00  0.00           N  
ATOM   2473  H   TRP   150      44.457  33.732  49.594  1.00  0.00           H  
ATOM   2474  CA  TRP   150      44.431  34.842  51.476  1.00  0.00           C  
ATOM   2475  HA  TRP   150      43.497  35.372  51.664  1.00  0.00           H  
ATOM   2476  CB  TRP   150      44.310  33.517  52.230  1.00  0.00           C  
ATOM   2477  HB2 TRP   150      45.158  32.860  52.037  1.00  0.00           H  
ATOM   2478  HB3 TRP   150      44.121  33.785  53.269  1.00  0.00           H  
ATOM   2479  CG  TRP   150      43.066  32.849  51.798  1.00  0.00           C  
ATOM   2480  CD1 TRP   150      42.979  31.745  51.030  1.00  0.00           C  
ATOM   2481  HD1 TRP   150      43.812  31.183  50.636  1.00  0.00           H  
ATOM   2482  NE1 TRP   150      41.638  31.394  50.838  1.00  0.00           N  
ATOM   2483  HE1 TRP   150      41.387  30.581  50.293  1.00  0.00           H  
ATOM   2484  CE2 TRP   150      40.827  32.315  51.426  1.00  0.00           C  
ATOM   2485  CZ2 TRP   150      39.429  32.417  51.460  1.00  0.00           C  
ATOM   2486  HZ2 TRP   150      38.826  31.673  50.961  1.00  0.00           H  
ATOM   2487  CH2 TRP   150      38.804  33.397  52.327  1.00  0.00           C  
ATOM   2488  HH2 TRP   150      37.747  33.617  52.338  1.00  0.00           H  
ATOM   2489  CZ3 TRP   150      39.637  34.241  53.115  1.00  0.00           C  
ATOM   2490  HZ3 TRP   150      39.260  34.943  53.843  1.00  0.00           H  
ATOM   2491  CE3 TRP   150      41.049  34.082  53.082  1.00  0.00           C  
ATOM   2492  HE3 TRP   150      41.674  34.751  53.657  1.00  0.00           H  
ATOM   2493  CD2 TRP   150      41.691  33.154  52.192  1.00  0.00           C  
ATOM   2494  C   TRP   150      45.445  35.784  52.026  1.00  0.00           C  
ATOM   2495  O   TRP   150      45.759  35.757  53.213  1.00  0.00           O  
ATOM   2496  N   SER   151      45.973  36.702  51.238  1.00  0.00           N  
ATOM   2497  H   SER   151      45.889  36.595  50.237  1.00  0.00           H  
ATOM   2498  CA  SER   151      46.484  38.065  51.786  1.00  0.00           C  
ATOM   2499  HA  SER   151      46.850  38.612  50.917  1.00  0.00           H  
ATOM   2500  CB  SER   151      45.404  38.901  52.376  1.00  0.00           C  
ATOM   2501  HB2 SER   151      45.091  38.556  53.362  1.00  0.00           H  
ATOM   2502  HB3 SER   151      45.718  39.941  52.464  1.00  0.00           H  
ATOM   2503  OG  SER   151      44.215  38.922  51.567  1.00  0.00           O  
ATOM   2504  HG  SER   151      43.735  38.201  51.980  1.00  0.00           H  
ATOM   2505  C   SER   151      47.698  37.957  52.737  1.00  0.00           C  
ATOM   2506  O   SER   151      47.764  38.527  53.846  1.00  0.00           O  
ATOM   2507  N   VAL   152      48.581  36.977  52.441  1.00  0.00           N  
ATOM   2508  H   VAL   152      48.519  36.494  51.556  1.00  0.00           H  
ATOM   2509  CA  VAL   152      49.676  36.525  53.353  1.00  0.00           C  
ATOM   2510  HA  VAL   152      49.416  36.574  54.411  1.00  0.00           H  
ATOM   2511  CB  VAL   152      50.026  35.029  53.017  1.00  0.00           C  
ATOM   2512  HB  VAL   152      50.784  34.657  53.707  1.00  0.00           H  
ATOM   2513  CG1 VAL   152      48.769  34.124  53.063  1.00  0.00           C  
ATOM   2514 HG11 VAL   152      48.032  34.515  52.361  1.00  0.00           H  
ATOM   2515 HG12 VAL   152      49.024  33.166  52.610  1.00  0.00           H  
ATOM   2516 HG13 VAL   152      48.347  34.052  54.065  1.00  0.00           H  
ATOM   2517  CG2 VAL   152      50.758  34.895  51.658  1.00  0.00           C  
ATOM   2518 HG21 VAL   152      50.223  35.445  50.883  1.00  0.00           H  
ATOM   2519 HG22 VAL   152      51.768  35.305  51.676  1.00  0.00           H  
ATOM   2520 HG23 VAL   152      50.808  33.870  51.291  1.00  0.00           H  
ATOM   2521  C   VAL   152      50.984  37.363  53.206  1.00  0.00           C  
ATOM   2522  O   VAL   152      51.867  37.340  54.086  1.00  0.00           O  
ATOM   2523  N   HIE   153      51.056  38.141  52.122  1.00  0.00           N  
ATOM   2524  H   HIE   153      50.478  38.110  51.295  1.00  0.00           H  
ATOM   2525  CA  HIE   153      52.118  39.176  51.987  1.00  0.00           C  
ATOM   2526  HA  HIE   153      53.096  38.697  52.044  1.00  0.00           H  
ATOM   2527  CB  HIE   153      51.988  39.779  50.631  1.00  0.00           C  
ATOM   2528  HB2 HIE   153      52.719  40.566  50.449  1.00  0.00           H  
ATOM   2529  HB3 HIE   153      52.170  38.970  49.923  1.00  0.00           H  
ATOM   2530  CG  HIE   153      50.627  40.425  50.325  1.00  0.00           C  
ATOM   2531  ND1 HIE   153      49.511  39.685  49.980  1.00  0.00           N  
ATOM   2532  CE1 HIE   153      48.542  40.530  49.644  1.00  0.00           C  
ATOM   2533  HE1 HIE   153      47.554  40.231  49.328  1.00  0.00           H  
ATOM   2534  NE2 HIE   153      48.976  41.758  49.747  1.00  0.00           N  
ATOM   2535  HE2 HIE   153      48.442  42.555  49.433  1.00  0.00           H  
ATOM   2536  CD2 HIE   153      50.364  41.763  50.097  1.00  0.00           C  
ATOM   2537  HD2 HIE   153      50.991  42.634  50.215  1.00  0.00           H  
ATOM   2538  C   HIE   153      52.109  40.217  53.140  1.00  0.00           C  
ATOM   2539  O   HIE   153      51.068  40.306  53.838  1.00  0.00           O  
ATOM   2540  N   ALA   154      53.175  40.930  53.414  1.00  0.00           N  
ATOM   2541  H   ALA   154      53.965  40.803  52.798  1.00  0.00           H  
ATOM   2542  CA  ALA   154      53.271  41.863  54.496  1.00  0.00           C  
ATOM   2543  HA  ALA   154      52.911  41.389  55.409  1.00  0.00           H  
ATOM   2544  CB  ALA   154      54.832  42.145  54.564  1.00  0.00           C  
ATOM   2545  HB1 ALA   154      55.337  41.192  54.723  1.00  0.00           H  
ATOM   2546  HB2 ALA   154      55.188  42.653  53.668  1.00  0.00           H  
ATOM   2547  HB3 ALA   154      55.027  42.869  55.355  1.00  0.00           H  
ATOM   2548  C   ALA   154      52.572  43.176  54.249  1.00  0.00           C  
ATOM   2549  O   ALA   154      52.546  43.750  53.153  1.00  0.00           O  
ATOM   2550  N   PRO   155      52.036  43.813  55.362  1.00  0.00           N  
ATOM   2551  CD  PRO   155      51.860  43.175  56.706  1.00  0.00           C  
ATOM   2552  HD2 PRO   155      52.849  42.934  57.095  1.00  0.00           H  
ATOM   2553  HD3 PRO   155      51.176  42.328  56.769  1.00  0.00           H  
ATOM   2554  CG  PRO   155      51.294  44.330  57.516  1.00  0.00           C  
ATOM   2555  HG2 PRO   155      52.078  44.886  58.031  1.00  0.00           H  
ATOM   2556  HG3 PRO   155      50.514  44.079  58.235  1.00  0.00           H  
ATOM   2557  CB  PRO   155      50.611  45.326  56.533  1.00  0.00           C  
ATOM   2558  HB2 PRO   155      50.737  46.363  56.847  1.00  0.00           H  
ATOM   2559  HB3 PRO   155      49.601  45.067  56.215  1.00  0.00           H  
ATOM   2560  CA  PRO   155      51.505  45.149  55.345  1.00  0.00           C  
ATOM   2561  HA  PRO   155      50.837  45.224  54.487  1.00  0.00           H  
ATOM   2562  C   PRO   155      52.699  46.127  55.258  1.00  0.00           C  
ATOM   2563  O   PRO   155      53.757  45.960  55.839  1.00  0.00           O  
ATOM   2564  N   SER   156      52.547  47.317  54.731  1.00  0.00           N  
ATOM   2565  H   SER   156      51.645  47.509  54.319  1.00  0.00           H  
ATOM   2566  CA  SER   156      53.301  48.533  55.118  1.00  0.00           C  
ATOM   2567  HA  SER   156      53.413  48.534  56.202  1.00  0.00           H  
ATOM   2568  CB  SER   156      54.648  48.491  54.407  1.00  0.00           C  
ATOM   2569  HB2 SER   156      55.262  47.716  54.866  1.00  0.00           H  
ATOM   2570  HB3 SER   156      54.416  48.237  53.373  1.00  0.00           H  
ATOM   2571  OG  SER   156      55.340  49.729  54.422  1.00  0.00           O  
ATOM   2572  HG  SER   156      56.267  49.564  54.610  1.00  0.00           H  
ATOM   2573  C   SER   156      52.590  49.766  54.576  1.00  0.00           C  
ATOM   2574  O   SER   156      51.750  49.684  53.687  1.00  0.00           O  
ATOM   2575  N   SER   157      52.830  50.934  55.020  1.00  0.00           N  
ATOM   2576  H   SER   157      53.460  51.052  55.801  1.00  0.00           H  
ATOM   2577  CA  SER   157      52.328  52.223  54.425  1.00  0.00           C  
ATOM   2578  HA  SER   157      51.359  52.107  53.940  1.00  0.00           H  
ATOM   2579  CB  SER   157      52.091  53.318  55.460  1.00  0.00           C  
ATOM   2580  HB2 SER   157      52.010  54.321  55.041  1.00  0.00           H  
ATOM   2581  HB3 SER   157      51.187  53.028  55.995  1.00  0.00           H  
ATOM   2582  OG  SER   157      53.229  53.295  56.344  1.00  0.00           O  
ATOM   2583  HG  SER   157      53.261  54.143  56.791  1.00  0.00           H  
ATOM   2584  C   SER   157      53.168  52.814  53.327  1.00  0.00           C  
ATOM   2585  O   SER   157      52.811  53.846  52.797  1.00  0.00           O  
ATOM   2586  N   ARG   158      54.272  52.122  52.927  1.00  0.00           N  
ATOM   2587  H   ARG   158      54.380  51.185  53.288  1.00  0.00           H  
ATOM   2588  CA  ARG   158      55.033  52.365  51.660  1.00  0.00           C  
ATOM   2589  HA  ARG   158      55.466  53.365  51.645  1.00  0.00           H  
ATOM   2590  CB  ARG   158      56.218  51.373  51.411  1.00  0.00           C  
ATOM   2591  HB2 ARG   158      55.882  50.342  51.519  1.00  0.00           H  
ATOM   2592  HB3 ARG   158      56.586  51.548  50.400  1.00  0.00           H  
ATOM   2593  CG  ARG   158      57.403  51.566  52.424  1.00  0.00           C  
ATOM   2594  HG2 ARG   158      56.932  51.698  53.398  1.00  0.00           H  
ATOM   2595  HG3 ARG   158      58.012  50.663  52.447  1.00  0.00           H  
ATOM   2596  CD  ARG   158      58.304  52.804  52.085  1.00  0.00           C  
ATOM   2597  HD2 ARG   158      59.311  52.663  52.478  1.00  0.00           H  
ATOM   2598  HD3 ARG   158      58.591  52.841  51.034  1.00  0.00           H  
ATOM   2599  NE  ARG   158      57.601  54.050  52.584  1.00  0.00           N  
ATOM   2600  HE  ARG   158      57.238  54.585  51.808  1.00  0.00           H  
ATOM   2601  CZ  ARG   158      57.359  54.489  53.790  1.00  0.00           C  
ATOM   2602  NH1 ARG   158      57.736  53.967  54.909  1.00  0.00           N  
ATOM   2603 HH11 ARG   158      58.169  53.066  54.761  1.00  0.00           H  
ATOM   2604 HH12 ARG   158      57.314  54.204  55.796  1.00  0.00           H  
ATOM   2605  NH2 ARG   158      56.719  55.584  53.954  1.00  0.00           N  
ATOM   2606 HH21 ARG   158      56.258  56.054  53.188  1.00  0.00           H  
ATOM   2607 HH22 ARG   158      56.353  55.823  54.864  1.00  0.00           H  
ATOM   2608  C   ARG   158      54.125  52.308  50.430  1.00  0.00           C  
ATOM   2609  O   ARG   158      53.150  51.582  50.468  1.00  0.00           O  
ATOM   2610  N   ARG   159      54.444  52.848  49.296  1.00  0.00           N  
ATOM   2611  H   ARG   159      55.328  53.336  49.342  1.00  0.00           H  
ATOM   2612  CA  ARG   159      53.725  52.858  48.038  1.00  0.00           C  
ATOM   2613  HA  ARG   159      52.741  53.093  48.443  1.00  0.00           H  
ATOM   2614  CB  ARG   159      54.145  53.953  47.031  1.00  0.00           C  
ATOM   2615  HB2 ARG   159      53.931  54.940  47.440  1.00  0.00           H  
ATOM   2616  HB3 ARG   159      55.222  53.843  46.904  1.00  0.00           H  
ATOM   2617  CG  ARG   159      53.530  53.912  45.613  1.00  0.00           C  
ATOM   2618  HG2 ARG   159      53.887  54.833  45.153  1.00  0.00           H  
ATOM   2619  HG3 ARG   159      53.871  53.057  45.029  1.00  0.00           H  
ATOM   2620  CD  ARG   159      52.003  54.024  45.591  1.00  0.00           C  
ATOM   2621  HD2 ARG   159      51.725  53.950  44.540  1.00  0.00           H  
ATOM   2622  HD3 ARG   159      51.572  53.201  46.161  1.00  0.00           H  
ATOM   2623  NE  ARG   159      51.519  55.242  46.158  1.00  0.00           N  
ATOM   2624  HE  ARG   159      51.523  55.240  47.168  1.00  0.00           H  
ATOM   2625  CZ  ARG   159      51.471  56.414  45.482  1.00  0.00           C  
ATOM   2626  NH1 ARG   159      51.769  56.567  44.186  1.00  0.00           N  
ATOM   2627 HH11 ARG   159      52.054  55.764  43.645  1.00  0.00           H  
ATOM   2628 HH12 ARG   159      51.966  57.500  43.853  1.00  0.00           H  
ATOM   2629  NH2 ARG   159      51.094  57.459  46.102  1.00  0.00           N  
ATOM   2630 HH21 ARG   159      50.844  57.313  47.069  1.00  0.00           H  
ATOM   2631 HH22 ARG   159      50.678  58.224  45.590  1.00  0.00           H  
ATOM   2632  C   ARG   159      53.677  51.414  47.421  1.00  0.00           C  
ATOM   2633  O   ARG   159      54.545  51.037  46.673  1.00  0.00           O  
ATOM   2634  N   THR   160      52.826  50.542  47.933  1.00  0.00           N  
ATOM   2635  H   THR   160      52.163  50.935  48.585  1.00  0.00           H  
ATOM   2636  CA  THR   160      52.834  49.102  47.761  1.00  0.00           C  
ATOM   2637  HA  THR   160      53.451  48.804  46.913  1.00  0.00           H  
ATOM   2638  CB  THR   160      53.372  48.427  49.025  1.00  0.00           C  
ATOM   2639  HB  THR   160      53.353  47.351  48.852  1.00  0.00           H  
ATOM   2640  CG2 THR   160      54.802  48.678  49.262  1.00  0.00           C  
ATOM   2641 HG21 THR   160      55.326  48.121  48.485  1.00  0.00           H  
ATOM   2642 HG22 THR   160      54.965  49.756  49.285  1.00  0.00           H  
ATOM   2643 HG23 THR   160      55.041  48.366  50.278  1.00  0.00           H  
ATOM   2644  OG1 THR   160      52.628  48.808  50.163  1.00  0.00           O  
ATOM   2645  HG1 THR   160      52.984  49.681  50.342  1.00  0.00           H  
ATOM   2646  C   THR   160      51.415  48.629  47.371  1.00  0.00           C  
ATOM   2647  O   THR   160      51.214  47.486  46.898  1.00  0.00           O  
ATOM   2648  N   THR   161      50.392  49.460  47.572  1.00  0.00           N  
ATOM   2649  H   THR   161      50.617  50.314  48.062  1.00  0.00           H  
ATOM   2650  CA  THR   161      49.010  49.191  46.966  1.00  0.00           C  
ATOM   2651  HA  THR   161      48.732  48.137  46.992  1.00  0.00           H  
ATOM   2652  CB  THR   161      47.964  50.042  47.701  1.00  0.00           C  
ATOM   2653  HB  THR   161      48.297  51.080  47.691  1.00  0.00           H  
ATOM   2654  CG2 THR   161      46.686  50.015  46.926  1.00  0.00           C  
ATOM   2655 HG21 THR   161      45.782  50.173  47.514  1.00  0.00           H  
ATOM   2656 HG22 THR   161      46.803  50.745  46.125  1.00  0.00           H  
ATOM   2657 HG23 THR   161      46.686  49.037  46.444  1.00  0.00           H  
ATOM   2658  OG1 THR   161      47.863  49.550  48.963  1.00  0.00           O  
ATOM   2659  HG1 THR   161      47.282  50.122  49.471  1.00  0.00           H  
ATOM   2660  C   THR   161      49.116  49.656  45.572  1.00  0.00           C  
ATOM   2661  O   THR   161      49.649  50.737  45.227  1.00  0.00           O  
ATOM   2662  N   LEU   162      48.721  48.753  44.636  1.00  0.00           N  
ATOM   2663  H   LEU   162      48.296  47.903  44.980  1.00  0.00           H  
ATOM   2664  CA  LEU   162      48.847  48.887  43.259  1.00  0.00           C  
ATOM   2665  HA  LEU   162      49.810  49.312  42.976  1.00  0.00           H  
ATOM   2666  CB  LEU   162      48.911  47.466  42.511  1.00  0.00           C  
ATOM   2667  HB2 LEU   162      48.007  46.926  42.792  1.00  0.00           H  
ATOM   2668  HB3 LEU   162      48.753  47.699  41.458  1.00  0.00           H  
ATOM   2669  CG  LEU   162      50.198  46.526  42.723  1.00  0.00           C  
ATOM   2670  HG  LEU   162      51.043  47.165  42.465  1.00  0.00           H  
ATOM   2671  CD1 LEU   162      50.383  46.066  44.130  1.00  0.00           C  
ATOM   2672 HD11 LEU   162      49.485  45.543  44.461  1.00  0.00           H  
ATOM   2673 HD12 LEU   162      51.272  45.441  44.210  1.00  0.00           H  
ATOM   2674 HD13 LEU   162      50.510  46.955  44.748  1.00  0.00           H  
ATOM   2675  CD2 LEU   162      49.961  45.315  41.816  1.00  0.00           C  
ATOM   2676 HD21 LEU   162      49.890  45.582  40.761  1.00  0.00           H  
ATOM   2677 HD22 LEU   162      50.853  44.723  42.020  1.00  0.00           H  
ATOM   2678 HD23 LEU   162      49.128  44.736  42.214  1.00  0.00           H  
ATOM   2679  C   LEU   162      47.707  49.754  42.694  1.00  0.00           C  
ATOM   2680  O   LEU   162      46.554  49.605  43.138  1.00  0.00           O  
ATOM   2681  N   CYS   163      48.105  50.709  41.802  1.00  0.00           N  
ATOM   2682  H   CYS   163      49.099  50.791  41.642  1.00  0.00           H  
ATOM   2683  CA  CYS   163      47.168  51.695  41.312  1.00  0.00           C  
ATOM   2684  HA  CYS   163      46.731  52.246  42.145  1.00  0.00           H  
ATOM   2685  CB  CYS   163      47.937  52.749  40.389  1.00  0.00           C  
ATOM   2686  HB2 CYS   163      47.247  53.439  39.903  1.00  0.00           H  
ATOM   2687  HB3 CYS   163      48.516  53.324  41.111  1.00  0.00           H  
ATOM   2688  SG  CYS   163      48.965  51.959  39.098  1.00  0.00           S  
ATOM   2689  HG  CYS   163      50.132  52.543  39.382  1.00  0.00           H  
ATOM   2690  C   CYS   163      45.959  51.157  40.381  1.00  0.00           C  
ATOM   2691  O   CYS   163      44.847  51.749  40.374  1.00  0.00           O  
ATOM   2692  N   GLY   164      46.151  49.984  39.805  1.00  0.00           N  
ATOM   2693  H   GLY   164      47.080  49.654  39.585  1.00  0.00           H  
ATOM   2694  CA  GLY   164      45.085  49.221  39.200  1.00  0.00           C  
ATOM   2695  HA2 GLY   164      44.608  49.894  38.488  1.00  0.00           H  
ATOM   2696  HA3 GLY   164      45.455  48.431  38.547  1.00  0.00           H  
ATOM   2697  C   GLY   164      43.976  48.723  40.176  1.00  0.00           C  
ATOM   2698  O   GLY   164      42.871  48.413  39.694  1.00  0.00           O  
ATOM   2699  N   THR   165      44.225  48.824  41.504  1.00  0.00           N  
ATOM   2700  H   THR   165      45.044  49.290  41.869  1.00  0.00           H  
ATOM   2701  CA  THR   165      43.348  48.142  42.567  1.00  0.00           C  
ATOM   2702  HA  THR   165      42.608  47.526  42.057  1.00  0.00           H  
ATOM   2703  CB  THR   165      44.218  47.170  43.386  1.00  0.00           C  
ATOM   2704  HB  THR   165      43.563  46.486  43.925  1.00  0.00           H  
ATOM   2705  CG2 THR   165      45.228  46.346  42.526  1.00  0.00           C  
ATOM   2706 HG21 THR   165      45.803  45.642  43.128  1.00  0.00           H  
ATOM   2707 HG22 THR   165      44.665  45.745  41.812  1.00  0.00           H  
ATOM   2708 HG23 THR   165      45.934  46.916  41.923  1.00  0.00           H  
ATOM   2709  OG1 THR   165      45.176  47.734  44.261  1.00  0.00           O  
ATOM   2710  HG1 THR   165      45.631  48.454  43.818  1.00  0.00           H  
ATOM   2711  C   THR   165      42.599  49.143  43.578  1.00  0.00           C  
ATOM   2712  O   THR   165      42.289  48.867  44.751  1.00  0.00           O  
ATOM   2713  N   LEU   166      42.472  50.411  43.131  1.00  0.00           N  
ATOM   2714  H   LEU   166      42.445  50.591  42.138  1.00  0.00           H  
ATOM   2715  CA  LEU   166      42.122  51.475  44.088  1.00  0.00           C  
ATOM   2716  HA  LEU   166      42.567  51.195  45.043  1.00  0.00           H  
ATOM   2717  CB  LEU   166      42.627  52.885  43.694  1.00  0.00           C  
ATOM   2718  HB2 LEU   166      42.161  53.230  42.771  1.00  0.00           H  
ATOM   2719  HB3 LEU   166      42.383  53.595  44.484  1.00  0.00           H  
ATOM   2720  CG  LEU   166      44.198  52.863  43.480  1.00  0.00           C  
ATOM   2721  HG  LEU   166      44.482  52.023  42.845  1.00  0.00           H  
ATOM   2722  CD1 LEU   166      44.657  54.090  42.749  1.00  0.00           C  
ATOM   2723 HD11 LEU   166      44.226  53.950  41.758  1.00  0.00           H  
ATOM   2724 HD12 LEU   166      44.137  54.946  43.181  1.00  0.00           H  
ATOM   2725 HD13 LEU   166      45.744  54.122  42.821  1.00  0.00           H  
ATOM   2726  CD2 LEU   166      44.961  52.722  44.703  1.00  0.00           C  
ATOM   2727 HD21 LEU   166      46.024  52.653  44.472  1.00  0.00           H  
ATOM   2728 HD22 LEU   166      44.677  53.567  45.331  1.00  0.00           H  
ATOM   2729 HD23 LEU   166      44.832  51.722  45.117  1.00  0.00           H  
ATOM   2730  C   LEU   166      40.635  51.580  44.403  1.00  0.00           C  
ATOM   2731  O   LEU   166      40.329  51.938  45.563  1.00  0.00           O  
ATOM   2732  N   ASP   167      39.690  51.370  43.491  1.00  0.00           N  
ATOM   2733  H   ASP   167      40.014  50.886  42.665  1.00  0.00           H  
ATOM   2734  CA  ASP   167      38.322  51.804  43.538  1.00  0.00           C  
ATOM   2735  HA  ASP   167      38.204  52.887  43.560  1.00  0.00           H  
ATOM   2736  CB  ASP   167      37.591  51.217  42.353  1.00  0.00           C  
ATOM   2737  HB2 ASP   167      37.672  50.138  42.482  1.00  0.00           H  
ATOM   2738  HB3 ASP   167      36.532  51.444  42.472  1.00  0.00           H  
ATOM   2739  CG  ASP   167      38.098  51.759  40.969  1.00  0.00           C  
ATOM   2740  OD1 ASP   167      37.738  51.095  39.956  1.00  0.00           O  
ATOM   2741  OD2 ASP   167      38.690  52.885  40.871  1.00  0.00           O  
ATOM   2742  C   ASP   167      37.566  51.275  44.739  1.00  0.00           C  
ATOM   2743  O   ASP   167      36.555  51.894  45.114  1.00  0.00           O  
ATOM   2744  N   TYR   168      38.001  50.175  45.371  1.00  0.00           N  
ATOM   2745  H   TYR   168      38.782  49.733  44.908  1.00  0.00           H  
ATOM   2746  CA  TYR   168      37.362  49.516  46.491  1.00  0.00           C  
ATOM   2747  HA  TYR   168      36.295  49.705  46.604  1.00  0.00           H  
ATOM   2748  CB  TYR   168      37.404  47.999  46.087  1.00  0.00           C  
ATOM   2749  HB2 TYR   168      38.289  47.754  45.499  1.00  0.00           H  
ATOM   2750  HB3 TYR   168      37.366  47.391  46.990  1.00  0.00           H  
ATOM   2751  CG  TYR   168      36.186  47.559  45.300  1.00  0.00           C  
ATOM   2752  CD1 TYR   168      35.987  48.179  44.050  1.00  0.00           C  
ATOM   2753  HD1 TYR   168      36.787  48.840  43.750  1.00  0.00           H  
ATOM   2754  CE1 TYR   168      34.813  47.882  43.282  1.00  0.00           C  
ATOM   2755  HE1 TYR   168      34.663  48.279  42.289  1.00  0.00           H  
ATOM   2756  CZ  TYR   168      33.930  46.913  43.759  1.00  0.00           C  
ATOM   2757  OH  TYR   168      32.929  46.524  42.941  1.00  0.00           O  
ATOM   2758  HH  TYR   168      32.731  47.145  42.237  1.00  0.00           H  
ATOM   2759  CE2 TYR   168      34.087  46.394  45.047  1.00  0.00           C  
ATOM   2760  HE2 TYR   168      33.389  45.669  45.438  1.00  0.00           H  
ATOM   2761  CD2 TYR   168      35.222  46.716  45.827  1.00  0.00           C  
ATOM   2762  HD2 TYR   168      35.267  46.346  46.841  1.00  0.00           H  
ATOM   2763  C   TYR   168      38.042  49.708  47.832  1.00  0.00           C  
ATOM   2764  O   TYR   168      37.568  49.198  48.822  1.00  0.00           O  
ATOM   2765  N   LEU   169      39.158  50.456  47.865  1.00  0.00           N  
ATOM   2766  H   LEU   169      39.532  50.985  47.090  1.00  0.00           H  
ATOM   2767  CA  LEU   169      40.026  50.523  49.100  1.00  0.00           C  
ATOM   2768  HA  LEU   169      39.705  49.703  49.743  1.00  0.00           H  
ATOM   2769  CB  LEU   169      41.448  50.366  48.643  1.00  0.00           C  
ATOM   2770  HB2 LEU   169      41.590  50.936  47.724  1.00  0.00           H  
ATOM   2771  HB3 LEU   169      42.172  50.720  49.376  1.00  0.00           H  
ATOM   2772  CG  LEU   169      41.924  48.992  48.058  1.00  0.00           C  
ATOM   2773  HG  LEU   169      41.297  48.897  47.172  1.00  0.00           H  
ATOM   2774  CD1 LEU   169      43.339  48.880  47.629  1.00  0.00           C  
ATOM   2775 HD11 LEU   169      43.734  49.771  47.141  1.00  0.00           H  
ATOM   2776 HD12 LEU   169      44.015  48.709  48.467  1.00  0.00           H  
ATOM   2777 HD13 LEU   169      43.498  48.099  46.886  1.00  0.00           H  
ATOM   2778  CD2 LEU   169      41.683  47.843  49.058  1.00  0.00           C  
ATOM   2779 HD21 LEU   169      42.247  48.179  49.929  1.00  0.00           H  
ATOM   2780 HD22 LEU   169      40.629  47.613  49.206  1.00  0.00           H  
ATOM   2781 HD23 LEU   169      42.141  46.880  48.832  1.00  0.00           H  
ATOM   2782  C   LEU   169      39.891  51.891  49.831  1.00  0.00           C  
ATOM   2783  O   LEU   169      39.677  52.916  49.197  1.00  0.00           O  
ATOM   2784  N   PRO   170      39.891  52.008  51.136  1.00  0.00           N  
ATOM   2785  CD  PRO   170      40.013  50.932  52.020  1.00  0.00           C  
ATOM   2786  HD2 PRO   170      40.670  50.118  51.715  1.00  0.00           H  
ATOM   2787  HD3 PRO   170      39.046  50.445  52.151  1.00  0.00           H  
ATOM   2788  CG  PRO   170      40.450  51.525  53.326  1.00  0.00           C  
ATOM   2789  HG2 PRO   170      41.492  51.842  53.307  1.00  0.00           H  
ATOM   2790  HG3 PRO   170      40.245  50.864  54.169  1.00  0.00           H  
ATOM   2791  CB  PRO   170      39.639  52.837  53.340  1.00  0.00           C  
ATOM   2792  HB2 PRO   170      40.002  53.587  54.043  1.00  0.00           H  
ATOM   2793  HB3 PRO   170      38.632  52.536  53.629  1.00  0.00           H  
ATOM   2794  CA  PRO   170      39.769  53.243  51.848  1.00  0.00           C  
ATOM   2795  HA  PRO   170      38.810  53.657  51.537  1.00  0.00           H  
ATOM   2796  C   PRO   170      40.929  54.205  51.667  1.00  0.00           C  
ATOM   2797  O   PRO   170      42.029  53.835  51.175  1.00  0.00           O  
ATOM   2798  N   PRO   171      40.805  55.406  52.151  1.00  0.00           N  
ATOM   2799  CD  PRO   171      39.578  56.064  52.497  1.00  0.00           C  
ATOM   2800  HD2 PRO   171      39.277  55.893  53.531  1.00  0.00           H  
ATOM   2801  HD3 PRO   171      38.783  55.789  51.804  1.00  0.00           H  
ATOM   2802  CG  PRO   171      39.785  57.550  52.287  1.00  0.00           C  
ATOM   2803  HG2 PRO   171      39.108  58.235  52.797  1.00  0.00           H  
ATOM   2804  HG3 PRO   171      39.794  57.740  51.214  1.00  0.00           H  
ATOM   2805  CB  PRO   171      41.222  57.678  52.837  1.00  0.00           C  
ATOM   2806  HB2 PRO   171      41.176  57.558  53.919  1.00  0.00           H  
ATOM   2807  HB3 PRO   171      41.663  58.638  52.564  1.00  0.00           H  
ATOM   2808  CA  PRO   171      41.840  56.446  52.135  1.00  0.00           C  
ATOM   2809  HA  PRO   171      42.094  56.729  51.113  1.00  0.00           H  
ATOM   2810  C   PRO   171      43.108  56.125  52.882  1.00  0.00           C  
ATOM   2811  O   PRO   171      44.166  56.713  52.578  1.00  0.00           O  
ATOM   2812  N   GLU   172      43.001  55.187  53.871  1.00  0.00           N  
ATOM   2813  H   GLU   172      42.029  54.971  54.042  1.00  0.00           H  
ATOM   2814  CA  GLU   172      44.250  54.655  54.584  1.00  0.00           C  
ATOM   2815  HA  GLU   172      45.006  55.437  54.643  1.00  0.00           H  
ATOM   2816  CB  GLU   172      43.889  54.168  56.044  1.00  0.00           C  
ATOM   2817  HB2 GLU   172      44.814  53.865  56.535  1.00  0.00           H  
ATOM   2818  HB3 GLU   172      43.481  54.997  56.623  1.00  0.00           H  
ATOM   2819  CG  GLU   172      42.958  52.962  56.198  1.00  0.00           C  
ATOM   2820  HG2 GLU   172      43.197  52.249  55.409  1.00  0.00           H  
ATOM   2821  HG3 GLU   172      43.168  52.487  57.156  1.00  0.00           H  
ATOM   2822  CD  GLU   172      41.435  53.282  56.295  1.00  0.00           C  
ATOM   2823  OE1 GLU   172      41.061  54.411  55.973  1.00  0.00           O  
ATOM   2824  OE2 GLU   172      40.598  52.297  56.504  1.00  0.00           O  
ATOM   2825  C   GLU   172      44.978  53.520  53.732  1.00  0.00           C  
ATOM   2826  O   GLU   172      46.040  53.100  54.187  1.00  0.00           O  
ATOM   2827  N   MET   173      44.499  53.046  52.583  1.00  0.00           N  
ATOM   2828  H   MET   173      43.740  53.487  52.084  1.00  0.00           H  
ATOM   2829  CA  MET   173      44.920  51.743  51.903  1.00  0.00           C  
ATOM   2830  HA  MET   173      45.853  51.376  52.332  1.00  0.00           H  
ATOM   2831  CB  MET   173      43.859  50.674  52.232  1.00  0.00           C  
ATOM   2832  HB2 MET   173      43.691  50.763  53.306  1.00  0.00           H  
ATOM   2833  HB3 MET   173      42.953  51.022  51.738  1.00  0.00           H  
ATOM   2834  CG  MET   173      44.477  49.332  51.788  1.00  0.00           C  
ATOM   2835  HG2 MET   173      44.652  49.267  50.714  1.00  0.00           H  
ATOM   2836  HG3 MET   173      45.412  49.154  52.319  1.00  0.00           H  
ATOM   2837  SD  MET   173      43.391  48.006  52.226  1.00  0.00           S  
ATOM   2838  CE  MET   173      44.373  46.716  51.481  1.00  0.00           C  
ATOM   2839  HE1 MET   173      44.000  45.705  51.645  1.00  0.00           H  
ATOM   2840  HE2 MET   173      44.384  46.792  50.393  1.00  0.00           H  
ATOM   2841  HE3 MET   173      45.343  46.676  51.975  1.00  0.00           H  
ATOM   2842  C   MET   173      45.266  51.937  50.374  1.00  0.00           C  
ATOM   2843  O   MET   173      46.115  51.162  49.878  1.00  0.00           O  
ATOM   2844  N   ILE   174      44.720  52.930  49.638  1.00  0.00           N  
ATOM   2845  H   ILE   174      43.968  53.461  50.054  1.00  0.00           H  
ATOM   2846  CA  ILE   174      45.088  53.285  48.296  1.00  0.00           C  
ATOM   2847  HA  ILE   174      44.780  52.495  47.612  1.00  0.00           H  
ATOM   2848  CB  ILE   174      44.294  54.577  47.817  1.00  0.00           C  
ATOM   2849  HB  ILE   174      44.685  55.005  46.894  1.00  0.00           H  
ATOM   2850  CG2 ILE   174      42.902  54.106  47.614  1.00  0.00           C  
ATOM   2851 HG21 ILE   174      42.940  53.172  47.053  1.00  0.00           H  
ATOM   2852 HG22 ILE   174      42.385  53.902  48.552  1.00  0.00           H  
ATOM   2853 HG23 ILE   174      42.285  54.747  46.984  1.00  0.00           H  
ATOM   2854  CG1 ILE   174      44.308  55.755  48.833  1.00  0.00           C  
ATOM   2855 HG12 ILE   174      43.956  55.327  49.771  1.00  0.00           H  
ATOM   2856 HG13 ILE   174      45.351  56.037  48.980  1.00  0.00           H  
ATOM   2857  CD1 ILE   174      43.569  57.006  48.515  1.00  0.00           C  
ATOM   2858 HD11 ILE   174      43.637  57.212  47.447  1.00  0.00           H  
ATOM   2859 HD12 ILE   174      42.535  56.735  48.731  1.00  0.00           H  
ATOM   2860 HD13 ILE   174      43.939  57.781  49.186  1.00  0.00           H  
ATOM   2861  C   ILE   174      46.545  53.636  48.240  1.00  0.00           C  
ATOM   2862  O   ILE   174      47.124  53.601  47.074  1.00  0.00           O  
ATOM   2863  N   GLU   175      47.254  53.810  49.352  1.00  0.00           N  
ATOM   2864  H   GLU   175      46.847  53.938  50.267  1.00  0.00           H  
ATOM   2865  CA  GLU   175      48.716  53.968  49.381  1.00  0.00           C  
ATOM   2866  HA  GLU   175      49.135  54.473  48.511  1.00  0.00           H  
ATOM   2867  CB  GLU   175      48.978  54.973  50.565  1.00  0.00           C  
ATOM   2868  HB2 GLU   175      48.300  55.814  50.419  1.00  0.00           H  
ATOM   2869  HB3 GLU   175      48.749  54.541  51.539  1.00  0.00           H  
ATOM   2870  CG  GLU   175      50.432  55.412  50.639  1.00  0.00           C  
ATOM   2871  HG2 GLU   175      50.596  55.990  51.548  1.00  0.00           H  
ATOM   2872  HG3 GLU   175      51.059  54.526  50.737  1.00  0.00           H  
ATOM   2873  CD  GLU   175      50.970  56.105  49.375  1.00  0.00           C  
ATOM   2874  OE1 GLU   175      52.196  56.010  49.071  1.00  0.00           O  
ATOM   2875  OE2 GLU   175      50.224  56.799  48.661  1.00  0.00           O  
ATOM   2876  C   GLU   175      49.613  52.719  49.589  1.00  0.00           C  
ATOM   2877  O   GLU   175      50.405  52.481  48.740  1.00  0.00           O  
ATOM   2878  N   GLY   176      49.297  52.013  50.668  1.00  0.00           N  
ATOM   2879  H   GLY   176      48.595  52.380  51.294  1.00  0.00           H  
ATOM   2880  CA  GLY   176      50.070  50.862  51.107  1.00  0.00           C  
ATOM   2881  HA2 GLY   176      50.459  50.563  50.134  1.00  0.00           H  
ATOM   2882  HA3 GLY   176      50.964  50.988  51.718  1.00  0.00           H  
ATOM   2883  C   GLY   176      49.236  49.621  51.691  1.00  0.00           C  
ATOM   2884  O   GLY   176      48.171  49.787  52.237  1.00  0.00           O  
ATOM   2885  N   ARG   177      49.729  48.408  51.665  1.00  0.00           N  
ATOM   2886  H   ARG   177      50.637  48.229  51.261  1.00  0.00           H  
ATOM   2887  CA  ARG   177      49.054  47.150  52.091  1.00  0.00           C  
ATOM   2888  HA  ARG   177      48.159  46.983  51.492  1.00  0.00           H  
ATOM   2889  CB  ARG   177      49.883  45.928  51.790  1.00  0.00           C  
ATOM   2890  HB2 ARG   177      50.783  46.066  52.389  1.00  0.00           H  
ATOM   2891  HB3 ARG   177      49.474  44.966  52.098  1.00  0.00           H  
ATOM   2892  CG  ARG   177      50.424  45.769  50.324  1.00  0.00           C  
ATOM   2893  HG2 ARG   177      51.055  46.614  50.047  1.00  0.00           H  
ATOM   2894  HG3 ARG   177      51.025  44.871  50.184  1.00  0.00           H  
ATOM   2895  CD  ARG   177      49.264  45.780  49.351  1.00  0.00           C  
ATOM   2896  HD2 ARG   177      48.433  45.221  49.782  1.00  0.00           H  
ATOM   2897  HD3 ARG   177      49.040  46.829  49.159  1.00  0.00           H  
ATOM   2898  NE  ARG   177      49.598  45.272  48.046  1.00  0.00           N  
ATOM   2899  HE  ARG   177      50.446  45.668  47.666  1.00  0.00           H  
ATOM   2900  CZ  ARG   177      49.127  44.234  47.404  1.00  0.00           C  
ATOM   2901  NH1 ARG   177      47.976  43.780  47.713  1.00  0.00           N  
ATOM   2902 HH11 ARG   177      47.459  44.343  48.372  1.00  0.00           H  
ATOM   2903 HH12 ARG   177      47.520  43.061  47.168  1.00  0.00           H  
ATOM   2904  NH2 ARG   177      49.786  43.749  46.400  1.00  0.00           N  
ATOM   2905 HH21 ARG   177      50.767  43.961  46.286  1.00  0.00           H  
ATOM   2906 HH22 ARG   177      49.447  42.957  45.873  1.00  0.00           H  
ATOM   2907  C   ARG   177      48.673  47.206  53.562  1.00  0.00           C  
ATOM   2908  O   ARG   177      49.437  47.779  54.384  1.00  0.00           O  
ATOM   2909  N   MET   178      47.555  46.564  53.862  1.00  0.00           N  
ATOM   2910  H   MET   178      47.090  46.177  53.053  1.00  0.00           H  
ATOM   2911  CA  MET   178      46.946  46.573  55.174  1.00  0.00           C  
ATOM   2912  HA  MET   178      47.588  46.725  56.042  1.00  0.00           H  
ATOM   2913  CB  MET   178      46.094  47.927  55.144  1.00  0.00           C  
ATOM   2914  HB2 MET   178      46.602  48.774  54.685  1.00  0.00           H  
ATOM   2915  HB3 MET   178      45.243  47.772  54.481  1.00  0.00           H  
ATOM   2916  CG  MET   178      45.552  48.280  56.543  1.00  0.00           C  
ATOM   2917  HG2 MET   178      44.705  47.623  56.736  1.00  0.00           H  
ATOM   2918  HG3 MET   178      46.314  48.264  57.324  1.00  0.00           H  
ATOM   2919  SD  MET   178      44.770  49.937  56.569  1.00  0.00           S  
ATOM   2920  CE  MET   178      46.129  51.095  56.658  1.00  0.00           C  
ATOM   2921  HE1 MET   178      46.548  51.320  55.677  1.00  0.00           H  
ATOM   2922  HE2 MET   178      45.819  51.973  57.226  1.00  0.00           H  
ATOM   2923  HE3 MET   178      46.867  50.570  57.265  1.00  0.00           H  
ATOM   2924  C   MET   178      46.001  45.342  55.340  1.00  0.00           C  
ATOM   2925  O   MET   178      45.531  44.790  54.360  1.00  0.00           O  
ATOM   2926  N   HIE   179      45.718  45.005  56.629  1.00  0.00           N  
ATOM   2927  H   HIE   179      46.038  45.635  57.350  1.00  0.00           H  
ATOM   2928  CA  HIE   179      44.980  43.773  57.020  1.00  0.00           C  
ATOM   2929  HA  HIE   179      44.380  43.382  56.198  1.00  0.00           H  
ATOM   2930  CB  HIE   179      45.852  42.628  57.355  1.00  0.00           C  
ATOM   2931  HB2 HIE   179      46.417  42.880  58.252  1.00  0.00           H  
ATOM   2932  HB3 HIE   179      45.195  41.775  57.525  1.00  0.00           H  
ATOM   2933  CG  HIE   179      46.798  42.175  56.249  1.00  0.00           C  
ATOM   2934  ND1 HIE   179      48.109  42.612  56.223  1.00  0.00           N  
ATOM   2935  CE1 HIE   179      48.657  41.968  55.134  1.00  0.00           C  
ATOM   2936  HE1 HIE   179      49.719  42.002  54.939  1.00  0.00           H  
ATOM   2937  NE2 HIE   179      47.681  41.244  54.524  1.00  0.00           N  
ATOM   2938  HE2 HIE   179      47.904  40.572  53.804  1.00  0.00           H  
ATOM   2939  CD2 HIE   179      46.509  41.370  55.234  1.00  0.00           C  
ATOM   2940  HD2 HIE   179      45.533  40.933  55.080  1.00  0.00           H  
ATOM   2941  C   HIE   179      43.896  44.050  58.146  1.00  0.00           C  
ATOM   2942  O   HIE   179      43.296  43.135  58.568  1.00  0.00           O  
ATOM   2943  N   ASP   180      43.694  45.238  58.602  1.00  0.00           N  
ATOM   2944  H   ASP   180      44.299  45.941  58.201  1.00  0.00           H  
ATOM   2945  CA  ASP   180      42.665  45.660  59.536  1.00  0.00           C  
ATOM   2946  HA  ASP   180      42.809  45.099  60.459  1.00  0.00           H  
ATOM   2947  CB  ASP   180      42.738  47.180  59.804  1.00  0.00           C  
ATOM   2948  HB2 ASP   180      42.679  47.737  58.869  1.00  0.00           H  
ATOM   2949  HB3 ASP   180      41.792  47.542  60.207  1.00  0.00           H  
ATOM   2950  CG  ASP   180      43.894  47.597  60.650  1.00  0.00           C  
ATOM   2951  OD1 ASP   180      44.684  46.699  61.013  1.00  0.00           O  
ATOM   2952  OD2 ASP   180      44.058  48.789  61.016  1.00  0.00           O  
ATOM   2953  C   ASP   180      41.240  45.449  58.976  1.00  0.00           C  
ATOM   2954  O   ASP   180      40.799  45.972  57.943  1.00  0.00           O  
ATOM   2955  N   GLU   181      40.420  44.696  59.663  1.00  0.00           N  
ATOM   2956  H   GLU   181      40.797  44.251  60.488  1.00  0.00           H  
ATOM   2957  CA  GLU   181      39.006  44.392  59.359  1.00  0.00           C  
ATOM   2958  HA  GLU   181      38.947  43.876  58.400  1.00  0.00           H  
ATOM   2959  CB  GLU   181      38.382  43.468  60.436  1.00  0.00           C  
ATOM   2960  HB2 GLU   181      37.424  43.090  60.080  1.00  0.00           H  
ATOM   2961  HB3 GLU   181      38.957  42.554  60.588  1.00  0.00           H  
ATOM   2962  CG  GLU   181      38.064  44.177  61.790  1.00  0.00           C  
ATOM   2963  HG2 GLU   181      37.557  45.072  61.430  1.00  0.00           H  
ATOM   2964  HG3 GLU   181      37.356  43.567  62.350  1.00  0.00           H  
ATOM   2965  CD  GLU   181      39.396  44.640  62.545  1.00  0.00           C  
ATOM   2966  OE1 GLU   181      40.464  43.955  62.327  1.00  0.00           O  
ATOM   2967  OE2 GLU   181      39.386  45.607  63.360  1.00  0.00           O  
ATOM   2968  C   GLU   181      38.094  45.554  58.948  1.00  0.00           C  
ATOM   2969  O   GLU   181      37.018  45.391  58.326  1.00  0.00           O  
ATOM   2970  N   LYS   182      38.432  46.790  59.348  1.00  0.00           N  
ATOM   2971  H   LYS   182      39.353  46.826  59.762  1.00  0.00           H  
ATOM   2972  CA  LYS   182      37.819  47.964  58.952  1.00  0.00           C  
ATOM   2973  HA  LYS   182      36.748  47.802  59.068  1.00  0.00           H  
ATOM   2974  CB  LYS   182      38.402  49.234  59.700  1.00  0.00           C  
ATOM   2975  HB2 LYS   182      39.456  49.260  59.426  1.00  0.00           H  
ATOM   2976  HB3 LYS   182      37.832  50.083  59.321  1.00  0.00           H  
ATOM   2977  CG  LYS   182      38.330  49.121  61.238  1.00  0.00           C  
ATOM   2978  HG2 LYS   182      39.049  48.346  61.503  1.00  0.00           H  
ATOM   2979  HG3 LYS   182      38.580  50.103  61.642  1.00  0.00           H  
ATOM   2980  CD  LYS   182      37.006  48.726  61.958  1.00  0.00           C  
ATOM   2981  HD2 LYS   182      36.140  49.235  61.536  1.00  0.00           H  
ATOM   2982  HD3 LYS   182      36.918  47.643  61.867  1.00  0.00           H  
ATOM   2983  CE  LYS   182      37.060  48.866  63.496  1.00  0.00           C  
ATOM   2984  HE2 LYS   182      37.940  48.371  63.907  1.00  0.00           H  
ATOM   2985  HE3 LYS   182      37.053  49.936  63.702  1.00  0.00           H  
ATOM   2986  NZ  LYS   182      35.830  48.439  64.114  1.00  0.00           N  
ATOM   2987  HZ1 LYS   182      35.585  47.474  63.945  1.00  0.00           H  
ATOM   2988  HZ2 LYS   182      35.858  48.560  65.117  1.00  0.00           H  
ATOM   2989  HZ3 LYS   182      35.064  48.980  63.738  1.00  0.00           H  
ATOM   2990  C   LYS   182      37.908  48.119  57.428  1.00  0.00           C  
ATOM   2991  O   LYS   182      37.176  48.834  56.807  1.00  0.00           O  
ATOM   2992  N   VAL   183      38.786  47.450  56.688  1.00  0.00           N  
ATOM   2993  H   VAL   183      39.421  46.785  57.105  1.00  0.00           H  
ATOM   2994  CA  VAL   183      38.892  47.548  55.245  1.00  0.00           C  
ATOM   2995  HA  VAL   183      38.959  48.606  54.988  1.00  0.00           H  
ATOM   2996  CB  VAL   183      40.200  46.953  54.799  1.00  0.00           C  
ATOM   2997  HB  VAL   183      40.254  45.932  55.177  1.00  0.00           H  
ATOM   2998  CG1 VAL   183      40.221  47.016  53.303  1.00  0.00           C  
ATOM   2999 HG11 VAL   183      39.501  46.356  52.821  1.00  0.00           H  
ATOM   3000 HG12 VAL   183      40.291  47.986  52.810  1.00  0.00           H  
ATOM   3001 HG13 VAL   183      41.063  46.419  52.950  1.00  0.00           H  
ATOM   3002  CG2 VAL   183      41.340  47.842  55.377  1.00  0.00           C  
ATOM   3003 HG21 VAL   183      41.680  48.764  54.904  1.00  0.00           H  
ATOM   3004 HG22 VAL   183      41.079  48.000  56.423  1.00  0.00           H  
ATOM   3005 HG23 VAL   183      42.158  47.122  55.360  1.00  0.00           H  
ATOM   3006  C   VAL   183      37.628  46.874  54.652  1.00  0.00           C  
ATOM   3007  O   VAL   183      36.986  47.370  53.721  1.00  0.00           O  
ATOM   3008  N   ASP   184      37.203  45.800  55.286  1.00  0.00           N  
ATOM   3009  H   ASP   184      37.629  45.552  56.167  1.00  0.00           H  
ATOM   3010  CA  ASP   184      35.999  45.028  54.806  1.00  0.00           C  
ATOM   3011  HA  ASP   184      36.241  44.836  53.761  1.00  0.00           H  
ATOM   3012  CB  ASP   184      35.903  43.700  55.532  1.00  0.00           C  
ATOM   3013  HB2 ASP   184      35.869  43.875  56.608  1.00  0.00           H  
ATOM   3014  HB3 ASP   184      35.007  43.168  55.213  1.00  0.00           H  
ATOM   3015  CG  ASP   184      37.169  42.817  55.256  1.00  0.00           C  
ATOM   3016  OD1 ASP   184      37.424  41.880  55.995  1.00  0.00           O  
ATOM   3017  OD2 ASP   184      37.882  43.091  54.265  1.00  0.00           O  
ATOM   3018  C   ASP   184      34.663  45.839  54.792  1.00  0.00           C  
ATOM   3019  O   ASP   184      33.769  45.595  54.015  1.00  0.00           O  
ATOM   3020  N   LEU   185      34.582  46.810  55.708  1.00  0.00           N  
ATOM   3021  H   LEU   185      35.380  46.991  56.299  1.00  0.00           H  
ATOM   3022  CA  LEU   185      33.564  47.820  55.804  1.00  0.00           C  
ATOM   3023  HA  LEU   185      32.657  47.216  55.810  1.00  0.00           H  
ATOM   3024  CB  LEU   185      33.606  48.504  57.190  1.00  0.00           C  
ATOM   3025  HB2 LEU   185      34.438  49.208  57.143  1.00  0.00           H  
ATOM   3026  HB3 LEU   185      32.690  49.087  57.286  1.00  0.00           H  
ATOM   3027  CG  LEU   185      33.706  47.553  58.399  1.00  0.00           C  
ATOM   3028  HG  LEU   185      34.669  47.044  58.363  1.00  0.00           H  
ATOM   3029  CD1 LEU   185      33.757  48.319  59.743  1.00  0.00           C  
ATOM   3030 HD11 LEU   185      32.793  48.761  59.997  1.00  0.00           H  
ATOM   3031 HD12 LEU   185      33.989  47.639  60.563  1.00  0.00           H  
ATOM   3032 HD13 LEU   185      34.539  49.075  59.671  1.00  0.00           H  
ATOM   3033  CD2 LEU   185      32.629  46.541  58.498  1.00  0.00           C  
ATOM   3034 HD21 LEU   185      31.698  47.106  58.456  1.00  0.00           H  
ATOM   3035 HD22 LEU   185      32.712  45.868  57.644  1.00  0.00           H  
ATOM   3036 HD23 LEU   185      32.583  45.983  59.434  1.00  0.00           H  
ATOM   3037  C   LEU   185      33.491  48.841  54.674  1.00  0.00           C  
ATOM   3038  O   LEU   185      32.435  48.993  54.031  1.00  0.00           O  
ATOM   3039  N   TRP   186      34.612  49.300  54.203  1.00  0.00           N  
ATOM   3040  H   TRP   186      35.506  49.103  54.630  1.00  0.00           H  
ATOM   3041  CA  TRP   186      34.725  50.164  53.111  1.00  0.00           C  
ATOM   3042  HA  TRP   186      33.993  50.969  53.181  1.00  0.00           H  
ATOM   3043  CB  TRP   186      36.064  50.922  53.062  1.00  0.00           C  
ATOM   3044  HB2 TRP   186      35.992  51.482  53.994  1.00  0.00           H  
ATOM   3045  HB3 TRP   186      36.930  50.261  53.089  1.00  0.00           H  
ATOM   3046  CG  TRP   186      36.119  51.935  51.926  1.00  0.00           C  
ATOM   3047  CD1 TRP   186      36.254  51.788  50.624  1.00  0.00           C  
ATOM   3048  HD1 TRP   186      36.267  50.859  50.074  1.00  0.00           H  
ATOM   3049  NE1 TRP   186      36.188  53.033  49.971  1.00  0.00           N  
ATOM   3050  HE1 TRP   186      36.339  53.182  48.983  1.00  0.00           H  
ATOM   3051  CE2 TRP   186      36.108  54.051  50.828  1.00  0.00           C  
ATOM   3052  CZ2 TRP   186      36.104  55.453  50.721  1.00  0.00           C  
ATOM   3053  HZ2 TRP   186      36.033  55.887  49.735  1.00  0.00           H  
ATOM   3054  CH2 TRP   186      36.012  56.224  51.884  1.00  0.00           C  
ATOM   3055  HH2 TRP   186      36.106  57.286  51.712  1.00  0.00           H  
ATOM   3056  CZ3 TRP   186      35.841  55.609  53.126  1.00  0.00           C  
ATOM   3057  HZ3 TRP   186      35.527  56.215  53.963  1.00  0.00           H  
ATOM   3058  CE3 TRP   186      35.849  54.236  53.227  1.00  0.00           C  
ATOM   3059  HE3 TRP   186      35.540  53.707  54.116  1.00  0.00           H  
ATOM   3060  CD2 TRP   186      36.160  53.384  52.087  1.00  0.00           C  
ATOM   3061  C   TRP   186      34.475  49.448  51.780  1.00  0.00           C  
ATOM   3062  O   TRP   186      33.617  49.861  50.980  1.00  0.00           O  
ATOM   3063  N   SER   187      35.113  48.296  51.526  1.00  0.00           N  
ATOM   3064  H   SER   187      35.741  47.905  52.213  1.00  0.00           H  
ATOM   3065  CA  SER   187      34.838  47.581  50.300  1.00  0.00           C  
ATOM   3066  HA  SER   187      35.063  48.312  49.524  1.00  0.00           H  
ATOM   3067  CB  SER   187      35.829  46.402  50.235  1.00  0.00           C  
ATOM   3068  HB2 SER   187      35.674  45.739  51.086  1.00  0.00           H  
ATOM   3069  HB3 SER   187      35.731  45.880  49.284  1.00  0.00           H  
ATOM   3070  OG  SER   187      37.196  46.691  50.309  1.00  0.00           O  
ATOM   3071  HG  SER   187      37.311  47.454  49.739  1.00  0.00           H  
ATOM   3072  C   SER   187      33.356  47.005  50.132  1.00  0.00           C  
ATOM   3073  O   SER   187      32.908  46.836  48.977  1.00  0.00           O  
ATOM   3074  N   LEU   188      32.641  46.870  51.197  1.00  0.00           N  
ATOM   3075  H   LEU   188      33.048  47.027  52.108  1.00  0.00           H  
ATOM   3076  CA  LEU   188      31.309  46.344  51.128  1.00  0.00           C  
ATOM   3077  HA  LEU   188      31.254  45.670  50.273  1.00  0.00           H  
ATOM   3078  CB  LEU   188      30.869  45.643  52.466  1.00  0.00           C  
ATOM   3079  HB2 LEU   188      31.724  45.064  52.816  1.00  0.00           H  
ATOM   3080  HB3 LEU   188      30.541  46.432  53.142  1.00  0.00           H  
ATOM   3081  CG  LEU   188      29.739  44.640  52.330  1.00  0.00           C  
ATOM   3082  HG  LEU   188      28.916  45.119  51.799  1.00  0.00           H  
ATOM   3083  CD1 LEU   188      30.135  43.402  51.413  1.00  0.00           C  
ATOM   3084 HD11 LEU   188      30.830  42.756  51.950  1.00  0.00           H  
ATOM   3085 HD12 LEU   188      29.262  42.789  51.190  1.00  0.00           H  
ATOM   3086 HD13 LEU   188      30.607  43.768  50.502  1.00  0.00           H  
ATOM   3087  CD2 LEU   188      29.204  44.096  53.617  1.00  0.00           C  
ATOM   3088 HD21 LEU   188      30.049  43.713  54.189  1.00  0.00           H  
ATOM   3089 HD22 LEU   188      28.803  44.923  54.203  1.00  0.00           H  
ATOM   3090 HD23 LEU   188      28.403  43.385  53.412  1.00  0.00           H  
ATOM   3091  C   LEU   188      30.298  47.484  50.720  1.00  0.00           C  
ATOM   3092  O   LEU   188      29.435  47.333  49.891  1.00  0.00           O  
ATOM   3093  N   GLY   189      30.421  48.624  51.459  1.00  0.00           N  
ATOM   3094  H   GLY   189      31.248  48.659  52.037  1.00  0.00           H  
ATOM   3095  CA  GLY   189      29.822  49.881  50.925  1.00  0.00           C  
ATOM   3096  HA2 GLY   189      28.790  49.823  51.272  1.00  0.00           H  
ATOM   3097  HA3 GLY   189      30.355  50.634  51.506  1.00  0.00           H  
ATOM   3098  C   GLY   189      29.883  50.142  49.407  1.00  0.00           C  
ATOM   3099  O   GLY   189      28.914  50.515  48.730  1.00  0.00           O  
ATOM   3100  N   VAL   190      31.122  49.970  48.880  1.00  0.00           N  
ATOM   3101  H   VAL   190      31.885  49.655  49.462  1.00  0.00           H  
ATOM   3102  CA  VAL   190      31.443  50.211  47.495  1.00  0.00           C  
ATOM   3103  HA  VAL   190      30.981  51.166  47.243  1.00  0.00           H  
ATOM   3104  CB  VAL   190      33.005  50.279  47.188  1.00  0.00           C  
ATOM   3105  HB  VAL   190      33.590  49.595  47.804  1.00  0.00           H  
ATOM   3106  CG1 VAL   190      33.375  50.009  45.715  1.00  0.00           C  
ATOM   3107 HG11 VAL   190      34.408  49.995  45.367  1.00  0.00           H  
ATOM   3108 HG12 VAL   190      32.918  49.078  45.379  1.00  0.00           H  
ATOM   3109 HG13 VAL   190      32.816  50.756  45.152  1.00  0.00           H  
ATOM   3110  CG2 VAL   190      33.495  51.648  47.668  1.00  0.00           C  
ATOM   3111 HG21 VAL   190      32.928  52.493  47.277  1.00  0.00           H  
ATOM   3112 HG22 VAL   190      33.397  51.633  48.754  1.00  0.00           H  
ATOM   3113 HG23 VAL   190      34.530  51.699  47.328  1.00  0.00           H  
ATOM   3114  C   VAL   190      30.703  49.156  46.689  1.00  0.00           C  
ATOM   3115  O   VAL   190      30.177  49.551  45.678  1.00  0.00           O  
ATOM   3116  N   LEU   191      30.745  47.892  47.078  1.00  0.00           N  
ATOM   3117  H   LEU   191      31.174  47.679  47.967  1.00  0.00           H  
ATOM   3118  CA  LEU   191      30.114  46.842  46.389  1.00  0.00           C  
ATOM   3119  HA  LEU   191      30.209  46.915  45.305  1.00  0.00           H  
ATOM   3120  CB  LEU   191      30.775  45.556  46.848  1.00  0.00           C  
ATOM   3121  HB2 LEU   191      31.850  45.729  46.786  1.00  0.00           H  
ATOM   3122  HB3 LEU   191      30.582  45.268  47.881  1.00  0.00           H  
ATOM   3123  CG  LEU   191      30.500  44.289  46.067  1.00  0.00           C  
ATOM   3124  HG  LEU   191      29.514  43.924  46.354  1.00  0.00           H  
ATOM   3125  CD1 LEU   191      30.486  44.396  44.615  1.00  0.00           C  
ATOM   3126 HD11 LEU   191      31.404  44.921  44.350  1.00  0.00           H  
ATOM   3127 HD12 LEU   191      30.513  43.427  44.116  1.00  0.00           H  
ATOM   3128 HD13 LEU   191      29.660  45.028  44.288  1.00  0.00           H  
ATOM   3129  CD2 LEU   191      31.577  43.316  46.422  1.00  0.00           C  
ATOM   3130 HD21 LEU   191      31.223  42.308  46.208  1.00  0.00           H  
ATOM   3131 HD22 LEU   191      32.502  43.557  45.898  1.00  0.00           H  
ATOM   3132 HD23 LEU   191      31.868  43.369  47.471  1.00  0.00           H  
ATOM   3133  C   LEU   191      28.573  46.912  46.560  1.00  0.00           C  
ATOM   3134  O   LEU   191      27.890  46.578  45.594  1.00  0.00           O  
ATOM   3135  N   CYS   192      27.974  47.424  47.660  1.00  0.00           N  
ATOM   3136  H   CYS   192      28.656  47.904  48.230  1.00  0.00           H  
ATOM   3137  CA  CYS   192      26.523  47.832  47.715  1.00  0.00           C  
ATOM   3138  HA  CYS   192      25.946  46.931  47.510  1.00  0.00           H  
ATOM   3139  CB  CYS   192      26.197  48.169  49.197  1.00  0.00           C  
ATOM   3140  HB2 CYS   192      26.527  47.274  49.724  1.00  0.00           H  
ATOM   3141  HB3 CYS   192      26.648  49.120  49.481  1.00  0.00           H  
ATOM   3142  SG  CYS   192      24.381  48.331  49.360  1.00  0.00           S  
ATOM   3143  HG  CYS   192      24.467  49.291  48.435  1.00  0.00           H  
ATOM   3144  C   CYS   192      26.239  48.924  46.582  1.00  0.00           C  
ATOM   3145  O   CYS   192      25.257  48.814  45.860  1.00  0.00           O  
ATOM   3146  N   TYR   193      26.961  50.022  46.474  1.00  0.00           N  
ATOM   3147  H   TYR   193      27.715  50.154  47.133  1.00  0.00           H  
ATOM   3148  CA  TYR   193      26.794  51.057  45.539  1.00  0.00           C  
ATOM   3149  HA  TYR   193      25.751  51.368  45.599  1.00  0.00           H  
ATOM   3150  CB  TYR   193      27.761  52.231  45.702  1.00  0.00           C  
ATOM   3151  HB2 TYR   193      27.863  52.590  46.726  1.00  0.00           H  
ATOM   3152  HB3 TYR   193      28.733  51.792  45.480  1.00  0.00           H  
ATOM   3153  CG  TYR   193      27.537  53.443  44.820  1.00  0.00           C  
ATOM   3154  CD1 TYR   193      26.818  54.561  45.283  1.00  0.00           C  
ATOM   3155  HD1 TYR   193      26.537  54.601  46.325  1.00  0.00           H  
ATOM   3156  CE1 TYR   193      26.874  55.802  44.598  1.00  0.00           C  
ATOM   3157  HE1 TYR   193      26.372  56.599  45.127  1.00  0.00           H  
ATOM   3158  CZ  TYR   193      27.345  55.874  43.258  1.00  0.00           C  
ATOM   3159  OH  TYR   193      27.323  57.060  42.591  1.00  0.00           O  
ATOM   3160  HH  TYR   193      27.480  56.928  41.653  1.00  0.00           H  
ATOM   3161  CE2 TYR   193      28.025  54.728  42.812  1.00  0.00           C  
ATOM   3162  HE2 TYR   193      28.434  54.726  41.813  1.00  0.00           H  
ATOM   3163  CD2 TYR   193      28.071  53.528  43.551  1.00  0.00           C  
ATOM   3164  HD2 TYR   193      28.621  52.682  43.166  1.00  0.00           H  
ATOM   3165  C   TYR   193      26.966  50.540  44.063  1.00  0.00           C  
ATOM   3166  O   TYR   193      26.188  50.885  43.168  1.00  0.00           O  
ATOM   3167  N   GLU   194      28.057  49.738  43.851  1.00  0.00           N  
ATOM   3168  H   GLU   194      28.752  49.642  44.578  1.00  0.00           H  
ATOM   3169  CA  GLU   194      28.211  49.296  42.462  1.00  0.00           C  
ATOM   3170  HA  GLU   194      28.072  50.111  41.752  1.00  0.00           H  
ATOM   3171  CB  GLU   194      29.647  48.775  42.269  1.00  0.00           C  
ATOM   3172  HB2 GLU   194      30.313  49.606  42.500  1.00  0.00           H  
ATOM   3173  HB3 GLU   194      29.813  47.904  42.903  1.00  0.00           H  
ATOM   3174  CG  GLU   194      29.936  48.218  40.841  1.00  0.00           C  
ATOM   3175  HG2 GLU   194      29.486  47.226  40.809  1.00  0.00           H  
ATOM   3176  HG3 GLU   194      29.355  48.800  40.126  1.00  0.00           H  
ATOM   3177  CD  GLU   194      31.395  48.064  40.370  1.00  0.00           C  
ATOM   3178  OE1 GLU   194      32.390  48.216  41.142  1.00  0.00           O  
ATOM   3179  OE2 GLU   194      31.651  47.607  39.248  1.00  0.00           O  
ATOM   3180  C   GLU   194      27.176  48.259  41.989  1.00  0.00           C  
ATOM   3181  O   GLU   194      26.720  48.358  40.831  1.00  0.00           O  
ATOM   3182  N   PHE   195      26.640  47.360  42.783  1.00  0.00           N  
ATOM   3183  H   PHE   195      26.969  47.279  43.734  1.00  0.00           H  
ATOM   3184  CA  PHE   195      25.448  46.571  42.342  1.00  0.00           C  
ATOM   3185  HA  PHE   195      25.803  46.030  41.464  1.00  0.00           H  
ATOM   3186  CB  PHE   195      25.146  45.434  43.452  1.00  0.00           C  
ATOM   3187  HB2 PHE   195      24.887  45.862  44.420  1.00  0.00           H  
ATOM   3188  HB3 PHE   195      24.262  45.009  42.976  1.00  0.00           H  
ATOM   3189  CG  PHE   195      26.159  44.301  43.519  1.00  0.00           C  
ATOM   3190  CD1 PHE   195      26.283  43.723  44.799  1.00  0.00           C  
ATOM   3191  HD1 PHE   195      25.728  44.112  45.639  1.00  0.00           H  
ATOM   3192  CE1 PHE   195      27.074  42.581  45.020  1.00  0.00           C  
ATOM   3193  HE1 PHE   195      27.181  42.247  46.042  1.00  0.00           H  
ATOM   3194  CZ  PHE   195      27.786  42.003  43.955  1.00  0.00           C  
ATOM   3195  HZ  PHE   195      28.437  41.158  44.123  1.00  0.00           H  
ATOM   3196  CE2 PHE   195      27.551  42.512  42.677  1.00  0.00           C  
ATOM   3197  HE2 PHE   195      28.025  41.967  41.874  1.00  0.00           H  
ATOM   3198  CD2 PHE   195      26.882  43.728  42.506  1.00  0.00           C  
ATOM   3199  HD2 PHE   195      26.757  44.130  41.512  1.00  0.00           H  
ATOM   3200  C   PHE   195      24.281  47.413  42.026  1.00  0.00           C  
ATOM   3201  O   PHE   195      23.608  47.054  41.039  1.00  0.00           O  
ATOM   3202  N   LEU   196      23.954  48.538  42.619  1.00  0.00           N  
ATOM   3203  H   LEU   196      24.546  48.782  43.401  1.00  0.00           H  
ATOM   3204  CA  LEU   196      22.790  49.374  42.367  1.00  0.00           C  
ATOM   3205  HA  LEU   196      21.958  48.732  42.080  1.00  0.00           H  
ATOM   3206  CB  LEU   196      22.372  50.225  43.655  1.00  0.00           C  
ATOM   3207  HB2 LEU   196      23.215  50.543  44.269  1.00  0.00           H  
ATOM   3208  HB3 LEU   196      21.800  51.085  43.307  1.00  0.00           H  
ATOM   3209  CG  LEU   196      21.487  49.348  44.652  1.00  0.00           C  
ATOM   3210  HG  LEU   196      21.886  48.334  44.696  1.00  0.00           H  
ATOM   3211  CD1 LEU   196      21.673  49.759  46.133  1.00  0.00           C  
ATOM   3212 HD11 LEU   196      22.721  49.668  46.419  1.00  0.00           H  
ATOM   3213 HD12 LEU   196      21.292  50.757  46.350  1.00  0.00           H  
ATOM   3214 HD13 LEU   196      21.121  49.072  46.774  1.00  0.00           H  
ATOM   3215  CD2 LEU   196      20.006  49.371  44.338  1.00  0.00           C  
ATOM   3216 HD21 LEU   196      19.549  48.483  44.775  1.00  0.00           H  
ATOM   3217 HD22 LEU   196      19.528  50.181  44.890  1.00  0.00           H  
ATOM   3218 HD23 LEU   196      19.760  49.314  43.278  1.00  0.00           H  
ATOM   3219  C   LEU   196      23.051  50.397  41.162  1.00  0.00           C  
ATOM   3220  O   LEU   196      22.049  50.732  40.515  1.00  0.00           O  
ATOM   3221  N   VAL   197      24.269  50.849  40.927  1.00  0.00           N  
ATOM   3222  H   VAL   197      24.999  50.510  41.537  1.00  0.00           H  
ATOM   3223  CA  VAL   197      24.682  51.925  39.979  1.00  0.00           C  
ATOM   3224  HA  VAL   197      23.802  52.530  39.763  1.00  0.00           H  
ATOM   3225  CB  VAL   197      25.649  52.818  40.743  1.00  0.00           C  
ATOM   3226  HB  VAL   197      26.516  52.223  41.030  1.00  0.00           H  
ATOM   3227  CG1 VAL   197      26.109  53.969  39.925  1.00  0.00           C  
ATOM   3228 HG11 VAL   197      26.878  53.551  39.274  1.00  0.00           H  
ATOM   3229 HG12 VAL   197      25.384  54.347  39.205  1.00  0.00           H  
ATOM   3230 HG13 VAL   197      26.480  54.681  40.662  1.00  0.00           H  
ATOM   3231  CG2 VAL   197      24.785  53.403  41.939  1.00  0.00           C  
ATOM   3232 HG21 VAL   197      24.659  52.585  42.649  1.00  0.00           H  
ATOM   3233 HG22 VAL   197      25.179  54.307  42.403  1.00  0.00           H  
ATOM   3234 HG23 VAL   197      23.798  53.664  41.558  1.00  0.00           H  
ATOM   3235  C   VAL   197      25.361  51.379  38.771  1.00  0.00           C  
ATOM   3236  O   VAL   197      25.550  52.166  37.791  1.00  0.00           O  
ATOM   3237  N   GLY   198      25.661  50.113  38.787  1.00  0.00           N  
ATOM   3238  H   GLY   198      25.664  49.520  39.605  1.00  0.00           H  
ATOM   3239  CA  GLY   198      26.452  49.517  37.715  1.00  0.00           C  
ATOM   3240  HA2 GLY   198      26.652  48.484  38.001  1.00  0.00           H  
ATOM   3241  HA3 GLY   198      25.871  49.566  36.794  1.00  0.00           H  
ATOM   3242  C   GLY   198      27.839  50.147  37.457  1.00  0.00           C  
ATOM   3243  O   GLY   198      28.337  49.853  36.391  1.00  0.00           O  
ATOM   3244  N   LYS   199      28.462  50.878  38.264  1.00  0.00           N  
ATOM   3245  H   LYS   199      27.867  51.075  39.056  1.00  0.00           H  
ATOM   3246  CA  LYS   199      29.805  51.591  38.130  1.00  0.00           C  
ATOM   3247  HA  LYS   199      30.457  51.037  37.455  1.00  0.00           H  
ATOM   3248  CB  LYS   199      29.622  52.956  37.408  1.00  0.00           C  
ATOM   3249  HB2 LYS   199      28.893  52.843  36.606  1.00  0.00           H  
ATOM   3250  HB3 LYS   199      29.186  53.614  38.160  1.00  0.00           H  
ATOM   3251  CG  LYS   199      30.810  53.579  36.647  1.00  0.00           C  
ATOM   3252  HG2 LYS   199      30.435  54.517  36.236  1.00  0.00           H  
ATOM   3253  HG3 LYS   199      31.544  53.844  37.407  1.00  0.00           H  
ATOM   3254  CD  LYS   199      31.507  52.797  35.482  1.00  0.00           C  
ATOM   3255  HD2 LYS   199      31.947  51.896  35.909  1.00  0.00           H  
ATOM   3256  HD3 LYS   199      30.841  52.510  34.668  1.00  0.00           H  
ATOM   3257  CE  LYS   199      32.660  53.674  34.846  1.00  0.00           C  
ATOM   3258  HE2 LYS   199      32.298  54.577  34.355  1.00  0.00           H  
ATOM   3259  HE3 LYS   199      33.394  54.048  35.560  1.00  0.00           H  
ATOM   3260  NZ  LYS   199      33.521  52.936  33.846  1.00  0.00           N  
ATOM   3261  HZ1 LYS   199      33.954  52.153  34.313  1.00  0.00           H  
ATOM   3262  HZ2 LYS   199      32.947  52.644  33.068  1.00  0.00           H  
ATOM   3263  HZ3 LYS   199      34.296  53.550  33.638  1.00  0.00           H  
ATOM   3264  C   LYS   199      30.420  51.808  39.550  1.00  0.00           C  
ATOM   3265  O   LYS   199      29.667  52.280  40.385  1.00  0.00           O  
ATOM   3266  N   PRO   200      31.791  51.777  39.770  1.00  0.00           N  
ATOM   3267  CD  PRO   200      32.762  51.252  38.823  1.00  0.00           C  
ATOM   3268  HD2 PRO   200      32.976  52.082  38.149  1.00  0.00           H  
ATOM   3269  HD3 PRO   200      32.521  50.318  38.316  1.00  0.00           H  
ATOM   3270  CG  PRO   200      34.066  51.153  39.633  1.00  0.00           C  
ATOM   3271  HG2 PRO   200      34.975  51.221  39.035  1.00  0.00           H  
ATOM   3272  HG3 PRO   200      34.206  50.179  40.101  1.00  0.00           H  
ATOM   3273  CB  PRO   200      33.994  52.303  40.587  1.00  0.00           C  
ATOM   3274  HB2 PRO   200      34.383  53.231  40.170  1.00  0.00           H  
ATOM   3275  HB3 PRO   200      34.483  51.971  41.503  1.00  0.00           H  
ATOM   3276  CA  PRO   200      32.474  52.410  40.852  1.00  0.00           C  
ATOM   3277  HA  PRO   200      32.193  51.687  41.618  1.00  0.00           H  
ATOM   3278  C   PRO   200      32.004  53.833  41.244  1.00  0.00           C  
ATOM   3279  O   PRO   200      32.091  54.770  40.435  1.00  0.00           O  
ATOM   3280  N   PRO   201      31.639  54.113  42.500  1.00  0.00           N  
ATOM   3281  CD  PRO   201      31.696  53.177  43.621  1.00  0.00           C  
ATOM   3282  HD2 PRO   201      32.658  52.669  43.550  1.00  0.00           H  
ATOM   3283  HD3 PRO   201      30.894  52.439  43.624  1.00  0.00           H  
ATOM   3284  CG  PRO   201      31.802  54.011  44.948  1.00  0.00           C  
ATOM   3285  HG2 PRO   201      32.861  54.257  45.024  1.00  0.00           H  
ATOM   3286  HG3 PRO   201      31.483  53.436  45.818  1.00  0.00           H  
ATOM   3287  CB  PRO   201      30.992  55.275  44.552  1.00  0.00           C  
ATOM   3288  HB2 PRO   201      31.253  56.129  45.176  1.00  0.00           H  
ATOM   3289  HB3 PRO   201      29.930  55.045  44.644  1.00  0.00           H  
ATOM   3290  CA  PRO   201      31.269  55.481  43.036  1.00  0.00           C  
ATOM   3291  HA  PRO   201      30.337  55.905  42.663  1.00  0.00           H  
ATOM   3292  C   PRO   201      32.315  56.561  42.761  1.00  0.00           C  
ATOM   3293  O   PRO   201      32.000  57.543  42.085  1.00  0.00           O  
ATOM   3294  N   PHE   202      33.525  56.417  43.171  1.00  0.00           N  
ATOM   3295  H   PHE   202      33.762  55.475  43.445  1.00  0.00           H  
ATOM   3296  CA  PHE   202      34.591  57.427  43.149  1.00  0.00           C  
ATOM   3297  HA  PHE   202      33.966  58.308  43.292  1.00  0.00           H  
ATOM   3298  CB  PHE   202      35.567  57.324  44.322  1.00  0.00           C  
ATOM   3299  HB2 PHE   202      36.284  56.503  44.313  1.00  0.00           H  
ATOM   3300  HB3 PHE   202      36.177  58.225  44.268  1.00  0.00           H  
ATOM   3301  CG  PHE   202      34.938  57.159  45.598  1.00  0.00           C  
ATOM   3302  CD1 PHE   202      34.878  55.831  46.186  1.00  0.00           C  
ATOM   3303  HD1 PHE   202      35.400  55.023  45.694  1.00  0.00           H  
ATOM   3304  CE1 PHE   202      34.153  55.656  47.410  1.00  0.00           C  
ATOM   3305  HE1 PHE   202      34.119  54.737  47.975  1.00  0.00           H  
ATOM   3306  CZ  PHE   202      33.677  56.810  48.032  1.00  0.00           C  
ATOM   3307  HZ  PHE   202      33.188  56.617  48.975  1.00  0.00           H  
ATOM   3308  CE2 PHE   202      33.728  58.103  47.429  1.00  0.00           C  
ATOM   3309  HE2 PHE   202      33.300  58.982  47.887  1.00  0.00           H  
ATOM   3310  CD2 PHE   202      34.380  58.213  46.225  1.00  0.00           C  
ATOM   3311  HD2 PHE   202      34.372  59.196  45.778  1.00  0.00           H  
ATOM   3312  C   PHE   202      35.289  57.513  41.744  1.00  0.00           C  
ATOM   3313  O   PHE   202      36.421  57.984  41.646  1.00  0.00           O  
ATOM   3314  N   GLU   203      34.765  56.972  40.698  1.00  0.00           N  
ATOM   3315  H   GLU   203      33.817  56.666  40.862  1.00  0.00           H  
ATOM   3316  CA  GLU   203      35.483  56.877  39.442  1.00  0.00           C  
ATOM   3317  HA  GLU   203      36.264  56.123  39.538  1.00  0.00           H  
ATOM   3318  CB  GLU   203      34.509  56.163  38.386  1.00  0.00           C  
ATOM   3319  HB2 GLU   203      34.035  55.260  38.770  1.00  0.00           H  
ATOM   3320  HB3 GLU   203      33.694  56.849  38.157  1.00  0.00           H  
ATOM   3321  CG  GLU   203      35.154  55.741  37.068  1.00  0.00           C  
ATOM   3322  HG2 GLU   203      36.238  55.715  37.182  1.00  0.00           H  
ATOM   3323  HG3 GLU   203      34.827  54.728  36.835  1.00  0.00           H  
ATOM   3324  CD  GLU   203      34.857  56.660  35.848  1.00  0.00           C  
ATOM   3325  OE1 GLU   203      35.207  57.837  35.919  1.00  0.00           O  
ATOM   3326  OE2 GLU   203      34.648  56.139  34.685  1.00  0.00           O  
ATOM   3327  C   GLU   203      36.016  58.195  38.802  1.00  0.00           C  
ATOM   3328  O   GLU   203      35.357  59.202  38.733  1.00  0.00           O  
ATOM   3329  N   ALA   204      37.104  58.031  38.111  1.00  0.00           N  
ATOM   3330  H   ALA   204      37.641  57.178  38.168  1.00  0.00           H  
ATOM   3331  CA  ALA   204      37.805  59.117  37.458  1.00  0.00           C  
ATOM   3332  HA  ALA   204      37.095  59.901  37.195  1.00  0.00           H  
ATOM   3333  CB  ALA   204      38.806  59.841  38.412  1.00  0.00           C  
ATOM   3334  HB1 ALA   204      38.868  60.830  37.960  1.00  0.00           H  
ATOM   3335  HB2 ALA   204      38.370  59.962  39.404  1.00  0.00           H  
ATOM   3336  HB3 ALA   204      39.753  59.302  38.455  1.00  0.00           H  
ATOM   3337  C   ALA   204      38.516  58.658  36.169  1.00  0.00           C  
ATOM   3338  O   ALA   204      38.981  57.508  36.011  1.00  0.00           O  
ATOM   3339  N   ASN   205      38.792  59.656  35.293  1.00  0.00           N  
ATOM   3340  H   ASN   205      38.484  60.601  35.473  1.00  0.00           H  
ATOM   3341  CA  ASN   205      39.523  59.406  34.011  1.00  0.00           C  
ATOM   3342  HA  ASN   205      39.123  58.478  33.601  1.00  0.00           H  
ATOM   3343  CB  ASN   205      39.411  60.607  33.022  1.00  0.00           C  
ATOM   3344  HB2 ASN   205      40.082  61.412  33.322  1.00  0.00           H  
ATOM   3345  HB3 ASN   205      39.703  60.300  32.018  1.00  0.00           H  
ATOM   3346  CG  ASN   205      38.106  61.261  32.768  1.00  0.00           C  
ATOM   3347  OD1 ASN   205      37.539  61.931  33.620  1.00  0.00           O  
ATOM   3348  ND2 ASN   205      37.364  60.963  31.738  1.00  0.00           N  
ATOM   3349 HD21 ASN   205      36.410  61.290  31.788  1.00  0.00           H  
ATOM   3350 HD22 ASN   205      37.696  60.295  31.057  1.00  0.00           H  
ATOM   3351  C   ASN   205      41.044  59.178  34.178  1.00  0.00           C  
ATOM   3352  O   ASN   205      41.735  58.883  33.213  1.00  0.00           O  
ATOM   3353  N   THR   206      41.539  59.255  35.409  1.00  0.00           N  
ATOM   3354  H   THR   206      40.920  59.712  36.063  1.00  0.00           H  
ATOM   3355  CA  THR   206      42.911  59.180  35.887  1.00  0.00           C  
ATOM   3356  HA  THR   206      43.386  58.473  35.207  1.00  0.00           H  
ATOM   3357  CB  THR   206      43.686  60.556  35.787  1.00  0.00           C  
ATOM   3358  HB  THR   206      44.722  60.326  36.034  1.00  0.00           H  
ATOM   3359  CG2 THR   206      43.702  61.152  34.426  1.00  0.00           C  
ATOM   3360 HG21 THR   206      44.452  61.938  34.339  1.00  0.00           H  
ATOM   3361 HG22 THR   206      43.972  60.339  33.751  1.00  0.00           H  
ATOM   3362 HG23 THR   206      42.718  61.577  34.227  1.00  0.00           H  
ATOM   3363  OG1 THR   206      43.162  61.480  36.677  1.00  0.00           O  
ATOM   3364  HG1 THR   206      42.361  61.787  36.246  1.00  0.00           H  
ATOM   3365  C   THR   206      43.182  58.521  37.208  1.00  0.00           C  
ATOM   3366  O   THR   206      42.386  58.572  38.099  1.00  0.00           O  
ATOM   3367  N   TYR   207      44.379  57.955  37.325  1.00  0.00           N  
ATOM   3368  H   TYR   207      45.032  57.853  36.562  1.00  0.00           H  
ATOM   3369  CA  TYR   207      44.876  57.351  38.593  1.00  0.00           C  
ATOM   3370  HA  TYR   207      44.253  56.489  38.834  1.00  0.00           H  
ATOM   3371  CB  TYR   207      46.335  56.724  38.467  1.00  0.00           C  
ATOM   3372  HB2 TYR   207      46.999  57.523  38.138  1.00  0.00           H  
ATOM   3373  HB3 TYR   207      46.568  56.397  39.480  1.00  0.00           H  
ATOM   3374  CG  TYR   207      46.351  55.561  37.581  1.00  0.00           C  
ATOM   3375  CD1 TYR   207      45.835  54.325  37.962  1.00  0.00           C  
ATOM   3376  HD1 TYR   207      45.261  54.348  38.876  1.00  0.00           H  
ATOM   3377  CE1 TYR   207      45.822  53.251  37.116  1.00  0.00           C  
ATOM   3378  HE1 TYR   207      45.417  52.300  37.431  1.00  0.00           H  
ATOM   3379  CZ  TYR   207      46.508  53.336  35.907  1.00  0.00           C  
ATOM   3380  OH  TYR   207      46.472  52.287  35.056  1.00  0.00           O  
ATOM   3381  HH  TYR   207      47.342  52.068  34.717  1.00  0.00           H  
ATOM   3382  CE2 TYR   207      47.142  54.533  35.534  1.00  0.00           C  
ATOM   3383  HE2 TYR   207      47.607  54.560  34.559  1.00  0.00           H  
ATOM   3384  CD2 TYR   207      46.956  55.705  36.346  1.00  0.00           C  
ATOM   3385  HD2 TYR   207      47.331  56.690  36.110  1.00  0.00           H  
ATOM   3386  C   TYR   207      44.832  58.400  39.726  1.00  0.00           C  
ATOM   3387  O   TYR   207      44.281  58.100  40.833  1.00  0.00           O  
ATOM   3388  N   GLN   208      45.413  59.612  39.443  1.00  0.00           N  
ATOM   3389  H   GLN   208      45.729  59.835  38.510  1.00  0.00           H  
ATOM   3390  CA  GLN   208      45.543  60.589  40.507  1.00  0.00           C  
ATOM   3391  HA  GLN   208      45.938  59.980  41.319  1.00  0.00           H  
ATOM   3392  CB  GLN   208      46.686  61.567  40.225  1.00  0.00           C  
ATOM   3393  HB2 GLN   208      46.888  62.102  41.153  1.00  0.00           H  
ATOM   3394  HB3 GLN   208      47.565  60.943  40.061  1.00  0.00           H  
ATOM   3395  CG  GLN   208      46.470  62.532  39.046  1.00  0.00           C  
ATOM   3396  HG2 GLN   208      45.462  62.947  39.044  1.00  0.00           H  
ATOM   3397  HG3 GLN   208      47.040  63.444  39.222  1.00  0.00           H  
ATOM   3398  CD  GLN   208      46.894  61.966  37.625  1.00  0.00           C  
ATOM   3399  OE1 GLN   208      47.331  60.876  37.376  1.00  0.00           O  
ATOM   3400  NE2 GLN   208      46.577  62.747  36.594  1.00  0.00           N  
ATOM   3401 HE21 GLN   208      46.732  62.407  35.655  1.00  0.00           H  
ATOM   3402 HE22 GLN   208      46.303  63.711  36.719  1.00  0.00           H  
ATOM   3403  C   GLN   208      44.234  61.225  41.043  1.00  0.00           C  
ATOM   3404  O   GLN   208      44.091  61.304  42.272  1.00  0.00           O  
ATOM   3405  N   GLU   209      43.356  61.630  40.167  1.00  0.00           N  
ATOM   3406  H   GLU   209      43.498  61.304  39.222  1.00  0.00           H  
ATOM   3407  CA  GLU   209      41.984  62.034  40.491  1.00  0.00           C  
ATOM   3408  HA  GLU   209      42.058  62.874  41.180  1.00  0.00           H  
ATOM   3409  CB  GLU   209      41.385  62.484  39.121  1.00  0.00           C  
ATOM   3410  HB2 GLU   209      41.957  63.234  38.575  1.00  0.00           H  
ATOM   3411  HB3 GLU   209      41.242  61.606  38.492  1.00  0.00           H  
ATOM   3412  CG  GLU   209      39.996  63.078  39.357  1.00  0.00           C  
ATOM   3413  HG2 GLU   209      39.513  63.177  38.384  1.00  0.00           H  
ATOM   3414  HG3 GLU   209      39.381  62.328  39.854  1.00  0.00           H  
ATOM   3415  CD  GLU   209      39.872  64.405  40.002  1.00  0.00           C  
ATOM   3416  OE1 GLU   209      38.736  64.884  40.083  1.00  0.00           O  
ATOM   3417  OE2 GLU   209      40.863  65.115  40.275  1.00  0.00           O  
ATOM   3418  C   GLU   209      41.120  60.857  41.088  1.00  0.00           C  
ATOM   3419  O   GLU   209      40.500  61.155  42.079  1.00  0.00           O  
ATOM   3420  N   THR   210      41.193  59.580  40.586  1.00  0.00           N  
ATOM   3421  H   THR   210      41.551  59.445  39.651  1.00  0.00           H  
ATOM   3422  CA  THR   210      40.824  58.304  41.296  1.00  0.00           C  
ATOM   3423  HA  THR   210      39.734  58.311  41.307  1.00  0.00           H  
ATOM   3424  CB  THR   210      41.287  57.087  40.531  1.00  0.00           C  
ATOM   3425  HB  THR   210      42.322  57.171  40.199  1.00  0.00           H  
ATOM   3426  CG2 THR   210      41.207  55.783  41.322  1.00  0.00           C  
ATOM   3427 HG21 THR   210      41.429  54.892  40.735  1.00  0.00           H  
ATOM   3428 HG22 THR   210      41.871  55.853  42.183  1.00  0.00           H  
ATOM   3429 HG23 THR   210      40.203  55.594  41.703  1.00  0.00           H  
ATOM   3430  OG1 THR   210      40.519  56.925  39.402  1.00  0.00           O  
ATOM   3431  HG1 THR   210      40.864  57.612  38.827  1.00  0.00           H  
ATOM   3432  C   THR   210      41.226  58.419  42.822  1.00  0.00           C  
ATOM   3433  O   THR   210      40.362  58.390  43.719  1.00  0.00           O  
ATOM   3434  N   TYR   211      42.527  58.587  43.104  1.00  0.00           N  
ATOM   3435  H   TYR   211      43.134  58.547  42.298  1.00  0.00           H  
ATOM   3436  CA  TYR   211      43.104  58.637  44.442  1.00  0.00           C  
ATOM   3437  HA  TYR   211      42.712  57.777  44.985  1.00  0.00           H  
ATOM   3438  CB  TYR   211      44.652  58.544  44.332  1.00  0.00           C  
ATOM   3439  HB2 TYR   211      44.817  57.757  43.597  1.00  0.00           H  
ATOM   3440  HB3 TYR   211      45.018  59.384  43.743  1.00  0.00           H  
ATOM   3441  CG  TYR   211      45.433  58.286  45.608  1.00  0.00           C  
ATOM   3442  CD1 TYR   211      45.450  59.285  46.565  1.00  0.00           C  
ATOM   3443  HD1 TYR   211      44.875  60.193  46.452  1.00  0.00           H  
ATOM   3444  CE1 TYR   211      46.306  59.127  47.711  1.00  0.00           C  
ATOM   3445  HE1 TYR   211      46.371  59.879  48.482  1.00  0.00           H  
ATOM   3446  CZ  TYR   211      47.154  58.090  47.747  1.00  0.00           C  
ATOM   3447  OH  TYR   211      47.941  58.002  48.846  1.00  0.00           O  
ATOM   3448  HH  TYR   211      48.745  57.592  48.520  1.00  0.00           H  
ATOM   3449  CE2 TYR   211      47.223  57.063  46.779  1.00  0.00           C  
ATOM   3450  HE2 TYR   211      47.985  56.308  46.902  1.00  0.00           H  
ATOM   3451  CD2 TYR   211      46.258  57.105  45.749  1.00  0.00           C  
ATOM   3452  HD2 TYR   211      46.296  56.452  44.889  1.00  0.00           H  
ATOM   3453  C   TYR   211      42.569  59.895  45.210  1.00  0.00           C  
ATOM   3454  O   TYR   211      42.321  59.829  46.383  1.00  0.00           O  
ATOM   3455  N   LYS   212      42.416  61.026  44.529  1.00  0.00           N  
ATOM   3456  H   LYS   212      42.748  60.962  43.578  1.00  0.00           H  
ATOM   3457  CA  LYS   212      41.803  62.239  45.186  1.00  0.00           C  
ATOM   3458  HA  LYS   212      42.367  62.500  46.081  1.00  0.00           H  
ATOM   3459  CB  LYS   212      41.896  63.452  44.299  1.00  0.00           C  
ATOM   3460  HB2 LYS   212      42.752  63.458  43.625  1.00  0.00           H  
ATOM   3461  HB3 LYS   212      41.026  63.335  43.652  1.00  0.00           H  
ATOM   3462  CG  LYS   212      41.568  64.795  45.163  1.00  0.00           C  
ATOM   3463  HG2 LYS   212      40.677  64.561  45.746  1.00  0.00           H  
ATOM   3464  HG3 LYS   212      42.475  64.914  45.755  1.00  0.00           H  
ATOM   3465  CD  LYS   212      41.233  65.939  44.212  1.00  0.00           C  
ATOM   3466  HD2 LYS   212      40.359  65.559  43.683  1.00  0.00           H  
ATOM   3467  HD3 LYS   212      40.924  66.768  44.849  1.00  0.00           H  
ATOM   3468  CE  LYS   212      42.242  66.271  43.119  1.00  0.00           C  
ATOM   3469  HE2 LYS   212      43.156  66.683  43.547  1.00  0.00           H  
ATOM   3470  HE3 LYS   212      42.582  65.343  42.659  1.00  0.00           H  
ATOM   3471  NZ  LYS   212      41.649  67.072  42.025  1.00  0.00           N  
ATOM   3472  HZ1 LYS   212      41.266  67.920  42.418  1.00  0.00           H  
ATOM   3473  HZ2 LYS   212      42.346  67.250  41.316  1.00  0.00           H  
ATOM   3474  HZ3 LYS   212      40.928  66.511  41.595  1.00  0.00           H  
ATOM   3475  C   LYS   212      40.360  62.038  45.520  1.00  0.00           C  
ATOM   3476  O   LYS   212      39.928  62.368  46.620  1.00  0.00           O  
ATOM   3477  N   ARG   213      39.546  61.407  44.608  1.00  0.00           N  
ATOM   3478  H   ARG   213      39.997  60.911  43.853  1.00  0.00           H  
ATOM   3479  CA  ARG   213      38.113  61.309  44.782  1.00  0.00           C  
ATOM   3480  HA  ARG   213      37.710  62.235  45.193  1.00  0.00           H  
ATOM   3481  CB  ARG   213      37.398  60.882  43.425  1.00  0.00           C  
ATOM   3482  HB2 ARG   213      37.986  60.093  42.955  1.00  0.00           H  
ATOM   3483  HB3 ARG   213      36.434  60.427  43.654  1.00  0.00           H  
ATOM   3484  CG  ARG   213      37.160  62.082  42.536  1.00  0.00           C  
ATOM   3485  HG2 ARG   213      36.572  62.829  43.069  1.00  0.00           H  
ATOM   3486  HG3 ARG   213      38.067  62.650  42.326  1.00  0.00           H  
ATOM   3487  CD  ARG   213      36.483  61.669  41.262  1.00  0.00           C  
ATOM   3488  HD2 ARG   213      36.908  60.714  40.955  1.00  0.00           H  
ATOM   3489  HD3 ARG   213      35.410  61.537  41.399  1.00  0.00           H  
ATOM   3490  NE  ARG   213      36.784  62.688  40.263  1.00  0.00           N  
ATOM   3491  HE  ARG   213      37.410  63.441  40.511  1.00  0.00           H  
ATOM   3492  CZ  ARG   213      36.239  62.827  39.102  1.00  0.00           C  
ATOM   3493  NH1 ARG   213      35.580  61.901  38.525  1.00  0.00           N  
ATOM   3494 HH11 ARG   213      35.333  61.041  38.992  1.00  0.00           H  
ATOM   3495 HH12 ARG   213      35.260  62.156  37.602  1.00  0.00           H  
ATOM   3496  NH2 ARG   213      36.515  63.890  38.435  1.00  0.00           N  
ATOM   3497 HH21 ARG   213      37.100  64.596  38.860  1.00  0.00           H  
ATOM   3498 HH22 ARG   213      35.947  64.133  37.637  1.00  0.00           H  
ATOM   3499  C   ARG   213      37.829  60.332  45.936  1.00  0.00           C  
ATOM   3500  O   ARG   213      36.829  60.556  46.610  1.00  0.00           O  
ATOM   3501  N   ILE   214      38.694  59.342  46.113  1.00  0.00           N  
ATOM   3502  H   ILE   214      39.465  59.183  45.481  1.00  0.00           H  
ATOM   3503  CA  ILE   214      38.529  58.343  47.217  1.00  0.00           C  
ATOM   3504  HA  ILE   214      37.483  58.084  47.385  1.00  0.00           H  
ATOM   3505  CB  ILE   214      39.415  57.114  46.865  1.00  0.00           C  
ATOM   3506  HB  ILE   214      40.378  57.490  46.519  1.00  0.00           H  
ATOM   3507  CG2 ILE   214      39.479  56.065  48.024  1.00  0.00           C  
ATOM   3508 HG21 ILE   214      39.889  56.518  48.927  1.00  0.00           H  
ATOM   3509 HG22 ILE   214      38.466  55.694  48.179  1.00  0.00           H  
ATOM   3510 HG23 ILE   214      40.050  55.153  47.850  1.00  0.00           H  
ATOM   3511  CG1 ILE   214      38.706  56.387  45.729  1.00  0.00           C  
ATOM   3512 HG12 ILE   214      37.695  56.119  46.037  1.00  0.00           H  
ATOM   3513 HG13 ILE   214      38.549  57.161  44.978  1.00  0.00           H  
ATOM   3514  CD1 ILE   214      39.299  55.154  45.017  1.00  0.00           C  
ATOM   3515 HD11 ILE   214      38.451  54.654  44.549  1.00  0.00           H  
ATOM   3516 HD12 ILE   214      40.016  55.639  44.354  1.00  0.00           H  
ATOM   3517 HD13 ILE   214      39.878  54.477  45.647  1.00  0.00           H  
ATOM   3518  C   ILE   214      39.043  58.965  48.574  1.00  0.00           C  
ATOM   3519  O   ILE   214      38.350  58.998  49.592  1.00  0.00           O  
ATOM   3520  N   SER   215      40.257  59.529  48.506  1.00  0.00           N  
ATOM   3521  H   SER   215      40.770  59.357  47.653  1.00  0.00           H  
ATOM   3522  CA  SER   215      40.935  60.204  49.653  1.00  0.00           C  
ATOM   3523  HA  SER   215      41.352  59.491  50.364  1.00  0.00           H  
ATOM   3524  CB  SER   215      42.297  60.753  49.188  1.00  0.00           C  
ATOM   3525  HB2 SER   215      42.929  59.933  48.847  1.00  0.00           H  
ATOM   3526  HB3 SER   215      42.154  61.545  48.453  1.00  0.00           H  
ATOM   3527  OG  SER   215      43.025  61.309  50.232  1.00  0.00           O  
ATOM   3528  HG  SER   215      43.374  60.586  50.759  1.00  0.00           H  
ATOM   3529  C   SER   215      40.111  61.347  50.317  1.00  0.00           C  
ATOM   3530  O   SER   215      40.390  61.748  51.432  1.00  0.00           O  
ATOM   3531  N   ARG   216      39.067  61.892  49.607  1.00  0.00           N  
ATOM   3532  H   ARG   216      38.912  61.427  48.724  1.00  0.00           H  
ATOM   3533  CA  ARG   216      38.211  63.062  49.863  1.00  0.00           C  
ATOM   3534  HA  ARG   216      38.266  63.175  50.946  1.00  0.00           H  
ATOM   3535  CB  ARG   216      38.731  64.268  49.102  1.00  0.00           C  
ATOM   3536  HB2 ARG   216      38.581  64.151  48.029  1.00  0.00           H  
ATOM   3537  HB3 ARG   216      38.013  65.040  49.380  1.00  0.00           H  
ATOM   3538  CG  ARG   216      40.149  64.788  49.379  1.00  0.00           C  
ATOM   3539  HG2 ARG   216      40.346  64.915  50.443  1.00  0.00           H  
ATOM   3540  HG3 ARG   216      40.790  63.955  49.091  1.00  0.00           H  
ATOM   3541  CD  ARG   216      40.314  66.105  48.657  1.00  0.00           C  
ATOM   3542  HD2 ARG   216      40.162  65.980  47.585  1.00  0.00           H  
ATOM   3543  HD3 ARG   216      39.628  66.807  49.132  1.00  0.00           H  
ATOM   3544  NE  ARG   216      41.695  66.516  48.824  1.00  0.00           N  
ATOM   3545  HE  ARG   216      42.213  66.084  49.576  1.00  0.00           H  
ATOM   3546  CZ  ARG   216      42.444  67.210  47.961  1.00  0.00           C  
ATOM   3547  NH1 ARG   216      41.817  67.975  47.119  1.00  0.00           N  
ATOM   3548 HH11 ARG   216      40.808  67.978  47.155  1.00  0.00           H  
ATOM   3549 HH12 ARG   216      42.309  68.577  46.475  1.00  0.00           H  
ATOM   3550  NH2 ARG   216      43.735  67.206  48.000  1.00  0.00           N  
ATOM   3551 HH21 ARG   216      44.207  66.557  48.613  1.00  0.00           H  
ATOM   3552 HH22 ARG   216      44.243  67.858  47.420  1.00  0.00           H  
ATOM   3553  C   ARG   216      36.765  62.797  49.531  1.00  0.00           C  
ATOM   3554  O   ARG   216      35.888  63.719  49.573  1.00  0.00           O  
ATOM   3555  N   VAL   217      36.422  61.548  49.335  1.00  0.00           N  
ATOM   3556  H   VAL   217      37.227  60.947  49.431  1.00  0.00           H  
ATOM   3557  CA  VAL   217      35.033  60.994  49.316  1.00  0.00           C  
ATOM   3558  HA  VAL   217      35.070  59.951  49.003  1.00  0.00           H  
ATOM   3559  CB  VAL   217      34.518  61.027  50.822  1.00  0.00           C  
ATOM   3560  HB  VAL   217      34.196  62.022  51.128  1.00  0.00           H  
ATOM   3561  CG1 VAL   217      33.303  60.100  50.915  1.00  0.00           C  
ATOM   3562 HG11 VAL   217      32.450  60.412  50.312  1.00  0.00           H  
ATOM   3563 HG12 VAL   217      33.381  59.021  50.786  1.00  0.00           H  
ATOM   3564 HG13 VAL   217      32.891  60.254  51.912  1.00  0.00           H  
ATOM   3565  CG2 VAL   217      35.577  60.458  51.774  1.00  0.00           C  
ATOM   3566 HG21 VAL   217      36.059  59.599  51.308  1.00  0.00           H  
ATOM   3567 HG22 VAL   217      36.288  61.270  51.932  1.00  0.00           H  
ATOM   3568 HG23 VAL   217      34.995  60.336  52.688  1.00  0.00           H  
ATOM   3569  C   VAL   217      34.098  61.855  48.411  1.00  0.00           C  
ATOM   3570  O   VAL   217      33.165  62.431  48.909  1.00  0.00           O  
ATOM   3571  N   GLU   218      34.478  62.052  47.180  1.00  0.00           N  
ATOM   3572  H   GLU   218      35.389  61.697  46.928  1.00  0.00           H  
ATOM   3573  CA  GLU   218      33.889  62.950  46.225  1.00  0.00           C  
ATOM   3574  HA  GLU   218      33.177  63.599  46.737  1.00  0.00           H  
ATOM   3575  CB  GLU   218      34.870  63.644  45.311  1.00  0.00           C  
ATOM   3576  HB2 GLU   218      35.599  62.955  44.884  1.00  0.00           H  
ATOM   3577  HB3 GLU   218      34.320  64.104  44.491  1.00  0.00           H  
ATOM   3578  CG  GLU   218      35.629  64.737  46.034  1.00  0.00           C  
ATOM   3579  HG2 GLU   218      35.914  64.419  47.037  1.00  0.00           H  
ATOM   3580  HG3 GLU   218      36.503  64.952  45.420  1.00  0.00           H  
ATOM   3581  CD  GLU   218      34.699  65.948  46.105  1.00  0.00           C  
ATOM   3582  OE1 GLU   218      33.668  65.881  46.797  1.00  0.00           O  
ATOM   3583  OE2 GLU   218      34.894  66.951  45.382  1.00  0.00           O  
ATOM   3584  C   GLU   218      32.873  62.153  45.315  1.00  0.00           C  
ATOM   3585  O   GLU   218      33.204  61.567  44.309  1.00  0.00           O  
ATOM   3586  N   PHE   219      31.617  62.142  45.794  1.00  0.00           N  
ATOM   3587  H   PHE   219      31.349  62.685  46.603  1.00  0.00           H  
ATOM   3588  CA  PHE   219      30.576  61.355  45.202  1.00  0.00           C  
ATOM   3589  HA  PHE   219      30.698  61.561  44.139  1.00  0.00           H  
ATOM   3590  CB  PHE   219      30.801  59.826  45.401  1.00  0.00           C  
ATOM   3591  HB2 PHE   219      30.544  59.474  44.402  1.00  0.00           H  
ATOM   3592  HB3 PHE   219      31.849  59.525  45.404  1.00  0.00           H  
ATOM   3593  CG  PHE   219      30.037  59.287  46.636  1.00  0.00           C  
ATOM   3594  CD1 PHE   219      30.451  59.622  47.962  1.00  0.00           C  
ATOM   3595  HD1 PHE   219      31.331  60.217  48.159  1.00  0.00           H  
ATOM   3596  CE1 PHE   219      29.684  59.178  49.049  1.00  0.00           C  
ATOM   3597  HE1 PHE   219      30.011  59.519  50.020  1.00  0.00           H  
ATOM   3598  CZ  PHE   219      28.515  58.384  48.790  1.00  0.00           C  
ATOM   3599  HZ  PHE   219      27.944  57.992  49.619  1.00  0.00           H  
ATOM   3600  CE2 PHE   219      28.138  58.038  47.475  1.00  0.00           C  
ATOM   3601  HE2 PHE   219      27.227  57.507  47.239  1.00  0.00           H  
ATOM   3602  CD2 PHE   219      28.931  58.496  46.427  1.00  0.00           C  
ATOM   3603  HD2 PHE   219      28.523  58.243  45.459  1.00  0.00           H  
ATOM   3604  C   PHE   219      29.206  61.879  45.558  1.00  0.00           C  
ATOM   3605  O   PHE   219      28.977  62.349  46.658  1.00  0.00           O  
ATOM   3606  N   THR   220      28.264  61.628  44.636  1.00  0.00           N  
ATOM   3607  H   THR   220      28.541  61.426  43.686  1.00  0.00           H  
ATOM   3608  CA  THR   220      26.896  62.042  44.650  1.00  0.00           C  
ATOM   3609  HA  THR   220      26.561  62.167  45.680  1.00  0.00           H  
ATOM   3610  CB  THR   220      26.846  63.421  43.975  1.00  0.00           C  
ATOM   3611  HB  THR   220      27.300  63.488  42.986  1.00  0.00           H  
ATOM   3612  CG2 THR   220      25.411  63.892  43.891  1.00  0.00           C  
ATOM   3613 HG21 THR   220      25.264  64.232  44.916  1.00  0.00           H  
ATOM   3614 HG22 THR   220      25.259  64.827  43.353  1.00  0.00           H  
ATOM   3615 HG23 THR   220      24.645  63.200  43.542  1.00  0.00           H  
ATOM   3616  OG1 THR   220      27.602  64.390  44.728  1.00  0.00           O  
ATOM   3617  HG1 THR   220      28.428  64.509  44.252  1.00  0.00           H  
ATOM   3618  C   THR   220      26.051  60.925  44.050  1.00  0.00           C  
ATOM   3619  O   THR   220      26.477  60.408  43.047  1.00  0.00           O  
ATOM   3620  N   PHE   221      24.991  60.453  44.701  1.00  0.00           N  
ATOM   3621  H   PHE   221      24.550  60.971  45.448  1.00  0.00           H  
ATOM   3622  CA  PHE   221      24.232  59.329  44.146  1.00  0.00           C  
ATOM   3623  HA  PHE   221      24.959  58.586  43.817  1.00  0.00           H  
ATOM   3624  CB  PHE   221      23.376  58.759  45.246  1.00  0.00           C  
ATOM   3625  HB2 PHE   221      22.786  59.585  45.642  1.00  0.00           H  
ATOM   3626  HB3 PHE   221      22.608  58.056  44.926  1.00  0.00           H  
ATOM   3627  CG  PHE   221      24.063  58.162  46.440  1.00  0.00           C  
ATOM   3628  CD1 PHE   221      24.622  59.007  47.418  1.00  0.00           C  
ATOM   3629  HD1 PHE   221      24.612  60.070  47.230  1.00  0.00           H  
ATOM   3630  CE1 PHE   221      25.158  58.452  48.606  1.00  0.00           C  
ATOM   3631  HE1 PHE   221      25.446  59.095  49.425  1.00  0.00           H  
ATOM   3632  CZ  PHE   221      25.212  57.078  48.755  1.00  0.00           C  
ATOM   3633  HZ  PHE   221      25.570  56.580  49.644  1.00  0.00           H  
ATOM   3634  CE2 PHE   221      24.623  56.185  47.791  1.00  0.00           C  
ATOM   3635  HE2 PHE   221      24.624  55.114  47.933  1.00  0.00           H  
ATOM   3636  CD2 PHE   221      24.126  56.781  46.632  1.00  0.00           C  
ATOM   3637  HD2 PHE   221      23.696  56.153  45.866  1.00  0.00           H  
ATOM   3638  C   PHE   221      23.362  59.816  42.971  1.00  0.00           C  
ATOM   3639  O   PHE   221      22.736  60.902  43.002  1.00  0.00           O  
ATOM   3640  N   PRO   222      23.152  59.041  41.904  1.00  0.00           N  
ATOM   3641  CD  PRO   222      23.660  57.725  41.602  1.00  0.00           C  
ATOM   3642  HD2 PRO   222      23.020  56.961  42.043  1.00  0.00           H  
ATOM   3643  HD3 PRO   222      24.654  57.557  42.017  1.00  0.00           H  
ATOM   3644  CG  PRO   222      23.636  57.558  40.117  1.00  0.00           C  
ATOM   3645  HG2 PRO   222      23.593  56.498  39.865  1.00  0.00           H  
ATOM   3646  HG3 PRO   222      24.495  58.028  39.637  1.00  0.00           H  
ATOM   3647  CB  PRO   222      22.330  58.276  39.745  1.00  0.00           C  
ATOM   3648  HB2 PRO   222      21.479  57.597  39.802  1.00  0.00           H  
ATOM   3649  HB3 PRO   222      22.466  58.716  38.757  1.00  0.00           H  
ATOM   3650  CA  PRO   222      22.167  59.289  40.863  1.00  0.00           C  
ATOM   3651  HA  PRO   222      22.184  60.331  40.545  1.00  0.00           H  
ATOM   3652  C   PRO   222      20.785  59.143  41.554  1.00  0.00           C  
ATOM   3653  O   PRO   222      20.639  58.463  42.547  1.00  0.00           O  
ATOM   3654  N   ASP   223      19.914  60.073  41.201  1.00  0.00           N  
ATOM   3655  H   ASP   223      20.204  60.630  40.410  1.00  0.00           H  
ATOM   3656  CA  ASP   223      18.636  60.474  41.872  1.00  0.00           C  
ATOM   3657  HA  ASP   223      18.889  60.850  42.863  1.00  0.00           H  
ATOM   3658  CB  ASP   223      17.881  61.622  41.139  1.00  0.00           C  
ATOM   3659  HB2 ASP   223      17.362  61.234  40.263  1.00  0.00           H  
ATOM   3660  HB3 ASP   223      17.126  61.940  41.858  1.00  0.00           H  
ATOM   3661  CG  ASP   223      18.880  62.677  40.720  1.00  0.00           C  
ATOM   3662  OD1 ASP   223      19.775  63.018  41.558  1.00  0.00           O  
ATOM   3663  OD2 ASP   223      18.948  63.142  39.580  1.00  0.00           O  
ATOM   3664  C   ASP   223      17.657  59.282  42.116  1.00  0.00           C  
ATOM   3665  O   ASP   223      16.747  59.359  42.969  1.00  0.00           O  
ATOM   3666  N   PHE   224      17.734  58.214  41.322  1.00  0.00           N  
ATOM   3667  H   PHE   224      18.409  58.265  40.572  1.00  0.00           H  
ATOM   3668  CA  PHE   224      16.956  56.970  41.469  1.00  0.00           C  
ATOM   3669  HA  PHE   224      15.970  57.352  41.732  1.00  0.00           H  
ATOM   3670  CB  PHE   224      16.941  56.293  40.114  1.00  0.00           C  
ATOM   3671  HB2 PHE   224      16.330  55.419  40.338  1.00  0.00           H  
ATOM   3672  HB3 PHE   224      16.388  56.776  39.308  1.00  0.00           H  
ATOM   3673  CG  PHE   224      18.303  55.851  39.611  1.00  0.00           C  
ATOM   3674  CD1 PHE   224      18.854  56.456  38.452  1.00  0.00           C  
ATOM   3675  HD1 PHE   224      18.285  57.233  37.963  1.00  0.00           H  
ATOM   3676  CE1 PHE   224      20.089  55.989  37.899  1.00  0.00           C  
ATOM   3677  HE1 PHE   224      20.421  56.473  36.993  1.00  0.00           H  
ATOM   3678  CZ  PHE   224      20.838  54.963  38.560  1.00  0.00           C  
ATOM   3679  HZ  PHE   224      21.811  54.658  38.204  1.00  0.00           H  
ATOM   3680  CE2 PHE   224      20.310  54.373  39.683  1.00  0.00           C  
ATOM   3681  HE2 PHE   224      20.768  53.499  40.123  1.00  0.00           H  
ATOM   3682  CD2 PHE   224      19.088  54.813  40.218  1.00  0.00           C  
ATOM   3683  HD2 PHE   224      18.718  54.205  41.030  1.00  0.00           H  
ATOM   3684  C   PHE   224      17.425  55.963  42.531  1.00  0.00           C  
ATOM   3685  O   PHE   224      16.742  54.938  42.608  1.00  0.00           O  
ATOM   3686  N   VAL   225      18.476  56.265  43.306  1.00  0.00           N  
ATOM   3687  H   VAL   225      18.866  57.190  43.194  1.00  0.00           H  
ATOM   3688  CA  VAL   225      18.939  55.387  44.486  1.00  0.00           C  
ATOM   3689  HA  VAL   225      18.822  54.347  44.181  1.00  0.00           H  
ATOM   3690  CB  VAL   225      20.485  55.557  44.717  1.00  0.00           C  
ATOM   3691  HB  VAL   225      20.704  56.617  44.853  1.00  0.00           H  
ATOM   3692  CG1 VAL   225      20.999  54.977  46.008  1.00  0.00           C  
ATOM   3693 HG11 VAL   225      22.069  54.768  46.025  1.00  0.00           H  
ATOM   3694 HG12 VAL   225      20.752  55.628  46.847  1.00  0.00           H  
ATOM   3695 HG13 VAL   225      20.710  53.935  46.147  1.00  0.00           H  
ATOM   3696  CG2 VAL   225      21.362  54.994  43.566  1.00  0.00           C  
ATOM   3697 HG21 VAL   225      22.418  55.229  43.698  1.00  0.00           H  
ATOM   3698 HG22 VAL   225      21.209  53.914  43.569  1.00  0.00           H  
ATOM   3699 HG23 VAL   225      21.078  55.416  42.602  1.00  0.00           H  
ATOM   3700  C   VAL   225      18.051  55.511  45.736  1.00  0.00           C  
ATOM   3701  O   VAL   225      17.720  56.626  46.124  1.00  0.00           O  
ATOM   3702  N   THR   226      17.602  54.414  46.337  1.00  0.00           N  
ATOM   3703  H   THR   226      18.021  53.584  45.944  1.00  0.00           H  
ATOM   3704  CA  THR   226      16.633  54.475  47.415  1.00  0.00           C  
ATOM   3705  HA  THR   226      15.902  55.183  47.025  1.00  0.00           H  
ATOM   3706  CB  THR   226      15.781  53.223  47.659  1.00  0.00           C  
ATOM   3707  HB  THR   226      15.364  52.938  46.693  1.00  0.00           H  
ATOM   3708  CG2 THR   226      16.615  52.051  48.229  1.00  0.00           C  
ATOM   3709 HG21 THR   226      16.067  51.108  48.247  1.00  0.00           H  
ATOM   3710 HG22 THR   226      17.530  51.886  47.661  1.00  0.00           H  
ATOM   3711 HG23 THR   226      16.954  52.251  49.246  1.00  0.00           H  
ATOM   3712  OG1 THR   226      14.801  53.303  48.635  1.00  0.00           O  
ATOM   3713  HG1 THR   226      14.000  53.656  48.241  1.00  0.00           H  
ATOM   3714  C   THR   226      17.298  55.044  48.731  1.00  0.00           C  
ATOM   3715  O   THR   226      18.436  54.740  48.993  1.00  0.00           O  
ATOM   3716  N   GLU   227      16.569  55.786  49.583  1.00  0.00           N  
ATOM   3717  H   GLU   227      15.693  56.099  49.189  1.00  0.00           H  
ATOM   3718  CA  GLU   227      17.039  56.497  50.821  1.00  0.00           C  
ATOM   3719  HA  GLU   227      17.742  57.223  50.410  1.00  0.00           H  
ATOM   3720  CB  GLU   227      15.851  57.234  51.433  1.00  0.00           C  
ATOM   3721  HB2 GLU   227      16.064  57.808  52.334  1.00  0.00           H  
ATOM   3722  HB3 GLU   227      15.581  57.937  50.645  1.00  0.00           H  
ATOM   3723  CG  GLU   227      14.707  56.328  51.817  1.00  0.00           C  
ATOM   3724  HG2 GLU   227      14.607  55.532  51.079  1.00  0.00           H  
ATOM   3725  HG3 GLU   227      14.892  55.869  52.788  1.00  0.00           H  
ATOM   3726  CD  GLU   227      13.355  56.996  52.044  1.00  0.00           C  
ATOM   3727  OE1 GLU   227      12.448  56.383  52.647  1.00  0.00           O  
ATOM   3728  OE2 GLU   227      13.139  58.124  51.466  1.00  0.00           O  
ATOM   3729  C   GLU   227      17.685  55.608  51.878  1.00  0.00           C  
ATOM   3730  O   GLU   227      18.570  56.001  52.588  1.00  0.00           O  
ATOM   3731  N   GLY   228      17.125  54.402  51.982  1.00  0.00           N  
ATOM   3732  H   GLY   228      16.198  54.271  51.603  1.00  0.00           H  
ATOM   3733  CA  GLY   228      17.659  53.415  52.927  1.00  0.00           C  
ATOM   3734  HA2 GLY   228      17.664  53.827  53.936  1.00  0.00           H  
ATOM   3735  HA3 GLY   228      16.811  52.769  53.156  1.00  0.00           H  
ATOM   3736  C   GLY   228      18.992  52.807  52.515  1.00  0.00           C  
ATOM   3737  O   GLY   228      19.879  52.729  53.358  1.00  0.00           O  
ATOM   3738  N   ALA   229      19.202  52.341  51.310  1.00  0.00           N  
ATOM   3739  H   ALA   229      18.438  52.378  50.651  1.00  0.00           H  
ATOM   3740  CA  ALA   229      20.511  52.022  50.715  1.00  0.00           C  
ATOM   3741  HA  ALA   229      21.046  51.304  51.337  1.00  0.00           H  
ATOM   3742  CB  ALA   229      20.495  51.593  49.248  1.00  0.00           C  
ATOM   3743  HB1 ALA   229      19.776  50.782  49.133  1.00  0.00           H  
ATOM   3744  HB2 ALA   229      20.265  52.333  48.482  1.00  0.00           H  
ATOM   3745  HB3 ALA   229      21.436  51.120  48.968  1.00  0.00           H  
ATOM   3746  C   ALA   229      21.363  53.264  50.792  1.00  0.00           C  
ATOM   3747  O   ALA   229      22.459  53.159  51.331  1.00  0.00           O  
ATOM   3748  N   ARG   230      20.878  54.457  50.421  1.00  0.00           N  
ATOM   3749  H   ARG   230      19.910  54.499  50.135  1.00  0.00           H  
ATOM   3750  CA  ARG   230      21.679  55.727  50.409  1.00  0.00           C  
ATOM   3751  HA  ARG   230      22.588  55.435  49.884  1.00  0.00           H  
ATOM   3752  CB  ARG   230      20.824  56.841  49.852  1.00  0.00           C  
ATOM   3753  HB2 ARG   230      20.126  56.495  49.090  1.00  0.00           H  
ATOM   3754  HB3 ARG   230      20.151  57.230  50.616  1.00  0.00           H  
ATOM   3755  CG  ARG   230      21.653  58.029  49.287  1.00  0.00           C  
ATOM   3756  HG2 ARG   230      22.449  58.185  50.015  1.00  0.00           H  
ATOM   3757  HG3 ARG   230      22.011  57.791  48.285  1.00  0.00           H  
ATOM   3758  CD  ARG   230      20.806  59.313  49.125  1.00  0.00           C  
ATOM   3759  HD2 ARG   230      20.483  59.646  50.111  1.00  0.00           H  
ATOM   3760  HD3 ARG   230      21.543  60.012  48.730  1.00  0.00           H  
ATOM   3761  NE  ARG   230      19.672  59.259  48.242  1.00  0.00           N  
ATOM   3762  HE  ARG   230      19.975  59.060  47.300  1.00  0.00           H  
ATOM   3763  CZ  ARG   230      18.443  59.627  48.404  1.00  0.00           C  
ATOM   3764  NH1 ARG   230      17.887  60.060  49.523  1.00  0.00           N  
ATOM   3765 HH11 ARG   230      18.476  60.162  50.338  1.00  0.00           H  
ATOM   3766 HH12 ARG   230      16.940  60.403  49.598  1.00  0.00           H  
ATOM   3767  NH2 ARG   230      17.524  59.473  47.456  1.00  0.00           N  
ATOM   3768 HH21 ARG   230      17.810  59.384  46.492  1.00  0.00           H  
ATOM   3769 HH22 ARG   230      16.558  59.568  47.734  1.00  0.00           H  
ATOM   3770  C   ARG   230      22.177  56.084  51.845  1.00  0.00           C  
ATOM   3771  O   ARG   230      23.287  56.598  52.033  1.00  0.00           O  
ATOM   3772  N   ASP   231      21.476  55.689  52.930  1.00  0.00           N  
ATOM   3773  H   ASP   231      20.524  55.412  52.735  1.00  0.00           H  
ATOM   3774  CA  ASP   231      22.006  55.785  54.275  1.00  0.00           C  
ATOM   3775  HA  ASP   231      22.485  56.759  54.375  1.00  0.00           H  
ATOM   3776  CB  ASP   231      20.758  55.893  55.213  1.00  0.00           C  
ATOM   3777  HB2 ASP   231      20.269  56.844  55.004  1.00  0.00           H  
ATOM   3778  HB3 ASP   231      20.135  55.049  54.916  1.00  0.00           H  
ATOM   3779  CG  ASP   231      20.995  55.806  56.755  1.00  0.00           C  
ATOM   3780  OD1 ASP   231      20.183  55.196  57.466  1.00  0.00           O  
ATOM   3781  OD2 ASP   231      21.914  56.424  57.276  1.00  0.00           O  
ATOM   3782  C   ASP   231      22.974  54.655  54.578  1.00  0.00           C  
ATOM   3783  O   ASP   231      24.047  54.909  55.122  1.00  0.00           O  
ATOM   3784  N   LEU   232      22.661  53.370  54.297  1.00  0.00           N  
ATOM   3785  H   LEU   232      21.838  53.206  53.735  1.00  0.00           H  
ATOM   3786  CA  LEU   232      23.572  52.268  54.554  1.00  0.00           C  
ATOM   3787  HA  LEU   232      23.701  52.326  55.635  1.00  0.00           H  
ATOM   3788  CB  LEU   232      22.797  50.982  54.241  1.00  0.00           C  
ATOM   3789  HB2 LEU   232      21.787  50.920  54.645  1.00  0.00           H  
ATOM   3790  HB3 LEU   232      22.594  50.987  53.170  1.00  0.00           H  
ATOM   3791  CG  LEU   232      23.490  49.651  54.637  1.00  0.00           C  
ATOM   3792  HG  LEU   232      24.359  49.509  53.993  1.00  0.00           H  
ATOM   3793  CD1 LEU   232      23.915  49.749  56.052  1.00  0.00           C  
ATOM   3794 HD11 LEU   232      23.259  50.435  56.586  1.00  0.00           H  
ATOM   3795 HD12 LEU   232      23.544  48.868  56.575  1.00  0.00           H  
ATOM   3796 HD13 LEU   232      24.970  50.020  56.002  1.00  0.00           H  
ATOM   3797  CD2 LEU   232      22.534  48.437  54.305  1.00  0.00           C  
ATOM   3798 HD21 LEU   232      21.583  48.658  54.790  1.00  0.00           H  
ATOM   3799 HD22 LEU   232      22.366  48.408  53.228  1.00  0.00           H  
ATOM   3800 HD23 LEU   232      22.973  47.508  54.668  1.00  0.00           H  
ATOM   3801  C   LEU   232      24.973  52.468  54.012  1.00  0.00           C  
ATOM   3802  O   LEU   232      25.964  52.471  54.732  1.00  0.00           O  
ATOM   3803  N   ILE   233      25.044  52.803  52.738  1.00  0.00           N  
ATOM   3804  H   ILE   233      24.226  52.763  52.147  1.00  0.00           H  
ATOM   3805  CA  ILE   233      26.286  53.065  52.093  1.00  0.00           C  
ATOM   3806  HA  ILE   233      26.950  52.216  52.249  1.00  0.00           H  
ATOM   3807  CB  ILE   233      26.084  53.156  50.633  1.00  0.00           C  
ATOM   3808  HB  ILE   233      25.291  53.867  50.404  1.00  0.00           H  
ATOM   3809  CG2 ILE   233      27.379  53.558  49.974  1.00  0.00           C  
ATOM   3810 HG21 ILE   233      27.724  54.553  50.256  1.00  0.00           H  
ATOM   3811 HG22 ILE   233      28.138  52.865  50.338  1.00  0.00           H  
ATOM   3812 HG23 ILE   233      27.212  53.475  48.900  1.00  0.00           H  
ATOM   3813  CG1 ILE   233      25.501  51.803  50.095  1.00  0.00           C  
ATOM   3814 HG12 ILE   233      26.131  50.934  50.288  1.00  0.00           H  
ATOM   3815 HG13 ILE   233      24.571  51.518  50.586  1.00  0.00           H  
ATOM   3816  CD1 ILE   233      24.988  51.892  48.669  1.00  0.00           C  
ATOM   3817 HD11 ILE   233      24.509  50.925  48.516  1.00  0.00           H  
ATOM   3818 HD12 ILE   233      24.217  52.660  48.596  1.00  0.00           H  
ATOM   3819 HD13 ILE   233      25.705  52.181  47.901  1.00  0.00           H  
ATOM   3820  C   ILE   233      27.074  54.243  52.662  1.00  0.00           C  
ATOM   3821  O   ILE   233      28.272  54.104  52.942  1.00  0.00           O  
ATOM   3822  N   SER   234      26.375  55.368  52.972  1.00  0.00           N  
ATOM   3823  H   SER   234      25.368  55.302  52.929  1.00  0.00           H  
ATOM   3824  CA  SER   234      26.833  56.586  53.633  1.00  0.00           C  
ATOM   3825  HA  SER   234      27.598  57.117  53.066  1.00  0.00           H  
ATOM   3826  CB  SER   234      25.780  57.674  53.757  1.00  0.00           C  
ATOM   3827  HB2 SER   234      24.948  57.333  54.373  1.00  0.00           H  
ATOM   3828  HB3 SER   234      26.303  58.498  54.242  1.00  0.00           H  
ATOM   3829  OG  SER   234      25.320  58.035  52.494  1.00  0.00           O  
ATOM   3830  HG  SER   234      24.726  57.410  52.072  1.00  0.00           H  
ATOM   3831  C   SER   234      27.345  56.242  55.029  1.00  0.00           C  
ATOM   3832  O   SER   234      28.185  56.963  55.546  1.00  0.00           O  
ATOM   3833  N   ARG   235      26.987  55.114  55.718  1.00  0.00           N  
ATOM   3834  H   ARG   235      26.361  54.480  55.243  1.00  0.00           H  
ATOM   3835  CA  ARG   235      27.646  54.741  56.988  1.00  0.00           C  
ATOM   3836  HA  ARG   235      27.891  55.626  57.575  1.00  0.00           H  
ATOM   3837  CB  ARG   235      26.796  53.843  57.893  1.00  0.00           C  
ATOM   3838  HB2 ARG   235      26.578  52.876  57.441  1.00  0.00           H  
ATOM   3839  HB3 ARG   235      27.388  53.712  58.799  1.00  0.00           H  
ATOM   3840  CG  ARG   235      25.537  54.568  58.245  1.00  0.00           C  
ATOM   3841  HG2 ARG   235      25.656  55.414  58.921  1.00  0.00           H  
ATOM   3842  HG3 ARG   235      25.213  55.032  57.314  1.00  0.00           H  
ATOM   3843  CD  ARG   235      24.424  53.591  58.697  1.00  0.00           C  
ATOM   3844  HD2 ARG   235      24.261  52.909  57.862  1.00  0.00           H  
ATOM   3845  HD3 ARG   235      24.855  53.009  59.512  1.00  0.00           H  
ATOM   3846  NE  ARG   235      23.187  54.353  59.018  1.00  0.00           N  
ATOM   3847  HE  ARG   235      22.872  54.971  58.284  1.00  0.00           H  
ATOM   3848  CZ  ARG   235      22.462  54.366  60.041  1.00  0.00           C  
ATOM   3849  NH1 ARG   235      22.736  53.646  61.063  1.00  0.00           N  
ATOM   3850 HH11 ARG   235      23.586  53.111  60.959  1.00  0.00           H  
ATOM   3851 HH12 ARG   235      22.098  53.631  61.845  1.00  0.00           H  
ATOM   3852  NH2 ARG   235      21.403  55.068  60.147  1.00  0.00           N  
ATOM   3853 HH21 ARG   235      21.163  55.567  59.302  1.00  0.00           H  
ATOM   3854 HH22 ARG   235      20.900  55.195  61.013  1.00  0.00           H  
ATOM   3855  C   ARG   235      28.962  54.046  56.797  1.00  0.00           C  
ATOM   3856  O   ARG   235      30.003  54.552  57.237  1.00  0.00           O  
ATOM   3857  N   LEU   236      28.951  52.963  56.020  1.00  0.00           N  
ATOM   3858  H   LEU   236      28.095  52.702  55.551  1.00  0.00           H  
ATOM   3859  CA  LEU   236      30.166  52.156  55.733  1.00  0.00           C  
ATOM   3860  HA  LEU   236      30.562  51.696  56.638  1.00  0.00           H  
ATOM   3861  CB  LEU   236      29.666  51.050  54.841  1.00  0.00           C  
ATOM   3862  HB2 LEU   236      29.000  51.465  54.084  1.00  0.00           H  
ATOM   3863  HB3 LEU   236      30.582  50.631  54.424  1.00  0.00           H  
ATOM   3864  CG  LEU   236      28.967  49.882  55.607  1.00  0.00           C  
ATOM   3865  HG  LEU   236      28.146  50.318  56.176  1.00  0.00           H  
ATOM   3866  CD1 LEU   236      28.311  48.837  54.698  1.00  0.00           C  
ATOM   3867 HD11 LEU   236      28.098  47.952  55.298  1.00  0.00           H  
ATOM   3868 HD12 LEU   236      27.433  49.194  54.159  1.00  0.00           H  
ATOM   3869 HD13 LEU   236      29.008  48.574  53.903  1.00  0.00           H  
ATOM   3870  CD2 LEU   236      29.933  49.148  56.547  1.00  0.00           C  
ATOM   3871 HD21 LEU   236      29.519  48.340  57.150  1.00  0.00           H  
ATOM   3872 HD22 LEU   236      30.673  48.671  55.905  1.00  0.00           H  
ATOM   3873 HD23 LEU   236      30.491  49.853  57.164  1.00  0.00           H  
ATOM   3874  C   LEU   236      31.295  53.034  54.970  1.00  0.00           C  
ATOM   3875  O   LEU   236      32.468  52.675  55.101  1.00  0.00           O  
ATOM   3876  N   LEU   237      30.976  53.984  54.127  1.00  0.00           N  
ATOM   3877  H   LEU   237      30.007  54.268  54.141  1.00  0.00           H  
ATOM   3878  CA  LEU   237      31.990  54.746  53.353  1.00  0.00           C  
ATOM   3879  HA  LEU   237      32.851  54.104  53.170  1.00  0.00           H  
ATOM   3880  CB  LEU   237      31.619  54.991  51.872  1.00  0.00           C  
ATOM   3881  HB2 LEU   237      30.751  55.638  52.000  1.00  0.00           H  
ATOM   3882  HB3 LEU   237      32.294  55.669  51.348  1.00  0.00           H  
ATOM   3883  CG  LEU   237      31.206  53.815  51.074  1.00  0.00           C  
ATOM   3884  HG  LEU   237      30.284  53.437  51.516  1.00  0.00           H  
ATOM   3885  CD1 LEU   237      30.891  54.398  49.665  1.00  0.00           C  
ATOM   3886 HD11 LEU   237      30.444  53.708  48.948  1.00  0.00           H  
ATOM   3887 HD12 LEU   237      30.165  55.210  49.636  1.00  0.00           H  
ATOM   3888 HD13 LEU   237      31.801  54.796  49.215  1.00  0.00           H  
ATOM   3889  CD2 LEU   237      32.334  52.752  51.034  1.00  0.00           C  
ATOM   3890 HD21 LEU   237      33.302  53.198  50.803  1.00  0.00           H  
ATOM   3891 HD22 LEU   237      32.496  52.383  52.046  1.00  0.00           H  
ATOM   3892 HD23 LEU   237      32.081  51.883  50.427  1.00  0.00           H  
ATOM   3893  C   LEU   237      32.460  56.010  54.074  1.00  0.00           C  
ATOM   3894  O   LEU   237      32.882  57.014  53.450  1.00  0.00           O  
ATOM   3895  N   LYS   238      32.264  56.001  55.419  1.00  0.00           N  
ATOM   3896  H   LYS   238      31.774  55.245  55.876  1.00  0.00           H  
ATOM   3897  CA  LYS   238      32.863  57.003  56.297  1.00  0.00           C  
ATOM   3898  HA  LYS   238      32.708  58.039  55.994  1.00  0.00           H  
ATOM   3899  CB  LYS   238      32.221  56.998  57.752  1.00  0.00           C  
ATOM   3900  HB2 LYS   238      32.113  55.951  58.035  1.00  0.00           H  
ATOM   3901  HB3 LYS   238      32.940  57.508  58.392  1.00  0.00           H  
ATOM   3902  CG  LYS   238      30.828  57.688  57.770  1.00  0.00           C  
ATOM   3903  HG2 LYS   238      30.987  58.703  57.407  1.00  0.00           H  
ATOM   3904  HG3 LYS   238      30.288  57.046  57.074  1.00  0.00           H  
ATOM   3905  CD  LYS   238      30.269  57.799  59.193  1.00  0.00           C  
ATOM   3906  HD2 LYS   238      30.278  56.802  59.631  1.00  0.00           H  
ATOM   3907  HD3 LYS   238      30.854  58.521  59.763  1.00  0.00           H  
ATOM   3908  CE  LYS   238      28.843  58.252  59.053  1.00  0.00           C  
ATOM   3909  HE2 LYS   238      28.952  59.222  58.567  1.00  0.00           H  
ATOM   3910  HE3 LYS   238      28.333  57.480  58.476  1.00  0.00           H  
ATOM   3911  NZ  LYS   238      28.365  58.443  60.394  1.00  0.00           N  
ATOM   3912  HZ1 LYS   238      28.153  57.534  60.779  1.00  0.00           H  
ATOM   3913  HZ2 LYS   238      28.932  58.993  61.023  1.00  0.00           H  
ATOM   3914  HZ3 LYS   238      27.509  58.974  60.474  1.00  0.00           H  
ATOM   3915  C   LYS   238      34.371  57.012  56.213  1.00  0.00           C  
ATOM   3916  O   LYS   238      34.982  55.923  56.230  1.00  0.00           O  
ATOM   3917  N   HIE   239      35.034  58.210  56.278  1.00  0.00           N  
ATOM   3918  H   HIE   239      34.471  59.047  56.317  1.00  0.00           H  
ATOM   3919  CA  HIE   239      36.478  58.376  56.240  1.00  0.00           C  
ATOM   3920  HA  HIE   239      36.840  57.892  55.333  1.00  0.00           H  
ATOM   3921  CB  HIE   239      36.812  59.865  56.146  1.00  0.00           C  
ATOM   3922  HB2 HIE   239      36.241  60.320  55.337  1.00  0.00           H  
ATOM   3923  HB3 HIE   239      36.504  60.411  57.038  1.00  0.00           H  
ATOM   3924  CG  HIE   239      38.229  60.230  55.808  1.00  0.00           C  
ATOM   3925  ND1 HIE   239      39.222  60.383  56.760  1.00  0.00           N  
ATOM   3926  CE1 HIE   239      40.309  60.735  56.060  1.00  0.00           C  
ATOM   3927  HE1 HIE   239      41.273  60.905  56.517  1.00  0.00           H  
ATOM   3928  NE2 HIE   239      40.067  60.710  54.700  1.00  0.00           N  
ATOM   3929  HE2 HIE   239      40.771  60.939  54.013  1.00  0.00           H  
ATOM   3930  CD2 HIE   239      38.748  60.362  54.569  1.00  0.00           C  
ATOM   3931  HD2 HIE   239      38.215  60.312  53.631  1.00  0.00           H  
ATOM   3932  C   HIE   239      37.126  57.732  57.479  1.00  0.00           C  
ATOM   3933  O   HIE   239      38.139  57.058  57.268  1.00  0.00           O  
ATOM   3934  N   ASN   240      36.584  57.954  58.690  1.00  0.00           N  
ATOM   3935  H   ASN   240      35.710  58.459  58.719  1.00  0.00           H  
ATOM   3936  CA  ASN   240      37.153  57.393  59.974  1.00  0.00           C  
ATOM   3937  HA  ASN   240      38.225  57.592  59.981  1.00  0.00           H  
ATOM   3938  CB  ASN   240      36.595  58.190  61.135  1.00  0.00           C  
ATOM   3939  HB2 ASN   240      36.660  59.250  60.890  1.00  0.00           H  
ATOM   3940  HB3 ASN   240      35.520  58.089  61.283  1.00  0.00           H  
ATOM   3941  CG  ASN   240      37.312  57.785  62.441  1.00  0.00           C  
ATOM   3942  OD1 ASN   240      37.242  56.644  62.972  1.00  0.00           O  
ATOM   3943  ND2 ASN   240      38.033  58.693  63.120  1.00  0.00           N  
ATOM   3944 HD21 ASN   240      38.543  58.383  63.935  1.00  0.00           H  
ATOM   3945 HD22 ASN   240      38.147  59.606  62.703  1.00  0.00           H  
ATOM   3946  C   ASN   240      36.829  55.838  60.084  1.00  0.00           C  
ATOM   3947  O   ASN   240      35.638  55.489  60.267  1.00  0.00           O  
ATOM   3948  N   PRO   241      37.871  55.005  60.252  1.00  0.00           N  
ATOM   3949  CD  PRO   241      39.280  55.414  60.160  1.00  0.00           C  
ATOM   3950  HD2 PRO   241      39.605  56.019  61.007  1.00  0.00           H  
ATOM   3951  HD3 PRO   241      39.369  55.976  59.230  1.00  0.00           H  
ATOM   3952  CG  PRO   241      39.997  54.101  59.977  1.00  0.00           C  
ATOM   3953  HG2 PRO   241      41.025  54.091  60.337  1.00  0.00           H  
ATOM   3954  HG3 PRO   241      39.974  53.760  58.942  1.00  0.00           H  
ATOM   3955  CB  PRO   241      39.178  53.089  60.745  1.00  0.00           C  
ATOM   3956  HB2 PRO   241      39.416  53.295  61.789  1.00  0.00           H  
ATOM   3957  HB3 PRO   241      39.432  52.185  60.192  1.00  0.00           H  
ATOM   3958  CA  PRO   241      37.744  53.506  60.438  1.00  0.00           C  
ATOM   3959  HA  PRO   241      37.385  53.154  59.472  1.00  0.00           H  
ATOM   3960  C   PRO   241      36.767  53.160  61.583  1.00  0.00           C  
ATOM   3961  O   PRO   241      35.932  52.297  61.500  1.00  0.00           O  
ATOM   3962  N   SER   242      36.833  53.878  62.717  1.00  0.00           N  
ATOM   3963  H   SER   242      37.418  54.698  62.791  1.00  0.00           H  
ATOM   3964  CA  SER   242      35.962  53.714  63.974  1.00  0.00           C  
ATOM   3965  HA  SER   242      35.893  52.634  64.103  1.00  0.00           H  
ATOM   3966  CB  SER   242      36.522  54.395  65.250  1.00  0.00           C  
ATOM   3967  HB2 SER   242      36.464  55.478  65.144  1.00  0.00           H  
ATOM   3968  HB3 SER   242      35.871  54.083  66.067  1.00  0.00           H  
ATOM   3969  OG  SER   242      37.894  54.037  65.494  1.00  0.00           O  
ATOM   3970  HG  SER   242      37.918  53.092  65.658  1.00  0.00           H  
ATOM   3971  C   SER   242      34.508  54.121  63.773  1.00  0.00           C  
ATOM   3972  O   SER   242      33.696  53.727  64.572  1.00  0.00           O  
ATOM   3973  N   GLN   243      34.202  54.979  62.766  1.00  0.00           N  
ATOM   3974  H   GLN   243      34.869  55.177  62.034  1.00  0.00           H  
ATOM   3975  CA  GLN   243      32.788  55.315  62.599  1.00  0.00           C  
ATOM   3976  HA  GLN   243      32.222  55.259  63.529  1.00  0.00           H  
ATOM   3977  CB  GLN   243      32.805  56.801  62.189  1.00  0.00           C  
ATOM   3978  HB2 GLN   243      33.189  56.915  61.175  1.00  0.00           H  
ATOM   3979  HB3 GLN   243      31.748  57.042  62.082  1.00  0.00           H  
ATOM   3980  CG  GLN   243      33.430  57.741  63.241  1.00  0.00           C  
ATOM   3981  HG2 GLN   243      32.987  57.599  64.227  1.00  0.00           H  
ATOM   3982  HG3 GLN   243      34.468  57.427  63.345  1.00  0.00           H  
ATOM   3983  CD  GLN   243      33.386  59.262  62.883  1.00  0.00           C  
ATOM   3984  OE1 GLN   243      32.774  59.623  61.906  1.00  0.00           O  
ATOM   3985  NE2 GLN   243      34.092  60.103  63.659  1.00  0.00           N  
ATOM   3986 HE21 GLN   243      34.121  61.089  63.442  1.00  0.00           H  
ATOM   3987 HE22 GLN   243      34.514  59.695  64.481  1.00  0.00           H  
ATOM   3988  C   GLN   243      32.049  54.472  61.504  1.00  0.00           C  
ATOM   3989  O   GLN   243      30.803  54.517  61.389  1.00  0.00           O  
ATOM   3990  N   ARG   244      32.751  53.504  60.881  1.00  0.00           N  
ATOM   3991  H   ARG   244      33.759  53.492  60.953  1.00  0.00           H  
ATOM   3992  CA  ARG   244      32.098  52.540  59.990  1.00  0.00           C  
ATOM   3993  HA  ARG   244      31.345  53.081  59.418  1.00  0.00           H  
ATOM   3994  CB  ARG   244      33.151  52.042  58.970  1.00  0.00           C  
ATOM   3995  HB2 ARG   244      33.839  51.356  59.464  1.00  0.00           H  
ATOM   3996  HB3 ARG   244      32.618  51.529  58.169  1.00  0.00           H  
ATOM   3997  CG  ARG   244      34.042  53.067  58.246  1.00  0.00           C  
ATOM   3998  HG2 ARG   244      33.474  53.749  57.613  1.00  0.00           H  
ATOM   3999  HG3 ARG   244      34.577  53.685  58.967  1.00  0.00           H  
ATOM   4000  CD  ARG   244      35.184  52.412  57.534  1.00  0.00           C  
ATOM   4001  HD2 ARG   244      35.667  51.710  58.214  1.00  0.00           H  
ATOM   4002  HD3 ARG   244      34.758  51.830  56.717  1.00  0.00           H  
ATOM   4003  NE  ARG   244      36.058  53.346  56.887  1.00  0.00           N  
ATOM   4004  HE  ARG   244      35.754  54.291  56.703  1.00  0.00           H  
ATOM   4005  CZ  ARG   244      37.320  53.259  56.558  1.00  0.00           C  
ATOM   4006  NH1 ARG   244      37.928  52.108  56.675  1.00  0.00           N  
ATOM   4007 HH11 ARG   244      37.381  51.386  57.121  1.00  0.00           H  
ATOM   4008 HH12 ARG   244      38.936  52.052  56.651  1.00  0.00           H  
ATOM   4009  NH2 ARG   244      38.175  54.202  56.321  1.00  0.00           N  
ATOM   4010 HH21 ARG   244      37.848  55.156  56.370  1.00  0.00           H  
ATOM   4011 HH22 ARG   244      39.162  53.994  56.271  1.00  0.00           H  
ATOM   4012  C   ARG   244      31.370  51.381  60.770  1.00  0.00           C  
ATOM   4013  O   ARG   244      32.101  50.751  61.539  1.00  0.00           O  
ATOM   4014  N   PRO   245      30.110  51.000  60.583  1.00  0.00           N  
ATOM   4015  CD  PRO   245      29.229  51.492  59.558  1.00  0.00           C  
ATOM   4016  HD2 PRO   245      29.841  51.529  58.657  1.00  0.00           H  
ATOM   4017  HD3 PRO   245      28.828  52.471  59.819  1.00  0.00           H  
ATOM   4018  CG  PRO   245      28.062  50.509  59.548  1.00  0.00           C  
ATOM   4019  HG2 PRO   245      28.174  49.638  58.902  1.00  0.00           H  
ATOM   4020  HG3 PRO   245      27.185  51.122  59.338  1.00  0.00           H  
ATOM   4021  CB  PRO   245      27.883  50.012  60.952  1.00  0.00           C  
ATOM   4022  HB2 PRO   245      27.275  49.110  60.882  1.00  0.00           H  
ATOM   4023  HB3 PRO   245      27.472  50.801  61.582  1.00  0.00           H  
ATOM   4024  CA  PRO   245      29.381  49.940  61.326  1.00  0.00           C  
ATOM   4025  HA  PRO   245      29.532  49.950  62.405  1.00  0.00           H  
ATOM   4026  C   PRO   245      30.066  48.590  61.051  1.00  0.00           C  
ATOM   4027  O   PRO   245      30.399  48.300  59.877  1.00  0.00           O  
ATOM   4028  N   MET   246      30.134  47.734  61.982  1.00  0.00           N  
ATOM   4029  H   MET   246      29.826  48.047  62.892  1.00  0.00           H  
ATOM   4030  CA  MET   246      30.585  46.375  61.803  1.00  0.00           C  
ATOM   4031  HA  MET   246      31.476  46.369  61.174  1.00  0.00           H  
ATOM   4032  CB  MET   246      30.969  45.827  63.201  1.00  0.00           C  
ATOM   4033  HB2 MET   246      30.206  45.982  63.964  1.00  0.00           H  
ATOM   4034  HB3 MET   246      31.024  44.739  63.237  1.00  0.00           H  
ATOM   4035  CG  MET   246      32.283  46.275  63.881  1.00  0.00           C  
ATOM   4036  HG2 MET   246      32.182  47.336  64.112  1.00  0.00           H  
ATOM   4037  HG3 MET   246      32.301  46.003  64.937  1.00  0.00           H  
ATOM   4038  SD  MET   246      33.817  45.740  63.063  1.00  0.00           S  
ATOM   4039  CE  MET   246      33.947  44.081  63.780  1.00  0.00           C  
ATOM   4040  HE1 MET   246      34.138  44.098  64.853  1.00  0.00           H  
ATOM   4041  HE2 MET   246      33.115  43.457  63.454  1.00  0.00           H  
ATOM   4042  HE3 MET   246      34.765  43.498  63.356  1.00  0.00           H  
ATOM   4043  C   MET   246      29.442  45.536  61.198  1.00  0.00           C  
ATOM   4044  O   MET   246      28.259  45.856  61.378  1.00  0.00           O  
ATOM   4045  N   LEU   247      29.704  44.431  60.461  1.00  0.00           N  
ATOM   4046  H   LEU   247      30.675  44.216  60.285  1.00  0.00           H  
ATOM   4047  CA  LEU   247      28.769  43.685  59.608  1.00  0.00           C  
ATOM   4048  HA  LEU   247      28.556  44.404  58.816  1.00  0.00           H  
ATOM   4049  CB  LEU   247      29.446  42.389  59.149  1.00  0.00           C  
ATOM   4050  HB2 LEU   247      29.806  41.854  60.029  1.00  0.00           H  
ATOM   4051  HB3 LEU   247      28.706  41.749  58.669  1.00  0.00           H  
ATOM   4052  CG  LEU   247      30.571  42.582  58.087  1.00  0.00           C  
ATOM   4053  HG  LEU   247      31.413  43.002  58.637  1.00  0.00           H  
ATOM   4054  CD1 LEU   247      30.948  41.212  57.431  1.00  0.00           C  
ATOM   4055 HD11 LEU   247      31.611  41.215  56.566  1.00  0.00           H  
ATOM   4056 HD12 LEU   247      31.282  40.605  58.271  1.00  0.00           H  
ATOM   4057 HD13 LEU   247      30.102  40.621  57.080  1.00  0.00           H  
ATOM   4058  CD2 LEU   247      30.183  43.504  56.966  1.00  0.00           C  
ATOM   4059 HD21 LEU   247      30.061  44.555  57.230  1.00  0.00           H  
ATOM   4060 HD22 LEU   247      31.000  43.648  56.258  1.00  0.00           H  
ATOM   4061 HD23 LEU   247      29.260  43.189  56.479  1.00  0.00           H  
ATOM   4062  C   LEU   247      27.448  43.244  60.303  1.00  0.00           C  
ATOM   4063  O   LEU   247      26.473  43.260  59.629  1.00  0.00           O  
ATOM   4064  N   ARG   248      27.348  42.969  61.595  1.00  0.00           N  
ATOM   4065  H   ARG   248      28.251  42.873  62.038  1.00  0.00           H  
ATOM   4066  CA  ARG   248      26.138  42.603  62.376  1.00  0.00           C  
ATOM   4067  HA  ARG   248      25.609  41.789  61.880  1.00  0.00           H  
ATOM   4068  CB  ARG   248      26.598  42.164  63.775  1.00  0.00           C  
ATOM   4069  HB2 ARG   248      27.268  41.314  63.646  1.00  0.00           H  
ATOM   4070  HB3 ARG   248      27.199  42.972  64.193  1.00  0.00           H  
ATOM   4071  CG  ARG   248      25.460  41.584  64.588  1.00  0.00           C  
ATOM   4072  HG2 ARG   248      24.925  42.372  65.119  1.00  0.00           H  
ATOM   4073  HG3 ARG   248      24.807  41.009  63.932  1.00  0.00           H  
ATOM   4074  CD  ARG   248      25.986  40.725  65.655  1.00  0.00           C  
ATOM   4075  HD2 ARG   248      25.190  40.361  66.304  1.00  0.00           H  
ATOM   4076  HD3 ARG   248      26.380  39.781  65.280  1.00  0.00           H  
ATOM   4077  NE  ARG   248      26.958  41.352  66.539  1.00  0.00           N  
ATOM   4078  HE  ARG   248      27.938  41.227  66.326  1.00  0.00           H  
ATOM   4079  CZ  ARG   248      26.833  42.121  67.621  1.00  0.00           C  
ATOM   4080  NH1 ARG   248      25.687  42.426  68.066  1.00  0.00           N  
ATOM   4081 HH11 ARG   248      24.865  42.094  67.582  1.00  0.00           H  
ATOM   4082 HH12 ARG   248      25.632  42.667  69.045  1.00  0.00           H  
ATOM   4083  NH2 ARG   248      27.786  42.602  68.259  1.00  0.00           N  
ATOM   4084 HH21 ARG   248      28.730  42.309  68.466  1.00  0.00           H  
ATOM   4085 HH22 ARG   248      27.523  43.425  68.782  1.00  0.00           H  
ATOM   4086  C   ARG   248      25.134  43.785  62.394  1.00  0.00           C  
ATOM   4087  O   ARG   248      23.932  43.536  62.217  1.00  0.00           O  
ATOM   4088  N   GLU   249      25.598  45.025  62.616  1.00  0.00           N  
ATOM   4089  H   GLU   249      26.593  45.174  62.522  1.00  0.00           H  
ATOM   4090  CA  GLU   249      24.702  46.207  62.651  1.00  0.00           C  
ATOM   4091  HA  GLU   249      23.792  45.995  63.213  1.00  0.00           H  
ATOM   4092  CB  GLU   249      25.423  47.368  63.391  1.00  0.00           C  
ATOM   4093  HB2 GLU   249      25.704  47.030  64.389  1.00  0.00           H  
ATOM   4094  HB3 GLU   249      26.361  47.620  62.895  1.00  0.00           H  
ATOM   4095  CG  GLU   249      24.539  48.641  63.482  1.00  0.00           C  
ATOM   4096  HG2 GLU   249      25.078  49.337  64.125  1.00  0.00           H  
ATOM   4097  HG3 GLU   249      24.411  49.032  62.473  1.00  0.00           H  
ATOM   4098  CD  GLU   249      23.096  48.460  64.065  1.00  0.00           C  
ATOM   4099  OE1 GLU   249      22.231  49.296  63.635  1.00  0.00           O  
ATOM   4100  OE2 GLU   249      22.955  47.691  65.062  1.00  0.00           O  
ATOM   4101  C   GLU   249      24.294  46.512  61.190  1.00  0.00           C  
ATOM   4102  O   GLU   249      23.178  46.875  60.936  1.00  0.00           O  
ATOM   4103  N   VAL   250      25.232  46.342  60.198  1.00  0.00           N  
ATOM   4104  H   VAL   250      26.137  45.958  60.431  1.00  0.00           H  
ATOM   4105  CA  VAL   250      24.940  46.472  58.781  1.00  0.00           C  
ATOM   4106  HA  VAL   250      24.683  47.489  58.484  1.00  0.00           H  
ATOM   4107  CB  VAL   250      26.081  46.147  57.802  1.00  0.00           C  
ATOM   4108  HB  VAL   250      26.360  45.143  58.122  1.00  0.00           H  
ATOM   4109  CG1 VAL   250      25.784  46.116  56.282  1.00  0.00           C  
ATOM   4110 HG11 VAL   250      25.006  45.383  56.070  1.00  0.00           H  
ATOM   4111 HG12 VAL   250      25.413  47.102  56.002  1.00  0.00           H  
ATOM   4112 HG13 VAL   250      26.623  45.785  55.671  1.00  0.00           H  
ATOM   4113  CG2 VAL   250      27.319  47.016  58.034  1.00  0.00           C  
ATOM   4114 HG21 VAL   250      28.145  46.861  57.340  1.00  0.00           H  
ATOM   4115 HG22 VAL   250      26.964  48.041  57.933  1.00  0.00           H  
ATOM   4116 HG23 VAL   250      27.583  46.893  59.084  1.00  0.00           H  
ATOM   4117  C   VAL   250      23.714  45.668  58.394  1.00  0.00           C  
ATOM   4118  O   VAL   250      22.789  46.279  57.811  1.00  0.00           O  
ATOM   4119  N   LEU   251      23.648  44.334  58.757  1.00  0.00           N  
ATOM   4120  H   LEU   251      24.519  44.036  59.173  1.00  0.00           H  
ATOM   4121  CA  LEU   251      22.511  43.360  58.523  1.00  0.00           C  
ATOM   4122  HA  LEU   251      22.368  43.397  57.442  1.00  0.00           H  
ATOM   4123  CB  LEU   251      23.136  41.993  58.771  1.00  0.00           C  
ATOM   4124  HB2 LEU   251      23.528  42.108  59.782  1.00  0.00           H  
ATOM   4125  HB3 LEU   251      22.371  41.237  58.599  1.00  0.00           H  
ATOM   4126  CG  LEU   251      24.239  41.428  57.877  1.00  0.00           C  
ATOM   4127  HG  LEU   251      24.825  42.313  57.629  1.00  0.00           H  
ATOM   4128  CD1 LEU   251      25.157  40.365  58.531  1.00  0.00           C  
ATOM   4129 HD11 LEU   251      25.833  39.851  57.848  1.00  0.00           H  
ATOM   4130 HD12 LEU   251      25.701  40.900  59.310  1.00  0.00           H  
ATOM   4131 HD13 LEU   251      24.494  39.594  58.922  1.00  0.00           H  
ATOM   4132  CD2 LEU   251      23.670  40.897  56.570  1.00  0.00           C  
ATOM   4133 HD21 LEU   251      22.729  40.353  56.654  1.00  0.00           H  
ATOM   4134 HD22 LEU   251      23.611  41.740  55.882  1.00  0.00           H  
ATOM   4135 HD23 LEU   251      24.483  40.328  56.118  1.00  0.00           H  
ATOM   4136  C   LEU   251      21.240  43.624  59.318  1.00  0.00           C  
ATOM   4137  O   LEU   251      20.158  43.002  59.087  1.00  0.00           O  
ATOM   4138  N   GLU   252      21.379  44.607  60.177  1.00  0.00           N  
ATOM   4139  H   GLU   252      22.290  45.044  60.170  1.00  0.00           H  
ATOM   4140  CA  GLU   252      20.306  45.247  60.968  1.00  0.00           C  
ATOM   4141  HA  GLU   252      19.425  44.604  60.986  1.00  0.00           H  
ATOM   4142  CB  GLU   252      20.660  45.350  62.457  1.00  0.00           C  
ATOM   4143  HB2 GLU   252      21.578  45.929  62.566  1.00  0.00           H  
ATOM   4144  HB3 GLU   252      19.806  45.747  63.005  1.00  0.00           H  
ATOM   4145  CG  GLU   252      20.831  43.989  63.199  1.00  0.00           C  
ATOM   4146  HG2 GLU   252      21.414  43.250  62.649  1.00  0.00           H  
ATOM   4147  HG3 GLU   252      21.416  44.179  64.099  1.00  0.00           H  
ATOM   4148  CD  GLU   252      19.566  43.304  63.688  1.00  0.00           C  
ATOM   4149  OE1 GLU   252      18.840  42.714  62.852  1.00  0.00           O  
ATOM   4150  OE2 GLU   252      19.294  43.453  64.867  1.00  0.00           O  
ATOM   4151  C   GLU   252      19.637  46.529  60.416  1.00  0.00           C  
ATOM   4152  O   GLU   252      18.560  47.009  60.846  1.00  0.00           O  
ATOM   4153  N   HIE   253      20.150  47.103  59.351  1.00  0.00           N  
ATOM   4154  H   HIE   253      20.986  46.674  58.982  1.00  0.00           H  
ATOM   4155  CA  HIE   253      19.607  48.446  58.796  1.00  0.00           C  
ATOM   4156  HA  HIE   253      19.610  49.073  59.687  1.00  0.00           H  
ATOM   4157  CB  HIE   253      20.622  48.926  57.726  1.00  0.00           C  
ATOM   4158  HB2 HIE   253      21.569  48.895  58.266  1.00  0.00           H  
ATOM   4159  HB3 HIE   253      20.603  48.201  56.912  1.00  0.00           H  
ATOM   4160  CG  HIE   253      20.327  50.286  57.223  1.00  0.00           C  
ATOM   4161  ND1 HIE   253      19.388  50.595  56.270  1.00  0.00           N  
ATOM   4162  CE1 HIE   253      19.170  51.950  56.285  1.00  0.00           C  
ATOM   4163  HE1 HIE   253      18.588  52.532  55.586  1.00  0.00           H  
ATOM   4164  NE2 HIE   253      19.968  52.469  57.220  1.00  0.00           N  
ATOM   4165  HE2 HIE   253      20.117  53.464  57.306  1.00  0.00           H  
ATOM   4166  CD2 HIE   253      20.701  51.476  57.790  1.00  0.00           C  
ATOM   4167  HD2 HIE   253      21.313  51.465  58.680  1.00  0.00           H  
ATOM   4168  C   HIE   253      18.145  48.319  58.201  1.00  0.00           C  
ATOM   4169  O   HIE   253      17.840  47.233  57.666  1.00  0.00           O  
ATOM   4170  N   PRO   254      17.245  49.337  58.401  1.00  0.00           N  
ATOM   4171  CD  PRO   254      17.517  50.599  59.101  1.00  0.00           C  
ATOM   4172  HD2 PRO   254      17.886  51.352  58.404  1.00  0.00           H  
ATOM   4173  HD3 PRO   254      18.207  50.417  59.925  1.00  0.00           H  
ATOM   4174  CG  PRO   254      16.136  50.972  59.600  1.00  0.00           C  
ATOM   4175  HG2 PRO   254      16.012  52.023  59.864  1.00  0.00           H  
ATOM   4176  HG3 PRO   254      15.836  50.395  60.475  1.00  0.00           H  
ATOM   4177  CB  PRO   254      15.203  50.561  58.441  1.00  0.00           C  
ATOM   4178  HB2 PRO   254      15.303  51.096  57.497  1.00  0.00           H  
ATOM   4179  HB3 PRO   254      14.154  50.548  58.738  1.00  0.00           H  
ATOM   4180  CA  PRO   254      15.851  49.182  58.001  1.00  0.00           C  
ATOM   4181  HA  PRO   254      15.564  48.299  58.572  1.00  0.00           H  
ATOM   4182  C   PRO   254      15.576  48.889  56.507  1.00  0.00           C  
ATOM   4183  O   PRO   254      14.449  48.472  56.036  1.00  0.00           O  
ATOM   4184  N   TRP   255      16.581  49.165  55.634  1.00  0.00           N  
ATOM   4185  H   TRP   255      17.342  49.695  56.033  1.00  0.00           H  
ATOM   4186  CA  TRP   255      16.568  48.776  54.236  1.00  0.00           C  
ATOM   4187  HA  TRP   255      15.592  48.924  53.775  1.00  0.00           H  
ATOM   4188  CB  TRP   255      17.544  49.610  53.473  1.00  0.00           C  
ATOM   4189  HB2 TRP   255      17.089  50.597  53.393  1.00  0.00           H  
ATOM   4190  HB3 TRP   255      18.480  49.685  54.026  1.00  0.00           H  
ATOM   4191  CG  TRP   255      17.852  49.074  52.042  1.00  0.00           C  
ATOM   4192  CD1 TRP   255      16.990  49.263  51.033  1.00  0.00           C  
ATOM   4193  HD1 TRP   255      16.022  49.721  51.177  1.00  0.00           H  
ATOM   4194  NE1 TRP   255      17.481  48.640  49.956  1.00  0.00           N  
ATOM   4195  HE1 TRP   255      17.152  48.789  49.013  1.00  0.00           H  
ATOM   4196  CE2 TRP   255      18.728  48.057  50.184  1.00  0.00           C  
ATOM   4197  CZ2 TRP   255      19.605  47.297  49.352  1.00  0.00           C  
ATOM   4198  HZ2 TRP   255      19.373  47.119  48.313  1.00  0.00           H  
ATOM   4199  CH2 TRP   255      20.790  46.857  49.900  1.00  0.00           C  
ATOM   4200  HH2 TRP   255      21.508  46.298  49.318  1.00  0.00           H  
ATOM   4201  CZ3 TRP   255      21.080  47.087  51.250  1.00  0.00           C  
ATOM   4202  HZ3 TRP   255      22.080  46.878  51.602  1.00  0.00           H  
ATOM   4203  CE3 TRP   255      20.118  47.727  52.048  1.00  0.00           C  
ATOM   4204  HE3 TRP   255      20.221  47.769  53.122  1.00  0.00           H  
ATOM   4205  CD2 TRP   255      18.951  48.299  51.572  1.00  0.00           C  
ATOM   4206  C   TRP   255      16.840  47.246  53.991  1.00  0.00           C  
ATOM   4207  O   TRP   255      16.029  46.584  53.296  1.00  0.00           O  
ATOM   4208  N   ILE   256      17.935  46.722  54.537  1.00  0.00           N  
ATOM   4209  H   ILE   256      18.449  47.296  55.190  1.00  0.00           H  
ATOM   4210  CA  ILE   256      18.392  45.351  54.247  1.00  0.00           C  
ATOM   4211  HA  ILE   256      18.376  45.249  53.162  1.00  0.00           H  
ATOM   4212  CB  ILE   256      19.824  45.081  54.747  1.00  0.00           C  
ATOM   4213  HB  ILE   256      20.364  45.980  54.450  1.00  0.00           H  
ATOM   4214  CG2 ILE   256      20.065  44.789  56.240  1.00  0.00           C  
ATOM   4215 HG21 ILE   256      21.066  44.362  56.303  1.00  0.00           H  
ATOM   4216 HG22 ILE   256      19.862  45.707  56.792  1.00  0.00           H  
ATOM   4217 HG23 ILE   256      19.362  44.028  56.579  1.00  0.00           H  
ATOM   4218  CG1 ILE   256      20.350  43.897  53.877  1.00  0.00           C  
ATOM   4219 HG12 ILE   256      19.819  42.965  54.071  1.00  0.00           H  
ATOM   4220 HG13 ILE   256      20.121  44.060  52.823  1.00  0.00           H  
ATOM   4221  CD1 ILE   256      21.833  43.580  53.932  1.00  0.00           C  
ATOM   4222 HD11 ILE   256      22.014  42.819  54.691  1.00  0.00           H  
ATOM   4223 HD12 ILE   256      22.151  43.233  52.949  1.00  0.00           H  
ATOM   4224 HD13 ILE   256      22.464  44.425  54.208  1.00  0.00           H  
ATOM   4225  C   ILE   256      17.371  44.337  54.925  1.00  0.00           C  
ATOM   4226  O   ILE   256      17.011  43.251  54.380  1.00  0.00           O  
ATOM   4227  N   THR   257      16.885  44.656  56.151  1.00  0.00           N  
ATOM   4228  H   THR   257      17.059  45.577  56.527  1.00  0.00           H  
ATOM   4229  CA  THR   257      16.067  43.770  56.914  1.00  0.00           C  
ATOM   4230  HA  THR   257      16.543  42.794  57.011  1.00  0.00           H  
ATOM   4231  CB  THR   257      15.887  44.328  58.362  1.00  0.00           C  
ATOM   4232  HB  THR   257      15.162  43.652  58.816  1.00  0.00           H  
ATOM   4233  CG2 THR   257      17.179  44.187  59.230  1.00  0.00           C  
ATOM   4234 HG21 THR   257      18.034  44.512  58.637  1.00  0.00           H  
ATOM   4235 HG22 THR   257      17.065  44.818  60.112  1.00  0.00           H  
ATOM   4236 HG23 THR   257      17.280  43.133  59.487  1.00  0.00           H  
ATOM   4237  OG1 THR   257      15.553  45.674  58.526  1.00  0.00           O  
ATOM   4238  HG1 THR   257      16.389  46.133  58.418  1.00  0.00           H  
ATOM   4239  C   THR   257      14.640  43.661  56.338  1.00  0.00           C  
ATOM   4240  O   THR   257      13.860  42.762  56.639  1.00  0.00           O  
ATOM   4241  N   ALA   258      14.270  44.604  55.490  1.00  0.00           N  
ATOM   4242  H   ALA   258      14.901  45.391  55.439  1.00  0.00           H  
ATOM   4243  CA  ALA   258      13.112  44.572  54.577  1.00  0.00           C  
ATOM   4244  HA  ALA   258      12.273  44.082  55.070  1.00  0.00           H  
ATOM   4245  CB  ALA   258      12.531  45.976  54.387  1.00  0.00           C  
ATOM   4246  HB1 ALA   258      11.718  46.121  55.099  1.00  0.00           H  
ATOM   4247  HB2 ALA   258      13.258  46.770  54.552  1.00  0.00           H  
ATOM   4248  HB3 ALA   258      12.095  45.984  53.388  1.00  0.00           H  
ATOM   4249  C   ALA   258      13.315  43.967  53.121  1.00  0.00           C  
ATOM   4250  O   ALA   258      12.512  43.196  52.654  1.00  0.00           O  
ATOM   4251  N   ASN   259      14.380  44.408  52.390  1.00  0.00           N  
ATOM   4252  H   ASN   259      14.887  45.155  52.843  1.00  0.00           H  
ATOM   4253  CA  ASN   259      14.820  44.031  51.074  1.00  0.00           C  
ATOM   4254  HA  ASN   259      13.869  43.974  50.543  1.00  0.00           H  
ATOM   4255  CB  ASN   259      15.507  45.194  50.410  1.00  0.00           C  
ATOM   4256  HB2 ASN   259      16.355  45.614  50.952  1.00  0.00           H  
ATOM   4257  HB3 ASN   259      15.984  44.920  49.469  1.00  0.00           H  
ATOM   4258  CG  ASN   259      14.492  46.290  50.192  1.00  0.00           C  
ATOM   4259  OD1 ASN   259      13.656  46.316  49.332  1.00  0.00           O  
ATOM   4260  ND2 ASN   259      14.440  47.158  51.098  1.00  0.00           N  
ATOM   4261 HD21 ASN   259      13.791  47.927  51.016  1.00  0.00           H  
ATOM   4262 HD22 ASN   259      15.143  47.100  51.821  1.00  0.00           H  
ATOM   4263  C   ASN   259      15.481  42.591  50.912  1.00  0.00           C  
ATOM   4264  O   ASN   259      15.272  42.005  49.845  1.00  0.00           O  
ATOM   4265  N   SER   260      16.322  42.146  51.835  1.00  0.00           N  
ATOM   4266  H   SER   260      16.502  42.718  52.648  1.00  0.00           H  
ATOM   4267  CA  SER   260      16.899  40.865  51.684  1.00  0.00           C  
ATOM   4268  HA  SER   260      17.171  40.777  50.632  1.00  0.00           H  
ATOM   4269  CB  SER   260      18.184  40.752  52.557  1.00  0.00           C  
ATOM   4270  HB2 SER   260      18.997  41.417  52.266  1.00  0.00           H  
ATOM   4271  HB3 SER   260      17.946  40.849  53.616  1.00  0.00           H  
ATOM   4272  OG  SER   260      18.653  39.410  52.353  1.00  0.00           O  
ATOM   4273  HG  SER   260      18.522  38.912  53.163  1.00  0.00           H  
ATOM   4274  C   SER   260      15.869  39.763  52.029  1.00  0.00           C  
ATOM   4275  O   SER   260      15.138  39.872  53.005  1.00  0.00           O  
ATOM   4276  N   SER   261      15.884  38.594  51.334  1.00  0.00           N  
ATOM   4277  H   SER   261      16.615  38.556  50.639  1.00  0.00           H  
ATOM   4278  CA  SER   261      15.177  37.393  51.815  1.00  0.00           C  
ATOM   4279  HA  SER   261      14.288  37.772  52.320  1.00  0.00           H  
ATOM   4280  CB  SER   261      14.778  36.516  50.652  1.00  0.00           C  
ATOM   4281  HB2 SER   261      14.274  35.666  51.112  1.00  0.00           H  
ATOM   4282  HB3 SER   261      14.056  36.993  49.990  1.00  0.00           H  
ATOM   4283  OG  SER   261      15.955  36.149  49.941  1.00  0.00           O  
ATOM   4284  HG  SER   261      16.302  36.842  49.374  1.00  0.00           H  
ATOM   4285  C   SER   261      16.007  36.777  52.904  1.00  0.00           C  
ATOM   4286  O   SER   261      15.464  35.972  53.668  1.00  0.00           O  
ATOM   4287  N   LYS   262      17.341  36.877  52.902  1.00  0.00           N  
ATOM   4288  H   LYS   262      17.760  37.439  52.176  1.00  0.00           H  
ATOM   4289  CA  LYS   262      18.301  36.383  53.933  1.00  0.00           C  
ATOM   4290  HA  LYS   262      17.961  35.475  54.432  1.00  0.00           H  
ATOM   4291  CB  LYS   262      19.548  36.004  53.089  1.00  0.00           C  
ATOM   4292  HB2 LYS   262      19.715  36.799  52.361  1.00  0.00           H  
ATOM   4293  HB3 LYS   262      20.281  35.854  53.882  1.00  0.00           H  
ATOM   4294  CG  LYS   262      19.288  34.656  52.455  1.00  0.00           C  
ATOM   4295  HG2 LYS   262      18.914  33.949  53.195  1.00  0.00           H  
ATOM   4296  HG3 LYS   262      18.546  34.657  51.657  1.00  0.00           H  
ATOM   4297  CD  LYS   262      20.606  34.059  51.976  1.00  0.00           C  
ATOM   4298  HD2 LYS   262      20.930  34.764  51.211  1.00  0.00           H  
ATOM   4299  HD3 LYS   262      21.321  34.002  52.797  1.00  0.00           H  
ATOM   4300  CE  LYS   262      20.305  32.722  51.276  1.00  0.00           C  
ATOM   4301  HE2 LYS   262      19.784  32.202  52.080  1.00  0.00           H  
ATOM   4302  HE3 LYS   262      19.691  32.892  50.391  1.00  0.00           H  
ATOM   4303  NZ  LYS   262      21.483  31.920  50.989  1.00  0.00           N  
ATOM   4304  HZ1 LYS   262      21.361  31.044  50.500  1.00  0.00           H  
ATOM   4305  HZ2 LYS   262      22.119  32.408  50.374  1.00  0.00           H  
ATOM   4306  HZ3 LYS   262      21.965  31.732  51.856  1.00  0.00           H  
ATOM   4307  C   LYS   262      18.641  37.390  55.065  1.00  0.00           C  
ATOM   4308  O   LYS   262      19.119  36.897  56.097  1.00  0.00           O  
ATOM   4309  OXT LYS   262      18.451  38.570  54.850  1.00  0.00           O  
TER    4310      LYS   262 
ATOM   4310  N1  LIG   263      36.180  29.290  37.236  1.00  0.00           N  
ATOM   4311  N2  LIG   263      33.630  26.970  38.541  1.00  0.00           N  
ATOM   4312  C3  LIG   263      32.687  28.035  36.878  1.00  0.00           C  
ATOM   4313  N4  LIG   263      32.386  27.203  37.872  1.00  0.00           N  
ATOM   4314  N5  LIG   263      31.666  28.580  36.136  1.00  0.00           N  
ATOM   4315  C6  LIG   263      31.794  29.406  35.040  1.00  0.00           C  
ATOM   4316  C7  LIG   263      30.698  29.367  34.060  1.00  0.00           C  
ATOM   4317  O8  LIG   263      32.683  30.250  34.980  1.00  0.00           O  
ATOM   4318  C9  LIG   263      29.720  28.378  33.908  1.00  0.00           C  
ATOM   4319  C10 LIG   263      28.669  28.480  33.033  1.00  0.00           C  
ATOM   4320  C11 LIG   263      29.734  30.494  32.157  1.00  0.00           C  
ATOM   4321  C12 LIG   263      30.715  30.431  33.102  1.00  0.00           C  
ATOM   4322  C13 LIG   263      34.661  27.660  37.814  1.00  0.00           C  
ATOM   4323  C14 LIG   263      34.098  28.337  36.904  1.00  0.00           C  
ATOM   4324  C15 LIG   263      34.959  29.427  36.425  1.00  0.00           C  
ATOM   4325  C16 LIG   263      35.963  28.207  38.207  1.00  0.00           C  
ATOM   4326  N17 LIG   263      27.683  29.633  31.146  1.00  0.00           N  
ATOM   4327  C18 LIG   263      26.351  29.944  31.595  1.00  0.00           C  
ATOM   4328  C19 LIG   263      25.259  29.731  30.465  1.00  0.00           C  
ATOM   4329  N20 LIG   263      25.617  30.220  29.077  1.00  0.00           N  
ATOM   4330  C21 LIG   263      26.976  29.531  28.793  1.00  0.00           C  
ATOM   4331  C22 LIG   263      28.037  30.062  29.745  1.00  0.00           C  
ATOM   4332  C23 LIG   263      24.624  29.644  28.007  1.00  0.00           C  
ATOM   4333  C24 LIG   263      28.701  29.509  32.104  1.00  0.00           C  
ATOM   4334  C25 LIG   263      37.337  30.065  37.149  1.00  0.00           C  
ATOM   4335  O26 LIG   263      38.333  29.940  37.865  1.00  0.00           O  
ATOM   4336  C27 LIG   263      36.376  32.282  36.905  1.00  0.00           C  
ATOM   4337  C28 LIG   263      35.245  32.903  36.188  1.00  0.00           C  
ATOM   4338  C29 LIG   263      36.638  32.638  38.235  1.00  0.00           C  
ATOM   4339  C31 LIG   263      34.497  33.844  36.861  1.00  0.00           C  
ATOM   4340  C33 LIG   263      35.890  33.645  38.843  1.00  0.00           C  
ATOM   4341  C20 LIG   263      37.237  31.278  36.193  1.00  0.00           C  
ATOM   4342  C35 LIG   263      34.832  34.271  38.141  1.00  0.00           C  
ATOM   4343  C36 LIG   263      38.525  32.951  34.953  1.00  0.00           C  
ATOM   4344  O34 LIG   263      38.534  31.887  35.929  1.00  0.00           O  
ATOM   4345  HN2 LIG   263      33.659  26.261  39.260  1.00  0.00           H  
ATOM   4346  HN5 LIG   263      30.718  28.357  36.415  1.00  0.00           H  
ATOM   4347  H9  LIG   263      29.857  27.475  34.496  1.00  0.00           H  
ATOM   4348  H10 LIG   263      27.878  27.736  33.014  1.00  0.00           H  
ATOM   4349  H11 LIG   263      29.940  31.194  31.353  1.00  0.00           H  
ATOM   4350  H12 LIG   263      31.529  31.146  33.182  1.00  0.00           H  
ATOM   4351 H151 LIG   263      35.376  29.393  35.410  1.00  0.00           H  
ATOM   4352 H152 LIG   263      34.371  30.327  36.640  1.00  0.00           H  
ATOM   4353 H161 LIG   263      35.874  28.596  39.228  1.00  0.00           H  
ATOM   4354 H162 LIG   263      36.677  27.375  38.173  1.00  0.00           H  
ATOM   4355 H181 LIG   263      26.314  31.038  31.663  1.00  0.00           H  
ATOM   4356 H182 LIG   263      26.055  29.517  32.561  1.00  0.00           H  
ATOM   4357 H191 LIG   263      24.285  30.148  30.725  1.00  0.00           H  
ATOM   4358 H192 LIG   263      25.112  28.650  30.449  1.00  0.00           H  
ATOM   4359 HN20 LIG   263      25.837  31.217  28.943  1.00  0.00           H  
ATOM   4360 H211 LIG   263      27.291  29.653  27.755  1.00  0.00           H  
ATOM   4361 H212 LIG   263      26.871  28.446  28.845  1.00  0.00           H  
ATOM   4362 H221 LIG   263      29.003  29.636  29.447  1.00  0.00           H  
ATOM   4363 H222 LIG   263      28.078  31.158  29.748  1.00  0.00           H  
ATOM   4364 H231 LIG   263      24.346  28.598  28.146  1.00  0.00           H  
ATOM   4365 H232 LIG   263      23.664  30.162  28.049  1.00  0.00           H  
ATOM   4366 H233 LIG   263      25.003  29.565  26.987  1.00  0.00           H  
ATOM   4367  H28 LIG   263      35.130  32.718  35.123  1.00  0.00           H  
ATOM   4368  H29 LIG   263      37.434  32.137  38.778  1.00  0.00           H  
ATOM   4369  H31 LIG   263      33.598  34.213  36.376  1.00  0.00           H  
ATOM   4370  H33 LIG   263      36.133  33.900  39.871  1.00  0.00           H  
ATOM   4371  H20 LIG   263      36.779  31.015  35.231  1.00  0.00           H  
ATOM   4372  H35 LIG   263      34.317  35.051  38.694  1.00  0.00           H  
ATOM   4373 H361 LIG   263      38.194  32.636  33.956  1.00  0.00           H  
ATOM   4374 H362 LIG   263      37.964  33.832  35.290  1.00  0.00           H  
ATOM   4375 H363 LIG   263      39.570  33.220  34.756  1.00  0.00           H  
TER    4376      LIG   263 
ATOM   4376 Cl-  Cl-   264      23.705  26.625  12.480  1.00  0.00          CL  
ATOM   4377 Cl-  Cl-   265      18.283   5.431  43.759  1.00  0.00          CL  
ATOM   4378 Cl-  Cl-   266      67.046  59.158  53.169  1.00  0.00          CL  
ATOM   4379 Cl-  Cl-   267      20.869  21.526  36.099  1.00  0.00          CL  
ATOM   4380 Cl-  Cl-   268      53.451  27.504  18.412  1.00  0.00          CL  
ATOM   4381  O   WAT   269      61.600  59.902  65.845  1.00  0.00           O  
ATOM   4382  H1  WAT   269      61.623  60.030  64.897  1.00  0.00           H  
ATOM   4383  H2  WAT   269      62.354  60.393  66.172  1.00  0.00           H  
ATOM   4384  O   WAT   270      27.000  37.254  64.448  1.00  0.00           O  
ATOM   4385  H1  WAT   270      26.096  37.185  64.139  1.00  0.00           H  
ATOM   4386  H2  WAT   270      27.525  36.897  63.731  1.00  0.00           H  
ATOM   4387  O   WAT   271      70.482  41.957   9.511  1.00  0.00           O  
ATOM   4388  H1  WAT   271      70.048  41.418  10.173  1.00  0.00           H  
ATOM   4389  H2  WAT   271      71.363  42.099   9.857  1.00  0.00           H  
ATOM   4390  O   WAT   272      70.432  40.860  37.617  1.00  0.00           O  
ATOM   4391  H1  WAT   272      69.722  41.424  37.925  1.00  0.00           H  
ATOM   4392  H2  WAT   272      70.055  39.980  37.615  1.00  0.00           H  
ATOM   4393  O   WAT   273      59.128  54.214  37.804  1.00  0.00           O  
ATOM   4394  H1  WAT   273      59.962  54.027  38.236  1.00  0.00           H  
ATOM   4395  H2  WAT   273      58.813  55.013  38.226  1.00  0.00           H  
ATOM   4396  O   WAT   274      32.196   0.050  65.952  1.00  0.00           O  
ATOM   4397  H1  WAT   274      32.607   0.224  65.105  1.00  0.00           H  
ATOM   4398  H2  WAT   274      31.257   0.111  65.779  1.00  0.00           H  
ATOM   4399  O   WAT   275      27.887   1.326   4.443  1.00  0.00           O  
ATOM   4400  H1  WAT   275      28.796   1.406   4.733  1.00  0.00           H  
ATOM   4401  H2  WAT   275      27.621   2.223   4.240  1.00  0.00           H  
ATOM   4402  O   WAT   276      29.664  41.334  65.373  1.00  0.00           O  
ATOM   4403  H1  WAT   276      30.605  41.265  65.536  1.00  0.00           H  
ATOM   4404  H2  WAT   276      29.471  40.609  64.778  1.00  0.00           H  
ATOM   4405  O   WAT   277      44.856  49.264   1.047  1.00  0.00           O  
ATOM   4406  H1  WAT   277      44.051  49.564   1.471  1.00  0.00           H  
ATOM   4407  H2  WAT   277      44.657  48.373   0.760  1.00  0.00           H  
ATOM   4408  O   WAT   278       7.632  52.940  11.589  1.00  0.00           O  
ATOM   4409  H1  WAT   278       8.032  53.780  11.815  1.00  0.00           H  
ATOM   4410  H2  WAT   278       7.238  52.635  12.406  1.00  0.00           H  
ATOM   4411  O   WAT   279      66.340  37.160  36.306  1.00  0.00           O  
ATOM   4412  H1  WAT   279      66.117  37.692  35.542  1.00  0.00           H  
ATOM   4413  H2  WAT   279      66.484  36.282  35.953  1.00  0.00           H  
ATOM   4414  O   WAT   280       3.494   2.308  28.235  1.00  0.00           O  
ATOM   4415  H1  WAT   280       3.980   1.644  28.725  1.00  0.00           H  
ATOM   4416  H2  WAT   280       2.783   1.825  27.816  1.00  0.00           H  
ATOM   4417  O   WAT   281      50.109  48.804  13.204  1.00  0.00           O  
ATOM   4418  H1  WAT   281      49.436  48.284  13.643  1.00  0.00           H  
ATOM   4419  H2  WAT   281      49.888  48.746  12.275  1.00  0.00           H  
ATOM   4420  O   WAT   282      63.752  36.009  46.300  1.00  0.00           O  
ATOM   4421  H1  WAT   282      62.995  35.456  46.107  1.00  0.00           H  
ATOM   4422  H2  WAT   282      63.455  36.898  46.102  1.00  0.00           H  
ATOM   4423  O   WAT   283      22.378   4.473  76.955  1.00  0.00           O  
ATOM   4424  H1  WAT   283      23.007   5.051  76.523  1.00  0.00           H  
ATOM   4425  H2  WAT   283      22.511   4.632  77.890  1.00  0.00           H  
ATOM   4426  O   WAT   284      62.728  10.394  25.944  1.00  0.00           O  
ATOM   4427  H1  WAT   284      62.097   9.711  25.716  1.00  0.00           H  
ATOM   4428  H2  WAT   284      62.555  11.098  25.320  1.00  0.00           H  
ATOM   4429  O   WAT   285      44.178  40.171  12.527  1.00  0.00           O  
ATOM   4430  H1  WAT   285      43.458  39.884  11.966  1.00  0.00           H  
ATOM   4431  H2  WAT   285      44.294  41.097  12.314  1.00  0.00           H  
ATOM   4432  O   WAT   286      70.751  55.511  65.139  1.00  0.00           O  
ATOM   4433  H1  WAT   286      69.944  54.999  65.190  1.00  0.00           H  
ATOM   4434  H2  WAT   286      71.206  55.325  65.960  1.00  0.00           H  
ATOM   4435  O   WAT   287      14.092  62.343  76.821  1.00  0.00           O  
ATOM   4436  H1  WAT   287      13.167  62.353  77.067  1.00  0.00           H  
ATOM   4437  H2  WAT   287      14.101  61.971  75.940  1.00  0.00           H  
ATOM   4438  O   WAT   288      61.124  53.520  47.176  1.00  0.00           O  
ATOM   4439  H1  WAT   288      61.417  54.373  47.496  1.00  0.00           H  
ATOM   4440  H2  WAT   288      61.627  53.379  46.374  1.00  0.00           H  
ATOM   4441  O   WAT   289      11.680  70.504  20.912  1.00  0.00           O  
ATOM   4442  H1  WAT   289      11.885  70.642  21.837  1.00  0.00           H  
ATOM   4443  H2  WAT   289      11.466  71.377  20.581  1.00  0.00           H  
ATOM   4444  O   WAT   290       6.796  51.243  56.983  1.00  0.00           O  
ATOM   4445  H1  WAT   290       7.285  50.430  57.114  1.00  0.00           H  
ATOM   4446  H2  WAT   290       5.988  51.118  57.481  1.00  0.00           H  
ATOM   4447  O   WAT   291      15.317  65.517   0.647  1.00  0.00           O  
ATOM   4448  H1  WAT   291      15.186  64.906   1.372  1.00  0.00           H  
ATOM   4449  H2  WAT   291      16.259  65.493   0.481  1.00  0.00           H  
ATOM   4450  O   WAT   292      19.960  65.047  66.941  1.00  0.00           O  
ATOM   4451  H1  WAT   292      19.153  64.839  66.471  1.00  0.00           H  
ATOM   4452  H2  WAT   292      20.655  64.902  66.299  1.00  0.00           H  
ATOM   4453  O   WAT   293      50.367  41.453  41.946  1.00  0.00           O  
ATOM   4454  H1  WAT   293      49.826  40.666  41.890  1.00  0.00           H  
ATOM   4455  H2  WAT   293      51.138  41.179  42.443  1.00  0.00           H  
ATOM   4456  O   WAT   294      53.260  69.856  29.889  1.00  0.00           O  
ATOM   4457  H1  WAT   294      53.670  70.614  29.474  1.00  0.00           H  
ATOM   4458  H2  WAT   294      53.864  69.610  30.590  1.00  0.00           H  
ATOM   4459  O   WAT   295      43.471  64.844  26.552  1.00  0.00           O  
ATOM   4460  H1  WAT   295      42.554  64.907  26.820  1.00  0.00           H  
ATOM   4461  H2  WAT   295      43.847  64.188  27.139  1.00  0.00           H  
ATOM   4462  O   WAT   296       8.457  46.169  80.242  1.00  0.00           O  
ATOM   4463  H1  WAT   296       8.007  45.907  81.046  1.00  0.00           H  
ATOM   4464  H2  WAT   296       8.997  45.412  80.013  1.00  0.00           H  
ATOM   4465  O   WAT   297      38.542  37.050  24.574  1.00  0.00           O  
ATOM   4466  H1  WAT   297      37.694  36.803  24.943  1.00  0.00           H  
ATOM   4467  H2  WAT   297      38.867  37.735  25.158  1.00  0.00           H  
ATOM   4468  O   WAT   298       5.665  13.005  80.538  1.00  0.00           O  
ATOM   4469  H1  WAT   298       5.895  12.454  79.789  1.00  0.00           H  
ATOM   4470  H2  WAT   298       4.907  13.508  80.240  1.00  0.00           H  
ATOM   4471  O   WAT   299       1.716  29.550  73.043  1.00  0.00           O  
ATOM   4472  H1  WAT   299       2.601  29.264  73.270  1.00  0.00           H  
ATOM   4473  H2  WAT   299       1.752  30.505  73.097  1.00  0.00           H  
ATOM   4474  O   WAT   300      35.278   7.611  57.113  1.00  0.00           O  
ATOM   4475  H1  WAT   300      35.350   6.884  57.731  1.00  0.00           H  
ATOM   4476  H2  WAT   300      36.182   7.886  56.960  1.00  0.00           H  
ATOM   4477  O   WAT   301      70.852  36.663  21.457  1.00  0.00           O  
ATOM   4478  H1  WAT   301      71.773  36.493  21.261  1.00  0.00           H  
ATOM   4479  H2  WAT   301      70.718  37.577  21.204  1.00  0.00           H  
ATOM   4480  O   WAT   302      67.631  41.310  43.159  1.00  0.00           O  
ATOM   4481  H1  WAT   302      66.893  40.948  42.669  1.00  0.00           H  
ATOM   4482  H2  WAT   302      67.247  42.006  43.693  1.00  0.00           H  
ATOM   4483  O   WAT   303       8.663  71.225  40.704  1.00  0.00           O  
ATOM   4484  H1  WAT   303       8.313  70.747  39.952  1.00  0.00           H  
ATOM   4485  H2  WAT   303       8.353  70.734  41.465  1.00  0.00           H  
ATOM   4486  O   WAT   304      24.808  21.254  63.527  1.00  0.00           O  
ATOM   4487  H1  WAT   304      24.266  20.500  63.759  1.00  0.00           H  
ATOM   4488  H2  WAT   304      25.433  20.912  62.888  1.00  0.00           H  
ATOM   4489  O   WAT   305      69.431  37.154  63.440  1.00  0.00           O  
ATOM   4490  H1  WAT   305      69.302  37.677  64.231  1.00  0.00           H  
ATOM   4491  H2  WAT   305      68.572  37.139  63.020  1.00  0.00           H  
ATOM   4492  O   WAT   306       7.401  40.505  32.669  1.00  0.00           O  
ATOM   4493  H1  WAT   306       8.052  39.835  32.877  1.00  0.00           H  
ATOM   4494  H2  WAT   306       7.323  41.021  33.472  1.00  0.00           H  
ATOM   4495  O   WAT   307      25.615  71.355  24.067  1.00  0.00           O  
ATOM   4496  H1  WAT   307      24.971  71.930  23.653  1.00  0.00           H  
ATOM   4497  H2  WAT   307      25.741  71.725  24.940  1.00  0.00           H  
ATOM   4498  O   WAT   308      36.130   5.575  65.026  1.00  0.00           O  
ATOM   4499  H1  WAT   308      35.633   4.760  64.955  1.00  0.00           H  
ATOM   4500  H2  WAT   308      35.623   6.210  64.519  1.00  0.00           H  
ATOM   4501  O   WAT   309       1.669  64.224  36.267  1.00  0.00           O  
ATOM   4502  H1  WAT   309       1.427  63.870  37.123  1.00  0.00           H  
ATOM   4503  H2  WAT   309       2.531  63.849  36.088  1.00  0.00           H  
ATOM   4504  O   WAT   310      68.319  38.278   9.787  1.00  0.00           O  
ATOM   4505  H1  WAT   310      67.992  37.979   8.939  1.00  0.00           H  
ATOM   4506  H2  WAT   310      69.109  38.776   9.577  1.00  0.00           H  
ATOM   4507  O   WAT   311      39.406  66.628  19.064  1.00  0.00           O  
ATOM   4508  H1  WAT   311      39.129  66.575  19.978  1.00  0.00           H  
ATOM   4509  H2  WAT   311      40.274  66.224  19.052  1.00  0.00           H  
ATOM   4510  O   WAT   312      63.139  20.517  15.204  1.00  0.00           O  
ATOM   4511  H1  WAT   312      62.962  21.447  15.346  1.00  0.00           H  
ATOM   4512  H2  WAT   312      64.064  20.412  15.427  1.00  0.00           H  
ATOM   4513  O   WAT   313      61.253  48.016  62.168  1.00  0.00           O  
ATOM   4514  H1  WAT   313      60.789  48.617  62.751  1.00  0.00           H  
ATOM   4515  H2  WAT   313      61.954  48.544  61.787  1.00  0.00           H  
ATOM   4516  O   WAT   314      28.513   8.119  59.065  1.00  0.00           O  
ATOM   4517  H1  WAT   314      28.749   7.634  59.856  1.00  0.00           H  
ATOM   4518  H2  WAT   314      27.952   7.518  58.575  1.00  0.00           H  
ATOM   4519  O   WAT   315      58.440  73.263  39.603  1.00  0.00           O  
ATOM   4520  H1  WAT   315      57.586  73.627  39.838  1.00  0.00           H  
ATOM   4521  H2  WAT   315      58.342  72.996  38.688  1.00  0.00           H  
ATOM   4522  O   WAT   316       1.033  65.198  24.271  1.00  0.00           O  
ATOM   4523  H1  WAT   316       1.783  64.620  24.412  1.00  0.00           H  
ATOM   4524  H2  WAT   316       0.440  64.691  23.716  1.00  0.00           H  
ATOM   4525  O   WAT   317      19.801  10.217   3.198  1.00  0.00           O  
ATOM   4526  H1  WAT   317      19.444   9.346   3.025  1.00  0.00           H  
ATOM   4527  H2  WAT   317      20.616  10.051   3.673  1.00  0.00           H  
ATOM   4528  O   WAT   318      58.228  19.097  81.748  1.00  0.00           O  
ATOM   4529  H1  WAT   318      58.375  18.842  82.658  1.00  0.00           H  
ATOM   4530  H2  WAT   318      57.295  19.307  81.706  1.00  0.00           H  
ATOM   4531  O   WAT   319       9.971   3.814  43.378  1.00  0.00           O  
ATOM   4532  H1  WAT   319      10.119   3.084  42.777  1.00  0.00           H  
ATOM   4533  H2  WAT   319       9.558   3.414  44.144  1.00  0.00           H  
ATOM   4534  O   WAT   320      42.005   7.262  56.095  1.00  0.00           O  
ATOM   4535  H1  WAT   320      41.529   6.479  56.373  1.00  0.00           H  
ATOM   4536  H2  WAT   320      41.829   7.328  55.156  1.00  0.00           H  
ATOM   4537  O   WAT   321      45.062  59.093  66.927  1.00  0.00           O  
ATOM   4538  H1  WAT   321      44.600  58.768  66.155  1.00  0.00           H  
ATOM   4539  H2  WAT   321      45.990  59.007  66.706  1.00  0.00           H  
ATOM   4540  O   WAT   322      31.707  68.561  22.629  1.00  0.00           O  
ATOM   4541  H1  WAT   322      32.268  68.839  21.905  1.00  0.00           H  
ATOM   4542  H2  WAT   322      31.384  67.699  22.365  1.00  0.00           H  
ATOM   4543  O   WAT   323      25.632   3.707   0.204  1.00  0.00           O  
ATOM   4544  H1  WAT   323      26.529   3.893  -0.074  1.00  0.00           H  
ATOM   4545  H2  WAT   323      25.603   2.754   0.294  1.00  0.00           H  
ATOM   4546  O   WAT   324      59.464  59.543  29.460  1.00  0.00           O  
ATOM   4547  H1  WAT   324      59.275  60.431  29.158  1.00  0.00           H  
ATOM   4548  H2  WAT   324      60.375  59.393  29.207  1.00  0.00           H  
ATOM   4549  O   WAT   325       3.969  21.978  60.106  1.00  0.00           O  
ATOM   4550  H1  WAT   325       3.068  21.873  60.410  1.00  0.00           H  
ATOM   4551  H2  WAT   325       4.459  21.297  60.568  1.00  0.00           H  
ATOM   4552  O   WAT   326      17.846  70.527  67.679  1.00  0.00           O  
ATOM   4553  H1  WAT   326      17.644  69.807  67.082  1.00  0.00           H  
ATOM   4554  H2  WAT   326      18.795  70.482  67.796  1.00  0.00           H  
ATOM   4555  O   WAT   327      50.801  73.130  59.457  1.00  0.00           O  
ATOM   4556  H1  WAT   327      50.993  73.344  58.544  1.00  0.00           H  
ATOM   4557  H2  WAT   327      50.120  72.459  59.408  1.00  0.00           H  
ATOM   4558  O   WAT   328       4.849  24.508  70.784  1.00  0.00           O  
ATOM   4559  H1  WAT   328       4.651  25.017  71.571  1.00  0.00           H  
ATOM   4560  H2  WAT   328       4.195  24.792  70.145  1.00  0.00           H  
ATOM   4561  O   WAT   329       6.687  65.069  78.388  1.00  0.00           O  
ATOM   4562  H1  WAT   329       6.030  65.362  77.757  1.00  0.00           H  
ATOM   4563  H2  WAT   329       6.289  65.238  79.243  1.00  0.00           H  
ATOM   4564  O   WAT   330      19.085  27.573  63.299  1.00  0.00           O  
ATOM   4565  H1  WAT   330      18.665  26.911  63.848  1.00  0.00           H  
ATOM   4566  H2  WAT   330      18.797  28.408  63.668  1.00  0.00           H  
ATOM   4567  O   WAT   331       3.193  22.721  74.593  1.00  0.00           O  
ATOM   4568  H1  WAT   331       2.330  23.135  74.565  1.00  0.00           H  
ATOM   4569  H2  WAT   331       3.168  22.069  73.893  1.00  0.00           H  
ATOM   4570  O   WAT   332      66.858  32.949  61.630  1.00  0.00           O  
ATOM   4571  H1  WAT   332      67.002  33.014  60.686  1.00  0.00           H  
ATOM   4572  H2  WAT   332      66.134  32.330  61.721  1.00  0.00           H  
ATOM   4573  O   WAT   333       3.847  15.131  68.851  1.00  0.00           O  
ATOM   4574  H1  WAT   333       3.667  14.954  69.775  1.00  0.00           H  
ATOM   4575  H2  WAT   333       3.491  14.372  68.389  1.00  0.00           H  
ATOM   4576  O   WAT   334      61.706  21.920  57.115  1.00  0.00           O  
ATOM   4577  H1  WAT   334      62.017  21.076  57.442  1.00  0.00           H  
ATOM   4578  H2  WAT   334      60.921  21.707  56.610  1.00  0.00           H  
ATOM   4579  O   WAT   335      70.092  49.345  47.911  1.00  0.00           O  
ATOM   4580  H1  WAT   335      70.602  48.582  48.184  1.00  0.00           H  
ATOM   4581  H2  WAT   335      70.737  50.048  47.829  1.00  0.00           H  
ATOM   4582  O   WAT   336       6.842  62.245  23.695  1.00  0.00           O  
ATOM   4583  H1  WAT   336       7.694  62.648  23.863  1.00  0.00           H  
ATOM   4584  H2  WAT   336       6.632  61.782  24.506  1.00  0.00           H  
ATOM   4585  O   WAT   337      16.928  31.736   6.153  1.00  0.00           O  
ATOM   4586  H1  WAT   337      17.358  31.962   6.978  1.00  0.00           H  
ATOM   4587  H2  WAT   337      16.157  31.233   6.416  1.00  0.00           H  
ATOM   4588  O   WAT   338       1.546  15.327   5.144  1.00  0.00           O  
ATOM   4589  H1  WAT   338       1.491  14.397   4.924  1.00  0.00           H  
ATOM   4590  H2  WAT   338       0.787  15.485   5.705  1.00  0.00           H  
ATOM   4591  O   WAT   339      39.448  45.811  34.352  1.00  0.00           O  
ATOM   4592  H1  WAT   339      39.164  46.570  33.841  1.00  0.00           H  
ATOM   4593  H2  WAT   339      38.867  45.803  35.112  1.00  0.00           H  
ATOM   4594  O   WAT   340      60.567  33.589  12.835  1.00  0.00           O  
ATOM   4595  H1  WAT   340      60.047  33.772  12.052  1.00  0.00           H  
ATOM   4596  H2  WAT   340      60.675  32.638  12.834  1.00  0.00           H  
ATOM   4597  O   WAT   341       3.371  26.850  48.311  1.00  0.00           O  
ATOM   4598  H1  WAT   341       4.107  27.021  47.723  1.00  0.00           H  
ATOM   4599  H2  WAT   341       3.451  27.517  48.993  1.00  0.00           H  
ATOM   4600  O   WAT   342      34.487  65.451  25.663  1.00  0.00           O  
ATOM   4601  H1  WAT   342      34.200  65.597  24.761  1.00  0.00           H  
ATOM   4602  H2  WAT   342      33.763  65.774  26.200  1.00  0.00           H  
ATOM   4603  O   WAT   343      69.449  63.172  44.034  1.00  0.00           O  
ATOM   4604  H1  WAT   343      69.505  64.003  43.561  1.00  0.00           H  
ATOM   4605  H2  WAT   343      68.762  62.684  43.579  1.00  0.00           H  
ATOM   4606  O   WAT   344      12.320  40.357  25.876  1.00  0.00           O  
ATOM   4607  H1  WAT   344      12.647  39.462  25.962  1.00  0.00           H  
ATOM   4608  H2  WAT   344      11.468  40.261  25.451  1.00  0.00           H  
ATOM   4609  O   WAT   345      56.929  69.730  31.458  1.00  0.00           O  
ATOM   4610  H1  WAT   345      56.603  70.628  31.396  1.00  0.00           H  
ATOM   4611  H2  WAT   345      57.581  69.760  32.159  1.00  0.00           H  
ATOM   4612  O   WAT   346      61.442  52.083  53.657  1.00  0.00           O  
ATOM   4613  H1  WAT   346      62.342  52.324  53.877  1.00  0.00           H  
ATOM   4614  H2  WAT   346      61.172  52.733  53.008  1.00  0.00           H  
ATOM   4615  O   WAT   347      41.143  13.959   6.995  1.00  0.00           O  
ATOM   4616  H1  WAT   347      41.991  13.978   7.439  1.00  0.00           H  
ATOM   4617  H2  WAT   347      40.536  13.621   7.653  1.00  0.00           H  
ATOM   4618  O   WAT   348      50.947  26.055  20.836  1.00  0.00           O  
ATOM   4619  H1  WAT   348      51.797  26.354  20.513  1.00  0.00           H  
ATOM   4620  H2  WAT   348      51.156  25.320  21.413  1.00  0.00           H  
ATOM   4621  O   WAT   349      26.064  12.711  19.402  1.00  0.00           O  
ATOM   4622  H1  WAT   349      25.172  13.038  19.522  1.00  0.00           H  
ATOM   4623  H2  WAT   349      26.297  12.336  20.251  1.00  0.00           H  
ATOM   4624  O   WAT   350      25.186  47.708  13.246  1.00  0.00           O  
ATOM   4625  H1  WAT   350      25.620  47.200  12.560  1.00  0.00           H  
ATOM   4626  H2  WAT   350      24.841  47.050  13.849  1.00  0.00           H  
ATOM   4627  O   WAT   351      10.256  60.225  34.017  1.00  0.00           O  
ATOM   4628  H1  WAT   351       9.630  59.901  34.664  1.00  0.00           H  
ATOM   4629  H2  WAT   351      10.147  59.641  33.266  1.00  0.00           H  
ATOM   4630  O   WAT   352      56.693  14.694  49.472  1.00  0.00           O  
ATOM   4631  H1  WAT   352      57.632  14.815  49.614  1.00  0.00           H  
ATOM   4632  H2  WAT   352      56.326  14.616  50.352  1.00  0.00           H  
ATOM   4633  O   WAT   353       1.333   2.011  63.143  1.00  0.00           O  
ATOM   4634  H1  WAT   353       1.784   2.329  63.925  1.00  0.00           H  
ATOM   4635  H2  WAT   353       0.462   2.405  63.192  1.00  0.00           H  
ATOM   4636  O   WAT   354      68.524   3.336  10.578  1.00  0.00           O  
ATOM   4637  H1  WAT   354      68.589   3.277  11.531  1.00  0.00           H  
ATOM   4638  H2  WAT   354      69.206   3.959  10.329  1.00  0.00           H  
ATOM   4639  O   WAT   355       7.829  60.785  80.642  1.00  0.00           O  
ATOM   4640  H1  WAT   355       7.614  60.497  79.755  1.00  0.00           H  
ATOM   4641  H2  WAT   355       8.471  61.484  80.517  1.00  0.00           H  
ATOM   4642  O   WAT   356      71.245  43.007  62.189  1.00  0.00           O  
ATOM   4643  H1  WAT   356      71.015  43.806  62.663  1.00  0.00           H  
ATOM   4644  H2  WAT   356      70.423  42.522  62.124  1.00  0.00           H  
ATOM   4645  O   WAT   357      69.184  37.365  29.070  1.00  0.00           O  
ATOM   4646  H1  WAT   357      69.395  36.478  28.780  1.00  0.00           H  
ATOM   4647  H2  WAT   357      69.519  37.411  29.966  1.00  0.00           H  
ATOM   4648  O   WAT   358       2.959   2.222  19.733  1.00  0.00           O  
ATOM   4649  H1  WAT   358       2.714   3.024  20.194  1.00  0.00           H  
ATOM   4650  H2  WAT   358       2.964   2.470  18.808  1.00  0.00           H  
ATOM   4651  O   WAT   359      30.422  58.585  54.157  1.00  0.00           O  
ATOM   4652  H1  WAT   359      30.199  58.641  53.228  1.00  0.00           H  
ATOM   4653  H2  WAT   359      29.927  57.830  54.477  1.00  0.00           H  
ATOM   4654  O   WAT   360      22.455  59.302   7.441  1.00  0.00           O  
ATOM   4655  H1  WAT   360      22.323  59.758   8.272  1.00  0.00           H  
ATOM   4656  H2  WAT   360      22.902  58.491   7.681  1.00  0.00           H  
ATOM   4657  O   WAT   361      29.717  13.073  15.334  1.00  0.00           O  
ATOM   4658  H1  WAT   361      28.761  13.029  15.326  1.00  0.00           H  
ATOM   4659  H2  WAT   361      29.914  13.908  15.760  1.00  0.00           H  
ATOM   4660  O   WAT   362      37.336  15.170  48.773  1.00  0.00           O  
ATOM   4661  H1  WAT   362      37.474  14.308  48.382  1.00  0.00           H  
ATOM   4662  H2  WAT   362      38.217  15.480  48.986  1.00  0.00           H  
ATOM   4663  O   WAT   363      66.517  28.754  20.192  1.00  0.00           O  
ATOM   4664  H1  WAT   363      66.070  28.005  19.799  1.00  0.00           H  
ATOM   4665  H2  WAT   363      67.027  29.132  19.475  1.00  0.00           H  
ATOM   4666  O   WAT   364      29.396  23.504  75.209  1.00  0.00           O  
ATOM   4667  H1  WAT   364      29.214  23.156  74.336  1.00  0.00           H  
ATOM   4668  H2  WAT   364      28.864  24.298  75.265  1.00  0.00           H  
ATOM   4669  O   WAT   365      13.431   9.503  20.676  1.00  0.00           O  
ATOM   4670  H1  WAT   365      12.741   8.850  20.561  1.00  0.00           H  
ATOM   4671  H2  WAT   365      13.574   9.538  21.622  1.00  0.00           H  
ATOM   4672  O   WAT   366      41.136   3.242  31.063  1.00  0.00           O  
ATOM   4673  H1  WAT   366      40.536   2.828  30.442  1.00  0.00           H  
ATOM   4674  H2  WAT   366      41.509   3.979  30.581  1.00  0.00           H  
ATOM   4675  O   WAT   367      22.177  59.414  71.589  1.00  0.00           O  
ATOM   4676  H1  WAT   367      22.258  60.305  71.250  1.00  0.00           H  
ATOM   4677  H2  WAT   367      21.389  59.434  72.131  1.00  0.00           H  
ATOM   4678  O   WAT   368       6.300  38.709  48.482  1.00  0.00           O  
ATOM   4679  H1  WAT   368       7.004  38.218  48.905  1.00  0.00           H  
ATOM   4680  H2  WAT   368       5.823  38.054  47.973  1.00  0.00           H  
ATOM   4681  O   WAT   369       4.975  24.424  44.400  1.00  0.00           O  
ATOM   4682  H1  WAT   369       4.577  23.721  43.886  1.00  0.00           H  
ATOM   4683  H2  WAT   369       5.736  24.016  44.814  1.00  0.00           H  
ATOM   4684  O   WAT   370      23.174   9.277  53.832  1.00  0.00           O  
ATOM   4685  H1  WAT   370      22.835   9.576  52.988  1.00  0.00           H  
ATOM   4686  H2  WAT   370      22.813   8.397  53.937  1.00  0.00           H  
ATOM   4687  O   WAT   371      22.967   5.809  58.802  1.00  0.00           O  
ATOM   4688  H1  WAT   371      22.913   6.038  57.874  1.00  0.00           H  
ATOM   4689  H2  WAT   371      23.522   6.489  59.185  1.00  0.00           H  
ATOM   4690  O   WAT   372      52.349  21.706  21.033  1.00  0.00           O  
ATOM   4691  H1  WAT   372      51.870  21.582  20.214  1.00  0.00           H  
ATOM   4692  H2  WAT   372      51.849  22.372  21.505  1.00  0.00           H  
ATOM   4693  O   WAT   373      26.527  67.407  41.443  1.00  0.00           O  
ATOM   4694  H1  WAT   373      26.757  67.513  40.520  1.00  0.00           H  
ATOM   4695  H2  WAT   373      27.315  67.039  41.845  1.00  0.00           H  
ATOM   4696  O   WAT   374      42.133  28.527   1.331  1.00  0.00           O  
ATOM   4697  H1  WAT   374      42.701  29.284   1.481  1.00  0.00           H  
ATOM   4698  H2  WAT   374      42.736  27.789   1.249  1.00  0.00           H  
ATOM   4699  O   WAT   375      18.164  12.177  72.925  1.00  0.00           O  
ATOM   4700  H1  WAT   375      18.076  12.368  71.992  1.00  0.00           H  
ATOM   4701  H2  WAT   375      19.041  11.805  73.012  1.00  0.00           H  
ATOM   4702  O   WAT   376      65.797  57.121  19.326  1.00  0.00           O  
ATOM   4703  H1  WAT   376      65.522  57.456  18.472  1.00  0.00           H  
ATOM   4704  H2  WAT   376      66.750  57.051  19.260  1.00  0.00           H  
ATOM   4705  O   WAT   377      54.805  42.851  22.107  1.00  0.00           O  
ATOM   4706  H1  WAT   377      54.078  42.862  22.730  1.00  0.00           H  
ATOM   4707  H2  WAT   377      54.580  43.524  21.464  1.00  0.00           H  
ATOM   4708  O   WAT   378      41.564  21.435  65.444  1.00  0.00           O  
ATOM   4709  H1  WAT   378      40.820  21.159  64.909  1.00  0.00           H  
ATOM   4710  H2  WAT   378      41.322  22.307  65.758  1.00  0.00           H  
ATOM   4711  O   WAT   379       5.098  47.128  76.803  1.00  0.00           O  
ATOM   4712  H1  WAT   379       5.305  48.020  77.082  1.00  0.00           H  
ATOM   4713  H2  WAT   379       5.951  46.718  76.659  1.00  0.00           H  
ATOM   4714  O   WAT   380      19.576  71.953  74.125  1.00  0.00           O  
ATOM   4715  H1  WAT   380      19.969  71.255  74.649  1.00  0.00           H  
ATOM   4716  H2  WAT   380      19.386  72.647  74.755  1.00  0.00           H  
ATOM   4717  O   WAT   381       9.839  58.660  47.299  1.00  0.00           O  
ATOM   4718  H1  WAT   381       9.297  59.018  48.002  1.00  0.00           H  
ATOM   4719  H2  WAT   381       9.258  58.633  46.539  1.00  0.00           H  
ATOM   4720  O   WAT   382      19.994  54.129  62.512  1.00  0.00           O  
ATOM   4721  H1  WAT   382      19.567  53.283  62.640  1.00  0.00           H  
ATOM   4722  H2  WAT   382      19.455  54.748  63.005  1.00  0.00           H  
ATOM   4723  O   WAT   383      39.780  52.425   5.110  1.00  0.00           O  
ATOM   4724  H1  WAT   383      40.626  52.093   4.812  1.00  0.00           H  
ATOM   4725  H2  WAT   383      39.249  51.641   5.249  1.00  0.00           H  
ATOM   4726  O   WAT   384       1.624  13.199  59.357  1.00  0.00           O  
ATOM   4727  H1  WAT   384       2.480  13.365  58.962  1.00  0.00           H  
ATOM   4728  H2  WAT   384       1.286  12.439  58.883  1.00  0.00           H  
ATOM   4729  O   WAT   385      57.745  75.056  24.112  1.00  0.00           O  
ATOM   4730  H1  WAT   385      57.232  74.372  24.542  1.00  0.00           H  
ATOM   4731  H2  WAT   385      57.311  75.186  23.269  1.00  0.00           H  
ATOM   4732  O   WAT   386      62.291   3.333   2.161  1.00  0.00           O  
ATOM   4733  H1  WAT   386      63.233   3.224   2.295  1.00  0.00           H  
ATOM   4734  H2  WAT   386      61.899   3.071   2.995  1.00  0.00           H  
ATOM   4735  O   WAT   387       5.273  33.010  35.006  1.00  0.00           O  
ATOM   4736  H1  WAT   387       4.665  32.271  35.027  1.00  0.00           H  
ATOM   4737  H2  WAT   387       5.923  32.805  35.678  1.00  0.00           H  
ATOM   4738  O   WAT   388      18.018  62.514  52.809  1.00  0.00           O  
ATOM   4739  H1  WAT   388      18.265  63.359  53.182  1.00  0.00           H  
ATOM   4740  H2  WAT   388      18.113  62.632  51.864  1.00  0.00           H  
ATOM   4741  O   WAT   389       3.188  18.159  17.999  1.00  0.00           O  
ATOM   4742  H1  WAT   389       3.569  18.995  18.266  1.00  0.00           H  
ATOM   4743  H2  WAT   389       2.834  18.325  17.125  1.00  0.00           H  
ATOM   4744  O   WAT   390      12.816  27.174  60.163  1.00  0.00           O  
ATOM   4745  H1  WAT   390      13.481  26.487  60.194  1.00  0.00           H  
ATOM   4746  H2  WAT   390      12.101  26.840  60.704  1.00  0.00           H  
ATOM   4747  O   WAT   391      25.237  40.791  23.001  1.00  0.00           O  
ATOM   4748  H1  WAT   391      25.424  39.854  23.064  1.00  0.00           H  
ATOM   4749  H2  WAT   391      24.398  40.897  23.449  1.00  0.00           H  
ATOM   4750  O   WAT   392      20.219  63.073  29.593  1.00  0.00           O  
ATOM   4751  H1  WAT   392      20.419  62.168  29.355  1.00  0.00           H  
ATOM   4752  H2  WAT   392      19.744  63.420  28.838  1.00  0.00           H  
ATOM   4753  O   WAT   393      61.506  19.765  25.079  1.00  0.00           O  
ATOM   4754  H1  WAT   393      60.944  20.536  25.003  1.00  0.00           H  
ATOM   4755  H2  WAT   393      62.075  19.955  25.825  1.00  0.00           H  
ATOM   4756  O   WAT   394      34.837  56.360  67.493  1.00  0.00           O  
ATOM   4757  H1  WAT   394      34.489  56.929  68.180  1.00  0.00           H  
ATOM   4758  H2  WAT   394      35.696  56.091  67.818  1.00  0.00           H  
ATOM   4759  O   WAT   395      40.289  70.130  61.356  1.00  0.00           O  
ATOM   4760  H1  WAT   395      40.610  70.908  61.811  1.00  0.00           H  
ATOM   4761  H2  WAT   395      40.974  69.927  60.718  1.00  0.00           H  
ATOM   4762  O   WAT   396      18.641  26.171  58.627  1.00  0.00           O  
ATOM   4763  H1  WAT   396      18.904  27.091  58.615  1.00  0.00           H  
ATOM   4764  H2  WAT   396      18.339  25.997  57.736  1.00  0.00           H  
ATOM   4765  O   WAT   397      49.468  46.603  22.946  1.00  0.00           O  
ATOM   4766  H1  WAT   397      48.994  47.418  22.780  1.00  0.00           H  
ATOM   4767  H2  WAT   397      48.860  45.914  22.677  1.00  0.00           H  
ATOM   4768  O   WAT   398       1.714  74.766  69.568  1.00  0.00           O  
ATOM   4769  H1  WAT   398       1.902  73.843  69.399  1.00  0.00           H  
ATOM   4770  H2  WAT   398       0.762  74.803  69.662  1.00  0.00           H  
ATOM   4771  O   WAT   399      16.388  15.678  71.366  1.00  0.00           O  
ATOM   4772  H1  WAT   399      16.323  16.059  70.491  1.00  0.00           H  
ATOM   4773  H2  WAT   399      16.134  14.763  71.249  1.00  0.00           H  
ATOM   4774  O   WAT   400      59.929  37.358  77.420  1.00  0.00           O  
ATOM   4775  H1  WAT   400      60.178  38.200  77.038  1.00  0.00           H  
ATOM   4776  H2  WAT   400      60.212  37.416  78.332  1.00  0.00           H  
ATOM   4777  O   WAT   401       2.659  25.235  81.919  1.00  0.00           O  
ATOM   4778  H1  WAT   401       2.946  25.661  81.112  1.00  0.00           H  
ATOM   4779  H2  WAT   401       3.416  24.721  82.200  1.00  0.00           H  
ATOM   4780  O   WAT   402      32.454  67.134  52.568  1.00  0.00           O  
ATOM   4781  H1  WAT   402      32.818  66.557  51.896  1.00  0.00           H  
ATOM   4782  H2  WAT   402      32.345  66.571  53.334  1.00  0.00           H  
ATOM   4783  O   WAT   403      54.544  39.431  46.975  1.00  0.00           O  
ATOM   4784  H1  WAT   403      54.437  40.221  47.504  1.00  0.00           H  
ATOM   4785  H2  WAT   403      55.310  39.610  46.429  1.00  0.00           H  
ATOM   4786  O   WAT   404      13.301   6.454  45.836  1.00  0.00           O  
ATOM   4787  H1  WAT   404      13.885   5.755  45.543  1.00  0.00           H  
ATOM   4788  H2  WAT   404      13.372   6.442  46.790  1.00  0.00           H  
ATOM   4789  O   WAT   405      39.579  39.540  13.482  1.00  0.00           O  
ATOM   4790  H1  WAT   405      38.686  39.833  13.301  1.00  0.00           H  
ATOM   4791  H2  WAT   405      39.802  38.978  12.740  1.00  0.00           H  
ATOM   4792  O   WAT   406      63.405  31.636  65.362  1.00  0.00           O  
ATOM   4793  H1  WAT   406      62.975  32.209  64.728  1.00  0.00           H  
ATOM   4794  H2  WAT   406      63.090  30.759  65.144  1.00  0.00           H  
ATOM   4795  O   WAT   407      49.520  19.528   5.493  1.00  0.00           O  
ATOM   4796  H1  WAT   407      50.469  19.657   5.491  1.00  0.00           H  
ATOM   4797  H2  WAT   407      49.378  18.806   6.105  1.00  0.00           H  
ATOM   4798  O   WAT   408      67.005  66.869  60.535  1.00  0.00           O  
ATOM   4799  H1  WAT   408      66.737  66.846  59.616  1.00  0.00           H  
ATOM   4800  H2  WAT   408      67.876  66.474  60.540  1.00  0.00           H  
ATOM   4801  O   WAT   409      42.281  16.809  75.564  1.00  0.00           O  
ATOM   4802  H1  WAT   409      42.466  16.979  76.488  1.00  0.00           H  
ATOM   4803  H2  WAT   409      42.762  17.490  75.094  1.00  0.00           H  
ATOM   4804  O   WAT   410      53.385  69.344  39.894  1.00  0.00           O  
ATOM   4805  H1  WAT   410      53.002  68.642  39.368  1.00  0.00           H  
ATOM   4806  H2  WAT   410      54.289  69.067  40.042  1.00  0.00           H  
ATOM   4807  O   WAT   411      31.344  25.595  81.670  1.00  0.00           O  
ATOM   4808  H1  WAT   411      31.642  26.329  81.132  1.00  0.00           H  
ATOM   4809  H2  WAT   411      31.965  24.892  81.480  1.00  0.00           H  
ATOM   4810  O   WAT   412      50.776  61.852  73.529  1.00  0.00           O  
ATOM   4811  H1  WAT   412      50.997  60.920  73.549  1.00  0.00           H  
ATOM   4812  H2  WAT   412      51.467  62.250  72.999  1.00  0.00           H  
ATOM   4813  O   WAT   413      65.058  56.565  51.782  1.00  0.00           O  
ATOM   4814  H1  WAT   413      65.653  57.302  51.918  1.00  0.00           H  
ATOM   4815  H2  WAT   413      65.186  56.009  52.550  1.00  0.00           H  
ATOM   4816  O   WAT   414      19.328  73.423  21.119  1.00  0.00           O  
ATOM   4817  H1  WAT   414      18.861  73.785  20.366  1.00  0.00           H  
ATOM   4818  H2  WAT   414      20.011  74.066  21.309  1.00  0.00           H  
ATOM   4819  O   WAT   415      11.072  53.127  50.905  1.00  0.00           O  
ATOM   4820  H1  WAT   415      10.878  52.212  50.704  1.00  0.00           H  
ATOM   4821  H2  WAT   415      11.440  53.478  50.094  1.00  0.00           H  
ATOM   4822  O   WAT   416      49.655  39.809  81.982  1.00  0.00           O  
ATOM   4823  H1  WAT   416      50.340  39.401  81.453  1.00  0.00           H  
ATOM   4824  H2  WAT   416      50.128  40.241  82.694  1.00  0.00           H  
ATOM   4825  O   WAT   417      38.827  48.318  70.628  1.00  0.00           O  
ATOM   4826  H1  WAT   417      38.835  48.892  71.394  1.00  0.00           H  
ATOM   4827  H2  WAT   417      39.690  48.439  70.230  1.00  0.00           H  
ATOM   4828  O   WAT   418      15.567  66.061  53.823  1.00  0.00           O  
ATOM   4829  H1  WAT   418      14.657  65.764  53.808  1.00  0.00           H  
ATOM   4830  H2  WAT   418      15.669  66.563  53.014  1.00  0.00           H  
ATOM   4831  O   WAT   419      59.369  24.075  47.701  1.00  0.00           O  
ATOM   4832  H1  WAT   419      60.250  24.103  48.073  1.00  0.00           H  
ATOM   4833  H2  WAT   419      59.309  24.867  47.167  1.00  0.00           H  
ATOM   4834  O   WAT   420      47.220  49.131  63.326  1.00  0.00           O  
ATOM   4835  H1  WAT   420      46.410  49.581  63.085  1.00  0.00           H  
ATOM   4836  H2  WAT   420      47.329  48.458  62.654  1.00  0.00           H  
ATOM   4837  O   WAT   421      25.380  10.419  63.374  1.00  0.00           O  
ATOM   4838  H1  WAT   421      25.574  10.325  62.441  1.00  0.00           H  
ATOM   4839  H2  WAT   421      24.835   9.660  63.583  1.00  0.00           H  
ATOM   4840  O   WAT   422      36.212  48.964  73.671  1.00  0.00           O  
ATOM   4841  H1  WAT   422      37.003  49.408  73.365  1.00  0.00           H  
ATOM   4842  H2  WAT   422      35.840  48.568  72.883  1.00  0.00           H  
ATOM   4843  O   WAT   423      14.234  53.211  26.377  1.00  0.00           O  
ATOM   4844  H1  WAT   423      13.653  52.661  26.902  1.00  0.00           H  
ATOM   4845  H2  WAT   423      13.980  54.107  26.599  1.00  0.00           H  
ATOM   4846  O   WAT   424      43.795  38.636  80.723  1.00  0.00           O  
ATOM   4847  H1  WAT   424      43.204  39.389  80.727  1.00  0.00           H  
ATOM   4848  H2  WAT   424      43.543  38.138  79.945  1.00  0.00           H  
ATOM   4849  O   WAT   425      62.014  29.155  64.674  1.00  0.00           O  
ATOM   4850  H1  WAT   425      61.917  28.291  64.274  1.00  0.00           H  
ATOM   4851  H2  WAT   425      61.193  29.296  65.144  1.00  0.00           H  
ATOM   4852  O   WAT   426      57.993  20.410  25.812  1.00  0.00           O  
ATOM   4853  H1  WAT   426      57.817  20.043  24.946  1.00  0.00           H  
ATOM   4854  H2  WAT   426      58.838  20.849  25.720  1.00  0.00           H  
ATOM   4855  O   WAT   427      28.975  22.360  16.987  1.00  0.00           O  
ATOM   4856  H1  WAT   427      29.288  21.586  17.455  1.00  0.00           H  
ATOM   4857  H2  WAT   427      29.206  22.196  16.072  1.00  0.00           H  
ATOM   4858  O   WAT   428      26.026   4.074  53.428  1.00  0.00           O  
ATOM   4859  H1  WAT   428      25.411   4.595  53.944  1.00  0.00           H  
ATOM   4860  H2  WAT   428      26.625   3.700  54.074  1.00  0.00           H  
ATOM   4861  O   WAT   429      60.574  49.877  29.400  1.00  0.00           O  
ATOM   4862  H1  WAT   429      61.161  49.629  28.686  1.00  0.00           H  
ATOM   4863  H2  WAT   429      59.726  50.013  28.977  1.00  0.00           H  
ATOM   4864  O   WAT   430      70.573  29.147  36.431  1.00  0.00           O  
ATOM   4865  H1  WAT   430      71.042  29.879  36.833  1.00  0.00           H  
ATOM   4866  H2  WAT   430      71.264  28.573  36.101  1.00  0.00           H  
ATOM   4867  O   WAT   431       5.404  67.842  44.016  1.00  0.00           O  
ATOM   4868  H1  WAT   431       5.667  67.943  44.931  1.00  0.00           H  
ATOM   4869  H2  WAT   431       5.993  67.170  43.671  1.00  0.00           H  
ATOM   4870  O   WAT   432      24.692   5.673   3.809  1.00  0.00           O  
ATOM   4871  H1  WAT   432      24.422   5.701   2.891  1.00  0.00           H  
ATOM   4872  H2  WAT   432      25.458   5.100   3.816  1.00  0.00           H  
ATOM   4873  O   WAT   433       0.982  70.694  75.327  1.00  0.00           O  
ATOM   4874  H1  WAT   433       0.973  71.080  76.202  1.00  0.00           H  
ATOM   4875  H2  WAT   433       1.527  71.288  74.809  1.00  0.00           H  
ATOM   4876  O   WAT   434      37.997  49.413  14.145  1.00  0.00           O  
ATOM   4877  H1  WAT   434      38.562  49.242  13.392  1.00  0.00           H  
ATOM   4878  H2  WAT   434      38.487  49.073  14.894  1.00  0.00           H  
ATOM   4879  O   WAT   435      19.195  20.015  49.939  1.00  0.00           O  
ATOM   4880  H1  WAT   435      18.664  19.537  50.577  1.00  0.00           H  
ATOM   4881  H2  WAT   435      19.050  20.937  50.150  1.00  0.00           H  
ATOM   4882  O   WAT   436      28.836  66.450  80.627  1.00  0.00           O  
ATOM   4883  H1  WAT   436      28.547  65.872  81.333  1.00  0.00           H  
ATOM   4884  H2  WAT   436      29.531  65.961  80.187  1.00  0.00           H  
ATOM   4885  O   WAT   437      62.089  38.148  59.774  1.00  0.00           O  
ATOM   4886  H1  WAT   437      62.510  38.914  59.383  1.00  0.00           H  
ATOM   4887  H2  WAT   437      61.183  38.190  59.467  1.00  0.00           H  
ATOM   4888  O   WAT   438      54.909  33.122  65.465  1.00  0.00           O  
ATOM   4889  H1  WAT   438      55.248  33.332  66.335  1.00  0.00           H  
ATOM   4890  H2  WAT   438      55.618  33.359  64.868  1.00  0.00           H  
ATOM   4891  O   WAT   439      47.608  47.636   9.850  1.00  0.00           O  
ATOM   4892  H1  WAT   439      47.262  47.295   9.025  1.00  0.00           H  
ATOM   4893  H2  WAT   439      46.852  48.034  10.280  1.00  0.00           H  
ATOM   4894  O   WAT   440      38.541  49.905  19.280  1.00  0.00           O  
ATOM   4895  H1  WAT   440      38.161  50.732  18.985  1.00  0.00           H  
ATOM   4896  H2  WAT   440      37.854  49.256  19.124  1.00  0.00           H  
ATOM   4897  O   WAT   441       3.161  64.478  17.736  1.00  0.00           O  
ATOM   4898  H1  WAT   441       2.213  64.536  17.860  1.00  0.00           H  
ATOM   4899  H2  WAT   441       3.407  65.330  17.375  1.00  0.00           H  
ATOM   4900  O   WAT   442       7.127  39.295  41.714  1.00  0.00           O  
ATOM   4901  H1  WAT   442       6.805  38.467  42.071  1.00  0.00           H  
ATOM   4902  H2  WAT   442       6.954  39.936  42.404  1.00  0.00           H  
ATOM   4903  O   WAT   443       5.284  51.579  51.809  1.00  0.00           O  
ATOM   4904  H1  WAT   443       6.092  51.425  52.299  1.00  0.00           H  
ATOM   4905  H2  WAT   443       4.657  50.960  52.181  1.00  0.00           H  
ATOM   4906  O   WAT   444      57.352  39.837  42.589  1.00  0.00           O  
ATOM   4907  H1  WAT   444      57.296  40.233  41.719  1.00  0.00           H  
ATOM   4908  H2  WAT   444      57.268  38.897  42.430  1.00  0.00           H  
ATOM   4909  O   WAT   445      69.095  70.154  47.863  1.00  0.00           O  
ATOM   4910  H1  WAT   445      69.495  70.202  46.994  1.00  0.00           H  
ATOM   4911  H2  WAT   445      68.665  69.299  47.881  1.00  0.00           H  
ATOM   4912  O   WAT   446      15.487  66.142  57.055  1.00  0.00           O  
ATOM   4913  H1  WAT   446      14.533  66.215  57.020  1.00  0.00           H  
ATOM   4914  H2  WAT   446      15.734  65.821  56.188  1.00  0.00           H  
ATOM   4915  O   WAT   447      60.356   8.091  81.488  1.00  0.00           O  
ATOM   4916  H1  WAT   447      60.499   7.656  82.329  1.00  0.00           H  
ATOM   4917  H2  WAT   447      60.472   9.022  81.677  1.00  0.00           H  
ATOM   4918  O   WAT   448      27.553  69.420  56.865  1.00  0.00           O  
ATOM   4919  H1  WAT   448      26.868  69.322  57.526  1.00  0.00           H  
ATOM   4920  H2  WAT   448      27.765  70.354  56.877  1.00  0.00           H  
ATOM   4921  O   WAT   449       8.036  34.986   0.525  1.00  0.00           O  
ATOM   4922  H1  WAT   449       8.209  35.496   1.317  1.00  0.00           H  
ATOM   4923  H2  WAT   449       8.818  34.444   0.414  1.00  0.00           H  
ATOM   4924  O   WAT   450       5.862  46.083  19.493  1.00  0.00           O  
ATOM   4925  H1  WAT   450       6.569  46.727  19.480  1.00  0.00           H  
ATOM   4926  H2  WAT   450       5.526  46.077  18.596  1.00  0.00           H  
ATOM   4927  O   WAT   451      35.029  32.447  80.251  1.00  0.00           O  
ATOM   4928  H1  WAT   451      35.904  32.261  79.909  1.00  0.00           H  
ATOM   4929  H2  WAT   451      35.185  32.798  81.128  1.00  0.00           H  
ATOM   4930  O   WAT   452      50.219  70.952  42.969  1.00  0.00           O  
ATOM   4931  H1  WAT   452      50.724  70.166  42.760  1.00  0.00           H  
ATOM   4932  H2  WAT   452      50.394  71.549  42.242  1.00  0.00           H  
ATOM   4933  O   WAT   453      62.281  65.961  65.334  1.00  0.00           O  
ATOM   4934  H1  WAT   453      62.433  65.165  64.825  1.00  0.00           H  
ATOM   4935  H2  WAT   453      61.479  65.782  65.825  1.00  0.00           H  
ATOM   4936  O   WAT   454      46.574  55.313  13.184  1.00  0.00           O
[truncated: 3,141,188 more chars]
