# Supplementary material for: Exploration of the selective binding mechanism of protein kinase Aurora A selectivity via a comprehensive molecular modeling study
Source: PeerJ. 2019 Oct 22;7:e7832. doi: 10.7717/peerj.7832 (PMC6814069; doi:10.7717/peerj.7832)
Supplement: Data S1 — The raw data are corresponding to figure order. pse and pdb format files can be opened in PyMol 1.8. cdx files can be opened in Chemdraw 16.0. csv files can be opened in Excel. [file peerj-07-7832-s004.zip › Raw-data/Figure 2/Figure 2.csv]

Frame	Danusertib-Aurora	AT9283-Aurora	gleevec-Aurora	apo-Aurora
1	0	0	0	0
2	0.575769231	0.701153846	0.99866	0.6932
3	0.606307692	0.669461538	1.03701	1.0179
4	0.694923077	0.581538462	1.04897	0.9034
5	0.647846154	0.672846154	1.10188	1.1902
6	0.744846154	0.684615385	1.20588	0.8552
7	0.702846154	0.692769231	1.33471	0.8014
8	0.708692308	0.790307692	1.13932	0.7671
9	0.694230769	0.882230769	1.29532	0.9273
10	0.695307692	0.837153846	1.04624	0.9077
11	0.770076923	0.833538462	1.10981	0.7398
12	0.728384615	0.897923077	1.32015	0.7292
13	0.875538462	0.868153846	1.38918	0.9423
14	0.899153846	0.773461538	1.31443	1.1096
15	0.746153846	0.845769231	1.39308	1.0144
16	0.781	0.876076923	1.24111	0.8065
17	0.774	0.986	1.38008	0.9342
18	0.779923077	0.886461538	1.18729	1.0486
19	0.823923077	0.868076923	1.19938	1.1619
20	0.825538462	0.777076923	1.49565	0.9321
21	0.813076923	0.886	1.38281	1.1102
22	0.902692308	0.857769231	1.43663	1.1132
23	0.818769231	0.961769231	1.49526	1.2374
24	0.792692308	0.955307692	1.47342	1.1938
25	0.816846154	0.907538462	1.47719	1.1967
26	0.801923077	0.887769231	1.35486	1.3775
27	0.915692308	0.863692308	1.15869	1.3592
28	0.949230769	0.904230769	1.39035	1.4748
29	0.979769231	0.904692308	1.47979	1.3155
30	0.888076923	0.888230769	1.32132	1.5447
31	0.966846154	0.889230769	1.23279	1.5076
32	0.902769231	0.860538462	1.20172	1.3313
33	0.838307692	0.851615385	1.34316	1.3919
34	0.888846154	1.020230769	1.4313	1.5136
35	0.857153846	0.868	1.53166	1.7573
36	0.946538462	0.898846154	1.37696	1.6625
37	0.917461538	0.836538462	1.51242	1.7004
38	0.928615385	1.019230769	1.4365	1.7007
39	0.946461538	0.991	1.52893	1.6391
40	0.917769231	0.959769231	1.56949	1.6511
41	0.884076923	0.888230769	1.48902	1.7043
42	0.879384615	0.931538462	1.57716	1.7771
43	0.916615385	0.871461538	1.65789	1.8698
44	0.937230769	0.855846154	1.43767	1.9462
45	0.983	0.906846154	1.50527	1.7494
46	0.909076923	0.881384615	1.54713	1.6741
47	0.916	0.989	1.70898	1.6967
48	1.061846154	1.039846154	1.86615	1.6431
49	1.158769231	1.009846154	1.97808	1.7941
50	0.965153846	0.941615385	1.89748	1.6972
51	0.981461538	0.886076923	1.72133	1.8161
52	0.920692308	0.923230769	1.63072	1.798
53	1.089538462	1.002538462	1.79712	2.0041
54	1.058923077	0.916	1.41557	1.8472
55	1.030230769	1.006230769	1.70287	1.8252
56	1.128538462	0.871538462	1.76813	1.9241
57	1.012692308	0.810230769	1.86706	1.8437
58	0.939923077	0.921538462	1.52945	2.031
59	0.990846154	0.844846154	1.8512	2.0021
60	1.031	0.914153846	1.75019	1.8366
61	1.088307692	0.839384615	1.59263	1.8186
62	1.052153846	0.917461538	1.66452	1.6468
63	1.112307692	0.831846154	1.76566	1.948
64	1.121153846	0.918615385	1.66894	2.0561
65	1.245307692	0.840384615	1.64359	1.9678
66	1.207384615	0.864384615	1.77021	2.0316
67	1.178846154	0.903923077	1.9643	1.8828
68	1.302615385	0.900230769	1.92179	1.8973
69	1.242923077	0.881769231	1.83417	1.7706
70	1.005923077	0.906153846	1.76722	1.6747
71	1.110846154	0.962153846	1.73914	1.6853
72	1.007076923	0.937153846	1.86511	1.8201
73	1.035769231	0.922615385	1.76904	1.9314
74	0.860461538	0.957384615	1.92894	1.6697
75	0.862615385	0.927538462	1.83456	1.6901
76	0.951307692	0.896076923	1.52048	1.8211
77	0.955769231	0.845153846	1.64463	1.8783
78	0.938076923	0.860153846	1.69676	1.8517
79	1.033384615	0.944076923	1.66608	1.9318
80	0.986307692	0.952307692	1.75318	1.8565
81	1.069307692	0.903384615	1.79166	1.8031
82	0.949153846	0.864153846	1.77138	1.8209
83	0.991230769	0.884615385	1.74122	1.6899
84	1.024384615	0.897923077	1.77463	1.6918
85	1.017461538	0.787769231	1.79153	1.8832
86	1.152692308	0.845846154	1.78178	1.7726
87	1.129692308	0.869461538	1.69754	1.7223
88	1.065	0.988307692	1.82221	1.897
89	1.000692308	1.049461538	1.80024	1.9825
90	1.062923077	1.011692308	1.78659	1.9512
91	1.030923077	1.168538462	1.76319	1.9882
92	0.994923077	1.119307692	1.62864	2.0299
93	0.971230769	0.981769231	1.78776	2.0561
94	1.037307692	0.982461538	1.87499	2.1832
95	1.025307692	0.997153846	1.78633	2.1181
96	0.944461538	1.038538462	1.77528	2.0309
97	1.020153846	0.942307692	1.95273	1.9662
98	0.993307692	0.897615385	1.97288	1.8916
99	0.935	1.031384615	1.84938	1.8242
100	0.998461538	1.054615385	1.73238	1.8699
101	0.905846154	1.091153846	1.77112	1.75
102	1.098	1.012769231	1.83937	1.8215
103	1.054692308	0.957538462	1.76124	1.7075
104	1.112538462	0.983615385	1.82715	1.7915
105	1.021307692	1.005230769	1.99329	1.8777
106	1.052769231	0.952692308	2.02046	1.8447
107	1.031923077	0.872230769	2.00109	1.6886
108	1.103153846	0.927769231	1.96274	2.0395
109	0.948461538	0.911538462	2.22976	1.912
110	1.01	0.950846154	1.89969	1.7068
111	1.064307692	0.881307692	2.00876	1.8703
112	1.056461538	0.873615385	2.07428	1.7838
113	1.052076923	0.926	2.00343	1.9327
114	1.026	0.862	2.00954	1.849
115	1.039307692	0.790076923	1.98497	1.8095
116	1.018538462	0.900846154	2.05088	1.7392
117	1.046	0.809692308	2.158	1.8213
118	0.977153846	0.899769231	2.10002	1.618
119	1.004153846	0.879076923	1.8512	1.6901
120	1.062923077	0.871769231	1.99563	1.7944
121	1.135769231	0.933538462	1.96963	1.7806
122	1.185461538	0.877384615	2.15878	1.7688
123	1.098384615	0.925153846	1.94961	1.6163
124	1.165615385	0.856461538	2.03749	1.6936
125	1.181692308	0.980538462	2.10184	1.7888
126	1.293384615	0.957153846	2.07428	1.7033
127	1.269230769	0.944461538	2.07636	1.8595
128	1.192076923	0.829769231	2.31946	1.8634
129	1.236615385	0.946230769	2.24575	1.8073
130	1.203384615	0.918307692	2.13876	1.9644
131	1.178846154	0.952615385	2.15072	2.1429
132	1.201307692	0.927769231	2.23457	2.2469
133	1.245	0.982076923	2.21013	2.1305
134	1.248692308	1.034307692	2.25303	2.1167
135	1.120615385	0.978307692	2.02007	2.1648
136	1.157230769	1.027153846	2.04711	2.1944
137	1.176230769	1.123230769	2.09989	2.0562
138	1.068692308	1.041384615	2.13746	2.0438
139	0.966538462	0.987461538	2.08182	2.0641
140	1.001307692	1.003230769	1.92712	2.1999
141	1.098846154	0.962307692	1.96443	2.2899
142	1.043923077	1.019307692	2.01669	2.1311
143	1.077384615	0.974307692	2.1892	2.26
144	0.964230769	0.983	2.14058	2.3821
145	0.991153846	0.946846154	2.0761	2.1578
146	1.023923077	0.936230769	2.31361	2.2828
147	0.992846154	0.938846154	2.1944	2.0668
148	0.952	0.896692308	2.36405	2.2651
149	0.942	1.003153846	2.19141	2.3055
150	1.037230769	0.951538462	2.4687	2.2314
151	1.035615385	0.954769231	2.39915	2.2634
152	1.069461538	0.990923077	2.18322	2.0377
153	1.105769231	1.079538462	2.26759	2.0146
154	1.132384615	0.986615385	2.11913	2.065
155	1.076769231	0.996615385	2.22859	2.1006
156	0.974384615	0.963153846	2.39694	2.1917
157	1.065076923	0.917538462	2.3322	2.2733
158	1.167615385	0.998384615	2.45765	2.2037
159	1.112076923	1.006846154	2.49418	2.2414
160	1.095	0.866307692	2.27851	2.1359
161	1.026461538	0.871	2.40604	2.0331
162	1.000307692	0.878153846	2.38004	2.0411
163	1.035461538	0.899153846	2.30373	1.9886
164	0.989615385	0.910076923	2.31153	1.8957
165	1.017769231	0.874769231	2.49119	2.0038
166	0.966230769	0.907307692	2.5584	1.9632
167	0.976384615	0.888538462	2.37172	2.0001
168	0.999692308	0.970461538	2.53851	1.8966
169	0.956230769	0.964769231	2.5805	2.1012
170	1.167769231	0.936615385	2.28332	2.2224
171	1.023384615	0.967846154	2.28111	2.2442
172	1.181769231	0.881384615	2.38017	2.1629
173	1.074076923	0.882	2.35807	1.9746
174	1.078923077	0.906692308	2.66383	2.1552
175	1.003769231	0.900230769	2.64589	2.0773
176	0.988846154	0.888384615	2.50107	2.2072
177	0.984615385	0.846615385	2.48612	2.1303
178	0.951076923	0.943153846	2.57933	2.2506
179	0.931846154	0.927307692	2.63887	2.3246
180	0.954230769	0.987076923	2.46025	2.1792
181	0.988230769	0.963769231	2.35053	2.1245
182	1.010076923	0.989461538	2.44036	2.0592
183	1.097846154	1.023846154	2.39304	2.0206
184	1.043923077	1.076538462	2.29229	2.024
185	1.013076923	1.067846154	2.1918	2.0444
186	1.018230769	1.074	2.21793	2.0541
187	0.944923077	1.057692308	2.353	2.1457
188	0.988076923	1.183076923	2.52876	2.1037
189	1.061923077	1.080153846	2.36678	2.0244
190	1.142153846	1.042	2.36236	2.167
191	1.037769231	1.101538462	2.30659	2.3867
192	1.244076923	1.007076923	2.29658	2.3164
193	1.331307692	1.008538462	2.24198	2.1875
194	1.284076923	0.974615385	2.26863	2.1514
195	1.243461538	1.039	2.33077	1.9631
196	1.297461538	1.023153846	2.17503	2.085
197	1.199538462	1.092692308	2.17295	1.9892
198	1.252615385	0.968846154	2.26382	2.0456
199	1.292769231	1.097384615	2.20168	2.0639
200	1.263153846	1.139230769	2.18036	2.082
201	1.242846154	1.097769231	2.33441	2.1052
202	1.348538462	1.170615385	2.44504	2.1819
203	1.240615385	1.213615385	2.36132	2.1657
204	1.340615385	1.084230769	2.53825	2.0427
205	1.294615385	1.191692308	2.60559	2.1197
206	1.286538462	1.234153846	2.69945	2.1941
207	1.293692308	1.273307692	2.42515	2.1102
208	1.365461538	1.295153846	2.42268	2.0046
209	1.310076923	1.286230769	2.66058	2.1319
210	1.299307692	1.330384615	2.64888	1.91
211	1.233230769	1.231	2.66656	1.8522
212	1.220846154	1.231307692	2.79474	1.9832
213	1.247384615	1.178230769	2.76783	2.0559
214	1.201923077	1.181923077	2.35963	2.0781
215	1.278846154	1.193769231	2.46857	1.9022
216	1.326461538	1.114384615	2.76952	1.8388
217	1.368153846	1.065230769	2.84193	1.9192
218	1.291153846	1.092692308	2.38251	2.0238
219	1.257769231	1.124	2.59012	2.0961
220	1.291538462	1.078615385	2.68775	2.1089
221	1.334153846	1.116615385	2.58414	2.0373
222	1.255846154	1.092384615	2.29242	2.0506
223	1.138	1.142307692	2.52239	2.2667
224	1.149615385	1.074692308	2.58778	2.1165
225	1.081384615	1.165769231	2.56568	2.2525
226	1.237846154	1.270538462	2.23938	2.1509
227	1.268307692	1.127923077	2.20532	2.2627
228	1.171230769	1.327230769	2.34624	2.1851
229	1.255615385	1.387769231	2.25576	2.1966
230	1.343307692	1.455769231	2.16177	2.1325
231	1.324615385	1.394461538	2.49743	2.2069
232	1.244692308	1.442692308	2.77563	2.1585
233	1.190230769	1.393769231	2.49392	2.1521
234	1.234230769	1.431153846	2.39486	2.14
235	1.288076923	1.352230769	2.22651	2.1886
236	1.317461538	1.309923077	2.2113	2.3413
237	1.348769231	1.206615385	2.31439	2.3433
238	1.421384615	1.225615385	2.37185	2.1954
239	1.383923077	1.200307692	2.25537	2.1692
240	1.449076923	1.280615385	2.36301	2.2414
241	1.262153846	1.306538462	2.26928	2.226
242	1.352307692	1.286692308	2.48833	2.1125
243	1.403384615	1.360923077	2.29853	2.0858
244	1.297307692	1.275384615	2.37692	2.2588
245	1.325846154	1.218153846	2.31751	2.3843
246	1.305076923	1.182076923	2.03476	2.2986
247	1.217461538	1.053076923	2.05361	2.2934
248	1.227076923	1.134076923	2.32713	2.2422
249	1.230769231	1.101384615	2.0696	2.1698
250	1.293615385	1.042153846	2.21247	2.1602
251	1.098923077	1.060615385	2.26642	2.3794
252	1.094615385	1.134923077	2.13057	2.3378
253	1.045	1.153692308	2.20129	2.342
254	1.064230769	1.147538462	2.20519	2.0856
255	1.117076923	1.124	2.19869	2.1108
256	1.126153846	1.134692308	2.20194	2.2351
257	1.076461538	1.078461538	2.14045	2.324
258	1.038461538	1.049461538	2.14903	2.214
259	1.043307692	1.086384615	2.38056	2.1078
260	1.075692308	1.119461538	2.3205	2.0788
261	1.107076923	1.128384615	2.30789	2.1981
262	1.113538462	1.119153846	2.53565	2.2925
263	1.087	1.195230769	2.33051	2.3476
264	1.137153846	1.162846154	2.52265	2.2448
265	1.065769231	1.112615385	2.49951	2.2282
266	1.092153846	1.087384615	2.3634	2.3053
267	1.113153846	1.026153846	2.47351	2.3843
268	1.132384615	1.006153846	2.32739	2.3028
269	1.171615385	1.008153846	2.16047	2.093
270	1.145	1.094615385	2.23626	2.1829
271	1.195384615	1.097846154	2.24757	2.1164
272	1.289076923	1.007230769	2.27773	2.2285
273	1.357076923	1.032692308	2.2035	1.9922
274	1.411769231	1.076615385	2.42463	1.967
275	1.366615385	0.920846154	2.42762	1.9836
276	1.269384615	1.121538462	2.33155	2.0526
277	1.550307692	1.034307692	2.2971	2.2455
278	1.443384615	1.082846154	2.49002	2.1054
279	1.267	0.942769231	2.288	1.9814
280	1.317692308	1.044692308	2.28995	2.1399
281	1.327615385	1.021	2.32167	2.032
282	1.270692308	1.021692308	2.14461	2.0449
283	1.229307692	1.052384615	2.25602	2.1261
284	1.318538462	0.985923077	2.07298	2.1247
285	1.231692308	0.962769231	2.24133	2.1694
286	1.132615385	1.027769231	2.22118	2.2011
287	1.062153846	1.011384615	2.09287	2.2153
288	1.101769231	1.023153846	2.19466	2.2862
289	1.045538462	0.997	2.3114	2.2768
290	1.176076923	1.050461538	2.27617	2.1052
291	1.059384615	1.026769231	2.52135	2.032
292	1.145307692	1.060307692	2.46272	1.985
293	1.057076923	0.997307692	2.52395	1.9745
294	1.103230769	1.112615385	2.58765	1.803
295	0.901461538	1.192615385	2.69009	1.788
296	0.967230769	1.238769231	2.58843	1.6364
297	0.896384615	1.068923077	2.42749	1.8283
298	0.892538462	1.021076923	2.37081	1.8583
299	0.973692308	1.042461538	2.38329	2.0078
300	0.968615385	1.127461538	2.22261	2.076
301	0.906615385	1.151307692	2.19349	1.9392
302	0.900230769	1.117846154	2.31816	2.1414
303	0.932153846	1.068153846	2.1151	2.2801
304	0.911076923	1.038538462	2.10366	2.2994
305	0.972461538	1.038461538	2.34208	2.1957
306	0.900692308	1.013846154	2.38862	2.0955
307	0.945	0.982538462	2.43438	2.0942
308	0.842692308	1.071153846	2.30529	1.963
309	0.956769231	1.142692308	2.34091	1.8792
310	1.011230769	1.076615385	2.28982	1.8656
311	1.082230769	1.123923077	2.21455	1.8402
312	1.012923077	1.019	1.99056	1.8873
313	1.202230769	1.128769231	1.98237	1.7617
314	1.230846154	1.268538462	1.95468	1.9513
315	1.18	1.119538462	1.97821	1.9916
316	1.134230769	1.178076923	2.10678	1.9037
317	1.041153846	1.084538462	2.23041	1.8709
318	1.040461538	0.965692308	2.01903	2.2189
319	1.178538462	1.069923077	2.05439	2.0753
320	1.127615385	1.085384615	2.07857	2.0191
321	1.156769231	1.078615385	2.00564	1.8446
322	1.21	1.021615385	1.9916	1.9795
323	1.109153846	0.995769231	2.17841	1.826
324	1.168923077	0.994384615	2.01136	1.7282
325	1.196692308	1.107846154	2.12134	1.6906
326	1.073384615	1.066923077	1.9747	2.023
327	1.064384615	0.973846154	2.10093	1.8657
328	1.054538462	1.034615385	2.25069	1.8703
329	1.001461538	1.018153846	2.26369	1.7804
330	0.954769231	0.982923077	2.35612	1.8027
331	1.020538462	1.000846154	2.275	1.9201
332	0.985538462	1.027538462	2.13512	1.7424
333	0.903615385	1.061769231	2.14578	1.8807
334	1.017846154	1.074230769	2.30724	1.7535
335	1.006846154	1.208230769	2.11588	1.671
336	0.956153846	1.130923077	2.19687	1.6402
337	1.011461538	1.229923077	2.25758	1.6412
338	0.975230769	1.126307692	2.06258	1.6565
339	0.993153846	1.020384615	2.33688	1.74
340	1.032769231	0.972769231	2.22365	1.7638
341	0.959	1.001153846	2.18972	1.5746
342	1.106307692	1.094153846	2.27578	1.7322
343	1.014076923	1.103538462	2.34819	1.7243
344	1.193769231	1.125	2.132	1.6936
345	1.209153846	1.240307692	2.42658	1.7481
346	1.208153846	1.086230769	2.46454	1.7058
347	1.145846154	1.109615385	2.30724	1.669
348	1.275923077	1.102230769	2.29502	1.7293
349	1.197	1.138230769	2.25511	1.6193
350	1.072384615	1.118538462	2.15657	1.8003
351	1.201461538	1.159384615	2.04542	1.9906
352	1.145384615	1.082076923	2.08117	1.8383
353	1.100615385	1.084461538	2.00408	2.0751
354	1.200692308	1.099307692	2.3114	1.9715
355	1.199692308	1.091615385	2.19037	1.918
356	1.182846154	1.111307692	2.11211	1.6918
357	1.274538462	1.044846154	1.91737	1.7378
358	1.316846154	1.065615385	2.04178	1.7056
359	1.250461538	1.038307692	2.24549	1.6757
360	1.185384615	0.991	2.22677	1.7069
361	1.177923077	0.932846154	2.1073	2.013
362	1.206692308	1.023615385	1.85185	2.1086
363	1.216153846	1.061538462	2.25498	1.853
364	1.243461538	1.026461538	2.17178	1.9952
365	1.364846154	1.045923077	2.30841	2.0357
366	1.263461538	1.014307692	2.22651	1.7825
367	1.266153846	1.118307692	2.34286	1.9435
368	1.238538462	1.006461538	2.11224	1.9611
369	1.318538462	1.084769231	2.28241	1.7852
370	1.331615385	0.973692308	2.15865	1.8654
371	1.291153846	1.065384615	2.16463	1.9766
372	1.358	1.035461538	2.15202	2.0012
373	1.227846154	1.095692308	2.19414	1.9715
374	1.221769231	1.015846154	2.34351	1.8207
375	1.228076923	1.149692308	2.11289	1.8844
376	1.274461538	0.936307692	1.9942	1.9537
377	1.276153846	1.032538462	2.14487	1.7903
378	1.363615385	1.085615385	2.13668	1.931
379	1.376076923	1.128923077	2.24185	1.9635
380	1.501692308	1.070615385	2.08585	1.8788
381	1.468846154	1.113230769	2.19245	1.8254
382	1.372846154	1.166923077	1.9474	1.8423
383	1.404153846	1.327846154	2.25745	1.7522
384	1.325692308	1.222615385	2.19258	1.7544
385	1.308846154	1.162692308	2.29216	1.7504
386	1.291923077	1.080615385	2.3413	1.8108
387	1.408076923	1.189615385	2.3322	1.844
388	1.384846154	1.264076923	2.20064	1.6779
389	1.400461538	1.119230769	2.2399	1.652
390	1.530769231	1.113307692	2.45583	1.6341
391	1.417769231	1.075461538	2.11978	1.7681
392	1.442538462	1.178076923	2.12485	1.6222
393	1.399769231	1.039769231	2.19869	1.6805
394	1.471769231	1.162384615	2.28111	1.5586
395	1.448230769	1.180846154	2.3816	1.6529
396	1.501692308	1.112	2.53604	1.6958
397	1.503	1.029153846	2.79318	1.6992
398	1.347692308	1.000692308	2.82542	1.6846
399	1.467846154	1.076769231	2.5857	1.619
400	1.436615385	1.014230769	2.56828	1.7424
401	1.351461538	1.023153846	2.76432	1.7863
402	1.375461538	1.138769231	2.48859	1.6399
403	1.339923077	1.124769231	2.51108	1.7814
404	1.262769231	1.087461538	2.50211	1.7736
405	1.354923077	0.982923077	2.52083	1.8593
406	1.368846154	1.030461538	2.44556	1.7404
407	1.314384615	1.115615385	2.42541	1.8325
408	1.233307692	1.146076923	2.29476	1.9038
409	1.328384615	1.152923077	2.47702	1.7554
410	1.389769231	1.315384615	2.55359	1.8735
411	1.351538462	1.279538462	2.67761	1.8431
412	1.311769231	1.317769231	2.34637	1.8731
413	1.461769231	1.187153846	2.35118	1.8085
414	1.552692308	1.185	2.55372	1.878
415	1.437923077	1.242230769	2.63198	1.8381
416	1.538153846	1.274153846	2.61586	1.9329
417	1.472692308	1.211461538	2.55528	1.9009
418	1.472538462	1.233615385	2.29372	1.9839
419	1.436923077	1.145692308	2.3387	2.037
420	1.416230769	1.186538462	2.22898	2.0211
421	1.389923077	1.188846154	2.14669	2.102
422	1.407923077	1.202153846	2.29294	1.848
423	1.487076923	1.201384615	2.1073	2.1672
424	1.547153846	1.121230769	1.98458	2.0452
425	1.505076923	1.212538462	1.91373	1.8768
426	1.397615385	1.293307692	1.82182	1.9293
427	1.401769231	1.232769231	2.00928	2.1352
428	1.294769231	1.210538462	2.15709	2.3083
429	1.357076923	1.372307692	2.02644	2.2945
430	1.290461538	1.286615385	1.8681	2.3903
431	1.285692308	1.150538462	1.8694	2.3644
432	1.504307692	1.135923077	2.00096	2.4551
433	1.394846154	1.050615385	1.86498	2.3222
434	1.264615385	1.055	1.9045	2.1822
435	1.334307692	1.220307692	1.90996	2.2713
436	1.323153846	1.261384615	1.90268	2.1302
437	1.288538462	1.159461538	1.85406	2.026
438	1.357	1.270538462	1.83859	2.1061
439	1.427384615	1.298076923	1.87278	1.944
440	1.210692308	1.191230769	2.08832	2.0035
441	1.360153846	1.171538462	1.92075	2.0402
442	1.294846154	1.164692308	1.94987	1.9015
443	1.284615385	1.193	2.01695	1.8624
444	1.388846154	1.181	1.91672	2.0538
445	1.254923077	1.171538462	1.93687	2.0104
446	1.351384615	1.377307692	1.93388	2.1079
447	1.341615385	1.350538462	2.13265	2.032
448	1.328923077	1.444384615	2.08247	1.8824
449	1.297615385	1.328615385	2.067	2.0031
450	1.334307692	1.333692308	2.05192	1.9909
451	1.459692308	1.405692308	2.05387	1.9172
452	1.430692308	1.324153846	2.03021	1.9163
453	1.428307692	1.318692308	2.01214	2.1884
454	1.415384615	1.188153846	1.90372	2.0447
455	1.506615385	1.264538462	1.93518	2.0679
456	1.379846154	1.160076923	2.06583	1.9256
457	1.402384615	1.233461538	1.79049	2.139
458	1.456307692	1.274538462	1.76241	2.2871
459	1.391615385	1.180923077	1.97366	2.3245
460	1.494076923	1.123307692	1.81389	2.13
461	1.311615385	1.230769231	1.72627	2.1667
462	1.377076923	1.100384615	1.94818	2.3398
463	1.642307692	1.101384615	2.08403	2.3237
464	1.471307692	1.076153846	1.95624	2.3191
465	1.475384615	1.085153846	2.02007	2.4048
466	1.419538462	1.091923077	1.96963	2.5301
467	1.439692308	1.073307692	2.01877	2.5716
468	1.547769231	1.159230769	2.04737	2.6366
469	1.377846154	1.059461538	2.05465	2.6987
470	1.396615385	1.038307692	2.11549	2.863
471	1.440769231	1.148153846	1.97899	2.7882
472	1.539846154	1.042153846	1.95	2.6435
473	1.514384615	1.019769231	1.93674	2.786
474	1.352846154	1.020615385	1.85458	2.8428
475	1.359076923	1.061153846	1.90047	2.7856
476	1.387153846	1.029846154	1.80388	2.5935
477	1.411615385	1.111307692	1.8499	2.6925
478	1.470076923	1.185230769	1.98939	2.5068
479	1.386153846	1.116846154	1.9448	2.5885
480	1.479923077	1.153846154	1.88734	2.6277
481	1.440153846	1.167076923	1.92556	2.5748
482	1.485384615	1.090307692	1.84951	2.5584
483	1.387538462	1.209076923	1.83118	2.6766
484	1.405846154	1.136615385	1.7745	2.5863
485	1.349153846	1.218769231	1.71691	2.4763
486	1.316307692	1.155384615	1.94701	2.5825
487	1.283923077	1.071230769	1.94662	2.8093
488	1.244692308	1.115230769	1.84522	2.8323
489	1.309076923	1.049538462	1.82585	3.0214
490	1.270692308	1.150923077	2.03333	2.823
491	1.305153846	1.040230769	2.1099	2.5919
492	1.179384615	1.097846154	2.07103	2.638
493	1.470615385	1.080153846	1.91464	2.5483
494	1.536769231	1.151230769	2.0124	2.4203
495	1.471538462	1.101846154	2.01071	2.3345
496	1.454230769	1.065076923	1.89579	2.4618
497	1.339923077	1.028153846	1.9396	2.5571
498	1.434461538	1.119384615	1.86329	2.59
499	1.445615385	1.031692308	2.08091	2.4741
500	1.461923077	1.140076923	2.03996	2.4445
501	1.442076923	1.094692308	2.00408	2.3943
502	1.400461538	1.033076923	1.96027	2.3159
503	1.550769231	1.204461538	1.84626	2.7325
504	1.474	1.272461538	1.87538	2.6082
505	1.536230769	1.341692308	1.91672	2.5774
506	1.384769231	1.331846154	1.95832	2.8499
507	1.304230769	1.241692308	1.99914	2.7285
508	1.301384615	1.247	1.97106	2.7179
509	1.367923077	1.387230769	1.95364	2.6841
510	1.275	1.300769231	1.859	2.8189
511	1.280538462	1.219230769	2.14838	2.7166
512	1.344	1.217307692	2.27981	2.6964
513	1.364076923	1.269692308	2.32271	2.8089
514	1.442846154	1.238923077	2.1541	2.9805
515	1.529153846	1.17	2.19141	2.7048
516	1.490307692	1.185461538	2.32557	2.7639
517	1.239076923	1.137923077	2.0475	2.7193
518	1.201538462	1.228461538	2.02098	2.63
519	1.212923077	1.299846154	2.21325	2.3783
520	1.311384615	1.293538462	2.27981	2.4471
521	1.295230769	1.072923077	2.19687	2.5199
522	1.229461538	1.183	2.18842	2.6787
523	1.332230769	1.251384615	1.98289	2.6475
524	1.252461538	1.200076923	1.93102	2.5832
525	1.319461538	1.283461538	2.11549	2.5695
526	1.383769231	1.224230769	2.23886	2.6292
527	1.361230769	1.257769231	2.1411	2.7155
528	1.423769231	1.209538462	2.09547	2.52
529	1.348153846	1.325230769	1.80804	2.6917
530	1.423846154	1.330538462	1.89488	2.3813
531	1.474076923	1.348153846	2.09703	2.3977
532	1.481461538	1.224692308	2.00603	2.3375
533	1.456461538	1.297461538	2.01734	2.3351
534	1.451	1.315692308	2.14188	2.2332
535	1.245307692	1.377076923	2.35573	2.3091
536	1.360153846	1.283692308	2.2763	2.1348
537	1.281615385	1.249307692	2.1593	2.0599
538	1.313384615	1.308153846	2.25485	1.9873
539	1.239153846	1.409076923	2.11172	1.9722
540	1.297	1.305692308	2.17529	1.8772
541	1.436538462	1.271692308	1.85523	1.9176
542	1.382384615	1.271461538	1.94324	1.9973
543	1.378692308	1.310615385	2.04477	2.071
544	1.351384615	1.221923077	1.8876	2.0906
545	1.405461538	1.306846154	1.71444	2.0021
546	1.243461538	1.362769231	1.75539	2.0364
547	1.231615385	1.402153846	1.92465	1.9591
548	1.122846154	1.463615385	1.80115	2.0914
549	1.319769231	1.368846154	1.84041	2.2954
550	1.229307692	1.414307692	1.89189	2.2579
551	1.313538462	1.463846154	2.04724	2.226
552	1.418230769	1.438076923	1.95546	2.2776
553	1.355769231	1.391	1.96755	2.3349
554	1.365230769	1.410692308	2.02956	2.2673
555	1.286384615	1.326615385	2.07376	2.0001
556	1.342384615	1.360461538	2.17074	1.9562
557	1.197692308	1.339	1.95104	1.9899
558	1.249461538	1.373615385	1.89579	1.8412
559	1.318230769	1.353153846	1.6627	1.8309
560	1.288461538	1.379	1.80323	1.8533
561	1.429923077	1.413692308	1.98185	1.7535
562	1.320769231	1.367538462	2.06544	1.8417
563	1.357923077	1.400923077	1.85991	1.9235
564	1.303153846	1.389692308	1.84171	1.7003
565	1.325615385	1.450538462	1.74252	1.8232
566	1.280769231	1.360384615	1.69455	1.9444
567	1.323769231	1.421538462	1.65217	2.0684
568	1.249461538	1.355	1.87564	1.9827
569	1.343307692	1.241461538	1.67921	1.799
570	1.304153846	1.281307692	1.72484	1.8523
571	1.160846154	1.262384615	1.7043	2.0082
572	1.108307692	1.225769231	1.77216	1.9713
573	1.126230769	1.251153846	1.96885	1.9012
574	1.141538462	1.198076923	1.91789	1.814
575	1.158692308	1.289461538	1.8187	1.7177
576	1.186538462	1.320384615	1.62305	1.7584
577	1.174230769	1.213769231	1.86199	1.7668
578	1.306538462	1.303538462	1.84509	1.7595
579	1.190307692	1.214769231	1.89345	1.7748
580	1.19	1.349846154	1.84301	1.7655
581	1.395153846	1.212769231	1.88812	1.6849
582	1.338076923	1.307461538	1.92647	1.7452
583	1.430076923	1.229307692	2.02592	1.8861
584	1.313692308	1.296846154	1.93856	1.9604
585	1.218384615	1.334230769	1.91646	2.1617
586	1.339230769	1.245538462	1.98978	2.148
587	1.346846154	1.280461538	1.96833	2.1372
588	1.299692308	1.309	2.40188	2.0991
589	1.317153846	1.223615385	2.03554	2.0831
590	1.366769231	1.296846154	1.83807	2.2184
591	1.312615385	1.243307692	2.00759	1.9926
592	1.325076923	1.185923077	2.03736	1.889
593	1.416461538	1.185923077	2.03502	1.8072
594	1.362076923	1.250692308	2.21468	1.8018
595	1.363307692	1.221538462	2.09066	1.8414
596	1.456230769	1.292692308	1.93947	1.7803
597	1.332	1.266692308	2.22521	1.894
598	1.281384615	1.306	2.0605	1.8832
599	1.349384615	1.211153846	1.98042	1.9676
600	1.356307692	1.157769231	2.00551	1.8755
601	1.328923077	1.239461538	2.22781	1.881
602	1.254846154	1.204384615	2.18179	1.8543
603	1.242538462	1.305923077	2.22196	1.897
604	1.212307692	1.285692308	2.1515	1.9133
605	1.265307692	1.291076923	2.35027	1.6949
606	1.231538462	1.320615385	2.10535	1.8115
607	1.253923077	1.308615385	1.92257	1.8389
608	1.157846154	1.352461538	2.2607	1.9863
609	1.170076923	1.291	2.35157	1.771
610	1.266846154	1.283846154	2.19557	1.7406
611	1.224461538	1.347076923	2.47364	1.8758
612	1.289384615	1.288538462	2.14448	1.9037
613	1.285538462	1.311615385	2.01994	1.9039
614	1.303923077	1.398615385	1.9955	2.0603
615	1.221538462	1.400692308	2.05881	2.1598
616	1.155692308	1.432076923	1.97132	2.1362
617	1.211	1.362615385	2.27695	2.1454
618	1.221846154	1.393846154	2.54813	2.2686
619	1.199615385	1.379846154	2.36782	2.0101
620	1.238538462	1.450384615	2.07727	1.9369
621	1.283076923	1.386461538	1.95598	2.1424
622	1.301076923	1.530615385	1.99589	2.175
623	1.300692308	1.345538462	1.95208	2.1657
624	1.250846154	1.349769231	1.95793	1.9201
625	1.269615385	1.294384615	2.04009	2.0481
626	1.295230769	1.341538462	2.054	1.8924
627	1.284538462	1.343	1.9357	2.0459
628	1.354384615	1.296230769	1.84106	1.9908
629	1.428461538	1.266153846	2.01526	1.9302
630	1.405153846	1.216153846	2.14435	2.1094
631	1.337	1.265076923	1.92413	2.0149
632	1.448076923	1.284	1.80011	2.2373
633	1.327	1.243692308	1.83898	2.2217
634	1.359615385	1.228	2.10509	2.3043
635	1.339153846	1.217307692	1.9799	2.0806
636	1.491692308	1.210846154	1.93089	2.1962
637	1.267538462	1.238076923	1.98393	2.3067
638	1.385307692	1.192230769	2.0488	2.2397
639	1.544	1.351923077	1.99849	2.3794
640	1.454615385	1.331692308	1.93856	2.2926
641	1.309153846	1.313153846	2.08481	2.1639
642	1.331615385	1.234538462	1.99511	2.0681
643	1.291846154	1.293307692	1.75292	2.0345
644	1.381307692	1.309615385	1.83781	1.9548
645	1.381153846	1.277307692	1.92244	1.8894
646	1.313615385	1.302076923	1.67752	1.8744
647	1.421923077	1.274769231	1.88136	1.8391
648	1.429	1.395384615	1.88929	1.8438
649	1.451076923	1.226615385	1.84314	1.7795
650	1.301615385	1.215230769	1.65555	1.8306
651	1.485307692	1.180307692	1.85562	1.8606
652	1.415692308	1.176923077	1.7927	1.8254
653	1.452153846	1.241	1.94103	1.9969
654	1.512153846	1.237538462	2.05764	1.9435
655	1.422846154	1.186307692	1.9214	1.9295
656	1.495846154	1.164769231	1.98354	1.9529
657	1.509538462	1.177615385	1.92062	1.9379
658	1.527461538	1.150692308	1.87369	2.0338
659	1.480615385	1.324615385	1.83105	1.9184
660	1.324	1.336384615	1.89761	1.8599
661	1.353846154	1.323230769	1.67752	1.881
662	1.242538462	1.180307692	1.65412	2.0114
663	1.340384615	1.181153846	1.76436	2.1108
664	1.323769231	1.338692308	1.76176	2.1402
665	1.465307692	1.274153846	1.56429	2.0332
666	1.452615385	1.298153846	1.62136	2.0071
667	1.533538462	1.353538462	1.61018	1.9016
668	1.611615385	1.191	1.7199	1.9624
669	1.486230769	1.338692308	1.69442	1.7264
670	1.539692308	1.383230769	1.77502	1.9709
671	1.548230769	1.350076923	1.8278	2.0335
672	1.496	1.422769231	2.1255	2.2891
673	1.482769231	1.358538462	1.7875	2.227
674	1.403230769	1.352153846	1.95429	2.2452
675	1.370923077	1.295538462	1.87057	2.2156
676	1.370846154	1.241461538	1.96872	1.9417
677	1.410538462	1.171923077	1.94805	2.0395
678	1.435846154	1.149	2.04022	2.0733
679	1.473538462	1.130384615	2.21572	1.9603
680	1.454692308	1.197307692	1.99524	1.8919
681	1.482384615	1.173538462	1.76501	1.9162
682	1.521615385	1.171923077	1.86147	2.0783
683	1.490615385	1.215846154	1.9526	1.9739
684	1.342384615	1.246538462	1.80037	1.8837
685	1.257307692	1.251923077	1.82065	1.7568
686	1.333307692	1.212923077	1.99615	1.9541
687	1.339307692	1.332	1.8174	1.943
688	1.378076923	1.217076923	1.82845	2.208
689	1.488769231	1.206692308	1.6991	2.0344
690	1.464846154	1.152538462	1.70183	2.1846
691	1.374769231	1.225923077	1.78152	2.1159
692	1.257153846	1.190307692	1.72263	1.9364
693	1.286076923	1.185153846	1.73342	1.9653
694	1.340230769	1.211769231	1.69741	1.9935
695	1.365307692	1.274076923	2.00122	1.9831
696	1.337846154	1.399384615	1.79374	1.9063
697	1.411615385	1.318615385	1.90515	1.8844
698	1.311769231	1.309769231	2.04048	1.9684
699	1.328846154	1.368692308	1.97847	1.9618
700	1.318153846	1.287230769	1.82988	2.0139
701	1.311	1.211	1.74109	1.9733
702	1.297076923	1.219615385	1.67401	1.8795
703	1.529076923	1.244307692	1.75214	1.8899
704	1.423692308	1.187230769	1.96885	2.0425
705	1.336692308	1.219769231	1.95533	1.9972
706	1.310846154	1.212076923	1.74954	1.9089
707	1.243230769	1.260923077	1.63553	1.8635
708	1.227153846	1.267769231	1.58717	1.85
709	1.304846154	1.281538462	1.63098	1.9712
710	1.337769231	1.246846154	1.57469	1.8517
711	1.286923077	1.244923077	1.72653	1.9043
712	1.294769231	1.193923077	1.65802	1.9311
713	1.315	1.302846154	1.62032	1.9009
714	1.253076923	1.331923077	1.59484	1.7779
715	1.371384615	1.263461538	1.67323	1.8704
716	1.363230769	1.263076923	1.83937	1.9192
717	1.368076923	1.288615385	1.83365	1.9718
718	1.274	1.266153846	2.00525	1.9162
719	1.336153846	1.280307692	2.01604	1.8181
720	1.266923077	1.203384615	1.92569	1.8578
721	1.191846154	1.294230769	1.81753	1.9928
722	1.326230769	1.274461538	1.9682	2.1667
723	1.244384615	1.326461538	2.05231	2.1885
724	1.329692308	1.358538462	2.12108	2.2931
725	1.396692308	1.327615385	2.00421	2.4015
726	1.293615385	1.308307692	2.02384	2.145
727	1.396461538	1.399076923	1.99836	2.0075
728	1.372846154	1.399384615	2.1476	2.0615
729	1.321846154	1.430923077	2.15202	1.9846
730	1.296769231	1.409230769	2.26564	2.2686
731	1.346076923	1.190230769	2.06752	2.2322
732	1.312307692	1.160923077	2.20883	2.0914
733	1.167230769	1.280769231	2.06388	2.1058
734	1.270769231	1.303538462	1.90099	1.9852
735	1.321769231	1.529923077	2.15709	2.0526
736	1.381076923	1.486923077	2.06453	1.8266
737	1.435692308	1.479692308	1.87876	1.8635
738	1.293230769	1.453692308	1.85679	1.8623
739	1.325	1.366307692	1.87538	1.9478
740	1.339076923	1.398076923	1.89332	1.8121
741	1.262076923	1.346923077	2.12706	1.9023
742	1.207461538	1.315846154	1.97808	1.9863
743	1.232923077	1.347846154	1.86537	1.8312
744	1.205076923	1.397	1.95533	1.8015
745	1.212615385	1.465692308	1.8668	1.7655
746	1.233923077	1.440846154	2.07194	1.6906
747	1.207846154	1.386538462	2.02514	1.8728
748	1.236307692	1.398923077	1.88188	1.838
749	1.235538462	1.477	1.91217	1.8056
750	1.175384615	1.410384615	1.79452	1.6667
751	1.311230769	1.624538462	2.0722	1.7949
752	1.513461538	1.490307692	1.95962	1.7623
753	1.377230769	1.381615385	1.86147	1.7951
754	1.327461538	1.347692308	1.82325	1.7507
755	1.268769231	1.410692308	1.86485	1.802
756	1.324153846	1.343076923	2.01136	1.9249
757	1.340076923	1.388461538	2.14266	1.8067
758	1.272230769	1.320846154	1.82312	1.7568
759	1.403769231	1.268384615	1.8291	1.8037
760	1.352846154	1.403923077	1.99888	1.4989
761	1.280153846	1.347307692	1.80596	1.6857
762	1.223230769	1.313538462	1.73927	1.7141
763	1.323230769	1.445538462	2.0046	1.7226
764	1.262769231	1.386538462	1.84145	1.7513
765	1.348461538	1.364538462	1.9448	1.7496
766	1.421923077	1.418153846	2.07389	1.7322
767	1.506615385	1.304076923	2.04048	1.7386
768	1.332230769	1.318461538	1.9851	1.5932
769	1.295384615	1.364384615	1.98913	1.583
770	1.285076923	1.290230769	1.91737	1.6745
771	1.335153846	1.265384615	2.15345	1.8208
772	1.389384615	1.170769231	1.93219	1.8679
773	1.304538462	1.227692308	1.92556	1.7474
774	1.262615385	1.271692308	1.88565	1.6395
775	1.338	1.176076923	1.89319	1.6461
776	1.405846154	1.197076923	2.03918	1.6241
777	1.332	1.267	2.07038	1.6694
778	1.383923077	1.247307692	2.02696	1.4841
779	1.313769231	1.243230769	2.02527	1.5496
780	1.407	1.333076923	2.06687	1.6114
781	1.425461538	1.216846154	2.13837	1.7095
782	1.302769231	1.263538462	1.96144	1.7042
783	1.302076923	1.223230769	2.07363	1.6271
784	1.366923077	1.204384615	2.20376	1.7156
785	1.356846154	1.293076923	2.06609	1.8247
786	1.297307692	1.314538462	2.13278	1.7357
787	1.383384615	1.262846154	2.12654	1.7989
788	1.312	1.386384615	2.11289	1.7741
789	1.346769231	1.353692308	2.06908	1.8136
790	1.284307692	1.279769231	2.20909	1.7845
791	1.320615385	1.417538462	2.21988	2.0827
792	1.249923077	1.379538462	2.09053	2.1773
793	1.172615385	1.450923077	2.25238	2.1756
794	1.220615385	1.363076923	1.98887	2.2568
795	1.235538462	1.407307692	2.06375	2.2122
796	1.163307692	1.319230769	2.04295	2.1814
797	1.253	1.434076923	2.09209	2.2528
798	1.217307692	1.452923077	2.07337	2.1579
799	1.169153846	1.437846154	2.16203	2.2376
800	1.215307692	1.537769231	2.106	2.1919
801	1.201076923	1.575153846	2.07675	2.097
802	1.207846154	1.543076923	1.98809	2.0953
803	1.226615385	1.616692308	1.97132	1.9728
804	1.220461538	1.497230769	2.04334	1.9865
805	1.196384615	1.594538462	2.0475	1.9866
806	1.175769231	1.526230769	1.89618	1.9358
807	1.245	1.455923077	1.9318	2.0267
808	1.184615385	1.445923077	1.81246	2.2
809	1.246923077	1.402461538	1.89449	2.164
810	1.197923077	1.502307692	1.83586	2.1613
811	1.254076923	1.480615385	1.75175	2.1088
812	1.289384615	1.437307692	1.86589	2.1611
813	1.173461538	1.531153846	1.8577	2.1627
814	1.176384615	1.625846154	1.96625	2.1754
815	1.225923077	1.638615385	1.76722	2.3836
816	1.245230769	1.558615385	2.00486	2.3247
817	1.343384615	1.437307692	2.03125	2.3453
818	1.338	1.471692308	2.10327	2.3466
819	1.426461538	1.496846154	2.14461	2.3458
820	1.274384615	1.388846154	2.21676	2.1491
821	1.241230769	1.459307692	1.95949	2.2685
822	1.308923077	1.497076923	2.10743	2.3657
823	1.385153846	1.592846154	1.98861	2.5213
824	1.310076923	1.494538462	1.94818	2.2813
825	1.325923077	1.581	1.9903	2.2606
826	1.291307692	1.453615385	1.94675	2.2658
827	1.327	1.497538462	2.07142	2.1903
828	1.376538462	1.486	2.16424	2.1832
829	1.279846154	1.560769231	2.16086	2.3527
830	1.275153846	1.578384615	2.2477	2.2313
831	1.263538462	1.514076923	1.94935	2.0394
832	1.273	1.378692308	2.0943	2.1185
833	1.299461538	1.408692308	2.03294	2.256
834	1.269461538	1.377615385	2.04568	2.1233
835	1.349153846	1.437461538	1.9058	2.0907
836	1.505692308	1.333923077	2.02982	1.953
837	1.431307692	1.443923077	1.87265	2.0965
838	1.323	1.471846154	1.89826	2.057
839	1.266615385	1.391769231	1.89553	2.1661
840	1.354769231	1.360461538	2.05647	1.9783
841	1.348153846	1.489923077	2.1294	1.9301
842	1.395769231	1.444846154	2.00382	1.9423
843	1.215307692	1.521615385	1.99342	1.9587
844	1.349230769	1.383692308	1.83495	2.04
845	1.337384615	1.357230769	1.83352	2.004
846	1.316769231	1.478461538	1.90333	2.0762
847	1.338538462	1.361153846	1.92348	2.1364
848	1.394230769	1.434692308	1.81493	2.1834
849	1.352384615	1.404461538	2.04958	2.1448
850	1.232615385	1.38	2.03788	2.278
851	1.265923077	1.422307692	2.01669	2.0706
852	1.347461538	1.331538462	2.08663	2.0745
853	1.414538462	1.349307692	2.28514	2.2895
854	1.408538462	1.433153846	2.08962	2.1216
855	1.451923077	1.465	2.05751	2.0532
856	1.373538462	1.444307692	2.10951	2.0756
857	1.533923077	1.445384615	2.00811	2.1371
858	1.346230769	1.383538462	1.8174	2.1571
859	1.372461538	1.415307692	1.78425	2.0645
860	1.363230769	1.392615385	1.9825	2.2723
861	1.350230769	1.349923077	1.96092	2.1275
862	1.432153846	1.571230769	1.88864	2.1159
863	1.446846154	1.512769231	2.13265	2.2345
864	1.526846154	1.473307692	2.32843	2.0467
865	1.527769231	1.425230769	2.22287	2.0403
866	1.499076923	1.348692308	2.01903	2.0621
867	1.514384615	1.475769231	1.99199	1.9138
868	1.424615385	1.357615385	2.15514	2.0078
869	1.476076923	1.318307692	2.25316	2.0023
870	1.448846154	1.385846154	2.23821	2.2548
871	1.436461538	1.424615385	2.3361	2.3492
872	1.450153846	1.399461538	2.26382	2.3734
873	1.494	1.385615385	2.19089	2.4665
874	1.472769231	1.333076923	2.12108	2.3636
875	1.493384615	1.334307692	2.12225	2.3925
876	1.562153846	1.371461538	2.27747	2.1786
877	1.603923077	1.315846154	2.01825	2.1813
878	1.580307692	1.451461538	1.84795	2.1593
879	1.525384615	1.446615385	2.08663	2.2205
880	1.551307692	1.461846154	2.00681	2.1211
881	1.466692308	1.475461538	2.06934	2.2253
882	1.551307692	1.535538462	1.96027	2.2409
883	1.613461538	1.453846154	1.95052	2.2595
884	1.567076923	1.640769231	2.0267	2.2373
885	1.496307692	1.551384615	1.93856	2.2492
886	1.523	1.424692308	1.86719	2.1493
887	1.565307692	1.499	1.96963	2.1422
888	1.523461538	1.323538462	1.83976	1.996
889	1.644538462	1.395538462	1.8512	2.07
890	1.603692308	1.504538462	1.91347	2.0263
891	1.558	1.446846154	1.72016	2.0089
892	1.631153846	1.609	2.03073	2.1117
893	1.479307692	1.644692308	1.87941	2.1795
894	1.474923077	1.663153846	1.91152	2.1348
895	1.543076923	1.620846154	2.01175	2.2455
896	1.434769231	1.396230769	2.002	2.0773
897	1.492307692	1.422	2.11796	2.1509
898	1.457692308	1.486923077	2.15436	1.9564
899	1.415692308	1.372384615	2.04165	2.0663
900	1.428538462	1.235076923	1.94129	2.0364
901	1.354538462	1.372230769	2.03515	2.052
902	1.411153846	1.455461538	2.02956	2.1966
903	1.383230769	1.470692308	1.98198	2.0932
904	1.414384615	1.323846154	2.19973	2.1667
905	1.319615385	1.287615385	2.17139	2.2891
906	1.243153846	1.336615385	2.36522	2.1221
907	1.217230769	1.413384615	2.08988	2.189
908	1.363461538	1.418615385	1.86732	2.1079
909	1.437692308	1.396076923	2.0293	2.0765
910	1.459384615	1.440461538	1.85965	2.1153
911	1.489461538	1.552538462	1.91256	2.1027
912	1.491692308	1.555307692	2.02696	2.1536
913	1.347230769	1.614538462	2.04165	2.222
914	1.314	1.506692308	1.97028	2.0549
915	1.328692308	1.430461538	1.93973	2.0913
916	1.349538462	1.421307692	2.19622	1.9607
917	1.401	1.552461538	2.30061	2.0763
918	1.311	1.541692308	2.2035	2.0147
919	1.378615385	1.429153846	1.95481	1.9555
920	1.295	1.241461538	2.09326	2.0042
921	1.380769231	1.346692308	2.24562	1.9198
922	1.307615385	1.293	2.17451	1.9841
923	1.411615385	1.334692308	2.29697	2.0198
924	1.347	1.384538462	2.27643	1.8817
925	1.423923077	1.244076923	2.33129	1.9561
926	1.304846154	1.253	2.30685	2.1498
927	1.325307692	1.179153846	2.09664	2.1297
928	1.279615385	1.204846154	2.05738	2.1211
929	1.355153846	1.271769231	2.22885	2.1782
930	1.363538462	1.337692308	1.99069	2.2203
931	1.262	1.292	2.10548	2.1773
932	1.216153846	1.263230769	2.17919	2.248
933	1.201846154	1.383	2.28605	2.1935
934	1.205384615	1.243692308	2.05725	2.1003
935	1.327461538	1.165230769	2.19115	2.1285
936	1.382384615	1.133307692	2.11523	2.1722
937	1.380846154	1.201076923	2.119	2.1263
938	1.357	1.394461538	2.00876	2.1473
939	1.449692308	1.350307692	2.04516	2.1533
940	1.369615385	1.368	2.01435	2.1614
941	1.393615385	1.386923077	1.97561	2.1779
942	1.444384615	1.353769231	2.06297	2.1683
943	1.367307692	1.188307692	1.96911	2.1763
944	1.373538462	1.330384615	2.01487	2.1792
945	1.412538462	1.248846154	1.98003	2.0502
946	1.333153846	1.300230769	1.95949	1.9606
947	1.308153846	1.409153846	1.99524	2.0491
948	1.202384615	1.286	1.88604	2.1186
949	1.187461538	1.418846154	1.91607	2.3373
950	1.244692308	1.401384615	1.89228	2.3754
951	1.319461538	1.467153846	1.9682	2.234
952	1.334692308	1.409692308	1.73121	2.2126
953	1.385769231	1.434692308	1.96651	2.1768
954	1.415846154	1.269769231	1.7563	2.0891
955	1.474153846	1.432769231	1.98081	2.0348
956	1.341846154	1.497384615	2.00096	2.0511
957	1.303615385	1.588384615	2.03476	2.1101
958	1.229846154	1.439	2.04711	2.111
959	1.221153846	1.563692308	2.14032	2.1068
960	1.212307692	1.385923077	2.29801	1.9731
961	1.271692308	1.279538462	2.3127	1.9021
962	1.398307692	1.37	2.2542	2.1376
963	1.392	1.428615385	2.06505	2.0144
964	1.308538462	1.439384615	1.81207	2.1892
965	1.390307692	1.237769231	2.01838	2.2935
966	1.322538462	1.225384615	2.05023	2.4314
967	1.510076923	1.291615385	2.25134	2.4321
968	1.470538462	1.223615385	2.1905	2.2961
969	1.524076923	1.280461538	2.26187	2.2065
970	1.438076923	1.180615385	2.38576	2.169
971	1.379923077	1.220153846	2.40266	2.146
972	1.372923077	1.204307692	2.28566	2.0911
973	1.45	1.226923077	2.19492	2.2896
974	1.416307692	1.185769231	2.30074	2.2633
975	1.514384615	1.130307692	2.00226	2.4118
976	1.355461538	1.157615385	2.16879	2.472
977	1.430384615	1.196153846	2.10678	2.2426
978	1.379153846	1.175538462	2.13096	2.3029
979	1.343	1.134923077	2.19934	2.3576
980	1.466923077	1.267	2.22586	2.2776
981	1.377769231	1.282846154	2.04711	2.1389
982	1.337	1.152538462	2.23613	2.0425
983	1.350076923	1.256076923	2.21091	2.1345
984	1.405	1.343615385	1.94649	2.1012
985	1.348230769	1.379615385	1.97613	2.0997
986	1.373692308	1.260384615	1.98081	2.1343
987	1.313769231	1.204384615	1.86511	2.0028
988	1.501153846	1.173461538	1.90463	2.0369
989	1.444076923	1.148538462	2.01643	2.1195
990	1.467923077	1.183769231	1.96443	2.1874
991	1.418923077	1.191076923	1.976	2.1435
992	1.495230769	1.117	1.99186	2.1704
993	1.602076923	1.184	2.00135	2.0277
994	1.536461538	1.263153846	1.97626	2.271
995	1.502384615	1.313692308	1.99173	2.471
996	1.475076923	1.131307692	1.87954	2.3144
997	1.504307692	1.200076923	2.01955	2.2003
998	1.546538462	1.26	2.03203	2.2172
999	1.498461538	1.371153846	1.78932	2.3205
1000	1.484384615	1.287	2.05218	2.1985
1001	1.523230769	1.208538462	2.05127	2.1088
1002	1.498384615	1.300615385	2.0722	2.0086
1003	1.525461538	1.325461538	2.14435	1.9186
1004	1.536923077	1.400461538	2.30009	1.9131
1005	1.441384615	1.306230769	2.68112	2.0645
1006	1.545230769	1.282769231	2.35274	1.9382
1007	1.609307692	1.286461538	2.36366	2.0198
1008	1.479230769	1.249538462	2.62548	2.1827
1009	1.533384615	1.261538462	2.55879	2.2581
1010	1.539076923	1.311769231	2.74508	2.293
1011	1.489	1.301307692	2.55086	2.3123
1012	1.517230769	1.279538462	2.54722	2.2026
1013	1.544153846	1.245230769	2.40734	2.1589
1014	1.502615385	1.359692308	2.10379	2.3354
1015	1.540538462	1.318230769	2.06219	2.5594
1016	1.488076923	1.233	2.06648	2.4095
1017	1.564461538	1.218538462	2.01942	2.3752
1018	1.587307692	1.157538462	2.24991	2.3595
1019	1.568538462	1.235076923	2.14266	2.2456
1020	1.619384615	1.207538462	2.12043	2.4055
1021	1.604	1.247384615	1.85055	2.6077
1022	1.660307692	1.262461538	1.97652	2.3903
1023	1.722461538	1.227153846	1.90099	2.3785
1024	1.731076923	1.279153846	1.93921	2.4398
1025	1.688153846	1.284230769	2.14656	2.1794
1026	1.721538462	1.281461538	2.13213	2.1519
1027	1.640153846	1.250384615	2.27799	2.358
1028	1.628769231	1.222076923	1.9643	2.4863
1029	1.621384615	1.272076923	1.9019	2.3757
1030	1.635538462	1.208076923	1.99966	2.3158
1031	1.739384615	1.359153846	2.14981	2.3309
1032	1.694230769	1.284230769	2.22456	2.2618
1033	1.567384615	1.325538462	2.27123	2.1764
1034	1.551923077	1.271	2.01877	1.98
1035	1.592153846	1.441	2.12238	2.1018
1036	1.565692308	1.397769231	2.38784	2.1945
1037	1.578307692	1.217615385	2.24588	2.127
1038	1.569307692	1.292923077	2.30321	2.0565
1039	1.536769231	1.207230769	2.42983	1.981
1040	1.681461538	1.285769231	2.2737	2.1837
1041	1.565	1.321538462	2.3985	2.2318
1042	1.640615385	1.336461538	2.32024	2.1845
1043	1.510923077	1.395615385	2.31049	2.0877
1044	1.481230769	1.403538462	2.16827	1.9945
1045	1.480153846	1.321153846	2.21468	1.9315
1046	1.565	1.387153846	2.17282	2.009
1047	1.633307692	1.309615385	2.1229	2.0207
1048	1.559076923	1.279846154	2.16437	1.9267
1049	1.588461538	1.265615385	2.20662	1.8991
1050	1.498923077	1.298153846	2.17295	1.8345
1051	1.615153846	1.230384615	2.00083	1.8914
1052	1.604230769	1.158307692	2.15943	1.7495
1053	1.497230769	1.164692308	2.14383	2.0726
1054	1.591307692	1.267	2.05257	1.9409
1055	1.539307692	1.237307692	2.10483	2.1017
1056	1.505923077	1.233076923	2.13798	2.0329
1057	1.439923077	1.306538462	2.17022	2.0351
1058	1.526230769	1.343307692	2.40292	1.96
1059	1.570307692	1.298153846	2.3244	1.9029
1060	1.514615385	1.273615385	2.16463	1.9335
1061	1.483307692	1.337692308	1.97587	1.9012
1062	1.610153846	1.277307692	2.01526	1.9137
1063	1.554230769	1.312615385	2.12836	1.9654
1064	1.464307692	1.180923077	2.26278	1.8962
1065	1.466230769	1.205076923	2.20415	1.9529
1066	1.450615385	1.203461538	2.20766	2.0586
1067	1.604076923	1.190538462	2.14032	1.8584
1068	1.541923077	1.194538462	2.32947	2.0093
1069	1.459230769	1.178307692	2.25134	1.951
1070	1.438615385	1.341846154	2.39174	1.9807
1071	1.478	1.299923077	2.1957	1.9429
1072	1.491384615	1.372461538	1.92179	1.9875
1073	1.484615385	1.296923077	2.09287	2.0256
1074	1.513692308	1.206153846	2.12004	2.1497
1075	1.604307692	1.264615385	2.16801	2.1985
1076	1.539769231	1.191307692	1.99186	2.3625
1077	1.499846154	1.188076923	2.07467	2.3051
1078	1.617	1.230076923	1.9812	2.3829
1079	1.561461538	1.171230769	2.0124	2.3868
1080	1.510153846	1.170769231	1.89852	2.2937
1081	1.621230769	1.25	1.84119	2.1827
1082	1.550230769	1.298307692	2.12173	2.0835
1083	1.497153846	1.177846154	2.09521	2.1676
1084	1.554615385	1.133923077	2.0943	2.1453
1085	1.496	1.167230769	2.06492	1.9477
1086	1.536692308	1.230769231	2.0137	2.1189
1087	1.555307692	1.213153846	2.00434	2.2386
1088	1.557307692	1.225538462	1.86836	2.0913
1089	1.516076923	1.229230769	2.03463	2.0999
1090	1.618384615	1.226769231	2.03619	1.9557
1091	1.624230769	1.372846154	2.07441	1.849
1092	1.499307692	1.275307692	1.81064	1.9047
1093	1.594461538	1.326076923	1.86303	2.1126
1094	1.471615385	1.320615385	1.87551	2.1445
1095	1.448307692	1.353076923	1.91737	2.1409
1096	1.439076923	1.244846154	1.78776	2.1317
1097	1.396	1.361692308	1.84782	2.0709
1098	1.470692308	1.261615385	1.98055	2.053
1099	1.506307692	1.220307692	1.98796	1.98
1100	1.548153846	1.299230769	1.99186	2.0509
1101	1.451692308	1.380153846	2.00148	2.1632
1102	1.415076923	1.302307692	1.88617	2.0078
1103	1.480769231	1.300538462	2.03983	2.1916
1104	1.490230769	1.387538462	2.00473	2.2129
1105	1.383769231	1.340230769	1.97704	2.1886
1106	1.495076923	1.305230769	1.94337	2.1514
1107	1.539692308	1.247923077	2.07558	2.005
1108	1.394769231	1.225615385	2.02761	2.0967
1109	1.448538462	1.348692308	2.03554	2.0719
1110	1.496692308	1.290769231	1.98991	2.1193
1111	1.476538462	1.375	1.98822	2.1014
1112	1.516923077	1.379615385	1.95637	1.969
1113	1.528538462	1.285384615	1.77996	2.1901
1114	1.436923077	1.368923077	1.97743	2.2272
1115	1.511846154	1.277615385	1.77229	2.1097
1116	1.547846154	1.195461538	1.90931	2.0089
1117	1.624923077	1.249615385	2.21949	2.1177
1118	1.485307692	1.289692308	2.02124	2.1212
1119	1.641769231	1.23	2.09456	2.1753
1120	1.703230769	1.121	2.22989	2.3661
1121	1.587538462	1.232076923	2.02631	2.1956
1122	1.531	1.278	2.00759	2.3129
1123	1.509307692	1.433076923	1.99004	2.2979
1124	1.533461538	1.436461538	2.10977	1.9604
1125	1.496153846	1.380384615	2.0956	1.9301
1126	1.507846154	1.373846154	2.01032	1.9005
1127	1.485615385	1.314230769	2.21221	1.8128
1128	1.528384615	1.436846154	2.13473	1.9509
1129	1.564	1.340153846	2.21754	1.9723
1130	1.533692308	1.285615385	2.24432	2.052
1131	1.500461538	1.293	2.15657	1.973
1132	1.545923077	1.302384615	1.89644	1.8698
1133	1.543307692	1.34	2.15839	1.9294
1134	1.561384615	1.404384615	2.20987	1.8202
1135	1.601	1.321076923	2.26681	1.9085
1136	1.543692308	1.325153846	2.18985	1.8913
1137	1.576692308	1.326307692	2.37757	1.828
1138	1.558076923	1.312153846	1.95624	1.813
1139	1.596692308	1.307230769	2.14461	1.8644
1140	1.545384615	1.420384615	2.30087	1.9856
1141	1.534769231	1.316923077	2.32362	2.1494
1142	1.569384615	1.253923077	2.20402	2.0592
1143	1.559923077	1.216076923	2.20311	2.1323
1144	1.530230769	1.202461538	2.26252	2.0582
1145	1.501307692	1.197	2.37055	2.0826
1146	1.464153846	1.272307692	2.27747	1.9986
1147	1.563692308	1.263923077	2.32557	2.0957
1148	1.586153846	1.284615385	2.14487	2.1057
1149	1.460076923	1.364769231	2.19648	2.0094
1150	1.511076923	1.340153846	2.54605	1.9708
1151	1.637769231	1.381846154	2.32128	1.969
1152	1.513384615	1.296	2.25641	1.9894
1153	1.563153846	1.273230769	2.18075	2.003
1154	1.553769231	1.250615385	2.23184	1.8991
1155	1.550307692	1.380384615	2.29853	2.0719
1156	1.392	1.312769231	2.18829	1.8841
1157	1.505692308	1.304307692	2.25667	1.8195
1158	1.507307692	1.338692308	2.37042	1.8081
1159	1.584692308	1.272538462	2.50328	1.8537
1160	1.576153846	1.188923077	2.49145	2.0046
1161	1.588153846	1.318307692	2.47611	2.1773
1162	1.491923077	1.260846154	2.47442	1.9141
1163	1.711307692	1.274461538	2.24458	1.9053
1164	1.625	1.304	2.32726	1.908
1165	1.560846154	1.265153846	2.25043	1.925
1166	1.531307692	1.272769231	2.27864	1.9189
1167	1.492923077	1.388153846	2.21858	2.0482
1168	1.508923077	1.271076923	2.16034	1.9646
1169	1.568769231	1.241692308	2.12693	2.0034
1170	1.575615385	1.252	2.14981	2.0884
1171	1.611461538	1.253923077	2.2308	2.1763
1172	1.557923077	1.246153846	2.23964	2.1035
1173	1.440076923	1.227230769	2.19479	1.9253
1174	1.612307692	1.165923077	2.35274	2.1141
1175	1.521461538	1.156846154	2.16931	2.053
1176	1.537230769	1.250692308	2.27058	2.0745
1177	1.490384615	1.289538462	2.25667	2.1401
1178	1.520769231	1.355	2.26057	2.0295
1179	1.479923077	1.332846154	2.12303	2.1082
1180	1.475615385	1.355307692	2.47533	2.1658
1181	1.485384615	1.271230769	2.29879	2.1634
1182	1.400846154	1.325461538	2.20909	2.2043
1183	1.504692308	1.293076923	2.08728	2.172
1184	1.572307692	1.314846154	2.04854	2.3261
1185	1.468538462	1.345461538	2.4349	2.2356
1186	1.427153846	1.326461538	2.37718	2.244
1187	1.476692308	1.279615385	2.39863	2.3385
1188	1.450846154	1.366615385	2.51316	2.2608
1189	1.495230769	1.324769231	2.23899	2.2756
1190	1.537923077	1.222307692	2.12758	2.3758
1191	1.399461538	1.285230769	2.17529	2.2356
1192	1.419769231	1.271461538	2.04425	2.1666
1193	1.476769231	1.334769231	1.97821	2.0719
1194	1.435923077	1.349923077	2.06141	2.0435
1195	1.563692308	1.280615385	1.87811	2.1428
1196	1.607461538	1.263153846	2.09326	2.1487
1197	1.698769231	1.268307692	1.94415	2.1235
1198	1.506461538	1.221538462	1.97587	2.2079
1199	1.558307692	1.333230769	1.95039	2.1244
1200	1.611076923	1.246153846	2.23418	2.0912
1201	1.574923077	1.352923077	2.145	2.275
1202	1.535615385	1.315846154	1.97106	2.3028
1203	1.540076923	1.389307692	2.26863	2.2614
1204	1.515230769	1.344769231	2.17867	2.3142
1205	1.483461538	1.279076923	2.08143	2.4916
1206	1.537153846	1.296923077	2.05855	2.1084
1207	1.496461538	1.271615385	2.08468	2.0841
1208	1.577	1.331076923	2.15878	1.9963
1209	1.482384615	1.343	2.19024	2.285
1210	1.563923077	1.297	2.06492	2.213
1211	1.496846154	1.467153846	2.19739	2.2592
1212	1.530461538	1.444461538	2.10899	2.2824
1213	1.495846154	1.493846154	2.28423	2.2639
1214	1.579692308	1.222692308	2.22092	2.2923
1215	1.498	1.359076923	2.41917	2.2444
1216	1.416846154	1.312384615	2.26304	2.2285
1217	1.396923077	1.299615385	2.37952	2.2143
1218	1.418384615	1.353538462	2.04763	2.0576
1219	1.439384615	1.354307692	1.98783	2.0299
1220	1.439	1.210230769	2.01955	2.0848
1221	1.436692308	1.422461538	1.98926	2.0176
1222	1.399923077	1.393	2.0709	1.8921
1223	1.352923077	1.246692308	2.1268	1.9489
1224	1.360846154	1.381461538	2.09846	1.9827
1225	1.379153846	1.306461538	2.17685	2.0972
1226	1.412384615	1.329923077	2.34624	2.2182
1227	1.403076923	1.307384615	2.22066	2.1012
1228	1.343846154	1.282923077	2.18231	2.1415
1229	1.299923077	1.203923077	2.36132	2.005
1230	1.398307692	1.240846154	2.3465	2.1251
1231	1.390307692	1.314461538	2.37042	2.0902
1232	1.410769231	1.276538462	2.25966	2.0969
1233	1.389076923	1.256	2.19804	2.0616
1234	1.383076923	1.169846154	2.19804	2.1409
1235	1.333538462	1.372	2.12732	2.1207
1236	1.331153846	1.350769231	2.13928	1.9666
1237	1.337461538	1.236	2.36756	1.9215
1238	1.404076923	1.225769231	2.30035	1.9379
1239	1.376923077	1.269538462	2.41865	2.0956
1240	1.405076923	1.278615385	2.40643	1.9405
1241	1.414	1.393538462	2.49197	1.8492
1242	1.272307692	1.355538462	2.43334	1.7943
1243	1.242384615	1.292692308	2.40097	1.907
1244	1.260153846	1.208692308	2.27422	1.8454
1245	1.290230769	1.212846154	2.26538	1.762
1246	1.344230769	1.186	2.18218	1.7793
1247	1.364923077	1.326461538	2.37484	1.7676
1248	1.388769231	1.325615385	2.23925	1.7674
1249	1.428230769	1.260076923	2.56087	1.7905
1250	1.329153846	1.415846154	2.35157	1.8317
1251	1.422	1.374230769	2.52993	1.7414
1252	1.413846154	1.306461538	2.37497	1.7598
1253	1.572153846	1.320615385	2.29801	1.9257
1254	1.392846154	1.383461538	2.1905	1.8893
1255	1.404076923	1.241769231	2.01032	1.9015
1256	1.327461538	1.236538462	2.09183	1.7901
1257	1.394615385	1.354615385	2.37042	1.9051
1258	1.432230769	1.326384615	2.14331	1.8709
1259	1.499384615	1.316153846	2.15917	1.8616
1260	1.466384615	1.324615385	2.29359	1.7823
1261	1.371692308	1.410692308	2.31257	1.9761
1262	1.325	1.437538462	2.37926	2.0981
1263	1.372307692	1.431307692	2.34481	1.8638
1264	1.322769231	1.459846154	2.34936	1.7222
1265	1.318153846	1.419615385	2.09326	1.8876
1266	1.542307692	1.450923077	2.17412	1.7713
1267	1.405615385	1.455230769	2.18842	1.8679
1268	1.417461538	1.448461538	2.20129	1.8133
1269	1.331076923	1.395076923	2.14877	1.9087
1270	1.397923077	1.444461538	2.08143	1.964
1271	1.409538462	1.363615385	2.10236	1.9207
1272	1.442769231	1.326076923	2.17243	1.9427
1273	1.269615385	1.412923077	2.16606	1.9875
1274	1.355076923	1.353846154	2.03905	1.9829
1275	1.311538462	1.329461538	2.16736	1.9295
1276	1.329538462	1.447384615	2.06232	1.8623
1277	1.241153846	1.280307692	2.02995	1.9034
1278	1.259615385	1.356307692	1.87707	1.8721
1279	1.283692308	1.252923077	2.07168	1.8955
1280	1.315384615	1.375692308	2.13876	1.792
1281	1.259384615	1.371230769	2.20597	1.7804
1282	1.242307692	1.285461538	2.01045	1.8078
1283	1.146	1.283	1.95481	1.8618
1284	1.254153846	1.401692308	2.13447	1.8881
1285	1.239384615	1.430230769	1.9552	2.0783
1286	1.256769231	1.338615385	1.89098	1.8548
1287	1.167846154	1.399692308	1.90554	1.9216
1288	1.259615385	1.548615385	2.01669	1.943
1289	1.188076923	1.476153846	2.14552	1.8494
1290	1.231076923	1.258307692	2.21351	1.9388
1291	1.213	1.352	2.22456	1.9344
1292	1.203	1.284769231	2.26551	1.8218
1293	1.328692308	1.298538462	2.22456	1.9707
1294	1.351	1.234230769	2.35222	1.9679
1295	1.358230769	1.248384615	2.04074	1.8367
1296	1.360846154	1.230461538	2.05023	1.7755
1297	1.302307692	1.244692308	1.94558	1.6993
1298	1.258692308	1.19	1.90034	1.7732
1299	1.327923077	1.267615385	1.9162	1.7206
1300	1.272153846	1.368923077	2.17542	1.8081
1301	1.223076923	1.469384615	1.98198	1.82
1302	1.263615385	1.374230769	2.16138	1.7329
1303	1.260307692	1.378153846	2.14071	1.8914
1304	1.343	1.362384615	2.08702	1.8878
1305	1.322769231	1.507538462	2.11003	1.7265
1306	1.415923077	1.322692308	2.06583	1.8498
1307	1.403846154	1.364615385	2.02969	1.8303
1308	1.380384615	1.315615385	2.2607	1.7116
1309	1.294846154	1.258615385	2.0033	1.7559
1310	1.365461538	1.301923077	2.23132	1.7295
1311	1.293153846	1.445153846	2.40292	1.7555
1312	1.257769231	1.502230769	2.42359	1.8145
1313	1.307461538	1.346230769	2.35924	2.0109
1314	1.407615385	1.291	2.33948	1.8716
1315	1.409769231	1.320846154	2.28982	2.224
1316	1.385923077	1.324230769	2.07857	1.9457
1317	1.350769231	1.411384615	2.50809	1.975
1318	1.343538462	1.286230769	2.46298	2.0325
1319	1.268846154	1.339076923	2.30243	2.0344
1320	1.307461538	1.528923077	2.06752	2.0859
1321	1.379923077	1.653923077	2.07649	2.0567
1322	1.343384615	1.587384615	2.01552	2.1422
1323	1.319538462	1.447384615	2.07363	2.4322
1324	1.393076923	1.487692308	2.26239	2.4249
1325	1.336846154	1.367538462	2.15774	2.1047
1326	1.306461538	1.326230769	1.99966	2.2413
1327	1.308846154	1.410769231	2.31114	2.3048
1328	1.295307692	1.406076923	2.13122	2.1171
1329	1.243307692	1.477230769	2.08884	2.0702
1330	1.274846154	1.378923077	2.24445	2.1997
1331	1.277769231	1.464384615	2.18218	2.0385
1332	1.307692308	1.546307692	2.1229	2.0559
1333	1.410076923	1.547769231	2.07194	2.0369
1334	1.283	1.712153846	2.0254	2.0283
1335	1.251692308	1.648461538	1.97873	1.9451
1336	1.423	1.469461538	2.06765	2.15
1337	1.413076923	1.446769231	2.24718	1.9333
1338	1.448230769	1.435076923	2.19466	1.9833
1339	1.325923077	1.608923077	2.10041	2.0068
1340	1.408769231	1.573076923	2.02176	1.8651
1341	1.419	1.573769231	2.08403	2.0277
1342	1.362769231	1.522769231	1.94727	2.029
1343	1.331153846	1.571	1.90567	1.8913
1344	1.385461538	1.598153846	2.08793	2.0546
1345	1.308538462	1.452076923	2.09482	1.8854
1346	1.315076923	1.461769231	2.10795	2.1753
1347	1.334307692	1.472230769	2.20272	2.2976
1348	1.299461538	1.373230769	2.32271	2.3068
1349	1.288076923	1.423153846	2.2009	2.2969
1350	1.364615385	1.381307692	2.17776	2.4052
1351	1.447923077	1.414307692	2.04802	2.4165
1352	1.374230769	1.349846154	2.27422	2.583
1353	1.413384615	1.471769231	2.10158	2.2784
1354	1.524230769	1.380307692	2.10639	2.3719
1355	1.522230769	1.388230769	2.36002	2.542
1356	1.422923077	1.579076923	2.42255	2.2472
1357	1.347230769	1.547153846	2.50653	2.2539
1358	1.343692308	1.444769231	2.38095	2.3997
1359	1.390076923	1.458076923	2.32921	2.1787
1360	1.366076923	1.597230769	2.2399	2.3173
1361	1.436307692	1.536230769	2.16138	2.0482
1362	1.372153846	1.491615385	2.01357	2.0249
1363	1.453384615	1.473230769	2.06271	2.0144
1364	1.359538462	1.542076923	2.0605	1.9637
1365	1.407307692	1.524153846	1.96573	2.1027
1366	1.263230769	1.421230769	1.95	2.0293
1367	1.236615385	1.472153846	2.02176	2.327
1368	1.319615385	1.489769231	2.0007	2.2984
1369	1.278538462	1.439153846	1.92413	2.3345
1370	1.302923077	1.419461538	1.84483	2.2982
1371	1.427461538	1.367538462	1.82741	2.3012
1372	1.480769231	1.394615385	1.98211	2.2653
1373	1.517461538	1.428538462	2.18673	2.3325
1374	1.461846154	1.525384615	2.23223	2.2142
1375	1.345307692	1.396692308	2.20207	2.2588
1376	1.332538462	1.335615385	2.12173	2.2734
1377	1.300461538	1.339153846	2.11185	2.1724
1378	1.338692308	1.354923077	2.12758	1.9976
1379	1.491615385	1.402615385	2.01292	2.2274
1380	1.438769231	1.402230769	1.89904	2.0018
1381	1.357307692	1.391846154	2.06518	1.9536
1382	1.377923077	1.405692308	2.27175	1.8972
1383	1.404230769	1.387615385	2.32557	2.0634
1384	1.466	1.346307692	2.12979	2.1445
1385	1.385230769	1.306846154	2.10327	2.1756
1386	1.388	1.316692308	1.9682	2.06
1387	1.295461538	1.339384615	2.04048	2.1861
1388	1.356538462	1.327769231	2.18478	2.1759
1389	1.429846154	1.393230769	1.97483	2.2407
1390	1.412076923	1.503538462	1.91425	2.251
1391	1.460923077	1.483846154	2.05309	2.2236
1392	1.434	1.458692308	1.7823	2.4246
1393	1.368846154	1.296	1.97574	2.3368
1394	1.345230769	1.308615385	1.78308	2.198
1395	1.356153846	1.209230769	2.00031	2.2949
1396	1.362769231	1.278076923	2.10548	2.2461
1397	1.253538462	1.308230769	2.48976	1.9877
1398	1.310076923	1.300076923	2.0683	2.2552
1399	1.377307692	1.426153846	2.00564	2.1955
1400	1.353692308	1.396230769	1.99082	2.1012
1401	1.394153846	1.332769231	2.02878	1.9789
1402	1.340538462	1.184153846	2.06492	2.0375
1403	1.322153846	1.137846154	1.97197	2.2704
1404	1.426692308	1.192769231	2.13083	2.2947
1405	1.425153846	1.170076923	2.10834	2.0635
1406	1.399461538	1.227153846	2.0098	2.1065
1407	1.355846154	1.216230769	2.08637	2.0424
1408	1.425230769	1.286	2.16827	2.1131
1409	1.452076923	1.283769231	2.49678	1.9908
1410	1.415	1.193615385	2.33779	2.0301
1411	1.444461538	1.214	2.12342	1.9134
1412	1.344846154	1.222769231	2.1008	1.8789
1413	1.303384615	1.318769231	2.14669	2.0895
1414	1.293923077	1.230307692	2.49379	1.9273
1415	1.246307692	1.253076923	2.45635	2.0589
1416	1.240230769	1.376923077	2.51745	2.0269
1417	1.219461538	1.341923077	2.47104	1.8732
1418	1.272615385	1.450307692	2.41189	1.9055
1419	1.298461538	1.318461538	1.9994	1.8529
1420	1.314307692	1.283846154	2.18751	1.8973
1421	1.292076923	1.301615385	2.17035	1.8365
1422	1.319307692	1.330615385	2.20324	1.9415
1423	1.380846154	1.254692308	2.03125	1.8059
1424	1.384384615	1.326846154	2.37783	1.9263
1425	1.422769231	1.249307692	2.36054	2.0271
1426	1.292153846	1.240384615	2.20155	1.9514
1427	1.329538462	1.310846154	2.50731	1.8176
1428	1.359538462	1.307307692	2.4791	1.8982
1429	1.366846154	1.333692308	2.47598	1.9926
1430	1.368384615	1.255461538	2.24445	1.9627
1431	1.392923077	1.340153846	2.29411	1.9386
1432	1.309384615	1.319923077	2.09794	2.0111
1433	1.317538462	1.218615385	2.12433	2.0606
1434	1.375076923	1.251384615	1.94571	2.2026
1435	1.446307692	1.273	1.90008	1.975
1436	1.437153846	1.320461538	1.88383	2.0722
1437	1.304615385	1.430384615	1.97899	1.975
1438	1.384	1.378615385	1.90879	1.8462
1439	1.355692308	1.317461538	1.96144	1.8817
1440	1.357846154	1.412	1.86654	1.8376
1441	1.397076923	1.208384615	1.9747	1.795
1442	1.34	1.382384615	2.12914	1.9988
1443	1.424769231	1.344846154	1.94532	2.0032
1444	1.405692308	1.420461538	1.82598	1.8884
1445	1.380692308	1.426692308	2.07285	1.8437
1446	1.41	1.466461538	2.05257	1.8454
1447	1.379153846	1.264384615	2.11367	1.9502
1448	1.381846154	1.284384615	2.09573	1.8925
1449	1.356461538	1.432769231	2.05933	1.9913
1450	1.338	1.497	1.9656	1.937
1451	1.352153846	1.279461538	2.06752	2.3676
1452	1.302230769	1.405769231	1.87187	2.2349
1453	1.308384615	1.275076923	1.99498	2.128
1454	1.352307692	1.210538462	2.02566	2.2563
1455	1.340230769	1.297769231	2.08988	2.0362
1456	1.307076923	1.341615385	1.73433	1.9181
1457	1.354	1.341461538	1.72874	2.141
1458	1.307230769	1.313846154	1.81389	2.1275
1459	1.319384615	1.314307692	1.99758	2.0742
1460	1.318769231	1.306384615	2.15202	2.1403
1461	1.366692308	1.299461538	2.29372	2.1872
1462	1.379384615	1.265307692	2.1528	2.1756
1463	1.331230769	1.211846154	2.08832	2.1052
1464	1.322230769	1.197076923	2.05192	1.8548
1465	1.280923077	1.250230769	1.9552	2.0102
1466	1.288153846	1.251692308	1.9812	2.0807
1467	1.307923077	1.330153846	1.94233	2.1001
1468	1.296076923	1.319615385	1.99628	2.1285
1469	1.357923077	1.376538462	2.02371	2.092
1470	1.370615385	1.245538462	1.91009	2.2227
1471	1.305	1.228461538	1.98159	2.23
1472	1.280153846	1.348076923	1.82299	2.5338
1473	1.403461538	1.360461538	1.79699	2.4375
1474	1.352307692	1.295538462	1.6835	2.4538
1475	1.299692308	1.342615385	1.85445	2.4684
1476	1.318615385	1.287230769	1.94285	2.2865
1477	1.334461538	1.288	1.92894	2.2602
1478	1.339538462	1.267769231	1.90164	2.3733
1479	1.403076923	1.293538462	1.80141	2.2269
1480	1.361076923	1.246846154	1.94415	2.3871
1481	1.344076923	1.249461538	1.97795	2.3353
1482	1.400615385	1.273769231	1.88929	2.4621
1483	1.375	1.281384615	1.71301	2.1662
1484	1.330230769	1.279846154	2.1515	2.2707
1485	1.296538462	1.265230769	2.26694	2.3773
1486	1.332846154	1.28	2.20623	2.3905
1487	1.300769231	1.251384615	2.1073	2.4516
1488	1.335923077	1.248076923	2.22014	2.3097
1489	1.349153846	1.232846154	2.21715	2.4146
1490	1.383307692	1.288538462	2.08832	2.5574
1491	1.442307692	1.225153846	2.08091	2.6118
1492	1.415846154	1.321384615	2.07428	2.4983
1493	1.419384615	1.248153846	1.98939	2.4924
1494	1.430384615	1.199307692	1.85952	2.3368
1495	1.380153846	1.267769231	1.88786	2.3295
1496	1.351769231	1.296692308	2.00538	2.3685
1497	1.357	1.329307692	2.16437	2.303
1498	1.427615385	1.295	2.05595	2.2954
1499	1.362692308	1.226307692	1.75331	2.5463
1500	1.352615385	1.291615385	1.82715	2.5515
1501	1.380692308	1.254615385	1.85276	2.5124
1502	1.328461538	1.206923077	1.87616	2.3206
1503	1.327769231	1.239692308	2.05192	2.4046
1504	1.343692308	1.158307692	1.92556	2.4133
1505	1.359307692	1.323153846	2.05829	2.3333
1506	1.323384615	1.284923077	1.98783	2.5022
1507	1.408384615	1.305769231	2.12238	2.4
1508	1.388846154	1.338615385	2.24289	2.5996
1509	1.368461538	1.371538462	2.22378	2.2288
1510	1.339769231	1.464230769	2.25875	2.395
1511	1.358076923	1.368	2.18504	2.5227
1512	1.359230769	1.309615385	2.25823	2.7199
1513	1.394076923	1.362923077	2.27916	2.5809
1514	1.363384615	1.323461538	2.31374	2.5533
1515	1.409692308	1.370538462	2.106	2.3547
1516	1.394538462	1.432769231	2.15631	2.4609
1517	1.385615385	1.381615385	2.21598	2.2453
1518	1.347076923	1.329692308	2.13967	2.2643
1519	1.424615385	1.244615385	2.30295	2.0449
1520	1.33	1.311692308	2.2568	2.1316
1521	1.362538462	1.303153846	2.10886	2.1958
1522	1.451461538	1.323538462	2.0813	2.0331
1523	1.356076923	1.305538462	2.01643	2.1525
1524	1.400384615	1.290846154	2.05504	2.1843
1525	1.421923077	1.245538462	2.19687	2.1572
1526	1.329153846	1.281769231	2.05777	2.0203
1527	1.335769231	1.357461538	2.15332	1.9784
1528	1.356	1.457076923	2.11445	1.943
1529	1.327615385	1.416923077	1.99576	1.8789
1530	1.310076923	1.447538462	1.94233	2.1775
1531	1.396461538	1.438538462	1.85523	2.2019
1532	1.456692308	1.305846154	2.054	2.0112
1533	1.401	1.249538462	2.23002	2.1149
1534	1.400692308	1.261307692	2.24029	2.2386
1535	1.344153846	1.213461538	2.14617	2.084
1536	1.326538462	1.314230769	1.89891	2.0973
1537	1.429230769	1.303538462	1.83352	2.1427
1538	1.352153846	1.307384615	1.96313	2.1839
1539	1.332769231	1.284153846	1.94415	2.0176
1540	1.319692308	1.299	1.89566	2.013
1541	1.408692308	1.371076923	1.91633	2.2536
1542	1.369384615	1.308692308	1.9916	2.0959
1543	1.374230769	1.303692308	1.91477	2.0342
1544	1.364538462	1.291846154	1.87993	1.8843
1545	1.420692308	1.342692308	2.01955	1.882
1546	1.382076923	1.311307692	1.86641	2.2454
1547	1.474	1.389153846	1.87369	2.4478
1548	1.407615385	1.446538462	1.90307	2.5525
1549	1.508538462	1.469461538	2.02475	2.4519
1550	1.440153846	1.450076923	1.94493	2.2983
1551	1.436615385	1.389307692	1.98848	2.1527
1552	1.407538462	1.333615385	2.04438	1.9808
1553	1.314692308	1.288769231	2.11523	2.0576
1554	1.318538462	1.332923077	2.10457	1.9303
1555	1.334076923	1.350769231	1.98185	2.0836
1556	1.381384615	1.369615385	2.09404	2.0619
1557	1.338230769	1.394	1.90749	2.2725
1558	1.367153846	1.423461538	2.14253	2.2285
1559	1.387923077	1.504384615	2.2139	2.1473
1560	1.330461538	1.562230769	2.23847	2.1749
1561	1.348538462	1.395076923	2.42281	2.1402
1562	1.342153846	1.397692308	2.10704	2.2034
1563	1.405615385	1.439692308	2.39772	2.1701
1564	1.431076923	1.416692308	2.21871	2.0896
1565	1.392692308	1.316923077	2.04308	2.1665
1566	1.399846154	1.419076923	2.06076	2.2723
1567	1.393076923	1.390076923	2.27227	2.2313
1568	1.379	1.427846154	2.11367	2.2769
1569	1.475	1.392076923	1.84366	2.1407
1570	1.440846154	1.423	1.83014	2.5635
1571	1.444615385	1.426153846	1.66413	2.373
1572	1.500846154	1.374384615	1.89137	2.1306
1573	1.411230769	1.332538462	2.18413	2.1597
1574	1.333153846	1.338461538	1.96976	2.1802
1575	1.395692308	1.358923077	1.96183	2.2803
1576	1.415384615	1.188692308	2.00421	2.0555
1577	1.366923077	1.387769231	2.09157	1.8503
1578	1.428	1.419076923	2.01058	1.9926
1579	1.362153846	1.355461538	1.95832	2.04
1580	1.468615385	1.369692308	1.90931	2.0396
1581	1.404384615	1.458076923	1.93583	2.0496
1582	1.390692308	1.380923077	1.86368	1.9565
1583	1.358692308	1.349846154	2.00681	2.1062
1584	1.415769231	1.480846154	1.93557	2.0978
1585	1.422538462	1.517846154	1.96339	2.0098
1586	1.357230769	1.320230769	1.93544	2.1338
1587	1.340615385	1.329	1.96924	2.0214
1588	1.427076923	1.315076923	2.028	2.0809
1589	1.385076923	1.342692308	1.73927	2.1203
1590	1.342230769	1.233923077	1.91048	2.1122
1591	1.373538462	1.291769231	2.14253	2.0962
1592	1.299461538	1.484230769	1.99615	2.0279
1593	1.364230769	1.356846154	1.80817	2.0862
1594	1.365384615	1.355384615	1.81922	2.1605
1595	1.382461538	1.339	1.98614	2.2284
1596	1.430076923	1.286923077	1.98861	2.1561
1597	1.409230769	1.207538462	2.22456	2.4023
1598	1.403846154	1.135846154	2.11302	2.3487
1599	1.475307692	1.218153846	2.29853	2.4769
1600	1.458384615	1.216153846	2.10938	2.2924
1601	1.404153846	1.212307692	2.15527	2.6369
1602	1.36	1.416153846	2.42814	2.3861
1603	1.362	1.445076923	2.49145	2.4018
1604	1.354538462	1.478615385	2.30529	2.4294
1605	1.323307692	1.307846154	2.1255	2.2949
1606	1.388769231	1.350846154	2.49119	2.3667
1607	1.349846154	1.303153846	2.22157	2.3464
1608	1.346538462	1.483076923	2.1918	2.5372
1609	1.383	1.375076923	1.98848	2.6075
1610	1.380615385	1.337153846	1.86277	2.5687
1611	1.422307692	1.238692308	1.97444	2.4842
1612	1.349769231	1.277	2.06869	2.3911
1613	1.361307692	1.284692308	2.10808	2.3369
1614	1.356615385	1.343615385	1.77853	2.206
1615	1.325384615	1.389307692	1.86771	2.2697
1616	1.318461538	1.320923077	2.1424	2.3249
1617	1.328615385	1.240923077	2.07805	2.2061
1618	1.309	1.250153846	2.32453	2.2892
1619	1.364692308	1.308461538	2.36353	2.2415
1620	1.392923077	1.296076923	2.31751	2.2559
1621	1.392384615	1.315	2.33935	2.2022
1622	1.416384615	1.269461538	2.28774	2.3559
1623	1.370692308	1.312615385	2.38901	2.492
1624	1.447	1.229615385	2.59012	2.477
1625	1.401538462	1.301692308	2.37042	2.4976
1626	1.451	1.289461538	2.15059	2.6237
1627	1.504692308	1.292	2.23834	2.5279
1628	1.432	1.343	2.14656	2.6041
1629	1.373230769	1.294	2.23067	2.519
1630	1.371692308	1.313153846	2.21273	2.5471
1631	1.427769231	1.312	2.15969	2.5235
1632	1.402846154	1.280153846	2.10847	2.4338
1633	1.390692308	1.363692308	2.06297	2.4513
1634	1.435615385	1.329769231	2.14734	2.4705
1635	1.502538462	1.336230769	2.13967	2.4783
1636	1.484461538	1.247307692	2.08104	2.5111
1637	1.471923077	1.410692308	2.23366	2.279
1638	1.558384615	1.386846154	2.43308	2.3004
1639	1.356615385	1.362846154	2.40357	2.3931
1640	1.400230769	1.314076923	2.40526	2.4641
1641	1.330923077	1.344384615	2.09937	2.4681
1642	1.371538462	1.395	2.16775	2.4935
1643	1.352769231	1.387153846	2.22612	2.5163
1644	1.437538462	1.365461538	2.12797	2.5139
1645	1.451692308	1.390692308	2.27981	2.2653
1646	1.461923077	1.445	2.04711	2.5108
1647	1.443461538	1.571230769	2.01539	2.6381
1648	1.436846154	1.518692308	2.21897	2.4188
1649	1.425923077	1.561153846	2.00876	2.2962
1650	1.427538462	1.555	2.20675	2.265
1651	1.455076923	1.508538462	1.89696	2.259
1652	1.437769231	1.510615385	2.3491	2.2168
1653	1.444230769	1.512615385	2.1567	2.2204
1654	1.434153846	1.421615385	2.19557	2.2472
1655	1.470230769	1.369384615	2.16502	2.2812
1656	1.438769231	1.341230769	2.06557	2.2273
1657	1.416153846	1.450769231	2.2412	2.387
1658	1.412923077	1.434692308	2.39655	2.3986
1659	1.425076923	1.474692308	2.21546	2.5135
1660	1.464769231	1.336769231	2.01942	2.516
1661	1.390692308	1.389769231	2.2152	2.4948
1662	1.394923077	1.286076923	2.28085	2.3573
1663	1.402307692	1.280461538	1.92153	2.4617
1664	1.396	1.290923077	2.22612	2.4607
1665	1.460692308	1.434384615	2.08806	2.5455
1666	1.387230769	1.371076923	2.27994	2.5221
1667	1.460461538	1.251	2.12524	2.3548
1668	1.445153846	1.279307692	1.99056	2.6288
1669	1.391923077	1.302538462	1.89332	2.5096
1670	1.447615385	1.307923077	1.9266	2.3376
1671	1.378461538	1.306846154	2.18582	2.2642
1672	1.371538462	1.362461538	2.01513	2.4808
1673	1.420923077	1.340461538	1.97158	2.5139
1674	1.372923077	1.496307692	1.8954	2.575
1675	1.400923077	1.399615385	1.99056	2.5063
1676	1.346153846	1.419307692	1.94948	2.3915
1677	1.392692308	1.439076923	1.95416	2.2832
1678	1.392153846	1.585769231	1.98302	2.3314
1679	1.387846154	1.452	1.83612	2.3535
1680	1.412923077	1.336769231	1.99394	2.4669
1681	1.432153846	1.286307692	1.99901	2.5119
1682	1.441538462	1.305692308	2.02826	2.2785
1683	1.379769231	1.301692308	1.99706	2.2326
1684	1.477769231	1.265615385	2.12069	2.1323
1685	1.360769231	1.304923077	2.20818	2.2527
1686	1.428923077	1.370307692	2.15774	2.2839
1687	1.402769231	1.450538462	1.9201	2.0776
1688	1.441153846	1.501461538	1.9487	2.4197
1689	1.392923077	1.378384615	2.17906	2.3422
1690	1.347307692	1.371076923	2.00642	2.4351
1691	1.410461538	1.330230769	2.00174	2.3682
1692	1.285	1.399307692	2.10899	2.2758
1693	1.383769231	1.361153846	2.41267	2.2539
1694	1.380538462	1.360615385	2.10782	2.3403
1695	1.398	1.440076923	2.46662	2.5125
1696	1.320923077	1.472846154	2.47923	2.4068
1697	1.353230769	1.376692308	2.37224	2.3828
1698	1.356769231	1.415230769	2.32934	2.3931
1699	1.371153846	1.412076923	2.55671	2.2718
1700	1.426692308	1.375384615	2.44985	2.1959
1701	1.403846154	1.417153846	2.2919	2.3552
1702	1.484230769	1.370230769	2.32063	2.375
1703	1.546307692	1.486846154	2.24094	2.5843
1704	1.515307692	1.432923077	2.27461	2.7128
1705	1.538	1.391846154	2.26278	2.7465
1706	1.528538462	1.489461538	2.08312	2.5656
1707	1.501923077	1.363692308	2.29762	2.4495
1708	1.487461538	1.382846154	2.07753	2.3378
1709	1.443769231	1.345307692	2.08598	2.477
1710	1.420769231	1.449769231	2.06154	2.5309
1711	1.468	1.439307692	2.1541	2.4913
1712	1.422461538	1.399769231	2.3595	2.6243
1713	1.490769231	1.451538462	2.21715	2.5329
1714	1.496692308	1.367076923	2.08312	2.2166
1715	1.478307692	1.497538462	2.18426	2.2253
1716	1.473307692	1.48	2.25238	2.3268
1717	1.452307692	1.402153846	2.01448	2.2558
1718	1.469846154	1.517461538	2.25004	2.1431
1719	1.392153846	1.406692308	2.13434	2.1619
1720	1.449615385	1.491538462	2.22638	2.3956
1721	1.448307692	1.412384615	2.10561	2.3337
1722	1.389307692	1.576076923	2.00811	2.2671
1723	1.364076923	1.467153846	1.94259	2.1896
1724	1.414615385	1.411076923	1.91373	2.3652
1725	1.470615385	1.483923077	1.99108	2.3912
1726	1.530923077	1.414769231	2.02488	2.2836
1727	1.400769231	1.416461538	1.9981	2.2936
1728	1.400538462	1.387615385	2.19271	2.2605
1729	1.382	1.436461538	2.11419	2.3279
1730	1.370461538	1.368	2.1255	2.2272
1731	1.371384615	1.394615385	2.13239	2.3103
1732	1.416	1.421923077	2.01578	2.3571
1733	1.47	1.439307692	1.96599	2.4074
1734	1.426153846	1.378923077	2.04958	2.3584
1735	1.388923077	1.278461538	2.0319	2.1766
1736	1.390538462	1.333615385	1.99927	2.4035
1737	1.438923077	1.390307692	1.98029	2.3623
1738	1.388307692	1.338	2.03515	2.5022
1739	1.372	1.338076923	2.23574	2.395
1740	1.386307692	1.356846154	2.20454	2.4044
1741	1.406	1.344307692	2.23639	2.3097
1742	1.353538462	1.260538462	2.3725	2.3914
1743	1.398230769	1.302	2.30191	2.5407
1744	1.402538462	1.432076923	2.32518	2.4829
1745	1.379	1.350461538	2.28917	2.386
1746	1.372384615	1.371538462	2.11367	2.4225
1747	1.323307692	1.478307692	2.09963	2.4322
1748	1.342153846	1.517615385	2.40396	2.2615
1749	1.369923077	1.437615385	2.20935	2.2791
1750	1.339461538	1.435076923	2.26759	2.1023
1751	1.390692308	1.387461538	2.35729	2.2292
1752	1.388153846	1.479307692	2.15878	2.2085
1753	1.369461538	1.414	2.3322	2.271
1754	1.332461538	1.338615385	2.4661	2.2491
1755	1.439076923	1.392230769	2.37302	2.4586
1756	1.400923077	1.431153846	2.23717	2.3465
1757	1.378538462	1.372846154	2.23938	2.47
1758	1.293153846	1.392615385	2.28943	2.4502
1759	1.395307692	1.423076923	2.19557	2.5371
1760	1.363307692	1.413923077	2.03216	2.3194
1761	1.391230769	1.340230769	1.95234	2.3873
1762	1.355384615	1.417	2.00655	2.1124
1763	1.393692308	1.459153846	2.25407	1.9298
1764	1.417384615	1.499307692	1.99732	2.0829
1765	1.398153846	1.405230769	2.19388	1.9583
1766	1.353153846	1.513923077	2.26473	1.9455
1767	1.353846154	1.429923077	2.07532	2.1982
1768	1.356	1.371769231	2.20077	2.0213
1769	1.363461538	1.318692308	2.19726	2.2603
1770	1.402230769	1.401384615	2.20948	2.3755
1771	1.414846154	1.491	2.07883	2.5128
1772	1.403461538	1.262076923	1.87629	2.4866
1773	1.411	1.343307692	1.9708	2.5523
1774	1.396538462	1.318076923	1.9968	2.4254
1775	1.502538462	1.436846154	2.12602	2.4299
1776	1.507230769	1.416615385	2.16307	2.486
1777	1.467153846	1.352307692	2.06492	2.2803
1778	1.518153846	1.410769231	2.31829	2.2891
1779	1.419923077	1.382923077	2.19453	2.3242
1780	1.457153846	1.434692308	2.27656	2.3552
1781	1.427692308	1.438076923	2.09612	2.4421
1782	1.384384615	1.400076923	2.17932	2.5877
1783	1.462923077	1.455076923	2.22885	2.4565
1784	1.471461538	1.459846154	2.11627	2.5511
1785	1.452076923	1.479846154	2.01968	2.4458
1786	1.424153846	1.486846154	2.10704	2.3901
1787	1.394846154	1.471769231	2.0488	2.4227
1788	1.422923077	1.534923077	2.02787	2.4266
1789	1.361923077	1.506230769	2.26083	2.3788
1790	1.363153846	1.492230769	2.13629	2.5698
1791	1.406538462	1.479846154	2.14526	2.538
1792	1.404384615	1.439153846	2.1918	2.6084
1793	1.446615385	1.381230769	2.20688	2.4757
1794	1.359615385	1.439076923	2.05712	2.4531
1795	1.407615385	1.518461538	2.03528	2.5984
1796	1.357615385	1.422384615	2.08676	2.6592
1797	1.374230769	1.382384615	2.06453	2.4922
1798	1.295076923	1.449230769	2.18985	2.753
1799	1.347461538	1.443384615	2.17503	2.5995
1800	1.356923077	1.425153846	2.02345	2.4719
1801	1.392153846	1.433692308	2.00824	2.3739
1802	1.331307692	1.537076923	2.13343	2.4677
1803	1.343692308	1.550307692	2.15696	2.4109
1804	1.383923077	1.512692308	2.08169	2.6856
1805	1.398846154	1.576615385	1.96313	2.5045
1806	1.403769231	1.516769231	1.87512	2.4909
1807	1.418153846	1.502923077	1.976	2.5779
1808	1.451153846	1.378153846	1.99914	2.3739
1809	1.470461538	1.399461538	1.89566	2.2441
1810	1.508923077	1.396846154	1.94571	2.299
1811	1.548769231	1.336846154	1.93518	2.2542
1812	1.446307692	1.414307692	2.0696	2.2712
1813	1.488076923	1.285615385	2.06323	2.3531
1814	1.507923077	1.338461538	2.01903	2.3552
1815	1.545846154	1.340307692	2.12576	2.4141
1816	1.553076923	1.278769231	1.89319	2.6277
1817	1.466230769	1.280076923	2.04672	2.6742
1818	1.51	1.310923077	2.0501	2.9786
1819	1.481461538	1.383307692	2.106	2.5782
1820	1.525692308	1.469461538	2.08325	2.6807
1821	1.504461538	1.450076923	2.06505	2.5477
1822	1.369461538	1.498923077	2.14045	2.4814
1823	1.473461538	1.427	1.95299	2.4213
1824	1.442615385	1.522153846	1.91893	2.7265
1825	1.403153846	1.319076923	1.89969	2.7334
1826	1.400230769	1.335230769	1.95429	2.8744
1827	1.410692308	1.351230769	2.05764	2.6955
1828	1.444153846	1.395769231	2.18569	2.6236
1829	1.503538462	1.428692308	2.15839	2.5509
1830	1.390384615	1.511230769	2.1216	2.6164
1831	1.445230769	1.591076923	2.2555	2.4749
1832	1.413615385	1.456076923	2.40994	2.487
1833	1.445230769	1.399461538	2.20701	2.2179
1834	1.355846154	1.393846154	2.25732	2.3029
1835	1.387769231	1.402692308	2.27136	2.3847
1836	1.376153846	1.325153846	2.41215	2.4746
1837	1.398923077	1.440384615	2.25498	2.3103
1838	1.393153846	1.432538462	2.53045	2.1031
1839	1.487692308	1.543076923	2.22482	2.1885
1840	1.434	1.493384615	2.2568	2.2846
1841	1.445153846	1.467	2.33051	2.4769
1842	1.422384615	1.379769231	2.27838	2.4827
1843	1.494538462	1.478384615	2.10626	2.2504
1844	1.442846154	1.548384615	2.41943	2.1955
1845	1.434615385	1.503692308	2.34702	2.1697
1846	1.446461538	1.561846154	2.38407	2.4582
1847	1.425769231	1.545538462	2.11393	2.3762
1848	1.441384615	1.449538462	2.15046	2.2728
1849	1.381769231	1.493	2.24835	2.3458
1850	1.454692308	1.454538462	2.24731	2.1856
1851	1.373692308	1.394846154	1.99082	2.1439
1852	1.373846154	1.442461538	2.21871	2.0204
1853	1.366846154	1.430230769	2.19882	2.3274
1854	1.417846154	1.430384615	2.09014	2.2355
1855	1.361615385	1.435153846	2.29047	2.0533
1856	1.386230769	1.504076923	2.17737	2.2742
1857	1.332538462	1.436923077	2.13161	1.9825
1858	1.407923077	1.419230769	2.40279	1.9785
1859	1.483846154	1.493076923	2.24419	2.2212
1860	1.339692308	1.402846154	2.14617	2.1795
1861	1.370153846	1.412615385	2.1138	2.237
1862	1.431230769	1.413307692	2.1125	2.3048
1863	1.465	1.471615385	2.36691	2.1568
1864	1.403307692	1.448615385	2.28176	2.0367
1865	1.325230769	1.675615385	2.25212	2.115
1866	1.355076923	1.617538462	2.31621	2.0409
1867	1.381692308	1.439615385	2.32024	1.9851
1868	1.373384615	1.488	2.54722	1.982
1869	1.322230769	1.412538462	2.27916	2.0805
1870	1.383692308	1.413615385	2.22872	2.1071
1871	1.404230769	1.426230769	2.28228	2.1447
1872	1.411769231	1.449923077	2.37549	2.1287
1873	1.426307692	1.454692308	2.28969	2.0143
1874	1.355615385	1.380923077	2.5571	2.2493
1875	1.251230769	1.444846154	2.52447	2.1237
1876	1.281153846	1.403153846	2.37367	2.0387
1877	1.314846154	1.503461538	2.40721	2.1119
1878	1.281615385	1.545230769	2.28254	2.1285
1879	1.313692308	1.473153846	2.1151	2.1845
1880	1.290384615	1.428384615	2.31296	2.0352
1881	1.323153846	1.415307692	2.39538	1.9884
1882	1.432923077	1.406923077	2.25121	2.1792
1883	1.487384615	1.440384615	2.19466	1.9972
1884	1.509307692	1.463384615	2.02462	2.0595
1885	1.505076923	1.456307692	2.24133	2.1174
1886	1.410153846	1.412846154	2.35833	2.0846
1887	1.400769231	1.396615385	2.5532	2.0226
1888	1.429538462	1.506230769	2.42567	2.1313
1889	1.292230769	1.576307692	2.51147	2.2769
1890	1.293769231	1.404153846	2.43009	2.192
1891	1.370230769	1.421769231	2.30958	2.0862
1892	1.368384615	1.368846154	2.41228	2.1305
1893	1.404846154	1.290384615	2.61209	2.0569
1894	1.420692308	1.334307692	2.71648	2.1805
1895	1.434846154	1.392538462	2.59818	2.2447
1896	1.371846154	1.368076923	2.43477	2.1747
1897	1.384	1.402	2.5259	2.1227
1898	1.392846154	1.367230769	2.56191	2.2806
1899	1.479	1.362153846	2.47494	2.4657
1900	1.400153846	1.340846154	2.44972	2.0282
1901	1.396923077	1.435153846	2.60468	1.8817
1902	1.355692308	1.465153846	2.65824	1.9691
1903	1.430538462	1.449230769	2.59168	1.9497
1904	1.366923077	1.520153846	2.53435	2.018
1905	1.452615385	1.372615385	2.38316	1.9044
1906	1.475846154	1.400384615	2.39993	1.9941
1907	1.356769231	1.349230769	2.60312	1.9515
1908	1.343384615	1.386153846	2.44322	1.7259
1909	1.337538462	1.431076923	2.54579	1.9856
1910	1.315846154	1.519846154	2.55905	1.9857
1911	1.312615385	1.513923077	2.47533	2.068
1912	1.392923077	1.495076923	2.22274	1.8216
1913	1.359615385	1.470692308	2.37471	1.955
1914	1.336923077	1.527384615	2.3361	1.9352
1915	1.373153846	1.566230769	2.31127	1.8887
1916	1.335769231	1.552153846	2.12654	1.8671
1917	1.413769231	1.55	2.28826	2.0922
1918	1.436692308	1.670538462	2.41319	1.8475
1919	1.414384615	1.635692308	2.50874	1.829
1920	1.387692308	1.584769231	2.53383	1.8078
1921	1.411307692	1.604692308	2.49275	1.8896
1922	1.486230769	1.613307692	2.56399	1.83
1923	1.497846154	1.652	2.626	1.8228
1924	1.519076923	1.645692308	2.56399	2.0425
1925	1.439461538	1.666230769	2.45336	2.0359
1926	1.454230769	1.615153846	2.33779	1.9838
1927	1.455923077	1.702307692	2.2932	2.0034
1928	1.444076923	1.649538462	2.26096	2.1573
1929	1.437076923	1.521307692	2.45336	2.1107
1930	1.414615385	1.475153846	2.32154	2.161
1931	1.399538462	1.510769231	2.23717	2.062
1932	1.409538462	1.423384615	2.21936	2.1628
1933	1.406538462	1.573846154	2.39343	2.0937
1934	1.568615385	1.528461538	2.20233	2.1241
1935	1.542076923	1.486538462	2.31842	2.4088
1936	1.540384615	1.551615385	2.19752	2.3912
1937	1.404461538	1.554923077	2.40981	2.2799
1938	1.388307692	1.560538462	2.36132	2.2948
1939	1.406461538	1.546615385	2.25888	2.4224
1940	1.303615385	1.476307692	2.28683	2.4191
1941	1.449692308	1.461538462	2.33558	2.1856
1942	1.435076923	1.459461538	2.39096	2.3881
1943	1.487846154	1.439692308	2.11484	2.4297
1944	1.419538462	1.304076923	1.92725	2.4036
1945	1.353615385	1.324692308	2.03957	2.4411
1946	1.436153846	1.337615385	2.1008	2.4771
1947	1.391076923	1.424769231	2.0618	2.3164
1948	1.478769231	1.357923077	2.01253	2.0843
1949	1.493846154	1.392846154	2.14344	2.0717
1950	1.469	1.528846154	2.23886	2.1376
1951	1.510230769	1.480615385	2.1528	2.2549
1952	1.581076923	1.557230769	2.1307	2.2844
1953	1.547	1.453	2.30035	2.2387
1954	1.578230769	1.402153846	2.0761	2.4037
1955	1.597307692	1.500307692	2.21416	2.4294
1956	1.544769231	1.481384615	2.23483	2.3127
1957	1.483923077	1.359153846	2.11965	2.4155
1958	1.424538462	1.416461538	2.08143	2.3888
1959	1.388230769	1.331615385	2.18751	2.518
1960	1.479769231	1.403076923	2.16398	2.3563
1961	1.450923077	1.406384615	1.86758	2.4808
1962	1.363230769	1.424307692	1.8213	2.6004
1963	1.432384615	1.394307692	2.10483	2.4924
1964	1.436384615	1.409923077	2.22924	2.3504
1965	1.399384615	1.467461538	2.05738	2.3645
1966	1.415846154	1.348692308	2.07064	2.5575
1967	1.435153846	1.425846154	2.24887	2.6007
1968	1.404615385	1.420846154	2.11653	2.69
1969	1.420384615	1.381461538	1.98809	2.53
1970	1.379461538	1.425307692	2.25992	2.5194
1971	1.443846154	1.446538462	2.58297	2.5094
1972	1.536076923	1.445076923	2.59844	2.5381
1973	1.467615385	1.433846154	2.52603	2.8053
1974	1.429153846	1.487846154	2.46909	2.8156
1975	1.426692308	1.488615385	2.5831	2.8245
1976	1.404153846	1.332153846	2.48664	2.686
1977	1.421769231	1.349307692	2.4544	2.5281
1978	1.480076923	1.384769231	2.16177	2.5984
1979	1.506769231	1.428230769	2.53357	2.5562
1980	1.486153846	1.406461538	2.43841	2.559
1981	1.454384615	1.427461538	2.3088	2.5632
1982	1.482384615	1.446923077	2.4362	2.7568
1983	1.493769231	1.595	2.33571	2.6842
1984	1.523538462	1.534307692	2.1671	2.6831
1985	1.542461538	1.437461538	2.40461	2.8642
1986	1.440692308	1.481307692	2.23535	2.6768
1987	1.551923077	1.434153846	2.3738	2.7989
1988	1.664461538	1.504615385	2.34546	2.9033
1989	1.626307692	1.502692308	2.24263	2.7348
1990	1.518307692	1.574	2.26577	2.734
1991	1.487923077	1.481615385	2.11276	2.7105
1992	1.449	1.528923077	2.21962	2.5262
1993	1.410538462	1.511076923	2.19024	2.428
1994	1.410692308	1.672153846	1.9201	2.4212
1995	1.400307692	1.490384615	2.24471	2.2905
1996	1.407384615	1.607769231	2.38628	2.3635
1997	1.400769231	1.593230769	2.12511	2.2758
1998	1.427384615	1.514076923	2.2815	2.3697
1999	1.381	1.653076923	2.27006	2.3539
[truncated: 23,001 more rows]
