# Supplementary material for: Exploration of the selective binding mechanism of protein kinase Aurora A selectivity via a comprehensive molecular modeling study
Source: PeerJ. 2019 Oct 22;7:e7832. doi: 10.7717/peerj.7832 (PMC6814069; doi:10.7717/peerj.7832)
Supplement: Data S1 — The raw data are corresponding to figure order. pse and pdb format files can be opened in PyMol 1.8. cdx files can be opened in Chemdraw 16.0. csv files can be opened in Excel. [file peerj-07-7832-s004.zip › Raw-data/Figure 3/Figure 3.csv]

Frame	Danusertib-Aurora	AT9283-Aurora	Gleevec-Aurora
1	0	0	0
2	0.668436364	0.5223	1.430088
3	0.785672727	0.3089	1.790184
4	0.65	0.7109	1.50984
5	0.660990909	1.1245	2.031084
6	0.532763636	1.0834	1.924032
7	0.453227273	1.0638	1.630992
8	1.058790909	1.1673	1.949112
9	0.801154545	1.2189	1.619244
10	0.764281818	1.1438	1.596012
11	0.656381818	1.239	1.594428
12	0.500027273	1.2264	1.679172
13	0.906218182	1.0989	1.699632
14	0.445545455	1.0983	1.610136
15	0.676	1.1075	1.726032
16	0.9321	1.0938	1.809324
17	1.133954545	1.1731	1.696332
18	0.848309091	1.1175	1.951224
19	0.865563636	1.3941	1.847736
20	0.941436364	1.2035	1.468764
21	0.623054545	1.158	2.215356
22	0.674936364	1.0705	2.167572
23	0.930445455	1.0746	1.90278
24	0.716063636	1.1975	1.517604
25	0.541745455	0.9339	1.603932
26	0.620454545	1.0227	1.32594
27	0.441409091	1.2181	1.792032
28	0.900545455	1.2215	1.90542
29	0.612181818	1.2671	1.778436
30	0.880454545	1.1383	1.968252
31	0.553681818	1.0814	2.02752
32	0.8957	0.7283	1.692372
33	0.539381818	0.8249	1.947132
34	0.962709091	0.5038	1.905684
35	1.254145455	0.4555	1.87572
36	1.219281818	0.4762	1.732632
37	0.771963636	0.6268	1.962048
38	0.788627273	0.6402	1.522356
39	0.540681818	0.7093	1.75296
40	0.478518182	1.1055	1.771176
41	0.519290909	1.2968	1.860012
42	0.6916	1.1427	1.778172
43	0.800209091	1.1035	1.726692
44	0.456181818	1.1588	1.977096
45	0.6344	1.2422	1.961784
46	1.347272727	1.0634	1.923636
47	1.059027273	1.206	2.053128
48	0.642672727	1.1547	2.002572
49	0.843463636	1.1486	2.052204
50	0.822190909	0.5328	1.943832
51	0.7085	0.3785	1.957824
52	0.716181818	0.5942	1.603536
53	0.655909091	0.8409	1.557204
54	0.699754545	0.6818	1.774212
55	0.554627273	1.077	1.758504
56	0.551318182	0.7921	1.822524
57	0.813090909	0.6555	1.758636
58	0.633809091	0.7741	1.888392
59	0.788272727	1.0276	1.788336
60	0.847481818	1.2628	1.714944
61	0.773736364	1.1238	1.988844
62	1.0439	1.0066	1.787148
63	0.907163636	1.1905	1.850772
64	1.120481818	1.2212	1.82292
65	0.919218182	1.1866	1.970628
66	0.889790909	1.1762	1.95426
67	0.916027273	1.0948	1.870044
68	0.907281818	1.0915	1.860804
69	0.866863636	1.2262	1.736856
70	1.209709091	1.2003	1.711248
71	1.091054545	1.1524	2.014188
72	1.1752	1.2003	2.025012
73	1.136909091	1.0671	1.860276
74	1.228381818	1.0944	2.218392
75	0.563018182	1.1488	1.999272
76	0.668318182	1.1878	1.949376
77	0.542927273	1.1927	2.115828
78	0.5356	1.1299	1.880076
79	0.994381818	1.1599	2.089824
80	1.014	1.1958	1.963764
81	0.846654545	1.2419	1.706232
82	0.797136364	1.2186	1.672704
83	0.8385	0.5997	1.524864
84	0.614427273	0.8861	1.377552
85	0.882936364	0.6609	1.80642
86	2.116163636	0.7607	1.2903
87	2.273463636	0.7482	1.522488
88	1.982145455	0.6962	1.443288
89	2.161190909	0.4475	1.896048
90	2.101627273	0.7019	1.645644
91	2.162845455	0.6813	1.50216
92	1.920809091	0.659	1.631652
93	0.745963636	0.363	1.843512
94	0.369436364	0.5205	1.908324
95	0.664654545	1.086	1.755732
96	0.690772727	1.0871	1.85592
97	0.504163636	1.1759	1.801932
98	0.4797	1.3229	1.689204
99	0.598472727	1.0314	1.679964
100	0.933045455	0.9768	1.854864
101	0.9308	1.14	1.769592
102	0.836018182	1.1614	1.861596
103	0.815454545	1.2024	1.725372
104	0.7501	1.1431	1.649472
105	0.8177	1.2139	1.812492
106	0.354309091	1.0582	1.919808
107	0.695736364	1.0429	1.677852
108	1.223063636	1.1666	1.91202
109	0.654609091	1.1083	1.76286
110	0.671154545	0.8629	1.868724
111	0.499436364	0.5605	1.653828
112	0.817818182	0.6727	1.902912
113	0.509718182	0.8596	1.83678
114	0.558409091	0.807	1.754808
115	0.534181818	0.8913	1.777248
116	0.421909091	0.8535	1.846812
117	0.954436364	0.875	1.877172
118	1.0699	0.8731	1.743192
119	0.738163636	0.8663	1.875588
120	1.304372727	0.9735	1.72392
121	0.542336364	0.9277	1.639176
122	1.041536364	1.0115	1.813284
123	0.958927273	0.7608	1.80048
124	0.975827273	0.9055	1.860672
125	0.6773	0.9649	1.670988
126	0.598945455	0.8569	1.835064
127	0.554863636	1.0605	1.749264
128	0.656618182	0.7384	1.834932
129	0.579563636	1.0064	1.811964
130	0.5551	0.8387	1.62162
131	0.562072727	0.8514	1.73514
132	0.598118182	0.8161	1.65198
133	1.375045455	0.9498	1.902912
134	1.209472727	1.0441	1.775928
135	1.403409091	0.8869	1.852884
136	1.243509091	0.9853	1.829256
137	1.545109091	0.9905	1.775532
138	1.023690909	1.0666	1.782792
139	0.546709091	0.9853	1.879152
140	0.829754545	0.9556	2.016696
141	0.708736364	0.9684	1.71072
142	0.833890909	1.0175	1.662804
143	1.022390909	0.9792	1.901988
144	0.6162	0.9433	1.781604
145	0.5577	0.9569	1.801008
146	0.522718182	0.8959	1.821204
147	0.655318182	1.0395	1.854072
148	0.369318182	0.9932	1.827144
149	0.602372727	0.9294	1.947528
150	0.481	0.8761	1.71798
151	0.779527273	0.95	1.69686
152	0.714527273	0.9202	1.9767
153	0.880809091	0.9352	1.848
154	0.953136364	0.9149	1.897236
155	0.811909091	0.9758	1.833084
156	0.747263636	0.8823	1.849848
157	0.608872727	1.0505	1.77672
158	0.644327273	0.9992	1.849584
159	0.6292	1.0971	1.71798
160	0.762154545	0.9596	1.906872
161	0.481354545	0.9401	2.001384
162	0.816636364	0.9011	1.849056
163	0.508772727	1.0856	1.986732
164	0.6721	0.8225	2.031876
165	1.367009091	0.7696	1.848
166	0.585354545	0.9308	1.689732
167	0.872654545	1.1338	2.009832
168	0.524727273	1.1648	1.862784
169	0.952781818	1.1165	1.7919
170	0.960345455	1.153	1.813812
171	0.743009091	1.1548	1.689336
172	0.7592	1.1545	1.950696
173	0.586654545	1.1015	1.666896
174	0.568218182	1.1695	1.893276
175	0.788627273	1.2333	1.57014
176	0.750218182	1.1909	1.83414
177	0.970390909	1.191	1.6203
178	0.595990909	1.0655	1.776192
179	0.551790909	1.1555	1.880472
180	0.492818182	0.9506	1.692504
181	0.585709091	1.2811	1.66914
182	0.659336364	1.1052	1.801668
183	0.6266	0.9964	1.988844
184	0.531463636	1.2022	1.698708
185	0.858118182	0.9376	1.830576
186	0.884236364	0.9618	1.914264
187	0.763336364	1.0768	1.737648
188	0.680018182	1.0229	1.732236
189	0.958809091	1.1159	1.901592
190	0.579563636	1.088	1.755468
191	0.554390909	1.1035	1.827276
192	0.349818182	1.1845	1.681416
193	0.656381818	1.2346	1.975248
194	0.550490909	1.1797	1.782
195	0.875963636	1.1369	1.690524
196	1.104054545	1.0531	2.027652
197	0.687581818	0.9516	2.051676
198	1.004663636	1.1828	1.84206
199	0.860954545	1.2061	1.86714
200	0.8619	1.011	1.7028
201	1.109609091	1.4142	1.892748
202	1.023218182	1.34	1.772496
203	0.815927273	1.5536	1.77144
204	0.739818182	1.635	1.854204
205	0.488327273	1.7859	1.999008
206	0.689827273	1.4878	1.881
207	0.630381818	1.5344	1.70346
208	0.424272727	1.3695	1.953336
209	0.587836364	1.256	1.794408
210	0.440345455	1.4284	1.702932
211	0.662645455	1.5454	1.340856
212	0.374872727	1.6336	1.523676
213	0.5668	1.6196	1.451604
214	0.400163636	1.4957	1.636008
215	0.600954545	1.6187	1.434444
216	0.490690909	1.6363	1.354584
217	0.5395	1.6606	1.57806
218	0.497309091	1.718	1.930104
219	0.557345455	1.621	1.797048
220	0.606272727	1.6066	1.96746
221	0.681318182	1.6735	1.991616
222	0.802336364	0.9902	1.740684
223	0.668672727	1.04	1.672308
224	0.573536364	0.9536	1.747152
225	0.659927273	1.0166	1.865292
226	0.618563636	1.2083	1.668876
227	0.857409091	1.1599	2.028708
228	0.919572727	1.0273	1.858164
229	0.894636364	1.2602	1.759956
230	0.917918182	1.158	1.671912
231	0.831054545	1.0209	1.828728
232	1.001709091	0.9802	1.797444
233	1.136909091	1.0727	1.74768
234	1.171181818	1.2242	1.5609
235	0.678009091	1.1466	1.734348
236	0.728118182	1.2364	1.697784
237	0.654490909	1.1501	1.804836
238	0.597763636	1.2445	1.73052
239	1.116109091	1.1976	1.723788
240	0.619036364	1.1444	1.837572
241	0.646218182	0.9848	1.77804
242	0.620336364	1.1308	1.806948
243	0.451927273	1.2656	1.95558
244	0.392127273	1.204	1.84338
245	0.478990909	1.217	1.814604
246	0.912127273	0.8509	1.7589
247	0.821127273	1.1212	1.845888
248	0.816281818	1.2565	1.64934
249	0.829754545	1.2114	1.63284
250	0.605445455	1.1341	2.092332
251	0.858	1.0848	1.788468
252	1.6614	1.1455	1.785696
253	0.726109091	1.1489	1.875984
254	0.6279	0.9273	1.75032
255	0.563609091	1.1217	1.99584
256	0.7137	1.0128	1.979736
257	1.243627273	0.9576	1.743192
258	0.870172727	0.978	1.75824
259	1.208645455	1.0125	1.8183
260	0.881872727	1.0172	1.834536
261	1.003009091	1.0846	1.825956
262	0.476509091	0.8286	1.882848
263	0.904681818	0.7461	1.76022
264	0.582163636	0.8012	1.740948
265	0.622936364	0.5992	1.90542
266	0.608518182	0.8665	1.791504
267	0.644563636	0.5929	1.836384
268	0.584054545	0.326	1.760352
269	0.903263636	0.578	1.793616
270	1.414636364	0.7833	1.66914
271	0.880809091	0.3914	1.97142
272	1.073563636	0.5215	1.885488
273	0.991545455	0.7254	1.872816
274	0.777754545	0.7188	1.797312
275	0.949945455	0.8721	1.724052
276	0.953727273	1.0446	1.959012
277	0.774209091	0.9216	1.875192
278	0.851618182	0.9938	1.889184
279	1.082427273	0.9553	1.769064
280	0.907990909	0.9967	1.870044
281	0.463036364	1.2006	1.850244
282	0.540445455	1.1345	1.753488
283	0.514090909	1.0909	1.880472
284	0.832236364	1.0036	1.81896
285	0.718781818	1.3279	1.787148
286	0.577081818	1.3208	1.678248
287	0.571645455	1.1831	1.772628
288	0.575072727	1.2498	1.751376
289	0.778818182	1.2339	1.65924
290	0.839327273	1.2964	1.703328
291	0.801745455	1.1019	1.862388
292	0.391536364	1.0688	1.929312
293	0.593981818	1.1503	1.963368
294	1.110318182	1.1052	1.926408
295	0.940727273	1.2328	1.820148
296	0.961527273	1.1029	1.788468
297	0.968145455	1.0459	1.708872
298	1.1726	1.1884	1.783848
299	0.978309091	1.0608	1.86252
300	1.120718182	1.1753	1.722864
301	1.301654545	1.1991	1.796124
302	1.445954545	1.3252	2.018148
303	1.318436364	1.1758	1.702008
304	1.066590909	1.1569	1.786752
305	1.230036364	1.2582	1.905024
306	1.397381818	1.1868	1.884696
307	1.215736364	1.1371	1.685772
308	1.362990909	1.1554	1.87902
309	1.350463636	1.0481	1.87044
310	1.326236364	1.1256	1.807476
311	1.243390909	1.2549	1.671252
312	1.138090909	1.3116	2.001516
313	1.168345455	1.2909	1.675212
314	1.0569	1.2845	1.928256
315	1.360272727	0.946	2.104344
316	1.021445455	0.6538	1.964424
317	1.560354545	0.6866	1.9965
318	1.283336364	1.1853	1.881264
319	1.4053	1.4476	2.068308
320	1.348454545	1.2002	2.00046
321	1.453518182	1.3215	1.75494
322	1.343727273	1.3103	1.820148
323	1.330845455	1.119	1.82226
324	1.581981818	1.2034	1.915716
325	1.4781	1.1487	2.026728
326	1.329427273	1.0516	1.718904
327	1.453518182	1.1361	1.891296
328	1.336636364	1.2255	1.770516
329	1.164681818	1.164	1.970232
330	1.291963636	0.9759	1.749924
331	1.338290909	1.0641	2.035308
332	1.244690909	0.9972	2.096556
333	1.357318182	1.0131	1.976964
334	1.300236364	1.1151	1.759956
335	1.023336364	1.1165	2.070024
336	1.1895	1.2545	1.880604
337	1.278845455	0.967	1.568028
338	1.164918182	1.4199	1.878492
339	1.289009091	1.1744	1.872948
340	1.346090909	1.1606	1.99188
341	1.252136364	1.1134	1.972608
342	1.2324	1.2304	1.888656
343	1.048981818	0.9691	2.064876
344	1.285818182	1.1083	1.903704
345	1.337936364	1.2419	1.917036
346	1.670027273	1.1297	1.948188
347	1.549836364	1.174	2.0295
348	1.462618182	1.2674	1.825692
349	1.408254545	1.3457	1.796784
350	1.384145455	1.249	2.00046
351	1.399745455	1.1177	1.897764
352	1.135136364	0.9848	2.009832
353	1.4794	1.2773	2.053524
354	1.370672727	1.1301	1.799292
355	1.342545455	1.319	2.156088
356	1.343963636	1.2089	1.878888
357	1.638354545	0.7925	2.04798
358	1.639418182	0.7643	1.901196
359	1.5145	0.7841	1.971948
360	1.167045455	0.761	2.140512
361	1.536245455	0.7205	1.98858
362	1.1921	0.784	1.935516
363	1.718954545	0.8042	1.891428
364	1.504218182	0.8261	1.897632
365	1.236772727	0.6875	1.998216
366	1.254618182	1.2278	1.949772
367	1.344318182	1.1794	1.922976
368	1.175909091	1.3674	2.033988
369	1.3832	1.2042	1.940928
370	1.329781818	1.1557	2.210868
371	1.409554545	1.1189	2.083092
372	1.339590909	1.1634	1.984488
373	1.492754545	1.099	1.985808
374	1.434018182	1.1397	2.019732
375	1.264427273	1.0913	2.209812
376	1.219281818	1.2808	1.865424
377	1.543927273	1.2075	1.864896
378	1.6198	1.2692	2.003628
379	1.427281818	1.1165	2.112264
380	1.261709091	0.9578	1.96548
381	1.261472727	1.0716	2.009304
382	1.487436364	1.1767	2.11134
383	1.5899	0.9454	2.002836
384	1.399509091	1.2617	1.86582
385	1.425627273	0.9927	1.863048
386	0.989418182	1.0982	1.961256
387	1.4898	1.0282	2.000592
388	1.333681818	1.0973	2.016036
389	1.2129	0.9466	2.051676
390	1.473609091	1.3609	1.995312
391	1.193518182	1.0984	1.814868
392	1.601481818	1.1292	1.812228
393	1.230509091	1.1764	1.99848
394	1.291609091	1.0848	2.017488
395	1.548063636	1.1304	2.081112
396	1.843872727	0.9724	1.962444
397	1.377054545	1.2006	1.904892
398	1.256390909	1.1694	2.075304
399	1.452927273	1.1647	2.105268
400	1.957681818	1.085	2.04336
401	1.371854545	1.2141	1.9998
402	1.369254545	1.0449	2.0955
403	1.353654545	0.9427	1.99452
404	1.301181818	1.2376	2.044548
405	1.386154545	1.1488	2.0031
406	1.3819	0.9057	1.893276
407	1.638236364	1.1035	2.139324
408	1.182527273	0.9958	2.05986
409	1.442527273	1.2826	1.977756
410	1.334981818	0.8899	2.03082
411	1.159718182	0.9649	2.15952
412	1.311463636	1.0097	1.87836
413	1.133954545	1.0165	1.988976
414	1.396081818	0.9794	1.95822
415	1.328245455	1.043	1.91136
416	1.368545455	0.3606	2.034912
417	1.425745455	0.5204	2.013132
418	1.171418182	0.7671	2.0625
419	1.345027273	0.6251	1.84338
420	1.267854545	0.4959	1.82226
421	1.372681818	0.5022	1.758372
422	1.365236364	0.698	1.588356
423	0.936	0.6731	1.946208
424	1.378236364	0.5927	1.814076
425	1.1986	0.6994	1.933536
426	1.286054545	0.7029	1.85526
427	1.291845455	0.6438	1.914528
428	1.334272727	0.6487	2.03676
429	1.087863636	0.5341	2.03874
430	1.346563636	0.5288	1.974984
431	1.319618182	0.5087	1.897632
432	1.3871	0.7841	1.909908
433	1.250245455	1.1339	1.905024
434	1.279081818	1.1491	1.900008
435	1.253554545	1.1562	1.600368
436	1.378472727	1.1732	2.015508
437	1.427163636	1.2312	2.05062
438	1.435672727	1.321	1.810116
439	1.204272727	1.2864	1.70676
440	1.3455	1.2247	1.853148
441	1.256863636	1.0717	2.009436
442	1.086563636	1.2021	1.921788
443	0.653427273	0.958	1.90014
444	0.527445455	1.1333	1.775664
445	0.880690909	1.0594	1.796124
446	0.959990909	1.2036	1.826616
447	0.5031	1.2601	1.715868
448	0.433609091	1.0612	1.863048
449	0.961409091	1.0555	1.934724
450	1.364763636	1.2073	2.13906
451	1.058318182	1.0366	2.009172
452	0.913781818	1.1043	1.818432
453	1.027709091	1.046	1.870572
454	0.927372727	1.0849	2.0295
455	0.905981818	1.013	1.943304
456	1.523127273	1.1566	1.745964
457	0.740172727	1.2142	1.879416
458	1.013172727	1.0534	1.922976
459	1.405772727	1.068	2.155956
460	0.978427273	1.0358	1.852884
461	1.725572727	1.1737	1.796652
462	1.0933	1.2328	1.903044
463	0.801154545	1.1332	1.928388
464	0.8385	1.2585	2.032272
465	0.6981	1.3611	1.98594
466	0.462209091	1.2227	1.900536
467	0.988236364	1.0567	1.955712
468	0.600009091	0.6316	1.877568
469	1.040236364	0.4909	1.851036
470	0.954318182	0.9351	1.903044
471	1.259463636	0.6742	1.815792
472	0.667490909	0.8064	1.934592
473	0.794181818	0.4926	2.047452
474	0.496954545	0.8754	1.699896
475	0.514327273	0.6878	2.038872
476	0.883054545	0.701	1.982244
477	1.299645455	0.5959	1.788996
478	1.159718182	0.7205	1.82226
479	1.391827273	0.5497	1.948056
480	1.758781818	0.6221	1.845756
481	1.425154545	0.6318	1.8216
482	1.446663636	0.6505	1.912284
483	0.931981818	0.7185	1.959012
484	0.867454545	0.6578	1.958748
485	0.742536364	0.7673	2.008248
486	0.900663636	0.578	2.011812
487	0.777990909	0.3537	2.153316
488	0.557581818	1.0631	1.90608
489	0.949590909	1.3164	2.002176
490	1.297990909	1.348	1.951752
491	1.1154	1.0161	2.058012
492	0.650827273	1.1243	1.696464
493	1.262772727	0.886	1.990296
494	1.395254545	0.9712	1.953336
495	1.076045455	1.0024	1.959408
496	1.477627273	1.162	2.003496
497	1.274709091	0.8883	1.876116
498	1.166927273	0.9231	1.815924
499	1.156172727	0.9896	1.939344
500	1.254145455	0.9531	1.982508
501	1.461436364	0.9856	2.062368
502	1.384263636	0.9945	2.003496
503	1.525136364	1.1772	1.93446
504	1.190209091	0.9946	1.9833
505	1.425154545	1.1233	1.981584
506	1.235590909	0.9747	1.752168
507	1.347863636	0.9832	1.925352
508	1.553027273	0.9542	1.919808
509	1.488854545	1.0989	1.780548
510	1.310990909	1.0757	1.86252
511	1.300590909	1.0907	2.00838
512	1.569572727	1.0055	2.056428
513	1.224363636	1.1501	1.971156
514	1.125327273	1.0089	1.948056
515	1.252490909	0.8647	1.975512
516	1.469472727	1.0279	2.141568
517	1.387572727	1.0366	2.082432
518	1.258872727	0.9717	1.8381
519	1.381072727	1.037	1.927068
520	1.323636364	1.1646	1.993596
521	0.938127273	1.0456	1.85988
522	1.3156	0.9709	1.877304
523	1.4378	1.1476	2.0427
524	1.392181818	1.2836	1.974192
525	1.386272727	1.2948	2.035572
526	1.222709091	1.1409	1.902516
527	1.159836364	0.9932	2.001648
528	1.507290909	0.9995	1.856184
529	1.212781818	1.0993	1.92324
530	1.200845455	0.9928	1.951488
531	1.348336364	1.0678	2.1384
532	1.303545455	0.9826	2.066064
533	1.299881818	0.7771	2.071212
534	1.294918182	0.9723	1.924824
535	1.325409091	0.9557	1.94568
536	1.3559	1.1063	1.973796
537	1.555036364	1.1907	1.848
538	1.3637	1.0668	2.13378
539	1.156527273	0.9636	1.828992
540	1.306381818	0.7714	2.038608
541	1.348572727	0.827	1.905288
542	1.261	0.7811	1.9173
543	1.2207	0.697	1.879416
544	1.334154545	0.9826	1.873344
545	0.864972727	0.9482	1.851696
546	1.182172727	0.8225	1.724976
547	1.126036364	0.8838	1.885356
548	1.497481818	0.9069	2.02686
549	1.239845455	0.9894	1.880208
550	1.307681818	1.0946	1.931952
551	1.498781818	0.9917	1.955052
552	1.781827273	0.9389	1.736724
553	1.538490909	0.8011	2.025804
554	1.471009091	0.7559	2.08494
555	1.339590909	0.8998	1.926408
556	1.344318182	0.8715	1.944228
557	1.292554545	0.9882	1.762068
558	1.543336364	0.9479	1.85856
559	1.814563636	0.779	1.91994
560	1.273054545	0.8508	1.813152
561	1.435436364	0.8518	1.893276
562	1.4105	0.9123	1.962708
563	1.191272727	0.9869	1.931292
564	1.624881818	0.8214	1.930764
565	1.754645455	0.9652	1.916904
566	1.140572727	1.2277	1.763256
567	1.283336364	1.0691	1.818036
568	1.367718182	1.0948	1.889976
569	1.346327273	1.0317	1.8975
570	1.349163636	1.0036	1.849452
571	1.552790909	1.0765	1.775928
572	1.390645455	1.1343	1.81104
573	1.427518182	1.0105	1.76814
574	1.3806	1.1758	1.996764
575	1.3507	1.0799	2.037024
576	1.341009091	1.0849	1.813944
577	1.317845455	1.311	1.945944
578	1.365472727	0.9262	1.964556
579	1.266909091	1.0685	1.968912
580	1.2311	1.0065	1.781076
581	1.379181818	1.178	1.904364
582	1.156290909	1.18	1.85988
583	1.614481818	1.0085	1.994916
584	1.484481818	1.2893	2.00772
585	1.354836364	1.1515	1.935648
586	1.296809091	0.7274	2.032404
587	1.406954545	0.6257	1.91598
588	1.676645455	0.6469	1.944228
589	1.5015	0.5294	1.860408
590	1.287590909	0.7908	1.801536
591	1.313118182	0.5411	1.982244
592	1.467463636	0.9972	1.943304
593	1.427045455	1.3228	1.837572
594	1.1999	1.1656	1.808928
595	1.435790909	1.1654	1.868988
596	1.377527273	1.1283	2.2143
597	1.435436364	1.1651	2.108436
598	1.336045455	1.1942	2.057748
599	0.515390909	1.339	1.961388
600	0.538672727	1.2402	1.883772
601	0.758018182	1.1264	1.998084
602	0.764636364	1.3155	2.041248
603	0.606154545	1.1393	1.977624
604	0.658509091	1.1674	1.825164
605	0.615490909	1.1905	1.91862
606	0.847127273	1.1906	2.10936
607	0.433490909	1.1059	1.880472
608	0.719490909	1.1697	1.693692
609	0.599418182	0.9897	1.80378
610	0.932809091	1.1625	2.02686
611	1.006436364	1.1415	2.206116
612	1.002418182	1.2652	2.105664
613	0.721618182	1.1854	1.885752
614	1.123436364	1.0714	2.074512
615	0.629790909	1.2026	1.88562
616	0.502272727	1.1138	2.005212
617	0.5512	1.1349	1.977756
618	0.487618182	1.2276	1.969308
619	0.533	0.9713	1.973796
620	0.4303	0.9846	1.947792
621	0.817463636	0.9471	2.10012
622	0.5057	1.006	1.79124
623	0.743718182	0.9047	1.802724
624	0.871472727	0.8946	1.726428
625	1.078645455	0.7582	1.959408
626	1.051345455	0.9412	1.780548
627	1.261945455	0.9406	1.829652
628	1.306027273	0.8956	1.785696
629	1.003481818	0.9008	1.923504
630	0.835781818	0.7713	1.8645
631	0.681081818	0.8132	1.983828
632	0.610645455	0.9294	2.049432
633	0.536781818	1.0003	1.971156
634	0.524254545	0.9941	1.883508
635	0.52	0.8626	2.00244
636	0.660518182	0.979	1.945812
637	0.800445455	0.834	1.858032
638	0.738754545	0.9091	1.87506
639	0.734381818	0.8801	1.89948
640	0.391654545	0.8693	1.929972
641	0.5486	0.8951	1.955712
642	0.8125	0.9504	2.050092
643	0.414936364	0.9826	1.954128
644	0.5395	1.031	1.936044
645	0.679190909	0.8994	1.705572
646	1.1284	0.8498	1.95228
647	0.7475	0.6746	1.914396
648	0.691009091	1.0993	1.76352
649	1.153454545	0.9076	1.939608
650	0.715709091	0.7249	1.907532
651	0.588427273	0.9516	1.9074
652	0.8983	0.828	1.909776
653	0.648463636	0.9684	2.092728
654	0.597409091	0.8484	1.851432
655	0.541509091	0.9594	1.94964
656	0.883763636	0.999	1.98726
657	0.397445455	0.9708	2.05722
658	0.641609091	0.9973	1.773156
659	0.692545455	0.9727	2.053788
660	0.642790909	1.041	2.052864
661	0.524372727	0.947	1.80312
662	0.600127273	0.9616	2.198196
663	0.602490909	0.9289	1.98462
664	1.110436364	0.774	1.947924
665	0.947109091	0.8008	2.069628
666	0.709209091	0.8676	2.035572
667	1.066354545	0.8007	2.03478
668	0.972045455	0.8899	2.01036
669	1.044845455	0.8646	1.99122
670	0.930445455	0.5473	2.037552
671	0.568809091	0.8283	2.002836
672	0.6227	1.0001	1.928124
673	0.496954545	0.8881	2.014848
674	0.590672727	0.981	1.740948
675	0.677654545	1.019	2.006664
676	0.555809091	0.7386	1.933536
677	1.067890909	0.9859	2.169552
678	0.850436364	0.8466	1.843248
679	1.005727273	0.9814	1.968912
680	1.161609091	0.8671	1.9305
681	0.766172727	1.0497	1.68366
682	0.512436364	0.8281	1.940532
683	0.632981818	0.8	1.904892
684	0.842990909	0.8511	1.755336
685	0.515272727	0.7655	1.853808
686	0.674463636	0.8689	2.200704
687	0.574718182	0.9343	1.947396
688	0.518109091	0.8832	1.999668
689	1.137854545	0.9979	1.945548
690	0.876554545	0.9365	1.865688
691	1.142936364	1.0308	1.933536
692	1.142581818	0.8082	1.851036
693	0.4875	1.0709	2.015772
694	0.458663636	0.8744	1.856976
695	0.600009091	0.7364	1.802196
696	0.537963636	1.0147	1.974456
697	0.702590909	0.8336	1.979736
698	0.6929	0.7766	1.860804
699	0.845945455	0.9148	2.05722
700	0.896527273	0.9777	2.026464
701	0.704127273	0.9105	1.961124
702	0.797372727	0.8176	2.103816
703	0.864972727	0.7862	2.050224
704	1.236181818	0.8631	1.948452
705	1.118590909	0.9563	1.833876
706	1.120009091	1.0195	2.118336
707	0.905981818	0.9374	1.955052
708	0.625536364	0.9324	1.894332
709	0.638772727	0.9341	2.086788
710	0.422145455	0.9456	2.040984
711	0.660990909	0.8114	2.000196
712	0.542927273	1	1.956504
713	0.593745455	0.9725	1.957824
714	0.468354545	0.9939	2.040852
715	0.424036364	1.0273	1.823844
716	0.580745455	0.8632	1.92786
717	0.645509091	1.0139	1.929048
718	0.564909091	0.8338	1.771572
719	0.660872727	0.8636	1.9074
720	0.844881818	0.8927	2.0823
721	0.909645455	0.951	1.769988
722	0.8164	0.9967	1.67376
723	1.246345455	1.0458	1.814868
724	1.220936364	0.9615	2.023296
725	0.929145455	0.8704	1.809984
726	0.711454545	1.0008	1.987128
727	0.842281818	0.9501	1.881264
728	1.154990909	0.9418	1.898292
729	1.395490909	0.9885	1.91928
730	1.264309091	1.019	1.9206
731	1.189027273	0.8473	1.88562
732	1.179809091	0.9679	1.821732
733	1.415463636	0.9425	1.97736
734	1.661045455	0.8712	1.81434
735	1.345263636	0.853	1.876248
736	1.366063636	1.0278	1.93446
737	1.2181	0.8178	1.715472
738	1.348336364	0.921	1.99056
739	1.619090909	0.927	1.76616
740	1.556927273	0.9089	1.718112
741	1.494290909	0.9984	1.876908
742	1.296572727	0.9049	1.866744
743	1.284754545	0.9396	1.71402
744	1.299172727	1.0138	1.768008
745	1.216445455	0.9686	1.754016
746	1.330727273	0.8715	2.073456
747	1.258045455	1.0266	1.830972
748	1.456709091	0.876	1.92258
749	1.462854545	0.8017	1.996632
750	1.232518182	0.9492	1.883244
751	1.279554545	0.7968	1.651452
752	1.546409091	0.9487	1.956108
753	1.2402	0.9207	1.936968
754	1.257927273	1.0247	1.84272
755	1.571109091	0.7957	2.168496
756	1.711863636	1.044	1.91136
757	1.807236364	0.9791	2.007192
758	1.695436364	1.0317	1.841664
759	1.899063636	0.9268	1.839948
760	1.630672727	0.9191	1.980924
761	1.434963636	0.841	2.009964
762	1.331436364	0.8466	1.986204
763	1.341245455	0.8734	1.861596
764	1.349045455	1.0022	1.934064
765	1.2649	0.7519	1.915188
766	1.434490909	0.8257	1.730784
767	1.4417	0.9864	1.792296
768	1.378118182	0.7372	1.726164
769	1.4118	0.8875	1.770516
770	1.438154545	0.9495	1.997688
771	1.387809091	0.9846	1.91268
772	1.216209091	0.8486	1.830444
773	1.029009091	1.0185	2.016564
774	1.401990909	0.9973	2.100912
775	1.492990909	1.0398	1.732368
776	1.120245455	0.9283	1.906212
777	0.9152	0.9522	1.936308
778	0.628372727	0.9156	1.86912
779	0.819472727	1.0391	2.03676
780	1.0439	0.9531	1.935912
781	1.138681818	0.9589	1.845492
782	0.710036364	1.0203	1.95822
783	0.625890909	0.9322	1.832424
784	0.432663636	0.9701	1.925088
785	0.676709091	0.8637	1.882716
786	0.665127273	0.9208	1.797708
787	0.603554545	0.8949	2.094048
788	0.759790909	0.8978	1.97406
789	0.567627273	0.845	1.970232
790	0.541981818	0.5423	1.836648
791	0.594809091	0.5933	1.92654
792	0.625181818	0.7497	1.934724
793	0.593036364	0.6315	1.927332
794	0.366954545	0.8282	1.994784
795	1.121663636	0.7365	2.01432
796	1.539909091	0.8113	1.786224
797	1.315954545	0.752	2.004156
798	1.222827273	0.606	2.282676
799	1.214436364	0.8326	1.861068
800	1.322336364	0.8309	1.962048
801	1.200372727	1.0046	1.903968
802	1.400336364	0.8033	1.950036
803	1.223418182	0.7223	2.057748
804	1.747318182	0.6635	2.232516
805	1.317727273	0.8125	1.967064
806	1.260054545	0.6806	1.938156
807	1.369254545	1.1059	1.783848
808	1.192690909	1.053	1.90344
809	0.679309091	1.0174	1.9899
810	0.595281818	1.0364	2.02554
811	0.946636364	1.0459	2.169552
812	1.126390909	1.1487	1.963896
813	0.935645455	0.9127	1.94964
814	1.096609091	1.1531	1.92192
815	0.942263636	1.1468	1.92324
816	0.563963636	1.2953	1.895124
817	0.685218182	1.1139	2.064084
818	0.683327273	1.1323	1.859088
819	0.8476	1.0818	2.02224
820	0.660281818	1.1988	2.120184
821	0.452281818	1.1599	2.007984
822	0.759436364	1.1625	2.089032
823	0.560063636	1.0344	2.22618
824	0.498845455	1.1945	1.873344
825	0.630381818	0.9293	1.719432
826	0.760972727	0.5737	1.94568
827	0.495418182	0.6118	1.96746
828	1.137263636	0.7151	1.49622
829	0.520236364	0.7136	1.94898
830	0.515272727	0.7919	2.049432
831	0.437745455	0.716	1.8579
832	0.829281818	0.87	1.668876
833	1.111263636	0.8373	1.9734
834	0.7332	0.7852	2.044944
835	0.964009091	0.7287	1.950168
836	0.786381818	0.748	1.827936
837	0.605445455	0.8366	1.887732
838	0.549072727	0.6162	2.093124
839	0.413163636	0.4912	1.925484
840	0.539854545	0.69	2.032404
841	0.481709091	0.5184	1.844832
842	0.729063636	0.481	2.110944
843	0.484663636	0.3426	2.009964
844	0.630381818	0.4361	2.073984
845	0.651772727	0.453	1.714548
846	0.814154545	0.6541	1.88166
847	1.1011	1.4344	1.835724
848	0.545763636	1.4839	1.83414
849	0.641727273	1.5845	1.97406
850	1.212545455	1.3311	1.783848
851	1.673927273	1.4661	1.818432
852	1.352236364	1.2165	1.999668
853	0.674818182	1.2315	1.992408
854	0.447790909	1.2276	2.018808
855	0.949472727	1.2981	1.93446
856	0.401463636	1.3975	2.00904
857	0.753172727	1.3046	2.139456
858	0.5148	1.2632	2.37402
859	0.632863636	1.1565	2.164008
860	0.590081818	1.305	2.043492
861	0.860127273	1.1625	1.891824
862	0.786027273	1.2329	1.930368
863	0.574127273	1.3111	1.96944
864	0.747972727	1.3325	1.823844
865	0.663	1.2728	1.55496
866	0.931863636	0.6169	1.915584
867	0.421790909	0.57	1.770912
868	0.611118182	0.6795	1.862916
869	0.472372727	0.706	1.851564
870	0.407136364	1.2496	1.950432
871	0.5096	1.3675	2.187768
872	0.749154545	1.3659	1.993068
873	0.589372727	1.2096	1.863444
874	0.465518182	1.4205	1.996632
875	0.637354545	1.2995	2.094312
876	0.584527273	1.3777	2.066196
877	0.710627273	1.4542	2.174436
878	0.431481818	1.5815	1.78728
879	0.855281818	1.5687	2.00574
880	0.8398	1.5831	1.962708
881	0.787918182	1.3139	2.121372
882	0.884	1.7104	1.8744
883	0.693609091	1.2287	2.025276
884	0.660045455	1.4295	1.82952
885	0.738163636	1.3691	1.876116
886	0.782481818	1.3325	1.842984
887	0.668081818	1.1489	1.875852
888	0.906809091	1.2789	1.832292
889	0.844290909	1.557	2.075832
890	0.688881818	0.8884	1.923768
891	0.424863636	0.9309	1.876776
892	0.424627273	1.3259	1.99188
893	0.316372727	1.5489	1.880472
894	0.4264	1.4047	1.774476
895	0.920754545	1.4708	1.886412
896	1.262536364	1.3098	1.885752
897	1.122490909	1.4851	1.85922
898	0.595163636	1.2795	1.878888
899	0.6266	1.2668	1.699368
900	0.614072727	1.323	1.755336
901	0.661936364	1.4566	2.148696
902	0.580509091	1.2712	2.158464
903	1.014118182	0.9411	1.943304
904	0.550018182	1.2865	2.087712
905	0.78	1.276	2.11596
906	0.441645455	1.2307	2.306964
907	0.5499	0.8281	1.983696
908	0.2678	1.3648	2.054316
909	0.630736364	1.0122	1.985808
910	1.0322	1.3455	1.862256
911	0.789927273	1.3519	1.968252
912	1.1635	1.3452	2.042832
913	0.364472727	1.3428	2.02884
914	0.696918182	1.3853	1.87572
915	0.478636364	1.3214	1.852488
916	1.175554545	1.1573	1.929444
917	0.918272727	1.1462	1.908192
918	0.607336364	1.5849	2.128764
919	1.1947	1.4875	2.13774
920	0.3835	1.5463	1.741608
921	0.5837	1.5129	1.982244
922	1.038345455	1.4744	1.88166
923	1.070845455	1.5245	2.056692
924	0.657445455	1.3824	1.847736
925	0.6851	1.4369	1.961784
926	0.536309091	1.3916	2.027652
927	0.780709091	1.3022	2.034516
928	0.778109091	1.3498	1.870968
929	0.733790909	1.4971	1.895784
930	0.521654545	1.4029	1.997556
931	0.391536364	1.3295	1.983828
932	0.389645455	1.481	1.98924
933	0.572590909	1.2401	2.174304
934	0.678836364	1.4388	1.95228
935	0.635227273	1.4816	1.804044
936	0.533236364	1.5314	1.898028
937	0.5369	1.4171	1.89486
938	0.5889	1.5429	1.975116
939	0.994381818	1.6467	1.84338
940	0.512436364	1.4211	2.131932
941	0.501563636	1.2662	1.898952
942	0.656381818	1.117	1.853676
943	1.169527273	1.0295	1.998744
944	0.719490909	0.7245	1.755468
945	0.641372727	0.682	1.701876
946	0.712872727	0.58	1.792428
947	0.557463636	0.6373	1.683792
948	0.679663636	0.678	1.75362
949	0.485963636	0.7281	1.629276
950	0.515272727	0.49	1.604196
951	0.580509091	0.5669	1.703592
952	0.693963636	0.7236	1.796916
953	0.653072727	0.6882	1.913472
954	0.931981818	1.2088	2.111076
955	0.486436364	1.1999	1.998348
956	0.517636364	1.2157	2.01036
957	0.516690909	1.2189	2.0163
958	0.597409091	1.1653	1.9833
959	1.053709091	1.1108	2.016564
960	1.008918182	1.174	2.014716
961	1.208172727	1.2507	2.167836
962	1.029009091	1.216	1.920732
963	0.722563636	1.1432	2.046528
964	0.544463636	1.3435	2.07834
965	0.789218182	1.113	1.878492
966	0.689827273	0.4049	2.000196
967	0.704245455	0.4679	2.054976
968	1.180045455	0.7835	1.818828
969	0.644327273	0.4322	1.957164
970	0.454172727	0.4635	2.073588
971	0.724454545	0.3281	2.099064
972	0.6656	0.397	2.15226
973	1.157354545	0.5974	2.121768
974	0.974290909	1.0507	2.046396
975	0.564790909	1.147	2.102628
976	1.226490909	1.0876	2.061708
977	1.067181818	1.1216	1.991352
978	0.602372727	1.2246	1.85988
979	0.609345455	1.1196	1.93116
980	0.419545455	1.0123	2.046396
981	0.541036364	1.5293	2.064876
982	1.032081818	1.0985	2.052204
983	0.556636364	1.0645	1.928388
984	0.791109091	1.2203	2.043756
985	0.807772727	1.2238	2.118732
986	0.704245455	1.0758	1.907664
987	0.481118182	0.9908	2.061972
988	0.583936364	1.2054	1.872816
989	0.771609091	1.0339	2.025012
990	0.891563636	1.0979	1.92786
991	0.627072727	1.0081	2.042436
992	0.808127273	1.0997	1.8678
993	0.617736364	1.0943	1.739892
994	0.620218182	1.024	1.784112
995	0.823490909	1.0581	1.654488
996	0.648818182	1.0034	1.995048
997	0.704481818	1.1825	1.862916
998	1.089281818	0.9754	2.03346
999	1.000409091	1.1143	1.847076
1000	1.202145455	0.9945	2.02818
1001	0.422736364	1.1009	1.946208
1002	1.300945455	1.3661	1.998876
1003	1.040709091	1.1043	1.953732
1004	0.904918182	0.8855	1.962972
1005	0.622463636	1.204	1.876512
1006	0.840154545	1.0881	2.006532
1007	0.577081818	1.1218	1.997292
1008	0.5187	1.1189	1.90212
1009	0.816636364	1.1365	2.089296
1010	0.496363636	1.0638	2.312508
1011	0.549781818	1.1915	2.140776
1012	0.655909091	1.4191	2.087712
1013	0.6019	1.4343	2.084412
1014	0.5889	0.8658	2.285976
1015	0.933636364	1.0278	1.981188
1016	0.689354545	1.0747	2.1615
1017	1.077463636	1.1562	1.89222
1018	0.794181818	1.0312	1.903704
1019	0.441172727	1.1609	2.03874
1020	0.346272727	1.0472	2.06118
1021	0.733790909	0.7386	1.964292
1022	0.645863636	0.823	2.118996
1023	0.5239	0.6076	1.899876
1024	0.836727273	0.7805	1.965216
1025	0.947936364	0.7979	1.922052
1026	1.273290909	1.0997	1.7886
1027	1.1024	1.1435	1.905552
1028	0.5265	1.1219	1.937892
1029	0.466345455	1.1748	1.777644
1030	0.688290909	1.1697	2.042436
1031	0.476036364	1.0591	1.865952
1032	0.689472727	1.1914	2.008644
1033	1.130054545	1.1067	1.90146
1034	0.710981818	1.1403	2.162556
1035	0.586418182	1.1653	2.004024
1036	1.055009091	0.9826	1.974192
1037	0.875727273	0.9842	2.05458
1038	0.850790909	1.0805	2.09352
1039	0.648463636	1.0474	1.947132
1040	0.698336364	0.9808	2.23806
1041	0.684863636	1.1535	2.157936
1042	1.1908	1.0466	2.01828
1043	0.673045455	1.1115	1.961652
1044	0.911418182	0.9682	1.836384
1045	1.527972727	0.9825	1.99056
1046	1.219281818	1.27	2.052468
1047	1.592854545	1.2253	2.006136
1048	1.286409091	1.3989	2.00772
1049	1.0959	0.6532	1.905024
1050	1.409081818	1.1909	1.849188
1051	1.456590909	1.1814	1.96218
1052	1.606327273	1.1244	1.975908
1053	1.399154545	1.2068	2.066724
1054	1.492518182	1.1727	2.016564
1055	1.841745455	1.2482	1.967856
1056	1.412863636	1.2115	2.027916
1057	1.183	1.4066	2.065008
1058	1.347272727	1.1624	1.956108
1059	1.3871	1.5032	2.009568
1060	1.497009091	1.3564	2.001252
1061	1.200372727	1.1265	1.914792
1062	1.248354545	1.1692	1.932876
1063	1.400454545	1.4792	1.992144
1064	1.216681818	1.1528	1.924296
1065	1.294209091	1.1734	2.05656
1066	1.229563636	1.096	2.089824
1067	1.236772727	1.2003	1.904496
1068	1.264309091	1.2097	1.955316
1069	1.143645455	1.1551	1.847604
1070	1.238190909	1.1329	1.87572
1071	1.533527273	1.4419	2.05062
1072	1.336518182	1.1723	2.024088
1073	1.246345455	1.3183	1.883376
1074	1.371263636	1.0509	2.110416
1075	0.981381818	1.2883	1.87968
1076	1.165154545	1.2901	2.009832
1077	1.183590909	1.2008	2.08032
1078	1.247881818	1.0054	1.801008
1079	1.1271	0.6013	1.835724
1080	1.424090909	1.0999	1.879812
1081	1.334863636	1.0003	1.976304
1082	1.383672727	1.1511	2.03544
1083	1.1713	1.2795	1.971816
1084	1.296809091	1.2193	2.023032
1085	1.246463636	1.2436	2.09352
1086	1.026172727	1.2456	1.93842
1087	1.398681818	1.2674	1.83282
1088	1.189381818	1.3675	1.977492
1089	0.960581818	1.3655	1.96416
1090	1.263363636	1.0197	2.012076
1091	1.266554545	1.3681	1.939476
1092	0.935645455	1.3826	1.881
1093	1.185245455	1.0064	1.866216
1094	0.970627273	1.298	1.7787
1095	1.138445455	1.1333	1.872024
1096	1.250718182	1.2558	2.067648
1097	0.448145455	1.3848	2.155956
1098	0.536190909	1.2006	1.926672
1099	0.721027273	1.247	1.89684
1100	0.819354545	1.2894	2.01432
1101	0.860718182	1.2626	2.119524
1102	0.811790909	1.1608	1.808268
1103	0.619154545	1.197	1.853676
1104	0.726109091	1.2948	1.875456
1105	1.098145455	1.1788	2.200968
1106	0.463036364	1.3266	2.030424
1107	0.632154545	1.1196	2.007324
1108	0.583345455	1.1552	1.97538
1109	0.450036364	1.2553	1.718508
1110	0.556872727	1.2498	1.829256
1111	0.709681818	1.0315	2.007588
1112	0.8879	1.1468	1.880736
1113	0.973109091	1.2234	1.82688
1114	1.123554545	1.0221	1.816056
1115	0.994854545	1.1995	1.995312
1116	0.777990909	1.205	1.941588
1117	0.723745455	1.2053	1.947528
1118	0.889909091	1.0332	2.044812
1119	0.331263636	1.2929	1.979604
1120	1.113036364	1.2456	1.937628
1121	1.271872727	1.2783	1.941588
1122	0.979727273	1.2914	1.853412
1123	0.567863636	1.136	2.105136
1124	0.5044	1.1891	2.15292
1125	0.793118182	1.1419	1.946868
1126	0.6396	1.0258	1.975116
1127	0.459845455	1.1945	1.903308
1128	1.038109091	1.3105	2.182092
1129	0.970627273	1.2525	1.864236
1130	0.691954545	1.2613	1.954656
1131	0.997454545	1.2757	1.945152
1132	1.050990909	1.2306	2.053656
1133	0.808127273	1.1594	1.86714
1134	1.111027273	1.2157	1.87308
1135	0.847954545	1.1633	2.22156
1136	0.765227273	1.3195	1.980264
1137	0.573063636	1.2202	1.982376
1138	0.6214	1.1729	1.98726
1139	0.511963636	1.2271	1.93908
1140	0.509836364	1.2304	1.988052
1141	0.554390909	1.134	1.894992
1142	0.9165	1.2176	2.029632
1143	1.114809091	1.2569	1.74702
1144	0.936236364	1.149	2.02224
1145	0.753409091	1.1351	1.790184
1146	0.490690909	1.1325	1.912548
1147	0.533827273	1.265	2.03082
1148	0.528390909	1.0879	1.87242
1149	0.424863636	1.1352	2.09286
1150	0.582636364	1.1301	1.977624
1151	0.554036364	1.05	2.123352
1152	0.927963636	1.1826	1.997952
1153	1.010454545	1.3089	2.075436
1154	0.504636364	1.2522	2.038872
1155	0.637118182	0.9333	2.14962
1156	0.630027273	1.1406	1.990164
1157	0.515627273	1.2112	2.131008
1158	0.837554545	1.2202	1.926672
1159	0.572590909	1.2422	2.062368
1160	0.673518182	1.2586	1.9899
1161	0.454645455	1.0406	1.75494
1162	0.8255	1.1006	2.03148
1163	0.718190909	1.1559	1.997952
1164	0.673281818	1.2207	2.056032
1165	0.774090909	1.197	2.012604
1166	0.753645455	1.2118	1.936044
1167	1.458481818	1.2323	1.889976
1168	1.055245455	1.1111	1.930764
1169	0.681436364	1.1041	1.98594
1170	0.564554545	1.1228	1.906344
1171	0.531109091	1.1926	1.89948
1172	0.726818182	1.1624	2.095896
1173	0.978190909	1.1718	2.021712
1174	1.294681818	1.1355	2.09814
1175	0.992372727	1.1121	1.953996
1176	0.962118182	1.1882	1.862388
1177	0.939072727	1.1465	2.006268
1178	1.232754545	1.139	2.151204
1179	1.286172727	1.1383	2.041644
1180	1.668018182	1.1827	2.169024
1181	1.005727273	1.1931	2.122296
1182	0.859654545	1.1378	2.150412
1183	0.694672727	1.2563	1.858032
1184	0.641963636	1.1581	2.003364
1185	0.445427273	1.0524	1.923504
1186	1.232045455	1.216	2.114904
1187	0.646336364	1.2362	2.00706
1188	0.887663636	1.153	2.024352
1189	0.4758	1.1834	1.818036
1190	0.490454545	1.1232	1.903308
1191	0.854336364	1.1072	2.007324
1192	0.978427273	1.1397	1.895784
1193	1.145181818	1.1562	1.991352
1194	0.530518182	1.1579	1.88958
1195	0.883527273	1.2884	1.916508
1196	1.040709091	1.1555	1.878492
1197	0.4823	1.2538	1.919148
1198	0.772081818	1.1967	1.97472
1199	0.531227273	1.1189	1.829784
1200	0.520118182	1.1892	1.939872
1201	0.673990909	1.262	1.788732
1202	0.392009091	1.1276	2.037552
1203	1.066827273	1.2419	1.625316
1204	0.605445455	0.9088	1.836516
1205	0.436327273	0.6868	1.885488
1206	0.529927273	0.6545	1.715736
1207	0.469654545	0.6631	1.99848
1208	0.780118182	0.7706	1.86516
1209	1.170709091	0.6908	1.901592
1210	1.064345455	0.7216	1.960728
1211	0.441054545	1.1469	1.850772
1212	0.532290909	1.1325	1.998216
1213	0.5551	1.1288	1.945812
1214	0.6578	1.1676	1.741212
1215	1.105	1.4458	1.980396
1216	0.580036364	1.2503	2.017224
1217	0.699754545	1.1244	1.98264
1218	0.303963636	1.219	2.015772
1219	0.832945455	1.2187	1.808796
1220	0.710745455	1.1661	1.717452
1221	0.467409091	1.1696	1.965876
1222	0.528509091	1.1449	2.10936
1223	0.491872727	1.1112	2.174568
1224	0.5694	1.098	1.905684
1225	0.812263636	1.1521	1.95888
1226	1.092827273	1.3049	1.864764
1227	0.8177	1.1204	2.065668
1228	0.500263636	1.2362	1.987788
1229	0.715590909	1.3249	2.084412
1230	0.974527273	1.2716	1.942776
1231	0.998636364	1.1665	2.122296
1232	0.381490909	1.1063	2.28162
1233	0.533945455	1.2138	2.074116
1234	0.530518182	1.1608	1.881528
1235	0.476627273	1.2177	1.96416
1236	0.984809091	1.4223	2.116752
1237	0.450745455	1.148	2.04072
1238	0.624	1.1475	2.19054
1239	0.8073	1.1585	2.059332
1240	0.662290909	1.1339	1.933932
1241	1.112563636	1.4555	1.981452
1242	0.663827273	1.3163	1.870176
1243	0.935527273	1.2835	2.041116
1244	0.632154545	1.0726	2.091408
1245	0.719018182	0.981	1.853412
1246	0.936	0.8521	1.895256
1247	0.543163636	0.8797	1.992144
1248	0.784963636	0.9405	1.932612
1249	0.538318182	0.9158	1.792824
1250	0.748445455	0.9777	1.87968
1251	0.602609091	0.9678	1.917036
1252	0.539381818	0.9583	1.99254
1253	0.616554545	0.8842	1.894332
1254	0.6942	0.8081	1.9734
1255	0.879272727	0.8261	1.98792
1256	0.532409091	1.0463	2.000988
1257	0.4459	0.9889	2.03808
1258	0.295218182	1.0118	2.148828
1259	0.431954545	1.0126	1.947528
1260	0.690063636	0.9439	1.954788
1261	0.570227273	0.985	1.755468
1262	0.557109091	1.0046	1.836516
1263	0.557463636	1.0788	1.794804
1264	0.674345455	0.9507	2.00178
1265	0.557227273	0.944	2.035836
1266	0.531109091	0.9453	2.081376
1267	0.451454545	0.7453	1.886412
1268	0.822781818	0.8661	1.920732
1269	0.580745455	0.9339	1.993596
1270	0.481590909	1.0652	1.74174
1271	0.595045455	1.0023	1.845492
1272	0.479463636	0.9915	1.896576
1273	0.510781818	0.8915	1.872552
1274	0.537372727	0.9694	1.910304
1275	0.626718182	0.9021	2.025804
1276	0.736272727	0.8403	1.994652
1277	0.906809091	0.8043	1.945416
1278	0.829754545	0.8871	1.765896
1279	0.956090909	0.8029	1.86252
1280	1.1154	0.9388	1.912152
1281	1.217745455	0.9534	1.62888
1282	0.440345455	1.0214	1.962444
1283	0.661463636	1.0246	2.101704
1284	0.712990909	1.0621	1.856976
1285	0.581809091	0.9605	1.958616
1286	0.757545455	1.0096	1.972344
1287	0.745136364	0.9682	2.089824
1288	0.348518182	0.8284	2.148564
1289	0.688409091	0.907	2.188956
1290	0.835663636	0.899	2.00838
1291	0.742181818	1.082	1.83876
1292	0.522363636	1.01	1.924692
1293	0.392009091	0.709	1.8513
1294	0.4654	0.9519	1.909116
1295	0.726463636	0.8815	1.827012
1296	0.851854545	1.0687	1.884564
1297	1.351409091	0.9508	1.867932
1298	1.014118182	1.0459	1.933404
1299	0.556518182	0.9382	1.757316
1300	0.576018182	0.5127	1.916508
1301	0.911772727	0.7325	1.895124
1302	0.735918182	0.9118	2.097744
1303	0.873363636	0.8201	1.895388
1304	1.170354545	0.8774	1.873476
1305	0.8125	1.0373	1.781604
1306	0.416118182	1.0348	2.01498
1307	0.452518182	0.9957	1.833612
1308	0.450154545	0.9313	2.034516
1309	1.245636364	1.0897	2.067648
1310	0.624945455	1.0126	1.944888
1311	0.898772727	0.9148	1.82886
1312	0.530872727	0.9481	1.977096
1313	0.649881818	0.937	1.971684
1314	0.840154545	1.055	1.89618
1315	0.950536364	0.9568	1.893672
1316	1.078763636	1.0224	1.903572
1317	1.174018182	1.0993	1.834668
1318	0.867336364	1.058	1.930236
1319	0.630027273	0.956	1.874004
1320	1.296218182	0.985	1.961124
1321	0.790163636	1.0411	2.064744
1322	1.118	0.9465	1.900932
1323	0.918509091	1.1114	1.99518
1324	0.606745455	1.0712	2.1846
1325	0.590318182	1.0623	2.038872
1326	0.594218182	0.9836	2.216412
1327	0.505109091	1.0026	2.09286
1328	0.891563636	1.0376	2.05392
1329	0.528154545	0.9785	2.09484
1330	0.741118182	0.9211	1.997688
1331	0.452754545	1.0242	2.119524
1332	0.377236364	0.9238	1.952016
1333	0.754472727	0.9212	1.858296
1334	0.5434	1.0486	1.777248
1335	0.627309091	1.0582	1.921788
1336	0.698454545	0.9342	2.138268
1337	1.137263636	1.0687	1.964556
1338	0.673163636	0.9485	2.054184
1339	0.556163636	1.0778	2.121372
1340	0.462445455	0.9211	2.060652
1341	0.539972727	0.9566	1.919016
1342	0.541509091	0.9317	2.112792
1343	0.585118182	1.0292	1.924428
1344	1.022036364	0.9958	1.831104
1345	0.506881818	0.9472	1.80444
1346	0.560063636	0.9891	2.057088
1347	0.529572727	0.9544	1.97604
1348	0.65	0.9901	2.193708
1349	0.4537	1.0417	2.010624
1350	0.549663636	1.0013	2.163084
1351	0.665481818	0.9651	2.029236
1352	0.698218182	1.0592	2.089824
1353	0.461027273	1.0443	2.051148
1354	0.356081818	1.0366	2.020524
1355	0.6097	1.077	2.07042
1356	0.507827273	0.9777	2.148696
1357	0.830345455	0.9694	1.9239
1358	1.004190909	1.0565	2.196612
1359	0.955027273	0.9467	2.172324
1360	1.111854545	1.0817	2.224728
1361	0.930327273	0.9749	2.039136
1362	0.740054545	0.9937	1.863048
1363	1.005490909	1.0777	1.947528
1364	0.911063636	1.0175	2.033856
1365	0.849136364	0.9392	2.08824
1366	0.996745455	0.9163	1.942776
1367	0.720436364	0.9524	1.893804
1368	0.866390909	1.0214	1.85592
1369	0.832945455	0.8987	1.98726
1370	1.0608	1.082	2.10144
1371	0.763809091	1.1253	1.974456
1372	1.058554545	0.9596	2.088636
1373	0.881754545	1.0153	2.070948
1374	1.134072727	0.9839	1.992144
1375	1.086445455	0.8646	1.96878
1376	0.748327273	1.1289	2.080056
1377	0.891681818	1.1195	1.900008
1378	0.512909091	1.0539	1.956372
1379	0.600245455	0.9513	1.884696
1380	0.577554545	1.0051	1.781736
1381	0.602727273	0.9559	1.9206
1382	1.287	0.8674	2.010096
1383	0.409972727	0.9431	1.936836
1384	0.529572727	1.0476	1.971684
1385	1.201318182	0.9892	1.854336
1386	0.875727273	0.9552	1.919544
1387	0.797963636	1.0152	1.888392
1388	0.463154545	1.0165	1.968252
1389	0.568690909	1.1016	1.939608
1390	0.612654545	0.9505	1.996632
1391	0.746318182	1.02	2.11992
1392	0.568336364	1.0078	2.043228
1393	0.754945455	1.0266	1.801404
1394	0.743245455	0.9051	2.023692
1395	0.762981818	0.9511	1.974984
1396	0.4589	1.0772	1.93182
1397	0.786027273	1.0665	1.915056
1398	1.434136364	0.9448	1.9635
1399	1.0218	0.5176	1.882584
1400	0.632272727	0.6351	1.99122
1401	0.580509091	0.6859	1.814604
1402	0.400281818	0.785	2.02158
1403	0.626127273	0.7953	1.778436
1404	0.579918182	0.8976	1.853016
1405	0.925836364	0.7335	1.901856
1406	0.893336364	0.5067	1.985148
1407	0.989772727	0.6928	1.982112
1408	0.954790909	0.7805	1.78992
1409	1.150263636	0.6141	2.18592
1410	1.004190909	0.3058	1.87572
1411	0.441763636	0.6094	2.048904
1412	0.960227273	0.7129	1.846416
1413	0.928672727	0.6225	1.93446
1414	0.832236364	0.7654	2.067384
1415	0.797254545	0.7001	2.076228
1416	1.206990909	1.1475	1.891692
1417	0.923590909	1.1026	1.867272
1418	0.695145455	1.1515	2.008908
1419	0.504872727	1.1097	1.99188
1420	1.261827273	1.1289	2.010624
1421	1.004663636	1.2649	1.86384
1422	0.475327273	1.1173	1.73382
1423	0.667963636	1.1613	2.015508
1424	0.638063636	1.1156	2.036628
1425	0.972163636	1.2328	1.96086
1426	0.769481818	1.1309	1.796916
1427	0.797372727	1.3595	1.899876
1428	1.002654545	1.1835	2.103024
1429	0.532645455	1.0455	2.164404
1430	0.707672727	1.1542	2.035704
1431	0.3861	1.1663	1.981452
1432	0.569636364	1.2114	2.030292
1433	0.603554545	1.2129	1.800744
1434	0.608045455	1.2119	1.981452
1435	0.516927273	1.1338	1.994916
1436	0.605209091	1.1885	1.954392
1437	0.610172727	1.2353	1.912152
1438	0.637827273	1.3406	1.909908
1439	0.498490909	1.1292	1.794408
1440	1.013645455	1.1061	2.052996
1441	0.806590909	1.1537	1.95426
1442	0.693845455	1.2132	1.96284
1443	0.548363636	1.1249	1.897104
1444	0.500381818	1.164	2.11398
1445	0.819945455	1.1403	1.926936
1446	1.105827273	1.1531	1.978152
1447	0.693845455	1.2018	1.912416
1448	0.869818182	1.1079	1.812888
1449	0.7033	1.1626	2.083224
1450	0.572236364	1.2131	2.04996
1451	0.440345455	1.1484	1.89024
1452	0.619863636	1.1948	2.139852
1453	0.771136364	1.0125	1.986072
1454	0.500027273	0.9505	1.95888
1455	0.632272727	0.8626	2.062236
1456	1.3039	0.9195	1.877436
1457	1.006554545	0.9185	1.898688
1458	0.461618182	1.046	1.982508
1459	0.747618182	0.9827	2.023296
1460	0.624472727	1.084	1.983168
1461	0.458663636	0.9636	1.996632
1462	0.451336364	0.9641	1.850508
1463	1.007145455	0.9224	1.916508
1464	0.568690909	1.0273	1.893276
1465	0.462918182	0.9147	2.075304
1466	0.679427273	0.9911	1.975512
1467	0.699872727	0.9082	1.879152
1468	0.558881818	1.0346	1.76814
1469	0.931154545	0.955	2.026464
1470	0.480881818	0.9459	1.984884
1471	0.483836364	1.0073	2.055372
1472	0.504636364	0.9923	2.059992
1473	0.687818182	0.8317	1.936704
1474	0.580036364	0.8117	1.940136
1475	0.840981818	1.0375	1.931556
1476	0.944509091	0.9528	2.083488
1477	0.5642	0.8325	2.007984
1478	0.715945455	0.9814	1.89354
1479	0.429354545	0.9676	1.956504
1480	0.8853	0.9206	1.852488
1481	0.693372727	0.9602	1.912284
1482	0.508536364	1.0172	1.827408
1483	0.685218182	1.2262	1.941984
1484	0.833654545	0.9767	2.109492
1485	0.537490909	0.9075	2.013924
1486	0.507236364	0.9936	1.837968
1487	1.062218182	1.0632	1.824108
1488	0.963772727	1.0155	1.931556
1489	0.976181818	1.0777	1.81962
1490	1.169527273	1.0089	2.152656
1491	0.951245455	0.9167	1.772496
1492	1.0712	0.8722	1.914528
1493	0.9022	0.9264	2.044284
1494	0.651890909	1.0282	1.907136
1495	0.992490909	0.9989	2.049828
1496	0.8229	1.046	1.915716
1497	0.634163636	0.932	1.920072
1498	1.048154545	0.9783	2.032536
1499	0.604618182	1.0235	1.841268
1500	0.477572727	0.993	1.869252
1501	0.499554545	0.8938	1.944228
1502	0.353954545	1.0254	1.706628
1503	0.3458	0.9486	1.862652
1504	1.018963636	1.0056	1.982112
1505	0.954436364	1.1938	1.915716
1506	0.965663636	1.1926	1.92456
1507	0.808718182	1.0779	1.8546
1508	0.808245455	1.1668	1.807344
1509	0.540681818	1.0703	1.932216
1510	0.911772727	1.0706	2.009832
1511	0.348163636	1.1429	1.985148
1512	0.618918182	0.6401	2.237532
1513	0.416590909	0.6676	2.02488
1514	0.456181818	1.1383	2.01234
1515	0.879272727	1.3476	2.056956
1516	0.935172727	1.155	2.151864
1517	0.639836364	1.1262	2.24664
1518	0.711690909	1.1415	1.778568
1519	0.658036364	1.1865	1.88562
1520	0.496127273	1.1854	1.938816
1521	0.513381818	1.1697	1.88496
1522	0.610763636	1.1009	1.974984
1523	0.883645455	1.1353	1.822128
1524	1.097554545	1.1567	2.040456
1525	0.832945455	1.2589	2.01036
1526	0.773972727	1.1406	1.939212
1527	0.543281818	1.2179	1.963764
1528	0.401463636	1.171	1.92522
1529	1.038818182	1.0791	2.106192
1530	0.631090909	1.0347	2.035704
1531	0.988590909	1.0658	2.152392
1532	0.687227273	1.0287	2.407812
1533	0.643027273	1.1787	1.973532
1534	0.692072727	1.1553	1.988184
1535	0.487381818	1.1761	2.045868
1536	0.468827273	1.1737	1.756788
1537	0.790754545	1.0751	1.754808
1538	0.806945455	1.2434	1.667556
1539	0.673163636	1.2827	1.943172
1540	0.691481818	1.125	2.151336
1541	0.996509091	0.962	2.125596
1542	0.6695	1.0236	2.119656
1543	0.581690909	1.0784	1.93578
1544	0.868045455	1.2232	2.000592
1545	0.9659	1.1717	1.889976
1546	0.3887	1.103	2.078868
1547	0.612418182	1.1549	1.966404
1548	0.556518182	1.1219	1.962048
1549	0.529690909	1.151	1.804836
1550	0.686045455	1.2267	1.800216
1551	0.664654545	1.1214	1.878228
1552	0.487145455	1.1514	2.187768
1553	0.625418182	1.0811	1.84602
1554	0.557463636	1.1076	1.966008
1555	0.950181818	1.3491	1.91664
1556	0.829754545	1.0297	2.094312
1557	0.476272727	1.1081	1.87836
1558	0.445781818	1.0365	1.824108
1559	0.565145455	1.1698	1.782
1560	0.5954	1.1613	1.93182
1561	0.766881818	1.1803	1.959804
1562	0.580509091	0.9922	1.8513
1563	0.653190909	1.111	1.941324
1564	0.493290909	1.0899	1.926936
1565	0.548481818	0.7144	1.936704
1566	0.564436364	0.6075	2.146056
1567	0.594690909	0.605	1.999536
1568	0.909409091	0.7443	1.834008
1569	0.822427273	0.7329	1.851696
1570	0.316490909	0.7168	2.120844
1571	0.595990909	1.0995	1.930896
1572	0.450745455	1.0823	1.942644
1573	0.757781818	1.1817	2.090352
1574	0.444363636	1.2157	1.711908
1575	1.141754545	1.1323	2.013396
1576	0.682736364	1.0615	2.031348
1577	0.454054545	1.1243	1.943832
1578	1.007854545	0.9875	1.991616
1579	0.943209091	1.0254	1.830048
1580	0.909763636	0.9589	2.058936
1581	1.3598	0.9889	2.1615
1582	0.569990909	1.0954	2.156352
1583	0.798672727	1.0868	2.201364
1584	0.500027273	1.0474	1.914132
1585	0.524609091	0.997	2.042436
1586	0.578381818	1.1247	2.131536
1587	0.558763636	1.2134	2.116092
1588	0.595636364	1.1485	2.176548
1589	0.858827273	1.2337	2.015508
1590	0.386927273	1.2079	1.950828
1591	0.768772727	1.2052	1.911096
1592	0.3406	0.6839	2.11464
1593	0.528390909	1.1748	1.772496
1594	0.566445455	1.1516	2.159256
1595	0.379836364	1.1941	1.954524
1596	0.778581818	1.1511	2.161104
1597	0.511609091	1.214	1.876116
1598	0.502154545	1.1476	2.019336
1599	0.831290909	1.0599	1.94634
1600	1.144236364	1.2375	2.125596
1601	1.043545455	1.1938	1.922844
1602	1.010336364	0.9532	1.855524
1603	1.031727273	1.2419	1.945152
1604	0.495772727	1.3412	1.961652
1605	0.631563636	1.0784	2.022108
1606	0.640072727	1.2536	1.872288
1607	0.774563636	1.2713	2.042304
1608	0.791818182	1.1118	2.112924
1609	0.715709091	1.0657	1.94436
1610	0.616436364	1.1492	1.985148
1611	0.546945455	1.2836	1.950168
1612	0.654490909	1.1737	1.863576
1613	0.583581818	1.1584	1.980924
1614	0.721145455	1.5074	2.202288
1615	0.632272727	1.1251	2.048508
1616	0.914136364	1.2263	1.853808
1617	0.836609091	0.3376	2.09022
1618	0.848309091	0.7091	2.243208
1619	0.654372727	0.6187	2.211924
1620	0.571409091	0.6297	2.017356
1621	0.518463636	0.5758	1.845228
1622	0.507472727	0.7492	1.823712
1623	0.710627273	0.8139	1.904232
1624	0.580981818	1.2692	1.968912
1625	0.593627273	1.1504	1.846284
1626	0.973109091	1.1706	1.98264
1627	0.521181818	1.0733	2.057616
1628	0.584172727	1.1703	2.1549
1629	0.677063636	1.2234	2.016432
1630	0.553327273	1.1876	2.064216
1631	0.406190909	1.2324	1.92918
1632	0.375227273	1.0891	2.09022
1633	0.518227273	1.0474	2.034516
1634	0.7709	1.1565	2.073588
1635	1.084081818	1.1792	1.800084
1636	0.974763636	1.2005	2.043888
1637	0.724809091	1.0872	2.217336
1638	0.787918182	1.2313	1.97736
1639	0.537727273	1.1302	2.1252
1640	0.853036364	1.0768	2.209284
1641	0.545409091	1.3285	1.942512
1642	0.586418182	1.1957	2.180904
1643	0.736390909	1.3683	2.374944
1644	1.009745455	1.3181	1.7952
1645	0.939072727	1.3515	1.928784
1646	0.708736364	1.1446	2.12652
1647	0.774681818	1.195	2.124804
1648	1.123436364	1.4601	1.958748
1649	0.567627273	1.2852	2.109624
1650	0.568809091	1.1656	2.116488
1651	0.491990909	1.1467	2.006928
1652	0.430418182	1.2265	1.999404
1653	0.728709091	1.1717	1.981716
1654	0.537018182	1.0591	2.246376
1655	0.494118182	1.1594	1.876512
1656	0.669854545	1.1712	2.263272
1657	0.670445455	1.3612	2.054316
1658	0.543281818	1.2576	2.104608
1659	0.605327273	1.2813	2.103288
1660	0.582163636	1.3194	2.049036
1661	0.717481818	1.0624	2.027784
1662	1.0283	1.1684	2.003496
1663	1.003009091	1.1317	1.905684
1664	0.699636364	1.1151	1.893276
1665	0.563963636	1.0896	2.110416
1666	0.672809091	1.0202	2.072664
1667	0.720318182	1.1988	2.056032
1668	1.153927273	1.101	2.028576
1669	0.541509091	1.1035	2.219184
1670	0.467763636	1.0888	2.099856
1671	0.691009091	1.2041	1.903176
1672	0.596936364	1.1574	2.1087
1673	0.650472727	1.0197	2.100384
1674	0.734618182	1.1552	1.893144
1675	0.818881818	1.236	2.173908
1676	0.474145455	1.0025	1.926936
1677	0.536190909	1.1752	2.22948
1678	1.224363636	1.2051	1.894464
1679	0.758609091	1.1464	2.092068
1680	0.759081818	1.1781	2.119392
1681	0.6448	1.4158	2.130348
1682	0.637590909	1.3238	2.050752
1683	1.021918182	1.2057	1.889184
1684	1.0595	0.9948	2.112396
1685	0.467881818	0.9875	2.134968
1686	0.779527273	1.2593	2.086392
1687	0.480409091	1.2417	2.16942
1688	0.483127273	1.3121	1.975116
1689	0.615727273	0.6147	2.042568
1690	0.621045455	0.5838	1.79982
1691	0.798318182	1.3472	1.887996
1692	0.4927	1.1992	1.88298
1693	0.697154545	1.0555	1.998876
1694	0.739345455	1.1583	2.147244
1695	0.7982	1.0869	1.922448
1696	0.956918182	1.4242	1.9305
1697	0.580036364	1.1156	2.00046
1698	0.524727273	1.2506	1.991748
1699	0.596463636	1.2829	2.122824
1700	0.660990909	1.2438	2.001648
1701	0.616790909	1.2877	1.909776
1702	0.6045	1.0527	1.953336
1703	0.502509091	1.1478	1.856052
1704	0.996272727	1.2121	1.932744
1705	0.762627273	1.1312	1.887072
1706	1.0881	1.136	1.975116
1707	1.955790909	1.151	1.80048
1708	1.560945455	1.1734	2.046528
1709	1.449736364	1.2845	1.589016
1710	1.113390909	1.1982	1.923108
1711	1.519581818	1.2026	1.783716
1712	1.071436364	1.2966	2.019204
1713	0.787327273	1.3428	1.76484
1714	1.343254545	1.3146	1.652244
1715	0.895581818	1.1155	1.905552
1716	0.986818182	1.2484	1.957824
1717	0.793	1.2268	1.88958
1718	0.921463636	1.2389	1.807872
1719	1.657618182	1.2	1.818432
1720	1.117290909	1.312	1.847472
1721	1.614954545	1.2096	1.85262
1722	1.684681818	1.0647	1.908324
1723	1.661636364	1.0742	2.01102
1724	1.561418182	1.1198	1.722336
1725	1.448672727	1.2336	1.889844
1726	1.376936364	1.2347	1.9734
1727	1.343372727	1.0896	1.895256
1728	1.431536364	1.2447	1.96944
1729	1.053118182	1.1437	1.836912
1730	0.936472727	1.0433	1.947132
1731	1.136554545	1.2048	1.874136
1732	0.900663636	1.2911	1.943568
1733	1.146363636	1.2602	1.916772
1734	1.262063636	1.0396	1.938024
1735	1.142581818	1.2111	1.912416
1736	0.949590909	1.2361	1.679568
1737	1.182054545	1.1221	1.737516
1738	1.222945455	1.0787	1.54044
1739	1.318081818	1.1295	1.70016
1740	1.254263636	1.0087	1.73316
1741	1.505045455	1.1279	1.833216
1742	1.641190909	1.2081	1.617792
1743	1.402345455	1.4352	1.729068
1744	1.228263636	1.0686	1.722072
1745	1.693663636	1.2273	1.734744
1746	1.337581818	1.4637	1.54968
1747	1.193281818	1.2345	1.65
1748	0.9711	1.2287	1.649076
1749	1.147545455	1.0046	1.575156
1750	1.416645455	1.1133	1.784772
1751	0.764872727	1.1539	1.860408
1752	0.770663636	1.1697	1.643796
1753	0.9087	1.1445	1.862916
1754	1.177681818	1.0761	1.663728
1755	0.517281818	1.3538	1.64538
1756	0.8255	1.3226	1.891164
1757	0.591618182	1.4044	1.958484
1758	0.676827273	1.1755	1.928388
1759	1.095781818	1.1941	1.72194
1760	0.639836364	1.1925	1.8249
1761	0.558290909	1.1147	1.732764
1762	0.577672727	1.0633	1.798632
1763	0.556281818	1.2927	1.47972
1764	0.538554545	1.3756	1.718376
1765	0.8658	1.1829	1.662012
1766	1.104172727	1.2284	1.771176
1767	1.145536364	1.1404	1.786752
1768	0.944154545	1.2026	2.182356
1769	0.648109091	1.3351	1.89552
1770	0.687818182	1.3265	1.988844
1771	0.660163636	1.2368	1.966932
1772	0.599418182	1.4531	2.118732
1773	0.430181818	1.1971	1.937496
1774	0.503690909	1.2836	1.928916
1775	0.639127273	1.1317	2.066988
1776	1.0283	1.1119	2.167308
1777	0.7397	1.2214	2.026596
1778	0.640663636	1.3251	2.013396
1779	0.522127273	1.3882	1.877568
1780	0.715590909	0.6812	2.202288
1781	0.751990909	0.8237	2.214432
1782	0.740172727	0.6928	2.010096
1783	1.1947	0.7206	2.08428
1784	0.971218182	0.8242	1.905288
1785	0.859654545	0.6479	1.775136
1786	0.878681818	0.7764	1.874928
1787	1.135963636	0.7983	1.598388
1788	0.523072727	0.6891	1.465068
1789	0.797727273	1.0714	1.696992
1790	0.6435	1.4136	1.828068
1791	0.788390909	1.4532	2.205192
1792	0.562781818	1.1837	1.806816
1793	0.830227273	1.1515	1.831368
1794	0.520709091	1.1916	1.896576
1795	0.898181818	1.1033	1.6731
1796	1.260172727	1.2434	1.989108
1797	0.950063636	1.2668	2.103684
1798	1.1752	1.1356	1.9338
1799	1.330727273	1.2579	1.966668
1800	0.963536364	1.2888	2.10606
1801	1.041654545	1.274	1.897236
1802	1.082190909	1.1166	1.829916
1803	0.557581818	1.1909	1.99782
1804	0.537372727	1.1043	2.025408
1805	0.883763636	1.3442	2.019204
1806	0.807536364	1.1494	1.65858
1807	0.8502	1.1004	1.978548
1808	1.057727273	1.2736	1.707948
1809	0.802336364	1.381	2.025672
1810	0.583463636	1.0435	1.999932
1811	0.641845455	1.2425	2.052996
1812	0.569518182	1.2914	2.039928
1813	0.598827273	1.3976	1.969968
1814	0.5226	1.0993	1.938156
1815	0.743954545	1.4822	1.851696
1816	0.510781818	1.3306	2.044152
1817	0.664536364	1.3963	1.915188
1818	0.753054545	1.1695	2.125332
1819	0.593745455	1.4333	1.984224
1820	0.487972727	1.2682	1.936572
1821	0.7553	1.1535	2.069892
1822	0.472254545	1.2007	2.153448
1823	0.480290909	1.1085	2.092728
1824	0.558054545	1.1281	1.937232
1825	0.4407	1.1888	2.118468
1826	0.496718182	0.7189	2.074908
1827	1.479281818	0.7544	2.09022
1828	0.7774	0.6414	2.052732
1829	0.415172727	0.8251	2.159124
1830	0.664536364	0.5503	2.004156
1831	1.0192	0.6744	2.130612
1832	1.119418182	1.2175	2.015508
1833	0.899127273	1.3057	1.79586
1834	0.616436364	1.1947	1.912812
1835	1.050518182	1.1906	2.109756
1836	0.950181818	1.1489	1.884036
1837	0.467409091	1.4149	1.940268
1838	0.712636364	1.1332	1.979076
1839	0.935290909	1.1876	1.950432
1840	1.096727273	1.2003	1.845756
1841	0.704009091	1.2089	1.96614
1842	0.636290909	1.0841	2.098272
1843	0.411390909	1.1729	1.96086
1844	0.421081818	1.166	1.844172
1845	0.416945455	1.2031	2.043228
1846	0.655081818	1.1914	1.82622
1847	0.532172727	1.2582	1.8513
1848	0.492936364	1.1221	1.795992
1849	0.5603	1.1314	2.16084
1850	0.966490909	1.0179	1.808268
1851	0.787327273	1.3819	1.998216
1852	0.426045455	1.1533	2.059728
1853	0.429472727	1.1579	1.897896
1854	1.217036364	1.3489	2.013924
1855	1.039409091	1.194	2.021184
1856	0.698336364	1.1749	1.98594
1857	0.850318182	1.0585	1.898424
1858	1.114336364	1.1358	1.968648
1859	0.823845455	1.1906	1.898952
1860	1.097436364	1.1391	2.213112
1861	0.6123	0.7378	2.049696
1862	0.5239	0.6566	1.98066
1863	0.488445455	1.2215	1.946208
1864	1.208645455	1.0776	2.092728
1865	1.039645455	1.2154	1.942512
1866	0.542927273	1.1031	1.627824
1867	0.442709091	1.1691	1.960992
1868	0.677181818	1.0592	1.925616
1869	1.045790909	1.234	1.807344
1870	0.7761	1.2867	2.054448
1871	0.8502	1.0157	1.852752
1872	0.299590909	0.9865	2.067912
1873	0.707318182	1.206	1.834404
1874	0.714881818	1.0672	1.940928
1875	0.766409091	1.2143	1.930896
1876	0.491163636	1.1861	1.95426
1877	0.516572727	1.1282	2.063292
1878	0.591972727	1.2422	1.9998
1879	0.700936364	1.1381	1.911096
1880	0.796545455	1.1224	1.758504
1881	0.898063636	1.0431	2.037816
1882	0.619036364	1.0815	1.861332
1883	0.4927	1.1959	1.912152
1884	0.715827273	1.1858	1.865556
1885	0.738754545	0.9943	1.948056
1886	0.863318182	1.2456	1.761936
1887	0.951363636	1.1133	1.955184
1888	1.108663636	1.2142	2.006004
1889	0.5863	1.2612	2.052204
1890	0.872063636	1.3612	1.77408
1891	1.065527273	1.204	1.632444
1892	0.814036364	1.2216	2.073456
1893	0.821481818	1.3005	1.832952
1894	0.6903	1.2626	1.970364
1895	0.619627273	1.171	1.859484
1896	0.627309091	1.1875	1.866612
1897	0.401581818	1.0864	1.946868
1898	0.499672727	1.1753	1.923372
1899	0.636645455	1.1273	1.844304
1900	0.488090909	1.1711	2.102892
1901	0.511963636	1.2561	2.089692
1902	0.628845455	1.0772	2.123088
1903	0.693490909	1.0949	2.034516
1904	0.519409091	1.267	1.860672
1905	0.656972727	1.1883	1.8942
1906	0.862845455	1.1794	1.909908
1907	0.776690909	1.135	1.859748
1908	0.381254545	1.0784	1.972212
1909	0.547890909	1.1809	2.025012
1910	0.486081818	1.2064	1.969176
1911	0.587954545	1.1968	2.044416
1912	0.876318182	1.3688	2.042568
1913	1.156290909	1.1694	1.88232
1914	1.087981818	1.1024	2.03148
1915	1.210063636	1.1919	1.992936
1916	0.349463636	1.2291	1.981848
1917	1.110909091	1.1349	1.988052
1918	1.109727273	1.1161	1.99518
1919	0.9568	1.1922	1.886412
1920	0.584527273	1.1487	2.15424
1921	1.129936364	1.2136	2.067384
1922	0.948527273	1.1554	1.799292
1923	0.693963636	1.0596	2.201364
1924	0.858354545	0.7433	2.075304
1925	1.022863636	0.9048	2.222484
1926	0.773263636	0.9859	1.8645
1927	0.754	0.6462	1.936044
1928	0.589372727	1.221	1.72524
1929	0.810609091	1.093	1.920864
1930	0.867218182	1.2138	1.798764
1931	0.3796	1.3178	2.030292
1932	0.986109091	1.0548	1.905816
1933	0.334572727	0.9601	1.84998
1934	0.556754545	1.0777	1.827012
1935	0.628963636	1.1409	1.757316
1936	0.497545455	1.0786	1.635348
1937	1.018609091	1.1241	1.806684
1938	1.187963636	1.2752	1.94832
1939	1.068127273	1.16	1.783452
1940	0.838381818	1.0695	1.846548
1941	0.579918182	0.6503	1.70676
1942	0.651772727	0.6953	1.849452
1943	0.533590909	0.4577	1.728276
1944	0.8034	0.3241	1.795332
1945	0.978663636	0.64	1.826748
1946	0.783545455	0.6185	1.874796
1947	1.035863636	0.7856	1.813944
1948	0.872536364	0.5361	1.761276
1949	1.258518182	0.691	1.86516
1950	1.051463636	0.5146	1.817508
1951	0.954436364	0.6594	1.921128
1952	0.482654545	0.6185	1.764312
1953	0.668436364	0.4973	1.57674
1954	0.989181818	0.5572	1.7259
1955	0.923945455	0.6521	1.752696
1956	0.448618182	0.6037	1.79652
1957	0.455118182	0.6736	1.854204
1958	0.587836364	0.6639	1.926012
1959	0.688054545	0.7503	1.861068
1960	0.617854545	0.5638	1.740024
1961	0.782836364	0.6726	1.87308
1962	0.556754545	0.6531	1.775004
1963	0.643736364	1.3124	1.963236
1964	0.687818182	1.3147	1.752036
1965	0.585590909	1.5495	1.722468
1966	0.457954545	1.5106	1.73712
1967	1.082781818	1.4275	1.819092
1968	0.437390909	1.5161	1.898688
1969	0.342136364	1.4306	1.8249
1970	0.601072727	1.4429	1.740156
1971	0.4576	1.3749	1.594824
1972	0.6864	1.4319	1.748472
1973	0.530990909	0.7253	1.918752
1974	1.150145455	0.6175	1.763652
1975	0.538909091	0.6465	1.668876
1976	0.4784	0.66	1.857108
1977	1.0309	0.862	1.816584
1978	0.958218182	0.8334	1.843776
1979	0.912481818	0.7678	1.79718
1980	0.715	0.8045	1.876512
1981	1.009154545	0.6143	1.830312
1982	0.901727273	0.5521	1.977228
1983	0.919809091	0.4539	1.797708
1984	0.6344	0.5185	1.87572
1985	0.734381818	0.6762	1.768668
1986	0.632745455	0.7231	1.958088
1987	1.078645455	0.8084	1.854468
1988	0.977836364	0.718	1.73514
1989	1.127218182	0.7651	1.800876
1990	1.145418182	0.7219	1.78398
1991	0.519881818	0.6905	1.699236
1992	1.110318182	0.7328	1.605384
1993	1.078409091	0.8666	1.691448
1994	1.021090909	0.6962	1.744116
1995	0.419781818	0.7248	1.850904
1996	0.5434	0.7469	1.84404
1997	1.120245455	0.6932	1.891956
1998	0.712518182	0.6758	1.927332
1999	0.688409091	0.6592	1.896972
[truncated: 23,001 more rows]
