# Supplementary material for: Exploration of the selective binding mechanism of protein kinase Aurora A selectivity via a comprehensive molecular modeling study
Source: PeerJ. 2019 Oct 22;7:e7832. doi: 10.7717/peerj.7832 (PMC6814069; doi:10.7717/peerj.7832)
Supplement: Data S1 — The raw data are corresponding to figure order. pse and pdb format files can be opened in PyMol 1.8. cdx files can be opened in Chemdraw 16.0. csv files can be opened in Excel. [file peerj-07-7832-s004.zip › Raw-data/Figure 4/Figure 4A.csv]

1	0.880884339117651	0.651535637862526	0.586846930634064	0.764291325965566	0.582154828930023	0.282861854982109	0.0829121811369603	-0.0304137879848667	-0.24969034259027	-0.39314883001224	-0.501809320619117	-0.491101767053355	-0.413262269130701	-0.339341122933526	-0.286909059487702	-0.315636672752824	-0.400634434393739	-0.479871497802978	-0.539790425684592	-0.401035092894854	-0.309301448922025	0.0177007894521067	0.270488551433625	0.582447503590199	0.546867492014336	0.555758002189545	0.437491441708878	0.320645297094943	0.238388396720721	-0.00216971553381206	-0.12074512793374	-0.305337727025983	-0.283507072589395	-0.409207091756065	-0.291747062890902	-0.240569322713746	-0.192350051806626	-0.166633101699798	-0.156767313006981	-0.212424171829873	-0.241405363125305	-0.194724177477997	-0.188385615013335	-0.2191607855691	-0.214436039035188	-0.250119547473187	-0.230139959932331	-0.202694853587323	-0.257438523641355
0.880884339117651	1	0.89548993282858	0.830918087362011	0.874438228694236	0.754479594764809	0.490834047910298	0.290213939239774	0.122348286413053	-0.163201326489139	-0.341414761168096	-0.481944458850648	-0.47851951486294	-0.346549734949236	-0.285916326799272	-0.219398701935249	-0.208029575291629	-0.294535564544179	-0.390060154950723	-0.482554092587581	-0.314050984643401	-0.205578176138086	0.152422854331474	0.340325533000223	0.58924164948044	0.58428894238586	0.509530084189633	0.335369429684508	0.255310682544637	0.157405606490331	-0.0628403035686086	-0.131172594066786	-0.306376871352822	-0.2124321015298	-0.309036671946157	-0.147062667371951	-0.0863887210580319	-0.0275254733812187	-0.00417881279803094	-0.0222772130924119	-0.0983365745747914	-0.126404289698534	-0.0837599318270525	-0.0947762724061673	-0.145396261053589	-0.139360342505376	-0.174487372186454	-0.124571744908279	-0.117880359064942	-0.199971430288805
0.651535637862526	0.89548993282858	1	0.913811435106315	0.827237754954042	0.81667163892139	0.635816994337662	0.474592254227926	0.28988300678178	-0.00618153640237713	-0.197172516548025	-0.354606179308508	-0.368723239229516	-0.217233579507159	-0.188874679247644	-0.127311517331595	-0.0860020374332015	-0.149929408430365	-0.235539678285257	-0.347424509199867	-0.158300016444746	-0.0370340292480701	0.318056635024433	0.425707624810303	0.551770985870322	0.564181938644778	0.433831713341541	0.25155424609453	0.223601331199727	0.12407820579557	-0.0336479530182198	-0.0615620614757435	-0.236062085035234	-0.124767569811488	-0.18416720841703	-0.0100965755926329	0.0381717506699313	0.101432915436627	0.111698844854072	0.0774017537101875	0.00538944949037795	-0.0221724662768533	9.71782748143216E-4	-0.0153440499260047	-0.0665136492715712	-0.0714278641715765	-0.0979622425778983	-0.0436988170518732	-0.0744117374708864	-0.158828742573528
0.586846930634064	0.830918087362011	0.913811435106315	1	0.906387236357488	0.886429102461259	0.709705959069689	0.535921915555438	0.353448943754526	0.0352862815866531	-0.174547413889397	-0.347645203993837	-0.384918286739503	-0.238545402059111	-0.231655119070097	-0.175524789718935	-0.11765928150473	-0.163585862914591	-0.239392151389426	-0.336168303643811	-0.117819063822441	0.0251344404411464	0.375035271529234	0.480059233460123	0.613801485301308	0.641209155525485	0.482199556255282	0.281693188335032	0.266829877715243	0.154454387712569	-0.00220090280038903	-0.0308773062623469	-0.190637830265559	-0.0709252281629832	-0.176102998041379	0.00111054976612594	0.0400595432299619	0.100138006085349	0.113191913645169	0.0638716057848715	-0.026087402769807	-0.0552626734885809	-0.0266702055891283	-0.0569262670072404	-0.125335931383191	-0.126153085917727	-0.152635189763521	-0.0686282994198415	-0.0800953555306527	-0.191090641385388
0.764291325965566	0.874438228694236	0.827237754954042	0.906387236357488	1	0.919022542995934	0.686121933698579	0.469942716306861	0.285028029670025	-0.0428671133722127	-0.264040313641087	-0.42744219813895	-0.481379195819918	-0.358625660939548	-0.340704868025369	-0.292155520089837	-0.263745337899053	-0.308472437456301	-0.374267655516482	-0.44599407036482	-0.213459197340623	-0.0383364718322405	0.361804229288909	0.556534908023734	0.771669279210329	0.77997250137344	0.656152129133692	0.460848216144876	0.423084020451172	0.304416932897201	0.106538491039918	0.019924085552853	-0.200926317970683	-0.132950732525542	-0.291113329965154	-0.1399209429765	-0.110417801667924	-0.0581864624066225	-0.0392643523818235	-0.0731586999697968	-0.163765243363335	-0.198544248295514	-0.156392409104358	-0.175507395801719	-0.238714073379891	-0.238805446041708	-0.271042620329564	-0.203383402115512	-0.192107189778907	-0.281079249800606
0.582154828930023	0.754479594764809	0.81667163892139	0.886429102461259	0.919022542995934	1	0.847331897054445	0.64293109567401	0.438532740324368	0.0911025799758665	-0.146204592851909	-0.308199093417957	-0.391327821792739	-0.263985773790474	-0.273262129216481	-0.234616083624708	-0.199148675183497	-0.218969837091918	-0.264567738285586	-0.325746300742091	-0.0663969722358254	0.14675063465431	0.544363251593812	0.694905044306139	0.786007762800697	0.79555507209595	0.628988728649957	0.445227396283753	0.462007875857032	0.340282740749443	0.204834921310574	0.132612935008866	-0.086957464325025	-0.03383891591714	-0.185569890167364	-0.0582467696206649	-0.0508142180368343	-0.00853666342190786	0.0030255638514466	-0.0399785856645281	-0.123344816195906	-0.159172841569321	-0.130414736865174	-0.152023737525969	-0.208679527034871	-0.219344954183194	-0.239337921899641	-0.180856899941444	-0.1915931497564	-0.268220672749049
0.282861854982109	0.490834047910298	0.635816994337662	0.709705959069689	0.686121933698579	0.847331897054445	1	0.873298475360793	0.673010364846931	0.353475449240398	0.122956541629805	-0.0270279327352727	-0.153199523671509	-0.0508439773279759	-0.130241637607708	-0.130637219500673	-0.0739750252758624	-0.0333808386726629	-0.0216016650353603	-0.0726622029157564	0.192927133339328	0.415572878884372	0.716142790216156	0.715239335724392	0.59197817274058	0.68734998999555	0.442562791300746	0.259883646197195	0.396608098909668	0.233221626441479	0.237368059421075	0.174945833022283	0.0412491989533228	0.11288795282819	0.00116436790004367	0.095123791528225	0.0685278305382978	0.0988278044751421	0.0808652261437754	0.0256700365758939	-0.0458391125503932	-0.0823184427861908	-0.0770862960224062	-0.104198860050041	-0.154814507595934	-0.181682107036425	-0.187011325591595	-0.127250036827541	-0.172931361524916	-0.225611119146872
0.0829121811369603	0.290213939239774	0.474592254227926	0.535921915555438	0.469942716306861	0.64293109567401	0.873298475360793	1	0.848296468335765	0.617743274254535	0.432101750052859	0.262096947008236	0.134358690544229	0.214708895861694	0.0941705526150568	0.0657391504062963	0.145206618677368	0.214792981605092	0.255873270217849	0.210066111240717	0.474450668910822	0.622823682371	0.759753014218097	0.570199774026387	0.351315955933893	0.467436742074803	0.210587834452015	0.0411981303543787	0.208354905328914	0.0415763263862666	0.147560840987125	0.135278337990006	0.152142146185657	0.277743247389748	0.217107495964924	0.288567496200479	0.251403749437374	0.271344290012664	0.206783561889755	0.155136237699133	0.120739792397455	0.078699433105168	0.0484286774527923	0.0297944234632986	-0.00392992219654345	-0.0481635133330021	-0.043693725585857	-0.00332955671967601	-0.0989541711171141	-0.136694632208828
-0.0304137879848667	0.122348286413053	0.28988300678178	0.353448943754526	0.285028029670025	0.438532740324368	0.673010364846931	0.848296468335765	1	0.835627353977628	0.635199070226734	0.451612653843965	0.286556167573215	0.324354201341095	0.183810148723125	0.123676722205001	0.177636717439238	0.271303361838718	0.339172155242255	0.293434173982239	0.583135587339522	0.741125042399825	0.69633628864327	0.440430319121988	0.181550553500254	0.288073835424268	0.0653574875690145	-0.0525159213444165	0.121055277024683	-0.0225122355517565	0.134928738790238	0.145158321601266	0.249287734431363	0.273896238967244	0.219984365611579	0.259150229223539	0.216621117878438	0.231745186234765	0.137120991356754	0.0999400648910448	0.0992911148490445	0.0502933992188334	-0.00205102551688689	-0.00106043230952401	-0.0137167270102114	-0.0719970792959113	-0.0622344407260305	-0.0423531518698706	-0.143316692290076	-0.161287238791774
-0.24969034259027	-0.163201326489139	-0.00618153640237713	0.0352862815866531	-0.0428671133722127	0.0911025799758665	0.353475449240398	0.617743274254535	0.835627353977628	1	0.896174932597626	0.736870070504568	0.578313517685155	0.547688964612712	0.380420205599495	0.291565922005631	0.342190336864156	0.450948723894251	0.554364570955601	0.525256908026015	0.744745279823092	0.776300380724826	0.530801999325247	0.193589075107709	-0.106360875729063	-0.0209646299258309	-0.187684953996792	-0.242731911467714	-0.0828757113392568	-0.178003519049884	0.0486148312576993	0.105389008385734	0.342753958433367	0.36015822174702	0.372653905522816	0.359512491693687	0.308298844646791	0.306482232868714	0.180241060867916	0.165769283625738	0.215150254998441	0.165787209420687	0.0794791350028977	0.102523956630599	0.116986394047904	0.0411393515967049	0.0596479389031393	0.0454021899109023	-0.0855463669648231	-0.0750431996803324
-0.39314883001224	-0.341414761168096	-0.197172516548025	-0.174547413889397	-0.264040313641087	-0.146204592851909	0.122956541629805	0.432101750052859	0.635199070226734	0.896174932597626	1	0.885615090823897	0.779325275431229	0.723507579131474	0.549777612609687	0.458126505725452	0.510453101600406	0.614176017737919	0.731026632130244	0.737423313535105	0.841637585787267	0.724837994120153	0.397497856520744	0.0103473289124705	-0.295670592639312	-0.229561113715414	-0.35368198902549	-0.369985604771639	-0.224889586438658	-0.292320746074511	-0.0315083052612604	0.07209570607071	0.406349265916223	0.492350359473503	0.553594565608895	0.49589126743637	0.444469214847675	0.428815641263478	0.295922808494594	0.292356322078267	0.361327938840963	0.320555313190874	0.225453157779509	0.250363337313801	0.271287675468746	0.194605967196926	0.212821698991929	0.200581702853957	0.0398495716765504	0.0471832746911078
-0.501809320619117	-0.481944458850648	-0.354606179308508	-0.347645203993837	-0.42744219813895	-0.308199093417957	-0.0270279327352727	0.262096947008236	0.451612653843965	0.736870070504568	0.885615090823897	1	0.897742855858902	0.784744788391247	0.614786287550275	0.508186842522751	0.552491078777166	0.656370058502125	0.771961114047783	0.805947573139357	0.801634358946387	0.690311254709387	0.316621477077397	-0.0706903720545363	-0.38499973252586	-0.345350683502853	-0.422785386619008	-0.386540557622316	-0.239868156703465	-0.272792369119881	0.0136258516042628	0.130565787902744	0.469037989756152	0.512347058691913	0.613430193558404	0.518040332817344	0.452901719852743	0.417989380183713	0.290109436316328	0.299831146108923	0.390194528677232	0.356085335905737	0.256110233417001	0.290579402493266	0.32796214692173	0.249367286427087	0.269641147056854	0.238321754708019	0.0725299401714802	0.106582337641217
-0.491101767053355	-0.47851951486294	-0.368723239229516	-0.384918286739503	-0.481379195819918	-0.391327821792739	-0.153199523671509	0.134358690544229	0.286556167573215	0.578313517685155	0.779325275431229	0.897742855858902	1	0.867894480309144	0.691387313617865	0.600503435405619	0.638114807925561	0.716621852441338	0.829147058234281	0.84523905344911	0.731957261664021	0.530309611403207	0.165051422892687	-0.20879412704083	-0.474620642211213	-0.446469257224765	-0.493814879386074	-0.455357365268785	-0.348233575066368	-0.365381081630267	-0.103908495188814	0.0282003893537447	0.38404325743891	0.492479486070313	0.654198068172177	0.563802953457818	0.513840343069018	0.481536046850824	0.360060923526258	0.389504456852411	0.487148785956866	0.458871154372346	0.366263213902884	0.401408763487889	0.434130472981977	0.364428182229566	0.378613284682491	0.345660594867142	0.17058630741341	0.197179531263401
-0.413262269130701	-0.346549734949236	-0.217233579507159	-0.238545402059111	-0.358625660939548	-0.263985773790474	-0.0508439773279759	0.214708895861694	0.324354201341095	0.547688964612712	0.723507579131474	0.784744788391247	0.867894480309144	1	0.860202683385407	0.792182433965273	0.786677479347575	0.810522534638579	0.862317481128878	0.827174077715648	0.728451361172059	0.496976678108831	0.188866198496981	-0.177097065354784	-0.420158517712305	-0.386750748873627	-0.485077201129529	-0.498404518346238	-0.399444772904137	-0.431620539471917	-0.186787962759646	-0.0456914757878145	0.312475828828896	0.480103607732954	0.698289335592272	0.654166765508929	0.647233719196035	0.618090715632008	0.480486473647322	0.499028130298079	0.606969333284709	0.579384717223267	0.470564629580431	0.509499892251307	0.551068391820249	0.469784194149193	0.491991308376968	0.440984680803129	0.231596404968877	0.283570030608418
-0.339341122933526	-0.285916326799272	-0.188874679247644	-0.231655119070097	-0.340704868025369	-0.273262129216481	-0.130241637607708	0.0941705526150568	0.183810148723125	0.380420205599495	0.549777612609687	0.614786287550275	0.691387313617865	0.860202683385407	1	0.929057671571747	0.8140896773262	0.733163245059226	0.728862876986401	0.708117123913477	0.578905351583833	0.348487748010986	0.0754791593168918	-0.229591622724881	-0.399882563429584	-0.412245094251507	-0.473734871964743	-0.47766102271734	-0.42914509147713	-0.424245924767768	-0.21316324346703	-0.0699402901851068	0.236427660772094	0.374509666201036	0.6230524563085	0.561525494376804	0.606121402840813	0.56697489597512	0.434978839373047	0.472730195624957	0.609058588475174	0.593568886974846	0.470691217104762	0.523546250764534	0.589710182438219	0.503709660052061	0.53296830166334	0.444064887430917	0.244826580312775	0.336667949978297
-0.286909059487702	-0.219398701935249	-0.127311517331595	-0.175524789718935	-0.292155520089837	-0.234616083624708	-0.130637219500673	0.0657391504062963	0.123676722205001	0.291565922005631	0.458126505725452	0.508186842522751	0.600503435405619	0.792182433965273	0.929057671571747	1	0.870680700659624	0.730337410700945	0.697150217868298	0.662110770985605	0.517937165795736	0.265436328943967	0.0322785646617907	-0.238831241202681	-0.379181014284564	-0.397511555593071	-0.464307542079971	-0.483834297191961	-0.449586048828805	-0.444938020752871	-0.262846684614808	-0.117031584050541	0.183674365993325	0.350486837159597	0.622607610453277	0.584762971651219	0.643061826068402	0.612915210513134	0.490043747575554	0.533939137984471	0.67171591663256	0.664353294851893	0.542955924653534	0.59760255529588	0.663736405701167	0.578709244587261	0.604942936657003	0.509355089973925	0.296972086967852	0.395445648050936
-0.315636672752824	-0.208029575291629	-0.0860020374332015	-0.11765928150473	-0.263745337899053	-0.199148675183497	-0.0739750252758624	0.145206618677368	0.177636717439238	0.342190336864156	0.510453101600406	0.552491078777166	0.638114807925561	0.786677479347575	0.8140896773262	0.870680700659624	1	0.897350954844643	0.80932911075301	0.732277735545165	0.598426487917114	0.32094573560161	0.0875539663100314	-0.235122553453235	-0.393980845092899	-0.383390907757815	-0.476969536011365	-0.521640573529671	-0.46775467405645	-0.493602787841123	-0.316563350433575	-0.143189890428937	0.200155745004666	0.467171186256434	0.736782695899911	0.75249100815817	0.832740059336628	0.819715720833309	0.702506745523363	0.723119830173903	0.839204777111227	0.82791489107984	0.707086476563699	0.742755915636907	0.782982926747734	0.705149113971243	0.715112827469417	0.654589848410857	0.405647820075243	0.453806835367907
-0.400634434393739	-0.294535564544179	-0.149929408430365	-0.163585862914591	-0.308472437456301	-0.218969837091918	-0.0333808386726629	0.214792981605092	0.271303361838718	0.450948723894251	0.614176017737919	0.656370058502125	0.716621852441338	0.810522534638579	0.733163245059226	0.730337410700945	0.897350954844643	1	0.908710966127356	0.812388976740288	0.690251928734688	0.439959817423931	0.178686468712574	-0.183999996443121	-0.406330236784423	-0.375433417371322	-0.483857747241447	-0.512825157238918	-0.414575973077884	-0.450549103417604	-0.23884519177589	-0.0737506168034537	0.286046689005866	0.53664892303752	0.77564025150538	0.796413584060528	0.813318402305245	0.804317664211908	0.685718332474122	0.685889622761923	0.764710585037086	0.743395676865473	0.641092428016227	0.659019024050143	0.675921796618287	0.606639767965299	0.609772826134715	0.583302831611616	0.345393366661902	0.361805248269185
-0.479871497802978	-0.390060154950723	-0.235539678285257	-0.239392151389426	-0.374267655516482	-0.264567738285586	-0.0216016650353603	0.255873270217849	0.339172155242255	0.554364570955601	0.731026632130244	0.771961114047783	0.829147058234281	0.862317481128878	0.728862876986401	0.697150217868298	0.80932911075301	0.908710966127356	1	0.915787340692635	0.777914125009911	0.52912315683118	0.228670996119811	-0.155729349588651	-0.433747370939502	-0.3899621877539	-0.502408171896105	-0.515300012857673	-0.392834577680547	-0.431042975192487	-0.184952604171156	-0.030813135432225	0.356640484601397	0.571010616392282	0.78442008774413	0.758554333007641	0.715536130785153	0.698145017535355	0.571386088578287	0.577652463819356	0.65933700743684	0.631518381638382	0.526628644932577	0.549795712818758	0.570814256707111	0.497680494277935	0.508659925660556	0.485251034738904	0.269630431168797	0.290827864290816
-0.539790425684592	-0.482554092587581	-0.347424509199867	-0.336168303643811	-0.44599407036482	-0.325746300742091	-0.0726622029157564	0.210066111240717	0.293434173982239	0.525256908026015	0.737423313535105	0.805947573139357	0.84523905344911	0.827174077715648	0.708117123913477	0.662110770985605	0.732277735545165	0.812388976740288	0.915787340692635	1	0.856627346143201	0.603604802313145	0.255525515991126	-0.133442052823915	-0.427686155716366	-0.411167556257922	-0.500802234758006	-0.473717775299049	-0.335719106308708	-0.345009298461941	-0.0623422347763885	0.103423342532046	0.501827072110273	0.696913966413549	0.832860140966961	0.719594673745449	0.660341277519067	0.606408558524626	0.488738685823854	0.496179909372215	0.586940249633291	0.566769315924393	0.464950181355849	0.488223137233398	0.518776126750034	0.450666200610417	0.47317931777114	0.44071673523716	0.241684586731562	0.280123749347753
-0.401035092894854	-0.314050984643401	-0.158300016444746	-0.117819063822441	-0.213459197340623	-0.0663969722358254	0.192927133339328	0.474450668910822	0.583135587339522	0.744745279823092	0.841637585787267	0.801634358946387	0.731957261664021	0.728451361172059	0.578905351583833	0.517937165795736	0.598426487917114	0.690251928734688	0.777914125009911	0.856627346143201	1	0.833853892275715	0.51348126165669	0.107649031872254	-0.209930001907084	-0.167592491395803	-0.31474384337848	-0.327800061667315	-0.150352597857479	-0.202912341633433	0.0849621137649463	0.225485598821843	0.580868365953474	0.737519174665337	0.72886480634197	0.639614902319143	0.572407277198184	0.534826574322008	0.414520974115988	0.409445492182729	0.472267224971214	0.432288153472411	0.339793897163078	0.360689914423088	0.374175123828428	0.298617065247685	0.311109338199861	0.298889913497017	0.103484019612698	0.10983657838074
-0.309301448922025	-0.205578176138086	-0.0370340292480701	0.0251344404411464	-0.0383364718322405	0.14675063465431	0.415572878884372	0.622823682371	0.741125042399825	0.776300380724826	0.724837994120153	0.690311254709387	0.530309611403207	0.496976678108831	0.348487748010986	0.265436328943967	0.32094573560161	0.439959817423931	0.52912315683118	0.603604802313145	0.833853892275715	1	0.743327009470957	0.391996134021664	0.0435415517214079	0.0788357347895199	-0.0896590399168932	-0.0963566489140853	0.118875108544996	0.0658488652992775	0.352212090125283	0.435461042056271	0.604421923089325	0.569867162200972	0.497726347678308	0.409608128521809	0.322378292533771	0.281171609329292	0.180396363236707	0.162200256802689	0.208764961019802	0.169117095549519	0.0925342221035878	0.115260096317478	0.126759267063294	0.0515261879023163	0.0693910872503638	0.0523781635784618	-0.0940835524714272	-0.0757598529636064
0.0177007894521067	0.152422854331474	0.318056635024433	0.375035271529234	0.361804229288909	0.544363251593812	0.716142790216156	0.759753014218097	0.69633628864327	0.530801999325247	0.397497856520744	0.316621477077397	0.165051422892687	0.188866198496981	0.0754791593168918	0.0322785646617907	0.0875539663100314	0.178686468712574	0.228670996119811	0.255525515991126	0.51348126165669	0.743327009470957	1	0.761232328659391	0.480765201762812	0.498153787055136	0.316797249280463	0.256963837439158	0.441528077532209	0.349414193707255	0.512094153020165	0.516325961585209	0.405557568371501	0.388444603756036	0.264911621391733	0.245743110089932	0.163370018573099	0.158897140058424	0.104641393390835	0.0691749591104852	0.0522076709160374	0.0134143038647139	-0.0201131874245177	-0.0174079081761038	-0.0377131114763636	-0.0951885483332857	-0.0949633405582839	-0.074223922293055	-0.180464801822154	-0.200300947072376
0.270488551433625	0.340325533000223	0.425707624810303	0.480059233460123	0.556534908023734	0.694905044306139	0.715239335724392	0.570199774026387	0.440430319121988	0.193589075107709	0.0103473289124705	-0.0706903720545363	-0.20879412704083	-0.177097065354784	-0.229591622724881	-0.238831241202681	-0.235122553453235	-0.183999996443121	-0.155729349588651	-0.133442052823915	0.107649031872254	0.391996134021664	0.761232328659391	1	0.819150742433842	0.750382615731508	0.635977182479022	0.623572575738567	0.751189247206179	0.681588664876788	0.656103834309549	0.547915696947648	0.230688849921615	0.0941340668612518	-0.080492917949678	-0.0784623535697009	-0.153586967862197	-0.142501184536379	-0.139055678022129	-0.161322418565917	-0.209060767578536	-0.24418108020266	-0.228040505025186	-0.224129933247446	-0.258884907046577	-0.290493657311834	-0.311193740011268	-0.294375526095269	-0.315298880440199	-0.323394841639293
0.582447503590199	0.58924164948044	0.551770985870322	0.613801485301308	0.771669279210329	0.786007762800697	0.59197817274058	0.351315955933893	0.181550553500254	-0.106360875729063	-0.295670592639312	-0.38499973252586	-0.474620642211213	-0.420158517712305	-0.399882563429584	-0.379181014284564	-0.393980845092899	-0.406330236784423	-0.433747370939502	-0.427686155716366	-0.209930001907084	0.0435415517214079	0.480765201762812	0.819150742433842	1	0.886199698757684	0.862790422362671	0.80165073583311	0.767186015283435	0.696421032360656	0.509545931884801	0.378461041268338	-0.00179477739393076	-0.0903616001355333	-0.303518914880468	-0.248092813993444	-0.279519942791491	-0.253924671878353	-0.222370147952066	-0.23066079227326	-0.300593632390374	-0.335729069391296	-0.288378488752156	-0.287126250325408	-0.335699456987158	-0.345058193288839	-0.378587214958527	-0.351088855449418	-0.320150521896587	-0.369225572173591
0.546867492014336	0.58428894238586	0.564181938644778	0.641209155525485	0.77997250137344	0.79555507209595	0.68734998999555	0.467436742074803	0.288073835424268	-0.0209646299258309	-0.229561113715414	-0.345350683502853	-0.446469257224765	-0.386750748873627	-0.412245094251507	-0.397511555593071	-0.383390907757815	-0.375433417371322	-0.3899621877539	-0.411167556257922	-0.167592491395803	0.0788357347895199	0.498153787055136	0.750382615731508	0.886199698757684	1	0.891561352989867	0.73507495650635	0.756914947808263	0.571398358797963	0.396733161301537	0.268188183626315	-0.0705542658808849	-0.087705253256041	-0.296681119102028	-0.203865169471806	-0.232907300818671	-0.197085110707718	-0.159759394121889	-0.182627272776367	-0.281663785699505	-0.317162927639106	-0.26118004143377	-0.279213134486069	-0.344490778060441	-0.343441021712165	-0.377221687629532	-0.313988720412506	-0.289141278704327	-0.366016264970726
0.555758002189545	0.509530084189633	0.433831713341541	0.482199556255282	0.656152129133692	0.628988728649957	0.442562791300746	0.210587834452015	0.0653574875690145	-0.187684953996792	-0.35368198902549	-0.422785386619008	-0.493814879386074	-0.485077201129529	-0.473734871964743	-0.464307542079971	-0.476969536011365	-0.483857747241447	-0.502408171896105	-0.500802234758006	-0.31474384337848	-0.0896590399168932	0.316797249280463	0.635977182479022	0.862790422362671	0.891561352989867	1	0.913573023965191	0.826912543946114	0.692339605461844	0.447386176588524	0.290639242349828	-0.100201493627802	-0.176334237411527	-0.391565594022383	-0.321648576699989	-0.349121102007076	-0.319391579212842	-0.266436231256371	-0.267974934986649	-0.351903102465742	-0.383137265337251	-0.315672536490941	-0.32555307869849	-0.383930284744086	-0.371382957743299	-0.40961325884899	-0.357922614542095	-0.29631136458452	-0.378364100053736
0.437491441708878	0.335369429684508	0.25155424609453	0.281693188335032	0.460848216144876	0.445227396283753	0.259883646197195	0.0411981303543787	-0.0525159213444165	-0.242731911467714	-0.369985604771639	-0.386540557622316	-0.455357365268785	-0.498404518346238	-0.47766102271734	-0.483834297191961	-0.521640573529671	-0.512825157238918	-0.515300012857673	-0.473717775299049	-0.327800061667315	-0.0963566489140853	0.256963837439158	0.623572575738567	0.80165073583311	0.73507495650635	0.913573023965191	1	0.901432113169252	0.843671486403796	0.61385617833751	0.444309587625802	0.0195300859155666	-0.176583583865865	-0.394668108179609	-0.386456046562786	-0.431331598096476	-0.420101543072809	-0.362050713203145	-0.351806691163506	-0.409356519901735	-0.436226723516325	-0.372957654018515	-0.37038115958754	-0.409521903326232	-0.399420432096425	-0.432801151347923	-0.406401936875305	-0.326995387269934	-0.38406127732365
0.320645297094943	0.255310682544637	0.223601331199727	0.266829877715243	0.423084020451172	0.462007875857032	0.396608098909668	0.208354905328914	0.121055277024683	-0.0828757113392568	-0.224889586438658	-0.239868156703465	-0.348233575066368	-0.399444772904137	-0.42914509147713	-0.449586048828805	-0.46775467405645	-0.414575973077884	-0.392834577680547	-0.335719106308708	-0.150352597857479	0.118875108544996	0.441528077532209	0.751189247206179	0.767186015283435	0.756914947808263	0.826912543946114	0.901432113169252	1	0.880845948961171	0.743382912743531	0.551269975687864	0.15878819641029	-0.0580471052154214	-0.286789278129391	-0.303608919478307	-0.375004455062513	-0.368792064905157	-0.316601855280384	-0.322291750678291	-0.382422395620375	-0.408728620364579	-0.358493261961584	-0.36098225122906	-0.401442708523289	-0.403057643393487	-0.428014195018961	-0.393778693771198	-0.34470421294707	-0.38125219330775
0.238388396720721	0.157405606490331	0.12407820579557	0.154454387712569	0.304416932897201	0.340282740749443	0.233221626441479	0.0415763263862666	-0.0225122355517565	-0.178003519049884	-0.292320746074511	-0.272792369119881	-0.365381081630267	-0.431620539471917	-0.424245924767768	-0.444938020752871	-0.493602787841123	-0.450549103417604	-0.431042975192487	-0.345009298461941	-0.202912341633433	0.0658488652992775	0.349414193707255	0.681588664876788	0.696421032360656	0.571398358797963	0.692339605461844	0.843671486403796	0.880845948961171	1	0.864794327345146	0.682249816318457	0.248111409017318	-0.075217668330707	-0.296851860304224	-0.363219519137269	-0.439345873403101	-0.454583925294578	-0.401946866166361	-0.400291700768709	-0.434499308358397	-0.446922620589713	-0.403631858790164	-0.393493812204984	-0.408856824063783	-0.408497952785331	-0.424343795067869	-0.424347268238527	-0.356001568743533	-0.350850829338949
-0.00216971553381206	-0.0628403035686086	-0.0336479530182198	-0.00220090280038903	0.106538491039918	0.204834921310574	0.237368059421075	0.147560840987125	0.134928738790238	0.0486148312576993	-0.0315083052612604	0.0136258516042628	-0.103908495188814	-0.186787962759646	-0.21316324346703	-0.262846684614808	-0.316563350433575	-0.23884519177589	-0.184952604171156	-0.0623422347763885	0.0849621137649463	0.352212090125283	0.512094153020165	0.656103834309549	0.509545931884801	0.396733161301537	0.447386176588524	0.61385617833751	0.743382912743531	0.864794327345146	1	0.852948152784422	0.496690433619325	0.130905593307689	-0.0647637457095924	-0.193932896455756	-0.29943354530784	-0.348662036334007	-0.332835812791419	-0.330843353679617	-0.322036523996311	-0.334463839603079	-0.33018372579837	-0.304311409328441	-0.296714146419129	-0.323920983269158	-0.317858651079347	-0.35124978317853	-0.336560226690715	-0.27970833703302
-0.12074512793374	-0.131172594066786	-0.0615620614757435	-0.0308773062623469	0.019924085552853	0.132612935008866	0.174945833022283	0.135278337990006	0.145158321601266	0.105389008385734	0.07209570607071	0.130565787902744	0.0282003893537447	-0.0456914757878145	-0.0699402901851068	-0.117031584050541	-0.143189890428937	-0.0737506168034537	-0.030813135432225	0.103423342532046	0.225485598821843	0.435461042056271	0.516325961585209	0.547915696947648	0.378461041268338	0.268188183626315	0.290639242349828	0.444309587625802	0.551269975687864	0.682249816318457	0.852948152784422	1	0.691179857401572	0.327207167422799	0.135287991463756	-0.0203382688344336	-0.123800954459767	-0.188210850287532	-0.186299194150889	-0.188156407636177	-0.166873940024143	-0.172868424692316	-0.186309388909537	-0.165923899269856	-0.1523011152351	-0.181410069837764	-0.17396974270268	-0.208743221820616	-0.224885794469481	-0.174764602553863
-0.305337727025983	-0.306376871352822	-0.236062085035234	-0.190637830265559	-0.200926317970683	-0.086957464325025	0.0412491989533228	0.152142146185657	0.249287734431363	0.342753958433367	0.406349265916223	0.469037989756152	0.38404325743891	0.312475828828896	0.236427660772094	0.183674365993325	0.200155745004666	0.286046689005866	0.356640484601397	0.501827072110273	0.580868365953474	0.604421923089325	0.405557568371501	0.230688849921615	-0.00179477739393076	-0.0705542658808849	-0.100201493627802	0.0195300859155666	0.15878819641029	0.248111409017318	0.496690433619325	0.691179857401572	1	0.680697973686044	0.483264221746038	0.302113725481188	0.203287067905085	0.118563584878173	0.0565743232390683	0.0599832075724741	0.122679472565443	0.104654427010687	0.0471672641492322	0.0735229979211023	0.102962822662842	0.0489609440432813	0.0688112636417258	0.0272728868268536	-0.0572307401120846	-0.00622743707432058
-0.283507072589395	-0.2124321015298	-0.124767569811488	-0.0709252281629832	-0.132950732525542	-0.03383891591714	0.11288795282819	0.277743247389748	0.273896238967244	0.36015822174702	0.492350359473503	0.512347058691913	0.492479486070313	0.480103607732954	0.374509666201036	0.350486837159597	0.467171186256434	0.53664892303752	0.571010616392282	0.696913966413549	0.737519174665337	0.569867162200972	0.388444603756036	0.0941340668612518	-0.0903616001355333	-0.087705253256041	-0.176334237411527	-0.176583583865865	-0.0580471052154214	-0.075217668330707	0.130905593307689	0.327207167422799	0.680697973686044	1	0.795762798417949	0.642868858779783	0.566658503305427	0.510518045401043	0.446141018416596	0.430523058522897	0.44604662316604	0.426030348743309	0.375168248001384	0.365778856586659	0.352668207218813	0.312445906466029	0.321259416521695	0.35553499482128	0.219863416052582	0.177942703943811
-0.409207091756065	-0.309036671946157	-0.18416720841703	-0.176102998041379	-0.291113329965154	-0.185569890167364	0.00116436790004367	0.217107495964924	0.219984365611579	0.372653905522816	0.553594565608895	0.613430193558404	0.654198068172177	0.698289335592272	0.6230524563085	0.622607610453277	0.736782695899911	0.77564025150538	0.78442008774413	0.832860140966961	0.72886480634197	0.497726347678308	0.264911621391733	-0.080492917949678	-0.303518914880468	-0.296681119102028	-0.391565594022383	-0.394668108179609	-0.286789278129391	-0.296851860304224	-0.0647637457095924	0.135287991463756	0.483264221746038	0.795762798417949	1	0.866224850549725	0.783301291975258	0.720514831186722	0.625506705169647	0.613896498797846	0.676630235695841	0.665865658060605	0.576334885008855	0.583021983977803	0.595300023265922	0.540486790822912	0.55873571652441	0.551545150318705	0.348842436305266	0.353481059705648
-0.291747062890902	-0.147062667371951	-0.0100965755926329	0.00111054976612594	-0.1399209429765	-0.0582467696206649	0.095123791528225	0.288567496200479	0.259150229223539	0.359512491693687	0.49589126743637	0.518040332817344	0.563802953457818	0.654166765508929	0.561525494376804	0.584762971651219	0.75249100815817	0.796413584060528	0.758554333007641	0.719594673745449	0.639614902319143	0.409608128521809	0.245743110089932	-0.0784623535697009	-0.248092813993444	-0.203865169471806	-0.321648576699989	-0.386456046562786	-0.303608919478307	-0.363219519137269	-0.193932896455756	-0.0203382688344336	0.302113725481188	0.642868858779783	0.866224850549725	1	0.912454238049876	0.863769662921402	0.796183559461953	0.761701230804614	0.766855270819886	0.750012826997758	0.691585484255124	0.668578391299696	0.639185111958288	0.597909886413576	0.591513985760783	0.635703073721705	0.418468267924982	0.349882320528346
-0.240569322713746	-0.0863887210580319	0.0381717506699313	0.0400595432299619	-0.110417801667924	-0.0508142180368343	0.0685278305382978	0.251403749437374	0.216621117878438	0.308298844646791	0.444469214847675	0.452901719852743	0.513840343069018	0.647233719196035	0.606121402840813	0.643061826068402	0.832740059336628	0.813318402305245	0.715536130785153	0.660341277519067	0.572407277198184	0.322378292533771	0.163370018573099	-0.153586967862197	-0.279519942791491	-0.232907300818671	-0.349121102007076	-0.431331598096476	-0.375004455062513	-0.439345873403101	-0.29943354530784	-0.123800954459767	0.203287067905085	0.566658503305427	0.783301291975258	0.912454238049876	1	0.944207695850207	0.862009457987612	0.816378867177872	0.843117781666744	0.836774068791039	0.761337424049246	0.741988700987007	0.728653478104751	0.683795089903815	0.690203276823506	0.710505864631485	0.481874655385481	0.432653715847847
-0.192350051806626	-0.0275254733812187	0.101432915436627	0.100138006085349	-0.0581864624066225	-0.00853666342190786	0.0988278044751421	0.271344290012664	0.231745186234765	0.306482232868714	0.428815641263478	0.417989380183713	0.481536046850824	0.618090715632008	0.56697489597512	0.612915210513134	0.819715720833309	0.804317664211908	0.698145017535355	0.606408558524626	0.534826574322008	0.281171609329292	0.158897140058424	-0.142501184536379	-0.253924671878353	-0.197085110707718	-0.319391579212842	-0.420101543072809	-0.368792064905157	-0.454583925294578	-0.348662036334007	-0.188210850287532	0.118563584878173	0.510518045401043	0.720514831186722	0.863769662921402	0.944207695850207	1	0.916267888608942	0.875745553649275	0.872159243043916	0.846901094054988	0.791584857666324	0.768263112051983	0.722695493356719	0.684410533376265	0.665380527365635	0.712617326384695	0.476910788391058	0.389241564296241
-0.166633101699798	-0.00417881279803094	0.111698844854072	0.113191913645169	-0.0392643523818235	0.0030255638514466	0.0808652261437754	0.206783561889755	0.137120991356754	0.180241060867916	0.295922808494594	0.290109436316328	0.360060923526258	0.480486473647322	0.434978839373047	0.490043747575554	0.702506745523363	0.685718332474122	0.571386088578287	0.488738685823854	0.414520974115988	0.180396363236707	0.104641393390835	-0.139055678022129	-0.222370147952066	-0.159759394121889	-0.266436231256371	-0.362050713203145	-0.316601855280384	-0.401946866166361	-0.332835812791419	-0.186299194150889	0.0565743232390683	0.446141018416596	0.625506705169647	0.796183559461953	0.862009457987612	0.916267888608942	1	0.933797629263001	0.833581931037901	0.849578490149835	0.87401187556506	0.792824915327707	0.702707543099406	0.72481572231291	0.683413938736264	0.798228199746061	0.599453783544785	0.443844891816325
-0.156767313006981	-0.0222772130924119	0.0774017537101875	0.0638716057848715	-0.0731586999697968	-0.0399785856645281	0.0256700365758939	0.155136237699133	0.0999400648910448	0.165769283625738	0.292356322078267	0.299831146108923	0.389504456852411	0.499028130298079	0.472730195624957	0.533939137984471	0.723119830173903	0.685889622761923	0.577652463819356	0.496179909372215	0.409445492182729	0.162200256802689	0.0691749591104852	-0.161322418565917	-0.23066079227326	-0.182627272776367	-0.267974934986649	-0.351806691163506	-0.322291750678291	-0.400291700768709	-0.330843353679617	-0.188156407636177	0.0599832075724741	0.430523058522897	0.613896498797846	0.761701230804614	0.816378867177872	0.875745553649275	0.933797629263001	1	0.925133254192071	0.895339342648817	0.931107857635543	0.903694861668488	0.801044187309647	0.799071360803203	0.712068549826607	0.788503658104824	0.561666254420889	0.408741860694126
-0.212424171829873	-0.0983365745747914	0.00538944949037795	-0.026087402769807	-0.163765243363335	-0.123344816195906	-0.0458391125503932	0.120739792397455	0.0992911148490445	0.215150254998441	0.361327938840963	0.390194528677232	0.487148785956866	0.606969333284709	0.609058588475174	0.67171591663256	0.839204777111227	0.764710585037086	0.65933700743684	0.586940249633291	0.472267224971214	0.208764961019802	0.0522076709160374	-0.209060767578536	-0.300593632390374	-0.281663785699505	-0.351903102465742	-0.409356519901735	-0.382422395620375	-0.434499308358397	-0.322036523996311	-0.166873940024143	0.122679472565443	0.44604662316604	0.676630235695841	0.766855270819886	0.843117781666744	0.872159243043916	0.833581931037901	0.925133254192071	1	0.956729637921739	0.904123363600756	0.943381909897699	0.913005900984209	0.85584681361019	0.796829881035083	0.771261998537246	0.50533542551463	0.454448043100395
-0.241405363125305	-0.126404289698534	-0.0221724662768533	-0.0552626734885809	-0.198544248295514	-0.159172841569321	-0.0823184427861908	0.078699433105168	0.0502933992188334	0.165787209420687	0.320555313190874	0.356085335905737	0.458871154372346	0.579384717223267	0.593568886974846	0.664353294851893	0.82791489107984	0.743395676865473	0.631518381638382	0.566769315924393	0.432288153472411	0.169117095549519	0.0134143038647139	-0.24418108020266	-0.335729069391296	-0.317162927639106	-0.383137265337251	-0.436226723516325	-0.408728620364579	-0.446922620589713	-0.334463839603079	-0.172868424692316	0.104654427010687	0.426030348743309	0.665865658060605	0.750012826997758	0.836774068791039	0.846901094054988	0.849578490149835	0.895339342648817	0.956729637921739	1	0.943816658236794	0.939419578426873	0.932477532083189	0.917598130683305	0.888562636959242	0.86190046718938	0.617280171732752	0.581789531492628
-0.194724177477997	-0.0837599318270525	9.71782748143216E-4	-0.0266702055891283	-0.156392409104358	-0.130414736865174	-0.0770862960224062	0.0484286774527923	-0.00205102551688689	0.0794791350028977	0.225453157779509	0.256110233417001	0.366263213902884	0.470564629580431	0.470691217104762	0.542955924653534	0.707086476563699	0.641092428016227	0.526628644932577	0.464950181355849	0.339793897163078	0.0925342221035878	-0.0201131874245177	-0.228040505025186	-0.288378488752156	-0.26118004143377	-0.315672536490941	-0.372957654018515	-0.358493261961584	-0.403631858790164	-0.33018372579837	-0.186309388909537	0.0471672641492322	0.375168248001384	0.576334885008855	0.691585484255124	0.761337424049246	0.791584857666324	0.87401187556506	0.931107857635543	0.904123363600756	0.943816658236794	1	0.953791834959805	0.882729203552093	0.918184190699677	0.841743968596768	0.875729389275521	0.670914987380076	0.55827493760101
-0.188385615013335	-0.0947762724061673	-0.0153440499260047	-0.0569262670072404	-0.175507395801719	-0.152023737525969	-0.104198860050041	0.0297944234632986	-0.00106043230952401	0.102523956630599	0.250363337313801	0.290579402493266	0.401408763487889	0.509499892251307	0.523546250764534	0.59760255529588	0.742755915636907	0.659019024050143	0.549795712818758	0.488223137233398	0.360689914423088	0.115260096317478	-0.0174079081761038	-0.224129933247446	-0.287126250325408	-0.279213134486069	-0.32555307869849	-0.37038115958754	-0.36098225122906	-0.393493812204984	-0.304311409328441	-0.165923899269856	0.0735229979211023	0.365778856586659	0.583021983977803	0.668578391299696	0.741988700987007	0.768263112051983	0.792824915327707	0.903694861668488	0.943381909897699	0.939419578426873	0.953791834959805	1	0.946333124704178	0.919974097336606	0.824658318658132	0.790388005151868	0.551851667786053	0.498916885499436
-0.2191607855691	-0.145396261053589	-0.0665136492715712	-0.125335931383191	-0.238714073379891	-0.208679527034871	-0.154814507595934	-0.00392992219654345	-0.0137167270102114	0.116986394047904	0.271287675468746	0.32796214692173	0.434130472981977	0.551068391820249	0.589710182438219	0.663736405701167	0.782982926747734	0.675921796618287	0.570814256707111	0.518776126750034	0.374175123828428	0.126759267063294	-0.0377131114763636	-0.258884907046577	-0.335699456987158	-0.344490778060441	-0.383930284744086	-0.409521903326232	-0.401442708523289	-0.408856824063783	-0.296714146419129	-0.1523011152351	0.102962822662842	0.352668207218813	0.595300023265922	0.639185111958288	0.728653478104751	0.722695493356719	0.702707543099406	0.801044187309647	0.913005900984209	0.932477532083189	0.882729203552093	0.946333124704178	1	0.9422927850159	0.891551625544313	0.766882780513027	0.530950482822615	0.585996619405297
-0.214436039035188	-0.139360342505376	-0.0714278641715765	-0.126153085917727	-0.238805446041708	-0.219344954183194	-0.181682107036425	-0.0481635133330021	-0.0719970792959113	0.0411393515967049	0.194605967196926	0.249367286427087	0.364428182229566	0.469784194149193	0.503709660052061	0.578709244587261	0.705149113971243	0.606639767965299	0.497680494277935	0.450666200610417	0.298617065247685	0.0515261879023163	-0.0951885483332857	-0.290493657311834	-0.345058193288839	-0.343441021712165	-0.371382957743299	-0.399420432096425	-0.403057643393487	-0.408497952785331	-0.323920983269158	-0.181410069837764	0.0489609440432813	0.312445906466029	0.540486790822912	0.597909886413576	0.683795089903815	0.684410533376265	0.72481572231291	0.799071360803203	0.85584681361019	0.917598130683305	0.918184190699677	0.919974097336606	0.9422927850159	1	0.936365012935657	0.856342072604769	0.672111738178263	0.678928755290754
-0.250119547473187	-0.174487372186454	-0.0979622425778983	-0.152635189763521	-0.271042620329564	-0.239337921899641	-0.187011325591595	-0.043693725585857	-0.0622344407260305	0.0596479389031393	0.212821698991929	0.269641147056854	0.378613284682491	0.491991308376968	0.53296830166334	0.604942936657003	0.715112827469417	0.609772826134715	0.508659925660556	0.47317931777114	0.311109338199861	0.0693910872503638	-0.0949633405582839	-0.311193740011268	-0.378587214958527	-0.377221687629532	-0.40961325884899	-0.432801151347923	-0.428014195018961	-0.424343795067869	-0.317858651079347	-0.17396974270268	0.0688112636417258	0.321259416521695	0.55873571652441	0.591513985760783	0.690203276823506	0.665380527365635	0.683413938736264	0.712068549826607	0.796829881035083	0.888562636959242	0.841743968596768	0.824658318658132	0.891551625544313	0.936365012935657	1	0.88444882834916	0.723960238989704	0.787396631199337
-0.230139959932331	-0.124571744908279	-0.0436988170518732	-0.0686282994198415	-0.203383402115512	-0.180856899941444	-0.127250036827541	-0.00332955671967601	-0.0423531518698706	0.0454021899109023	0.200581702853957	0.238321754708019	0.345660594867142	0.440984680803129	0.444064887430917	0.509355089973925	0.654589848410857	0.583302831611616	0.485251034738904	0.44071673523716	0.298889913497017	0.0523781635784618	-0.074223922293055	-0.294375526095269	-0.351088855449418	-0.313988720412506	-0.357922614542095	-0.406401936875305	-0.393778693771198	-0.424347268238527	-0.35124978317853	-0.208743221820616	0.0272728868268536	0.35553499482128	0.551545150318705	0.635703073721705	0.710505864631485	0.712617326384695	0.798228199746061	0.788503658104824	0.771261998537246	0.86190046718938	0.875729389275521	0.790388005151868	0.766882780513027	0.856342072604769	0.88444882834916	1	0.87268855276273	0.745074902132117
-0.202694853587323	-0.117880359064942	-0.0744117374708864	-0.0800953555306527	-0.192107189778907	-0.1915931497564	-0.172931361524916	-0.0989541711171141	-0.143316692290076	-0.0855463669648231	0.0398495716765504	0.0725299401714802	0.17058630741341	0.231596404968877	0.244826580312775	0.296972086967852	0.405647820075243	0.345393366661902	0.269630431168797	0.241684586731562	0.103484019612698	-0.0940835524714272	-0.180464801822154	-0.315298880440199	-0.320150521896587	-0.289141278704327	-0.29631136458452	-0.326995387269934	-0.34470421294707	-0.356001568743533	-0.336560226690715	-0.224885794469481	-0.0572307401120846	0.219863416052582	0.348842436305266	0.418468267924982	0.481874655385481	0.476910788391058	0.599453783544785	0.561666254420889	0.50533542551463	0.617280171732752	0.670914987380076	0.551851667786053	0.530950482822615	0.672111738178263	0.723960238989704	0.87268855276273	1	0.819418400612088
-0.257438523641355	-0.199971430288805	-0.158828742573528	-0.191090641385388	-0.281079249800606	-0.268220672749049	-0.225611119146872	-0.136694632208828	-0.161287238791774	-0.0750431996803324	0.0471832746911078	0.106582337641217	0.197179531263401	0.283570030608418	0.336667949978297	0.395445648050936	0.453806835367907	0.361805248269185	0.290827864290816	0.280123749347753	0.10983657838074	-0.0757598529636064	-0.200300947072376	-0.323394841639293	-0.369225572173591	-0.366016264970726	-0.378364100053736	-0.38406127732365	-0.38125219330775	-0.350850829338949	-0.27970833703302	-0.174764602553863	-0.00622743707432058	0.177942703943811	0.353481059705648	0.349882320528346	0.432653715847847	0.389241564296241	0.443844891816325	0.408741860694126	0.454448043100395	0.581789531492628	0.55827493760101	0.498916885499436	0.585996619405297	0.678928755290754	0.787396631199337	0.745074902132117	0.819418400612088	1
-0.268604417203023	-0.196077830251874	-0.135137893056426	-0.174048753841624	-0.275040208423318	-0.244618573064148	-0.174767721796717	-0.0605966233612383	-0.090070802439206	0.0111403478056251	0.14417872415376	0.193151038221832	0.281775304513492	0.385497106265562	0.437585590172998	0.497492861098557	0.570001564820706	0.485495407728007	0.411537331603234	0.392858002651479	0.224011045544067	0.0215909623255805	-0.10861041472761	-0.285587980686728	-0.367550940432265	-0.370524916748396	-0.404271290313477	-0.423636600845834	-0.399946884524381	-0.374926991339132	-0.268226346541235	-0.153828392855334	0.0555447514479671	0.271271763952516	0.471804220294151	0.465758683141253	0.548490260311237	0.507152730194227	0.526470416071901	0.490387188973539	0.551889629165231	0.663549032448371	0.610953792561701	0.564290857316651	0.638751987839762	0.6902264597743	0.7830941009006	0.743979742698223	0.695406735736009	0.868869648687451
-0.199488212569483	-0.129268481663554	-0.0902653658621475	-0.0956506825954827	-0.184562717920854	-0.169665783272594	-0.14005012911827	-0.0865406367873817	-0.131641122894363	-0.0684102549826336	0.0316693341645278	0.0419717313292866	0.115067168074223	0.178990715565683	0.217897997575388	0.261331335910839	0.329308042283845	0.269113263833661	0.214090842392959	0.203963194460269	0.0754179258674305	-0.0767443315989066	-0.137843748676471	-0.242665683449466	-0.273833768507779	-0.256845663406199	-0.267642399724466	-0.294247402966005	-0.298032264414667	-0.277641141328105	-0.242191373679519	-0.16885779844625	-0.0369613934199676	0.166895653227777	0.290551946355894	0.308526134247236	0.368089053013517	0.344712481486127	0.418477640317623	0.351825403679096	0.331236335558696	0.439834265719587	0.448771471704069	0.354397774878759	0.372728465544181	0.467228586081606	0.543673557851291	0.631651902413305	0.714848608217266	0.712422617282953
-0.18423668341217	-0.18454375229729	-0.187613621125943	-0.223892860947909	-0.263280214927629	-0.27357710691345	-0.272077153132305	-0.236843094955405	-0.242308267606805	-0.165834125029037	-0.0719542137940629	-0.0238571038394215	0.0468896054169936	0.0874077066396608	0.173674026619054	0.211235858519747	0.203113193111376	0.114416420356223	0.0761854103341523	0.088560269236729	-0.0612675584790174	-0.17266881726009	-0.252552981849135	-0.295810488717881	-0.299916814733908	-0.329470133200043	-0.292708624398345	-0.267562917892113	-0.297033332710204	-0.208693909540557	-0.174290721227116	-0.126190073233638	-0.0580696570286252	0.0107612660278822	0.134410304665883	0.0814675738547271	0.149737914344248	0.103568363971095	0.134756395147873	0.0923524794020964	0.14666416559724	0.26358471813335	0.239139101395985	0.195463618919983	0.290390409427858	0.363331594709627	0.471309099419385	0.430263650133525	0.546527097708632	0.721531575253765
-0.307608195563602	-0.308986492443788	-0.290385532544197	-0.331617810536943	-0.381689149420435	-0.361108236656771	-0.300552174879411	-0.214279810035646	-0.211911526692997	-0.0882047282208778	0.0370698504022773	0.10621195673368	0.178780753458061	0.222720916335772	0.296197734339462	0.341680701487992	0.339518584479026	0.269532953696242	0.23445117880573	0.260843573972259	0.0827069656571397	-0.0692952069301943	-0.207555229421433	-0.3004182237005	-0.375581200318378	-0.418864314672545	-0.405553274351744	-0.354869134545595	-0.340867845953335	-0.245003031775333	-0.145379488273928	-0.0601276506242648	0.0667530586888528	0.126417809692419	0.281890624609328	0.20372720019314	0.262719717768943	0.205833727237006	0.211853496904941	0.176467352031515	0.259769361138271	0.367364434589359	0.311715961441033	0.292314585251229	0.399465798735174	0.436874308697411	0.540395331006771	0.436501741218011	0.457885553485381	0.714527205913553
-0.271717282503059	-0.279204993706756	-0.270341427351221	-0.311750657026594	-0.355904137892265	-0.341996897079488	-0.28023484575637	-0.214219973510848	-0.223583421910743	-0.100755238698037	0.0315526682938319	0.10657675437709	0.171157922619338	0.185508756513716	0.249316525069024	0.293852548913198	0.307081726873912	0.250272776437159	0.22226429367901	0.254421669701814	0.0862954999765694	-0.0622384396632694	-0.18388980387783	-0.263360680692476	-0.338834744616337	-0.366694948441306	-0.339443328348775	-0.292893509922038	-0.277692187403336	-0.20109150137656	-0.129333154347733	-0.0471682403528095	0.0712661613689578	0.172323373902005	0.2884831595955	0.21769217913301	0.24758861616603	0.207241888026079	0.239531699285958	0.224459339324818	0.271564784022523	0.361671006440559	0.334542494229075	0.301107996634128	0.360150237259154	0.401338843072066	0.456519824315423	0.43796785489402	0.438264228222034	0.55540101684379
-0.225997791115469	-0.266271006972413	-0.286687719119498	-0.321630167449377	-0.350022654485132	-0.362964660004895	-0.332793421300289	-0.321020939353293	-0.307132169503493	-0.213168113133862	-0.121620486068248	-0.0364480522358231	0.014000929984609	-0.00954842851508192	0.071244254113812	0.0916737607213168	0.0565910631504449	-0.00422334099317549	-1.00209125745621E-4	0.0431350901291695	-0.120137808510536	-0.201064452491095	-0.293913017732693	-0.290233760451584	-0.317039622970071	-0.339750875094518	-0.266378323796676	-0.195332274916898	-0.222636956979235	-0.111435976012505	-0.0919371934634112	-0.0525703151100646	-0.034815553898763	-0.0471147804880012	0.0386532746919721	-0.0539801499739325	-0.0332028499245632	-0.0706839530122777	-0.0507943051034647	-0.0492541962653961	0.00740298926280828	0.0843786893333878	0.0671879284976196	0.0487805551327488	0.121725893876447	0.16668257272858	0.221158957805461	0.193473805623554	0.288092540890536	0.38302095701831
-0.286964223754295	-0.354672264518988	-0.376333609879141	-0.420999547931042	-0.43853406603815	-0.440793295992899	-0.411807578859058	-0.38023260417456	-0.326782840529081	-0.195742328879921	-0.107497344140916	-9.81114483623043E-4	0.0378656494490358	0.00413734036368702	0.0980029991660954	0.100139578563036	0.0212508477244842	-0.0362446812852059	-0.0159137157349535	0.0403262237117747	-0.122765473791434	-0.180451185889228	-0.316695498882772	-0.31142901551714	-0.359285189634149	-0.416886493464236	-0.330007223459967	-0.212387499624353	-0.232106075436151	-0.0832085339963318	-0.0234192158647989	0.0117517155495796	0.0224143852609297	-0.120768235313369	-0.019956562364375	-0.157727144063651	-0.133755117692419	-0.195404752417506	-0.203714182625805	-0.196783958453944	-0.0930770921394375	-0.0175585901296393	-0.0680380792319332	-0.0504176104810314	0.0629458201590355	0.0748616268379462	0.147844947687279	0.0371434865286154	0.115754760793769	0.311479617810505
-0.32799672627792	-0.395202324792745	-0.398465822262532	-0.45581287022855	-0.468798822966379	-0.450663157150318	-0.38024718807577	-0.330789954733518	-0.280159866879787	-0.132270262721688	-0.0361870914658265	0.0753087497346023	0.106981471729669	0.0605504568551923	0.135957132086182	0.129539659962992	0.0741932246773569	0.049119450360636	0.0714173687329094	0.122429792761378	-0.040569431433143	-0.0995173462870602	-0.249345178226683	-0.272152682961834	-0.364708011456437	-0.4198390997341	-0.342079197432134	-0.218044873501171	-0.214986758085918	-0.0805736198056386	0.00548522684231986	0.0492813625661708	0.0916790660629202	-0.0309595227473607	0.0637056008717872	-0.0626809309988576	-0.0632396834538004	-0.120589814201412	-0.132875647530053	-0.121854420687074	-0.0227916980595635	0.0365455897364402	-0.0110185563955242	0.00768229271259417	0.100921922481444	0.107460362933367	0.157904906550902	0.0576869899620307	0.0880718025327902	0.26014704476985
-0.264989944918767	-0.333892639616285	-0.354233257875946	-0.400524500280743	-0.414374135713901	-0.416718315211814	-0.356500157157865	-0.341689748675338	-0.287075911969984	-0.174718170694769	-0.0992088974243072	-0.00369299465669734	0.0331664570784595	-0.0307070366028122	0.0282273367505172	0.0172685054862043	-0.0307974623185626	-0.0517688308924021	-0.0171063661425516	0.0303453944203727	-0.117181945284827	-0.152698914052094	-0.282546819402799	-0.253151379188121	-0.318779305593726	-0.350066960294869	-0.265911569671078	-0.155485434276332	-0.170355701159515	-0.0528569758729724	-0.022863458513592	0.00323971786366287	0.0115310356626925	-0.0971062418983998	-0.0375023038376101	-0.143874988836802	-0.158273827579702	-0.178771305935076	-0.170419512339651	-0.149472194707054	-0.0862595761368201	-0.0441224776743496	-0.0609203411290945	-0.0463736063371966	0.0148104190461736	0.026134822899062	0.0439430771153723	-0.00929963458325311	0.0387355971729272	0.13184870194328
-0.235617482305915	-0.325640178822389	-0.349518509644456	-0.409644586485535	-0.404669076145562	-0.412245675497969	-0.367620070661021	-0.339937182288952	-0.255961711030791	-0.137553699521885	-0.0787432628261677	0.0118392943179718	0.0258686498646512	-0.048060043520289	0.0204729627378875	-0.00728579166139318	-0.102116130070155	-0.128202098278942	-0.0749862514969491	-0.0170961326552198	-0.131356032799352	-0.124388712175153	-0.267042608603055	-0.235981145243503	-0.287834319303493	-0.341515155316662	-0.245277765048026	-0.11910261841455	-0.1465065484222	-0.00740074445003402	0.0439185663533494	0.0568113447437361	0.0406150078656913	-0.181197257503632	-0.128409493606127	-0.275817878394344	-0.274408913334114	-0.306644071489302	-0.312012636134605	-0.286963861764794	-0.201149946920014	-0.162525173889908	-0.197131211523774	-0.160800719840963	-0.080439206437428	-0.0810336766030381	-0.0506544664105895	-0.136240299870598	-0.0883985395142293	0.0446935477939726
-0.314249450600326	-0.398234192987824	-0.41501970541861	-0.458897766189219	-0.464596167600041	-0.459666712203926	-0.414334958276925	-0.363953594599644	-0.259940344624417	-0.129024989776518	-0.0626956156205666	0.0311336570061315	0.0552586613880415	-0.00798387220933196	0.0663202291608485	0.0491630079418998	-0.0580209806931629	-0.089790545194521	-0.0433600537690708	0.0172007321060917	-0.112686140629476	-0.116874563475973	-0.27473498031128	-0.265266640031849	-0.335590278553991	-0.393598756169947	-0.310888116941493	-0.174113974007584	-0.189906505281475	-0.0460130795656578	0.0295456823248539	0.0521648381562165	0.0592378732085752	-0.178543160849506	-0.101181385388401	-0.24214947586222	-0.233258691681127	-0.292870235648115	-0.306563592751864	-0.278473734832692	-0.16965545076524	-0.131892369799116	-0.186388021507674	-0.139419303925824	-0.0432544880517754	-0.0578722818350019	-0.0155178728045581	-0.136747641861231	-0.114890728889807	0.055540882185573
-0.313946258195416	-0.410489856288118	-0.436776256040086	-0.475989445142026	-0.472382662072673	-0.468280070643684	-0.418354808887639	-0.352970103762652	-0.250345683999458	-0.114326669302942	-0.0220076654964435	0.0818977728676474	0.109234620837815	0.0653507586744663	0.128503021641635	0.114553980110899	0.0198756820512487	-0.0106932526375797	0.0217595774539393	0.0853952230901743	-0.0623041582187006	-0.0911771572099331	-0.25959711665881	-0.277129227174482	-0.346697553660861	-0.411012602114047	-0.313955117999871	-0.181229083464344	-0.20548086871911	-0.0738702247062845	0.00551455728923205	0.0377593680952383	0.0747542132058635	-0.109778621824608	-0.0110072610525633	-0.139830019350124	-0.135226591718833	-0.20616460487748	-0.222575033537437	-0.166109125751396	-0.0547469902689046	-0.0238379593750733	-0.0678042372075403	-0.0148257454271441	0.0692441635661687	0.056803272908316	0.0803846501142849	-0.0454988542740026	-0.0387757801097837	0.119393615173075
-0.306975797140633	-0.414235183548953	-0.438057194411142	-0.484855792565509	-0.474632940682744	-0.463920100821227	-0.408456747759314	-0.338147206750152	-0.220388508997726	-0.0649054838971975	0.0319739485579693	0.133364439394183	0.158819501406521	0.100560189466478	0.13691692142445	0.117986043454515	0.02205295627131	0.0141884049159218	0.0593833027618161	0.115746673214949	-0.0167178191173262	-0.0418696457813721	-0.22230115848263	-0.248723856144046	-0.329232574598997	-0.393010389824323	-0.312110664814446	-0.175241983309854	-0.180119742622905	-0.0619160675310655	0.0331769980804096	0.0601484638569786	0.111066764825671	-0.095463569083315	-0.00129063394127685	-0.12614223232018	-0.145780283124702	-0.202144837089234	-0.227252553963703	-0.159957482688313	-0.0473334800108632	-0.0308357246515204	-0.0718108796869622	-0.0136522350702714	0.0633904496048285	0.0479918084713007	0.0593525359605845	-0.0627915960078094	-0.0761165185913357	0.0739653581101074
-0.296516578028362	-0.40869494549086	-0.44281097452633	-0.505484824360812	-0.483520099220995	-0.478572352732853	-0.429806342038611	-0.353754515897709	-0.25239835426948	-0.10925219201232	0.00111551270295274	0.121463214648416	0.161341514549127	0.0979325627379524	0.14836737096872	0.141895236870149	0.0484902705218939	0.0385765223878409	0.0772183298796809	0.139611664028395	-0.0125630954630549	-0.060648306864057	-0.246852056300268	-0.266488502377424	-0.333934401297	-0.410370120728716	-0.319987708180141	-0.181410990848259	-0.189273657753895	-0.0692231067728454	0.0236577474968849	0.0559171276759605	0.133856172723296	-0.0519912630920653	0.044883070606254	-0.0829088599168302	-0.0947355723152191	-0.153307802876694	-0.183450187398731	-0.112358496143534	-0.00836997961620547	0.00564132247861477	-0.0309637580021411	0.0294911102400479	0.100938751780475	0.0782290121023995	0.0843831731405575	-0.0389031676005782	-0.0500956334577958	0.104460466394349
-0.319356053636933	-0.434249350673154	-0.467792393792317	-0.519952127642126	-0.491206720612261	-0.468514349100177	-0.415989348687339	-0.3647903587788	-0.276671413766167	-0.126624415026829	-0.0345200891090392	0.0988892020595056	0.122699570262403	0.0568871446543769	0.122034409365333	0.0952358581965133	-0.0171456708748933	-0.00971097096719515	0.02239257439095	0.104755822464783	-0.0292742265804798	-0.0367625182531656	-0.209870298607066	-0.243082388737705	-0.310521040393232	-0.393833399064695	-0.286091053272039	-0.131633897130247	-0.1301254715887	0.0168565766462193	0.122586341765157	0.144313059988322	0.175692386518037	-0.0536055350512662	0.0150970189706749	-0.1433063400423	-0.173611508772983	-0.246374661982929	-0.258814731262396	-0.201745480740136	-0.100996287482443	-0.0793656809438993	-0.113773179864536	-0.0600346021849215	0.0207670134988445	-0.00348534589807992	0.0162788205450853	-0.106410808974511	-0.100336107519393	0.074802607597537
-0.314357516311059	-0.416738408797868	-0.44604829232897	-0.50039214584432	-0.480494174710373	-0.458774397429001	-0.426233506633845	-0.400784765811383	-0.314886362446425	-0.177312703130081	-0.0980013882706609	0.0352697336865842	0.0446886798959193	-0.0274532192075761	0.068981037400022	0.0440128722925675	-0.0889393677993195	-0.102899921555236	-0.0619560821963912	0.0327923698052439	-0.103671848894023	-0.0844258077898861	-0.245953047578447	-0.230663728422115	-0.29321208401387	-0.394230814606374	-0.274599858014181	-0.101480150801759	-0.113497980904761	0.0571947779447012	0.145837877373527	0.174622033876087	0.173867038683729	-0.103889946009596	-0.0504851855471542	-0.234543392439333	-0.247764070883481	-0.326137097999631	-0.352185339581949	-0.307150545900384	-0.188085730692126	-0.156969108560642	-0.201123117073127	-0.14427618029424	-0.0472915970436387	-0.0666724949276585	-0.0275126792687774	-0.165864843542508	-0.122061532076472	0.0723415426911072
-0.334301561978666	-0.417470817147315	-0.425339964481367	-0.470491461621225	-0.464142946597804	-0.422409826053396	-0.36150098259242	-0.326291592414853	-0.24313431918938	-0.105567931310474	-0.0350453611298129	0.0872318677598443	0.0797256600125058	0.00726978689861854	0.0816736560483834	0.0547710057210724	-0.0607199991584987	-0.0541143082948131	-0.0116304383828457	0.0872770137926018	-0.0329703020041519	-0.00262278060315201	-0.173261231251575	-0.182427208604273	-0.279699278922099	-0.375888518643434	-0.285658299038799	-0.114347596235352	-0.0992823725299618	0.0666940518041675	0.178247918661423	0.22302241780165	0.242616403180284	-0.0344724482629802	0.0137195621875809	-0.169697634672093	-0.199215636094857	-0.286380546644775	-0.317283789094163	-0.296920002117733	-0.173242407070439	-0.132393401998292	-0.191034374086732	-0.14178835758764	-0.037927787271492	-0.0585484739982662	-0.00579081846803254	-0.137359153855149	-0.0990757127759809	0.100826170678136
-0.234258882229587	-0.33668986385025	-0.375980071045362	-0.391135289961523	-0.331315642667101	-0.304744150654169	-0.268764839724637	-0.28480716113968	-0.236155879127398	-0.169892716371059	-0.125666327006154	0.0139112114874035	-0.0227925025086381	-0.132479106176843	-0.0634309811258283	-0.113897860907161	-0.20860577064824	-0.178098151246597	-0.132328921807957	-0.00366213115426355	-0.0868042657315136	0.0147520134645709	-0.0929745218313467	-0.066458272530608	-0.12484475747289	-0.217687047038264	-0.139169034796715	0.0321863574670289	0.0521323298561162	0.225318819911939	0.327813906105278	0.372377900874209	0.327459497062444	0.0280634256646381	-0.0273703021962865	-0.20966146997851	-0.26600241256281	-0.360643708088881	-0.361106181625837	-0.371335110704103	-0.294956654926461	-0.245658796456469	-0.276378931081262	-0.265230556709479	-0.1786926219748	-0.176949480216358	-0.113364950711361	-0.201469405193911	-0.127426928468353	0.00719027805608688
-0.150326859265685	-0.239663375369076	-0.277094284847536	-0.268943897888945	-0.21252533679497	-0.208853386527583	-0.173725996913973	-0.19239699483857	-0.160668429239597	-0.112106965746617	-0.0649644854902697	0.0233337041074407	0.00304556702331258	-0.0947142384945047	-0.0617949777980106	-0.0999263372258657	-0.136315285467463	-0.106065861789924	-0.059888473841926	0.0359034168056842	-0.026793739443149	0.0217908327099555	-0.050024141524412	-0.0347424143395712	-0.0686662597081907	-0.131216441741486	-0.0763828851008928	0.0292035720107008	0.0351728422295682	0.157126209187045	0.224280741460483	0.300285776187111	0.281773429839572	0.139878381858764	0.0667521284082747	-0.0990414986018727	-0.155957993297851	-0.220193637173984	-0.236047000643552	-0.244657958331442	-0.192812119968015	-0.156843488820053	-0.182290459371181	-0.190020016354994	-0.133677701399084	-0.126938248435577	-0.0700823657027994	-0.1076244472407	-0.0330866418664353	0.0357292132055753
-0.0422810087295954	-0.185752760784804	-0.275899887091827	-0.208172944068774	-0.0965813485084018	-0.142927408263356	-0.163460955838976	-0.206624137445956	-0.182786479263238	-0.141689617493772	-0.101257975249873	-0.066778593472	-0.0785648090369578	-0.224541649408225	-0.235516553128537	-0.266508458944418	-0.280730360330917	-0.220474073804087	-0.167579265823223	-0.0608108922829483	-0.078190642695666	-0.0455529550949638	-0.0667982607189735	0.0372553439501952	0.0816022836134885	0.0410529483284552	0.128319854747284	0.21519706311766	0.200281536791847	0.262672958136742	0.265097576522594	0.308543031103228	0.232254917793552	0.160378468513457	0.00524896545726554	-0.132346467292085	-0.208661097466979	-0.258372230973138	-0.231089534276856	-0.248673791986559	-0.269870982667094	-0.252684622976363	-0.228648428938715	-0.252692386979445	-0.25318588434908	-0.227748151687602	-0.20678436462246	-0.176416684288187	-0.0640151686304475	-0.0816759660430204
-0.0131388094527054	-0.150800040859817	-0.262311264885618	-0.179817942414971	-0.0835961101800376	-0.166684653986095	-0.168191728441337	-0.144369706657968	-0.116170270686636	-0.0325976205156823	0.060019066033698	0.0600334340074816	0.0813149095334838	-0.0405067139045665	-0.0839539348334964	-0.101209360089549	-0.0666791614194218	-0.0128312214504113	0.0390433285147543	0.0953575194503032	0.0566235941925718	-0.0380017527456392	-0.101980963703766	-0.107816114889857	-0.0434775129242535	-0.0285716412140525	0.0211441168137687	0.038564093088347	0.013279466936254	0.00555809047679191	0.00314510478793016	0.0716096939866764	0.127351567614531	0.245465564617913	0.148575989109163	0.0699201465319167	0.0220724696024172	0.0101840543845766	0.00954945430540878	-0.00134696403626124	-0.0333992403582975	-0.0344482376772239	-0.0199454571046356	-0.0523520574053475	-0.0774030392642802	-0.0599000485391912	-0.0519302559877456	0.0147951904579698	0.0609257913230649	-0.00336022780522497
0.0795072394860141	0.110573328520242	0.120903561925075	0.142768725244562	0.116395805576289	0.0837219764363737	0.0693862646320712	0.0557254189023911	-0.00815077707111128	-0.0113851136902756	0.0489205848356195	0.0328914265538383	0.0592627788992847	0.0739963000586985	0.0344249624088604	0.057746240904564	0.184846843047033	0.224101955725337	0.172291394408535	0.122752178348637	0.100469004479364	-0.0315175564077331	0.0301644979213547	0.00159397791651821	0.0313713411710264	0.0653406616272593	0.0348167786469587	-0.0342181892267911	-0.042511596853293	-0.0998880539807352	-0.138713134660083	-0.0411177590853319	0.0367808212317481	0.304469538175263	0.285258988960047	0.334927597882373	0.31050553261856	0.363057549135333	0.354050465884676	0.331970450711881	0.263863894276913	0.252985074094401	0.266621841705056	0.217510352510917	0.15853574379511	0.173048379007767	0.155521286549047	0.261625823754067	0.241695073157446	0.140010750551741
0.0696369578758255	0.147964265072513	0.176934346076829	0.22393958808362	0.158910511954149	0.120442592451413	0.101951537483683	0.0992366686989612	0.0157375244998886	-0.00839114180879211	0.0520970786717742	0.0347150737790787	0.0718107600997547	0.113104758303244	0.0568026190657452	0.0949908504947815	0.270191133978855	0.313096792648462	0.234246854717668	0.155488567287392	0.129316772307665	-0.0262549406373194	0.0360690683049979	-0.0168574962910098	0.0230135321760634	0.086488830365927	0.0385144868133565	-0.0609592208871354	-0.0699061555966121	-0.162809477093249	-0.205030929496842	-0.109311312881884	-0.0182939696294423	0.319480414538257	0.319765404279269	0.447419340806916	0.429459719349773	0.501967876034717	0.522264984237239	0.489042964662538	0.380292894075451	0.365325157179331	0.401934243630727	0.33552376882582	0.241853162283283	0.26794636908353	0.228427704890206	0.37890935570379	0.332455344338669	0.170498391457017
0.0696544210381259	0.233483889733642	0.315550515086686	0.34665680903201	0.218614765986545	0.216463013693801	0.213263828375862	0.218622393998197	0.0952130493183071	0.0239517013530064	0.0667701468110537	0.0270093623384826	0.077637466650063	0.184726007778995	0.135718606179008	0.194494474026801	0.399719009542517	0.41915238043606	0.301758948038244	0.190245066888775	0.177807774324221	0.0143995668065099	0.095444103377727	-0.00750886920855057	0.00930229375525781	0.0892242465222436	-0.00913283261757881	-0.145656516784417	-0.131902071349931	-0.240194057052519	-0.279212630437795	-0.179020254784696	-0.0596611440460612	0.32599939170938	0.379475885193663	0.569816222523422	0.586738927037594	0.669623108144842	0.702983405737304	0.650309368963576	0.532981688329032	0.522822859685462	0.555667472912127	0.480616096958794	0.377865026114682	0.406401882215609	0.361170090516048	0.511275408943595	0.418297987635645	0.243992126140462
0.0573308928932983	0.232807803993775	0.322962984548537	0.352080610212521	0.220512273524472	0.230204882316788	0.244309209816024	0.249663071318519	0.132344315162825	0.0488569820815757	0.0750780068914673	0.0265109911486476	0.073982180216644	0.183070077217094	0.128446935027565	0.181735758465648	0.378827922929573	0.405500992236941	0.296896073982135	0.172180402593441	0.16337831170738	0.0176382193843406	0.113409553492731	0.00279115593143413	0.00322719342248179	0.0942340887328589	-0.0123201896425283	-0.15636163469502	-0.133388922682636	-0.244228574432128	-0.283779220837331	-0.207040049404514	-0.102852128752621	0.272096314788745	0.334047444302041	0.550493115026332	0.556386623401296	0.651837249848334	0.700270942264921	0.651420907982183	0.521612806866212	0.506102290597716	0.550835679981102	0.475999571303949	0.361915080158553	0.38967685330401	0.333954573910666	0.492000591205089	0.399857996445254	0.207140833282749
0.0282701764565723	0.194625088516805	0.28420714681301	0.309575885328895	0.173558070404215	0.183593660801254	0.201105939066286	0.232829100095177	0.130244838102712	0.0685153096394164	0.113922432483947	0.0694861010039212	0.118407942330155	0.243124779428973	0.199162086355371	0.250878792693763	0.450476982757505	0.463521763486971	0.345633106786588	0.224161735351805	0.204555934875179	0.0318181540670656	0.0991594732164366	-0.0405631192953858	-0.0437198904970864	0.0412443943652393	-0.0599420761573061	-0.196289779421083	-0.17410607652034	-0.281799087903679	-0.308835380368592	-0.233533410840405	-0.101455956996489	0.281216921358409	0.375198076657622	0.591043307808931	0.626801980023665	0.716605513344082	0.761720031642762	0.707434172325872	0.589768837192188	0.580434058986518	0.612976538047918	0.540360791621833	0.437219293895298	0.461167878895246	0.414656630091583	0.557218413484899	0.446573211612099	0.264670099478031
-0.0543838009843086	0.124332173693811	0.231708364644374	0.25318532144369	0.104417467698014	0.130011535780219	0.181899134605471	0.269690180410952	0.188133080319007	0.174524059046597	0.248500695662791	0.212121564363905	0.262003030123762	0.395934383773308	0.338236910176333	0.389314216419544	0.603087833075324	0.611090030558384	0.494800750861351	0.382100887564492	0.348470556617635	0.141771597843394	0.139565691551803	-0.0652587912178714	-0.114557820233275	-0.0388904973606757	-0.157528870561021	-0.283937427814185	-0.249908823690586	-0.356610037440589	-0.335515589937081	-0.219020784825723	-0.0100517216570115	0.401079773122657	0.538132460524466	0.745154993404834	0.79494051411169	0.86438517838729	0.882998405710323	0.825655362827844	0.731290313805155	0.716294914070363	0.72667131747555	0.662337586571557	0.568820864541554	0.573741127277872	0.530024016317198	0.649209494599063	0.478030295406018	0.309780171149952
-0.080773358669583	0.106605678728543	0.221035040316582	0.244013669401716	0.090687928246164	0.122998881091764	0.185264768082687	0.288251163279393	0.202034488462879	0.204387621473931	0.289701212434087	0.257425564961662	0.310685664256255	0.439878889262943	0.373781158252732	0.426590340338081	0.64637426355152	0.656123178694084	0.54998905933892	0.443069933890857	0.400874729581331	0.18016992917895	0.161682573735156	-0.0609480024878391	-0.124176149531316	-0.0491300744833129	-0.173594584401806	-0.298601740963478	-0.262183574544646	-0.365537914415525	-0.327414217221553	-0.193075409677454	0.0416174317160176	0.458291603682177	0.606755041037071	0.80897329560538	0.848737570623073	0.896773459991537	0.888700079817865	0.831580921750922	0.755635111625185	0.737780819347711	0.732821059576125	0.67433961818566	0.590328127122926	0.585925023933459	0.548545729929218	0.662205920840198	0.480251415508533	0.325345105619183
-0.0631509151236425	0.0943980052415555	0.186873531504022	0.206067847221849	0.0671804619914192	0.0843761785097945	0.124327416389723	0.221655508459717	0.139352568857563	0.159377240742548	0.265997688061993	0.252970440350334	0.313556100488264	0.432036608270222	0.380288862922991	0.433634848275636	0.65061415390948	0.650332255970312	0.537688181943722	0.449091597448198	0.391863980237291	0.154365565747006	0.128890425409062	-0.0788693531500632	-0.125902284968068	-0.0698369279951388	-0.167959320079574	-0.274960624826094	-0.251586895543524	-0.347647018645751	-0.306262666929282	-0.14867230993129	0.0843943639672918	0.495829917361991	0.632763832549948	0.800250815619176	0.845775992347799	0.879002726099162	0.857794222492257	0.805234557927655	0.752170193880523	0.741353449632208	0.723138448541372	0.668390402298902	0.603394512596873	0.597071623543966	0.572061738034308	0.670369541496478	0.497068965552025	0.360967360427044
-0.138622652982541	0.0121649891583855	0.112963655097483	0.141625544449705	0.00196577802164941	0.0313413341929818	0.102980429284239	0.215614611908765	0.171554050703934	0.223001991779706	0.334192553399741	0.334972692461686	0.377611380855626	0.440841065096226	0.356553065108326	0.378345276557296	0.572613701833486	0.621931910171699	0.561321662322351	0.505304899330145	0.443662926605291	0.231221303369033	0.164793911064499	-0.0525991937322186	-0.142875354581871	-0.0902379960733664	-0.174172422871425	-0.256334861809729	-0.215357166627711	-0.298014826721066	-0.220228820823066	-0.0428122549711368	0.199741055651228	0.563541849110759	0.662477746931236	0.769272892957427	0.73952830587373	0.76759161303829	0.728741434952219	0.692780076663835	0.640468983706984	0.618626442448037	0.60054120602565	0.551440048393482	0.482945576955124	0.473002933378681	0.447591413440786	0.558522134879805	0.413708263371089	0.27573674648469
-0.237221244929882	-0.1664750242354	-0.104641933053667	-0.0829895762336638	-0.164063721892891	-0.120747165660978	-0.0310894755444253	0.0882388375157326	0.0680506687420773	0.176259511699271	0.329566638896427	0.372812659365077	0.413336423939335	0.422878718133505	0.35849273143621	0.357705396127393	0.502553190042038	0.54959471489103	0.526741093284374	0.558977594179405	0.463778539065382	0.269889393837451	0.141503257770444	-0.0726266633153995	-0.192930715686328	-0.188226981438055	-0.234008268175701	-0.237470845310694	-0.188876882998546	-0.196844468432754	-0.0675135629673334	0.14382361225443	0.394449654708133	0.662991112149505	0.730210202094244	0.663818994194544	0.622033585829931	0.593033460189279	0.558764975102164	0.530870834897328	0.524807925892142	0.529314488113555	0.494206014526669	0.459740425014913	0.437614969465041	0.426960031839232	0.432976375261496	0.494961139976869	0.376811078368461	0.30775941152275
-0.244092615782959	-0.260497792526797	-0.242128930875777	-0.177214438584719	-0.179424940920294	-0.140257049354391	-0.0702296528564588	-0.00261569689507598	0.018845127962268	0.10385249654911	0.224859064343923	0.274433351579496	0.276755640959591	0.186671464441983	0.12844852004405	0.110236704916262	0.181734204293159	0.247803281617802	0.288393535374959	0.399918189859729	0.362748578951398	0.290682156941847	0.183169923347899	0.079389213236098	-0.0355699438127201	-0.0567741331130882	-0.0368935974849609	0.0321567829794238	0.0864630403504313	0.123042829024602	0.24847345625591	0.436771271448551	0.544065477544032	0.593283354809607	0.490837811366305	0.348040654259185	0.271516297249575	0.228555265373733	0.220193917541454	0.207862376663408	0.194948920595552	0.195406553077993	0.189136822807395	0.162263963517666	0.141032171267217	0.136757931205992	0.141376438786452	0.191473775520684	0.15091298913689	0.0891146360547473
-0.273622224406003	-0.297965643680847	-0.261229568963517	-0.239081208992511	-0.23268636064876	-0.156518947232378	-0.0927898417851577	-0.0618092948421398	0.00306807390721372	0.0717889873079635	0.130548292469488	0.235440860720191	0.19424600579827	0.111581525259052	0.113868195609643	0.0716625342571003	0.0601085060090686	0.109603859884051	0.154201034957917	0.284663317615206	0.252795888369535	0.317498831636952	0.187678209139631	0.108436691360763	-0.0420983168103162	-0.122315826638694	-0.103907548897252	0.0356902699657556	0.108931932696075	0.246011647489049	0.419471845955779	0.606645680867987	0.662293168073566	0.406787561351497	0.329885772029633	0.137882926060937	0.0655026730690716	-0.021951912549674	-0.0435575068853641	-0.0519280479363953	0.0054782495405694	0.0281264379335867	-0.0159834742148001	-0.00708841813057106	0.036929396535136	0.0184189598960136	0.0571752229451705	0.00938496686500818	-0.014723531516792	0.0566919605551138
-0.23254925414593	-0.284698702218604	-0.272152205018661	-0.278081091286489	-0.234311944593908	-0.166952677733482	-0.130208444339541	-0.169259213949492	-0.129971145936141	-0.0995047151380934	-0.0747189085390348	0.0634460815521713	0.0031014356852373	-0.103125282575161	-0.0669665783226	-0.116121058193972	-0.179018090233791	-0.130739827170162	-0.0971258579295216	0.0502147192290562	0.0386605137936311	0.189818544259033	0.120782920326141	0.159798353652868	0.0400021939621478	-0.0693068120765044	-0.00199051282683817	0.1821831338361	0.250796462968595	0.430557404600895	0.567043865182303	0.638213875903409	0.550012047207807	0.169315982816153	0.0510957068063743	-0.136273628156577	-0.204907851251559	-0.300080286831357	-0.293768946533199	-0.299110570916127	-0.238207699672549	-0.212164058217808	-0.242492207460459	-0.22069436703979	-0.161433925260069	-0.177683304969169	-0.139920326917312	-0.217028392495153	-0.184186726842825	-0.0755660173348923
-0.277078628870656	-0.326273345883095	-0.286867884733627	-0.297739460669057	-0.272552593274628	-0.180604871379505	-0.105660979724175	-0.0904185785461585	-0.0172161276993556	0.0554257294934482	0.0859572695114014	0.222859907550851	0.143434502335766	0.0399076035958733	0.0467197268576339	-0.0108079366106877	-0.0758785638150042	-0.0205131766229947	0.0179264216696351	0.169831674350057	0.174780754818	0.324886997312036	0.193430373843102	0.1605759793514	-0.00832236036244675	-0.117843260912511	-0.0705063785920206	0.113572709839401	0.213917340042497	0.38193399916031	0.578030390320414	0.634704643915193	0.582041613660127	0.205754219262591	0.118851818533375	-0.0739481138828495	-0.141597801319366	-0.235295812655889	-0.258395614089993	-0.253083273746379	-0.169304393487569	-0.153425884950116	-0.204993533446826	-0.166022106471565	-0.0955441835331619	-0.131597357289497	-0.0954318337718595	-0.19288039834753	-0.193155172379761	-0.0685463193408683
-0.335738856292712	-0.400345415981012	-0.370752067133669	-0.395490439558535	-0.379022005452889	-0.299785625001863	-0.221371429619676	-0.176436681814396	-0.0813876417712921	0.0485561824593683	0.107086925441148	0.268133280242616	0.206573848256562	0.0924116247905764	0.101308776534631	0.038843750897273	-0.0351850776967446	0.0174670974041585	0.0604778616417768	0.199962114560632	0.170018787986477	0.273705305794265	0.0622234520284912	0.0251181559260189	-0.131038204920298	-0.233484005572284	-0.167421581228302	0.012869503595743	0.0970761976204541	0.267197989536811	0.454788710351804	0.509629870907451	0.512743715973339	0.178636960941644	0.121682598461437	-0.069556766770476	-0.131111358468508	-0.225631534754562	-0.244903897785033	-0.226147461554046	-0.137766072764614	-0.119371172507499	-0.165550314454549	-0.125733318155576	-0.0563788846712819	-0.0815846473416023	-0.0419527272552356	-0.140434285497554	-0.142641833813086	-0.00492074298723243
-0.341467717726883	-0.396576758921029	-0.357082605371635	-0.377674382829047	-0.368173711539725	-0.277798096267752	-0.169606841655016	-0.090315878804443	0.0159294214727881	0.166773848454453	0.22437260769044	0.366338857408203	0.302107964092976	0.200731524679484	0.172928312257547	0.109509883627034	0.0397841782191796	0.102834187207126	0.159309736041728	0.274938162102321	0.255114859540264	0.337140739942634	0.10171619540233	0.0134922621378748	-0.157211793716121	-0.241124512336704	-0.206687283448312	-0.0507242067762117	0.0375213749496985	0.176082178307703	0.381412267702203	0.429411031013476	0.465037862681689	0.177591134943177	0.151078124670226	-0.0223885388253806	-0.0702982495324477	-0.155387144164054	-0.195727641455288	-0.172162367573445	-0.0777034365381289	-0.0699927415699721	-0.131011580868681	-0.0821277841786289	-0.0135315012796349	-0.0523298839549534	-0.0127911343989099	-0.114723442281398	-0.141252300801359	-0.00576867244144024
-0.263102225228017	-0.350389286616442	-0.340907573725111	-0.378849996599166	-0.347469003737676	-0.277468273983187	-0.186479498038567	-0.120015120821323	0.0172681691138115	0.180813514316128	0.216559110272268	0.313719578161646	0.230562718480252	0.129069927712747	0.096643846152055	0.0456874095684101	-0.0192803288669627	0.0427051244643992	0.0812351589177206	0.171287738407509	0.189587378441303	0.264822640750451	0.0557190215476833	0.0044999725853646	-0.134297961201628	-0.192150011553629	-0.158443790296382	-0.0244422356992162	0.0465759291730696	0.148002698440711	0.300579234079941	0.332371331560072	0.343008551703784	0.0916109508600541	0.0549433330964354	-0.086872822805512	-0.132437281606548	-0.188167451551838	-0.204926974706732	-0.181049834171409	-0.118896137036525	-0.114415309856307	-0.149833344235126	-0.110266436250058	-0.0571217356132435	-0.0834200486585589	-0.0641217023043111	-0.13798409436291	-0.150862099394677	-0.0445452627955753
-0.281867475401199	-0.39097913939539	-0.406346196805177	-0.435385683645444	-0.398570257666303	-0.355751007105899	-0.295624974216522	-0.231114465199994	-0.108510906001102	0.0613824362248815	0.115783528803793	0.176520542418476	0.134237643950793	0.0310405352888996	0.0524385896627502	0.00819840014279579	-0.104758412641281	-0.0776039810149985	-0.0245444431803318	0.0883273493126746	0.0694499715043924	0.125885935550667	-0.0884028302866633	-0.111758807314999	-0.206852975662363	-0.262341294694093	-0.208866391165551	-0.0622680478489045	-0.0167580454684946	0.113991476775782	0.247332342923281	0.251695648860455	0.266834695933663	-0.0172951560213337	-0.0397967558821395	-0.220334002620663	-0.253193979129749	-0.324504607217821	-0.34446768481875	-0.326629954869745	-0.251275628381368	-0.233840837002048	-0.271555212998875	-0.225583876190638	-0.148249963564506	-0.17523980673338	-0.138156661408403	-0.23432707971156	-0.200676950740169	-0.0477599380084555
-0.0934661466884306	-0.230998495179842	-0.289824342488032	-0.357720841107579	-0.278627175844875	-0.289814127055388	-0.32749300052832	-0.324683671246967	-0.216518802056417	-0.0763952800005967	-0.0541159754048946	0.00266659407207673	-0.0398096485130166	-0.125926965298854	-0.0832554383037653	-0.112067638346379	-0.245800795650478	-0.235658835705271	-0.2047790395943	-0.116576293562414	-0.124903763861712	-0.0452019591339405	-0.166037703243012	-0.0967499246110465	-0.0911071193420013	-0.162813924324174	-0.0584785066598788	0.0863828793785971	0.0855410559688119	0.19487456052651	0.241251390208076	0.193173458987241	0.118716471831234	-0.173781454871719	-0.205826029041895	-0.353223158644942	-0.387424610850615	-0.445184479390775	-0.444845693091916	-0.415084509627368	-0.34902347858447	-0.341405446620505	-0.361814822088368	-0.310323223043548	-0.240980303243595	-0.262997535619972	-0.24440285446603	-0.322218867363323	-0.258318888160371	-0.127000750647951
0.0465161681406944	-0.122867648120059	-0.224415344827126	-0.310136531976913	-0.200256224310064	-0.27707206140226	-0.387625930147481	-0.375575588511052	-0.239092558837084	-0.0865075650215385	-0.0730060526458501	-0.0371498441228482	-0.067756137786738	-0.156360105376539	-0.112138522176026	-0.134511079257262	-0.253006367370169	-0.259574025438899	-0.240115774881922	-0.207511665695168	-0.223161238963673	-0.173736540346467	-0.262862952425195	-0.161024892430289	-0.0685749824219872	-0.135915968690198	-0.00834008786556752	0.101811147525558	0.0368165529204343	0.109084908935801	0.0852827454681003	0.0253639307451053	-0.0599456343264721	-0.284916216618819	-0.288876238081096	-0.379049423103682	-0.394638888365133	-0.413609670462336	-0.429420346043476	-0.387030100242017	-0.324862166090647	-0.331910046188205	-0.350719127603083	-0.29515742025058	-0.235072755433709	-0.251796653211232	-0.245420653369002	-0.31413776513663	-0.249316713975024	-0.143529036036721
0.157452013139238	0.00869611941549188	-0.110387080994177	-0.186564416843494	-0.072927269534393	-0.163253800288119	-0.322461594414417	-0.391042969175324	-0.30719600695363	-0.240169281033224	-0.265583677866089	-0.221971000340639	-0.241754871105838	-0.30784301677119	-0.248872653040291	-0.261205525733273	-0.386769747673703	-0.410042567474581	-0.405950763346426	-0.368660665217952	-0.369630508112394	-0.276143394036991	-0.274137830601069	-0.109102290002932	0.030990858111047	-0.0480344657428077	0.098299099426978	0.203131327353736	0.113317126014721	0.196431871702561	0.114501388504873	0.0361583334508181	-0.114021444747803	-0.352264025464166	-0.401338690600994	-0.481667431024029	-0.491907482562216	-0.507259960163448	-0.492956590809889	-0.452921039171449	-0.412436519521466	-0.410027321367383	-0.402210489829178	-0.363924625175573	-0.318014201100904	-0.316813859287156	-0.313929234266542	-0.365800187669024	-0.260573234828969	-0.19121635020417
0.0833280512194707	-0.0568288152885543	-0.162457766302776	-0.232982531808477	-0.130145179532707	-0.196820144829969	-0.324713856484706	-0.386149711025544	-0.314797624747643	-0.238023491917663	-0.242377972432533	-0.182589300546047	-0.209103703540512	-0.2816263107013	-0.213045407107784	-0.233779622008117	-0.356042328660923	-0.373433920598335	-0.358628756104368	-0.30440460691128	-0.323930990535291	-0.238168788782171	-0.255972124948472	-0.10879760822396	-0.0027117838896777	-0.0813210299089644	0.0575021734608776	0.170846506201443	0.0968124564876885	0.195078994712163	0.134355348078183	0.0761014357852615	-0.060867221981131	-0.3072719353773	-0.353018767653721	-0.451191653530783	-0.467158169996655	-0.493715353790393	-0.491987022979716	-0.459965116724794	-0.404879110303807	-0.396916005989908	-0.398946744531033	-0.359688103004069	-0.300117804516563	-0.299578234693747	-0.286782666151649	-0.356291649217083	-0.247087759745329	-0.152595897388251
0.0637662233980607	-0.0644586209932279	-0.171510691753395	-0.255558684919084	-0.163219933851964	-0.24009164193017	-0.388308164263254	-0.449890611840937	-0.404268813107587	-0.321458221171622	-0.301081555437431	-0.228069146915597	-0.223087742795215	-0.273087382449159	-0.190379209525285	-0.195724286769013	-0.289225916191601	-0.326764515088013	-0.347316852968442	-0.311917899219126	-0.364467125347125	-0.328855202034743	-0.341608834493225	-0.17615955947046	-0.0449397022494886	-0.135495177798202	0.018289429879203	0.128067958419246	0.0308823304044806	0.128765382708224	0.048627975676651	0.00165240294046533	-0.124238616480851	-0.312532545215023	-0.325734250761494	-0.402429465020209	-0.39865422241408	-0.410962326273935	-0.388162434528797	-0.354137845218463	-0.313104917544457	-0.299818980366855	-0.282169873336769	-0.25003329706518	-0.205921052942175	-0.187683391137916	-0.187938362803038	-0.245697431506544	-0.134359318828039	-0.0653801367242762
0.0893199166863549	-0.0256389635334815	-0.149428128859175	-0.199260315403683	-0.114311749336198	-0.199966000034608	-0.356148790340309	-0.450920700427273	-0.422642237712747	-0.387857762212487	-0.378997801494644	-0.336274779342213	-0.315323843931956	-0.365019277767095	-0.277235213029831	-0.275865303642885	-0.374980132560832	-0.417910795925761	-0.431670254126029	-0.397152187399591	-0.459585584586383	-0.419459517460733	-0.399280168673339	-0.211552986308559	-0.0475630092597082	-0.118140142463803	0.0264412209733978	0.112777808462581	-0.00679746983322712	0.0852430256773802	-0.0266501884062177	-0.080728072906704	-0.213996602551386	-0.362547768728596	-0.401335577414201	-0.46828334832492	-0.455379852987226	-0.456329507489223	-0.404007322362048	-0.378032269040957	-0.370612350934138	-0.344576807161825	-0.302618568953989	-0.299474430197111	-0.276004295055333	-0.230651610872949	-0.227604283586633	-0.251948768206125	-0.101129676170015	-0.0853925896221404
0.118502504944885	-0.00406698678563919	-0.135064607842298	-0.168121691531598	-0.0730535308638145	-0.148334213798906	-0.284629491468863	-0.3887975373794	-0.375959345583217	-0.364087275156203	-0.372503424995027	-0.33356045570004	-0.319146042797083	-0.378227643640701	-0.306998958152765	-0.310616713568911	-0.417187746067746	-0.441042519119842	-0.434227681920597	-0.387600188652245	-0.425242991830211	-0.352957131655585	-0.32938407022152	-0.145519735209563	0.00272976945431737	-0.0565721095364941	0.0682710753532431	0.144019313063641	0.0521368991025226	0.133381457794565	0.0328994003505649	-0.0369025469094258	-0.177875085757621	-0.325625487193121	-0.388196202703127	-0.460089421586086	-0.464084151480262	-0.479447448351788	-0.427514405766338	-0.405002954700498	-0.405937270463338	-0.382898495173654	-0.337644071126803	-0.339188086350501	-0.321402271287874	-0.276819996095934	-0.273624417657428	-0.295512009586271	-0.148963920688851	-0.132821325223289
0.11416993586585	-0.00323817477793792	-0.133910074355789	-0.184318326334037	-0.0942508355749503	-0.178109276244046	-0.334834686631632	-0.440819585021986	-0.461742519108387	-0.426714095828298	-0.405372809656365	-0.339514086459523	-0.31720737244469	-0.353681977432987	-0.258515712222447	-0.251762154840116	-0.332282052304842	-0.384769650131344	-0.414175465627915	-0.367021509085504	-0.426644572765194	-0.401108334856718	-0.378390440249102	-0.19618937703525	-0.0229014666030603	-0.0898993918540831	0.0494851718213382	0.122294316464021	0.020403166122881	0.0987269275717808	-0.0179121252140329	-0.0682962086571079	-0.195974948823492	-0.306598055904537	-0.344563921199947	-0.392130554427197	-0.379507786192232	-0.402131872089066	-0.337248606720601	-0.311832336977299	-0.308787069087809	-0.282364240675093	-0.23500922054878	-0.231465832363428	-0.212897046354967	-0.173829298367618	-0.172889473606232	-0.19943042355578	-0.0715235258844445	-0.0433392124499929
0.0784796971762143	-0.012527044393702	-0.124865368648749	-0.157991871186028	-0.0964118493047676	-0.174531542506025	-0.316803498996496	-0.441434489284352	-0.493995952578591	-0.491088926509254	-0.467491094650796	-0.403458767036958	-0.362576218866192	-0.387893042409845	-0.293790086860025	-0.268966282674344	-0.328920046825484	-0.382961698432953	-0.425415578614871	-0.381257825997397	-0.464723185347359	-0.450868392833556	-0.4102067413648	-0.212417135993398	-0.0369414908635963	-0.0927005383116667	0.0429604783105237	0.102574215604777	-0.00119736567293868	0.0821002754144636	-0.0444322563632641	-0.0982216586955443	-0.224312945712287	-0.296464225356733	-0.332903910376116	-0.359760835630019	-0.346875965645998	-0.362618406512728	-0.261980823533455	-0.242469639307843	-0.265706668409972	-0.223332579120378	-0.152595690662493	-0.170605346157591	-0.169255511179236	-0.109838183641409	-0.111512611821833	-0.116523811542954	0.0306482084027463	0.031205288394927
0.0400404246069476	-0.00501077390895078	-0.0903900444401848	-0.0963634387541552	-0.0564786008050158	-0.115589301302924	-0.208511836996832	-0.32898484176537	-0.393351676968692	-0.444866226111233	-0.443964174284871	-0.41861615833651	-0.385752959632319	-0.428300862070322	-0.368634369655624	-0.357237599385698	-0.408051663296835	-0.426597413994299	-0.428739447028993	-0.388450494149667	-0.450551960708054	-0.405028953283218	-0.342180838247556	-0.171845378222617	-0.0325426457526455	-0.0562154878213012	0.0417559674396254	0.0888400712016608	0.0068662661886103	0.0852496504038855	-0.0392736954362618	-0.0814239092931519	-0.227121674927293	-0.275724042788539	-0.349673190284716	-0.376836550869434	-0.364936183457776	-0.375206276008061	-0.277861799149413	-0.291932734688983	-0.349800357676878	-0.300441572787394	-0.227849052747644	-0.273082274933278	-0.290088257516823	-0.218644646229423	-0.206399836546986	-0.168575504530038	0.00648674129385876	-0.0457977667758558
0.0224439514203325	-0.0121357802282146	-0.0964463482182743	-0.0946726449911029	-0.0665195576543786	-0.132483179750767	-0.221111456749457	-0.346865796770012	-0.42734109450005	-0.487297385143898	-0.472206125311287	-0.438013848602159	-0.38919876388542	-0.42433058046178	-0.370014490574044	-0.34578189466606	-0.369917607758889	-0.396340214881189	-0.420412210482462	-0.375878472650714	-0.456813334046834	-0.441450359029221	-0.379935570193306	-0.213400387784938	-0.0653191419613121	-0.0792523333702434	0.0105300012465706	0.0440351190043425	-0.0428608857844562	0.0255615656092376	-0.102565575467712	-0.128146990348954	-0.243700094811859	-0.261630116466717	-0.325906975776536	-0.344678081041841	-0.321357917326613	-0.314442280334144	-0.223346325573368	-0.236555058632773	-0.302331173092716	-0.260557583618803	-0.180198928149031	-0.224917840044987	-0.253276698678814	-0.180587269835288	-0.174063961431923	-0.126847699416618	0.0545142092221394	0.00146496814085962
0.0364326735093037	-0.00567383200412959	-0.100396489541095	-0.116484427999375	-0.0920733090341347	-0.167969641079773	-0.2732345854449	-0.379805291922313	-0.446327170458395	-0.461647954676951	-0.439084587392835	-0.39759105773952	-0.342438832174907	-0.35073204325684	-0.278507766606881	-0.237963956288874	-0.249934698008426	-0.298675366207213	-0.360907267146554	-0.329861721062923	-0.424722466301873	-0.463483872767727	-0.419565437896948	-0.253883628432864	-0.101354442853467	-0.120508889309341	-0.0305525561253729	-0.00108899310235888	-0.0920493421209377	-0.0412138810142382	-0.162715377930341	-0.16850042835487	-0.244708659724795	-0.249846342061799	-0.271647527535743	-0.283682602047716	-0.242572583758477	-0.222310524635993	-0.146739425810039	-0.146639945411727	-0.190559723097576	-0.159968917726102	-0.0898591586822824	-0.116410785580412	-0.136197197376246	-0.078834721268181	-0.0829144878053337	-0.0588887805308744	0.0910828092119985	0.0587577852846867
0.0627726642133513	0.0482681280560788	-0.0329441072700507	-0.042497771309478	-0.0409950945868677	-0.114020877339983	-0.200366331184779	-0.296891052079171	-0.380651772832586	-0.412448663861142	-0.387127040560508	-0.353779679488792	-0.29344092064184	-0.279350981247151	-0.220971524422559	-0.174379640424994	-0.158045927088955	-0.205695023225465	-0.281413627229162	-0.262696340230553	-0.344504153438835	-0.401652978926375	-0.354389331720213	-0.225833878177235	-0.0885304563200163	-0.0943039164760598	-0.0372181228154018	-0.0348274274242107	-0.105785608522231	-0.0799856530442887	-0.185398331106939	-0.174360081082704	-0.218276731994362	-0.177777221532783	-0.185704357665642	-0.164976075832356	-0.122854437978147	-0.0959016561575446	-0.0201127310237671	-0.0264363518935157	-0.0816350691525165	-0.0549872614202127	0.014561266007497	-0.0158225915054421	-0.0524105219653919	0.00427289350006561	-0.00707418600729292	0.0328798069948757	0.14557775691478	0.0894013226851286
0.11183354087756	0.11149040181247	0.0440737184301238	0.0444049010727017	0.0385722034341058	-0.0275234260109702	-0.110721168314459	-0.196131153171381	-0.265607478979799	-0.307037004279536	-0.305509043897411	-0.291872023957527	-0.244398089090743	-0.223269594518273	-0.204814869220978	-0.155382074119859	-0.111832147772292	-0.135226514986263	-0.202203354841927	-0.223896367250261	-0.28349483706003	-0.323704975268952	-0.26684675490019	-0.166154007960884	-0.0422133530180615	-0.0288029280330676	-0.00315361070459119	-0.0285825536170634	-0.0875055184531514	-0.100783174984271	-0.209825309651334	-0.218324969348218	-0.224039973733964	-0.157632409355922	-0.155873146997141	-0.0834530512524769	-0.056462742173696	-0.0132335467858583	0.0592318933618136	0.0578803224533899	-0.0131178012621197	-0.00278894521032999	0.0718787382303799	0.0390049796495762	-0.0185074683473647	0.0352063107637552	0.00761045885491527	0.0654019956879224	0.121764760601045	0.0426483152154098
-0.0799526381392965	-0.0979459818209955	-0.145060326699862	-0.156855671230642	-0.193981332005637	-0.249257789877672	-0.269754934342558	-0.260072331893328	-0.276005587021613	-0.228333962061537	-0.138347097926761	-0.125173991869094	-0.0258980771479428	-0.0163790507570954	-0.00724444316998216	0.0254997180667706	0.0612251325157681	0.0382270735920921	0.00752585210323618	-0.00994096412930744	-0.14354845704376	-0.290961903024381	-0.362363459841039	-0.358377027526087	-0.285288743631441	-0.2625561162431	-0.231554394364942	-0.239395625258768	-0.295456021752097	-0.300680024100982	-0.346141001177238	-0.314005251233075	-0.193032050648518	-0.0779697176882475	-0.00318322087966813	0.0338305739158875	0.0693821007228332	0.094473260381513	0.13399806621942	0.158992833521609	0.128228903476876	0.139208386462449	0.188283626142258	0.166028920476123	0.131322355457972	0.170589671293367	0.143786844933883	0.168765733252962	0.191042125757776	0.147440666942938
-0.110417513572999	-0.164935398289936	-0.23580995221126	-0.257516158222357	-0.262932016349516	-0.324757596437734	-0.347867522134198	-0.366290892622257	-0.384400995488445	-0.335655080250637	-0.240311758647162	-0.202853028149411	-0.0904967675917252	-0.0978413229207265	-0.064275606402254	-0.0334950459886221	-0.0289508859092848	-0.0623711345627744	-0.0899872198476041	-0.0746933386097183	-0.23272204604773	-0.359332764342522	-0.437567764151021	-0.379948399625241	-0.301369099470113	-0.299357913988905	-0.243111444281342	-0.216804182153241	-0.279356036734547	-0.240187731922853	-0.28242426573955	-0.268143181347823	-0.193914183363439	-0.142264364323461	-0.079112630089058	-0.0901506560489854	-0.0489410863310681	-0.0374187089530995	0.00399945974315001	0.0358745871943051	0.0210533218448987	0.042255001711216	0.089227012228064	0.080004393601382	0.0671438832924651	0.107454229264332	0.0948359479316061	0.0778745568046481	0.143095066911347	0.148419908050244
-0.0552033503902703	-0.105883037154592	-0.181471785994665	-0.177539778159433	-0.169558320500304	-0.227346215124571	-0.265509726775764	-0.31420644270595	-0.352522425532954	-0.338019547645147	-0.279041696890936	-0.248697634553008	-0.16389284981544	-0.177248935277642	-0.160028855646884	-0.129561692087495	-0.120902421102391	-0.139190556842789	-0.172995615153965	-0.153802435974716	-0.269087950938955	-0.341841769868461	-0.368696864018791	-0.290674521889905	-0.200847083392171	-0.183866116933568	-0.134197056591451	-0.12368014210559	-0.178552538557888	-0.157866619823214	-0.217642731299712	-0.221521394825522	-0.199861703180436	-0.162041518948879	-0.141690932785572	-0.145865071794634	-0.115267942705619	-0.101674216002732	-0.0459527484414195	-0.0250315369439526	-0.0589124874002824	-0.0417544786246076	0.0180359310720769	0.00191876458591523	-0.031045152342001	0.0140427042500138	-0.00489025166803821	0.0110142050874424	0.0788743854021616	0.0585645911075036
-0.0971002942997369	-0.124915414421685	-0.164772378177082	-0.157276748735523	-0.176696711529105	-0.214026821927998	-0.208172128731262	-0.200457415675356	-0.20748196390178	-0.159153463382234	-0.0814390140007287	-0.0685619201570877	0.0148206755310532	0.0171617535755696	-0.00242634600381737	0.0185591672034448	0.0513865356110343	0.0517168406637781	0.0378003486285117	0.0273711967938102	-0.0854696265785989	-0.194956448454424	-0.271112986133023	-0.278130108625529	-0.234902836252882	-0.205785788339078	-0.197854752362841	-0.212087525087665	-0.248332939876913	-0.260149431898075	-0.288573175494604	-0.272824276370441	-0.153213301739678	-0.051338705194069	0.0129785538596153	0.0309595582086694	0.0513101078050124	0.0739117612301841	0.101867457858842	0.135796120467359	0.107875716228873	0.107515181878824	0.149731707753735	0.140728550491197	0.105227446360196	0.130571477258605	0.0988047690396324	0.118626164998688	0.119544597721238	0.0792226105259117
-0.212411047024981	-0.26817166496738	-0.309662180653307	-0.325336777940451	-0.345159725276984	-0.379492648872161	-0.358633895753687	-0.300171513264815	-0.265392667813075	-0.165540755850849	-0.0520393551883359	-0.0261019459849087	0.0822971721812426	0.0732116759820252	0.0748979885410807	0.0975102862689765	0.0991985511999731	0.0832294683460297	0.080878026716215	0.0857665849759504	-0.0706589711093336	-0.223003767432746	-0.362077644537941	-0.40114979893781	-0.378609667008323	-0.372482856987504	-0.338066272071076	-0.312239438906594	-0.355071104974974	-0.333653408132879	-0.323091202899018	-0.290013679122583	-0.134160995356496	-0.0624196283330312	0.0437737146654154	0.0178374529923876	0.0437620642818329	0.0535420881307975	0.0682781054284379	0.119768429714827	0.127041622537121	0.134567791955974	0.158139102548604	0.167858670134634	0.16309520140198	0.179375679154522	0.157186154522269	0.12463931422954	0.121368476490925	0.143569297290528
-0.196591917671728	-0.267054212470576	-0.32596002129959	-0.337931099221512	-0.331260673121413	-0.360507437971779	-0.35469434008732	-0.334631066531826	-0.302698803893263	-0.227922757911506	-0.139826584502656	-0.0904985348386466	2.57887163516691E-4	-0.0277486509362186	-0.0106424450436013	0.00438172786396798	-0.0181611714898479	-0.03568765185808	-0.0292000855330046	-0.00800614805449647	-0.162503204002366	-0.264192026068646	-0.38008623801548	-0.367905643014025	-0.328381332822113	-0.341278388938659	-0.295531209448689	-0.250067242485712	-0.299186385889906	-0.251075054176996	-0.256534902314535	-0.246338157594744	-0.13650348093371	-0.138842850231493	-0.0641054784948998	-0.115831859437923	-0.0853612339276718	-0.0874581873857315	-0.0644601278138476	-0.0242468584192711	-0.0141358798109298	0.00344727141221611	0.0290078231232087	0.0370689582714184	0.0436023683830185	0.0648280070073409	0.0576400281138148	0.0113304895516699	0.0501778484620162	0.0977452143515566
-0.121305319816239	-0.183177484693151	-0.237868372199614	-0.229597168615866	-0.218428133978046	-0.245577361149984	-0.252221031349185	-0.247346048698042	-0.21684457675434	-0.159268758310599	-0.0935351816289929	-0.0814560478254727	-0.00877929248344238	-0.0307093487047933	-0.0391834602270161	-0.0296810299232037	-0.0403500699860653	-0.0501762666378645	-0.0411998748057784	-0.0264603144109109	-0.123033956652507	-0.20426519429961	-0.290026270468771	-0.271444082202183	-0.227851299119121	-0.226814011130532	-0.202926656259777	-0.178157303523666	-0.209050242500331	-0.188560551476527	-0.205911284315215	-0.204848616678857	-0.113100710631266	-0.110926963058262	-0.0839876208112812	-0.121063468228606	-0.0905857957773079	-0.0848000373201683	-0.0592900870212363	-0.0255016308450477	-0.0314646709781004	-0.025019517802274	0.00227746611628594	0.00880155515359949	0.00346356944837467	0.0170914995047292	3.87549867110971E-4	-0.0204226085826894	-0.00599106247483551	0.0154110017973908
-0.180310460571794	-0.223839833009587	-0.243777621952087	-0.253005321820983	-0.281603670591269	-0.298302323060743	-0.271860519822475	-0.198975156131121	-0.139129833502347	-0.0437424873442185	0.0475191962286739	0.0551058982694634	0.142592233024849	0.139538189554308	0.115798748006975	0.13423922187671	0.130774077661383	0.11711220445644	0.131083443326295	0.120850103238094	0.016788085455863	-0.111841609425028	-0.264715782770337	-0.327804493005849	-0.320541916731289	-0.312005786578297	-0.307405535676145	-0.29516412675341	-0.323184289848009	-0.32013245138748	-0.303335527989535	-0.272208799273508	-0.10311797038945	-0.0386944981898292	0.0549121585551422	0.0258081134996168	0.047348002538795	0.0653433188002754	0.0560393923606628	0.111019872538861	0.127783773819588	0.119166814131229	0.12561970298011	0.150433371034006	0.149403188733373	0.147566410532713	0.117512882522368	0.0752349113569841	0.0308391964393082	0.0664309239036926
-0.221502632954694	-0.279718480764172	-0.307883455543002	-0.336649840052005	-0.360511939404699	-0.380244726265884	-0.36148811032394	-0.30102123976325	-0.240823725535324	-0.140138431410381	-0.0431750920948026	-0.00106837111381543	0.102560756195874	0.0828025399180533	0.103010672963523	0.129403696727013	0.0904703109678272	0.053884528995642	0.0734727028138451	0.0768781003942595	-0.0763096388486013	-0.202193341754303	-0.361718597194132	-0.384222161174426	-0.37676801032806	-0.3912633379776	-0.359702756610941	-0.324348085284848	-0.370640329433651	-0.319539191325811	-0.305707415025906	-0.280376536836663	-0.14075919290489	-0.128464467429661	-0.00275128407861616	-0.0498871053576171	-0.0310885962061754	-0.0271020929229855	-0.030323925472466	0.0300532487897888	0.0682904903370113	0.0743688909934642	0.0789769786351665	0.109987985584704	0.127253522155209	0.133134269572984	0.117197072727128	0.0432730028608942	0.0301597229085063	0.107758376989546
-0.224461996845917	-0.273179783693625	-0.290302646349803	-0.306041847514295	-0.318669457019484	-0.321449619205442	-0.300118511747164	-0.264038079374629	-0.195064483709586	-0.10609313100925	-0.0407855818463283	-0.00681088797108954	0.0500000333851049	0.0149397342637075	0.036631590828026	0.0505697630575783	0.0139585768791577	-0.013672044061782	0.016492231726393	0.0264285984456262	-0.0913210095272963	-0.169203309693641	-0.311849577983018	-0.315432772771836	-0.320252476069463	-0.339139137227129	-0.325509478197394	-0.282637272934425	-0.309915234902337	-0.246489046170604	-0.235728868998724	-0.223107380715492	-0.0867672129874125	-0.149878694249463	-0.0690664054212021	-0.115968697800253	-0.101456970683984	-0.103632058280033	-0.10691486366676	-0.0657524286147074	-0.027505817770726	-0.0187882060526257	-0.0196252823735652	0.00454385860091521	0.0305356206341342	0.035532803185197	0.0318410257420132	-0.0393460115311099	-0.0260410541207445	0.0599125841843396
-0.218814847264909	-0.263251070027085	-0.263694318156689	-0.271171255398338	-0.292761037879918	-0.281343638805378	-0.256278407178094	-0.200198496814026	-0.111659648122505	-0.00360420393355882	0.0647149747136674	0.073849362952047	0.110092972501879	0.0791386731975019	0.0743755600510164	0.0864737472195571	0.0681705852324077	0.0534916277577674	0.0817414020143114	0.0990977615239932	0.0202123979811169	-0.0577592733901788	-0.214241933338335	-0.246985732530752	-0.271492123945734	-0.293725457613523	-0.287995103835655	-0.240958080574236	-0.247180809187709	-0.214070364808504	-0.180691860818862	-0.162067160097225	-0.00275789831431089	-0.0604366901940618	6.97300104444031E-4	-0.0451971267222822	-0.0392145743685983	-0.037628729126306	-0.0537058633871172	0.00198469122557655	0.0399333469668334	0.0277666454719794	0.0254685184201246	0.0599008020264503	0.071455362721661	0.0668218109830575	0.0497735728094178	-0.017725798694397	-0.0498065087411031	0.0176090966096651
-0.253999504909834	-0.299324867436741	-0.293289728024779	-0.331106930355504	-0.370749337865293	-0.363183948901016	-0.329743007774428	-0.235283344402335	-0.133961017727317	-0.00193020593571611	0.0912574558371891	0.113295880424752	0.189247336276254	0.176434964169371	0.187220970829886	0.203847103309022	0.155139376288795	0.125827588537951	0.154820979087367	0.163777346806759	0.0403147309124546	-0.080024250384026	-0.261255584457392	-0.328071409441323	-0.367832796261664	-0.38811823236702	-0.36541210881343	-0.314873838014338	-0.338091232758578	-0.300628980320206	-0.244914000579769	-0.211841802503414	-0.0468424741211149	-0.0794407671993301	0.0539746053704748	0.00319839953443319	0.0142620651973311	0.00998772721212874	-0.0184113392933819	0.0528159841124784	0.114821102704639	0.103877001661415	0.0890748311053667	0.133683897536712	0.163181447301869	0.152504781924737	0.142122454351537	0.0547446421826538	0.00379212933520835	0.0938827210608726
-0.257244511108748	-0.328807347401959	-0.350824866028715	-0.392762165882711	-0.39794050510171	-0.39102083994951	-0.36355000615655	-0.301734404137266	-0.211177957323516	-0.091857593149876	-0.013235016607068	0.0419094694738499	0.116478772920667	0.0906579826018283	0.128074403739981	0.144031592380271	0.0649083062463909	0.0330772489145764	0.0668291559679291	0.0884679132551685	-0.0585714372897662	-0.141758911887274	-0.307085964189756	-0.325926106812396	-0.357937936385014	-0.408549311999633	-0.364678964047096	-0.290623183408095	-0.32673758070693	-0.235138557402141	-0.183960008188374	-0.16487000860531	-0.0364506951726003	-0.14060593983458	-0.0186676519830346	-0.0860588410688801	-0.0915298614165029	-0.110656885137017	-0.128430048141984	-0.064746767934754	0.0123880307806945	0.0218282888975906	0.00290140965623232	0.0502966822012436	0.101131045347857	0.0940571691765212	0.0972530543012552	-0.0119859970996158	-0.0210051378606219	0.0986587357972566
-0.220482433201995	-0.285077434578773	-0.299205157972983	-0.348020167793618	-0.343308279630707	-0.324842652435074	-0.309461316459215	-0.265430106975145	-0.180661033926168	-0.0718458333630261	-0.0192813878502278	0.0276903290841567	0.0672874286909041	0.0500612690897339	0.0996622312418152	0.109083539137864	0.0154050615419373	-0.0179951641655716	0.0176906283173159	0.0349861079452164	-0.0618325049277188	-0.101509364698628	-0.245580630749488	-0.252526109710248	-0.274252055331705	-0.322651037007362	-0.279789509450976	-0.20284482746207	-0.223212452622497	-0.140882203520961	-0.0952208146107375	-0.101401289221718	0.0014009979234027	-0.16104710316073	-0.0709887062730131	-0.151054349706218	-0.151420330696494	-0.176071250025552	-0.206125549663172	-0.14743974559104	-0.0649615819386216	-0.0618937066990167	-0.092049884485286	-0.0322300058226344	0.026159938648897	0.00424800537903341	0.013703904256965	-0.102539265086437	-0.108778440447337	0.0299769355393817
-0.2124415211602	-0.278536937438056	-0.284641025865304	-0.338856244606713	-0.341027761815284	-0.327684455603128	-0.279554662596322	-0.189490033898885	-0.0710069402675619	0.0583368446602921	0.115469259226665	0.142122393068261	0.164937733689341	0.14974308492435	0.181750558909643	0.186579568496408	0.107726326776958	0.0699095757081764	0.107084267722217	0.135555915013576	0.0643919145057054	0.00786062084310258	-0.178404188008322	-0.24861244821117	-0.29799343650439	-0.329249129763257	-0.317081320030404	-0.255128664781308	-0.240723230302636	-0.20045809444085	-0.114029036578246	-0.111355692261321	0.0382450728531187	-0.0969239238917485	0.00868078104423303	-0.0764523330152402	-0.0678954557962849	-0.0926053020079063	-0.136969605034379	-0.0726446709796567	0.0229483565639913	0.0119906105962462	-0.0335732006876233	0.0365927068774297	0.0953504907142476	0.0557722073216858	0.0673843402643937	-0.0545815780177872	-0.113844486383978	0.0202069312741848
-0.282398615578813	-0.364959846914869	-0.381115004678681	-0.43597797151219	-0.438377791072554	-0.433129340208672	-0.38438081971394	-0.278468706140776	-0.146456107114762	0.00432641515202407	0.0894735074131807	0.140326385470838	0.174425412671928	0.139332867669465	0.184426146171837	0.186399515455771	0.101819137064148	0.0710183662087889	0.114248390713933	0.143489634940234	0.0292787273231887	-0.0446027880896828	-0.248225380241034	-0.32364388453683	-0.383966515273787	-0.427601543163649	-0.387717840695054	-0.308159404143072	-0.308292298803183	-0.231248569564231	-0.13195575910793	-0.116192426954742	0.0363406027583128	-0.116687167436693	0.0152874665822542	-0.081134349029365	-0.0792331718530099	-0.111506551510825	-0.14924734721505	-0.0922045945230322	0.0160959170987387	0.0275983467273425	-0.0261201964120583	0.0379803102724179	0.112217715810371	0.0869606560269359	0.113768549663109	-0.0194562385440099	-0.0543244755758029	0.0897814062497857
-0.252822718620488	-0.324572782166454	-0.330614321736758	-0.375450409971063	-0.377361647735414	-0.356883091887254	-0.328116278249782	-0.271084788443546	-0.162377828358707	-0.0410239211321848	0.0101536019150311	0.0669368939693556	0.0931048592682014	0.0688187218545169	0.134169345003498	0.143350732046402	0.0522185555490776	0.0125441557108371	0.03796479004405	0.0631322532353318	-0.0383320158080334	-0.0696520767929033	-0.22551698267562	-0.259548524270426	-0.311060277944908	-0.364380249908212	-0.318593336381593	-0.238269943099338	-0.238841532644735	-0.143690659449161	-0.0630355964627756	-0.062606819037881	0.0474985014130049	-0.133198513668345	-0.0267374794271192	-0.121506091053045	-0.122479120411116	-0.167036413936071	-0.190893133990259	-0.141911087133481	-0.0350539359293167	-0.00654312389006309	-0.058215671402308	-7.18977453521231E-4	0.0845515853325382	0.0689614565674691	0.101231026677013	-0.0275799015799719	-0.0301501342665849	0.136422064806055
-0.161520508824747	-0.211700431016739	-0.204709949653714	-0.24394061336167	-0.24850844099045	-0.228717717680605	-0.212023447788546	-0.152660245752172	-0.0371324645573525	0.0738887337154354	0.0913383659138149	0.0987479262739578	0.0995540511592926	0.0899486712631173	0.144318612980191	0.152481088708431	0.0790334669077099	0.0356746742014442	0.0480151539065253	0.0614660643458818	0.021106930913726	-5.33362923796947E-4	-0.133534770225552	-0.173156067995536	-0.210109119107893	-0.244919890443969	-0.22500000986783	-0.175841528183084	-0.170277236537524	-0.12084511724601	-0.051531938427002	-0.0687619888594721	0.0493707999279989	-0.10124333571389	-0.0156701722709689	-0.0883722260680213	-0.0794880053910574	-0.102393186228003	-0.143391763193358	-0.097293985106542	-0.00405259527342451	-0.0112068165134863	-0.0648978316629592	-2.50455609591669E-4	0.0647568782423431	0.0257454668134439	0.0505511697363525	-0.0517021297323666	-0.0823928925281121	0.0459186332964484
-0.215734286300538	-0.272312854934886	-0.256933183170348	-0.309799492753471	-0.326665265695704	-0.307024213049582	-0.247771912938211	-0.14286448011929	-0.00358686560502077	0.143488155463792	0.180397488379991	0.198226625308899	0.201237231005151	0.181308113323212	0.22194869142591	0.217812839019042	0.157236470047091	0.126811371806039	0.149536043417014	0.153017808990433	0.0949186918819015	0.0455098224873023	-0.129447210006057	-0.217166332409543	-0.300411244596499	-0.320295959008849	-0.306214996927897	-0.252111059795716	-0.225588406113269	-0.186184318354718	-0.0864495581031031	-0.0903439419369036	0.0680842023933468	-0.0741713280936388	0.0393716915870539	-0.0227013859100803	-0.00970308691227802	-0.0317131250330758	-0.0879488967751046	-0.0419774078808926	0.062038770296344	0.056889032813346	-0.00805183105014194	0.0555599905808953	0.118448906904435	0.0769208598329362	0.111446424839414	0.0034843907715344	-0.0581548299960646	0.0658807934543038
-0.276386848406312	-0.338918573023205	-0.328437461704955	-0.371083570420586	-0.393994283958088	-0.374911047729383	-0.311540482989746	-0.214472825156727	-0.107654379238943	0.0456662068223432	0.0997338921994788	0.154775145738759	0.172106512417628	0.146651771111894	0.196994233178939	0.202029007528346	0.139631513137678	0.112156002071096	0.126651132948532	0.145137623342662	0.0463295343709754	-0.00752849263915174	-0.184435086214263	-0.253028819313223	-0.337888665973476	-0.378630753266051	-0.337975996468403	-0.26076096567352	-0.235267403773958	-0.160076839122916	-0.0555549907768743	-0.0537102902854016	0.0774920437158247	-0.0688453409999995	0.0401154188315892	-0.0335331731261925	-0.0287850498391918	-0.0682342965033979	-0.113705503582355	-0.0805261304571711	0.0305955806273596	0.0499319978202245	-0.0185743942817736	0.0379160028726826	0.119112204241616	0.0867976552949759	0.135901440750923	0.00648163076746704	-0.0309722163422416	0.130962323542023
-0.243297572637239	-0.291063733446076	-0.273815101298375	-0.31803989973512	-0.33482560556925	-0.310610972163155	-0.264994143413992	-0.182928321978194	-0.089365141206387	0.0462928353356157	0.0929919370061413	0.133896272645109	0.144927499208406	0.126733814659524	0.174030087583929	0.180807272143828	0.126490280329864	0.0937556836750817	0.0972998632311997	0.124270408898641	0.0473872289747511	-0.00198756405173639	-0.152257959919507	-0.204054928674179	-0.26695379361601	-0.300591999994198	-0.256681092379143	-0.181778634730865	-0.160334461788939	-0.0999010187598931	-0.0145953644571135	-0.0152179000762262	0.0846253163341937	-0.0421967947885159	0.0527692867286695	-0.0248740667363537	-0.0217308178625797	-0.0592075162380496	-0.0998194055469401	-0.0627481988631824	0.0370716448468006	0.0438092476291801	-0.0161489119093004	0.0409107879698884	0.107724845710433	0.0688105419855357	0.108700295210432	-0.00117184009449173	-0.0396338797466294	0.107282641367141
-0.292731585638733	-0.36757644885343	-0.363402635488058	-0.415900387413467	-0.418038321548074	-0.388712759652674	-0.362671617226065	-0.30118512050761	-0.191964138281031	-0.0372253312304312	0.0172874505926003	0.0922646599899141	0.106632381956004	0.068497731503423	0.139000655978461	0.139605060294349	0.049050523705071	0.0120993730471851	0.0256368114611015	0.0842474784374994	-0.0175011961461685	-0.0416349686564602	-0.202522586032143	-0.229482576397322	-0.290543097164943	-0.36044883625948	-0.278759398250681	-0.158923217844501	-0.152339596709718	-0.0472836086632076	0.0449136425369253	0.0548456035956913	0.107257068101158	-0.0918470375926312	0.00267369259231203	-0.120439225249919	-0.124740720964335	-0.186494872972952	-0.218409685813079	-0.182114695769063	-0.0609087794635472	-0.0350070877822552	-0.0988104411895687	-0.0427414570468832	0.0527517088409219	0.0332920689157799	0.0841222601922493	-0.0494335048680058	-0.0524191505020617	0.13546376905218
-0.148749826036943	-0.25347312665271	-0.295136198338781	-0.355842619722822	-0.326332919095042	-0.345960748559971	-0.416013226122339	-0.391074621995643	-0.298036660433424	-0.15266957573627	-0.104572208795202	-0.036455660220421	-0.00950503450896024	-0.0386965132283358	0.0521999812300552	0.0600069212858417	-0.0474336709462577	-0.108579748503939	-0.100135563803838	-0.0543437781249799	-0.155764772730151	-0.176754114069448	-0.263936990447646	-0.222660116897182	-0.19376645795915	-0.291808695193222	-0.167300782884075	-0.0380957071793268	-0.0912707239991619	0.0209668302495619	0.0458160751162714	0.0430358330865426	0.0158774995046878	-0.187071116148995	-0.110304417360553	-0.218319208718459	-0.222133213246162	-0.271459592201561	-0.288629834704503	-0.23687991118969	-0.121180247801369	-0.096113958535892	-0.14138220461098	-0.0848822339028766	0.00548905198212385	-0.0077438964955323	0.0253806676875759	-0.113141372812048	-0.0923070493500838	0.0781371695493957
-0.171357594846113	-0.280197156758773	-0.323477367212528	-0.371333934337386	-0.348047733345995	-0.373736893568944	-0.432198898929802	-0.414822170703325	-0.325139351485161	-0.192190023810884	-0.143180788661647	-0.0650434245334844	-0.0320312794047448	-0.0729663904111216	0.0188264087185405	0.015865761776401	-0.101536301965241	-0.149547228235517	-0.126651450320312	-0.0961479831383782	-0.216017976528031	-0.229201938462472	-0.312601220561085	-0.253428823005544	-0.226121019444741	-0.312828645513092	-0.181091101111755	-0.0458220246445856	-0.11417726947298	0.0111741860602792	0.0184180115049038	0.0160924518788552	-0.0309326953878395	-0.241236230064674	-0.163850257572903	-0.278123283666061	-0.276447227873415	-0.320418783998868	-0.346777106558886	-0.305302046721732	-0.187298657476766	-0.159540245390709	-0.205395081691194	-0.15549414797133	-0.066091732767774	-0.0779270905708654	-0.0405902546766857	-0.172190474564965	-0.120446216274987	0.0480658345123267
-0.0967549429413585	-0.210440771535598	-0.270001368488215	-0.296329176800508	-0.25626846095244	-0.294156804757921	-0.356525561897242	-0.397708736326127	-0.348341384240135	-0.296429361335016	-0.275271306868044	-0.187006389812499	-0.14304937397668	-0.202174864420321	-0.114313940244373	-0.125791582089947	-0.245983255061662	-0.274209722141678	-0.223300114533517	-0.21200331852632	-0.33714337677824	-0.299612153208328	-0.302384058691184	-0.17684211326244	-0.140335531856272	-0.212242056396793	-0.0634866480513818	0.0556398001968349	-0.0337129662489579	0.0915890096142069	0.0499530848046999	0.00704534786478124	-0.117804699824032	-0.324225707705657	-0.257874266755965	-0.356076064542123	-0.386903714614357	-0.415711734568733	-0.430085067324784	-0.386370353007687	-0.302758132027461	-0.282133547446005	-0.30187765640368	-0.257325557032547	-0.187194810908949	-0.195834018531943	-0.186676940243396	-0.290167715389017	-0.201104198599526	-0.0837050519462093
-0.0879438978055464	-0.189236558615226	-0.238341206991178	-0.233909214901776	-0.198346690894309	-0.234814409341889	-0.302657510720221	-0.361445519691367	-0.328280624612451	-0.2969729013287	-0.282680894411061	-0.204821757118098	-0.173382158802303	-0.239513977236191	-0.162919416296509	-0.176327574568856	-0.274591038099549	-0.290871155105446	-0.241338455809107	-0.236303575842137	-0.337430227426505	-0.305076605874908	-0.265789126863124	-0.137350212274792	-0.089191223658612	-0.158430318123524	-0.0117688118767926	0.0916074239207781	-0.0122995935673398	0.107801967688121	0.0434736682936141	0.00249222604865361	-0.136462934883328	-0.296776397462656	-0.269950612205454	-0.35410257159576	-0.388838339858531	-0.400189519282025	-0.408293286845817	-0.377206946807782	-0.321527377700651	-0.296810093332233	-0.309116708636751	-0.279867395096507	-0.222207504789253	-0.220380984956596	-0.214571028947719	-0.289305913028371	-0.169382599083577	-0.0923414061722379
-0.0549415850244935	-0.149344304973244	-0.222493190927736	-0.202557390212177	-0.17349805409916	-0.235024428781795	-0.331453265934937	-0.396098673766022	-0.372394516178392	-0.354555340666145	-0.330246720726437	-0.257727122080562	-0.201128901912533	-0.250157955972105	-0.160419379896813	-0.162506055856625	-0.233434731052755	-0.280732026438452	-0.260848081564124	-0.250358432474668	-0.362474721557147	-0.362332093134567	-0.340104461540784	-0.21627117488808	-0.121440568405495	-0.180184077601765	-0.0316380594234816	0.046373056740891	-0.0789191416441896	0.0260443395525641	-0.0556244211628125	-0.0788234304772181	-0.178003200640006	-0.27678754250396	-0.258575458458114	-0.325134968972775	-0.321527034664942	-0.333859891358786	-0.332704500007475	-0.297623955411106	-0.249900551983407	-0.224318768362649	-0.221288274468511	-0.20060939481387	-0.152285468747195	-0.136219480936053	-0.132947420587441	-0.197679400812232	-0.0754285195034434	-0.0215617526928375
-0.0974797071252346	-0.218749530289194	-0.305792749219432	-0.300564893925483	-0.251553742143861	-0.30572878184005	-0.377895998953802	-0.464222538305982	-0.42675341188838	-0.394373288785431	-0.371263930316897	-0.285795647061722	-0.235335283426947	-0.309804779547149	-0.246963721889496	-0.256502795463969	-0.361628653314596	-0.376868895702683	-0.338563828305733	-0.279942790481044	-0.393572986993821	-0.345468728615005	-0.365348396790208	-0.215106113384551	-0.123542433292236	-0.177723298379663	-0.0222929821923315	0.0955734412188497	0.00802230672536083	0.125806856190917	0.0611281840554655	0.00774002510837038	-0.104870551503747	-0.287248153423318	-0.303156868035518	-0.409595522933353	-0.441324825578186	-0.473913895012234	-0.418513529868655	-0.394227111831669	-0.380891945894568	-0.347052132526481	-0.309648440150157	-0.302710024160895	-0.270916399838031	-0.234662498598918	-0.236319818051258	-0.274154158296981	-0.133052202996987	-0.0848471311904856
0.0165971171305225	-0.0575603721292713	-0.12207013355243	-0.161528512363361	-0.124417783288899	-0.173338859608691	-0.273986097592769	-0.366752801687144	-0.324299320725833	-0.298814523487309	-0.329001107203829	-0.272060984270577	-0.264752803713715	-0.307499011525058	-0.265144005973132	-0.265325648307032	-0.36534804067345	-0.379999635145575	-0.370489593061026	-0.347279803894381	-0.391977199500208	-0.312928332905937	-0.299433634523011	-0.151481568184047	-0.0525188872789638	-0.112738465497428	0.0168175462189893	0.114629144490146	0.0390017368090798	0.139842807046124	0.0519941026555069	-0.0189933175492034	-0.160920329192556	-0.348367536877563	-0.369974897984761	-0.449157442658209	-0.451731499021832	-0.473760389681383	-0.439625050001879	-0.436542912440823	-0.415460069516337	-0.391963646769213	-0.375952347327305	-0.364310581680532	-0.325858714151099	-0.305538682636174	-0.291876107838546	-0.320156063758498	-0.179187491568502	-0.114094505319035
0.010097035299966	-0.158415732887814	-0.269763956751803	-0.339481197781773	-0.226069859777671	-0.2805069895061	-0.35870756117651	-0.404447748727573	-0.323522531814728	-0.228590588070682	-0.211538954811455	-0.129281895970503	-0.127378148936872	-0.222154140625339	-0.180869527038977	-0.202060652170402	-0.328310098584944	-0.321089994770784	-0.288969501334548	-0.208864160609068	-0.25722404228687	-0.182124800911178	-0.24141547532997	-0.118543754254412	-0.0441702925836453	-0.122471827885122	0.0249985516777553	0.170560261288139	0.129735990542236	0.213344061371603	0.199725061959525	0.125040223077434	0.00563038765907782	-0.235520005973064	-0.274651296326772	-0.397001138158909	-0.441020300588128	-0.489593760731105	-0.453095082194493	-0.405322504332713	-0.370240835939412	-0.360221898662752	-0.339603814591194	-0.303772571396546	-0.262558479213182	-0.256386285025836	-0.264478004489457	-0.31591853531918	-0.232630437506261	-0.147682186953121
-0.170930068394605	-0.324822623142722	-0.383623214178732	-0.445767801551	-0.367342536501902	-0.366972430641742	-0.359380218649865	-0.347757579811812	-0.240254818066817	-0.0906657127505199	-0.0479994666614888	0.0546355127149993	0.0367556972386977	-0.0876277172603171	-0.0751153467831091	-0.116324495334275	-0.224726122365341	-0.17077649345409	-0.117497039642286	-0.0308074089152741	-0.0925145562547322	-0.0313289300852841	-0.154043594026482	-0.109169500613033	-0.136432340365358	-0.208658305978066	-0.0715716342567921	0.102072249766076	0.112639681735225	0.205910729432142	0.259920713202317	0.219806030999479	0.149482578106618	-0.117580318031719	-0.135824678087765	-0.291908447591347	-0.362702973549687	-0.418025624264657	-0.394181933540435	-0.356046613273835	-0.307544087276718	-0.295044829686694	-0.297317745527465	-0.262927794349181	-0.21499016743253	-0.216117356153231	-0.213446255829426	-0.269433381260825	-0.209567538032231	-0.109006728047517
-0.253188089686235	-0.374461038432057	-0.409783762381105	-0.464436830294633	-0.416185051413392	-0.404043519283915	-0.341701894877294	-0.271438757211794	-0.157103979402911	0.0220980126725855	0.0859679353463962	0.160139150936991	0.147391607922517	0.0663409943858493	0.0675461817845105	0.0314558781087951	-0.0733200184058246	-0.0404640389938567	0.0288456550171513	0.108522214547512	0.0406244159101829	0.0530070874001331	-0.143831256083277	-0.180605185627657	-0.249150809824402	-0.296376935864447	-0.229872146286223	-0.0934524137432751	-0.0484431503531115	0.0284373005384956	0.13632009726509	0.1195411788899	0.165769374609183	-0.0489738851870771	-0.0131724287770599	-0.163709634001664	-0.214931521114407	-0.279957836689877	-0.2831939206985	-0.247570676922689	-0.18677135718773	-0.174710568872622	-0.198216347777826	-0.156596609766044	-0.101149815908255	-0.112920108454147	-0.0976548292904845	-0.16611294664448	-0.145206153860798	-0.0127754770206843
-0.294044921021101	-0.407133982954499	-0.424912946549246	-0.468259527950186	-0.43169128545307	-0.401270005585676	-0.315868095178233	-0.219595498842039	-0.0915490317255195	0.0981603368047026	0.17271380329112	0.244287627203957	0.222780759658192	0.146002327138661	0.151396094953235	0.110056760196511	0.00107777222838803	0.0286624847387753	0.102282875590311	0.19229054379783	0.132937560357117	0.145149286759822	-0.0888744588904325	-0.168053244759518	-0.270663530942816	-0.32510842261008	-0.276138921842824	-0.147158033930675	-0.0961837989534271	-0.00272474878782354	0.150259825203185	0.150639015439143	0.235040318099838	0.0115889404159214	0.0515373735722455	-0.111587501859111	-0.150321268394434	-0.226368803998642	-0.259332208918352	-0.223113203954963	-0.133541830198348	-0.123727939508795	-0.170522537452763	-0.111727735208264	-0.0381280858778878	-0.0688880034973476	-0.0401727546286737	-0.14312667479536	-0.157445281717924	8.79000467622937E-4
-0.226757295174896	-0.312284243085619	-0.32013012337925	-0.356348434369841	-0.328780977337259	-0.291906317180029	-0.182790024832155	-0.0698210241673655	0.0586998579048783	0.225210520465816	0.268281981300706	0.318582773928731	0.284905474708479	0.212717438661577	0.172722038870037	0.129407894121311	0.0428799219174327	0.0933854637954312	0.169863911928556	0.217582604524259	0.203059411681787	0.228364544839373	0.0124526712932644	-0.120346200439962	-0.229593232411375	-0.261990372085409	-0.249635281112761	-0.16446881479698	-0.100895003283355	-0.0481061945338177	0.121939273007367	0.116700864462499	0.227655541571952	0.036864459999756	0.0815216249750112	-0.033892210240912	-0.0672476183465468	-0.128975669886113	-0.180157105431068	-0.151664226884214	-0.0714823116212088	-0.077811048803932	-0.127038309719892	-0.0723377690308095	-0.0122914557957362	-0.0585985026193109	-0.0344195192761487	-0.121796455585869	-0.161734170495531	-0.0363929555631219
-0.216583112883388	-0.260536396439638	-0.247971934329039	-0.264549932571256	-0.266214255445207	-0.230770553428945	-0.102410119438295	0.014493180610524	0.104980674445307	0.214603262056265	0.261687010993048	0.280744038152487	0.288095320276184	0.226163459182207	0.186276231683436	0.142154613249531	0.0827551598900887	0.12725494022025	0.20200356165782	0.248072623697277	0.230480660668118	0.238949670656766	0.0560571013913814	-0.134806921035538	-0.230793727515402	-0.230849701929182	-0.250731558106726	-0.209601907122505	-0.13711604479987	-0.108902570777062	0.072000496625909	0.0702422404796507	0.205097316850277	0.109864314871233	0.150694707136488	0.0559795275973387	0.0359865997798347	-0.0244730813619478	-0.0706972380577998	-0.0638701601284489	-0.00227403399322362	-0.00385515758531373	-0.0459945083238042	-0.0128829029354217	0.0272356629676128	-0.00727143741752647	0.027051594918043	-0.0349874395363127	-0.0781544092053427	0.0148983370481884
-0.209685800230664	-0.224939315254898	-0.190851219196576	-0.194296922502515	-0.223894304423821	-0.185962279634922	-0.0818225815519013	0.0243168376978047	0.0925034266009129	0.189109438338613	0.235535693981429	0.235599126819514	0.238120736865662	0.193101187295997	0.163592253134265	0.129077998837103	0.0979355688313373	0.121243920612574	0.165595499050126	0.214582109169157	0.20832198557534	0.207693089174337	0.0603447253156116	-0.110475926424643	-0.195775251897112	-0.190123515269659	-0.217538362689634	-0.192961272915225	-0.130306199360303	-0.10137878087745	0.0561365913387991	0.0794248630292048	0.186616846968601	0.127000907922004	0.143794849719584	0.0577254877466512	0.0618530142439686	0.0182755495231351	-0.0201618506651997	-0.0271513284421588	0.0222504574065495	0.0274120398506809	-0.0144752853472172	0.00430641696843641	0.0357972255217571	0.00888863434905387	0.0546597514935858	0.00652554779155978	-0.0250839328362379	0.0440713413577751
-0.0658585484797928	-0.0290414735079472	0.0275253994707222	0.00862683936923787	-0.0395956345051582	0.00402504416787352	0.0726230563599632	0.127457376768716	0.156881451508206	0.183305755598272	0.172182519949711	0.143911882082644	0.130776157747637	0.107047044685759	0.0613583063150746	0.0341488860830031	0.0271673356358946	0.0627600164434681	0.0868346677013094	0.0833919453223199	0.131078689506338	0.168647593601008	0.119633524084314	-0.0316780792987083	-0.0889097306334126	-0.0531472266893881	-0.0903126539434294	-0.11216349410606	-0.0637937028436882	-0.0659981283987991	0.0264840027157727	0.0202962429360886	0.0820005104960659	0.0382473174169073	0.0501546404880488	0.0312897968401807	0.0410682514541237	0.0271622448393154	-0.0177478576700021	-0.0419411203105967	-0.0115506068596578	-0.0154331017324045	-0.0605342036628363	-0.0504634013682173	-0.0261202647611822	-0.0555238435370699	-0.0215408714281889	-0.034773571000943	-0.0710510978288096	-0.0506425367520538
-0.189473231479151	-0.196857406353061	-0.154356338793311	-0.165106489049893	-0.20079572065441	-0.165088808954445	-0.0831833809216166	0.0015037625550076	0.0822892639044784	0.159888486485995	0.188159372597251	0.203731343707402	0.215735568323917	0.174357789122419	0.151948318651622	0.11930574216849	0.0747109821873857	0.10838076568669	0.152739383003702	0.162684470178836	0.139141724644399	0.157863299411234	0.0272505264188153	-0.120807587286764	-0.200262454650503	-0.190817213083084	-0.196828868018063	-0.177581652103279	-0.140380228368747	-0.0986953578617369	0.0388462848537459	0.0320453096111306	0.119753290230015	0.0261359520271784	0.0771803432331876	0.0226872225635554	0.00951798574231496	-0.0184353764486503	-0.0773371634075992	-0.0649604856740402	-0.00196581119085762	-0.00723415513181727	-0.0615823666428465	-0.024086052842131	0.0181900402784564	-0.0238662950101666	0.00713152662700763	-0.0496590947880875	-0.087655862196201	-0.0114708379761698
-0.212904548183352	-0.253831016613633	-0.239413671283481	-0.250273539362068	-0.250426339155021	-0.211973757454816	-0.088913734685115	-0.00819343999701038	0.0665799939429218	0.1515963753104	0.1787178436241	0.223101005872835	0.223529936955268	0.161623516984868	0.130030212348172	0.081471565867105	0.0229569430766703	0.0712750647668096	0.146960435398603	0.173192125087337	0.128355974460136	0.16988740372176	0.0242096532419284	-0.135880275261758	-0.217001296838484	-0.218227916742837	-0.21969908092114	-0.180050541576068	-0.130794842089321	-0.0807495963156644	0.0679502348875061	0.0584938821136222	0.146316841775443	0.0293825858119125	0.0849807769402998	0.0134592212132949	-0.0172833786388934	-0.0796841916012726	-0.112136615799316	-0.0937466764142532	-0.0320298148546079	-0.0297921975190035	-0.0649875910672982	-0.0325053032696202	0.0102539498569091	-0.0235054351618344	3.51186454011004E-4	-0.075174213128834	-0.0978287238412398	-0.0131372039256928
-0.277005075845172	-0.399018019948953	-0.427111121889165	-0.476784354908916	-0.426730494978506	-0.404741753483877	-0.309099494145779	-0.230244351619631	-0.117611823519079	0.0495240790214041	0.124781228051323	0.230900012269823	0.218350713882434	0.128566400052939	0.135616160157387	0.0891536058542727	-0.0102624905712019	0.0293773325421227	0.0913353312387724	0.173595458872679	0.0891251016148726	0.104831559026545	-0.106380735074577	-0.190199509469287	-0.266690740033609	-0.323383589753692	-0.265329403949862	-0.143544964400616	-0.0984612725276113	-0.00593512190414994	0.134612309106661	0.141100574126479	0.221322686699859	0.0165180811079652	0.0610035543639556	-0.0825043701505884	-0.122238145960689	-0.201569221227106	-0.206568955484823	-0.162075602891835	-0.0891486022406267	-0.0787893637567793	-0.105242919209342	-0.0647908187654342	-0.00448349004207655	-0.0258429624035121	-0.00160865441195121	-0.0972924530933905	-0.11437678797713	0.0132859269331425
-0.308276073297165	-0.396984394872771	-0.416955567709738	-0.459600447228034	-0.437533403404265	-0.409692344402317	-0.327689997936838	-0.268174337424039	-0.182562028506269	-0.0429213827630532	0.0405231657683626	0.150329566605132	0.162968533223758	0.114768339828597	0.156822517174038	0.128769001493734	0.0148645495451993	0.0262273858976926	0.0627382294811302	0.155817009299731	0.0443003277966367	0.0445354761497961	-0.145903836423429	-0.216665872153652	-0.294387381605919	-0.355722314849102	-0.28762528034266	-0.155627825285943	-0.122530468073589	-0.00274838059064558	0.121999935283323	0.148684527689554	0.205620649599719	0.00126039564812119	0.0557449601646836	-0.100944706553605	-0.124703238107408	-0.20742431721255	-0.219933167502601	-0.186529202745655	-0.0962287270848668	-0.0710026599357609	-0.109014702661509	-0.0661863566431568	0.012634427265592	-0.00601124360574295	0.0262815398085278	-0.0861699650380877	-0.0932017538181607	0.0717185762462209
-0.269264807141392	-0.339984158807315	-0.349114146771308	-0.40435293740989	-0.392904058806087	-0.372945275771073	-0.329726428446466	-0.304042072244989	-0.248784564812945	-0.146116262566524	-0.081821334290382	0.00819146505060867	0.0328069475157472	-0.00954160479263134	0.0750577755879284	0.063496339889276	-0.0615148827492232	-0.0897493972786267	-0.0618850100642322	0.0387779382296015	-0.0797552465187364	-0.0584497144919269	-0.205636141068242	-0.211212652803729	-0.251236155247402	-0.321957494955721	-0.258188664845611	-0.134131493896448	-0.121858404577121	0.0153031649358734	0.104338671856333	0.139731531180921	0.1466172197892	-0.0752347091005163	-0.0113385515977802	-0.177221284322384	-0.183609925366052	-0.261098679751783	-0.259461257835938	-0.257955009061587	-0.171685345698216	-0.123399304980666	-0.156470028696759	-0.131980391242725	-0.0436843398136302	-0.0411637604975452	0.0140187024944737	-0.0925297751858964	-0.0561013773631029	0.122411888868421
-0.266711090086078	-0.340025386618283	-0.34474998218354	-0.397843004191276	-0.383156351862454	-0.368082010836345	-0.347613722444383	-0.327410310112173	-0.264064086361881	-0.157361126367997	-0.0866933422212147	0.00312301800284327	0.0182001228690748	-0.02793034540482	0.0613743992636324	0.0548519937158179	-0.0679966087930494	-0.100589320660866	-0.0648874212882879	0.0268263258651566	-0.0924896553084801	-0.0794230185120021	-0.219933875037422	-0.194552830673085	-0.228488543762155	-0.311146670805151	-0.247762794795164	-0.115651213534445	-0.110238664703032	0.0422455917786192	0.129247969029962	0.177064541937585	0.168220568712443	-0.0772023324158971	-0.0250549240869028	-0.202527460047607	-0.19953596776992	-0.281920190761677	-0.305443019730362	-0.310330392058659	-0.206579330029589	-0.154625911220818	-0.20960842120556	-0.178095298289085	-0.076010522329053	-0.0791321686888102	-0.00638983946677771	-0.13623821858164	-0.0850114055093506	0.130386770444903
-0.316806335916695	-0.380418956594445	-0.363612748300211	-0.417549192256411	-0.416700898381397	-0.379929967463155	-0.337020834697285	-0.297609459783255	-0.214034915340871	-0.0792160016680242	-0.0201640812952917	0.0593243711877528	0.0585434821493591	9.53873313740654E-4	0.0720720620012601	0.0517399396105452	-0.0750519944836326	-0.075330354943256	-0.0292307462981949	0.0416517955153559	-0.0538743867472661	-0.0436059120930571	-0.186328898810719	-0.186400232657823	-0.257496660746583	-0.330702153753726	-0.25740842247174	-0.115781331647109	-0.0977001610884998	0.046200597909851	0.140170097680919	0.168937773461285	0.16188830379791	-0.0965961094413933	-0.0354209009458566	-0.207399308640855	-0.220991198617605	-0.298140663915441	-0.33490197919118	-0.340549958179931	-0.236870115756636	-0.188856316968967	-0.2510398603286	-0.218413242226016	-0.115302495445381	-0.121195036283074	-0.0450779040194736	-0.168714668069049	-0.109919929568098	0.114560026951002
-0.299722207932789	-0.357266422725292	-0.352034368404689	-0.404961205511466	-0.407620312332589	-0.377969045505109	-0.331131795305444	-0.292940633595116	-0.228481729326902	-0.0893714899227201	-0.0236263280652914	0.0564680284753729	0.059463520289584	0.0190919832464539	0.0895919730277698	0.078540568493335	-0.0245112832754352	-0.0384349471016437	-0.0110290232161734	0.0617277490884602	-0.0472986852327106	-0.0553949405044685	-0.204480171604369	-0.212308362794837	-0.274598002343547	-0.346135186855692	-0.283518628332386	-0.153183046813809	-0.135173564616874	0.00704513204423349	0.0992056102569306	0.134913476494354	0.151211724655719	-0.067769968845957	0.00121062850477985	-0.160298205147971	-0.157509188651154	-0.239069412773539	-0.274452275508329	-0.282399846047903	-0.178538476264286	-0.125634753993694	-0.192663473840857	-0.159722277554987	-0.0565094570121106	-0.0615337460075503	0.0132197326584154	-0.118948897317539	-0.0689520240967048	0.165087358457266
-0.239495719252497	-0.308072568730235	-0.31529661520458	-0.373758547249556	-0.370175422674612	-0.355098446351623	-0.342621648169397	-0.303729892815988	-0.231337166724163	-0.103652280768211	-0.0551743343957033	0.010197005242688	0.0257570346823083	-0.00986974807966409	0.0626395104945857	0.0618177595616397	-0.0463105310734932	-0.07253683462942	-0.0569790033430813	0.00778046935686019	-0.0740672477878397	-0.0808950045771731	-0.214180223993366	-0.212771613982216	-0.2454236926718	-0.314138817933635	-0.236955347640536	-0.104803118205589	-0.107194047539279	0.0168802037828387	0.0820434346726106	0.1135285120614	0.102397195138437	-0.108841369344478	-0.0425682178282317	-0.189979100127432	-0.182122476565383	-0.251142748807148	-0.282468037725784	-0.284197523139598	-0.179936835708248	-0.132873763962529	-0.193302226800293	-0.158518907123797	-0.0605668749052101	-0.067003301007804	0.00100931484946428	-0.133889005835471	-0.0826991879483554	0.128569379901862
-0.244658190176875	-0.319378871150083	-0.33459799616984	-0.389399914285015	-0.389921480094956	-0.382270228284175	-0.387856501239829	-0.37424287895767	-0.312697945118926	-0.190902990881864	-0.133446994906355	-0.0422110350139726	-0.0127093192427414	-0.0438637252613832	0.0525245325821159	0.0575554479066167	-0.0507959961751767	-0.0983548954149123	-0.0944096842349999	-0.0207559880722454	-0.138200097868307	-0.152946612214872	-0.269072758821969	-0.244079856459874	-0.260434223303384	-0.347562939710566	-0.257024598241827	-0.11379598665483	-0.127700206106408	0.0125750194813481	0.0700706955988396	0.0906288227596154	0.0754659313510657	-0.140067622679375	-0.069464587746062	-0.21985152982862	-0.19287303937938	-0.268499948188406	-0.299109685374059	-0.290880526876002	-0.172889932337651	-0.125071668221365	-0.188413515077542	-0.142570591692184	-0.0316381039481221	-0.0451405667835541	0.0270017575206532	-0.124349528319085	-0.0673305931962639	0.162905364390434
-0.183864999463113	-0.247389653477421	-0.271008214704894	-0.329185825048012	-0.329006660528811	-0.327209501146578	-0.336167559719346	-0.328470313767431	-0.287652153197913	-0.205099140853099	-0.142924874751906	-0.0710065345260049	-0.032405409489658	-0.0588925669605739	0.0227566318637918	0.0264166215686923	-0.0672413716638638	-0.100835649111956	-0.0981990132150112	-0.028215458562674	-0.135667474084307	-0.163257397668305	-0.25487337314448	-0.236028363127552	-0.228789650773249	-0.313203908901377	-0.23925977078313	-0.11606609099048	-0.137609731970748	-0.0162927458323192	0.0326252657714426	0.0416139477435871	0.0399506028779056	-0.130186136029432	-0.0779752506136086	-0.208592071189464	-0.169427069743091	-0.226030476947081	-0.262236825646886	-0.2552999159447	-0.157742669366204	-0.125856322853873	-0.17746536900719	-0.138658141478811	-0.0496816717802601	-0.0740500317099181	-0.00780363466041308	-0.147098454665335	-0.108653159151787	0.0781430697979608
-0.421420447136056	-0.522577842468865	-0.544953895201523	-0.508973743596916	-0.506561481031761	-0.488098798208396	-0.346959296034914	-0.229149195555617	-0.105384004586274	0.0712285590659618	0.196668164468963	0.257641963880557	0.28146958231677	0.180795501587464	0.146490627230446	0.105650961044757	0.0839738601449041	0.149227432537423	0.2351887009474	0.288190063677776	0.138225956295032	0.0371205532627342	-0.184910164154036	-0.304315127821677	-0.415134609572387	-0.422791314475402	-0.391529605113084	-0.295748949214674	-0.260979816329677	-0.197835351363344	-0.0611780371324224	-0.0300682303664946	0.133767658224069	0.0876040561324492	0.145822878872389	0.0416157015874907	0.0435815258775373	-0.00814301854373069	-0.050761262100407	-0.0498489556430826	0.00748808266770874	0.0323976199584017	-0.00746786529870381	-0.00579510571275519	0.0432992901404616	0.036575274721367	0.0902197554892486	0.00377539214944666	0.00964844380273894	0.120197086349714
-0.3195898820528	-0.414891895277255	-0.425922716978277	-0.428959094309212	-0.409799145147908	-0.385680032413077	-0.283089359077957	-0.198650150863412	-0.0984995543516223	0.050671629242384	0.127944145848261	0.179121958181671	0.184126464488539	0.106871852261224	0.100939968531771	0.067858049422192	0.012539354622769	0.0563185693917369	0.132620703281448	0.193048674386193	0.0811531588124823	0.0312872940554581	-0.133398597012926	-0.221916152792825	-0.316981392545055	-0.343870601898541	-0.314296834848909	-0.212142169989341	-0.186543179660731	-0.112891924102178	0.0190040869368918	0.0263564044441403	0.118939091823571	0.0140104125303705	0.0532344442684821	-0.0623123683776082	-0.0528787907715296	-0.114536441014005	-0.178476179643668	-0.176713353030081	-0.0935467434692919	-0.081926531253789	-0.135347022866194	-0.107885194854082	-0.0354936185013019	-0.0636672195415747	-3.21599353020047E-4	-0.12011291916808	-0.117643326159515	0.0381560421054951
-0.135209379791774	-0.210136769948673	-0.208417150333852	-0.288924695551698	-0.271205845392178	-0.249568351183416	-0.220401481868109	-0.171245720289533	-0.12419827368129	-0.00937101087507856	0.0155056852477353	0.0579922215956056	0.0816029254816902	0.0642908323017884	0.106585242306971	0.096486774969505	-0.0108054189621397	-0.0201819615043618	0.0362480846007253	0.057887064270657	-0.0211691190851435	-0.0407049309696929	-0.104561289294613	-0.11253121144489	-0.175925786182249	-0.225837486935749	-0.195267418845473	-0.11069553021135	-0.112916679910059	-0.0358754690841607	0.0402777246984553	0.0282343529847395	0.0309465227948627	-0.135572843357638	-0.0458107516774845	-0.138823921037788	-0.142565089130438	-0.187311109688819	-0.25578483238975	-0.226293973085105	-0.119050989302682	-0.11809135435669	-0.181209011430403	-0.116259944349176	-0.0280823257586482	-0.0634766550031539	-0.0284080470210217	-0.184188980695735	-0.20612535774889	-0.0106684424780844
-0.0653135501564615	-0.129925760579945	-0.11941443136245	-0.194920258010072	-0.174277234050309	-0.15783226283933	-0.154753109974425	-0.126425668473374	-0.0841348219662944	-0.00298396910961086	-0.00897360673945388	0.011707776671571	0.0225531697285923	0.0183736473054412	0.0619292581138099	0.0476343890937048	-0.0567896747238958	-0.0646182046529307	-0.0157253105646127	-0.0142226927086039	-0.0595267739510851	-0.0494897611140888	-0.052516858615986	-0.0312178142842015	-0.0835966898275075	-0.13686162443784	-0.0998844717486735	-0.0282295758464275	-0.0289885338168186	0.0376978057711421	0.0718384432406618	0.0344518629415085	0.00563089655370677	-0.169024557349906	-0.107547300205248	-0.184874557612345	-0.193122931583203	-0.221930511516691	-0.288311508172795	-0.263939422725397	-0.165687655523091	-0.170428472496763	-0.230300058455352	-0.169356838591313	-0.0881666368522048	-0.124489202096346	-0.0976847985721353	-0.232193883811318	-0.239274359949197	-0.0711993479544879
0.0249484679264406	-0.0902292704113646	-0.125661524207808	-0.191836064567904	-0.127089589090517	-0.142394158023695	-0.181448492288337	-0.207253440085175	-0.143287796805169	-0.0802306938072108	-0.114079935679439	-0.0924912663865782	-0.110658204044063	-0.160792137118048	-0.114571535125253	-0.14686461862496	-0.261053417214975	-0.269302624546511	-0.21670730579555	-0.204454927801619	-0.210792777260132	-0.146534521834884	-0.124474591333443	-0.0156878955271838	-0.0129768972620805	-0.0692781185344238	-0.0141754660968217	0.0683039595632567	0.0556035398171502	0.119595195684988	0.110033138252876	0.0301093572334324	-0.0635411703569615	-0.293822893540901	-0.302690031780894	-0.390664307021902	-0.398476976078415	-0.418492478125126	-0.460660116869101	-0.448405893161264	-0.371255602777555	-0.36971937534657	-0.410007356245337	-0.356327562037669	-0.277273089524316	-0.301828891627097	-0.270050279157938	-0.389337095913354	-0.347481868849052	-0.189620839114424
-0.0319840957589845	-0.190558675714042	-0.243232881453594	-0.293748297984756	-0.197625494359364	-0.219657332987228	-0.243683199485017	-0.260334081378781	-0.169028814463352	-0.0701340981197819	-0.0868968048504256	-0.0433814909284118	-0.0813775352379457	-0.184908887032268	-0.158605395169359	-0.211873933126349	-0.313344468093022	-0.296997814302754	-0.221013097674571	-0.185446425317992	-0.192128763731581	-0.114064228950332	-0.128373102116281	-0.0140730189064701	-0.0179086024454639	-0.0771149674939603	0.00240467582306547	0.112030479968358	0.109237643863025	0.176020220980416	0.176847017798517	0.0979338078734627	-0.0131443367632732	-0.25815142788435	-0.284508789541238	-0.387292052910105	-0.427778079735379	-0.45656431721248	-0.495373369201914	-0.476670323422945	-0.408914294784174	-0.414347901777217	-0.449097425860058	-0.398459680409758	-0.328535291324296	-0.357616185585942	-0.331116819523843	-0.436994077960398	-0.386565415377003	-0.256718904645047
-0.0252748124384626	-0.220700055644014	-0.296304659989305	-0.32173139668235	-0.197663754333779	-0.234075226508647	-0.261829202415049	-0.275939951671143	-0.168666339799219	-0.0745992924536763	-0.0928439704363153	-0.043263634187418	-0.0995282802127524	-0.23581573221985	-0.228810194823409	-0.295838429004362	-0.38513163623294	-0.34479061545789	-0.253186934120817	-0.219211804130464	-0.217841951223782	-0.124651909928959	-0.14436025246226	-0.0249993184494356	-4.89049450833597E-4	-0.0512061843639172	0.0513802562705096	0.161362140068258	0.138454289772217	0.193872881932308	0.177932456138695	0.0828555292606944	-0.047758345308408	-0.279432103915008	-0.328034178096289	-0.415859522276903	-0.471818233684452	-0.499740599450551	-0.52941131930002	-0.507429748034821	-0.456842900203984	-0.466645780423363	-0.487757637250882	-0.446335841132013	-0.390275812794521	-0.414465326789907	-0.39346364053139	-0.478437568769326	-0.403567057248387	-0.31041704312376
0.0289189328168027	-0.160012856582246	-0.233893886579572	-0.263230394906702	-0.147618060095013	-0.198520230290711	-0.266906641050854	-0.286516842156371	-0.192745843143105	-0.110020045107083	-0.132056618266851	-0.0999294456525363	-0.140612246396003	-0.255336230541586	-0.230314270305878	-0.281736446362073	-0.378992546618149	-0.359690693638845	-0.284422133786556	-0.256345435394346	-0.259084389098974	-0.188699095537141	-0.184812869964501	-0.049592206102152	0.0134938182642017	-0.0456283343432306	0.0626601287306147	0.155463116692532	0.090433263790238	0.157610146059538	0.113078653014074	0.0202091585605842	-0.114381160557763	-0.321741590994168	-0.355892837139932	-0.439038889323125	-0.476950317250822	-0.49747732159774	-0.52994062747519	-0.510714831792222	-0.450200753960182	-0.452819504710591	-0.474126800084515	-0.432875856483833	-0.363162812637717	-0.374651726432888	-0.346637144061877	-0.447323019681011	-0.358558251972392	-0.257091354474837
0.0390046060865035	-0.147967491523286	-0.227270738292156	-0.248134484511293	-0.135053480052916	-0.189896724948306	-0.243021885999829	-0.251463698167185	-0.149949632791389	-0.062848042583398	-0.0829848218245829	-0.0611138453373563	-0.10476312536149	-0.229657617647763	-0.217668821842643	-0.274766886819712	-0.353503555891366	-0.320460083485969	-0.246330414068135	-0.232869638084296	-0.235799092234159	-0.17476011725829	-0.185061656709994	-0.0697628724517776	-0.00131571503208402	-0.0436896517677543	0.0649123924354154	0.144411623599364	0.0667233701942101	0.117020993207991	0.0598489445433766	-0.0208955194582265	-0.137587495961473	-0.312471717369218	-0.349324292678933	-0.406498612993024	-0.439079786690779	-0.451402221383695	-0.478445955971227	-0.470272635787618	-0.426443415709191	-0.431769485662373	-0.44856452822793	-0.418595980024846	-0.364945235407793	-0.368501689294183	-0.340287598407738	-0.406854106780742	-0.313174947322921	-0.258665816884951
0.0281207126777531	-0.178112740227004	-0.287029684892828	-0.298676842348206	-0.171014710587897	-0.24514352233829	-0.279585534373838	-0.269333254518364	-0.16621798654346	-0.0553539878516676	-0.0522416646133013	-0.0392920023141054	-0.0712637287747487	-0.193416481234279	-0.175490251425878	-0.230526425841286	-0.323613496279173	-0.309507333566387	-0.218861980552176	-0.197106135618875	-0.216730410342834	-0.174414035225493	-0.215093124426062	-0.116054461192566	-0.0520824497559564	-0.0868223975299058	0.017139708882355	0.0928559908026841	0.0120762416808925	0.0639990884432668	0.0204309818784537	-0.0593249933146176	-0.153469166761822	-0.315261201155566	-0.332368090445254	-0.388881051962202	-0.418247219587093	-0.431468697985587	-0.448435268095995	-0.43901496977484	-0.405493114337278	-0.406190752474339	-0.416927971177823	-0.388846913253827	-0.34411922275896	-0.341221820359355	-0.319532749367008	-0.372722399723763	-0.283328687683618	-0.242213886570848
0.138049075110288	-0.0508591014017392	-0.16453091731682	-0.168070891935838	-0.041640618802966	-0.130975654994138	-0.204010361198142	-0.229953337945405	-0.110542896278697	-0.0496814321361582	-0.0850062194292021	-0.0994624759402751	-0.134014908061043	-0.23612709337121	-0.231297257174184	-0.27808285828209	-0.362486248616092	-0.347854558850536	-0.265841300504373	-0.282670595914277	-0.272694388221366	-0.208357904850127	-0.206977276601143	-0.088805542619126	0.0191350293332611	-0.00319052839472374	0.0811788022595765	0.11834017349017	0.0282512641785642	0.0464428618679506	-0.0293203919529199	-0.128519040495702	-0.236277203181026	-0.371619920606464	-0.404854348993677	-0.413594943086481	-0.431794461519997	-0.425640987657458	-0.451065181249129	-0.435903420679471	-0.412770232805871	-0.4289461045001	-0.435272882957596	-0.404830585675335	-0.374208955818286	-0.379655069139425	-0.373432464366675	-0.415206206283974	-0.334730238028387	-0.303663733704918
0.258981076166568	0.102446224625723	-0.0351036905196946	-0.0282810512177826	0.0934007365546696	-0.0051965989491766	-0.0976401075331002	-0.166207754342772	-0.0888647106590365	-0.0978062337761492	-0.168508073031926	-0.197495236488365	-0.224875153957514	-0.286806252235563	-0.268525114428735	-0.30038764669658	-0.379671065959494	-0.385462107121871	-0.319228006184959	-0.34181244724664	-0.31839043567872	-0.230493530557931	-0.188546608383226	-0.0634788202719008	0.0844144591019812	0.06152814009642	0.126266367686944	0.120221622166649	0.0251493218987151	0.0418473032689634	-0.050123045842525	-0.170901689302473	-0.261055010758619	-0.371868036023009	-0.42533309880114	-0.395063166853817	-0.400693577098913	-0.406278067729397	-0.403754633710793	-0.388873351895133	-0.386899228679241	-0.395219587653153	-0.379822454587111	-0.360384864897358	-0.343824600485992	-0.33427641513225	-0.342261825268745	-0.369175950248414	-0.274357548277452	-0.260199853264715
0.31781139077826	0.236995660781688	0.152863999065891	0.161328039928697	0.232847837945661	0.13986599064812	-0.0595908147048522	-0.174118512162346	-0.152653566911446	-0.223743727884664	-0.298971236440268	-0.340571156333884	-0.330384708210735	-0.339409736747893	-0.272346813435567	-0.267403277000618	-0.338056822099567	-0.393090850579849	-0.395410312325003	-0.429100374124113	-0.389173450971041	-0.322624753054571	-0.191826357704619	-0.00524362564445644	0.197270339495808	0.158584316812294	0.230522011220126	0.208126579382407	0.0742728229666621	0.0987452123456158	-0.0605589952172161	-0.160917976603988	-0.309827348858166	-0.365317460476768	-0.451512496980533	-0.419002723945691	-0.386108888987958	-0.354874084407176	-0.367861652510541	-0.356763748637022	-0.348150299379226	-0.361576927156207	-0.349579554041271	-0.326136399244135	-0.310538243069954	-0.309113220445379	-0.315934857427573	-0.333947439949439	-0.255531382759781	-0.240893441181311
0.312943369667807	0.204265440285866	0.104556169898424	0.0920230962040752	0.192557302735838	0.102555269067372	-0.0693771970890698	-0.187871275739531	-0.165690560577667	-0.229904882485086	-0.324815539932691	-0.353297947432257	-0.369952705398169	-0.404735565932124	-0.341076724916152	-0.350871371375913	-0.446815330551342	-0.495909768480799	-0.480932845856368	-0.49072311615494	-0.439211108260553	-0.330156170615179	-0.203757395411347	0.0195224275612495	0.205914944033704	0.164087304386604	0.244014010512862	0.244900864534973	0.127732539647639	0.157963676581632	8.59053258282781E-4	-0.121914055964313	-0.308538857071307	-0.449032010214993	-0.544466244374911	-0.536556633722288	-0.521224673606566	-0.499785371696946	-0.504582289113708	-0.487919598749901	-0.469327838525805	-0.485727554067154	-0.473131940941944	-0.435850609580171	-0.410097414168452	-0.413467708288601	-0.415225369541976	-0.447102458551993	-0.347031141918244	-0.308902017646369
0.165134236651323	0.0432915518651056	-0.051711506440551	-0.0395351343787897	0.0667229208142813	0.00577665145924323	-0.086014671972956	-0.205962245830664	-0.192764167032668	-0.252026125241123	-0.339367727591005	-0.337621144074495	-0.387981813254063	-0.474113820221522	-0.456142253803288	-0.480964036676822	-0.565280787482635	-0.553921347711677	-0.515358067935924	-0.493907367007916	-0.443507504907103	-0.30653278902564	-0.185062067329281	0.0496618051387961	0.170468345048628	0.163725202647533	0.25450930764596	0.29420483378459	0.222452093168945	0.248451844389697	0.10265668994919	-0.0242983627716921	-0.252883313444342	-0.435668969040248	-0.569707125622071	-0.592308895149666	-0.609492041729847	-0.590846918829848	-0.569467522624041	-0.57608215987907	-0.588888551114539	-0.597772715306113	-0.565679251215393	-0.550212783629551	-0.53825036249971	-0.526193272500727	-0.526425315476897	-0.533567943342771	-0.382245898202799	-0.366093188705431
0.28881791112932	0.203396801786869	0.0874682405947275	0.103575236328307	0.203721662284616	0.11753155973077	-0.0375493738144909	-0.220190195449026	-0.250700403132842	-0.382242685009611	-0.481946455761911	-0.495265232200221	-0.511101041219408	-0.555267612050014	-0.515380528140566	-0.505811195505081	-0.582575574561115	-0.608771966902766	-0.612792750592194	-0.588165995299879	-0.533380580722791	-0.401926999276812	-0.215357241221569	0.0480488523707563	0.239970004113091	0.233486140080078	0.325599585229171	0.33149795273258	0.238977582859224	0.258136805728018	0.0727906131069506	-0.0601150465660353	-0.310976562370821	-0.441096621275721	-0.601976904070955	-0.598399389265584	-0.587043927441416	-0.559012660761294	-0.507582250924088	-0.517602626354937	-0.561561877525049	-0.5660840777246	-0.505646302816162	-0.508868963374806	-0.517364474538526	-0.494160398613633	-0.49428179677864	-0.468270323900983	-0.297169917900879	-0.31208214346106
0.162516937313575	0.145209016449747	0.0864143654789521	0.113612519745857	0.159172761114076	0.116887417667936	0.0442791387705672	-0.115555685091491	-0.148418442463012	-0.27700853542855	-0.388532455258904	-0.410895831049086	-0.436308709750479	-0.475749832261269	-0.457828662870665	-0.46200967938528	-0.532145280320077	-0.538100707044044	-0.525183948827675	-0.506883496285913	-0.45416240010223	-0.304960254887909	-0.15990551253412	0.0350026110197423	0.154044063938622	0.185279731398944	0.232433576996309	0.218354163787822	0.173917778935213	0.177971438517472	0.0328717488745462	-0.0821962943136385	-0.279795634944719	-0.41297107480567	-0.534038830143363	-0.535542836576921	-0.527949541697946	-0.499752759353801	-0.46020905276126	-0.48076963801456	-0.52659922614275	-0.533162121623832	-0.482314185855463	-0.489411752493779	-0.503668528861014	-0.481179420481646	-0.476746226203857	-0.451878062509996	-0.293489687960987	-0.302743311238044
0.0703979022202773	0.0387058117811248	0.00838777229433858	0.0182565206775849	0.069005606972681	0.0708901033018505	0.0586177145497482	-0.0675476623633539	-0.0744403827759391	-0.156265355670888	-0.265071053699612	-0.260805447071511	-0.327170656376967	-0.406343234194506	-0.430265308078009	-0.4564167759389	-0.521256192061677	-0.468130599276995	-0.430853015510897	-0.400192918761297	-0.323622240835378	-0.155734056131346	-0.0421746198030591	0.124496178965106	0.154637724702772	0.177528147560579	0.219369535099593	0.251291180175884	0.264223163252643	0.265486671878596	0.177756168869053	0.0624440337271931	-0.134889196853025	-0.323295916794185	-0.460024907413953	-0.488645783958646	-0.528425558606721	-0.51411745695184	-0.482401899310043	-0.501249904341958	-0.540747743458746	-0.552128701693944	-0.511961930814279	-0.514116648313597	-0.521060976232082	-0.507095987477358	-0.503173969698865	-0.48321380050023	-0.351551012405732	-0.344041316339801
0.141155547228698	0.159637397841249	0.169851730799265	0.212480724721455	0.246102213959498	0.260849353905451	0.25649782962394	0.142003738745306	0.130163996348851	0.0074863588971854	-0.131598811768638	-0.189652612863808	-0.285518680118444	-0.347036011990254	-0.408143006000082	-0.44514505001167	-0.462948181998204	-0.388343503435306	-0.352005026957637	-0.346706535402395	-0.194325035130118	0.00326096897933856	0.150227445235033	0.277270931322125	0.284663227184262	0.334183794151144	0.323905838220526	0.312333497215583	0.343510408695132	0.301044728509789	0.214061114421601	0.115672426639151	-0.0714650462981937	-0.218098209712462	-0.384894090707165	-0.367894438102343	-0.411529458700933	-0.380380427302791	-0.365929431866712	-0.409057136791655	-0.469404150644627	-0.488379493811174	-0.455620125555519	-0.478031917494968	-0.510157212183202	-0.500405349787128	-0.502017431876511	-0.433673179457021	-0.345595496383586	-0.397706473545059
0.269599539490936	0.26936628459871	0.240079164062226	0.298592614426366	0.366735667828196	0.356572844934061	0.291942730868273	0.143688744038691	0.119694065785006	-0.0657345472182668	-0.219451697108416	-0.284823417533214	-0.374385887546443	-0.436178565738969	-0.467726736021501	-0.497071864021593	-0.524800858827791	-0.472544627401689	-0.445062901074382	-0.438627027015135	-0.266662932180989	-0.04518213020016	0.152891175598065	0.330419384591697	0.395731442080908	0.440213053088085	0.440127491662574	0.407832824267078	0.411067057997274	0.367831187660142	0.255533466494384	0.134251186477192	-0.0849836796412013	-0.234706156798687	-0.449755256488423	-0.417023840807235	-0.455446939461188	-0.421274894020064	-0.398331723333035	-0.439431415814965	-0.517858099409972	-0.544771221605845	-0.497003338725176	-0.525803885269799	-0.569739842333644	-0.547600464721566	-0.56333114039833	-0.477467392977863	-0.364768322209564	-0.454833022403606
0.230055796038558	0.2374571602992	0.220462960920813	0.270033789039573	0.327326839226792	0.33300698596946	0.271937754638336	0.147399683972449	0.133826871538046	-0.0339185760809484	-0.183667093569453	-0.247125640752478	-0.323965486676625	-0.370050917415192	-0.384755184997515	-0.40844600724565	-0.450051637057927	-0.423230527209154	-0.392798649721686	-0.387294238396889	-0.226093843152671	-0.00733135812439837	0.168169207561634	0.318373785620718	0.364555349226239	0.383931668089297	0.381164389905541	0.364597575352564	0.367875105792749	0.347128000613286	0.266983103845877	0.161046396396362	-0.0388174325013749	-0.228800180441867	-0.407385151399365	-0.388696222744501	-0.424653513378952	-0.403785163300143	-0.408980157466726	-0.430669081980294	-0.470355112342917	-0.507962528062354	-0.485889576751186	-0.483911060321079	-0.507743726147047	-0.513675606207158	-0.527243033299482	-0.483943525476208	-0.413784436273845	-0.449758522576089
0.123453082923019	0.107755170126937	0.0820022108785795	0.121409408851253	0.182577546950077	0.197347774977185	0.176306818258361	0.0522670553813717	0.046252558786461	-0.0796041871595783	-0.223352375203672	-0.258802925439267	-0.342652951330447	-0.382536696841886	-0.375163881542822	-0.403529483403323	-0.483928938404282	-0.46453471882362	-0.420238311429212	-0.39702312877232	-0.274287104885521	-0.0551232323299618	0.0799867818526184	0.239281013645061	0.26120981462686	0.266449593046643	0.277559496842715	0.293991896692477	0.312026354716991	0.324544438291522	0.263555223856115	0.144759778198273	-0.050995812391217	-0.297618763464838	-0.447393945874655	-0.467912479280791	-0.497775473407366	-0.494101895578693	-0.506882944613902	-0.529184450685491	-0.539322173490693	-0.557706593342459	-0.552465913487268	-0.534484847549063	-0.52752474439101	-0.53822542069128	-0.525881443989629	-0.533251901615219	-0.434027840282453	-0.390889414460478
0.203104664301672	0.16803406756678	0.106020933065656	0.158884039204144	0.242731988271966	0.225397643830671	0.171304901541141	0.0134244135604499	-0.00400878634583205	-0.155487372437787	-0.297039000408462	-0.318889420485097	-0.393577161506102	-0.454142088619457	-0.448960526485069	-0.477574997441863	-0.554150963433144	-0.526313734820315	-0.486955410643236	-0.452300006999863	-0.329495752949671	-0.10872775114512	0.0382838222163578	0.249135810051156	0.304579926580596	0.318748283044571	0.335864878648106	0.352051285810717	0.360735536142706	0.365534722902415	0.274423289695968	0.132552240900336	-0.0771580955725028	-0.304945154784188	-0.487321919534636	-0.496447257939026	-0.531315331889312	-0.527003836953828	-0.509199582892303	-0.539177666106613	-0.583658743377739	-0.596105209998463	-0.562906743998285	-0.570901814511941	-0.580617804833253	-0.562415336698858	-0.55187847329846	-0.51610446092612	-0.379805320350249	-0.390772541873626
0.253760827615854	0.228232759777108	0.165140119967334	0.213068249101754	0.294468881876599	0.272715359563964	0.193378398683028	0.0501550374434273	0.0258213069476543	-0.136752947483872	-0.268685364825156	-0.299994135228783	-0.352843160775039	-0.396303780841645	-0.395245625214645	-0.415433731487996	-0.468978133178194	-0.453030574741541	-0.424484326871469	-0.404596035379401	-0.2774777294743	-0.0880175850462355	0.069487747437436	0.264763097206864	0.329534911545776	0.335447414738149	0.349350281422921	0.352045393908298	0.351792046157186	0.34366971086804	0.251625446248015	0.126124754286276	-0.0409430735847303	-0.227157498250456	-0.411072912509946	-0.410538731223378	-0.441567860960778	-0.43308280484637	-0.422406716073896	-0.444229903062052	-0.486978231434684	-0.509663959993897	-0.479472052497616	-0.480887001102752	-0.495965886148877	-0.485888287669344	-0.484827730172031	-0.44425508448712	-0.335565581914602	-0.3599829774745
0.180005387972251	0.168215731799296	0.122423869233505	0.161348920810106	0.222789978321246	0.218253717938854	0.158751390941366	0.0318687315193536	0.00527175895242969	-0.137320766751598	-0.263907120557398	-0.288146299312805	-0.333015367841301	-0.350066831322499	-0.32570073346894	-0.333429108753515	-0.403041688628314	-0.398067551877165	-0.378833674340646	-0.364047898375503	-0.266705539519372	-0.101707152716201	0.0499898079007522	0.204638614417371	0.251168616310791	0.249895335440517	0.266791725189303	0.272514488450813	0.278472917577526	0.291046558373997	0.22685469158885	0.10228174970799	-0.0446994219844001	-0.244614418854513	-0.378124689779234	-0.401481541082205	-0.417735198152717	-0.416292651048181	-0.418173239103533	-0.44092012055243	-0.453384570851619	-0.466764779101709	-0.460375736238518	-0.445616767115387	-0.437665103397694	-0.441312338292331	-0.432144108352228	-0.437018533898525	-0.343477406856302	-0.306755994341667
0.14733114308215	0.109715707574981	0.0882668655095499	0.112789086785897	0.177796751771615	0.183142760320791	0.136092365628183	0.0400808159426865	0.055195142052832	-0.0424257572429457	-0.162044761574509	-0.18412086965325	-0.244488942387191	-0.275016238159669	-0.262967513035205	-0.285214976674924	-0.359101562166546	-0.34339303968256	-0.300159555559628	-0.302365402817992	-0.207609224527165	-0.0449856772199153	0.0867916360458987	0.215305913982766	0.227258901106467	0.223964614272973	0.230760634195273	0.245790917969331	0.262764680540766	0.274616739795473	0.240876093781154	0.121930169781928	-0.0162911821657831	-0.236825854455198	-0.348138309273588	-0.375155301811111	-0.405094409624988	-0.406866648379532	-0.442699266326248	-0.44716551501041	-0.428608207033171	-0.456298693415623	-0.474840148180068	-0.440657954310018	-0.414009015158748	-0.438147416115705	-0.428996549575756	-0.464379483442469	-0.401760423084265	-0.338889296811138
-0.0115820077859603	-0.0909747422721326	-0.0888039475149217	-0.104239797636097	-0.0423473386029307	-0.0163526149119516	-0.016815440955639	-0.0596910548862731	-0.0156083865327524	-0.00995033320790702	-0.0802977640845117	-0.0531601089960192	-0.112293500492888	-0.175230556927304	-0.17195857049399	-0.21174000120452	-0.285813705233117	-0.25254076055462	-0.185283543434194	-0.175842281977222	-0.146231723839917	-0.024699477740849	0.0338508236476949	0.141074493980475	0.0859722722906454	0.0531840812740543	0.080309528386007	0.154326063831413	0.184907749855782	0.229655430979904	0.23491500641938	0.141209615104828	0.0249316483961838	-0.216579267580822	-0.258586741580088	-0.328176218311831	-0.374704257913872	-0.392104589230564	-0.441789156961391	-0.42597310380149	-0.373830198369907	-0.396560343643924	-0.431942285748571	-0.388623565984462	-0.336175868069846	-0.368452034593444	-0.351567567396664	-0.430386647263159	-0.387742756115064	-0.293282842305771
-0.0155306873489457	-0.0707380909833882	-0.0476459184108118	-0.0852814051981794	-0.0500742336243147	-0.0184923330241397	-0.0230987737015461	-0.0513971580810147	-0.0173155378834143	-0.00295788901234559	-0.0714665278350661	-0.0480841678306137	-0.0958040107956259	-0.14980997353635	-0.14143986261679	-0.17267492019943	-0.233554336216062	-0.204264941249347	-0.159324214455948	-0.16509751399678	-0.136470447752628	-0.0365365710571733	0.0272513309127655	0.103793170109318	0.0596374459180325	0.0293277247351319	0.0567237114422307	0.12151449454395	0.135485228029585	0.174544979836713	0.168553775115978	0.0970254897849628	-0.0184303966804457	-0.228405766046076	-0.248623937424324	-0.297083107678391	-0.331655853284917	-0.334995680422482	-0.384850541411685	-0.367799275259296	-0.313254667903368	-0.335644770265413	-0.368722621032719	-0.325256138550662	-0.270896491196426	-0.303155304737324	-0.291605804616203	-0.375959871105463	-0.350920243949447	-0.252113771943662
-0.108531860968644	-0.0670330589610937	0.0317982423910816	0.0170782960072736	-0.00812976143563191	0.0747151303101164	0.131191005366454	0.151204533936873	0.174568480931258	0.170701469936959	0.108326421133245	0.0850497183147501	0.0345468590902928	0.0175210761663396	-0.0113125334480705	-0.0395490198821886	-0.0538011906968531	-0.014591291230319	0.0251408992587203	0.0141336843676807	0.0655966625472865	0.145120453923002	0.180511354035893	0.159117541753374	0.0504542945323675	0.0592995864982006	0.0183389420074955	0.0286398971110658	0.0834180715050742	0.07891753233957	0.098411882764799	0.0770792567100162	0.0476795890282456	-0.0493937258133663	-0.0588625583378607	-0.0787917478842919	-0.106518507592818	-0.104618204803197	-0.151697159510317	-0.14699830036828	-0.108452279253064	-0.141239389319534	-0.177635156772598	-0.147928604032488	-0.117479167839686	-0.15529603590001	-0.149825724350999	-0.199505523899173	-0.230374651106167	-0.184088202497345
-0.0611634756724781	0.0399924207106762	0.148514081760729	0.129678808377065	0.062902686838788	0.145129111194339	0.185685496715829	0.193243645754849	0.179241119137244	0.145115500770895	0.0761802390295896	0.0329754206287958	0.00232773078751888	0.0386146521832693	0.0203027874136004	0.024138483421264	0.0232345717781236	0.0382852902787633	0.0366688781142766	0.0141920020041639	0.0659140009574498	0.133729287586787	0.16053819857351	0.15382009883748	0.0578668057033548	0.0685212265550241	0.0141459151410646	-6.53825672746599E-4	0.0494175472082083	0.0234578171053495	0.0408507901727228	0.0468456381309935	0.0220433678542076	-0.031129682714875	-0.00986053143174066	0.00929722591568373	3.2897437541553E-4	0.0022446187565593	-0.0452097276685246	-0.0449161071077481	-0.00976813240770526	-0.0394641435329936	-0.0747874738809176	-0.0514889848942221	-0.0319619935630754	-0.0700684837942159	-0.068210106320589	-0.104933621729287	-0.162044631826153	-0.126996155052327
0.0471214328280998	0.137156076429648	0.220355301350001	0.213818343234008	0.166317176259603	0.21165679818624	0.210510954581877	0.207386322100391	0.215129896253729	0.165280955382217	0.0865221028117539	0.0159283035491628	-0.00906851073519844	0.00425663800805779	-0.0374030686466327	-0.0372727912138016	-0.0270671187980839	-0.00232000470231	-0.00435702129231928	-0.0402311857992392	0.0477086064397086	0.113105444134819	0.155248637749217	0.138482694428849	0.113519368111941	0.156854654300163	0.105163122639788	0.0571867707294784	0.0792627520103514	0.0178414783628493	-0.00540763530750886	-0.0104678013747948	-0.0305432418821704	-0.0342498381953491	-0.0629011346299687	-0.0226023798902628	-0.0299720246289061	-0.00335430492599347	-0.0537677915821901	-0.0483315616129991	-0.0461384151521774	-0.0920867064885232	-0.11572058851724	-0.0990707801569256	-0.111280849760914	-0.146335061524	-0.157278716198305	-0.148683863141523	-0.205732678917274	-0.233667903994364
0.122697091974948	0.147636793613715	0.181858569650312	0.175959301609699	0.174647292676623	0.195599894175837	0.145362125216312	0.0867744238887466	0.0969698491283389	0.0282700656502915	-0.0774479851618369	-0.13737715642	-0.169390289467999	-0.183705436452639	-0.204645550566183	-0.216953894685507	-0.235397523110726	-0.215040536373215	-0.203543035254078	-0.233913649859951	-0.141931809884539	-0.0362838383682997	0.0581796585133557	0.122922527997424	0.155309406978004	0.179245392150467	0.176122552411206	0.145736077061057	0.12891758843446	0.0966763430496743	0.0247541179980179	-0.0387826761544476	-0.125042750312993	-0.205137096023826	-0.276191917979377	-0.253782030906307	-0.26123073130922	-0.23533351165355	-0.266854686932227	-0.267421797336042	-0.265656322146909	-0.306677115501007	-0.308082941638288	-0.295432624436978	-0.291323440244799	-0.304329863948707	-0.303952553272635	-0.312094770635097	-0.284964195086034	-0.278437029185888
0.191824085055259	0.203114175109301	0.192574899418343	0.19142317435438	0.205966119342548	0.181852846179207	0.0741469059609027	6.02426539016656E-4	0.00468786103793876	-0.0771906558288621	-0.172659621546236	-0.240401290200409	-0.242805771747074	-0.227845557831741	-0.210401599656495	-0.201703068877667	-0.233719623483477	-0.266114549391797	-0.267506611676486	-0.294708992823331	-0.222807112138398	-0.152733589649891	-0.0528083855195375	0.0426757993094735	0.147276595992366	0.149682193354254	0.162388651759158	0.117125427892572	0.0557535335506875	0.0351716848135101	-0.0760522399840965	-0.148361674779087	-0.225590606167522	-0.266432417624748	-0.303136195605674	-0.271010032495843	-0.253315376063558	-0.224488941688868	-0.238452536749258	-0.216281148071861	-0.22284343646156	-0.256633092022657	-0.240780481835931	-0.218732543780593	-0.222893280545724	-0.226587713911186	-0.241695253732189	-0.258225356313027	-0.213991314609229	-0.20764002200543
0.178553819310161	0.17413527922663	0.140372787281162	0.145282497549143	0.170436929299179	0.132090961230812	0.0478388219669966	0.00250894989495985	0.00109394972381652	-0.0687620682765505	-0.133373333249924	-0.192762790043682	-0.182535411975002	-0.185288701013326	-0.198879443683643	-0.188743349889293	-0.199196585759388	-0.207198283563771	-0.213082733705263	-0.222531882207663	-0.159391649546209	-0.116621555050729	-0.0651383757718524	4.04827280322641E-4	0.116705734389982	0.153107820973513	0.168901036798448	0.11706378806569	0.0693884368242627	0.00680717809044753	-0.0870319381005614	-0.1565248389983	-0.191018707483371	-0.173004414907612	-0.226049524620938	-0.179529518568033	-0.181081346975705	-0.150544863782993	-0.135560628521517	-0.106391276486203	-0.144452448715622	-0.176139428194148	-0.133803544730448	-0.126012261100862	-0.160547606676698	-0.151455831399975	-0.185588843544101	-0.162453218392198	-0.13528035715859	-0.190124612685506
0.174039669485739	0.195073822762802	0.172822201660488	0.210311981226947	0.24050653548278	0.220349837585855	0.179934823831945	0.0854947449048807	0.0651786311456749	-0.0544281783221722	-0.162805836194199	-0.232762772286056	-0.262977231345641	-0.290763403459291	-0.337112903852955	-0.349637640625638	-0.359324789180307	-0.322168896854692	-0.300167337843285	-0.310630773165074	-0.210590718358921	-0.0909443501688482	0.0281187498249348	0.136999290068904	0.215240333891796	0.275531972903957	0.27266977831658	0.217044221323023	0.198800801602239	0.129174993061032	0.0231499470301203	-0.0706598900824217	-0.174624319072754	-0.19801409445094	-0.320261442382088	-0.271415338526667	-0.293594515969444	-0.267767049539244	-0.24282671413859	-0.254450507929828	-0.322655369338922	-0.347644074906348	-0.288238339827284	-0.307311315976298	-0.357082144873867	-0.334803203519082	-0.357040996554882	-0.284867961509418	-0.187436712650174	-0.274839010108588
0.109167281742173	0.112649250880154	0.0793225256355726	0.109722681136638	0.131162390634717	0.104345954265428	0.0656583602698949	-0.0365742177747091	-0.0497985426873306	-0.157897868615742	-0.255543733939962	-0.304581942880263	-0.303975525795181	-0.329362420691077	-0.336756375898831	-0.343693997850966	-0.389907490053425	-0.377248530831727	-0.343744265109216	-0.357481781300357	-0.31427896981546	-0.210870605564871	-0.109410763876783	0.0195324708322118	0.0984983000890851	0.14393197339463	0.167665725970843	0.132401016917464	0.0936635241452416	0.0642910819168018	-0.0420913132695237	-0.131934571418322	-0.247564900920804	-0.30129610174924	-0.379473472309472	-0.352678693735688	-0.3557171759928	-0.334422825652834	-0.310631946561751	-0.317679573770969	-0.371839554484903	-0.387568995425241	-0.333094846067751	-0.348035675133156	-0.378544023611143	-0.35505464345566	-0.36177868135986	-0.322090967725854	-0.189028490860291	-0.231035190877114
0.0655113630656909	0.0547162665272837	0.0176078913034378	0.0313261173006676	0.0384904603124208	-6.54593676695892E-5	-0.029665713042862	-0.094964939223031	-0.106148524686788	-0.170388278386426	-0.228318633454386	-0.260192287307079	-0.226696119185747	-0.239836253878356	-0.249815526772729	-0.241724393327869	-0.281326344937899	-0.27091839917229	-0.237109972924478	-0.266313410057426	-0.278212366981416	-0.240772170592395	-0.183025341270504	-0.0880894699302529	-0.0131682090286005	0.0345521911411553	0.0732468321872044	0.0415608703853671	-0.00806157788936681	-0.0475525207634595	-0.143025621523841	-0.217070945701009	-0.280827022426255	-0.267966784558463	-0.2912111591058	-0.257408670706766	-0.258687730517374	-0.235910888093124	-0.201824656944159	-0.197409212138453	-0.249430498288588	-0.260399746879227	-0.205437572728404	-0.216997641584961	-0.246985248926387	-0.22398899466997	-0.245888870106639	-0.212186708666292	-0.109827947429406	-0.160293214785266
0.13874065418931	0.15556125412353	0.116244816526124	0.151380172372116	0.165453483947176	0.132214829521736	0.108024195496325	0.0172342067057085	-0.0256452161342525	-0.134566219795411	-0.218514407343569	-0.276256155638376	-0.273721327359458	-0.2878003429329	-0.331515640762903	-0.329640449115734	-0.338462058528928	-0.306162699514529	-0.284520867066461	-0.293305373970454	-0.243641351285803	-0.179148995210121	-0.0791698508091639	0.0282724497964767	0.111855290026963	0.186200163608992	0.196085730878772	0.140379760474279	0.117664694549443	0.0520975104214337	-0.0532447724775381	-0.148513636069482	-0.240949299214777	-0.202149816282088	-0.283796498734598	-0.223316271158051	-0.23811531539259	-0.215441686444835	-0.152832803582076	-0.172064951674154	-0.269082930022998	-0.277436011752979	-0.201621462419608	-0.23862839886001	-0.302028614472909	-0.267110275832432	-0.291637039562948	-0.20391875023478	-0.0986929811849052	-0.201313529435462
0.147179087729392	0.129890170363595	0.0633769878611688	0.105125239023101	0.148082847255945	0.105721493217117	0.0550188649718231	-0.0932130048092142	-0.134335140553264	-0.266826666432838	-0.368788857890263	-0.403707857073818	-0.416120736548514	-0.467096251233989	-0.481026743688884	-0.492708656478048	-0.523187096054989	-0.493951391354378	-0.468004851669338	-0.464381435111375	-0.421835951697796	-0.30017326221592	-0.169387830565699	0.0182694830567833	0.134682046093117	0.197343905028551	0.234161106108238	0.205970753928923	0.168751838845261	0.134213303078839	-0.00809393551434147	-0.127085095082625	-0.289996363703558	-0.349979394687558	-0.47125106012134	-0.444656754689149	-0.456013970415225	-0.421039082058557	-0.346961514487637	-0.37073225908716	-0.471030992383798	-0.46508560608474	-0.381707376254928	-0.41706650676446	-0.469892836658601	-0.417554642207003	-0.432871248499979	-0.356608810076237	-0.186968519961965	-0.271525710011894
0.100024246769093	0.0804113137013535	-0.00188704274281823	0.0172075979353589	0.0450461966097872	-0.0213217881432684	-0.0928790806030188	-0.227566474848298	-0.259599499014657	-0.357847183841497	-0.423279282294122	-0.428350603967898	-0.395102704489543	-0.41710634365303	-0.393732692355874	-0.387583963009164	-0.44377379651993	-0.459806074841707	-0.44663742345786	-0.449676147492104	-0.481796506819907	-0.416763478994993	-0.319548471566095	-0.140594984074335	0.00173226820258117	0.0364611303814016	0.095973943829056	0.0844613571340795	0.010507337531905	0.00803390644841119	-0.1333511780543	-0.229664729493817	-0.357355458773312	-0.398926012831696	-0.446424055486006	-0.428736829579964	-0.418209111685107	-0.393069846549743	-0.331210396787498	-0.330711999345011	-0.396047222149638	-0.386971487994422	-0.31718066104005	-0.332013542191841	-0.359761494461281	-0.314166352266657	-0.331304101160275	-0.297146308698624	-0.138283934685743	-0.169868878346328
0.082350354538569	0.0759362822533901	0.00845417755248653	0.0351408324611042	0.0549952336290964	-0.00212315964701848	-0.0617346794754997	-0.18002088826338	-0.239505526715656	-0.340645506314176	-0.381569180796623	-0.38501876071005	-0.348936569433348	-0.360840405590843	-0.352769528068352	-0.333297990077825	-0.33991388732831	-0.350542003302684	-0.352863287488606	-0.355585485516798	-0.391605910063355	-0.372891748872831	-0.264219224368846	-0.120887938407526	0.00486321828589368	0.0521939738354638	0.0961672162985686	0.0666443839567811	0.0078064836825312	-0.0180033778552552	-0.155279710865203	-0.224593705893403	-0.314761533004244	-0.2699054287477	-0.314271107504914	-0.270018721267044	-0.262044430666135	-0.238521473310024	-0.149535912802223	-0.158999831638159	-0.248370780582631	-0.236018328132604	-0.148324979918869	-0.183503163102436	-0.234517679418387	-0.178411768622733	-0.203897150448166	-0.134786692340795	0.00192983484561633	-0.0797172199688262
0.0643456681036133	0.0411942192282648	-0.0230884861187623	0.0251068624436296	0.0664668872756986	0.0188878978948588	-0.00126351309343279	-0.1224813807356	-0.173682623614628	-0.285135930194712	-0.352763843733854	-0.350879705751765	-0.341650141422861	-0.409232960713224	-0.423387077158373	-0.431624323215003	-0.436798373865393	-0.408337089255403	-0.381136136484019	-0.377701639880704	-0.387212874695948	-0.311290944018627	-0.195305515877377	-0.0404390691408895	0.0593121029799565	0.124168992773255	0.16678844213228	0.149777029966168	0.105854043262317	0.0766997526334097	-0.0543076188850383	-0.133227956350454	-0.277577556995039	-0.268405061325637	-0.358895456134642	-0.332488452407089	-0.353284214277694	-0.314373218967944	-0.218502784331709	-0.244400858379956	-0.3567310598293	-0.342424910714397	-0.246819053707994	-0.301659719005958	-0.365466218593478	-0.293639883269738	-0.317560001347684	-0.21749448097796	-0.0549228800597995	-0.169793169586656
0.0656712225059153	0.0488156257363845	-0.0215797781248009	0.0124180586139041	0.0437075615937116	-0.0107190845893523	-0.0522474964044766	-0.187004209260035	-0.208589946772543	-0.308874139752081	-0.390160709585065	-0.397683422364662	-0.402540445100526	-0.460231863381899	-0.441057381720838	-0.454784687325846	-0.509339263654475	-0.503810129381757	-0.468458373404964	-0.459907021383905	-0.474454505028176	-0.362482908187774	-0.268294643192581	-0.0971398110870761	0.0262083935719356	0.0611381832011339	0.125773832324998	0.125072701860732	0.0550462503772774	0.0774024510197956	-0.0545280138656708	-0.14011465793806	-0.310088683934326	-0.391597111551602	-0.471327183219035	-0.478049207800405	-0.470424969627167	-0.443590680754108	-0.380533327533341	-0.404630102653501	-0.477234150352011	-0.460030091694752	-0.390346792850278	-0.42610421738386	-0.459164440088018	-0.396126614111645	-0.400489864058819	-0.340825810291015	-0.143370933851702	-0.20319835001478
0.0474027210397364	0.0137075761684415	-0.0776582558414824	-0.0542557865007505	-0.0173677475635007	-0.0887320469654475	-0.16710059705712	-0.296425524541747	-0.332758456844515	-0.398645888033876	-0.432688857331147	-0.413914670219946	-0.395915210332404	-0.428200175219933	-0.384880481919284	-0.379075139537476	-0.42265126317079	-0.446368469441366	-0.442024614313956	-0.435139665289913	-0.493837263427726	-0.444897850818547	-0.368312877467747	-0.191214336001894	-0.0499229751449739	-0.0350809539215845	0.0387900351803846	0.0544019831292438	-0.0286886889050236	0.00131183397625027	-0.128303461016904	-0.206590293124355	-0.342009437890825	-0.394311250952153	-0.428078057038572	-0.430234733698638	-0.407029966383004	-0.385913923009135	-0.31225537101526	-0.316411868198184	-0.373405032131346	-0.35244292474898	-0.279209619146091	-0.304628740643069	-0.32600928302945	-0.266602847617462	-0.276895919542538	-0.232471873001727	-0.0457307301696911	-0.0879804696692138
0.249980427688289	0.305725698183664	0.24759123897793	0.278734991937986	0.277755764323955	0.20337203816491	0.095277077504806	-0.0566054129678546	-0.154168580670475	-0.310581348459851	-0.402413762859759	-0.445902507477198	-0.450230591318891	-0.420283144332414	-0.382947023968428	-0.361241518090142	-0.358529939774302	-0.399036273129678	-0.440053390154095	-0.478072154050017	-0.454246164352172	-0.387776253986311	-0.21927163037208	-0.0512940958079812	0.119762863949804	0.154611475689168	0.150712630227144	0.085300198649127	0.00483928538987214	-0.0117555358757512	-0.191131450418866	-0.261414395891925	-0.395720618919131	-0.357693864065226	-0.398597667740547	-0.30550186053235	-0.2622770628538	-0.222504705993742	-0.146032677370491	-0.190252241126418	-0.277987423447665	-0.258640800724936	-0.187778071310837	-0.236693483339243	-0.282503637589461	-0.221837726869362	-0.233697769304723	-0.13611266006706	0.0169800070824656	-0.0772544270876108
0.322993331416561	0.332985894013426	0.23873798060071	0.266946440476214	0.317208803872545	0.21899326710101	0.0636028506481496	-0.115721537538117	-0.224293305586338	-0.392566435646445	-0.476026189661763	-0.517367074072715	-0.522467997707476	-0.504158972038007	-0.450953353283238	-0.424819048293776	-0.439004707606818	-0.488463838590093	-0.539614007595272	-0.534310460905879	-0.491446082413642	-0.416259435351555	-0.205881895836929	0.0127197905911689	0.216538264920935	0.222566286226729	0.258828102817521	0.218309088579233	0.126984918037148	0.122820409581893	-0.0729358909885416	-0.155642245599065	-0.353930273688926	-0.346379782176488	-0.444843458613715	-0.378573025406931	-0.337267226995711	-0.310406247130928	-0.217043855026623	-0.260661210406357	-0.354182489620108	-0.335167178104935	-0.253499677920887	-0.297241134998242	-0.340817206553493	-0.28310442410355	-0.289135839584854	-0.192077491769906	-0.0226648370605529	-0.127141609134813
0.260259584967552	0.219742575374615	0.103616808939124	0.118253068501988	0.194510169637501	0.0975674762244676	-0.0583018809104953	-0.234908372402174	-0.320420932338797	-0.45202146621506	-0.516206559433802	-0.535077423430977	-0.52840447322887	-0.52934395091912	-0.459660790778942	-0.433152363493306	-0.479865722215891	-0.531699560836715	-0.573460063856798	-0.543846549961441	-0.541309814256637	-0.470776113893814	-0.288919237405968	-0.0460867744019403	0.157227900289861	0.149283009971787	0.225803534127243	0.21517830507045	0.122482819314188	0.141095063155253	-0.0475952376026194	-0.142288351383333	-0.357811598373394	-0.388388762369397	-0.487212358715579	-0.468117131714501	-0.426594244399264	-0.414775575298991	-0.31709570041577	-0.338592510302869	-0.410992202974701	-0.387339945368246	-0.305019746685622	-0.33537692670233	-0.35963604391835	-0.302374544526144	-0.301332044922311	-0.247972508116609	-0.0663399804375795	-0.112075993527483
0.240198709861765	0.167185240374059	0.0445898353291494	0.0572127042056243	0.149397637207475	0.0597176186635461	-0.0801937154822823	-0.244018890647095	-0.309693720504178	-0.430277214260977	-0.495738913507237	-0.502331571051151	-0.503174185857314	-0.54259543552628	-0.488278070914317	-0.467462650690297	-0.529376774227016	-0.559620092676534	-0.575933887447555	-0.536274786451769	-0.527416767309547	-0.436203080828474	-0.276146923410556	-0.0359030774745053	0.153103710063557	0.141552732289165	0.228803610882169	0.239032287134164	0.15717244074037	0.177008543998141	0.00990782274587218	-0.10765158020942	-0.320954023835471	-0.378436486661709	-0.51022079531516	-0.519848294512001	-0.489116015527265	-0.480571603872999	-0.395771891938309	-0.419751112769961	-0.484155761459207	-0.469595910963016	-0.395043107156602	-0.422453165459409	-0.440726952156183	-0.386464148023699	-0.376131711846738	-0.33138497219202	-0.147047585609377	-0.18462115154136
0.173733953472873	0.12455693681695	0.0403888291637128	0.0523885465293284	0.125986712326823	0.0617372449421205	-0.0291063198608922	-0.177202001592656	-0.244951316775524	-0.367252641813037	-0.43525723860125	-0.448763122924591	-0.455520654381064	-0.514375476720821	-0.483218708084721	-0.473186770423844	-0.521014405161671	-0.5173578295829	-0.517525538628919	-0.483293309321878	-0.469633656626038	-0.36414878550429	-0.215093867535749	0.00741530081669357	0.145722156915234	0.149058799512073	0.21713150774372	0.22890306932366	0.169981120690815	0.187153014148268	0.0422001037010207	-0.0518201682093008	-0.275281627202587	-0.339799036833325	-0.471836214350628	-0.477009290700734	-0.471245952867691	-0.45809143791291	-0.367886895356566	-0.40024328688179	-0.480602518274015	-0.466799901152357	-0.391765593024465	-0.429525157886182	-0.459511511703386	-0.4033483143127	-0.39580685066819	-0.33019563858722	-0.157162082596444	-0.217385358406892
0.269889041173491	0.270473698724893	0.212382718760585	0.257998432730896	0.314377913177316	0.262434402848666	0.174647411174713	5.91865109033733E-4	-0.0973273224714107	-0.286209211404649	-0.396258114458379	-0.449272971151205	-0.492704156528103	-0.522330156760684	-0.507871844334051	-0.509516090920946	-0.528049605209156	-0.513578242071404	-0.519630206600903	-0.499309739078718	-0.411424703441876	-0.2640156187251	-0.0573892333840927	0.154081719024495	0.286393362406562	0.310196621163794	0.33253944904898	0.298323530037383	0.254684196631237	0.239660006168129	0.0875451288496739	-0.00173639243618041	-0.248354023289533	-0.28081367299577	-0.450159586934259	-0.417497399250364	-0.416407027948203	-0.379946483010961	-0.301009140118513	-0.366657033833259	-0.469178477814234	-0.458614112211157	-0.386922698055229	-0.443414480312924	-0.490661314256145	-0.436493720791101	-0.42944903401054	-0.313508216219073	-0.137868791687294	-0.259231216784489
0.253300275678147	0.240189024892222	0.168393918966909	0.231569444788891	0.304872208280966	0.259970368633364	0.176582786450323	-0.0108428216895256	-0.0957952536493193	-0.288410590546516	-0.41324277204153	-0.444024556641365	-0.508477779363331	-0.561915064185316	-0.546590951016564	-0.552752557629304	-0.583000215600997	-0.566343274608345	-0.55885239064356	-0.526044997174762	-0.429132935073256	-0.242766893647777	-0.0310862279790742	0.199691446024923	0.327143367016511	0.345163953777912	0.389845261091068	0.375234389019631	0.336492022753917	0.325393561275118	0.165635440817334	0.0557627630636916	-0.225713633007583	-0.310061011131505	-0.497194091357681	-0.464054220056937	-0.476688919763262	-0.450971170701772	-0.368817386784317	-0.42725811968414	-0.526022907245608	-0.52154110670963	-0.447462303645589	-0.494677764429137	-0.542486269955264	-0.490325090163661	-0.485907172511831	-0.375368800416193	-0.191000703611136	-0.30798377488334
0.205374786885453	0.1664886782003	0.0782813143090026	0.119661991549418	0.197084433203283	0.138108432024766	0.0297781020786406	-0.149086660597338	-0.223200616531204	-0.373679162657933	-0.462837064049067	-0.471573929759502	-0.502271656467576	-0.550620703053458	-0.519160812880067	-0.51146690511209	-0.557870255196334	-0.562338296941476	-0.566075748803955	-0.527539964643842	-0.487045338949607	-0.339994312014707	-0.157962910318236	0.0846661716675823	0.238061849658281	0.227125505697487	0.300311422426976	0.306799161281936	0.247458924428296	0.260541174758215	0.109736449437711	0.00405384927235889	-0.257242829523057	-0.355259947003605	-0.514061953161662	-0.485401757006035	-0.486492669442739	-0.474677768999597	-0.393268639110771	-0.429770524601587	-0.503564023802104	-0.496400871100171	-0.42611596400261	-0.456131217239088	-0.488245944939593	-0.437086949830892	-0.43356389574162	-0.362560538328187	-0.182543213975344	-0.257389286155071
0.197000095777162	0.157535212727194	0.0664322567401117	0.116271429190607	0.206729494784464	0.147109698125012	0.0554463904454787	-0.123253210669338	-0.196746258482914	-0.351555732026264	-0.438473230438153	-0.444373022643843	-0.482162375007239	-0.530057841523905	-0.503889421085998	-0.503379714424747	-0.548794662390985	-0.543942703069008	-0.535964219016841	-0.495063375025925	-0.447611155712335	-0.305765386561167	-0.118445624286943	0.11489929313361	0.252692149379939	0.239849658055084	0.309923929834816	0.315678666878432	0.267701283856756	0.281889273497851	0.140601889683456	0.0306198465080411	-0.216465933992286	-0.317961495221874	-0.489290814685277	-0.459317664461356	-0.466994917254943	-0.463223880180895	-0.384361739069201	-0.42295892075964	-0.501335873025547	-0.489556401055062	-0.421878300820944	-0.45781456467414	-0.490836630701903	-0.440077962753037	-0.434792851162555	-0.36200072255386	-0.191157911251008	-0.272085960379324
0.185964656716029	0.133787939284259	0.0301732052057932	0.069869194153926	0.16425274989773	0.0986582861450054	0.0180101533403716	-0.150430756472179	-0.209026829492434	-0.346981161849339	-0.428021979293789	-0.418987752852939	-0.448637188755293	-0.497504413775816	-0.470429140080073	-0.472428193556678	-0.525493177709281	-0.522998053614027	-0.507191725609541	-0.471984059231514	-0.439058038029506	-0.311213257915332	-0.144486198973011	0.0849262704110159	0.214138271927558	0.196940656894216	0.269020849171652	0.278294345128301	0.232209264588594	0.254090459679545	0.120562337721231	0.00444325703348677	-0.217331922088975	-0.324563090723569	-0.477549031799811	-0.454298811131343	-0.465625103585164	-0.463734920703971	-0.395275171723141	-0.415967242722197	-0.483666266507811	-0.474458882881271	-0.409905690368934	-0.43823962886879	-0.463051432385289	-0.415348354728596	-0.41614201973797	-0.360705246874001	-0.199904031350041	-0.260048701468096
0.150181538070507	0.10485306498182	0.0204134019101876	0.0567978224062546	0.146380575486291	0.0946797008902979	0.0188806060177484	-0.146662860965628	-0.214745573613677	-0.342382537381908	-0.428080640756361	-0.404186033054583	-0.435359228240503	-0.491672010178018	-0.468189422438666	-0.471130908558632	-0.531546007964351	-0.519477234209969	-0.502726798599007	-0.469435906954275	-0.434855527217536	-0.296979179444588	-0.126777643115547	0.112618939913064	0.229071371421719	0.208908671459587	0.284225988177331	0.297908667775318	0.256342010432012	0.279935410317475	0.147787277957258	0.0281755617872673	-0.222960070600795	-0.337435845026603	-0.485337678505905	-0.460901434275875	-0.484439591406445	-0.478225905220817	-0.414787614556184	-0.433070468142302	-0.496197655385294	-0.495761193479911	-0.435000285956679	-0.454634903696355	-0.476762543009997	-0.437771304004453	-0.439897145768472	-0.395220613984447	-0.240834291561567	-0.279005373351225
0.0963365917930492	0.0482451469561085	-0.0227714746993946	0.0116506151159173	0.0863595225331629	0.0444717997686121	-0.010548878932396	-0.160869998408903	-0.206010001640173	-0.308526453387652	-0.38955798287573	-0.36121190734812	-0.39349431772607	-0.462669704824506	-0.446740063357755	-0.455148808311326	-0.520638153794423	-0.494710995295909	-0.469488421735053	-0.443758330904696	-0.41832279892086	-0.286812760530655	-0.141381407121787	0.0906733894805253	0.180744150975339	0.170272437433511	0.245381973526916	0.271449017893695	0.232953213002554	0.256207189613754	0.127531110778768	0.0141802815323738	-0.224735471690942	-0.349507548610991	-0.480632924658818	-0.463123330373432	-0.492300909829338	-0.47948640068317	-0.43350581061781	-0.448119802731599	-0.499883007263247	-0.504091888726194	-0.455368133239107	-0.469728619625189	-0.486433429862043	-0.4532570576972	-0.454344945636092	-0.423916693041626	-0.27180162611424	-0.291121261807032
0.138449824444048	0.115875363592016	0.0708048984002159	0.103757642203994	0.179166160386471	0.152413255761378	0.0996891331621959	-0.0359213306861524	-0.0956195228279941	-0.208064661882028	-0.313288957032392	-0.311489877151253	-0.369042959574753	-0.419472094134075	-0.400556931966051	-0.415026205138827	-0.482920179004755	-0.457391155746596	-0.433656099072219	-0.409128882415206	-0.332429715001758	-0.169087918148097	-0.00823169415284713	0.200793663253836	0.266244840611045	0.253674255624717	0.297962719355047	0.307952756376153	0.287028391844826	0.297522862166559	0.191869134042709	0.0930183690033264	-0.16123405379785	-0.310507284114207	-0.449902586777693	-0.429406422788426	-0.458753298458471	-0.440079342972297	-0.405519772230325	-0.430284242967075	-0.47935106875998	-0.488555081751087	-0.449683621046288	-0.459840870821682	-0.475823434847116	-0.452302355251326	-0.451685104361891	-0.41840433117208	-0.292451866373473	-0.317716146336096
0.180363409723863	0.1616523383081	0.103556519067285	0.157687197945195	0.23901067566315	0.204238829951305	0.144102377416395	2.58942982033508E-4	-0.0696662665756163	-0.211465860340193	-0.319402694667951	-0.334772912864526	-0.396302319421394	-0.45243275839309	-0.4489417582003	-0.464271234506591	-0.510401867743569	-0.475530756814007	-0.454644883639816	-0.418529768996826	-0.32180175973293	-0.156378396954535	0.0178938897801635	0.213797509877034	0.300186674205466	0.298357228094127	0.345677796228938	0.348070947899209	0.324430483696837	0.321866607159777	0.203931499326856	0.103229287013535	-0.154018014266894	-0.265127577982426	-0.436565227287979	-0.412003817071788	-0.437141545434549	-0.418504465515167	-0.36504472666637	-0.406333638029249	-0.483248525589345	-0.489395767371656	-0.434326885793638	-0.465157874300449	-0.502851038929597	-0.464547891999505	-0.459879656680416	-0.378397884726716	-0.237741356608586	-0.327894919799203
0.179869347091501	0.142665390828697	0.0707161020752269	0.120320206075643	0.202219481828472	0.161048280402414	0.0954525727718326	-0.0595589051879413	-0.1142455455906	-0.25376238246127	-0.364687535481932	-0.37484849399655	-0.431087130720781	-0.504575437665763	-0.49994283336525	-0.514133094031425	-0.572256003565731	-0.530321246879288	-0.508977471142016	-0.474359785256758	-0.388008543952575	-0.217866416281557	-0.0492514558996423	0.170709349325016	0.27672820482596	0.278159810078241	0.344119411170705	0.354731444475622	0.31721851448915	0.315408128001976	0.175570266779831	0.0649678128775522	-0.201229200987253	-0.325336415489833	-0.50236348146597	-0.479545127523529	-0.50967213648392	-0.487440106941075	-0.428818403555242	-0.461802134442159	-0.541996138692296	-0.551863766013365	-0.487094604377111	-0.514641574540148	-0.55384411769286	-0.51402759011286	-0.516549198338951	-0.437851331776473	-0.279782995811963	-0.368055379061009
0.109568193415167	0.083464295006938	0.0496272629647279	0.0995974567774068	0.165964450137504	0.161991424687764	0.150750721338665	0.039488826204999	0.0101668911704448	-0.0958598001541712	-0.206138461830232	-0.220834988102361	-0.304614788250977	-0.38390747246821	-0.416219969615969	-0.44982054736272	-0.488403497646325	-0.42990972622719	-0.379698138073825	-0.352681180460325	-0.243552029980304	-0.0743942087728036	0.0628727706474082	0.230639856456255	0.269480706166471	0.292067617098289	0.325302995937037	0.337084640384243	0.335076861947519	0.309898696931575	0.20872119826757	0.121195332181147	-0.121065665620361	-0.242892425689635	-0.402227841533229	-0.38588006771508	-0.431824584611626	-0.402453656114591	-0.373819468367232	-0.40847347832927	-0.478679320734566	-0.502199088350684	-0.459738588661975	-0.480379428859717	-0.519388190119171	-0.501450660754934	-0.503537132684117	-0.427919691251214	-0.314549897401777	-0.394658887559077
0.168333037453865	0.183364242282726	0.167104392305229	0.238726153416982	0.28707605462739	0.284349620887343	0.276923763054732	0.167677077228554	0.111969086052123	-0.0266247195819445	-0.153571590694969	-0.205018310904138	-0.298762254344996	-0.35438427103078	-0.389238924119363	-0.415810466175097	-0.440451462519729	-0.382034849001349	-0.342583156514233	-0.317520753339275	-0.166022623051624	0.0126663881995815	0.165505226883995	0.298051373911688	0.327084362274613	0.365537181416827	0.357991690638552	0.338577295985545	0.345766154783059	0.311633087675568	0.226346051828682	0.160187678392763	-0.0661250415385756	-0.154431983556714	-0.339726383004446	-0.309461521042854	-0.350263982660711	-0.32039657513463	-0.283882532482606	-0.337374641854113	-0.426837766526809	-0.44505754730059	-0.400081036794336	-0.437279479459103	-0.491639427097918	-0.467582040566841	-0.467891503221116	-0.355499498208498	-0.250053564088016	-0.373181862651417
0.213461416210388	0.225007173682778	0.19431877786145	0.274760319376273	0.327650014380764	0.309753757346916	0.279004508299119	0.145387871771647	0.0757533673486065	-0.0965567103315815	-0.234156643127233	-0.291453441465862	-0.376632560753784	-0.427881905331339	-0.450160196869401	-0.470815218310888	-0.495380687557281	-0.440644092244959	-0.416315420017028	-0.388420998142288	-0.237297053466672	-0.0428067935895503	0.133843012786884	0.293908069198918	0.351407495985349	0.389581094813634	0.394732328484688	0.367994494553368	0.362726796275727	0.335945913332627	0.226920955159817	0.146680542560606	-0.104435985476071	-0.189224660678048	-0.38675709194983	-0.349824189539648	-0.387602384504772	-0.358372352431264	-0.29091602414977	-0.345380295154838	-0.454601064521465	-0.462575600603646	-0.393592212504585	-0.442135705645134	-0.505895239177208	-0.461097957818665	-0.468575393007108	-0.340972251263553	-0.209104515953157	-0.35187293298656
0.228562507654248	0.23536179409466	0.202459802491443	0.278796503900526	0.333543396082012	0.3219619451845	0.292036245347377	0.153867852646682	0.0927263969258691	-0.0752312883922834	-0.221346792833067	-0.276316697424801	-0.377383200039516	-0.435909230444447	-0.468423019544498	-0.49371728797485	-0.514877768984428	-0.455728026768068	-0.428244344604398	-0.407358728876309	-0.243629271828037	-0.0359263676504899	0.14561236840213	0.305489750766639	0.36709226133966	0.419072760541589	0.418799518996206	0.387531579714658	0.385352102449954	0.3396295381356	0.223825192242884	0.138463412554823	-0.11184349507044	-0.211458425786321	-0.409086779540971	-0.373010686187528	-0.413469706724992	-0.380962616192077	-0.326618464381527	-0.375231091371661	-0.477173856783631	-0.498036917032303	-0.433186062108779	-0.470490739603057	-0.532352451682444	-0.502885429980125	-0.517642497837095	-0.399058144993794	-0.270064082738591	-0.403527950782552
0.255722973635855	0.26861826884847	0.243261554860078	0.30835058808439	0.358472936390578	0.355887013064545	0.32836389775639	0.211207472953614	0.153274716358122	0.00125582320518337	-0.136288116989532	-0.195283699741607	-0.302995164743799	-0.341073498433853	-0.385135626678706	-0.410877760796228	-0.418742452159467	-0.361208459374809	-0.334333938905675	-0.320499118564184	-0.14598373534763	0.0443860414062821	0.220728651873974	0.346501570926293	0.38690685156961	0.442454912299426	0.424160794012781	0.384847741872871	0.397488716907452	0.335732363464933	0.242750875427715	0.171196261132233	-0.0387411101971204	-0.122439719915442	-0.314810331527693	-0.272159901320274	-0.316307880727032	-0.286803394077681	-0.246107995550786	-0.290895569275149	-0.379631273166426	-0.40623882604977	-0.356813406217964	-0.388923890021955	-0.448609166590156	-0.431628712551876	-0.448483298302433	-0.333789919371891	-0.239709233828547	-0.369366975613674
0.238915310028228	0.250986526529144	0.238397016109192	0.317728331256109	0.368060720669967	0.363964467217674	0.338617005649976	0.234496949221654	0.171216103611835	0.0200969243648463	-0.108891308710801	-0.167430986181014	-0.272225814221873	-0.314775271663968	-0.352630533712017	-0.375687488767891	-0.37884623096473	-0.320132075485762	-0.287671865399951	-0.265750302434218	-0.10192268780296	0.0801393671667847	0.249773948081627	0.368858620748808	0.398420460411819	0.447386094351135	0.423424692371128	0.378210646539707	0.397659463765773	0.338629363597489	0.261051971145768	0.208686758140479	0.00721790264525749	-0.0569648775290407	-0.248528364352236	-0.210805318267796	-0.264087855117953	-0.234294174492675	-0.19000798913134	-0.230954451290297	-0.329643299874075	-0.350151596119201	-0.292754737786341	-0.331929905786294	-0.396532384091087	-0.370069594701739	-0.382495165980807	-0.263657782460957	-0.167016975143236	-0.306393653178671
0.256814233963396	0.295744556351033	0.293032865462132	0.37191454591081	0.403674769236707	0.389246742233361	0.355084078479567	0.238594733885168	0.166330119159078	-0.00424842224210285	-0.13478768702433	-0.205474538180549	-0.296688571250002	-0.330749033800231	-0.367376641148723	-0.380854937684228	-0.372804247806677	-0.324660705968037	-0.30801977632932	-0.293656880856433	-0.131610394091137	0.0436116008537543	0.225705014289767	0.340514950522253	0.381103264139551	0.447409659309694	0.409395732361073	0.343776450489463	0.361374752314754	0.287875817958862	0.19714293223663	0.145261832873827	-0.0321579694886243	-0.0713776567980686	-0.261960670327894	-0.215554150335989	-0.25004509389549	-0.21386389198379	-0.161424825345196	-0.20993986215202	-0.31736798752082	-0.332458461710654	-0.269313304725715	-0.318649941267531	-0.391585747594027	-0.360203200820022	-0.366998885936529	-0.233512396314131	-0.13102255005621	-0.292145281284414
0.215317195153285	0.252180995699339	0.238339688422688	0.318254705199401	0.350237576575946	0.32644951511839	0.291990900497299	0.190797415850917	0.116638831502135	-0.0410773283932215	-0.146103299304794	-0.206548340924506	-0.275667890414231	-0.30990421436204	-0.332738167025745	-0.34600629846452	-0.356690362709086	-0.306430541444534	-0.288276735175643	-0.274835346024981	-0.145419960198856	0.0102555291608467	0.15999139678737	0.268938994214697	0.323728928435104	0.374126753545574	0.349049514968735	0.290132543015374	0.288888499317091	0.244222614068639	0.153895409242157	0.109952049029665	-0.0694884786871556	-0.0887154934657143	-0.242915189955343	-0.200026169019442	-0.237866333815018	-0.204320969050266	-0.146089144108092	-0.197212172886941	-0.310582578798002	-0.314802185211454	-0.251031580952998	-0.304749111648014	-0.377764162254682	-0.33752735298616	-0.343182123836313	-0.206152024853472	-0.107880773751534	-0.255081875731907
0.244824226687637	0.279007222490977	0.247321475420735	0.307793804082687	0.345136175626217	0.30248244116553	0.238018318228415	0.114616158706048	0.0242633432494049	-0.137578453154843	-0.227205869200808	-0.278289861473789	-0.327539004361827	-0.33245934810684	-0.352448274522493	-0.353475351948785	-0.348425467979465	-0.316585804024348	-0.33414667603191	-0.330982796206975	-0.227365304046827	-0.0968407341442605	0.0693591172084624	0.217818741809167	0.306159996220284	0.337202796073106	0.329232108118	0.270016846665475	0.247219482028815	0.212418109082351	0.0955291262473928	0.0417125361898905	-0.137311314775938	-0.128528998145889	-0.278092439539474	-0.220078257634626	-0.2414632324693	-0.210053341941875	-0.142124277515318	-0.198135806955483	-0.3006376022349	-0.294710410148362	-0.23075844223147	-0.287030664294548	-0.350162155533019	-0.304466017362783	-0.309037922415831	-0.177037395394801	-0.0747003439747636	-0.212717144962911
0.276834230706151	0.317972024395872	0.286772628330048	0.331843234277513	0.362630550244465	0.32169517615822	0.252384617232182	0.118087160892824	0.00271727108785155	-0.178684806055304	-0.267352603191983	-0.31618682209887	-0.352193019907316	-0.349105861908408	-0.365941593032523	-0.359056817007272	-0.320728602319603	-0.299301413305746	-0.341688841190078	-0.341609729377074	-0.239788421994735	-0.135342503417653	0.070013891461712	0.217826277169	0.315633539033914	0.348347831757387	0.335422423956175	0.279328490876114	0.263685271309213	0.218988298539532	0.091836138687032	0.0371781871260225	-0.14783900235585	-0.0948281437904136	-0.248430778969245	-0.171472852538239	-0.176463254505257	-0.147033762472108	-0.0595509878855328	-0.127409188697591	-0.245464320825001	-0.236806092725074	-0.158832579331666	-0.224732787104632	-0.29809393217459	-0.241131426114027	-0.25539660892037	-0.10017459162237	0.00902196420686976	-0.153794573166279
0.316160653896822	0.364524944848344	0.324013602841691	0.361688753874486	0.386068341481611	0.335900900042571	0.242024994177314	0.0878391644677799	-0.0399886840966647	-0.231094430340166	-0.331037017941825	-0.391588624402967	-0.42038415837921	-0.383358978660116	-0.389392427964447	-0.373626164347533	-0.323578951067627	-0.318389742455675	-0.383497256489102	-0.385013721821767	-0.285397929573832	-0.197545001624766	0.016746544555949	0.187145713875174	0.314123434623114	0.348768643612981	0.335954361992861	0.274629492846918	0.246737962919202	0.192906879887996	0.0478792740168567	-0.00678628518587686	-0.194786448875622	-0.110017642897302	-0.255758324194291	-0.16814509421398	-0.143595364675737	-0.109055838400867	-0.0146694568708546	-0.0820618394414151	-0.20723131221662	-0.195000672131589	-0.110198566202391	-0.180221272345518	-0.258578430257111	-0.197481683994544	-0.211166061906976	-0.0658480644517352	0.0430159875405517	-0.113296384237731
0.305276026125417	0.347616848726581	0.293764685865397	0.331635652037307	0.359616905620177	0.294705746372847	0.184162546388374	0.017439328878407	-0.121324659117102	-0.306253443426796	-0.388959594537633	-0.431851932298356	-0.44703805060255	-0.417085923912752	-0.408620893926889	-0.388902634716866	-0.350520983706774	-0.357554659885825	-0.419282712148475	-0.412282187425692	-0.342230306329018	-0.267727242050313	-0.0508210890080338	0.13860323820433	0.290110136416443	0.323135877682862	0.325347195471011	0.271493578174939	0.227948588849456	0.188280346137469	0.0303613103250674	-0.0270989934016366	-0.217138021096902	-0.135350938119012	-0.274432444357265	-0.195396302284519	-0.172262955534121	-0.144623420474539	-0.04318933595651	-0.107980705652505	-0.23262248916588	-0.212828637483592	-0.123538882638524	-0.192999504950786	-0.268728028051802	-0.200186540951422	-0.209186483308538	-0.0710046968037871	0.0560184361324894	-0.0953511304028895
0.27833443935527	0.322593874369981	0.270440217706961	0.312283348788661	0.32983817674331	0.261104414600741	0.173520932330091	0.0389922864650908	-0.0908660731047509	-0.250675031601777	-0.319887422458618	-0.359417077213642	-0.373715821517098	-0.34795631394473	-0.345185240241432	-0.328662540498372	-0.279888774822834	-0.283685262146094	-0.340764942271495	-0.341648624166156	-0.275434161810405	-0.225137793106589	-0.0377149567059764	0.116746528922244	0.248184345967045	0.287980696941313	0.288222188111421	0.228907737284957	0.197070055487633	0.145555669426406	0.00271816840623315	-0.0413876250889341	-0.1862194383613	-0.0859728380157858	-0.204952671951883	-0.111421985024063	-0.0969639383693593	-0.0770022753567797	0.0252382938130074	-0.0363135491619018	-0.162584171224078	-0.146031467973276	-0.0553119053984765	-0.126000628661801	-0.208345027074429	-0.145928499330453	-0.159489136760816	-0.015259049001142	0.0862588108915668	-0.0733463354718961
0.279119560751611	0.324308220890345	0.269448581717582	0.291035693978951	0.301881935001487	0.230548466253575	0.130251333963025	-0.00496606174989119	-0.13192048983672	-0.29469738613829	-0.357090574454597	-0.391507015687663	-0.394904095530754	-0.346490343331916	-0.316038239525204	-0.289542732854486	-0.256725956466779	-0.292187845898859	-0.351406854126911	-0.360395314090098	-0.317366571898411	-0.282076934956578	-0.0994170416763093	0.0615100944358787	0.198972516794528	0.227932771952352	0.235414942542866	0.172084696215415	0.130298873085453	0.0876622480589652	-0.0627977391058415	-0.111273901691813	-0.227545120052327	-0.130526256460957	-0.220512415917305	-0.123934799191857	-0.104618313069782	-0.0829582051732593	0.0102892361167427	-0.0360512948919495	-0.144543478593817	-0.131211584400238	-0.0509398173820951	-0.105722722352503	-0.175026271476597	-0.121428356857796	-0.137327983184799	-0.0138334162879259	0.0848730140647302	-0.0500113533298578
0.326195425482303	0.377263896866747	0.325499358689812	0.345925647480693	0.355383714292886	0.284801187452978	0.164632035246628	0.0202890521361434	-0.119316922570157	-0.30387230898654	-0.382519731626362	-0.429233018231699	-0.431784849773536	-0.36879414108521	-0.338667570703928	-0.298513635166675	-0.254941198358629	-0.29993437175028	-0.375868991887787	-0.389149828407514	-0.329144434277166	-0.287041387929903	-0.0776248605731504	0.0948919841176466	0.242118943975065	0.271963281883909	0.272450168647381	0.195156227354795	0.147219153096212	0.095048488667994	-0.0629506689197949	-0.115269810567882	-0.254239080144589	-0.148194472752378	-0.241971277499415	-0.129484032666994	-0.0973129078999006	-0.0663002336806131	0.0216136334074026	-0.0167377133593351	-0.12565810647588	-0.121486039545626	-0.0413812082546368	-0.0918792164575035	-0.166206882715579	-0.118659040628665	-0.142991785026667	-0.0188500717118109	0.0702578064722578	-0.0733703902200697
0.300940908674964	0.35545474647161	0.306720840941939	0.327668871399427	0.330088924696996	0.269914471795151	0.170724216833931	0.0554454215366502	-0.0709577260530337	-0.225652263823198	-0.287468701167249	-0.331277245090396	-0.331213351946602	-0.258666047893403	-0.240009646006942	-0.2003178748219	-0.154675317188472	-0.196585241205468	-0.272984983717757	-0.297979033137787	-0.242075960884557	-0.227370388065143	-0.0496855520484118	0.0792461583408108	0.204857557083065	0.235107935419347	0.215755913678774	0.137756921582896	0.0897684696260904	0.0359358828543523	-0.100594969028146	-0.132886462765569	-0.229437274812046	-0.0940039701271931	-0.159566815534797	-0.0488574194541548	-0.0163357096086215	0.0276471381641209	0.0917197893111383	0.0538525630179113	-0.0438594342711761	-0.0495540260723691	0.0164288059970318	-0.0305444487506986	-0.0985297286618811	-0.0661842008514699	-0.0875135579021412	0.0374581317552121	0.098902957448882	-0.0457043756856568
0.298837937380989	0.39397479754823	0.377725308707465	0.405790632234669	0.382466653061741	0.344696919638767	0.286230502660578	0.191033027158335	0.0646711814242499	-0.09350972475169	-0.166455038776302	-0.218624626803241	-0.236614685775888	-0.147349934046198	-0.145285930713547	-0.119025583906848	-0.0548256491184339	-0.0848610013841782	-0.15520258090014	-0.199554403284683	-0.117453705025693	-0.0980901042793693	0.063716184535695	0.146751783099028	0.230567391715714	0.270528054285173	0.209948047466667	0.109751248999106	0.0914628704344401	0.013600747309706	-0.102151082003815	-0.118274527570746	-0.177202957224092	-0.00953484094677086	-0.0637319839860403	0.0598531841625321	0.0959902409110553	0.144840504208869	0.194255711828645	0.142984931947791	0.0481079461294691	0.0419653595485571	0.0911395557468848	0.0424153518293815	-0.026208092479952	-0.00432714925520536	-0.0247398875845677	0.10594739248553	0.138763884811298	-0.014725633092474
0.278507323733842	0.371975931640666	0.358294574053036	0.385354179865373	0.360695232851072	0.317959320897786	0.279611384032469	0.215890546873602	0.10992608731247	-0.0333565270152353	-0.0986348475754271	-0.160823495234328	-0.165334155037013	-0.0810877367474597	-0.109988726827358	-0.0832069638006587	0.0123480254760798	-0.00253196604716026	-0.0660012832347827	-0.137581828904371	-0.0637826893189224	-0.0761378944900269	0.0715976696300571	0.0996434621737669	0.176552467114935	0.232819448281233	0.161708734226614	0.0430325074574547	0.0245251087659296	-0.0707892522283107	-0.172690988770866	-0.188049477219808	-0.193085684494692	0.0171229014242113	-0.0197882157893411	0.122488734486018	0.158079060388881	0.217944368012325	0.257513697632294	0.214272855588829	0.112389961992505	0.0996993010780852	0.154107420889147	0.101316418521447	0.0214644586494233	0.0398094822519157	0.00811346350336431	0.150552173899664	0.1649073812328	0.00886843987993072
0.272446861885931	0.326669155240151	0.276698663711396	0.309566558859764	0.312103322902208	0.241826481504328	0.152938204812648	0.0640427838353409	-0.0461496833728878	-0.183246900354487	-0.233426181810659	-0.288284594705658	-0.277825664430755	-0.221049919124125	-0.229999194367033	-0.190682683557907	-0.117067949430918	-0.14228113335381	-0.214229613870431	-0.248128884944474	-0.19102854041739	-0.206230643790901	-0.0502666202180196	0.0269230255925301	0.161506887044278	0.209669154772319	0.188501402378892	0.100107686117829	0.0547417281509235	-0.0151787481590046	-0.144433497400683	-0.181076132561001	-0.243311619505339	-0.0617309022093421	-0.129016544945662	-0.0129754123863426	0.0251055842226887	0.0783991408309788	0.155249021374362	0.126102033281773	0.00545520725200809	-0.00527500647290999	0.077491949074206	0.0227369752729323	-0.0649239976610224	-0.0322701882721411	-0.0663668597451874	0.0783243934394676	0.125836191422117	-0.0325744183748105
0.33823554257221	0.418696647550717	0.382485472929223	0.423888093523853	0.423983766538159	0.362495543961179	0.275850723067483	0.162403150155526	0.0346821330632905	-0.152182273949963	-0.245826013445678	-0.305941460524435	-0.329213696908436	-0.268471632342837	-0.270351700763763	-0.229789053314136	-0.149651518851529	-0.170456906517529	-0.25518089382111	-0.285802831905234	-0.186968448969196	-0.144833944482973	0.0478488783794662	0.165458673398721	0.283616776502717	0.328870295300678	0.287922283319698	0.189383503753487	0.163483128790356	0.0868913115077525	-0.0469303733946067	-0.0828338586876556	-0.199424261876847	-0.0409526910658952	-0.141346611649444	-0.018396313606996	0.0202369475800324	0.0694813887863534	0.146928186540226	0.100392276258859	-0.0196770290509836	-0.0216387841028982	0.0497455639397562	-0.0112750135510038	-0.0941542492983395	-0.0622138111228558	-0.0889298835153539	0.0543744736442636	0.0988017445595951	-0.0680243190397744
0.303616354200786	0.414361755534829	0.419828578780156	0.4611878307834	0.432405421766182	0.402271790266121	0.368077566392747	0.308289859194844	0.211085460531289	0.0445443504947882	-0.0503035806787155	-0.133661130701515	-0.166023418417597	-0.0947052599495557	-0.130515624090332	-0.109612582099527	-7.84094139610497E-4	-2.88132378775775E-5	-0.0608966711005092	-0.125928640394699	-0.0105205471674412	0.0200254799063391	0.170311743654765	0.199745153825181	0.263214267271987	0.320515261481317	0.235925169434614	0.113033961527606	0.10701220919099	0.015505528703466	-0.0806378950462488	-0.0872742240886177	-0.135223401952884	0.0654389827670734	-0.00441684979265645	0.139338197035779	0.168600066856746	0.22586156250988	0.269859467612607	0.212105436578363	0.0973346107447156	0.0888896429251158	0.138840711849801	0.0737970041567227	-0.00676594131390173	0.0142513472571013	-0.0103138486088902	0.133125791622478	0.131564535196227	-0.0363525672794099
0.223522188452288	0.28923241762283	0.277720369142897	0.3267629062265	0.312804639707494	0.273335976367804	0.23913522288787	0.206071641374778	0.141024758617216	0.0266481562688628	-0.0368893559658011	-0.120259260605239	-0.123803791938987	-0.0841603495881336	-0.118921684777721	-0.100325680377058	-0.00799927829517296	-0.00612530951612431	-0.0447818387825701	-0.108949948509627	-0.0300278837487824	-0.0423417719672252	0.0773755172025217	0.0846179591213332	0.1660093408891	0.227595988535913	0.178783486155314	0.0779279194225952	0.0459534861576859	-0.047820252203242	-0.139210159330524	-0.152489099335908	-0.176323356981889	0.0297305662330493	-0.0233263820711302	0.0988012765983444	0.12892392114357	0.192801923613917	0.222937292311658	0.195256639750298	0.0924442629422539	0.0745453037145008	0.126972572386397	0.078331905003607	-0.00378186776722919	0.015733926002421	-0.0220115179413133	0.101153622565439	0.103160047345766	-0.0596511253653263
0.279702153456223	0.334169109094783	0.292766276330769	0.359993243249231	0.372372276624272	0.321113967905405	0.259314884561616	0.152409329260348	0.055923954925918	-0.109326903585565	-0.20564318649031	-0.276282490428269	-0.297904072594499	-0.274745663389979	-0.297566573408135	-0.280432965245733	-0.217761782536575	-0.218873314646979	-0.260951162352924	-0.288388099610447	-0.194020997834386	-0.137128656473444	0.036019494333846	0.143756627229888	0.258212748481006	0.316863879029894	0.286490413422661	0.195966499839469	0.166014342407701	0.0817830023660981	-0.0456691181759123	-0.0962220114840899	-0.221028825109529	-0.0795813686828781	-0.191423273341885	-0.0875801587735107	-0.0645630921825724	-0.00889181944492784	0.0484071777386329	0.0168501053418576	-0.11011447542133	-0.123616527779729	-0.0468479960742146	-0.105245802611667	-0.194723917694832	-0.150338726739455	-0.184937647919894	-0.0456146625265061	0.0285284495662386	-0.130788903728988
0.321776131752235	0.425166497478992	0.423558665097515	0.490510469814221	0.488176020992161	0.463343614584949	0.429495781684576	0.340843870178146	0.239353365997006	0.0387085754358914	-0.086257086591118	-0.186513157791519	-0.23410150399114	-0.188064035263859	-0.239728637311169	-0.237670167076442	-0.160149712472344	-0.132769022238402	-0.164188064930326	-0.210532872730953	-0.0616866661105954	0.0357510264233355	0.22774873846151	0.293105908247329	0.351847415859394	0.421533087855536	0.338716979771123	0.21633717746965	0.219530144658778	0.134641667520632	0.0344532604820685	0.00826813577311659	-0.114931922817555	0.010071821734842	-0.103525942217456	0.0132726574734755	0.01118432863462	0.0629458213801965	0.104843887660278	0.0481621452430336	-0.0774113673332891	-0.0912522769227083	-0.0312568463825705	-0.0992342686232428	-0.188497426282145	-0.153230767116736	-0.175788979653393	-0.0288287582147462	0.0116139340287887	-0.149312266342515
0.217438751012757	0.337048194597231	0.394877463453687	0.444629835797513	0.397949077082343	0.40809328074653	0.404067342217401	0.365502922626703	0.317745776770739	0.173313959799143	0.0687977515860677	-0.0430690566100021	-0.0850629286251111	-0.0405371932395798	-0.110178112979896	-0.117614005485161	-0.037689483374079	-0.00343779502519045	-0.00757481039339243	-0.0732653733411029	0.0730639721846312	0.148191734895717	0.271780425776392	0.271594936780133	0.274271612324076	0.34111175508053	0.25013233464472	0.142101462982764	0.15415984695625	0.0651225199524797	0.00280991674085656	-0.00388281018317632	-0.0493044393307281	0.0855307339040272	0.00731032906325753	0.105178137420652	0.0911533010138524	0.142603135014637	0.150133647959196	0.101390992481876	0.0110263467689431	-0.0113624315519712	0.0174768044611756	-0.0302880202328992	-0.098155571775185	-0.0869430276492065	-0.107947400277256	0.00655441634772068	0.00384001329686058	-0.1402997573642
0.228205357405061	0.278968982420198	0.28378189487898	0.322730122174526	0.313238590470791	0.287118138385381	0.248985812768175	0.214011621420253	0.21274073131454	0.107317464852944	0.0167597719804716	-0.0820544671183875	-0.113090304533796	-0.120468809857587	-0.17400184709293	-0.191216756118379	-0.14429129449808	-0.111218500367161	-0.0978070361453249	-0.155021483638057	-0.0269652112173662	0.0375150574618719	0.137949831643213	0.182239570237244	0.235905162255474	0.295270054635718	0.274587062520425	0.200394958715715	0.177310372920496	0.0756958149987836	-0.0163777752115263	-0.0646330262960961	-0.123488242305331	-0.0405893171850857	-0.121166446090187	-0.040984817036246	-0.0641598682052442	-0.00337196930085752	1.00052375001112E-4	-0.00775298203217909	-0.0875452725213377	-0.131404244649959	-0.0953941972478646	-0.117503035213499	-0.186887073276912	-0.182513575550221	-0.226707169475668	-0.114897728159208	-0.105691072803122	-0.232213963639276
0.316059895452209	0.376013995006356	0.362855344584788	0.426870593437855	0.446474077626128	0.418011165044185	0.374506631711957	0.270212373131497	0.218984190025931	0.0288477488761348	-0.108426781287137	-0.214696691394025	-0.281834577468425	-0.285676331821459	-0.329397093496481	-0.346337154921187	-0.310831995463947	-0.2664651560846	-0.258283489366331	-0.296716600312829	-0.14176687228005	0.00176598192473035	0.193217744382027	0.302096283636054	0.363654151920842	0.439736342829665	0.396334209020383	0.310852912685656	0.305338915686128	0.215245821528083	0.0951758428250617	0.0284607351832772	-0.126829165924823	-0.104101672645663	-0.241533712850033	-0.153087516383239	-0.182360594374829	-0.130727307271764	-0.104493273230907	-0.146002689850042	-0.251762135363897	-0.283888416354347	-0.231249834991258	-0.280550566318843	-0.352825190872458	-0.334232480571571	-0.365915722027792	-0.232312502315207	-0.181822551720291	-0.334646825307078
0.310170569503999	0.390461950775067	0.409514088297624	0.473366349252021	0.480760921305251	0.476102550498239	0.434414652701389	0.365606868816143	0.333545787505224	0.15162519675318	0.0164008002881923	-0.103036689608116	-0.177091283951475	-0.159879450725337	-0.217685182569201	-0.229209611635251	-0.178031070543808	-0.133727909986049	-0.129383000918949	-0.180413510232711	-0.00172007880203785	0.130779811571263	0.30187154347129	0.354019160657268	0.389844187070905	0.469028049971101	0.39285503788716	0.289502729912827	0.30674119779786	0.202374386946898	0.116483818681475	0.0752742841606007	-0.0278284254149717	0.0205036492251993	-0.118341123285952	-0.0231219980672397	-0.0498429845267383	-0.00113134986528717	-0.00167950466207399	-0.0428545098442315	-0.12750871154367	-0.168242060352899	-0.141803104884326	-0.180789966991044	-0.247123828829119	-0.245283111318302	-0.270779184995673	-0.154144740326288	-0.139874868800164	-0.286070699264103
0.313523398129647	0.368670626675998	0.373277563338538	0.444811310497744	0.473270522718568	0.463112599095898	0.394412411449202	0.295058311677538	0.257368480859312	0.0701860864111254	-0.0581680275080949	-0.158670736671632	-0.230230840456074	-0.244876234363615	-0.298052683278158	-0.305763284253514	-0.270038450174723	-0.219826115212223	-0.22207436412738	-0.244675660550904	-0.0611728812362891	0.0893685189074315	0.275015231419877	0.356976146007907	0.420224542782295	0.492576035468839	0.447066043347573	0.354606144714813	0.365485157991971	0.265938417366289	0.174038075831088	0.108566159289574	-0.0294107210109441	-0.00113658853394226	-0.192325469355094	-0.114802907561393	-0.14419689137307	-0.0980174863840122	-0.0848685731132312	-0.114844430592835	-0.216251754960188	-0.257877349249738	-0.209176882865572	-0.247410056156111	-0.325692260952591	-0.312290880939514	-0.339439653678456	-0.217241769240935	-0.178594960975052	-0.340463703658222
0.186199708564448	0.276330203630369	0.332617810823483	0.38723531420954	0.371615017034631	0.402206570342815	0.397661136154162	0.358375289004428	0.346988229225033	0.213637620139526	0.102667509899529	0.00281896857534277	-0.0683397605035947	-0.0757184366396508	-0.164381878602346	-0.185253610791578	-0.119400905666844	-0.0464723041475636	-0.0452687672652392	-0.0708471283269085	0.103522496857941	0.220196242230293	0.349544862694792	0.342345089471393	0.32664550256411	0.411086590305267	0.328113609014706	0.241897329968689	0.291913197461663	0.194800742551535	0.168459392796427	0.144446941425035	0.0785981546579679	0.109835641851053	-0.04110088123771	0.0299799902268454	-0.00724999457997102	0.0351953430774693	0.0382032502191847	0.00424763118440667	-0.0870071327425068	-0.135550957516878	-0.102418631333512	-0.135644963652043	-0.210734671839473	-0.210907902566821	-0.242983691785894	-0.132460259561616	-0.148356281941051	-0.284855769733402
0.1474449525846	0.245843216057743	0.31597089493491	0.35003475731148	0.315112791910111	0.353606810684169	0.355669406549408	0.338040669981948	0.334964975315594	0.227518225167412	0.123074302214004	0.0300628432144141	-0.0194045116001625	-0.0378383886053636	-0.123322540604642	-0.142879548882112	-0.092551868552649	-0.0212714061130349	-0.00813338352338714	-0.0431251349404379	0.10708608777956	0.213404621099114	0.312695256026952	0.295308002821322	0.267352301088122	0.332681038509205	0.252547334537015	0.186724542250774	0.23382076805992	0.146377489615122	0.119124094785163	0.109148082853747	0.0544348494806227	0.0703539201535033	-0.0363664016129103	0.0341313781455265	-0.00611128203017951	0.0328482321671402	0.0218290532963142	-0.0026836908606083	-0.0728769998830946	-0.120996706267387	-0.106736703226451	-0.12468949360256	-0.18223213159534	-0.195297018705426	-0.229613409154858	-0.143422798729921	-0.172277265476691	-0.278325385291513
0.058614902618018	0.1963517265197	0.294252917238805	0.334152420390437	0.266880791920842	0.343626793252692	0.393067157241392	0.40436381530491	0.380355826048234	0.285499148934301	0.203668316258304	0.121019373740011	0.0726102017613237	0.0963640472719164	-0.00276276726719552	-0.0160521059322053	0.0434238841662312	0.119176851914117	0.133291736528521	0.0873362135362027	0.221872075795883	0.302969239052874	0.368345638313192	0.298578522677096	0.21211321247675	0.279540657271909	0.161501153481505	0.0848406091267034	0.162632750637251	0.0778580536352898	0.0924431746433459	0.100718878909213	0.106386226118531	0.158206051205462	0.100605689784377	0.180202989041296	0.141610968438775	0.169240398840008	0.167697731882081	0.13218182352158	0.0563344505449688	0.0203399473658589	0.0346494538761961	0.0115908261043732	-0.0496982947941758	-0.0623694844178906	-0.0946709536791813	-0.0144838820201755	-0.0775791668862712	-0.157399621808977
0.131150899914726	0.2751705151923	0.362552259012566	0.40844259219997	0.353872558277023	0.41187955881753	0.450636966052882	0.444798316641789	0.415595382546556	0.283555775904042	0.178580823390845	0.0775863378633601	0.0102263698574956	0.0632429404017285	-0.035168580988582	-0.0395703820330323	0.0380989052371536	0.09648987194821	0.0942914836870389	0.0445165953751228	0.20388594088793	0.298932029463394	0.386564665491563	0.325840834230662	0.263145699453197	0.347964692067076	0.217344313423536	0.111343917661877	0.184178765373915	0.0815933244758116	0.0782239363201684	0.0765259630396942	0.0867037296672148	0.170613466135347	0.0966238712602446	0.183929849345277	0.155816170441374	0.184262848397991	0.190907008682709	0.146720450051297	0.0602925122930411	0.0318517522435866	0.0539413561756675	0.0163987378426878	-0.0516865372491369	-0.0564801778901092	-0.0799395976966221	0.0220944762368444	-0.0264508975523808	-0.134248248157816
0.17796987785553	0.321879748482686	0.397854274314894	0.440930386563841	0.382112339858935	0.423111574814086	0.434350217463478	0.413654077066329	0.37838768968456	0.230518712799216	0.109895436337664	-0.00163181803277586	-0.0583400450056907	-0.00138900551708523	-0.084577545554753	-0.0835651667161103	-0.0176437302516006	0.0171470988977689	0.0154958799577542	-0.0406983728737115	0.119597995702866	0.21253412019866	0.316543631659935	0.29550797962969	0.267255208857567	0.345477782802333	0.22323617722523	0.115675564690152	0.164447904496052	0.0706596331137512	0.0336337728102975	0.0128972944510766	0.00592844901615299	0.0843915208396915	0.0143381238795271	0.108116323885591	0.0870565786128872	0.126270813701647	0.127734365171601	0.0883561441932448	0.00812146725699217	-0.0229196581809299	8.17027520968983E-4	-0.0305049627957534	-0.0955473611367573	-0.0993880925475758	-0.129677087993306	-0.0275031531610267	-0.0573989656651369	-0.155349736347097
0.0426646260489997	0.173457147219493	0.253338522375301	0.297095984782748	0.218147072133493	0.26813962075537	0.335658806454871	0.377073934812006	0.382048668773832	0.314698538338867	0.229094928285656	0.131951897103427	0.0962849198273191	0.145989359796129	0.0506160442036936	0.0425147321857982	0.0974667527653457	0.133631758091364	0.160846045887746	0.089693262579488	0.200506949832853	0.248585026089197	0.260647583349331	0.187864503960997	0.109528642417873	0.17418659434411	0.0433916058693026	-0.0539200630334121	8.14773969829969E-4	-0.0721725985649271	-0.0565428909526139	-0.0503569852466881	0.0192204841529633	0.102088520126279	0.0944591002630213	0.173667525888867	0.152058660440236	0.199456832333895	0.178393787854583	0.143843103161953	0.0909853661927723	0.0640013235510674	0.0669366666263982	0.048332245824266	-0.00370621026642352	-0.0127834856879126	-0.0500737094782437	0.0228340350499458	-0.0258427145307893	-0.0798011801017405
0.0914966063458598	0.182970398299954	0.23708434668577	0.245646046407269	0.195188724771761	0.216367626924947	0.23765960039073	0.291352824396229	0.332132363633983	0.310827673004256	0.233787742389215	0.124788458976549	0.109138485477761	0.16515911907536	0.10130984207683	0.103419897692916	0.120109650853696	0.118903611421044	0.140358342960419	0.0632212579420025	0.176388364364056	0.187527500107949	0.168009992675726	0.101147443626133	0.0702384701460096	0.116861989164084	0.0137143158786251	-0.0815839477609921	-0.0595122327465486	-0.139200129122188	-0.140907077144186	-0.140357798292001	-0.0510348168064197	0.0211567604698539	0.0514255854879657	0.125458772886153	0.115644622925598	0.167634175339831	0.125124930152367	0.128678007087721	0.110630664221195	0.0759223495085127	0.064575366992973	0.0787284213108934	0.0488721180211638	0.0241872526866963	-0.0156327750184703	-0.00402880467052141	-0.0749285534361868	-0.0872811529936034
-0.108449429620464	-0.062462741317943	-0.0192160101433181	-0.0213937986104251	-0.0727642012460903	-0.0482828936435857	0.0108938590819607	0.0963052906500775	0.166324289455945	0.237514294872366	0.231498092678522	0.170428660398155	0.183153920021843	0.197546608077771	0.159612516935158	0.15562617029912	0.153724533928662	0.160979789636384	0.196906668070668	0.153805524491349	0.177147908098957	0.119719027160906	0.00620304836179071	-0.0872683552519012	-0.134820506548143	-0.0967318200720772	-0.154565922134312	-0.19436047600419	-0.166538899596948	-0.218842446978258	-0.190880526833889	-0.167794535513705	-0.0208307487410576	0.0393360237547298	0.101537722009305	0.110909734911344	0.102859751561518	0.134937857160599	0.0988560739175386	0.128301787007336	0.133869834444644	0.110470221398503	0.0990745937542131	0.115639398389691	0.10466632828263	0.0906755606804185	0.0535958779667641	0.0290080127896829	-0.0374351490905592	-0.0177288762776982
-0.130327268677274	-0.106841671980202	-0.0602999950528164	-0.0637980999505365	-0.113015208058623	-0.0985177519660966	-0.0308361374960305	0.107059248870419	0.189268158116965	0.296097833433827	0.330143071858072	0.274568763475778	0.289785368310723	0.318438218388232	0.269400651677554	0.267444740950374	0.297781526787413	0.30378617679887	0.325982080715084	0.27006883484248	0.275509579027292	0.157772886106502	0.0161524895547756	-0.147730283399564	-0.194370674106617	-0.147914716897269	-0.211627456120026	-0.258876058696955	-0.24001245466868	-0.299793982102322	-0.2455592035774	-0.199255732406514	0.0105318913289329	0.115609828506612	0.214162612263432	0.240613798952712	0.240579955382351	0.276799502076118	0.219179569341761	0.253540468948966	0.276862766985905	0.246231594635001	0.221123186712702	0.241182849810219	0.230776716259428	0.20885560454468	0.172790498024454	0.141650240160611	0.0329940995887687	0.0429020257036201
-0.022701051736401	0.0215130038487127	0.0647239800583169	0.0728020716474153	0.0350768001035875	0.0491444221093116	0.105232609799424	0.211253396683442	0.267336909286581	0.313170836123308	0.316673211253578	0.233245703494246	0.237739760186185	0.286680420429708	0.218573126743019	0.216938221710314	0.268767908094507	0.291299148563298	0.300211106617283	0.227735893823757	0.27641606663688	0.183680081962287	0.10785097147041	-0.0259436854672865	-0.0684277978905822	-0.0101808639510601	-0.101499333046165	-0.182748256448456	-0.164863214723939	-0.240619371791825	-0.218085911736678	-0.179814693577574	2.47148277051492E-4	0.133939093278495	0.198911313672471	0.274423298825234	0.264141253819524	0.321133399863262	0.282009566307127	0.300582301691119	0.275792368256579	0.237130593089974	0.234432515698461	0.234190643569708	0.198344375086256	0.184518544798696	0.129406248625377	0.148806543958141	0.035997508203094	-0.00479861958144458
0.00173002288924429	0.0358859423109765	0.0452952234545455	0.0502207325462749	0.0267108999130036	0.0127547778883486	0.0344039698070657	0.112531451729157	0.167826776861442	0.208120477461846	0.207792617576785	0.136291092610464	0.146381588693675	0.18597805652438	0.139203452431032	0.142107700882965	0.174280563590646	0.185028646384356	0.191256134260728	0.128014266463161	0.158251407688788	0.082888886202966	0.00313532145647039	-0.0726404560000819	-0.0681797456839011	-0.0247284518382381	-0.089418008000407	-0.160326847711888	-0.160252169217175	-0.223083790509493	-0.227420020279418	-0.208557301600762	-0.0591526460668958	0.0433680296555758	0.0935977754390771	0.158744858267588	0.162062695123388	0.220249132135188	0.201352784041685	0.22271352858371	0.189399016171896	0.162228176726763	0.169167563037236	0.170098042809883	0.129012412561482	0.124805712009276	0.0725509613423361	0.0892786835741856	0.00980761588097438	-0.013448497703244
-0.11249082317438	-0.0927062528525573	-0.0680321693902822	-0.0793563728478053	-0.124162250169515	-0.122707964660585	-0.0714082537714114	0.0509089167262368	0.134139266987207	0.231875227043257	0.275302990118878	0.228189430386108	0.245597178418779	0.279196414088532	0.251094498041524	0.255173570610852	0.285375288694879	0.282001330298001	0.29458705228723	0.240426050382814	0.223554304877788	0.0958638880959166	-0.0546679378469766	-0.187884496857971	-0.215635314605787	-0.189855954721012	-0.249118367684257	-0.290898992494361	-0.287221163163656	-0.335217939164597	-0.293369065425923	-0.244064326077245	-0.0227675637896652	0.0897047262919482	0.18265801669647	0.220062075333206	0.235260297138292	0.275907394852924	0.235140155478614	0.27229983444679	0.278367085917218	0.25034364622982	0.235905219026737	0.249300243281506	0.231504156419059	0.215624552118376	0.174659369924882	0.160476351182218	0.0679118196433958	0.0728444013521208
-0.0610928265391111	-0.031646113247174	0.00613236570264999	-0.0118558172782259	-0.0588179821836162	-0.0548136755251532	0.0024532130921407	0.131305274742118	0.202892277416878	0.294558728750011	0.338947173134348	0.272493696762405	0.287135515960723	0.332648862982586	0.280056789833568	0.291276284355526	0.341111617657774	0.340771120357407	0.353507398082388	0.280295647809641	0.285429333234735	0.143704381402231	0.0168066756445447	-0.141158781362313	-0.175579656571996	-0.137816943613804	-0.211950426561103	-0.271107952682704	-0.265794582729832	-0.327682244540246	-0.294470234044769	-0.243996509145817	-0.0149922652998459	0.153507081813116	0.240966491296099	0.302888227980146	0.317039984219365	0.369686022074828	0.32500126936704	0.348533095362395	0.344281053059217	0.31351611260861	0.299118920444854	0.304088441041194	0.28184261634393	0.264448710845383	0.21742780605003	0.226668995263475	0.109734948171493	0.0788530223583501
0.0287647398276513	0.0894017626907786	0.122280141386954	0.114530026332975	0.0587343849696269	0.0537015887583198	0.0940700272057733	0.188710118515385	0.216618179909407	0.253446486258888	0.270732686497355	0.186909832765208	0.207544443390284	0.26833694346805	0.209253718787164	0.226708914055507	0.294378320454665	0.2967492637802	0.292069856217738	0.201416130569313	0.226100004615571	0.101135671305353	0.0394890822073452	-0.0869162893778756	-0.0915096088139236	-0.0400123009637288	-0.127062566115954	-0.219736793293993	-0.217881776328399	-0.311798613746756	-0.312608776561839	-0.270737947510236	-0.0802101599310519	0.133164302930958	0.203959013468243	0.303112145467635	0.323983709283793	0.387132750501598	0.357950209707467	0.368922672266961	0.332879531126215	0.304718078776568	0.309539946694654	0.295571651022014	0.249165174528933	0.238684992611546	0.188694825647776	0.235911432133551	0.139459352906491	0.0521453396094585
0.0393603415180603	0.103938717219941	0.140466400366837	0.137709510135155	0.0690180796614808	0.0590511156288939	0.0978417652086547	0.189989764397977	0.185838090126251	0.214228245708573	0.240863388524015	0.167269542778142	0.200028327971456	0.249987743441256	0.186656907747102	0.20060206899656	0.292257932373202	0.291528541676885	0.282814211589445	0.196849635178156	0.213043664351578	0.0720515787970517	0.0239372238417207	-0.100408427610725	-0.0966631993709054	-0.0438967468194743	-0.123461224342462	-0.221466981116412	-0.218231799200274	-0.316175040334108	-0.323456696347893	-0.284273234165666	-0.0990593337394539	0.160557069782624	0.217797064271374	0.318376891562709	0.345988273818652	0.403691804461152	0.389223422420411	0.387160418333151	0.3441344309772	0.323690442414068	0.330614850668402	0.305949222414598	0.259013748159669	0.26121799807368	0.218154636974382	0.281394039480279	0.199375490436724	0.0953979405526591
0.0621244665397927	0.11699596354815	0.122342117577019	0.123373568292913	0.0670060911264877	0.0355999397537489	0.0527522455440744	0.113221483774511	0.0840202153288316	0.088151876597355	0.123190121154978	0.066760406837826	0.113750820451758	0.162079154511157	0.113272247271347	0.133097820630128	0.227898309263917	0.21730360447524	0.198729700098838	0.12026764212683	0.110788891757304	-0.0354231516667508	-0.062104072531143	-0.144710669972336	-0.107348739715158	-0.0487408067738235	-0.112411418021803	-0.20733853288101	-0.222393193513026	-0.315821808257907	-0.357348165900506	-0.322928935043835	-0.162945606638647	0.104462921186086	0.164379447059137	0.263416120164437	0.299400341838817	0.359812048313225	0.358565563385649	0.358517752302557	0.301902239605158	0.283072385513356	0.308704212889141	0.27790005532954	0.223691493910716	0.235011944285692	0.190896071854765	0.269603849303384	0.218517487125527	0.109252343700795
-0.0292073560500706	-0.00242918649222391	-5.68046468986443E-4	-0.00640413463949286	-0.0535167733425588	-0.0858415141501033	-0.0574127026607048	0.0215397929179168	0.055877340806248	0.110994512979157	0.160773472247731	0.111032929419873	0.16286633852331	0.21317057460657	0.167993141984245	0.175878464728008	0.236533914857658	0.238400096956738	0.222730834858671	0.151271716672764	0.124400745569506	-0.0301899624003809	-0.125578257460275	-0.223038420981572	-0.197204359589658	-0.13634783472954	-0.19053175793907	-0.268600078014564	-0.279898810923528	-0.360695615122312	-0.375764149528525	-0.332779830000047	-0.130972249093094	0.0799973292988206	0.153049987108839	0.226480793368947	0.262936835598106	0.313746118928901	0.291860061216705	0.314930964814867	0.284979922074793	0.260594757489122	0.276736773824824	0.270326633508206	0.230372029952293	0.231297916818957	0.185870676007604	0.217099404098046	0.143592441750991	0.0851867656091365
-0.0638596838709246	-0.0382811244800375	-0.0185503690756009	-0.0384044958609695	-0.0990583306153913	-0.117324135258692	-0.0857825249827333	0.0232375649860137	0.0697227906062662	0.157908652240939	0.224444340809391	0.172387192278615	0.230042100614775	0.266901870204155	0.220438277091342	0.227394120137073	0.291089485033913	0.29820488812193	0.285342526474173	0.218547385301893	0.187653437358544	0.0223597562346854	-0.104120652432866	-0.234825433323938	-0.227934327687864	-0.182262155796386	-0.230525366492851	-0.28973720209083	-0.303816088622486	-0.365707086441193	-0.362062926702403	-0.309242461167313	-0.0814783213759132	0.123845921236743	0.204512114651941	0.264100267787995	0.296822606495854	0.339753434694975	0.314893799596919	0.342464209776396	0.329836321769346	0.304036415046156	0.308833221134248	0.312084319068429	0.284680974795813	0.280810442313702	0.235843116151194	0.248113794990575	0.167571217509121	0.126854261049162
-0.0517944651658027	-0.0229807043437194	-0.0175985222689221	-0.0284539922076076	-0.0883777282297886	-0.122004853689817	-0.0954222008006015	-0.0041108584607797	-0.00232927273922604	0.0704246108508088	0.154961222831413	0.120326098366722	0.186656693245433	0.215814296312198	0.181283875636117	0.199169009183618	0.272582365706287	0.266329865558885	0.25080773548646	0.198398894134244	0.137228459937616	-0.0447483995230613	-0.147123730379521	-0.254985975820018	-0.231949822456657	-0.187611840517893	-0.232222130401861	-0.293956235536051	-0.311887910504593	-0.368865469077188	-0.383215593034414	-0.331259024419702	-0.124035279813429	0.117363584964984	0.200249881633182	0.25330967077244	0.290429884890163	0.333640629995426	0.326234408673402	0.347856969320567	0.323412771550204	0.310065927183432	0.327971152311549	0.313128591177979	0.281391979461909	0.297425804541702	0.262589299716615	0.294546539563509	0.240627816182279	0.185302724269396
-0.0689427966174	-0.0630007335214083	-0.0835685499246135	-0.0979845635362791	-0.145794917328218	-0.188442567687865	-0.173334434027609	-0.108233985853045	-0.109429642919168	-0.0418822008353561	0.057208895216681	0.0448478339572881	0.125753336911052	0.149451739566773	0.122168938222286	0.151048677330277	0.212989628287877	0.2057205664091	0.185375275215943	0.147102728174129	0.048361447424252	-0.136346885698878	-0.237669862545983	-0.3145857590891	-0.274676543312994	-0.231888508645873	-0.253020710019818	-0.301404820203713	-0.325944257161605	-0.374733402439453	-0.390616653354381	-0.34148844407553	-0.149273612088775	0.055140040342278	0.140670244878566	0.19433851664494	0.228914152086085	0.268995034833376	0.283635281866419	0.304693297102715	0.271980275477272	0.270216478612444	0.304739920060264	0.284380246862452	0.249741845249681	0.272323974815479	0.234945610838001	0.269550367762075	0.238117993723547	0.181833428440693
-0.146475195899369	-0.159867460373147	-0.175853153000072	-0.19130614603395	-0.239189203109782	-0.27300100236238	-0.24004726259548	-0.154734379978226	-0.130879186391814	-0.0379317588765835	0.0633173183914063	0.0579046707788444	0.150500703096832	0.15681050514911	0.133718670528967	0.160470743273105	0.214254151874128	0.204141991055748	0.19052672281105	0.160971477999878	0.0475644338524342	-0.133493419816577	-0.278059481385163	-0.367417807749301	-0.342324206938028	-0.308152570399809	-0.318763350186735	-0.349411772606643	-0.378745184288231	-0.405548919682609	-0.399512405050832	-0.343550857499773	-0.125462876826318	0.0350872494165637	0.131689514373219	0.158857922092603	0.194847169878211	0.221917400103282	0.224759499916275	0.255572671125505	0.246999872047531	0.246903093296822	0.264094157440534	0.262489734663863	0.244851723762119	0.260038130319182	0.226960072779047	0.228431654387689	0.193947149588178	0.175127742250494
-0.155463007996705	-0.16438680623308	-0.167143043146845	-0.192279051529537	-0.241662233867951	-0.255898096611236	-0.229188708573656	-0.151462100469682	-0.126752660469144	-0.0415979580543792	0.0478427876394226	0.0498845388920685	0.138634864605611	0.15608322434908	0.153137637090199	0.164166371155636	0.193028157240762	0.181877075014852	0.171226816813265	0.144637177991221	0.0321353555911347	-0.114855764350893	-0.248966711264791	-0.320651373917933	-0.317123501073028	-0.301372583802637	-0.307838271278841	-0.328508788343494	-0.351797897546919	-0.361075094506741	-0.34386967283015	-0.293251897846999	-0.107822160976579	0.00944108072094202	0.104487514107687	0.117587435883612	0.152389026851517	0.160194487037321	0.158651157883117	0.185704784636516	0.190330156500521	0.196986103602197	0.201535513515508	0.204992881575939	0.204394192173969	0.213772747370618	0.199215684565062	0.181170860269748	0.157129462929378	0.149651891895357
-0.0178801004460667	-0.0642180102680382	-0.115100535003015	-0.13590338655332	-0.126336430905656	-0.181831838870147	-0.176589588607558	-0.152106991139699	-0.155280661450235	-0.1217578929926	-0.0650641246531056	-0.0358904317186144	0.0142137640490443	0.0127730833747518	0.0411033836228201	0.0632244268458559	0.0557186013092078	0.0248283398226508	0.0295483372455215	-7.21574639714995E-4	-0.0970679672468798	-0.179247812373486	-0.212679614165832	-0.225095302004064	-0.190765617520791	-0.165851511355197	-0.13979463966631	-0.146147558548502	-0.195509214147597	-0.209005968895052	-0.23799405873474	-0.197368742839605	-0.158922770792798	-0.0967970521386523	-0.02886716499695	-0.00606985124475131	0.0179346141367207	0.0207150808059809	0.00447358737853207	0.042769458025612	0.0599745234972666	0.0636169416635459	0.0665249062241207	0.0758136622476963	0.0850642501761819	0.0892707880564079	0.0758257658991032	0.0331936189465796	0.0616030942259617	0.0549196730494482
[truncated: 212 more columns]
