# Supplementary material for: Exploration of the selective binding mechanism of protein kinase Aurora A selectivity via a comprehensive molecular modeling study
Source: PeerJ. 2019 Oct 22;7:e7832. doi: 10.7717/peerj.7832 (PMC6814069; doi:10.7717/peerj.7832)
Supplement: Data S1 — The raw data are corresponding to figure order. pse and pdb format files can be opened in PyMol 1.8. cdx files can be opened in Chemdraw 16.0. csv files can be opened in Excel. [file peerj-07-7832-s004.zip › Raw-data/Figure 4/Figure 4B.csv]

1	0.91142850938834	0.718282329743747	0.397250729759611	0.264311268114339	0.453104779329637	0.21069949884658	-0.119226415098711	-0.209722633172066	-0.303929810680247	-0.366964662119874	-0.379156268023469	-0.390491739526837	-0.340404316248614	-0.246228040526106	-0.106725602367426	-0.06808569686515	-0.188778216684564	-0.203313438529524	-0.25824511600734	-0.291827916480647	-0.344236555265717	-0.348283655741279	-0.21009246128375	-0.0449575855052802	0.21706270526681	0.166410748917368	0.228677987570429	0.182991919147048	0.044223232171543	0.0420401052792482	-0.116851660204711	-0.16632870204555	-0.290999794330752	-0.271260745587053	-0.20851919430493	-0.172813897950984	-0.177118769061266	-0.138135780339684	-0.047111575109457	-0.0533356920285225	-0.0934388557979858	-0.0469584425601802	0.00980236232339622	-0.00112755115781184	0.0126189548920247	0.0533786597072154	0.0266154649579169	-0.0426960462106513	-0.0133216720249054
0.91142850938834	1	0.837087373154322	0.487174854843698	0.358848103759805	0.58003844426597	0.306813084680439	-0.0347278531490116	-0.139894531912019	-0.225685724716828	-0.313000118761993	-0.369398962357923	-0.415271381378387	-0.38645382438229	-0.315547581032172	-0.178920890969777	-0.160921254412622	-0.268292024736336	-0.271474961986226	-0.322714531792598	-0.359176295045216	-0.374230411040797	-0.339857900811462	-0.172204243969964	0.0119653122076965	0.288764499471683	0.251561844366265	0.292541179752104	0.217041864240056	0.0791428245055423	0.0503341938218362	-0.128722147682609	-0.185417715627469	-0.323806971582087	-0.31798416949209	-0.286862120634503	-0.235873704700867	-0.25015348862324	-0.212905944311686	-0.142172964413201	-0.13854482929649	-0.170019086385019	-0.14211258048744	-0.0921839586727344	-0.0931538505779701	-0.0770301470382521	-0.047446414686785	-0.0549092597795938	-0.136105989270362	-0.0958781851139599
0.718282329743747	0.837087373154322	1	0.837620138987437	0.687975192692135	0.712179140718455	0.541850804047247	0.233152623954026	0.116670672589881	-0.0101210085785606	-0.144042906304164	-0.232979066575425	-0.350360183182339	-0.332319783672059	-0.207313812747139	-0.0883758660507171	-0.0800840723416638	-0.143499021435811	-0.116341775578653	-0.176236136413537	-0.248457782954363	-0.236304745774101	-0.216202086500454	-0.00711031484143827	0.0867862675594887	0.30271037142592	0.284025889095592	0.24527427471706	0.11704807185636	0.0155854325753646	-0.0426133701548579	-0.17826877051103	-0.182211325569038	-0.267017054316842	-0.21663518970701	-0.161418319210169	-0.0259301083905142	-0.0706595837261248	-0.0118556158244815	0.0278869566121662	0.0433518295554636	0.00176707283913509	-0.024615526870651	0.0156989752019597	0.0303591180553	0.00143810662377903	0.00241725504094415	-0.0262590800040242	-0.0660879907703961	-0.0300359139870022
0.397250729759611	0.487174854843698	0.837620138987437	1	0.855943812533981	0.671189213192546	0.690936840748242	0.493872206308598	0.39892030271751	0.237413047111689	0.084287776254531	-0.0185499550173105	-0.172290636211199	-0.180259646670934	-0.0398499199212347	0.00609353638066645	0.017614272530115	0.0129283468769256	0.0783799685477187	0.0329768409003897	-0.0547546734944899	0.00237976116525685	0.0211078406334267	0.233809371088855	0.239305630274501	0.317078845958772	0.320228366361937	0.213131125643804	0.075771934552772	0.0487843089013137	-0.029489060223443	-0.0853114416468396	-0.0523296283016307	-0.100890428092001	-0.0275156820945609	0.0295507503522399	0.210294127421777	0.129336764008653	0.196238401355436	0.176804495731117	0.199338312253867	0.165271336282935	0.0938518906879424	0.105782153183404	0.135696099875322	0.0726399323670976	0.045250688555776	-9.9053952058162E-4	0.00922681576301188	0.0304076596443931
0.264311268114339	0.358848103759805	0.687975192692135	0.855943812533981	1	0.84714184970499	0.854035510199145	0.668509136413804	0.540109147425948	0.369696408845963	0.155984008057106	0.0143420267120677	-0.170351658019753	-0.204651697598954	-0.116147305459936	-0.158433728288045	-0.107726683175679	-0.0199679232139289	0.0464551902672307	0.0103218626448057	-0.0678100335447696	0.0728117289324411	0.139535074204196	0.402368441252341	0.428814321891238	0.513412829116864	0.524667723838738	0.384010275829303	0.231446585949622	0.226579915024604	0.136736301198532	0.0795044073287842	0.100106955281724	0.0147868000367856	0.0880005409211208	0.0458979724033297	0.216969443022325	0.146210220684055	0.202219695602153	0.124635232235521	0.11127136769347	0.0866200631274201	-0.0118026495744725	-0.0337424676834657	-0.00338689426464357	-0.0733705337000585	-0.128222273349826	-0.153463733928084	-0.118450257584599	-0.0860308440144185
0.453104779329637	0.58003844426597	0.712179140718455	0.671189213192546	0.84714184970499	1	0.876133967543136	0.613169348462118	0.434501354861971	0.275622100637359	0.0366946475517013	-0.13956407419585	-0.303467957549627	-0.358889733971679	-0.321902117370695	-0.364876885952674	-0.30959630639894	-0.233828378940383	-0.184347255014396	-0.206947238624634	-0.247405775495755	-0.072834094679803	0.0653755211187767	0.383038452172216	0.544815990531962	0.725166672630437	0.718811398609582	0.619563457815216	0.470451595102576	0.43068245007924	0.342258181278349	0.211652222108373	0.165176635538428	-0.0318821548512316	-0.0114559271797665	-0.135817765628899	-0.0239258454076934	-0.0888708641210296	-0.0487817397862578	-0.117183804258454	-0.122765207526632	-0.143077789801944	-0.228497189124239	-0.237968690123311	-0.208179656097253	-0.257813490198854	-0.302871838046693	-0.314876730559676	-0.304283815882941	-0.245920639584546
0.21069949884658	0.306813084680439	0.541850804047247	0.690936840748242	0.854035510199145	0.876133967543136	1	0.839415519232952	0.674328879436944	0.491133949212344	0.248036294011197	0.0664369744772755	-0.103782906226845	-0.182657917528423	-0.147166018168657	-0.252923311358273	-0.208183383154177	-0.105030549073339	-0.0258204451661079	-0.0211425039326553	-0.0473940213301251	0.156308102205671	0.297149264014402	0.607105029460074	0.695505221207446	0.749661583964162	0.751870854967341	0.603727404500794	0.459090900321885	0.487179675635573	0.384805755054229	0.333674263194214	0.306280983133366	0.140725465184333	0.170718407126995	0.0318313587147298	0.147022883019429	0.0504737613012612	0.0809198869399965	-0.0350044044110149	-0.024731840026451	-0.0314758789538117	-0.148303228626725	-0.182570107793345	-0.130684306053347	-0.197727140999059	-0.268047990963029	-0.296822298795803	-0.262957496705968	-0.239902561120528
-0.119226415098711	-0.0347278531490116	0.233152623954026	0.493872206308598	0.668509136413804	0.613169348462118	0.839415519232952	1	0.88845330392607	0.71808103861822	0.500086641338166	0.326015009523796	0.15783316529053	0.0422801647761563	0.0303693536443495	-0.16573238760634	-0.146178480933057	-0.00760189434262452	0.0995744128455384	0.158422438203093	0.152880796306596	0.396061034523406	0.53872622766951	0.773348660955397	0.74801041768269	0.606940936122943	0.685347579236586	0.474472267619445	0.335544036787655	0.485665730932011	0.340819369126591	0.399475500723664	0.35606456586609	0.267337556286708	0.321323360519491	0.1505601931655	0.240450314933231	0.127132256250034	0.136537967358772	-0.0158265406887103	-0.00223865964322228	0.0082155976192037	-0.13649422619865	-0.192511187896687	-0.126348379525903	-0.197971485516865	-0.287363228303108	-0.314581632644863	-0.265166952131121	-0.280888709762715
-0.209722633172066	-0.139894531912019	0.116670672589881	0.39892030271751	0.540109147425948	0.434501354861971	0.674328879436944	0.88845330392607	1	0.866245292784278	0.711227945541797	0.577440645582481	0.405692391974273	0.293446501588996	0.26195897965551	0.0229870269941983	0.033691303971946	0.171667121931238	0.296270287506858	0.390970315640481	0.390929539659999	0.620325913789488	0.708336752894581	0.813668561660625	0.638437639452744	0.403918782030107	0.495117616502336	0.269104079611702	0.148016167136882	0.342913165879278	0.205667390553256	0.354548103191372	0.361922613675399	0.370259327022084	0.469255448383106	0.331482414730777	0.398358415133838	0.280957064417904	0.274876732727303	0.0850354225275305	0.073127449954787	0.110543297973877	-0.0389725560215838	-0.131467889772236	-0.0663329999831209	-0.124925922301971	-0.222129088070441	-0.230107879961125	-0.194321050084947	-0.245334291218756
-0.303929810680247	-0.225685724716828	-0.0101210085785606	0.237413047111689	0.369696408845963	0.275622100637359	0.491133949212344	0.71808103861822	0.866245292784278	1	0.879556369942143	0.722552105866577	0.54747070017	0.408936235340572	0.342960408902621	0.0809967355136352	0.0666492856498136	0.183967620529498	0.323256564651841	0.44149020337753	0.46021389880456	0.712018289411645	0.810542101013549	0.779325690746139	0.556967258532824	0.279371719817335	0.361887576108915	0.152453062231564	0.0743984816917669	0.289067883795374	0.175760312415002	0.376767483984745	0.405194777617197	0.471363574812753	0.507172652914823	0.345897080221588	0.375296049986725	0.257203866742986	0.232746952303854	0.0165195027625934	0.0144126419395144	0.0712067843545278	-0.0845248300332281	-0.191736713848962	-0.110505692969206	-0.156482072843714	-0.261687195146242	-0.258946266912823	-0.248246906618961	-0.321770318954956
-0.366964662119874	-0.313000118761993	-0.144042906304164	0.084287776254531	0.155984008057106	0.0366946475517013	0.248036294011197	0.500086641338166	0.711227945541797	0.879556369942143	1	0.910122262775434	0.764748306386875	0.629892641019557	0.537972664237548	0.25501652474463	0.223249051402164	0.321451417666476	0.45449523772269	0.592837540425995	0.622189967422118	0.817311467044189	0.838001638542585	0.672710542856806	0.380910710334296	0.0619272389836693	0.14051457826331	-0.0430526123237944	-0.0805320049972324	0.141014459773617	0.0508637366596869	0.295095052268919	0.358367827698642	0.523061452950869	0.556441512512429	0.44591355961488	0.437272596172778	0.336012116487044	0.294962988671435	0.0738513685161891	0.0756767389814436	0.159139879496323	0.0146953021248891	-0.113110019248296	-0.0290607876149485	-0.0503554935437779	-0.164186750095618	-0.152989568359495	-0.155952948744147	-0.249091524308189
-0.379156268023469	-0.369398962357923	-0.232979066575425	-0.0185499550173105	0.0143420267120677	-0.13956407419585	0.0664369744772755	0.326015009523796	0.577440645582481	0.722552105866577	0.910122262775434	1	0.900378269893474	0.818400583691109	0.734984145101785	0.459514781582658	0.426647951312299	0.510714388252762	0.626626015805642	0.770660674413358	0.801059543086629	0.886632734280865	0.790074032826137	0.56540849204217	0.225059496317431	-0.107237098610402	-0.0490874240638247	-0.211657876975836	-0.221196043179888	-0.00610777180647843	-0.0650135586034955	0.206564257559077	0.302953204085055	0.546263265790221	0.628763115654984	0.609887754297825	0.571337039472579	0.488033495852068	0.438075387396596	0.222339784533497	0.213607758388962	0.316770661715277	0.198163824921406	0.041670716351035	0.117282718860644	0.119293339911139	-5.88648085713898E-4	0.0168806694631144	0.00999072988991465	-0.108546125529391
-0.390491739526837	-0.415271381378387	-0.350360183182339	-0.172290636211199	-0.170351658019753	-0.303467957549627	-0.103782906226845	0.15783316529053	0.405692391974273	0.54747070017	0.764748306386875	0.900378269893474	1	0.915652590131699	0.776816410085193	0.520410160513882	0.475669018436746	0.530760710427164	0.618576459858471	0.769907994354371	0.845367525060625	0.850120608619152	0.749499484163143	0.475944873010278	0.137641024650734	-0.199238726941891	-0.174221904323827	-0.286727754316167	-0.24897570505467	-0.0505631107279897	-0.0550451260743694	0.227814230509732	0.334539349179933	0.585107018269592	0.630177350662604	0.631902577385389	0.525176614528098	0.457592725009672	0.386495906344385	0.192485018372934	0.178556508680172	0.301632110701853	0.2202503051961	0.0573847120730729	0.12874611338247	0.159322582953779	0.0489040782261684	0.0825130641795558	0.0513934620903633	-0.0685660263583454
-0.340404316248614	-0.38645382438229	-0.332319783672059	-0.180259646670934	-0.204651697598954	-0.358889733971679	-0.182657917528423	0.0422801647761563	0.293446501588996	0.408936235340572	0.629892641019557	0.818400583691109	0.915652590131699	1	0.875989406110444	0.658872622081286	0.629922990287013	0.652989170013731	0.717619402272768	0.843861323979633	0.87739616300473	0.78071962261282	0.601847330625447	0.328243650732602	-0.00615540626334517	-0.307214397157821	-0.296877493052728	-0.399534988771116	-0.361092891563213	-0.195950977817779	-0.184542437905071	0.0803012991743954	0.200347094322978	0.486354132447691	0.579347771442449	0.682391632169017	0.578800438626253	0.550211551680295	0.484335948590967	0.315557695739032	0.290267873416411	0.4127761684496	0.364483833562455	0.19842343260062	0.252708984234441	0.296061735672184	0.195897294325152	0.231234446901277	0.199056162510916	0.0716626941027857
-0.246228040526106	-0.315547581032172	-0.207313812747139	-0.0398499199212347	-0.116147305459936	-0.321902117370695	-0.147166018168657	0.0303693536443495	0.26195897965551	0.342960408902621	0.537972664237548	0.734984145101785	0.776816410085193	0.875989406110444	1	0.863807158026538	0.840232310294855	0.764346296741225	0.846770011675622	0.903157542844174	0.861135528918724	0.715412066891952	0.477820462895842	0.225548992323961	-0.108130595659315	-0.363708224767303	-0.348414897696976	-0.462536318912699	-0.457243475931852	-0.321714393623045	-0.322222836979737	-0.0844647484498178	0.0385139115877687	0.368384706319125	0.507493398487542	0.708398790638869	0.674759445529352	0.658091661601466	0.611252140750975	0.472901777718299	0.474436825630085	0.572412363814922	0.52120713553725	0.392822850937598	0.44813193913659	0.468742503268035	0.378602159389983	0.365711410480522	0.350557420245628	0.211105757091835
-0.106725602367426	-0.178920890969777	-0.0883758660507171	0.00609353638066645	-0.158433728288045	-0.364876885952674	-0.252923311358273	-0.16573238760634	0.0229870269941983	0.0809967355136352	0.25501652474463	0.459514781582658	0.520410160513882	0.658872622081286	0.863807158026538	1	0.936511444669077	0.713656942076034	0.761067192915848	0.724535303921991	0.666296387075157	0.434579496695273	0.17275215035893	-0.0507913654328513	-0.319706740387441	-0.477475915108838	-0.483774072867419	-0.550010822460221	-0.542550927716056	-0.482745074456393	-0.458523294051332	-0.289903806564402	-0.176517432984487	0.13441648795272	0.262243030725856	0.550675462805509	0.533931964508636	0.556591419680614	0.524376221386292	0.489314324486703	0.529682784594367	0.589227251212275	0.586656146874841	0.541856581026596	0.574934103026083	0.593975898594048	0.551722203267454	0.509354149425037	0.485835530674749	0.346481351316181
-0.06808569686515	-0.160921254412622	-0.0800840723416638	0.017614272530115	-0.107726683175679	-0.30959630639894	-0.208183383154177	-0.146178480933057	0.033691303971946	0.0666492856498136	0.223249051402164	0.426647951312299	0.475669018436746	0.629922990287013	0.840232310294855	0.936511444669077	1	0.818736807965253	0.803997832634027	0.750585368896977	0.673178000890727	0.441344971486825	0.162817397024492	-0.0374750103918058	-0.299362846902987	-0.433090804956799	-0.44331104731938	-0.503451934523618	-0.503256697919932	-0.458915809517004	-0.435968147412964	-0.283583150370796	-0.159778808893865	0.150458807724125	0.307986456918829	0.616597500843042	0.603482564171547	0.660054583927466	0.631178233731133	0.580465527369592	0.571429525719789	0.641236892463422	0.65887934794923	0.58111510601477	0.59820300820009	0.631654047059683	0.585896463657142	0.565349388491844	0.546813949637703	0.412455680587603
-0.188778216684564	-0.268292024736336	-0.143499021435811	0.0129283468769256	-0.0199679232139289	-0.233828378940383	-0.105030549073339	-0.00760189434262452	0.171667121931238	0.183967620529498	0.321451417666476	0.510714388252762	0.530760710427164	0.652989170013731	0.764346296741225	0.713656942076034	0.818736807965253	1	0.878387855082583	0.80666826494557	0.733331601961644	0.562832659101787	0.302745843309956	0.121670155084806	-0.174546630414833	-0.338063599371857	-0.335714683667088	-0.428423689044203	-0.439746886278695	-0.366099199286767	-0.350835687433797	-0.176555010382217	-0.00716823720013895	0.291363992726021	0.480597714770031	0.739309989053032	0.73953456106221	0.858885060427371	0.825619578388274	0.722820705841244	0.668735412784096	0.787331419382837	0.775904429966014	0.591229500493827	0.617913474994867	0.668326741749707	0.553479136509352	0.576844203193222	0.56798539630209	0.443114157387984
-0.203313438529524	-0.271474961986226	-0.116341775578653	0.0783799685477187	0.0464551902672307	-0.184347255014396	-0.0258204451661079	0.0995744128455384	0.296270287506858	0.323256564651841	0.45449523772269	0.626626015805642	0.618576459858471	0.717619402272768	0.846770011675622	0.761067192915848	0.803997832634027	0.878387855082583	1	0.90609118046113	0.805155330769953	0.672260515525758	0.417715266434439	0.230407529045053	-0.103501337374618	-0.299481709553206	-0.291837383689668	-0.424244487838985	-0.449121181872531	-0.343549605103503	-0.34638531475983	-0.140155170251132	0.0188896097270469	0.33840318658433	0.533328695648826	0.772974590685636	0.808798839497147	0.849356253559224	0.815671143648506	0.678982260807001	0.625796320764929	0.706251084871818	0.656866228428971	0.502283857078041	0.533380986666557	0.542438216217388	0.441579521947461	0.44076125968338	0.455365163464685	0.326296166667069
-0.25824511600734	-0.322714531792598	-0.176236136413537	0.0329768409003897	0.0103218626448057	-0.206947238624634	-0.0211425039326553	0.158422438203093	0.390970315640481	0.44149020337753	0.592837540425995	0.770660674413358	0.769907994354371	0.843861323979633	0.903157542844174	0.724535303921991	0.750585368896977	0.80666826494557	0.90609118046113	1	0.927067794286255	0.807540975774808	0.569641048392549	0.352849435724063	-0.00147198143001474	-0.26612320329547	-0.24490056476032	-0.388417203720707	-0.400867135995115	-0.248543022466345	-0.263854089417045	-0.01247943801404	0.137454943166557	0.460929065130863	0.63694493500179	0.816036702046608	0.812848296634142	0.781959860620677	0.731807481140555	0.557186145094669	0.509152952334425	0.60457590312565	0.532768590542566	0.35675381388524	0.402819881317466	0.413873008893848	0.299546044407126	0.316428810012388	0.322819332080226	0.191045004595106
-0.291827916480647	-0.359176295045216	-0.248457782954363	-0.0547546734944899	-0.0678100335447696	-0.247405775495755	-0.0473940213301251	0.152880796306596	0.390929539659999	0.46021389880456	0.622189967422118	0.801059543086629	0.845367525060625	0.87739616300473	0.861135528918724	0.666296387075157	0.673178000890727	0.733331601961644	0.805155330769953	0.927067794286255	1	0.885167022759214	0.671112150062929	0.432442110327899	0.0814952513839065	-0.208640169894787	-0.213352746806606	-0.340331897731566	-0.321885805580703	-0.15279111301003	-0.143642723650203	0.133538961197111	0.286332550220381	0.600992892067577	0.750859520112156	0.838058514237101	0.749457614807893	0.688483346056296	0.617347951658967	0.434731793947865	0.404555376058097	0.51995828414741	0.448882517613952	0.267204155005353	0.325926449774893	0.349112670729214	0.230659156862298	0.250155790926087	0.24830317177159	0.128813029805051
-0.344236555265717	-0.374230411040797	-0.236304745774101	0.00237976116525685	0.0728117289324411	-0.072834094679803	0.156308102205671	0.396061034523406	0.620325913789488	0.712018289411645	0.817311467044189	0.886632734280865	0.850120608619152	0.78071962261282	0.715412066891952	0.434579496695273	0.441344971486825	0.562832659101787	0.672260515525758	0.807540975774808	0.885167022759214	1	0.884149201749386	0.673920988234218	0.331543426990801	0.00112326007155244	0.0268683987443768	-0.141971107641152	-0.145335097488149	0.0698265949473108	0.0401078608171218	0.330605366009114	0.455521178905901	0.694650223491249	0.799104291285084	0.735395929002104	0.672035297489841	0.572742684801866	0.51194934508569	0.283918165850789	0.250864357411898	0.359688733230365	0.243078811965449	0.0633729726894456	0.139249313660668	0.137752515562799	0.00529861278099592	0.0172799980148998	0.0252374816314461	-0.0846079855641607
-0.348283655741279	-0.339857900811462	-0.216202086500454	0.0211078406334267	0.139535074204196	0.0653755211187767	0.297149264014402	0.53872622766951	0.708336752894581	0.810542101013549	0.838001638542585	0.790074032826137	0.749499484163143	0.601847330625447	0.477820462895842	0.17275215035893	0.162817397024492	0.302745843309956	0.417715266434439	0.569641048392549	0.671112150062929	0.884149201749386	1	0.845387501634476	0.558816671362284	0.222817390410645	0.250401398778968	0.0822198709061371	0.0852353867684719	0.318813329286315	0.284247379497242	0.555865692476114	0.632560310283216	0.731069390642336	0.725179781441118	0.539532452539775	0.458615426051634	0.330530790566005	0.267706116209572	0.0335966980208453	0.0159643100255951	0.118093304391698	-0.015902758225991	-0.17198927701881	-0.0846557761112119	-0.0958565228176757	-0.220161703966636	-0.203000275757907	-0.201112329210598	-0.27340055013736
-0.21009246128375	-0.172204243969964	-0.00711031484143827	0.233809371088855	0.402368441252341	0.383038452172216	0.607105029460074	0.773348660955397	0.813668561660625	0.779325690746139	0.672710542856806	0.56540849204217	0.475944873010278	0.328243650732602	0.225548992323961	-0.0507913654328513	-0.0374750103918058	0.121670155084806	0.230407529045053	0.352849435724063	0.432442110327899	0.673920988234218	0.845387501634476	1	0.818691622188208	0.555634588240473	0.570501181319336	0.393714998821734	0.354156084816415	0.554703230300515	0.49189672029696	0.665161502436719	0.682325099684431	0.610176361397096	0.603104390789926	0.376551578076555	0.341129315366701	0.213104896695569	0.180712279743744	-0.0351381433806764	-0.0343277190342973	0.0289674924317942	-0.1203531035341	-0.240550399277096	-0.153371483488137	-0.197720412234835	-0.312258586680279	-0.316826288736813	-0.289532620760702	-0.321572231187846
-0.0449575855052802	0.0119653122076965	0.0867862675594887	0.239305630274501	0.428814321891238	0.544815990531962	0.695505221207446	0.74801041768269	0.638437639452744	0.556967258532824	0.380910710334296	0.225059496317431	0.137641024650734	-0.00615540626334517	-0.108130595659315	-0.319706740387441	-0.299362846902987	-0.174546630414833	-0.103501337374618	-0.00147198143001474	0.0814952513839065	0.331543426990801	0.558816671362284	0.818691622188208	1	0.849169497682022	0.815086910303749	0.71263342878716	0.697638930562328	0.820565948953006	0.770765069643001	0.786799298389009	0.692348568902726	0.43896147357196	0.345969329969748	0.0724950697854651	0.0433228989810115	-0.0731911248334033	-0.091192683258517	-0.252764114607149	-0.215172040697481	-0.186615322336248	-0.322253457668221	-0.378975836402644	-0.298294343622708	-0.351354874200955	-0.43761644210682	-0.470503334387086	-0.436985337857447	-0.414675880236075
0.21706270526681	0.288764499471683	0.30271037142592	0.317078845958772	0.513412829116864	0.725166672630437	0.749661583964162	0.606940936122943	0.403918782030107	0.279371719817335	0.0619272389836693	-0.107237098610402	-0.199238726941891	-0.307214397157821	-0.363708224767303	-0.477475915108838	-0.433090804956799	-0.338063599371857	-0.299481709553206	-0.26612320329547	-0.208640169894787	0.00112326007155244	0.222817390410645	0.555634588240473	0.849169497682022	1	0.914084285459198	0.893855743388411	0.852863024830098	0.827185306394267	0.784778770059691	0.644831200729884	0.530956188083855	0.209168419037135	0.112029397022782	-0.140492522449429	-0.132215779578855	-0.21750640099732	-0.210058576189554	-0.306941364316189	-0.280886962135526	-0.283162738297094	-0.375929928924954	-0.392992156745527	-0.340667920096885	-0.388690573594804	-0.444156706410363	-0.469834709114715	-0.443456039246658	-0.37152192060458
0.166410748917368	0.251561844366265	0.284025889095592	0.320228366361937	0.524667723838738	0.718811398609582	0.751870854967341	0.685347579236586	0.495117616502336	0.361887576108915	0.14051457826331	-0.0490874240638247	-0.174221904323827	-0.296877493052728	-0.348414897696976	-0.483774072867419	-0.44331104731938	-0.335714683667088	-0.291837383689668	-0.24490056476032	-0.213352746806606	0.0268683987443768	0.250401398778968	0.570501181319336	0.815086910303749	0.914084285459198	1	0.918715242306659	0.808322963331085	0.836915299536418	0.700170593301645	0.568903632570183	0.42912434704451	0.132591916614013	0.0738680564429312	-0.168264704302814	-0.127626292942114	-0.210513379135513	-0.197653977135938	-0.295931560260337	-0.277398454458565	-0.284722914169135	-0.380337556326193	-0.395711934013496	-0.34592493431342	-0.399195355433229	-0.448214838364556	-0.468307089214327	-0.443193600931125	-0.38557222123103
0.228677987570429	0.292541179752104	0.24527427471706	0.213131125643804	0.384010275829303	0.619563457815216	0.603727404500794	0.474472267619445	0.269104079611702	0.152453062231564	-0.0430526123237944	-0.211657876975836	-0.286727754316167	-0.399534988771116	-0.462536318912699	-0.550010822460221	-0.503451934523618	-0.428423689044203	-0.424244487838985	-0.388417203720707	-0.340331897731566	-0.141971107641152	0.0822198709061371	0.393714998821734	0.71263342878716	0.893855743388411	0.918715242306659	1	0.936258167001344	0.868108059676365	0.782266351111047	0.580935722279524	0.413950419645246	0.070498757434945	-0.0375458260093657	-0.274122887973889	-0.261039933071651	-0.321874739138083	-0.304176016650724	-0.360475464135792	-0.335779198008136	-0.352854951763476	-0.415729157143973	-0.402262391810496	-0.367224021468201	-0.40801906575502	-0.43237199524725	-0.456511125496922	-0.441046752072925	-0.366137477535961
0.182991919147048	0.217041864240056	0.11704807185636	0.075771934552772	0.231446585949622	0.470451595102576	0.459090900321885	0.335544036787655	0.148016167136882	0.0743984816917669	-0.0805320049972324	-0.221196043179888	-0.24897570505467	-0.361092891563213	-0.457243475931852	-0.542550927716056	-0.503256697919932	-0.439746886278695	-0.449121181872531	-0.400867135995115	-0.321885805580703	-0.145335097488149	0.0852353867684719	0.354156084816415	0.697638930562328	0.852863024830098	0.808322963331085	0.936258167001344	1	0.915814754410287	0.890870214748733	0.693977277007753	0.519576289474771	0.155640100573409	-0.0138928936037427	-0.262666603903537	-0.300504569761608	-0.35818903532513	-0.352508037284388	-0.403598989181669	-0.371634425495982	-0.379246514237453	-0.431247776077686	-0.419345393094811	-0.380989832436619	-0.410071400473014	-0.433450475464432	-0.462074955046897	-0.449977976060679	-0.372038949967963
0.044223232171543	0.0791428245055423	0.0155854325753646	0.0487843089013137	0.226579915024604	0.43068245007924	0.487179675635573	0.485665730932011	0.342913165879278	0.289067883795374	0.141014459773617	-0.00610777180647843	-0.0505631107279897	-0.195950977817779	-0.321714393623045	-0.482745074456393	-0.458915809517004	-0.366099199286767	-0.343549605103503	-0.248543022466345	-0.15279111301003	0.0698265949473108	0.318813329286315	0.554703230300515	0.820565948953006	0.827185306394267	0.836915299536418	0.868108059676365	0.915814754410287	1	0.917110869644649	0.813432787975119	0.625789477830464	0.301356534524269	0.136541174328824	-0.146416132947352	-0.197892098349211	-0.283060419802878	-0.297606177051368	-0.391082191002812	-0.357629121849372	-0.345011269788575	-0.433931359627969	-0.451296868565658	-0.391154653756034	-0.427587115430075	-0.477463478620591	-0.506376988595729	-0.486063972705343	-0.433782292800875
0.0420401052792482	0.0503341938218362	-0.0426133701548579	-0.029489060223443	0.136736301198532	0.342258181278349	0.384805755054229	0.340819369126591	0.205667390553256	0.175760312415002	0.0508637366596869	-0.0650135586034955	-0.0550451260743694	-0.184542437905071	-0.322222836979737	-0.458523294051332	-0.435968147412964	-0.350835687433797	-0.34638531475983	-0.263854089417045	-0.143642723650203	0.0401078608171218	0.284247379497242	0.49189672029696	0.770765069643001	0.784778770059691	0.700170593301645	0.782266351111047	0.890870214748733	0.917110869644649	1	0.894797916637905	0.733503490219804	0.381613515342008	0.160304270570871	-0.115552230154233	-0.20942136705474	-0.286820240204753	-0.310565988490984	-0.396566839384809	-0.368915037010256	-0.349346172972888	-0.419464414938254	-0.439527483562314	-0.384747114995018	-0.406288461528348	-0.453115015325473	-0.47573961423611	-0.45893102879023	-0.391532623008199
-0.116851660204711	-0.128722147682609	-0.17826877051103	-0.0853114416468396	0.0795044073287842	0.211652222108373	0.333674263194214	0.399475500723664	0.354548103191372	0.376767483984745	0.295095052268919	0.206564257559077	0.227814230509732	0.0803012991743954	-0.0844647484498178	-0.289903806564402	-0.283583150370796	-0.176555010382217	-0.140155170251132	-0.01247943801404	0.133538961197111	0.330605366009114	0.555865692476114	0.665161502436719	0.786799298389009	0.644831200729884	0.568903632570183	0.580935722279524	0.693977277007753	0.813432787975119	0.894797916637905	1	0.883524443428272	0.613137496266195	0.397101341616429	0.111171644073107	-0.0159245511549266	-0.125114095621012	-0.175727291966168	-0.316226479588526	-0.301063889962386	-0.249312101027851	-0.342229718753264	-0.408953130203277	-0.336857367896906	-0.356051067192184	-0.429438444549226	-0.440412732834324	-0.421543875462433	-0.39260834387951
-0.16632870204555	-0.185417715627469	-0.182211325569038	-0.0523296283016307	0.100106955281724	0.165176635538428	0.306280983133366	0.35606456586609	0.361922613675399	0.405194777617197	0.358367827698642	0.302953204085055	0.334539349179933	0.200347094322978	0.0385139115877687	-0.176517432984487	-0.159778808893865	-0.00716823720013895	0.0188896097270469	0.137454943166557	0.286332550220381	0.455521178905901	0.632560310283216	0.682325099684431	0.692348568902726	0.530956188083855	0.42912434704451	0.413950419645246	0.519576289474771	0.625789477830464	0.733503490219804	0.883524443428272	1	0.776727455166923	0.556472198294301	0.291196682091384	0.155273431117168	0.0514777734350302	-0.00892068483636956	-0.182331294885233	-0.188528738979035	-0.112214710952804	-0.209436824286172	-0.324765640525249	-0.25183177788177	-0.257191106636255	-0.356361258475124	-0.3428953523207	-0.317637779176611	-0.281492029580084
-0.290999794330752	-0.323806971582087	-0.267017054316842	-0.100890428092001	0.0147868000367856	-0.0318821548512316	0.140725465184333	0.267337556286708	0.370259327022084	0.471363574812753	0.523061452950869	0.546263265790221	0.585107018269592	0.486354132447691	0.368384706319125	0.13441648795272	0.150458807724125	0.291363992726021	0.33840318658433	0.460929065130863	0.600992892067577	0.694650223491249	0.731069390642336	0.610176361397096	0.43896147357196	0.209168419037135	0.132591916614013	0.070498757434945	0.155640100573409	0.301356534524269	0.381613515342008	0.613137496266195	0.776727455166923	1	0.808326672675956	0.576532257974831	0.435052766666474	0.325337056815967	0.247358721397532	0.0397872056705907	0.0141832995396976	0.121113085489646	0.0205474369761105	-0.141927726683427	-0.0652501273154826	-0.0579826265479	-0.187117443648831	-0.15783194324641	-0.135448065960447	-0.141106536727823
-0.271260745587053	-0.31798416949209	-0.21663518970701	-0.0275156820945609	0.0880005409211208	-0.0114559271797665	0.170718407126995	0.321323360519491	0.469255448383106	0.507172652914823	0.556441512512429	0.628763115654984	0.630177350662604	0.579347771442449	0.507493398487542	0.262243030725856	0.307986456918829	0.480597714770031	0.533328695648826	0.63694493500179	0.750859520112156	0.799104291285084	0.725179781441118	0.603104390789926	0.345969329969748	0.112029397022782	0.0738680564429312	-0.0375458260093657	-0.0138928936037427	0.136541174328824	0.160304270570871	0.397101341616429	0.556472198294301	0.808326672675956	1	0.806796970875203	0.662480348971795	0.558338215872582	0.478275566053954	0.260128181120369	0.203629400199823	0.310343533458252	0.214618852058911	0.0250009201547858	0.0846956917669365	0.0849825384411481	-0.0446000726993175	-0.0121299840900845	0.0346790599257041	-0.00224516237020567
-0.20851919430493	-0.286862120634503	-0.161418319210169	0.0295507503522399	0.0458979724033297	-0.135817765628899	0.0318313587147298	0.1505601931655	0.331482414730777	0.345897080221588	0.44591355961488	0.609887754297825	0.631902577385389	0.682391632169017	0.708398790638869	0.550675462805509	0.616597500843042	0.739309989053032	0.772974590685636	0.816036702046608	0.838058514237101	0.735395929002104	0.539532452539775	0.376551578076555	0.0724950697854651	-0.140492522449429	-0.168264704302814	-0.274122887973889	-0.262666603903537	-0.146416132947352	-0.115552230154233	0.111171644073107	0.291196682091384	0.576532257974831	0.806796970875203	1	0.878973221552671	0.803243410679533	0.718967926266284	0.542332506873162	0.460427207403895	0.564779519456293	0.511631573781311	0.312665545718883	0.346905562979439	0.369867810983568	0.254270679921619	0.289794833923237	0.320946805748776	0.251526515768903
-0.172813897950984	-0.235873704700867	-0.0259301083905142	0.210294127421777	0.216969443022325	-0.0239258454076934	0.147022883019429	0.240450314933231	0.398358415133838	0.375296049986725	0.437272596172778	0.571337039472579	0.525176614528098	0.578800438626253	0.674759445529352	0.533931964508636	0.603482564171547	0.73953456106221	0.808798839497147	0.812848296634142	0.749457614807893	0.672035297489841	0.458615426051634	0.341129315366701	0.0433228989810115	-0.132215779578855	-0.127626292942114	-0.261039933071651	-0.300504569761608	-0.197892098349211	-0.20942136705474	-0.0159245511549266	0.155273431117168	0.435052766666474	0.662480348971795	0.878973221552671	1	0.904350160935205	0.837266513678809	0.681031036385546	0.597411195302966	0.659421034900831	0.581782530741431	0.41238299391376	0.432647367825108	0.414990971442012	0.302516500225104	0.316264417593302	0.38155015438573	0.299227171702934
-0.177118769061266	-0.25015348862324	-0.0706595837261248	0.129336764008653	0.146210220684055	-0.0888708641210296	0.0504737613012612	0.127132256250034	0.280957064417904	0.257203866742986	0.336012116487044	0.488033495852068	0.457592725009672	0.550211551680295	0.658091661601466	0.556591419680614	0.660054583927466	0.858885060427371	0.849356253559224	0.781959860620677	0.688483346056296	0.572742684801866	0.330530790566005	0.213104896695569	-0.0731911248334033	-0.21750640099732	-0.210513379135513	-0.321874739138083	-0.35818903532513	-0.283060419802878	-0.286820240204753	-0.125114095621012	0.0514777734350302	0.325337056815967	0.558338215872582	0.803243410679533	0.904350160935205	1	0.934752843493291	0.80714973989175	0.709159255018694	0.781795860192066	0.741904380334271	0.561075493244857	0.565583940805145	0.572136962477973	0.461384982906264	0.486127755607156	0.538394685401047	0.442048710264675
-0.138135780339684	-0.212905944311686	-0.0118556158244815	0.196238401355436	0.202219695602153	-0.0487817397862578	0.0809198869399965	0.136537967358772	0.274876732727303	0.232746952303854	0.294962988671435	0.438075387396596	0.386495906344385	0.484335948590967	0.611252140750975	0.524376221386292	0.631178233731133	0.825619578388274	0.815671143648506	0.731807481140555	0.617347951658967	0.51194934508569	0.267706116209572	0.180712279743744	-0.091192683258517	-0.210058576189554	-0.197653977135938	-0.304176016650724	-0.352508037284388	-0.297606177051368	-0.310565988490984	-0.175727291966168	-0.00892068483636956	0.247358721397532	0.478275566053954	0.718967926266284	0.837266513678809	0.934752843493291	1	0.887610730183011	0.785319164016226	0.817412105231872	0.77114093997221	0.615139811280813	0.604408491407261	0.587864891900376	0.487481689363821	0.494173652791695	0.560109532429496	0.460198354069973
-0.047111575109457	-0.142172964413201	0.0278869566121662	0.176804495731117	0.124635232235521	-0.117183804258454	-0.0350044044110149	-0.0158265406887103	0.0850354225275305	0.0165195027625934	0.0738513685161891	0.222339784533497	0.192485018372934	0.315557695739032	0.472901777718299	0.489314324486703	0.580465527369592	0.722820705841244	0.678982260807001	0.557186145094669	0.434731793947865	0.283918165850789	0.0335966980208453	-0.0351381433806764	-0.252764114607149	-0.306941364316189	-0.295931560260337	-0.360475464135792	-0.403598989181669	-0.391082191002812	-0.396566839384809	-0.316226479588526	-0.182331294885233	0.0397872056705907	0.260128181120369	0.542332506873162	0.681031036385546	0.80714973989175	0.887610730183011	1	0.88780654688859	0.819422856528679	0.850548015661499	0.800208768515917	0.722795105498969	0.687413934942862	0.660025200272494	0.641780449985651	0.726650529568333	0.617529789277524
-0.0533356920285225	-0.13854482929649	0.0433518295554636	0.199338312253867	0.11127136769347	-0.122765207526632	-0.024731840026451	-0.00223865964322228	0.073127449954787	0.0144126419395144	0.0756767389814436	0.213607758388962	0.178556508680172	0.290267873416411	0.474436825630085	0.529682784594367	0.571429525719789	0.668735412784096	0.625796320764929	0.509152952334425	0.404555376058097	0.250864357411898	0.0159643100255951	-0.0343277190342973	-0.215172040697481	-0.280886962135526	-0.277398454458565	-0.335779198008136	-0.371634425495982	-0.357629121849372	-0.368915037010256	-0.301063889962386	-0.188528738979035	0.0141832995396976	0.203629400199823	0.460427207403895	0.597411195302966	0.709159255018694	0.785319164016226	0.88780654688859	1	0.922071072548046	0.855646557560863	0.872485538678495	0.879508561367905	0.790347149445911	0.718168223609525	0.592432931830935	0.683309757912584	0.561498786880677
-0.0934388557979858	-0.170019086385019	0.00176707283913509	0.165271336282935	0.0866200631274201	-0.143077789801944	-0.0314758789538117	0.0082155976192037	0.110543297973877	0.0712067843545278	0.159139879496323	0.316770661715277	0.301632110701853	0.4127761684496	0.572412363814922	0.589227251212275	0.641236892463422	0.787331419382837	0.706251084871818	0.60457590312565	0.51995828414741	0.359688733230365	0.118093304391698	0.0289674924317942	-0.186615322336248	-0.283162738297094	-0.284722914169135	-0.352854951763476	-0.379246514237453	-0.345011269788575	-0.349346172972888	-0.249312101027851	-0.112214710952804	0.121113085489646	0.310343533458252	0.564779519456293	0.659421034900831	0.781795860192066	0.817412105231872	0.819422856528679	0.922071072548046	1	0.911091109858643	0.817797495747859	0.882388689180644	0.851358543134493	0.714492353344724	0.620613431043767	0.659895269633616	0.53761882223196
-0.0469584425601802	-0.14211258048744	-0.024615526870651	0.0938518906879424	-0.0118026495744725	-0.228497189124239	-0.148303228626725	-0.13649422619865	-0.0389725560215838	-0.0845248300332281	0.0146953021248891	0.198163824921406	0.2202503051961	0.364483833562455	0.52120713553725	0.586656146874841	0.65887934794923	0.775904429966014	0.656866228428971	0.532768590542566	0.448882517613952	0.243078811965449	-0.015902758225991	-0.1203531035341	-0.322253457668221	-0.375929928924954	-0.380337556326193	-0.415729157143973	-0.431247776077686	-0.433931359627969	-0.419464414938254	-0.342229718753264	-0.209436824286172	0.0205474369761105	0.214618852058911	0.511631573781311	0.581782530741431	0.741904380334271	0.77114093997221	0.850548015661499	0.855646557560863	0.911091109858643	1	0.904489728818519	0.87102865062428	0.905536804369373	0.857103670551388	0.835363885649514	0.844008258976344	0.700995203391111
0.00980236232339622	-0.0921839586727344	0.0156989752019597	0.105782153183404	-0.0337424676834657	-0.237968690123311	-0.182570107793345	-0.192511187896687	-0.131467889772236	-0.191736713848962	-0.113110019248296	0.041670716351035	0.0573847120730729	0.19842343260062	0.392822850937598	0.541856581026596	0.58111510601477	0.591229500493827	0.502283857078041	0.35675381388524	0.267204155005353	0.0633729726894456	-0.17198927701881	-0.240550399277096	-0.378975836402644	-0.392992156745527	-0.395711934013496	-0.402262391810496	-0.419345393094811	-0.451296868565658	-0.439527483562314	-0.408953130203277	-0.324765640525249	-0.141927726683427	0.0250009201547858	0.312665545718883	0.41238299391376	0.561075493244857	0.615139811280813	0.800208768515917	0.872485538678495	0.817797495747859	0.904489728818519	1	0.939371504060552	0.899021764739478	0.922751075124337	0.812142946961286	0.859849437398236	0.708813083150498
-0.00112755115781184	-0.0931538505779701	0.0303591180553	0.135696099875322	-0.00338689426464357	-0.208179656097253	-0.130684306053347	-0.126348379525903	-0.0663329999831209	-0.110505692969206	-0.0290607876149485	0.117282718860644	0.12874611338247	0.252708984234441	0.44813193913659	0.574934103026083	0.59820300820009	0.617913474994867	0.533380986666557	0.402819881317466	0.325926449774893	0.139249313660668	-0.0846557761112119	-0.153371483488137	-0.298294343622708	-0.340667920096885	-0.34592493431342	-0.367224021468201	-0.380989832436619	-0.391154653756034	-0.384747114995018	-0.336857367896906	-0.25183177788177	-0.0652501273154826	0.0846956917669365	0.346905562979439	0.432647367825108	0.565583940805145	0.604408491407261	0.722795105498969	0.879508561367905	0.882388689180644	0.87102865062428	0.939371504060552	1	0.940847396173928	0.878467141475984	0.708286241262043	0.73581718515593	0.584114910187632
0.0126189548920247	-0.0770301470382521	0.00143810662377903	0.0726399323670976	-0.0733705337000585	-0.257813490198854	-0.197727140999059	-0.197971485516865	-0.124925922301971	-0.156482072843714	-0.0503554935437779	0.119293339911139	0.159322582953779	0.296061735672184	0.468742503268035	0.593975898594048	0.631654047059683	0.668326741749707	0.542438216217388	0.413873008893848	0.349112670729214	0.137752515562799	-0.0958565228176757	-0.197720412234835	-0.351354874200955	-0.388690573594804	-0.399195355433229	-0.40801906575502	-0.410071400473014	-0.427587115430075	-0.406288461528348	-0.356051067192184	-0.257191106636255	-0.0579826265479	0.0849825384411481	0.369867810983568	0.414990971442012	0.572136962477973	0.587864891900376	0.687413934942862	0.790347149445911	0.851358543134493	0.905536804369373	0.899021764739478	0.940847396173928	1	0.92399677641555	0.821493271512182	0.78306872848154	0.628661806688263
0.0533786597072154	-0.047446414686785	0.00241725504094415	0.045250688555776	-0.128222273349826	-0.302871838046693	-0.268047990963029	-0.287363228303108	-0.222129088070441	-0.261687195146242	-0.164186750095618	-5.88648085713898E-4	0.0489040782261684	0.195897294325152	0.378602159389983	0.551722203267454	0.585896463657142	0.553479136509352	0.441579521947461	0.299546044407126	0.230659156862298	0.00529861278099592	-0.220161703966636	-0.312258586680279	-0.43761644210682	-0.444156706410363	-0.448214838364556	-0.43237199524725	-0.433450475464432	-0.477463478620591	-0.453115015325473	-0.429438444549226	-0.356361258475124	-0.187117443648831	-0.0446000726993175	0.254270679921619	0.302516500225104	0.461384982906264	0.487481689363821	0.660025200272494	0.718168223609525	0.714492353344724	0.857103670551388	0.922751075124337	0.878467141475984	0.92399677641555	1	0.905972569084178	0.876294266723118	0.733283996485748
0.0266154649579169	-0.0549092597795938	-0.0262590800040242	-9.9053952058162E-4	-0.153463733928084	-0.314876730559676	-0.296822298795803	-0.314581632644863	-0.230107879961125	-0.258946266912823	-0.152989568359495	0.0168806694631144	0.0825130641795558	0.231234446901277	0.365711410480522	0.509354149425037	0.565349388491844	0.576844203193222	0.44076125968338	0.316428810012388	0.250155790926087	0.0172799980148998	-0.203000275757907	-0.316826288736813	-0.470503334387086	-0.469834709114715	-0.468307089214327	-0.456511125496922	-0.462074955046897	-0.506376988595729	-0.47573961423611	-0.440412732834324	-0.3428953523207	-0.15783194324641	-0.0121299840900845	0.289794833923237	0.316264417593302	0.486127755607156	0.494173652791695	0.641780449985651	0.592432931830935	0.620613431043767	0.835363885649514	0.812142946961286	0.708286241262043	0.821493271512182	0.905972569084178	1	0.917571430108879	0.794272421743248
-0.0426960462106513	-0.136105989270362	-0.0660879907703961	0.00922681576301188	-0.118450257584599	-0.304283815882941	-0.262957496705968	-0.265166952131121	-0.194321050084947	-0.248246906618961	-0.155952948744147	0.00999072988991465	0.0513934620903633	0.199056162510916	0.350557420245628	0.485835530674749	0.546813949637703	0.56798539630209	0.455365163464685	0.322819332080226	0.24830317177159	0.0252374816314461	-0.201112329210598	-0.289532620760702	-0.436985337857447	-0.443456039246658	-0.443193600931125	-0.441046752072925	-0.449977976060679	-0.486063972705343	-0.45893102879023	-0.421543875462433	-0.317637779176611	-0.135448065960447	0.0346790599257041	0.320946805748776	0.38155015438573	0.538394685401047	0.560109532429496	0.726650529568333	0.683309757912584	0.659895269633616	0.844008258976344	0.859849437398236	0.73581718515593	0.78306872848154	0.876294266723118	0.917571430108879	1	0.894648980529314
-0.0133216720249054	-0.0958781851139599	-0.0300359139870022	0.0304076596443931	-0.0860308440144185	-0.245920639584546	-0.239902561120528	-0.280888709762715	-0.245334291218756	-0.321770318954956	-0.249091524308189	-0.108546125529391	-0.0685660263583454	0.0716626941027857	0.211105757091835	0.346481351316181	0.412455680587603	0.443114157387984	0.326296166667069	0.191045004595106	0.128813029805051	-0.0846079855641607	-0.27340055013736	-0.321572231187846	-0.414675880236075	-0.37152192060458	-0.38557222123103	-0.366137477535961	-0.372038949967963	-0.433782292800875	-0.391532623008199	-0.39260834387951	-0.281492029580084	-0.141106536727823	-0.00224516237020567	0.251526515768903	0.299227171702934	0.442048710264675	0.460198354069973	0.617529789277524	0.561498786880677	0.53761882223196	0.700995203391111	0.708813083150498	0.584114910187632	0.628661806688263	0.733283996485748	0.794272421743248	0.894648980529314	1
0.00776230580312302	-0.0497554540147513	-0.0265818974553491	-0.02917068692484	-0.184031837843754	-0.308801578632991	-0.336241113660625	-0.379530667847033	-0.318125361073361	-0.350180590162487	-0.250219334912689	-0.101968511330645	-0.0345030530959777	0.104100277665829	0.22592220215604	0.396868037163173	0.438388435854369	0.428056057793743	0.286333883707348	0.164074502934222	0.1263454032351	-0.113681648963654	-0.298552848771894	-0.389294277057457	-0.487276169189814	-0.440258013732595	-0.45189610837703	-0.416453548758784	-0.410547833042939	-0.47772080753818	-0.428703071056736	-0.426948940224476	-0.323276976587771	-0.179744900203066	-0.0733205481528201	0.199450663380202	0.200569610299455	0.357927349203506	0.347577998381473	0.503273663715315	0.445973334696533	0.457540739214748	0.662198452343227	0.654411295033739	0.536521301379322	0.638194578603596	0.749330106679223	0.857303358631067	0.851461608979266	0.898283227385905
-0.0592398048476637	-0.0949074409590388	-0.0527633968430949	-0.0477735485042874	-0.21018914387424	-0.330904173944198	-0.341180048035224	-0.350256112798092	-0.286396524638458	-0.288905933668192	-0.180240612583623	-0.0427351841925833	0.0162731608641759	0.130477525977522	0.246384753194697	0.430770188939169	0.438624419932223	0.414001659363727	0.284649617601809	0.173801606010532	0.14798997160171	-0.0764404344770978	-0.248429857297005	-0.358316903043106	-0.45602054802729	-0.444813914450956	-0.450897095197685	-0.42487976296334	-0.415189540967546	-0.460459535038812	-0.417110112488895	-0.397673966527169	-0.30987350674641	-0.159482647764466	-0.0665547309232929	0.185888078531766	0.189728148390592	0.331258543089078	0.301078573838564	0.454329499226021	0.437710206693419	0.451783112960952	0.624691408606138	0.63988751878015	0.549968205355459	0.635049275108929	0.725871272780483	0.795142584537975	0.808095988754343	0.776313777070416
-0.132694269244394	-0.16383973662783	-0.0905085354979137	-0.0409797996843726	-0.131250469163593	-0.248291775268886	-0.244355490905867	-0.254959767188759	-0.25138525115805	-0.30276843755282	-0.241469264869745	-0.135635281079653	-0.0926297020299591	-0.00239793338870318	0.0964318544244868	0.251119473844536	0.272600018390132	0.298099125240532	0.175187340682059	0.0666846454265899	0.0478262267833557	-0.137282949477698	-0.26475294245486	-0.306213525917872	-0.346857590199669	-0.311635592431623	-0.328988877209474	-0.30216701212765	-0.293990650987013	-0.342905003995621	-0.298887380870306	-0.306443743396301	-0.217712775622727	-0.111242631860146	-0.0271655873978504	0.142144207532992	0.165839654333604	0.281564101862088	0.255024237259464	0.388937732634277	0.378684918337772	0.36897509693767	0.483113217910166	0.51527989734495	0.432595108209302	0.466833217387979	0.538114146640567	0.577725990988619	0.699692132756079	0.786393905707257
-0.0549642272720338	-0.0684988420251057	-0.0500353070210974	-0.0689686842582515	-0.200159017525688	-0.281690743099614	-0.322334757575687	-0.364601043739324	-0.357396213408329	-0.396294443236811	-0.326287162240464	-0.217856411381318	-0.145400984805521	-0.0428808450145532	0.0430954663314573	0.237747626815157	0.253507155027512	0.236317654933729	0.0925484193003877	-0.0216434409069036	-0.0327864453203254	-0.239287105829613	-0.357362657667737	-0.409047914956212	-0.440041571405757	-0.363257635584764	-0.386482985336841	-0.334150217094974	-0.320001626227529	-0.400656459982237	-0.345658728975629	-0.372996160711133	-0.283551500950624	-0.189714093706722	-0.134174397433629	0.0569156051230623	0.0411369200515376	0.171468507761892	0.147181325062717	0.297066064771922	0.261519923948364	0.264049871458057	0.43797006438966	0.461587216589451	0.358856171640641	0.446121508380048	0.545484260410753	0.640853955260996	0.673342639538105	0.766182016774654
-0.0709475859053695	-0.0660511600384356	-0.063689134722419	-0.114450870403169	-0.271099120347144	-0.325930280648928	-0.368911134976044	-0.382938819771639	-0.342206261129991	-0.320224379302129	-0.226176300274947	-0.126486675329786	-0.0523771753424887	0.0330304510203066	0.0985827733041925	0.281862741131842	0.264371248679227	0.227872212789281	0.104987981944578	0.0123965090297067	0.0155941796872577	-0.179624716053844	-0.288226444537849	-0.389452631972094	-0.4521121922648	-0.409028722799637	-0.418275892033436	-0.379764251287913	-0.362795251094684	-0.415367107703172	-0.372076607088992	-0.3660083849444	-0.287706289993477	-0.177084542503112	-0.13790906484564	0.0469336915166426	0.00718561834722454	0.127542008507857	0.0880501174776858	0.237797662779819	0.206469334429175	0.215066064492659	0.395110608176049	0.418955522696593	0.321117433253249	0.42095455523434	0.520757536094956	0.620668042734408	0.608943151982661	0.64255095456791
0.0124726756101657	0.0255117534083161	0.0341661300597716	-0.0222141699389821	-0.2262513896154	-0.276084302223891	-0.312970119327418	-0.350880069345792	-0.352549040013003	-0.359952330286133	-0.289796953751397	-0.212860348362628	-0.150378285478152	-0.0843584101949437	0.00600462051792987	0.235161048168009	0.191188237952088	0.0716325670205253	-0.0314852482231347	-0.103004733416153	-0.0967441466214405	-0.276311666666109	-0.356740862484405	-0.411834747668437	-0.393942063641821	-0.340277925539845	-0.367251673454419	-0.313719010127116	-0.28911011844044	-0.355153196036432	-0.309125642548039	-0.34275407141854	-0.309782536179504	-0.251992656110933	-0.225141141644212	-0.0832789713356057	-0.0925035498450959	-0.0258095958984866	-0.053260819781788	0.103963494742679	0.14907779288734	0.131694502420021	0.255523197933473	0.347184203965492	0.292841272342741	0.350332920712659	0.441795592341642	0.448360247481066	0.455429387478259	0.475378855338985
0.0642592760147059	0.0517076269697325	0.0600823845772203	0.0465430075725466	-0.140537466528993	-0.219654160377358	-0.242393893191017	-0.326449204374832	-0.35336070880394	-0.419592658452498	-0.373299485202671	-0.292339995904976	-0.21547721782791	-0.143444932475981	-0.0379473590709489	0.182246133174277	0.183626316372123	0.0771999677241457	-0.0475943602866238	-0.129910885752707	-0.145089011030069	-0.317633985253959	-0.389575184833419	-0.397773475948709	-0.343758876623807	-0.271238759048288	-0.301797227233862	-0.236444019762126	-0.207938213135424	-0.302004665981839	-0.245898263861916	-0.313258988941008	-0.251439551543496	-0.22524104085401	-0.210994569601823	-0.0597583748334929	-0.0661429824626629	0.00137235557752923	-0.0105456913912852	0.130777329003554	0.152609851427577	0.137870180926523	0.269429335230611	0.348657046533549	0.29556884532667	0.357414885079033	0.438037692175813	0.445981848113431	0.451325931438234	0.515282014006502
-0.00403095953744695	-0.0106508371732307	-0.0272724848386354	-0.0612651999436194	-0.197490471275225	-0.260319975757426	-0.297902374519051	-0.37486310520923	-0.365245725861476	-0.390693329387752	-0.328390995155839	-0.241823584496139	-0.143869573130664	-0.0618630985699729	4.12736357361778E-4	0.180662443081104	0.187707632102679	0.134064216185513	0.0135850505286152	-0.0774793833867875	-0.0874448150594688	-0.261727569545547	-0.330221301726838	-0.382579286423319	-0.377378661342502	-0.309844063906351	-0.338141105140297	-0.274999179589402	-0.239265714562971	-0.326581194852758	-0.260433716760724	-0.302537899666504	-0.20284908814299	-0.151860499131126	-0.160992248678316	-0.00191725645553795	-0.0429243571850133	0.0527202639099693	0.0301804335480985	0.155051269445355	0.124060295418693	0.140509345608437	0.291470449857216	0.317005178082326	0.25026919763399	0.33573355527884	0.404826665246701	0.472073433044402	0.456620477043335	0.52683642703757
-0.0487361430488177	-0.0320926427754623	-0.0614896727750716	-0.120677407079758	-0.298421657892997	-0.336558504549397	-0.377206775930048	-0.395066991111838	-0.38140723870853	-0.366053616380181	-0.292610256538116	-0.235541060943207	-0.159569522311751	-0.100502022073675	-0.0440484064426396	0.160305539521573	0.116449539179833	-0.00925914291934959	-0.0911198404676502	-0.167311587078288	-0.165671439535838	-0.313718127293347	-0.360600998722403	-0.443197345586768	-0.431778863772241	-0.373807175253253	-0.382464384893754	-0.318572395859631	-0.28350153809868	-0.35139872205976	-0.311841727574034	-0.347267183387285	-0.31076579136658	-0.240914259487506	-0.2731883512471	-0.151375782271417	-0.186137702130694	-0.113608586209267	-0.134051699086763	0.0100271617276648	0.0235440903873194	0.0176495999191812	0.161392050672331	0.254631229128001	0.192953018801886	0.256106975082038	0.358992456371824	0.384870133142884	0.367171694824643	0.403599584328693
0.0273848558307411	0.0403182402561871	0.0238782097937738	0.00723354379912269	-0.148760034070641	-0.190864222270536	-0.204802131208204	-0.239910639819813	-0.278331849746136	-0.323697904369981	-0.292199357537967	-0.266224822053485	-0.218708315084929	-0.190718702906396	-0.123292374056347	0.0563953978396075	0.0378400703648674	-0.106454416030195	-0.164043321662216	-0.216099512008574	-0.22379944932998	-0.317975809899352	-0.331232656291144	-0.339378315526885	-0.241104841329656	-0.189035912202694	-0.208932992675283	-0.147819533187736	-0.11891066230808	-0.189250117708895	-0.160925113773153	-0.230575338350473	-0.222415692435306	-0.215511124696009	-0.244501357408097	-0.17837835046467	-0.1783715409221	-0.162817911055207	-0.169476348644227	-0.067303669651786	-0.00669590653197733	-0.0294241560728612	0.0331075464209208	0.157065870208959	0.144465317401066	0.15856725048431	0.228178756607724	0.171363249639137	0.182685509651258	0.236321023527982
-0.0387944112629871	-0.0319814267784315	-0.00813462959296536	0.0222759879194894	-0.0728181043100703	-0.147572609564811	-0.137315128964601	-0.173201935730004	-0.203508050174212	-0.246369989776367	-0.233205345986796	-0.209816339606191	-0.167377341594759	-0.142451233435164	-0.0938025087766114	0.0312857646778657	0.0342383293604429	-0.0455079339567457	-0.100462293398179	-0.152567527641596	-0.158356117796425	-0.23992986331688	-0.245818536310933	-0.242703142661323	-0.178070550822245	-0.14448513759498	-0.164008495428504	-0.112989927631354	-0.0876159122068371	-0.149504620821003	-0.118993388915422	-0.178179089358881	-0.141465953221085	-0.128414817419527	-0.156349522492429	-0.0957639756780314	-0.0913507928717172	-0.0713683728626589	-0.0773355468385474	-0.00437705832855995	0.0250141653533059	0.0200635751596975	0.0652805295448437	0.139689187272964	0.125426551169615	0.143227290362649	0.181999515958722	0.159066741392292	0.168581737210615	0.238882784404341
-0.0640068977241582	-0.0472938234222408	-0.024483837077345	-0.0168503696393602	-0.15051957013033	-0.237475203950689	-0.241588957293404	-0.280329619512977	-0.284385801673202	-0.293794083645039	-0.25618425023615	-0.217576610371684	-0.160838126635212	-0.118476396787743	-0.0565842172839473	0.0909951565755005	0.0664257786198316	-0.0373644090419738	-0.0816649372795779	-0.140645825595898	-0.150586649351966	-0.262660120677076	-0.287629981807012	-0.327066420756825	-0.305259201043025	-0.272301807870015	-0.287019219462264	-0.234443256668671	-0.202248907096782	-0.261625841480946	-0.229717830993137	-0.276879160213273	-0.229211078209848	-0.174011977992757	-0.205690471073454	-0.107928926296523	-0.127555085507884	-0.0936543148939726	-0.0868159640896568	0.00790285882482388	0.0277717793431506	0.0133752399479676	0.09156014416736	0.163658448365503	0.132669231223696	0.163674767457123	0.217847582425879	0.228250914523756	0.213006595221164	0.260854825209587
-0.141329491012303	-0.117102098811328	-0.140245668061499	-0.169676202637503	-0.219273036472266	-0.253029421697546	-0.257919380317342	-0.259933223301368	-0.251438262543357	-0.223503132111841	-0.179081156415358	-0.167223123305356	-0.109583924230236	-0.108692743210592	-0.0909145008860034	0.0108611964633759	-0.00730067426269968	-0.125160739443486	-0.143364479919346	-0.166361340206273	-0.158268349605477	-0.224179452168785	-0.217326381633507	-0.273876997510493	-0.253088444448907	-0.23266294744635	-0.234675903579679	-0.176576655154775	-0.138760535735171	-0.173348062706811	-0.143272567565591	-0.170408844842381	-0.165841242488874	-0.114316012098755	-0.169532616871656	-0.140314665007644	-0.175440595855699	-0.164186034722423	-0.177958141434066	-0.122075857362938	-0.105995156930789	-0.12536513738814	-0.0719730337594851	0.0181348190402485	-0.00967644523769438	0.00924098067238262	0.0718948129503755	0.0747965105484699	0.0691584818867175	0.0769706281938828
-0.196370017526715	-0.176516817554696	-0.216252865118917	-0.254407002423011	-0.30239008847557	-0.317536963856182	-0.320475774350833	-0.265214008322854	-0.224752779468803	-0.165506636612324	-0.109032779779607	-0.105466821773218	-0.0397671562405725	-0.0451072103117774	-0.0620029207835487	0.00283002930631797	-0.0372936421082102	-0.155782922150879	-0.145647888513871	-0.142452984727458	-0.123230678908064	-0.170660636597988	-0.152161982653641	-0.250050198549135	-0.268672912590135	-0.286389108731816	-0.272252973954574	-0.234605888156003	-0.193717766351359	-0.195866469941649	-0.168114073640229	-0.158750202131397	-0.165803937007959	-0.104336832033364	-0.179596400570319	-0.159240771370697	-0.219822455393174	-0.21998319077952	-0.23181973441304	-0.195825643207013	-0.204279559305261	-0.216668444260068	-0.163710571822051	-0.0977205800713989	-0.126188103487272	-0.0976429362468004	-0.0376093658365746	-0.00624719695999786	-0.0378166091630785	-0.0361712158334138
-0.0779402839161724	-0.0392327086538342	-0.108892275286477	-0.214241851882231	-0.329168242644599	-0.295559491422905	-0.33614718350768	-0.303456623692008	-0.275795278057263	-0.181251407632192	-0.120902945336536	-0.135960119922744	-0.0694138323240437	-0.0658505666072555	-0.0755404508312689	0.0326770684805543	-0.0579017823239095	-0.246342531393226	-0.213856548438249	-0.194044937941866	-0.175223991722251	-0.23336703058677	-0.205341997127152	-0.295889957633655	-0.301119262429688	-0.300606105280807	-0.292735411193573	-0.250892506924721	-0.213209391089166	-0.217302394734168	-0.197566999685133	-0.204136885140573	-0.237431848704887	-0.19649747610921	-0.294155137386503	-0.262105888166472	-0.32331699769121	-0.339858308442921	-0.351033806548867	-0.282718317321903	-0.261906433961612	-0.285914432096811	-0.227907820832061	-0.143157228362826	-0.167989904737043	-0.141383815026615	-0.0588986351283627	-0.0376788412926649	-0.0957732380915122	-0.11805015579639
-0.0711633791732278	-0.00517032697707344	-0.194423384587814	-0.406511361197231	-0.452787142207814	-0.316632769404603	-0.450385661580467	-0.401650128944753	-0.367254105303333	-0.225710793814577	-0.140236450434013	-0.154465499434526	-0.0765380221153752	-0.0802644217759932	-0.183035345720937	-0.119097770150889	-0.201535138982875	-0.306459636300197	-0.311467466117315	-0.291796852277034	-0.256439890191772	-0.282981123341734	-0.235359586637794	-0.359519710013988	-0.345161947255702	-0.318544324460054	-0.300363797092064	-0.237652146707719	-0.195913951757905	-0.206949664254688	-0.175460592244338	-0.191558997828007	-0.250444448082675	-0.237209262773258	-0.337497973057783	-0.348385479080332	-0.455981462027154	-0.420131521512241	-0.442909946791162	-0.367658791589052	-0.409859751946791	-0.424712294950915	-0.30974800137236	-0.260811428655725	-0.321919974601729	-0.247059889034147	-0.149591386492758	-0.0536287470418013	-0.151060227475054	-0.167660816586251
-0.113766235711275	-0.0726063887929296	-0.246246489735097	-0.428775583485328	-0.486755207548669	-0.37281322941456	-0.482774963358626	-0.442613685118851	-0.417706584233404	-0.288554361401024	-0.202882911372787	-0.193748375931249	-0.0933231021503379	-0.0900898882652974	-0.158924957484755	-0.0454462358633839	-0.129293869047265	-0.272079991407376	-0.287896217817721	-0.286894992483441	-0.237785228593897	-0.296223353752233	-0.263859082603676	-0.390803866462114	-0.355694935531353	-0.336366535113826	-0.33398999590702	-0.256411659666858	-0.196000757323802	-0.220095172960937	-0.163834107460287	-0.175802280980366	-0.212452705937858	-0.206205407333903	-0.324036543283712	-0.307872209930533	-0.423568238136969	-0.390014742209386	-0.417279442836511	-0.322834234377194	-0.342688197428914	-0.372914664403025	-0.24575785344412	-0.167949562189622	-0.234276804627239	-0.166324791725932	-0.0560679505435314	0.0204300447627005	-0.0478355958825158	-0.0652659332616475
-0.0386496763272994	0.00925754166464167	-0.178317645530309	-0.390134803582606	-0.489865935952188	-0.349936059923098	-0.475190599108715	-0.452888994078725	-0.447208489854368	-0.322405624264895	-0.241842073159268	-0.231111438760819	-0.125157551371239	-0.126535730306644	-0.186981947084367	-0.0331476899308123	-0.131570305184211	-0.30862371789811	-0.318597829897867	-0.320448342081545	-0.254421367762203	-0.330576869416539	-0.294380065129913	-0.406938116709632	-0.355014092577094	-0.317937736968096	-0.32731406819021	-0.236909031488281	-0.176147015332704	-0.211163335352408	-0.156393296724624	-0.182481318987835	-0.223352499712722	-0.21899658813	-0.342683647977265	-0.337897532417361	-0.450393789409995	-0.433354361158644	-0.459340252695522	-0.344212630587773	-0.339379619476107	-0.377451416409564	-0.25198685693004	-0.149477073514704	-0.209693539802719	-0.152673187026742	-0.0371285391994646	0.0151876866021717	-0.0416077276652795	-0.0633715329701461
-0.15983684500522	-0.0886857942843014	-0.169008836182674	-0.278857252963162	-0.336546004347509	-0.237413900318762	-0.288426448148549	-0.25262199548876	-0.281749460726052	-0.185878722026912	-0.15827064145809	-0.185316979562973	-0.0972499878952157	-0.141731994066839	-0.243900655349484	-0.139145314140311	-0.246344333489938	-0.280338179959694	-0.324487254777846	-0.309689275857758	-0.201315641935957	-0.239167903159371	-0.136297497298746	-0.18957852894535	-0.137180898432473	-0.141508107739472	-0.17348677705092	-0.107298432459579	-0.0353797118876417	-0.0453134375554786	0.0275542599839983	0.024938551359379	0.0272306472977298	-0.00236690356841644	-0.148982231098345	-0.246738932473804	-0.344744645307237	-0.365059661504213	-0.412312616602924	-0.353999181431309	-0.30183743913596	-0.293260602985241	-0.258181876728139	-0.203844226407136	-0.203087719053048	-0.174231271281553	-0.140469937946537	-0.110119176658872	-0.134430350646917	-0.122257660642181
-0.21830152723509	-0.161827949302211	-0.191798519908208	-0.210846494671179	-0.16855679319979	-0.115811939804649	-0.125370147533786	-0.101647389639118	-0.117088273869466	-0.0729749063733947	-0.0511040699784018	-0.0528612866480714	0.0227348252655781	-0.0134468664557576	-0.125353340207688	-0.142028147718307	-0.162637178061125	-0.06391893892138	-0.133088392649309	-0.109314967662696	-0.0149850788357228	-0.040177678797821	0.0260578455798049	0.00819184432562743	0.035169385951783	0.0110297453779802	-0.0334438103728149	0.00600448495035172	0.0663529398675414	0.0671356450024778	0.144521856148035	0.161493531750758	0.241056333973396	0.243367313428357	0.150137408752571	0.0370636663763188	-0.0641641396667883	-0.0782444162340767	-0.126074730060561	-0.160494075485022	-0.166955621138086	-0.111186630160986	-0.116851091855871	-0.167815095043701	-0.153210598826176	-0.129984024399423	-0.16215138761864	-0.101268564451014	-0.0778772949321964	0.00374100094150663
-0.156254435419284	-0.101526874787801	-0.136121709280607	-0.182156370816081	-0.0427662648229422	0.0521870571802504	0.019596286807674	0.00858877252041784	-0.0364719808368574	0.00221946337881988	-0.021474148671429	-0.0637042862509971	-0.00860147229116701	-0.0603439429953512	-0.230169353490463	-0.298496960201659	-0.288983684442842	-0.142699562653265	-0.213984074952909	-0.163667001805812	-0.0498635091862419	-0.00825784409382375	0.101647241221081	0.130022031286326	0.191000709025694	0.194906277140796	0.130838469589858	0.178903558191123	0.241104223792554	0.235201326452009	0.309977187282665	0.32511725078575	0.386331621822318	0.334548820887624	0.243502471488557	0.0565439795892378	-0.0652353331953914	-0.105481059304864	-0.161950877507305	-0.239847239104716	-0.273653334103962	-0.209271991094499	-0.246757534756417	-0.331806847014893	-0.300853508756351	-0.277985662399934	-0.34567004819859	-0.278864826876537	-0.259099664702072	-0.164478541678079
-0.166461849130837	-0.143831096957938	-0.131835656343057	-0.108371034808693	0.040006777355193	0.0487456087412141	0.0438518326587096	0.0295014424766627	0.0179742362422753	0.00488900186586574	0.00624503426572518	0.0249835425705029	0.0535200425306298	0.0385481351867822	-0.0641557449368919	-0.141744621514264	-0.0916819323353226	0.0768365249781758	0.0137470282867327	0.0336249601206569	0.0960094141573457	0.0960926041630333	0.107991556120648	0.132639684186572	0.1265638142385	0.133058182092801	0.0838186114315924	0.111672014608288	0.148929724046897	0.135093427845485	0.186524805163989	0.208111547363795	0.31215875152472	0.325342900304391	0.36161066503307	0.256773834121751	0.174632568126808	0.153590771385189	0.107105860896695	0.0103767970190936	-0.0338756982055444	0.0308989361390995	-0.0190773623248912	-0.127928287935339	-0.100162374475319	-0.0953628779130535	-0.17598377552311	-0.126832572449103	-0.0608945997134165	0.0445224459381945
-0.059032425816142	-0.0927479327538768	0.0458969620435749	0.198937749509786	0.271391359015845	0.134951968210956	0.202544957279449	0.135485574337717	0.121680798257375	0.0175819304245571	-0.0105313209386608	0.0398962785939341	0.0302761346351285	0.0635241496785704	0.107942149917908	0.0628211597282684	0.169604746602862	0.319778944594414	0.265943304358373	0.224320386380724	0.208845890166567	0.162913539331517	0.09033336407793	0.159868970150259	0.113921277332353	0.122043036235881	0.0684041357355771	0.050108055584478	0.0518184931233045	0.0261192501883336	0.0647728096313061	0.0823198934972413	0.226234029050857	0.288737261357377	0.411397345018348	0.428679892410062	0.454630909854099	0.448283171697276	0.432495023539461	0.354752287708737	0.288900047937038	0.32566929912795	0.283600144769667	0.176103187462408	0.185315069785409	0.164986004153132	0.0911778411610375	0.109170375259848	0.209020913601241	0.308959452670904
-0.0429272802837803	-0.0845253354834187	0.0405717904657446	0.190843990928206	0.307175001970639	0.186359244950976	0.243345604487951	0.177442360861209	0.164285578610264	0.0514218902844296	0.00615905103668506	0.0503694223880568	0.012449095990374	0.0403058104016134	0.099519572295526	0.0269571139632722	0.151307707490648	0.326790014716802	0.289759520947267	0.241204978027046	0.197532803252483	0.174032893273182	0.0896949664827228	0.170076648405565	0.154881617079526	0.171955579754959	0.135766243503059	0.110212332260584	0.0923773763852144	0.0735047894075122	0.0835114696773047	0.0821117975324162	0.19634043404067	0.249757322974348	0.392342739987237	0.413011940120522	0.492011455668432	0.499292817172743	0.509429746528352	0.428785997270971	0.344173949393651	0.350010199417005	0.290312476819969	0.195275597918465	0.190475485197751	0.147596086625065	0.0771060721234221	0.0777517739533438	0.206006693715311	0.277260984532024
-0.0482936371488507	-0.0967880793619273	0.115876123343983	0.314232597401528	0.385579291948259	0.18156972269804	0.266566842133664	0.220723412629619	0.227355812681761	0.100829751495199	0.0480670684849728	0.104310322632712	0.0298716941003292	0.0868036291367371	0.202277597468723	0.152178521266758	0.27026622395506	0.457105616055056	0.42925031258989	0.349465758069316	0.262593949523544	0.214287477927775	0.0807857092993821	0.147750485608859	0.0604348682530707	0.0549134347669278	0.0434957205445583	-0.0190445572674316	-0.0697306538043372	-0.0755067896271255	-0.0911193036537149	-0.0709748562481355	0.0559107717400548	0.170302826946713	0.359687340871297	0.460314915274742	0.606664553611044	0.641928541458203	0.685682859963205	0.642270672658873	0.548383465667693	0.529594562647806	0.47472994636392	0.388953098420118	0.368332362302944	0.31299507506215	0.244841165655196	0.233741051311344	0.359277473948842	0.365120243654903
-0.0722063882887887	-0.119594709448917	0.11127803713339	0.322468372996377	0.386883712120006	0.175258329474677	0.266990679432765	0.24939769002827	0.263887343530058	0.150035374578281	0.0974915983534773	0.141944433927974	0.0513531560935675	0.0990867469946263	0.220262845396579	0.161953315643321	0.268658546366771	0.440783811506437	0.430943038329565	0.363577297046117	0.272745660901261	0.236554567948502	0.102576382840165	0.16600522573482	0.0618600722731618	0.0363519788503103	0.0434953741085414	-0.0347951462475643	-0.0941942521784131	-0.0808337790427597	-0.115996086688577	-0.0839060284219855	0.0196229887573624	0.145796791475012	0.329791721289854	0.430229945062703	0.602141684081689	0.625449275451404	0.685312340847989	0.655436005235118	0.576305036656014	0.530550858852289	0.459414982708077	0.400730022739437	0.380402005708601	0.303768277090014	0.24242522160624	0.212241122243946	0.349050842737648	0.328457543751594
-0.0568651916144025	-0.119625595257149	0.0993192911757359	0.29668696329614	0.339620412239899	0.119491064097932	0.209037902290364	0.195694812080601	0.2272275361066	0.120163204172613	0.0845094439759219	0.147661670674584	0.0584501271485734	0.126322536925557	0.261804525189694	0.221857644424958	0.332095823859806	0.492746464266698	0.478352696036344	0.39403667902466	0.289778646128372	0.233231515551778	0.072366318468337	0.121868146347959	-0.00377660724996778	-0.0277644000188202	-0.0172497097127943	-0.0906608685255985	-0.149982916470463	-0.138178391281345	-0.172248517405163	-0.138619852246924	-0.0367883036788322	0.0973791581387148	0.284595211551707	0.42645751967792	0.604065549187847	0.659811184626531	0.732478031655176	0.723148397135645	0.639891889964143	0.588878375893105	0.530879723477989	0.47952290570488	0.450517637569435	0.380291536297171	0.325767947553118	0.291427193971204	0.418280689345854	0.376386565329418
-0.0901205457430558	-0.153126857795653	0.0577122151199802	0.246361903236082	0.292947183928832	0.0724548956348232	0.164757989777741	0.176594721556207	0.252448063272004	0.167502140498244	0.166090237578751	0.254833409413581	0.1708360562174	0.24219042991323	0.361745771587375	0.299911818597054	0.414632346472351	0.616463494821185	0.599427372582018	0.509939787589486	0.397224432116164	0.33309336881281	0.140206908892019	0.137923455091103	-0.0385818683066476	-0.0925806431555438	-0.0770677651273289	-0.161726262566523	-0.219530993753485	-0.193149841781681	-0.22522186569617	-0.159590148004662	-0.0406631122699287	0.137414194611877	0.357504812651385	0.535684450049921	0.703913489641414	0.779864145435607	0.84913384829497	0.829497953704047	0.72116222170144	0.677892740172798	0.628586168922229	0.546544143878816	0.509407702808387	0.448807816123338	0.38228600405872	0.364368638014556	0.483245749814323	0.412317234645253
-0.127737245280922	-0.184724019296369	0.0494432463505915	0.270827867907282	0.317751205026226	0.0695133737436057	0.192128328148997	0.215254271993916	0.312097303175259	0.234097655723352	0.253514431087071	0.358480505293623	0.277160536471149	0.349986229727135	0.466653843989889	0.377649889028103	0.485942762294197	0.684472336810734	0.685084312123509	0.618249628803381	0.51401160514695	0.441819177495328	0.235232102406835	0.209927151084192	-0.00348645092356324	-0.0879296786933181	-0.0809017766043284	-0.183283032992542	-0.238397824051194	-0.195514887373646	-0.221351129424718	-0.123970263071406	0.0262258686077179	0.239632899145916	0.471844393928489	0.656112822797474	0.811454252365016	0.860570674679959	0.887604389077832	0.814391231124253	0.709488208527262	0.704402232051325	0.643379574341219	0.521658332991574	0.50389487378494	0.458554182139247	0.365265215146625	0.360416541762874	0.468702172651201	0.399428877300508
-0.0841127217334323	-0.150058252025447	0.0535147980842646	0.248995198536185	0.293696374912448	0.0637066411192707	0.163948308458745	0.154081811546355	0.239139934390459	0.151971912981056	0.175737770020413	0.290615533882375	0.238647225981822	0.321353422888603	0.43040837553352	0.363097815664271	0.479653733671035	0.684096283058112	0.661148155305362	0.582211421548707	0.486459419691056	0.395206529953708	0.194156306592536	0.174466722565337	-0.0251548825082544	-0.0804653667762405	-0.0933368935734181	-0.173381610802728	-0.214841450582665	-0.19581038519528	-0.196610043129883	-0.110773802092639	0.0614648770819624	0.263812660018875	0.483064489082187	0.666973616523979	0.793420222107228	0.856811752426301	0.859817092501768	0.787083615464292	0.673938950005084	0.699562060075623	0.65495619435554	0.511526677473566	0.499202610898851	0.476992035394559	0.377432102587071	0.389728989647714	0.481778937570432	0.443232678427995
-0.154243319427187	-0.20243461049844	-0.0161320077207269	0.198206507444102	0.276347613242901	0.0765014288742547	0.198928839196055	0.221054968985297	0.322341624752465	0.261982876634697	0.296691377718673	0.396041013240244	0.354255329932636	0.397921428631422	0.451281290431787	0.31511281556822	0.415363008299822	0.614288599751403	0.616305030993967	0.599588900369258	0.550526107191668	0.501315386689767	0.343604925110393	0.307344368892737	0.103826160658767	0.0090495601923681	-0.00958773199050166	-0.0934984584252194	-0.116044293054406	-0.067692278814078	-0.0653372957533872	0.0518330697609496	0.216241506055166	0.419101464667513	0.615305421082409	0.710795411900811	0.786340357984562	0.770089339341579	0.736672793976918	0.594569948956982	0.501840206525351	0.563402290936621	0.487905044286936	0.316526843931576	0.336698990358973	0.319228456480431	0.201279102157031	0.216726092666049	0.307140492406854	0.289698318853588
-0.140340217620784	-0.187287859228009	-0.0896105276962204	0.0490675282371303	0.109732661574415	-0.019127916451648	0.0815585109436062	0.0831273583891791	0.173427433806262	0.145358089246854	0.204638819544971	0.324109425806384	0.353793493146598	0.396090113455199	0.401774037805136	0.289925472618555	0.379906812538735	0.56488737777764	0.525609364829703	0.526912072223922	0.540494126896272	0.456877060991603	0.330119107459316	0.265972549255708	0.0825968993860395	-0.00546923997950459	-0.0693484579234148	-0.107078290155283	-0.0817254399361924	-0.0559264952700325	0.0121981410863878	0.143723435070731	0.341434422295167	0.531750780012834	0.67764759204808	0.752773686749255	0.678288239099291	0.662794217948656	0.600863138172293	0.445974848873946	0.357888569170518	0.455081821045958	0.411180239324316	0.2142706354634	0.243674380679707	0.265848494994446	0.148563094857097	0.205511288156411	0.259560713308884	0.283132171742349
-0.197230305029118	-0.22166946724768	-0.191440012329979	-0.0826676701030726	0.0652400477624365	0.0504653484856211	0.139859606001535	0.15145032009817	0.175012201782186	0.176642466194872	0.191564918441699	0.23229275212549	0.275211128370266	0.242343074608896	0.131151572856838	-0.0416012622049347	0.0324694518219848	0.245196502402187	0.197369595020084	0.251133700326645	0.342048821497849	0.372073246229458	0.397733592529865	0.39549160619946	0.337727175053529	0.245998147793201	0.163204950413918	0.157868964180176	0.2289085968651	0.269022271931247	0.363462285885204	0.475231510050336	0.636216062733287	0.671063996554627	0.640170022078716	0.497465296666796	0.36658186019395	0.330799274212371	0.270721032715207	0.0960566501686696	0.0314609503466563	0.13784574357849	0.0788803263516127	-0.0993728757333938	-0.0560687790326881	-0.0327243440741352	-0.142649765022286	-0.075201858137579	-0.0312142476335005	0.0445177442789859
-0.210661795665407	-0.226587647636917	-0.198292633010064	-0.10023496869513	-0.0443507889461457	-0.0589630053002473	0.0402739790690511	0.0594617284997856	0.0502839235773828	0.0853538818845286	0.0922344673047441	0.111699613949205	0.177589778520799	0.13135177113444	0.0418977993432895	-0.0199233593404664	-0.0167707484699408	0.0763843853501652	0.0453312574815324	0.0917150048700805	0.214973265385498	0.221931783341429	0.2876421777169	0.277918054672978	0.267701655816876	0.163382236516188	0.0746887002590376	0.0928082814887197	0.189474979185928	0.227481160115356	0.341022867016847	0.448069191883462	0.591160264877554	0.598298368575047	0.441112145746382	0.292294475194813	0.162835275776367	0.108248834516768	0.0503435753912812	-0.0436964550053531	-0.0436379855941527	0.0146481175948103	-0.025437307073405	-0.0940176784177754	-0.0531693269105775	-0.0557079372965665	-0.113616650120551	-0.0988088488725467	-0.0446688855974867	-0.00959589519311753
-0.179893206964115	-0.187876857187485	-0.198869230185535	-0.164145671252785	-0.153118494475513	-0.126769059358518	-0.0537924779050269	-0.0178312906522622	-0.0317938564597701	0.0236093442220548	0.0273384195090442	0.0129609925762866	0.109327958827503	0.0397252929969974	-0.068302737766666	-0.0656976236697072	-0.127824351428484	-0.107139479781506	-0.109415474944048	-0.0668726945935767	0.0747043420092052	0.0956702673244467	0.208775085349971	0.171725885236702	0.181525417623952	0.089900738025796	-0.0024768994545527	0.0305235289879901	0.139624249558086	0.17902465396861	0.297950877423533	0.400471361624865	0.483521204624602	0.438996492872425	0.239386635843358	0.0747711452773614	-0.0508186868032919	-0.125886899446633	-0.179478939546859	-0.215977941384412	-0.180092265916691	-0.1444966945683	-0.167435823216678	-0.172085677257917	-0.132844501366463	-0.13769704000683	-0.160137627664765	-0.166827888231165	-0.148730417623786	-0.123243865818067
-0.214336307381646	-0.264398740043842	-0.248953568360309	-0.131457364108419	-0.127524602556059	-0.155327578738281	-0.0220265031359478	0.0511894027041379	0.0918599173217474	0.174376746799403	0.202181948819215	0.197106705116987	0.295397060576435	0.211841772355654	0.125409490129472	0.0840537818967506	0.0197625304427977	-0.0157339324052527	0.0398754597748666	0.107904127165469	0.243355684100442	0.284419134511424	0.390873419073155	0.296709486310157	0.246111383633765	0.0812584327839413	-0.00981665741810139	-0.0100080081795645	0.102308137631563	0.189421527174889	0.302887083110977	0.464688008320483	0.532986875362208	0.532703726137035	0.333896697621478	0.182731511365432	0.0629521571956723	-0.0415660307133113	-0.0992899367941241	-0.161745536517499	-0.119746821250374	-0.0907727826543235	-0.128245304522128	-0.13362348079725	-0.0888148241467165	-0.112188871994798	-0.130993680448203	-0.157198917212457	-0.13565340865797	-0.140742088792875
-0.191568520446181	-0.255140175070131	-0.296061104868848	-0.232955084666655	-0.274358656074584	-0.287365936380086	-0.207929735378586	-0.14121781999562	-0.0756835723576272	0.0461627891818786	0.120733309443502	0.132440691468796	0.249188362180463	0.178645955794954	0.111566594600817	0.112918475938066	0.0416625206854961	-0.0598991132045435	-0.00600424916460038	0.0450874681928125	0.155196993223358	0.164425473443353	0.245099915756597	0.082300495244924	0.0412955163512465	-0.0940825136091695	-0.162307732819485	-0.140426355257688	-0.027202502439803	0.0411838385118682	0.14147038731681	0.274469066221893	0.305420001334006	0.329533956624401	0.146892728249431	0.0555744025868659	-0.0587051822722169	-0.138997710410321	-0.181562291932961	-0.190059873105915	-0.172980797363666	-0.167984077033935	-0.144177703885211	-0.115198569758576	-0.11192199537774	-0.114024194629625	-0.0776346784426479	-0.0864455490245992	-0.0884821576599941	-0.101811127376341
-0.166899057854195	-0.204911722409286	-0.262532756006268	-0.247054504637974	-0.298858187511203	-0.298923745932284	-0.239856562430513	-0.18051332897282	-0.118115201329786	0.00530744053409443	0.085941241044899	0.0951494507775115	0.201561800944948	0.138154555778495	0.0740444790405978	0.0996231421758966	0.022055569604243	-0.0726127890914082	-0.0356538933772649	0.0113785162557487	0.110143580906973	0.104371108359305	0.172460964721348	0.0152607244934158	-0.031777798234113	-0.131160482454898	-0.194621965597794	-0.169907294840667	-0.0716287426779257	-0.0211027871667192	0.0708631322531576	0.183760111894102	0.202868580695711	0.218456756776955	0.0674722236920104	0.00565163502484467	-0.10140491159456	-0.16654461727535	-0.203139422945329	-0.20897592121595	-0.185987972119057	-0.175499593811844	-0.162481392830641	-0.143231885243618	-0.126564492447916	-0.119557819381878	-0.0970659643297754	-0.0987689021160481	-0.117061960647613	-0.128853206754868
-0.25403787959212	-0.276851757405487	-0.341519048743628	-0.324197473332777	-0.283234096804944	-0.251168516888482	-0.205099243812409	-0.11403496852853	-0.0793926708292483	0.0517282145349054	0.113236462374755	0.0949079411408024	0.170373952230751	0.096882967819235	-0.0194735078881496	-0.0667391943030301	-0.124963308866633	-0.123049433204561	-0.100918014874892	-0.0462004988753767	0.0493897226759632	0.103101998868338	0.188130683167701	0.0473647928848123	0.00926373421449569	-0.0787256798054753	-0.120045608820445	-0.104812671617764	-0.0222909448576075	0.0403293466131157	0.103223253679199	0.205493124945039	0.210423810480972	0.206752875020999	0.0703818455355625	-0.0329351559983077	-0.140220254375941	-0.176232968814434	-0.218264033605307	-0.236634451483171	-0.265137546054709	-0.2507464969177	-0.234147469069609	-0.254018504856794	-0.25823574715702	-0.241687201465098	-0.228830132179893	-0.190390942655015	-0.209652308226228	-0.200654745066729
-0.242893123552613	-0.278049490719342	-0.324711568681804	-0.290796528664247	-0.284875163172566	-0.27405501222552	-0.229232468770243	-0.159023742358063	-0.152931117256737	-0.0420271200209952	0.0109021741439475	0.0103329618530858	0.0893125313278487	0.0354690525441642	-0.0455144827563776	-0.0682286534625593	-0.131388108318422	-0.131708120504489	-0.111206816628573	-0.077969145138834	0.00736055049193531	0.0287554793240141	0.0880683925354574	-0.0313266055513072	-0.048900375991285	-0.115775283583171	-0.159699603199328	-0.128253281252103	-0.0431458583548658	-0.00691255990669922	0.0673334569423165	0.139113584707699	0.152332389165036	0.13795902359578	0.0236093009736013	-0.0517968506562333	-0.151633582787875	-0.179005750322357	-0.201643906146666	-0.195066563166067	-0.192331302014856	-0.195398715239085	-0.169064164792875	-0.16455283470658	-0.172080432782064	-0.16847534877229	-0.142034097130133	-0.120152671512883	-0.122122418123202	-0.112714059617326
-0.199245223692695	-0.228148032748979	-0.244542536668122	-0.22108673979693	-0.224626745795109	-0.214696866629886	-0.204365550773494	-0.172055259222062	-0.205641531089802	-0.123863135794835	-0.101184410463608	-0.100881528422404	-0.0375752727440633	-0.0564211043451578	-0.0938208144981108	-0.0657015745747935	-0.123061266906943	-0.156794589514022	-0.154105510187984	-0.146549946292458	-0.0828255666809621	-0.0905801833395799	-0.0446954871105155	-0.11569061713294	-0.0906020139183435	-0.119269751350873	-0.161525756429618	-0.130697231813284	-0.0678767922836098	-0.0647187149683943	0.00703784510715308	0.0353403588936851	0.050005889074554	0.0265883455215034	-0.0790028036880984	-0.127770434126392	-0.210103945853646	-0.216060602867029	-0.231688993386571	-0.202901654599122	-0.1830599510982	-0.200404287858379	-0.160674918618926	-0.126683171531751	-0.143774849888171	-0.140930950365394	-0.0958856983467324	-0.0809544270401608	-0.0952215897537605	-0.0909568183283003
-0.21346233433119	-0.225282653684151	-0.217888559904515	-0.175588352201809	-0.131245048449473	-0.119668305090738	-0.120899292103565	-0.0822898241470225	-0.125341093784884	-0.0606368443970316	-0.066055768346391	-0.0925003686408575	-0.0693705747650479	-0.0850167963278192	-0.142864074126498	-0.155207165663023	-0.185378861056059	-0.181616868283875	-0.169729190204477	-0.163529770346766	-0.122905344975176	-0.0922383770698914	-0.0372326844556355	-0.0749816251763328	-0.0478590539980082	-0.0615014367034474	-0.0824734603365841	-0.0779092631382267	-0.0435279647260256	-0.039316155383478	0.00733067169842935	0.0155761005333663	0.0173919106044449	-0.0118154890989958	-0.0879474448256136	-0.156299110420888	-0.20721964668693	-0.205698720013583	-0.208981260815587	-0.18461601987572	-0.203940516763664	-0.237596022677399	-0.193968565794352	-0.16965126170467	-0.211706683445863	-0.215191942887554	-0.162268343181919	-0.1289333740342	-0.136155520486629	-0.114368070364959
-0.203833989723677	-0.206457885213685	-0.165426222281725	-0.107731351697697	-0.0840917311508213	-0.0832250282247266	-0.0774183523202225	-0.0668070019034696	-0.154693455413103	-0.108072630657388	-0.136904968326591	-0.182547657609511	-0.164896537134568	-0.193428514248464	-0.245036626726465	-0.230301614394678	-0.285077089055428	-0.245467304829108	-0.259951985000485	-0.263481163772047	-0.201795883792659	-0.176433147817828	-0.103362980813759	-0.0889995735612585	-0.0181158209545863	0.00398974361832388	-0.0311135195525862	3.56750399892189E-4	0.0367064589110188	0.0156553228988618	0.0624147735307656	0.0372692068413597	0.0306358860872609	-0.0380485955574416	-0.123361955749745	-0.215514406938021	-0.252046904469129	-0.250071801077739	-0.252153364879674	-0.213496372695634	-0.193860098338293	-0.228694614285604	-0.193553514326607	-0.152545172345785	-0.18898651349503	-0.203039971710959	-0.147913405127189	-0.127765611499073	-0.107254930337703	-0.0491646813079875
-0.228133975188275	-0.227432236049221	-0.17149207251787	-0.106107544500197	-0.0562558024051553	-0.0702644629680833	-0.0534105308237982	-0.0457697591213049	-0.132177499303611	-0.0899127844319052	-0.124982673171909	-0.169231727170116	-0.15559932977038	-0.176715665694564	-0.231982458782502	-0.224856966179519	-0.264755003813914	-0.193460983502014	-0.220669512278753	-0.231868573411392	-0.182972751754194	-0.153290279301582	-0.0837988777410003	-0.0695304329466013	-0.00751589595846263	0.00863078321332513	-0.0302783240953295	-0.00437548182856467	0.0316849175512224	0.0132209788223288	0.0622752427364974	0.04388724431415	0.0532153124178347	-0.00511191680410115	-0.0841388141531868	-0.166442047149146	-0.200245617763005	-0.196613867495674	-0.199727471336887	-0.175947502040585	-0.16160858447029	-0.184039858469923	-0.157512145880958	-0.139647140162748	-0.169027251570418	-0.179215835962987	-0.144534284097265	-0.121226153192403	-0.098281285362862	-0.0508395721109432
-0.221428091354863	-0.200400340379214	-0.119321339533685	-0.0397173883050073	0.0470816254758489	0.0264735622769173	0.0373051529567413	0.060928692969112	0.00192528137353146	0.0297884842729847	-0.0105504211820648	-0.049929907773063	-0.0944759784251535	-0.100875874989603	-0.148195121739333	-0.203793886175633	-0.214352598337707	-0.0906246200102395	-0.0857763355007492	-0.103685228736857	-0.1057667443345	-0.0502038981135436	-0.0278057087382583	8.17568442050036E-4	0.021973761147023	0.038866054972099	0.019240012082507	0.00142314194495376	-0.00422901202608679	-0.0145766445622976	3.48833872602157E-4	-0.0107063886726757	0.00899913422492092	-0.00928559715838634	-0.016835178218904	-0.0808005299842143	-0.0682972332676713	-0.0544596299775831	-0.0430546425795222	-0.0497742788740668	-0.0762873781492978	-0.104565531241175	-0.102907663160706	-0.124065708297613	-0.159241781277753	-0.182254413669928	-0.169736911618254	-0.128472066862086	-0.0973906628718886	-0.0445774380099682
-0.210071279264499	-0.185845401295384	-0.10435007310693	-0.0265036442676638	0.0818160932017555	0.0844560200559807	0.0888531672993041	0.10335276512661	0.0291673187945295	0.055956386432793	-0.00520741226729271	-0.0890673023328685	-0.142546188937812	-0.177283121747769	-0.2285393407696	-0.301152622172132	-0.321367928024224	-0.193136321062995	-0.18502770903466	-0.189941997173903	-0.165024818287996	-0.081604454916508	-0.00772923119519086	0.046675803670462	0.0889671800940494	0.126070343017269	0.11197870603089	0.109545442395119	0.106334664149621	0.0990708272918921	0.102930806973002	0.0705609763646704	0.0575712701128793	0.00186469813112281	-0.0280397773422078	-0.145205345072897	-0.133984547280983	-0.136333901276939	-0.122810141940053	-0.132466999527299	-0.136592923170858	-0.170191192935668	-0.184427428299745	-0.185569810893996	-0.211378107041824	-0.250486724681393	-0.234355525903165	-0.210016454053531	-0.162946905156282	-0.0815489829805024
-0.169485289413593	-0.13359670633449	-0.0671041983090906	-0.0204908299763386	0.0671913160316529	0.0887101773192906	0.081250388050204	0.0665399718376244	-0.0255417884270555	-0.0102077653593279	-0.0756850441457619	-0.155565524691554	-0.189331003521569	-0.225316907381848	-0.283655533849839	-0.315296620726041	-0.343188231435489	-0.228628794387318	-0.248828826106508	-0.256426966294795	-0.208687625323023	-0.1426513923945	-0.0604172663438527	0.011691651052952	0.0877832163990389	0.148611118803421	0.123895561969118	0.143907879061652	0.150547333883357	0.126949876582939	0.141482333279231	0.0922835267744106	0.0746994401094907	-0.00689713726072357	-0.0462693541062141	-0.17113262749352	-0.175284711615061	-0.177571906971748	-0.174895229078141	-0.173323959701532	-0.164719928297773	-0.185398273289355	-0.18670413651273	-0.180983584371688	-0.202175129380187	-0.229420547961211	-0.21043369795573	-0.191433439898777	-0.150063294797298	-0.0614547042178291
-0.136615315316178	-0.102616189374092	-0.0232463409338436	0.0185249417373377	0.125076886180274	0.144733333442661	0.132324144297085	0.109939073852167	0.0236725541415482	0.0145678740609258	-0.067206807735763	-0.140927266617999	-0.192971164848361	-0.214253871050118	-0.258913784674487	-0.301475012967054	-0.303420566131988	-0.168652527389536	-0.190660602630585	-0.208033163311338	-0.190930388846721	-0.123676271442727	-0.0611531660218263	0.0313720902974974	0.101072064230159	0.172675840966681	0.148761804105769	0.150661426410692	0.135436633962601	0.103580670868562	0.109398767581121	0.0569700367802351	0.0488322975711795	-0.0152640333473032	-0.0167236988721418	-0.129667010583801	-0.113220917103448	-0.104060753687711	-0.0946316159549886	-0.0934570885554028	-0.105984719007686	-0.128889652328949	-0.138157759335107	-0.14780329398842	-0.173494332566101	-0.202120049956727	-0.194594183557588	-0.170213180040258	-0.131895192527378	-0.03735901210052
-0.128543056195588	-0.0998822371400105	-0.0165356137788903	0.0321610958303624	0.150961906874978	0.160403285730031	0.130140668760078	0.11192602876648	0.0255438999868134	0.0255649842604288	-0.0518111904507798	-0.126682529902608	-0.189777221046361	-0.206543174476336	-0.249014918446247	-0.314623539787458	-0.301971896383445	-0.136903306562818	-0.157370430885996	-0.176094297819261	-0.167620486757219	-0.092524460844556	-0.0368116663684173	0.0527604423653757	0.107233071574986	0.164956164697397	0.143027605654297	0.13486540597109	0.120473861624054	0.0947309628513767	0.0989686498854082	0.0541485243436875	0.0630666808656274	0.0182939439150223	0.0159368801055876	-0.0953745615716688	-0.0670499009851767	-0.0581525261052262	-0.0435610041058591	-0.0615382076633266	-0.0909615809749242	-0.10339375836874	-0.129372705820409	-0.168677090736662	-0.192665218523231	-0.215610676721773	-0.222051120039058	-0.183978892200428	-0.136043576624572	-0.0199152800596038
-0.101032083056919	-0.0634236778061381	0.0218058148062529	0.0565589846860329	0.17558563318488	0.208629748142523	0.172491230861625	0.144901677300032	0.0461957074184395	0.0349216287940123	-0.0536372751723225	-0.129337053400685	-0.193682526440411	-0.2322743752576	-0.288650915824942	-0.342552959625978	-0.362721753693818	-0.198166391006918	-0.217496444036483	-0.218993267686172	-0.187558947244039	-0.102946651930995	-0.0290961553527967	0.0766808052604998	0.149970840244569	0.21017894207005	0.184349332348482	0.168870948674277	0.155192052560419	0.133792474462687	0.130346418586993	0.0850341884796439	0.0865443557564017	0.00333095875886425	-0.00497468405218843	-0.141495949579086	-0.121631834346406	-0.128306547562256	-0.123449072853628	-0.13704780468074	-0.123592818847802	-0.132158605898622	-0.187526854882139	-0.203796075206699	-0.204336270963346	-0.242498796796212	-0.256257320551325	-0.245427582503119	-0.189085295226771	-0.0855010411196077
-0.0927864908582827	-0.0604503168376641	0.0128131149314613	0.0465376919569074	0.185395045801949	0.227447357360657	0.182889673118905	0.154186787049871	0.0573982653454608	0.0432137846034161	-0.0542038646936658	-0.128008581880885	-0.200548670683245	-0.234192661867404	-0.288852081888546	-0.378464205852197	-0.376913591619023	-0.197422463227596	-0.208524409085202	-0.20646869247915	-0.187989890260597	-0.0946699486260928	-0.0274476730983789	0.0845591638370456	0.154372980353315	0.223283550088915	0.190707810515686	0.180038724534951	0.162184939223619	0.136802125316731	0.136853884255957	0.0798432914269173	0.0768472643618995	0.00537691543007648	0.00963337547269668	-0.132486614449326	-0.109530958737175	-0.112290665131419	-0.0983103603955519	-0.123855762304096	-0.120795804228289	-0.136397285885114	-0.190314520068337	-0.216233757300505	-0.221255282794592	-0.263764151235907	-0.282290934081725	-0.264000058851154	-0.205148100462709	-0.0963072296017625
-0.111813046894064	-0.0771358430565436	0.0164784321742074	0.0913453646780684	0.229066691100538	0.228076859177418	0.203466353494014	0.182405163662351	0.108450808989912	0.0813494937569637	-0.0188698654281459	-0.0956165818562534	-0.191577829131322	-0.210950591253763	-0.244381333996607	-0.364631354973304	-0.329780830131165	-0.150219729951673	-0.145448074377109	-0.151282969322202	-0.168905764380309	-0.0600823244512738	-0.00716579112410005	0.10227123856377	0.139027757269096	0.196391110382771	0.178984004801705	0.151360783350002	0.117642745442514	0.0947414309510067	0.0890000160846423	0.0425524097383746	0.0595879942773587	0.00527697827354773	0.0329041153689206	-0.0952054084286018	-0.0432999933484605	-0.0449609552462255	-0.0107052335954143	-0.0489337854292607	-0.0784654935314017	-0.102068074911002	-0.14570488060029	-0.187906713880478	-0.205916155436985	-0.249903725763896	-0.265914355953519	-0.235020258681168	-0.176484679498667	-0.056698860420884
-0.07267164253347	-0.0397937057909172	0.0549811708201751	0.138669957239861	0.279541124942383	0.267153883535985	0.253697234842256	0.220568057349997	0.151656406088511	0.115354911064741	0.0168822483564466	-0.0611572870767479	-0.162029799924152	-0.183727543621902	-0.202852099267787	-0.343413210161824	-0.286573428700999	-0.094133173346615	-0.0838633512539824	-0.0921334126701141	-0.123177363582291	-0.0146160935226983	0.0320297843845	0.139298706537187	0.167724902248253	0.22867767019471	0.215970930944745	0.181627198481349	0.138339032250531	0.108893110049636	0.0943733042883778	0.0503750429753265	0.0804467319053802	0.0501223170135454	0.0825309617849865	-0.0317000404253369	0.0344297903229232	0.0246373491033885	0.0654247347994189	0.00882551140821547	-0.0230569339679628	-0.0380264850658421	-0.0989029170434737	-0.15856702175652	-0.165402704357577	-0.210970941160755	-0.249597415375511	-0.223647866936906	-0.160966072603661	-0.0350099591750102
-0.060553345458671	-0.0181710573310454	0.0921803068116648	0.175245682751184	0.322783722435135	0.309914901055787	0.302217904518948	0.264274315371694	0.204992912326739	0.180340021093822	0.0824867995148418	-0.00202690480853386	-0.111309762296475	-0.139467354061956	-0.165136345551793	-0.330915238995599	-0.270852291576086	-0.0606814202510456	-0.0460772528666837	-0.0431144782619361	-0.0748674989009068	0.0450420237333907	0.0917968411912652	0.201800859147969	0.218929135082679	0.268438200059031	0.256979243497945	0.208059234252044	0.158736200600617	0.141689916573469	0.119244566256755	0.0840190706311408	0.118638684818084	0.103468548579929	0.145604041861732	0.0218356053380155	0.0914193137201528	0.0746699448594386	0.107570533696246	0.0202089878139939	-0.00167921624404595	0.00570301852149145	-0.0916521254684295	-0.176923990928613	-0.16307188263074	-0.213336746538972	-0.28058547573258	-0.257046422899507	-0.195765159890422	-0.062550961036226
-0.0691466981185158	-0.0483297653313186	0.0494130735386916	0.138500230853328	0.265751055534945	0.219860174423819	0.216763420866909	0.199344851746156	0.173783984683904	0.149758135697621	0.0920857462305003	0.0365070994628617	-0.063956876456045	-0.068369432120726	-0.0634493666051058	-0.2301849380089	-0.155277470494388	0.00940743246200643	0.0371811881062491	0.0351467345595369	-0.0240895141097649	0.0694625861454324	0.076556160867853	0.147404705088334	0.133240352554161	0.170428053007515	0.166374896785673	0.116544314357774	0.0711425577357655	0.0575007972040825	0.0345464700059242	0.0106959306159269	0.0542998113261424	0.0839105044065415	0.143240595045538	0.070706566979497	0.147923561353632	0.14473119838718	0.180596312810131	0.0900291155015544	0.044149867496331	0.0516872387202234	-0.0285021647929292	-0.10813313655681	-0.104488056940305	-0.148011004647276	-0.198778631026313	-0.174381398079757	-0.111753529670003	0.0197816122557379
-0.0915643503124519	-0.074276358842429	0.00400185366110055	0.0836004912196904	0.193295328886256	0.151939440393106	0.141336501440204	0.134845815903124	0.105971468082188	0.0794322305845862	0.0183782799197755	-0.0358682265028673	-0.118183023691801	-0.111797438607715	-0.111624214758449	-0.249897667769999	-0.19330458917167	-0.0613844676807681	-0.0295730644424466	-0.0389532896264961	-0.0926575136141358	-0.0117402252510444	0.00313208112937133	0.0667417282476008	0.062768050063589	0.107670325179488	0.103650961639971	0.0670238237298631	0.0288282252087591	0.0112372956947611	0.00104509680322505	-0.0325554694979409	-0.00319671414241435	0.0143437324359939	0.0531947671777764	-0.0148242728387177	0.0474319229280607	0.0511605632076934	0.0959772672438755	0.041004481294013	-0.0200179289508584	-0.038994744224178	-0.0755251188896972	-0.123231178795644	-0.152089899720174	-0.190221694838623	-0.198750059223017	-0.159580326058553	-0.105107753570764	0.0174349711110709
-0.0890885928396928	-0.0417989914601069	0.0415024240495136	0.102336395928646	0.228777566382208	0.229399689187576	0.206452802156368	0.189622015014165	0.13798919751668	0.123467909467178	0.0289463500446859	-0.0523866158005067	-0.14618028402138	-0.169617851454069	-0.20259422641917	-0.351411465529576	-0.319399505477578	-0.141673252699883	-0.117378814158594	-0.115756042416399	-0.143951237635525	-0.0289519336182044	0.028856541062961	0.118608168099692	0.136749006925781	0.18875914629205	0.181212119856048	0.145327843438929	0.104524101387698	0.088707876204673	0.0717208287517969	0.029399043945228	0.0495003293491574	0.0271012359205316	0.0426751486061802	-0.0795889415133148	-0.0238155864802192	-0.0330890398639049	0.00745055155947399	-0.0441082957724747	-0.0837917900845025	-0.0975817196702941	-0.153409013567721	-0.214512400784953	-0.227477164063012	-0.265918658084529	-0.293696405534906	-0.255769904281017	-0.209852415404325	-0.0891389455662044
-0.0797872174433995	-0.0392109398900811	0.0623916121517299	0.144660353145544	0.269853349123154	0.238833833861436	0.230744093715236	0.22161267063857	0.190935297365295	0.179943162632446	0.103710698685521	0.0365447809943165	-0.0691709357180036	-0.0816529911026239	-0.099627630635054	-0.277020663846831	-0.232617206595511	-0.0518875908697754	-0.0138343059850723	-0.00752046361325863	-0.0597931193802021	0.0524962822938255	0.0826412599210427	0.162285292814172	0.146635248661227	0.176570125466817	0.184144254470053	0.121763173085321	0.0663505068574984	0.0662198543244799	0.0380109772713902	0.0167438758759283	0.0498140396988497	0.0627981006200921	0.103207429226919	0.00941098648709157	0.0862782674356238	0.0727570169881219	0.117317212710272	0.0280606679961529	-0.0184264228490989	-0.0143150792842507	-0.0886044492286728	-0.181077158717085	-0.177807659639524	-0.215528953242078	-0.261723077928913	-0.224515919213538	-0.179415323528987	-0.0575626645069593
-0.0740917236709628	-0.0592042905693288	0.00837163151982248	0.0815167229659337	0.144186955321031	0.0842884181302732	0.077339305683177	0.0858376902151442	0.0865736462725095	0.0866465651360665	0.0573497026324418	0.0259648331534474	-0.0476338770640571	-0.0288802102937082	-0.0265770154040708	-0.171423294631382	-0.120680619637622	-0.0323493118555639	0.0229165449667383	0.0221140889096438	-0.0471119721967289	0.0218362778246724	0.0105552539495189	0.0390705274979633	-0.00110720797370257	0.0204676821882121	0.0345513570585611	-0.0113985915972691	-0.0512314769060415	-0.0588967822035047	-0.0781958344836511	-0.0917174090473489	-0.0574447118933449	-0.0116519553392265	0.0293354543238226	-0.00424336258682755	0.0693519071900839	0.0662343274883148	0.118960449278416	0.0616887866070084	-0.00666509166343731	-0.0308219794931974	-0.0444091115515077	-0.0932380229800448	-0.130272969028981	-0.158524817968106	-0.142384916897738	-0.0986529460090605	-0.0647040556513836	0.0336858030349898
-0.0801851877790958	-0.0508713973866365	-0.0226414090372634	-0.001182439334264	-0.00113833583597138	-0.0175361966674271	-0.0487535503443394	-0.0299907913981844	-0.0432453525175395	-0.0133717644730979	-0.0410754759530027	-0.0869188564434949	-0.1326608458811	-0.122494559620528	-0.131856228621016	-0.207592366416723	-0.215999650556328	-0.18765260362895	-0.128415856976581	-0.129570151915611	-0.168673359280012	-0.117782178957868	-0.100766709566922	-0.0922439655893665	-0.106445147611364	-0.0682440276482333	-0.0558196528180216	-0.0693759440790688	-0.0938504046251458	-0.112645004461906	-0.120983420669781	-0.149018749695445	-0.155601510072426	-0.136013184018565	-0.141753637569632	-0.177985369820198	-0.130804139678115	-0.138533979818396	-0.0906687926446009	-0.0821693547267149	-0.126366386730585	-0.182513751033522	-0.155148855487095	-0.138956770848747	-0.198811678859668	-0.226564144758157	-0.154022050975864	-0.119827468402975	-0.104324253355433	-0.0390447664293166
-0.0940680221137854	-0.0545927620102571	-0.00559118423726201	0.0263751423519182	0.0950288810650916	0.0901715279906304	0.0661334899861578	0.0739198785149451	0.0567275256015724	0.0944032631499166	0.0495890681651287	-0.0145062813804157	-0.0832584105487508	-0.0863363780144761	-0.126235438865824	-0.262567615650956	-0.268410790008288	-0.138945813453536	-0.0976209892798156	-0.0853251441808111	-0.117922147855717	-0.0287790210506849	0.00350490713857217	0.0296060069485458	0.00359060812430003	0.0351121305103346	0.0441145814837965	0.00831757978813832	-0.0266568494599723	-0.0296495959109081	-0.0463953352210127	-0.0621960911552283	-0.0527028100684647	-0.040947441979126	-0.0367132938034729	-0.106302479585776	-0.0629603596686863	-0.0641068819606718	-0.0236129623594268	-0.0700023293025802	-0.121934977456223	-0.135243551432845	-0.15686933608041	-0.215402971749065	-0.238343955901207	-0.256274777380689	-0.251984869608872	-0.204670977630289	-0.201747956329958	-0.121992351465691
-0.0767722114609095	-0.0700564251879328	0.0159956432451346	0.116190643660863	0.140846190416319	0.0516419420257034	0.0787732977379904	0.0815451440312889	0.0979799193310177	0.114096155706945	0.103785541292873	0.0866339164370361	0.0209329205981719	0.0396667726967948	0.0599597206295917	-0.0862177823139658	-0.0488262972291538	0.0220857484549583	0.0868677608001196	0.0962807417931628	0.0234567167982635	0.0817545333217412	0.0567705706203791	0.0658962612223602	-0.0122370785482745	-0.0151800332434963	0.0014857308952064	-0.0426177950963562	-0.0771036041141001	-0.0684004065084501	-0.0870794143683497	-0.0786617817367847	-0.032593455790422	0.0270591125567361	0.0538358004385102	0.0529273952404518	0.126204496768547	0.113714565347217	0.167663346108221	0.0872794201086934	0.0366265328877321	0.0295596843420905	3.87297418478146E-4	-0.0690085655325646	-0.0824945026691441	-0.106701188003527	-0.103289713928608	-0.0734697282903953	-0.0506959853088691	0.0444290946458817
-0.00461120623232518	-0.0168276478430566	-0.0107338526423399	0.0287991231904344	-0.0804762604067169	-0.154420785040346	-0.146284873182616	-0.126351690298377	-0.0878937869280168	-0.0520379277899365	-0.0209512773620331	-0.0153589222617898	-0.0224756065127155	0.0106631242942025	0.062882155640231	0.02864625613474	0.0244146005305403	-0.0830931691909749	0.00311591316436603	0.00587555708656651	-0.0565019924897535	-0.0595816782522269	-0.0963812328642837	-0.142462882210093	-0.202745859588526	-0.199687117839312	-0.17756558840064	-0.181409378847777	-0.189935249865179	-0.195734330490434	-0.203965476729611	-0.209038502386203	-0.202002995889071	-0.151812833224583	-0.166045270609386	-0.0968731033340609	-0.0526298069270631	-0.0678942074493877	-0.0166456097442194	-0.00489517316467293	-0.0378437961906773	-0.0925526905218311	-0.0368212135567001	-1.9459378416471E-4	-0.0555524815724038	-0.0619479037709657	0.0370969267838626	0.0486176311739049	0.0371175000800956	0.078980783300082
-0.0377656110334131	-0.0128613117903092	-0.0766925804337776	-0.125042766140615	-0.215592614161249	-0.206354998339881	-0.25447530347531	-0.20832262299108	-0.1707774845007	-0.0872893156156395	-0.0480410740941691	-0.0651344573507791	-0.0536069803002465	-0.0331615971799005	-0.0577786072630798	-0.0764657973513825	-0.131914715004773	-0.21758724779333	-0.156129217715108	-0.12870407047874	-0.150772736072629	-0.143399711557215	-0.135553231364695	-0.213129091109109	-0.257282099499209	-0.249417764246509	-0.216103190415365	-0.206262887091028	-0.208612144926983	-0.207454061169811	-0.218341538704239	-0.223340647851316	-0.261745118573372	-0.230227997861292	-0.284537824161565	-0.26010322381309	-0.260631419386843	-0.260412323090692	-0.231343165923932	-0.189643053708429	-0.226809923001631	-0.276005345684363	-0.196383332370815	-0.159192373656057	-0.220930475101397	-0.196213523532389	-0.0994582268000685	-0.0520736735689302	-0.113887993896849	-0.113342755303506
-0.0769176925384684	-0.0417944139118321	-0.0292286754260782	-0.0108951595521755	-0.0318312694983453	-0.0680152955987732	-0.0783677685198533	-0.0531199446818116	-0.00689633660058021	0.0556087967395522	0.0679736278566199	0.0420801585548389	0.0155822800119413	0.0315864388137998	0.0037782515028205	-0.0972258531236619	-0.112734906977955	-0.0640773182668649	-0.0236974029901699	0.00535804617218306	-0.0422364849067072	0.00498951912791503	0.0103542655019479	-0.0369660596388148	-0.119881833146292	-0.134415961490859	-0.104899535988093	-0.128842949825948	-0.146521373621951	-0.131146691655439	-0.142231504474407	-0.123520322629175	-0.113058878049465	-0.0565021628446094	-0.0815715456026126	-0.0763111017381953	-0.0505144744078938	-0.0481135736978136	-0.014211683542146	-0.0625670365356226	-0.106706932999813	-0.0969810229917658	-0.0996444738367935	-0.1660924994746	-0.173494050990809	-0.15577259485034	-0.161465547078716	-0.100207010687654	-0.139089050587251	-0.0809386064644035
0.0113605068653122	-0.00130526934112868	0.00318868223560891	0.0502847923632176	-0.06146852460059	-0.152047907889901	-0.136027955240656	-0.131257419495773	-0.0664093600151841	-0.0308958018743989	0.0128426984432695	0.0248406737848312	0.0234584910531423	0.0622866720138334	0.112617197379796	0.0698342081662583	0.0791291441400993	-0.0096519922763221	0.0495136461120294	0.0632193113477238	-0.00840386124293778	-0.0127719618905059	-0.0535175000693094	-0.114444681365689	-0.191976330082366	-0.206816950720053	-0.177764758084996	-0.17964932658863	-0.190350122341066	-0.19071531685985	-0.196890111514407	-0.186211622554427	-0.162149396693974	-0.096106327143173	-0.109249324765911	-0.0353931962782132	0.00278972821191292	-0.00878063912940705	0.0392330108699632	0.016542652427241	-0.012125458606776	-0.0243921927121099	0.00319576245007955	-0.00252795622634556	-0.0193591044400841	-0.0134607694605727	0.0335087978607645	0.0456663659385086	0.0167266235365046	0.0673054943391149
0.0211714459081868	0.0038658456401548	-0.0570045636993302	-0.0743124337395186	-0.273380499606613	-0.320155422824754	-0.332112610192894	-0.299674249730406	-0.233404273333801	-0.158771433829478	-0.0730760969148888	-0.0462406678229779	-0.0126536914417574	0.0173228138996383	0.068391613228653	0.117584553408272	0.0700906419041933	-0.128571181170417	-0.0692648937988056	-0.0501677188881603	-0.0937102260820256	-0.131837035691907	-0.163234101214234	-0.284260035811139	-0.325230035124154	-0.339606229757487	-0.303380570551432	-0.271784572821208	-0.253749826469895	-0.260530692336055	-0.264135838250431	-0.264325195832678	-0.284660857065854	-0.233220545864822	-0.289327861346523	-0.199702902761986	-0.194465739506801	-0.201238218459168	-0.167910591354779	-0.108967662444499	-0.121999443995575	-0.168460441343709	-0.0705534166041463	0.00719252746525282	-0.0440177894311696	-0.0178428224585327	0.0991151965262831	0.104244732179848	0.0404806652796965	0.0249174513679359
0.00251544481351455	0.0101227797458389	-0.0661502998775844	-0.109386697162401	-0.283002832073063	-0.29936850627424	-0.331775103148088	-0.291596020183777	-0.218234351523395	-0.142553564750173	-0.0562558907938406	-0.0352402154152641	0.00663136319551994	0.024051833342819	0.0283074704817253	0.0607953418627286	-0.00817443686244597	-0.155662037516856	-0.110355567292161	-0.081319498834029	-0.106018715114017	-0.124439904020389	-0.135985815277259	-0.25778123075403	-0.309885463428947	-0.336973847940763	-0.288276579722295	-0.266852037436073	-0.252724850691067	-0.242735976717459	-0.24525730669422	-0.230939824318599	-0.255653955090474	-0.232804397245344	-0.308670374385464	-0.241356914902442	-0.246249485637243	-0.243473343134483	-0.220509447682264	-0.164345471186776	-0.186685900718933	-0.210009901145945	-0.126352216415161	-0.0787009848486366	-0.119196378732328	-0.0797083415726042	0.00855619825940905	0.0386902633169389	-0.0444034346644338	-0.0701017035111364
0.00104225267954306	0.00791936245520149	-0.0158523153360069	-0.0161282185172749	-0.166392019459557	-0.228697736444663	-0.234143748270482	-0.192153545463132	-0.0982947684470451	-0.0498328858530692	0.0184286222551358	0.0375015459168945	0.0622789930192837	0.0849535179083855	0.114024454305801	0.10181234339739	0.0751206368114002	-0.038442197352877	0.0141670334758448	0.0394288839692034	-0.0229404743102274	-0.0324597789091532	-0.0667715350676614	-0.173123299824242	-0.251184420257159	-0.29863870697976	-0.237071653232524	-0.243995898481628	-0.248825388202255	-0.227038553952702	-0.239481726350046	-0.215537978688379	-0.216219101715453	-0.157200968319028	-0.191734028940949	-0.108269932962737	-0.09146913389348	-0.096128027156085	-0.0643472929117195	-0.0547246678687153	-0.0796217434822315	-0.0873461660864705	-0.0538083154931969	-0.0471822384405373	-0.0622187099973568	-0.0358107757068176	0.00210304052369564	0.0277996471071632	-0.0344663345573956	-0.0246036756283312
0.0129160576571156	8.10511979751413E-4	-0.0339706916297983	-0.0400682119856412	-0.248767724325444	-0.328044625908937	-0.326076460728866	-0.286249383240597	-0.200495474012775	-0.153643625778193	-0.0638214556888194	-0.0162820968401297	0.0324638419617109	0.0757216445749817	0.138322574842212	0.203724823697121	0.175343536254041	-0.0238598799188815	0.0228088796943122	0.0281271178503088	-0.0287074448032258	-0.0972674475086433	-0.156589836564617	-0.283867293721826	-0.342667807648783	-0.372362072970068	-0.330452441275445	-0.306672076820747	-0.290956315212838	-0.294795200924785	-0.295142686345395	-0.282768635024901	-0.284127760454064	-0.204731864430733	-0.239417872654142	-0.120381280518844	-0.119040174342547	-0.111104818508388	-0.0829854383709043	-0.0351108902916781	-0.0491948829701083	-0.0716024304091584	0.00267988217956379	0.0612438902518868	0.0262840163117802	0.0580563344935592	0.14304166549494	0.149514265039892	0.0840428930019388	0.0689738691663161
0.0198961798457453	0.0174744882886068	-0.0706748827152778	-0.122475532803648	-0.338045404731593	-0.368784252730745	-0.397905881331229	-0.353954978865941	-0.270948635801789	-0.205929126776929	-0.0981661237048106	-0.0516325277566359	0.0168265468093885	0.0376809374504012	0.069650125749655	0.17100425715294	0.111415766816155	-0.115331365231943	-0.0768548492738949	-0.0645484035060964	-0.0977921386435137	-0.161341067284954	-0.195449745073023	-0.330702497513556	-0.364594642060077	-0.385648263619402	-0.348408032832765	-0.303886065933045	-0.27187022287797	-0.279030631950579	-0.270302149721412	-0.2728325195266	-0.296149277216565	-0.261546137368708	-0.313684160559174	-0.216309384855541	-0.228385865627592	-0.223659885388508	-0.212918602428607	-0.130538613377071	-0.125196995870198	-0.152690371527386	-0.0615446411780015	0.0318911306596211	-0.0106030259206983	0.0297997503862355	0.136699486753439	0.136585260741228	0.0622238164393345	0.0334457256210907
-0.0504722853168433	-0.037730025102119	-0.0968901033163176	-0.117945048857455	-0.29624726199163	-0.335224743223481	-0.347726690543777	-0.270485218081655	-0.167474191071529	-0.102737810511886	-0.00746314553511644	0.0202041220257025	0.0800462908721803	0.0801435232935318	0.0871350019531072	0.13880827209396	0.0899802265496292	-0.0998196632423501	-0.0500178862342994	-0.0205302533420383	-0.0522871034669222	-0.0849251580371238	-0.108264195073826	-0.236974197007736	-0.298956524893336	-0.354744732688289	-0.301757774484175	-0.281321748226303	-0.258026443076698	-0.240351966602744	-0.238863883573174	-0.211814153902724	-0.222207238478663	-0.183768463049874	-0.245696058251706	-0.163651333002629	-0.177228119698265	-0.18697378740345	-0.179940514030272	-0.131629506459751	-0.141440287355039	-0.15994466472403	-0.0903730834481378	-0.0192961044782634	-0.0537127183196848	-0.0229235538189504	0.0632655235350351	0.0787951898785878	0.0166789570141644	-0.00199874883037052
-0.0731705169251145	-0.06437805508769	-0.0910197310378107	-0.0825116214735611	-0.252512712623085	-0.322143317927871	-0.314513607093705	-0.231366601163989	-0.127229621759625	-0.0785674862214407	0.0109357944550829	0.0456193569484444	0.0982544879592192	0.110744970404515	0.14271992107109	0.187515169840522	0.158530194930141	-0.0197372992407835	0.0253129676889897	0.0462362403181711	5.85753516026512E-4	-0.0460676176309372	-0.0891942179142784	-0.211635525991761	-0.276367691754765	-0.346401435596473	-0.295231025081882	-0.286157508086641	-0.265090094329184	-0.24711840158424	-0.247827090364348	-0.217844353905872	-0.212438611053977	-0.140750459569491	-0.190805451028035	-0.0881597394285746	-0.0904334078605679	-0.097350985676143	-0.0845262447144812	-0.0455174089917588	-0.0583183625519205	-0.0784432430207188	-0.014787288488208	0.0457779825338734	0.0122332813494814	0.0382151594302538	0.111765304377241	0.121156135688685	0.0671027564853309	0.039921315064249
-0.0461174086363818	-0.0443143383940464	-0.110506395278622	-0.124354859145556	-0.298687555864781	-0.356519636965013	-0.360020149575287	-0.299001046755725	-0.204763617514392	-0.158760741169185	-0.0529622684759459	-1.56091831977514E-4	0.0653305435509443	0.0761435882295597	0.114375562928315	0.195696440627399	0.159446401610643	-0.0377357079393686	-0.0102082492295737	7.60223957908849E-4	-0.0287910177444791	-0.0972932305330815	-0.143122959487505	-0.269972014902552	-0.294880271134405	-0.351490375219897	-0.316543722162342	-0.282377179026021	-0.239160099232744	-0.237155543692183	-0.227348171119412	-0.214767193390965	-0.219630926272684	-0.16352426700714	-0.211018116486155	-0.110564715910749	-0.13088029902428	-0.128350343319505	-0.124650253834203	-0.0657972284058769	-0.0574701661412341	-0.0759244362065852	-0.00796855774909985	0.0716852284368671	0.0455297375624614	0.0772095250990404	0.154944040122068	0.147439241741424	0.0932334517169945	0.0598809180966214
-0.0756097295967715	-0.0607163824403034	-0.136944825757444	-0.150572590084605	-0.298795874913018	-0.327653237194751	-0.330569809835604	-0.263692092666816	-0.175070261091404	-0.12053959918729	-0.0194019276952275	0.0147245268368982	0.0899394437885054	0.0754132661394219	0.0747557225521467	0.137533503196737	0.0919167113582483	-0.0787668132532309	-0.0373610467194699	-0.018993328764264	-0.0334003420696237	-0.0724519691955525	-0.0891789467725415	-0.209450163485951	-0.23812381549483	-0.298018958297581	-0.261974010776323	-0.232219180648483	-0.189675443726041	-0.172525372865283	-0.158843015769867	-0.140292328314231	-0.147777062952204	-0.131558837344822	-0.191298165884118	-0.119291121112751	-0.148351908587709	-0.154966908051937	-0.162331624733986	-0.117736817843584	-0.113104715382507	-0.130353059059045	-0.0754187281570089	0.00331895617379507	-0.0181209983371717	0.00581886044709065	0.0783114902947326	0.0741952075175801	0.0297484398234854	0.00572648388211013
-0.0139529571664634	-0.00130650596999585	-0.131128403310784	-0.199537588505447	-0.356896930622438	-0.336152394534503	-0.380041998483869	-0.331707080356832	-0.270170907658735	-0.226446353062279	-0.131103558300941	-0.0919212510415345	-0.0087198927381747	-0.0179340754215858	-0.026034335503808	0.0704334931699258	0.0142109909177725	-0.173823125064521	-0.1510706700687	-0.134822783390627	-0.140961881486236	-0.185290682551774	-0.195306353573623	-0.301795029415241	-0.291747765245886	-0.297764749831379	-0.259657740838904	-0.202552606870615	-0.159397993281778	-0.165444408101687	-0.158160840825219	-0.173053240672748	-0.221301051888821	-0.239431510005662	-0.295753946523012	-0.235202346568262	-0.26313555027357	-0.259665772177275	-0.269885450621835	-0.190511659654604	-0.185572774724433	-0.205482292681886	-0.123873018207639	-0.0231891481457851	-0.0608608283461628	-0.0237860796917725	0.0777339447175018	0.0774544426900082	0.0292114337547408	0.0128953753767858
-0.0640620205763943	-0.0359212496114435	-0.0996917003341494	-0.134415774864568	-0.287599299392273	-0.281887085182434	-0.309438241596589	-0.267659919396016	-0.224820081566312	-0.159372137722908	-0.0855547953736582	-0.067459251114225	-0.00964737172670807	-0.0183128043545811	-0.0389349490787054	0.0537907833193974	-0.0211059443931613	-0.180443128565714	-0.155695262474072	-0.136768977848874	-0.124771904506793	-0.160343785132216	-0.154502292195362	-0.251936918930921	-0.259307880584513	-0.260900533922193	-0.230178286649859	-0.196604185397325	-0.171895557451472	-0.166784714018241	-0.1606920441037	-0.158825261318646	-0.204585985800733	-0.212460617230609	-0.281314395223193	-0.241028669941441	-0.264744070500765	-0.267875685849852	-0.279687617864369	-0.211042295354958	-0.205645177642393	-0.23046017612369	-0.14833027095468	-0.0615354066843483	-0.10498736027642	-0.0706664782296098	0.0246433739894033	0.0547753114085821	0.0128377937040327	0.00881289010879406
-0.107517416563148	-0.09009335384694	-0.0719478543483784	-0.0333218061847464	-0.176658050143283	-0.213417436228222	-0.178105141614945	-0.134877465418309	-0.129182890215213	-0.0753375137521639	-0.0274890704897789	-0.0198710399734462	0.00963720841615986	-8.6458195311686E-4	0.00883944679721404	0.084777636634719	-0.00319822473098618	-0.119941639699261	-0.0888586593546505	-0.0748629104687486	-0.0386066028845176	-0.0774694252488709	-0.0661851825398563	-0.125672619114649	-0.138188639007587	-0.174553534706931	-0.168875600313581	-0.153375114963598	-0.136963617947838	-0.118782545714998	-0.108994955008977	-0.087307059041023	-0.11547456254517	-0.112964652472313	-0.167977789923988	-0.146234677300496	-0.169782928349816	-0.185988094947629	-0.201858560596827	-0.171603358994611	-0.108648834401749	-0.130527249953143	-0.0852424356112653	-0.0151801118097305	-0.0328870060862067	-0.0281396173660787	0.0391666026515023	0.0441513097980807	0.0264134160938313	0.0116934644448871
-0.177353972358665	-0.163382334489198	-0.138471983397176	-0.0934467710934002	-0.22455515094473	-0.269567853749721	-0.229132821866253	-0.155509780695972	-0.163448245371379	-0.103527700897123	-0.0502114225750471	-0.0527448476798785	-0.0180733873147975	-0.0386999877254562	-0.0401322211489512	0.0341284999827783	-0.0667183156190223	-0.162887432259546	-0.129949369878402	-0.125066444175928	-0.0743177310802847	-0.113635239915505	-0.0910333354936632	-0.154201271186433	-0.160022811284833	-0.200458485339733	-0.196562175606833	-0.179415712260395	-0.151624351624515	-0.134660542070661	-0.114837007800004	-0.0889452922340778	-0.107432242820473	-0.0969613537604883	-0.160604835377319	-0.155361091969566	-0.193062789078003	-0.213927175759866	-0.237528259507368	-0.191947216928705	-0.128144586854294	-0.158606264713769	-0.109660108318239	-0.0314685807651955	-0.0565264245750751	-0.0575855291367161	0.0238220215141743	0.030874277742767	0.0220642757184852	0.0309284105911799
-0.0832130311781818	-0.0601207014393785	-0.103232231769023	-0.153380582775274	-0.294812157529803	-0.260672729069782	-0.301107901257444	-0.273395566225805	-0.314010087976209	-0.232669637426872	-0.18692840415092	-0.201762367855183	-0.148804822695528	-0.174543180794976	-0.205499622142784	-0.0877549372165748	-0.205906826461518	-0.316300118842164	-0.302532783771181	-0.302791847734049	-0.242179170177487	-0.267440863777879	-0.210382198966354	-0.26985342845597	-0.206636165334199	-0.190601878833393	-0.194041072289592	-0.141176670538485	-0.098018737487554	-0.118179412370349	-0.0853708536775464	-0.106015929861153	-0.144184246441722	-0.189063205028798	-0.306424356542401	-0.332550738747615	-0.398678010425839	-0.39498338763877	-0.410855699314474	-0.322408697898417	-0.258113877740442	-0.293094459884064	-0.22685512637886	-0.130500181830387	-0.155725772109305	-0.137361856756191	-0.0590638755084691	-0.0539052704717191	-0.0881631324528653	-0.0647488393442368
-0.0366223111348786	-0.0254625575520798	-0.0288731008968984	-0.0436694607559223	-0.215454820622314	-0.218175684427907	-0.236925173660566	-0.218920260636644	-0.264301319013353	-0.196887448255855	-0.175676105663563	-0.197510567110491	-0.16038975162021	-0.176929918481154	-0.18100558368252	-0.0802873591752764	-0.190067761280368	-0.296374333831647	-0.269812193574409	-0.270816948352514	-0.225818643954345	-0.255718578085852	-0.211649030325508	-0.253224019848334	-0.207086902271404	-0.183442002279592	-0.184419597757976	-0.140804335043535	-0.118602088646059	-0.140333815405908	-0.115019870642089	-0.136460215444131	-0.184089223469962	-0.214821008548486	-0.304290741327901	-0.318478870097807	-0.354759600474468	-0.366447104079869	-0.364451792488396	-0.280212725629626	-0.214626574495405	-0.256851268156574	-0.200980735775535	-0.119958650448739	-0.142996648325595	-0.138990640514683	-0.0646083109078419	-0.0580436334175645	-0.0973240737352638	-0.0618368329040207
-0.0143867795547368	0.00265770190942344	0.00163752904595896	-0.0232636010179811	-0.162481758556112	-0.135987146601521	-0.177190348748415	-0.185679824856109	-0.258393694623964	-0.211802938799492	-0.222760472418958	-0.26419086939997	-0.233529396733195	-0.261381493018024	-0.284547717014934	-0.187069530542117	-0.302391703611851	-0.358766771579661	-0.349826619864815	-0.354412774073834	-0.304555771418924	-0.30540129461903	-0.231793502921514	-0.22926862155269	-0.143258763470336	-0.0927116225924077	-0.101118707386104	-0.0455495776342665	-0.0207224831932926	-0.0669906136479071	-0.0392231230171752	-0.0952257024210785	-0.14552934060643	-0.232829641987246	-0.33770250949016	-0.39148910839742	-0.416992502763755	-0.416269292109044	-0.403736688381824	-0.311664076641746	-0.240538825582241	-0.289089808375663	-0.233010521871761	-0.149705362897493	-0.177030280799552	-0.178758894188946	-0.100852974826018	-0.101423507457743	-0.126103563055473	-0.083462241478707
-0.0690487811214243	-0.0784955713482881	-0.0771363595473109	-0.0786159394972531	-0.141748225568916	-0.119830380001046	-0.150591869835357	-0.161675630398278	-0.232549153048369	-0.187341729979133	-0.202085420190822	-0.236636692837937	-0.202659948016402	-0.22726277557725	-0.249522355849029	-0.196133989979434	-0.280524491885349	-0.296728766298573	-0.294336272789863	-0.303053632067136	-0.252041011530348	-0.247271191734972	-0.184865156290465	-0.188331042834793	-0.11953649229559	-0.0667769046782283	-0.0843216967431823	-0.0347862290419406	-0.00575610568305969	-0.0551085481068104	-0.0172747011429171	-0.0635769447244704	-0.0872557398436153	-0.15556639995906	-0.246128026041715	-0.296774726143877	-0.332304094250377	-0.331757041743254	-0.324663298521936	-0.259420647743573	-0.215478921680089	-0.253204254795064	-0.201592919604821	-0.151620021405603	-0.185671282322944	-0.182770923057209	-0.116523710388389	-0.0994605332974811	-0.111594189177631	-0.0619876253988865
-0.0677009114075525	-0.086874318970857	-0.116227067038606	-0.13979207377288	-0.225116224808059	-0.204486124411156	-0.229340143874107	-0.267374242152166	-0.346337170302077	-0.290698604676577	-0.282909579349002	-0.295169249951931	-0.219317143164396	-0.230238747258404	-0.246860708735019	-0.121769385839367	-0.223722366121489	-0.301592418094274	-0.315278431039528	-0.337023648810671	-0.267286469474213	-0.307305109230555	-0.243108908851818	-0.26953821003842	-0.179098977471964	-0.12064765194018	-0.174620694025184	-0.0853208619754659	-0.0249536364395129	-0.0915845650427014	-0.0155720727723287	-0.0659268326424555	-0.0826836245885747	-0.159257524380463	-0.282481989604375	-0.306805734417093	-0.366319557053469	-0.355646072757588	-0.36094711362107	-0.272335581802284	-0.199145516629417	-0.240226210300572	-0.168252044015318	-0.0808766264342332	-0.109609441573155	-0.0961721258755066	-0.0181380349715911	-0.0190737957153988	-0.0352731656902118	-0.0169794996553506
-0.0463528194897308	-0.0700804145572083	-0.146197927052667	-0.212935722476697	-0.364413442364947	-0.343364518562294	-0.389136223208148	-0.399079612657116	-0.440486786039539	-0.35041042157517	-0.299314122683901	-0.28487835679965	-0.178074185930466	-0.169280736988856	-0.171643360842835	-0.0184125953449227	-0.123997233660139	-0.29051491893627	-0.278209793190069	-0.301557990918943	-0.245629910509052	-0.317351666238834	-0.287316571581716	-0.378251816678759	-0.314344234150685	-0.274619370507044	-0.308128325915645	-0.219544339538664	-0.152939763939421	-0.212036999807731	-0.136793723087237	-0.164113690536023	-0.185212261122334	-0.217743350478456	-0.334111301186251	-0.304673827615126	-0.384242472920076	-0.372772794586384	-0.383789647750293	-0.262728810743454	-0.222380708784719	-0.278738228626795	-0.164736658060482	-0.0512583644489644	-0.109114378021905	-0.0809622098410026	0.0384980060385798	0.0526135554961559	0.0197431658103766	0.0260269882354558
-0.0729869483228748	-0.130797100664788	-0.177147762218928	-0.177286082501043	-0.286080105189798	-0.311257452180414	-0.318271647248452	-0.307765226582118	-0.307368768127882	-0.232884978155843	-0.179964676303979	-0.149254070333836	-0.0689063818125948	-0.0509470570328888	-0.0318045097578738	0.0377873477383663	-0.0142846002104384	-0.158081179999236	-0.118622453642344	-0.130108701905079	-0.10683899231631	-0.157601008987436	-0.162350911169333	-0.269500275101307	-0.272585794601935	-0.271341717873154	-0.288328724841504	-0.243955339532064	-0.193610726332185	-0.223619816971202	-0.157624474375623	-0.145352895007469	-0.134698074851292	-0.117022197041136	-0.207211600215634	-0.167011174264235	-0.221154922649574	-0.222057442756792	-0.215959904529693	-0.147412406373347	-0.16726611786158	-0.21425580069231	-0.0977325965305604	-0.0356007344194314	-0.104333736804907	-0.0755656734155646	0.0342668681113377	0.0698138363981642	0.0317359564778185	0.0281097908939516
-0.101759772742213	-0.208194114396937	-0.316709082842675	-0.306153505237618	-0.322612961225513	-0.330979475755136	-0.32207475453425	-0.292845986643948	-0.241326991806009	-0.164538837992013	-0.0776557665921514	-0.0175901014660372	0.0823206312553772	0.0920059484143577	0.0648212165255333	0.0463870500558455	0.0529154027923212	-0.0188725157450613	0.00108103040011045	0.00260952669031475	0.0427590206335455	0.00535881096719444	-0.00925152193904203	-0.156459637291015	-0.198153856373894	-0.231471485234086	-0.264038488835753	-0.221296700707132	-0.149476095416196	-0.146920511660738	-0.0655680908287736	-0.00951788791151566	0.0106330654277339	0.0571515358224364	-0.0210416612230404	0.0165806137506733	-0.0786180389835006	-0.075559713402552	-0.0935163080631212	-0.0715501352145843	-0.157330979577098	-0.171411881060477	-0.0448212850601932	-0.0460894030470934	-0.126156984996048	-0.0729190065917277	0.0229315790625985	0.0973504740920847	0.0562094346720358	0.0534702822039046
-0.137888010001576	-0.211423874241118	-0.346475627678235	-0.369136847584318	-0.33355151617822	-0.299195956558257	-0.308981679994843	-0.25030034764102	-0.193195368583326	-0.0945069411429988	-0.0111161307594708	0.019841109437423	0.116529351850564	0.0958361052153209	0.0112955594348957	-0.0491169539605367	-0.0564724871867611	-0.0873292111259671	-0.0707322755407951	-0.0381134035253546	0.0191785580741367	0.0241513591490061	0.054319949160538	-0.10247006878822	-0.145621110140635	-0.182963680693767	-0.211977137670606	-0.171326015425532	-0.0938095014125105	-0.0734341690584649	-0.00647947919110996	0.060393931386494	0.0639608071194213	0.0987477246113898	0.00357757377698935	-0.0238141839620797	-0.134262258765211	-0.139148809682779	-0.167869595894792	-0.172028306360464	-0.258261326084053	-0.26035891564836	-0.170080569798896	-0.187311084274349	-0.246057358092234	-0.194429126811214	-0.125075087355946	-0.0440600707061257	-0.101545413663576	-0.0963876249501955
-0.070203813325003	-0.144880787999985	-0.259449527441921	-0.288910113176372	-0.267547140603404	-0.238992964845881	-0.250892923447142	-0.201446312210579	-0.126513638157318	-0.0547628987756761	0.0206654472280644	0.0513007460827568	0.117667718044192	0.110222524681886	0.0474365348781879	0.0115282090090878	0.0102286018019687	-0.0648742636486833	-0.0221032677575533	0.0114413168588149	0.0321240931424916	0.0468854705843925	0.0646525583474909	-0.0715618792445211	-0.122738892215864	-0.164696967249576	-0.177189071315597	-0.150733324530293	-0.0924717735544541	-0.0686793444369525	-0.0221978718905232	0.0550463333720459	0.0541028598736512	0.0712730275436213	0.00220446944959884	-0.0122746490917476	-0.088810722709761	-0.102214844534396	-0.120966500150855	-0.135117376556887	-0.209282032768385	-0.21370054208848	-0.143325328493804	-0.15014683246807	-0.195053268900653	-0.150551095326147	-0.0935422387602718	-0.0271650815595053	-0.0714704923577904	-0.0732702567015463
-0.0659617785515202	-0.112036154253155	-0.174425578983122	-0.187869273195214	-0.149567898784738	-0.138158826821981	-0.14145964636342	-0.103648882194331	-0.0368098864263819	0.0296168563195084	0.0820222106445618	0.0861804546171927	0.123784670651245	0.109130244485753	0.0476226249981083	0.0252761479288879	0.0158360541336041	-0.0286384446556755	0.018145533638631	0.0286965031812459	0.0365547829565022	0.0858916905397028	0.107437721017619	0.00575289449916414	-0.0625679345523738	-0.109706810158941	-0.112580248074248	-0.111293656948485	-0.0779168817014594	-0.0463872639896577	-0.019295785272396	0.0610379099236275	0.0897707466048176	0.102966990077527	0.0266907081040664	8.88646473812555E-4	-0.0477467293231829	-0.0534008052137222	-0.0553670481951758	-0.0826003897360259	-0.146694272423032	-0.143127553905781	-0.100377816579402	-0.123869469701985	-0.148908014609266	-0.11821235308972	-0.0906777307145605	-0.0381690151273933	-0.0739438248288619	-0.0723164403016097
-0.133126351195623	-0.172754003327446	-0.24037696711646	-0.241538734926521	-0.134487339316602	-0.115221146883415	-0.115295509475702	-0.0628244061718774	0.00171867742543401	0.0631733551072652	0.104568070420889	0.109414688921118	0.134730054632602	0.114907413806634	0.0533729382233804	0.00252761165850897	0.00669201699176552	-0.0103590748132754	0.0284620368984619	0.0378718346158301	0.0384315147799192	0.10136747936683	0.123681213371898	0.0317103853133533	-0.0257968654782867	-0.0692463491583728	-0.0728333377254325	-0.0759303691518974	-0.0501470685736357	-0.0162441155453919	0.00536011499526279	0.0662211157351179	0.0767546676258922	0.0917808297053846	0.0480620798098527	0.0123251105257114	-0.0421315991054194	-0.0143618233949509	-0.0230548563291324	-0.0755720994850793	-0.133980477204665	-0.125500170472496	-0.108847513435725	-0.128263868096551	-0.145528985681248	-0.11934448297045	-0.101216182779367	-0.0644288961695542	-0.0975013952567154	-0.0900664318556475
-0.163245740980662	-0.215049272514914	-0.307716261253399	-0.292143588466331	-0.19010592528104	-0.17517879946641	-0.159579186530617	-0.0984233315586033	-0.0253281884117022	0.0386614469705136	0.104109153686044	0.124592161772086	0.181253436587924	0.15211013125672	0.0581281616437972	-0.0532869216862349	-0.0391009436450853	-0.00809850242046966	0.00590353663461294	0.0461457209253684	0.0778434010941517	0.128212601995333	0.152261031704434	0.0332968643558288	-0.014599308804502	-0.0797790292473955	-0.0817991654354199	-0.0714344165332767	-0.0286197336709837	0.00611446364484207	0.0402132861565054	0.113907423588032	0.134420213572522	0.14695737769059	0.0541828438543173	0.0155759766477929	-0.0592280427306301	-0.0410012903041595	-0.0520472446764136	-0.0907317948287748	-0.184760421976745	-0.17767133203033	-0.124395396838149	-0.177209022588627	-0.220451749190893	-0.180902551312901	-0.148001395545061	-0.0743914307184257	-0.117807299696351	-0.103709880349435
-0.00563607241652913	-0.104543560239488	-0.257672811402323	-0.286501181788967	-0.227183154681588	-0.200295754016939	-0.213738137021404	-0.187266128138351	-0.0994525012960429	-0.0412553373803731	0.0380087056748266	0.0872105861361978	0.16032342103816	0.176735350727339	0.135904340312299	0.0396028320131608	0.110285726151276	0.0546323104524683	0.0860641469102928	0.1152384885515	0.119318422524386	0.105793808101562	0.0814626582191898	-0.0482744683267013	-0.107294252086417	-0.130898636830371	-0.138755679694063	-0.116200362775128	-0.0706963394238416	-0.0555155165368242	-0.0115433362813733	0.0483487622920034	0.0612469095442173	0.095635083570711	0.0663753387009466	0.110188703463865	0.0265089726328489	0.0228382431428452	-4.93549355314886E-4	-0.0279306869901137	-0.153816822998456	-0.150831505420803	-0.055887654612168	-0.106532130479794	-0.167885552899732	-0.109857018664095	-0.0537602016392025	0.0338538514081843	-0.0239754381656451	-0.0164812832855206
0.0143797349574515	-0.05181077922681	-0.21256928514109	-0.284530627304731	-0.313892504978755	-0.263391935750964	-0.316830918169273	-0.29985762383542	-0.250591240039516	-0.159237735106564	-0.0869086945696154	-0.0626280091268964	0.0255624173628552	0.0374576819914572	0.00545106253908642	-0.0137189263902378	-0.0104204456938467	-0.125929726584071	-0.0875952785042349	-0.0734470584988966	-0.0548114604325171	-0.077474274809613	-0.0682975580238619	-0.19627666636632	-0.220952907168598	-0.215202942822784	-0.22419925342951	-0.178418339343848	-0.126023591758592	-0.136511212088947	-0.0756047220628479	-0.0500943511730543	-0.0736310320946533	-0.0491276741229486	-0.13542403231773	-0.0995862656714537	-0.18669112673736	-0.190819330006169	-0.209634781012129	-0.171748941306097	-0.256860500736481	-0.285384727294993	-0.159333439090119	-0.14455589797761	-0.219674928079444	-0.166652312494506	-0.0606050408169546	0.0180030829964577	-0.0527249255721351	-0.0400132078480907
0.0309078107831337	0.0106771927367046	-0.252756019236083	-0.460566552260667	-0.452448527783239	-0.298118229712869	-0.445381955045857	-0.432706815322538	-0.388350561407375	-0.273794505605831	-0.183414506077048	-0.153059487218765	-0.0527665844810775	-0.0317613965320288	-0.13233696148135	-0.120755519507108	-0.125412494579702	-0.218376321174204	-0.230622263534804	-0.216266103900739	-0.19000122405095	-0.218038497612739	-0.19906561064254	-0.330586929770938	-0.308191017246258	-0.266623076042197	-0.262854147408413	-0.182391242600442	-0.124736647405634	-0.153766549931499	-0.100999215027945	-0.11497534254396	-0.170447541329808	-0.17542945296282	-0.258433781367779	-0.239148921416968	-0.371061240822536	-0.315168304301003	-0.334509091826773	-0.262265821972118	-0.377748388191843	-0.394104314147877	-0.218324470793069	-0.207551610763665	-0.306867756841523	-0.207181496323531	-0.0890057489383136	0.0390736554172261	-0.0651933629000114	-0.0766289482873507
0.0395663473077151	0.0622238009135352	-0.17983198927711	-0.413725598271175	-0.478450845705823	-0.322062133534063	-0.48059315492209	-0.468350112687688	-0.445097743497637	-0.320732215540731	-0.224130315902936	-0.207742027392962	-0.115820712855901	-0.111670695125968	-0.208389576495094	-0.122643279102383	-0.184111914610018	-0.321524765857465	-0.333533978372207	-0.323018866987451	-0.285267367389489	-0.323353416063456	-0.290367252271697	-0.412984072937289	-0.359397726960364	-0.300329559882189	-0.285354929174112	-0.188787398357977	-0.136738619988645	-0.182740821617659	-0.140480356346497	-0.184351011523048	-0.258152174558893	-0.295186625688736	-0.385496250350077	-0.365886887382979	-0.484634228821675	-0.439032820135617	-0.449733822880786	-0.33678784908418	-0.398797736662529	-0.437852848979405	-0.266473993297999	-0.199743243470098	-0.294513061269945	-0.207579844846532	-0.0701019300346481	0.0333029353627412	-0.0683818932304263	-0.0926403890013222
-0.053065138241377	-0.0663202006393932	-0.112811988952967	-0.166265641510001	-0.344456823654563	-0.347678995904111	-0.383162136379066	-0.384835318640984	-0.38743673241158	-0.32519260425441	-0.258371884842551	-0.231118187610767	-0.150409993042276	-0.140707228074593	-0.129783999152158	0.052704988448866	-0.051057000491926	-0.227616209482091	-0.233780997424624	-0.260291924910696	-0.20549193684649	-0.304133339067844	-0.29424220401128	-0.373853712441593	-0.334944248991558	-0.31464676510484	-0.334390592372755	-0.254670207233794	-0.202747732699105	-0.240705287581226	-0.183657055253756	-0.200676597976214	-0.215863891907005	-0.22315590893184	-0.316232928041259	-0.260233066874449	-0.32075378296854	-0.317953908460048	-0.333512918065352	-0.207699211658149	-0.162650286771861	-0.211602139401152	-0.0976688305442159	0.0207506691749107	-0.0371120537765403	-0.00643270896548841	0.113399178901912	0.12862996116332	0.0999164401554544	0.100578759634856
0.138166211500571	0.0720020332742638	0.0403457073401483	0.0274162983807103	-0.20470915646882	-0.262128582206707	-0.260587969649505	-0.313236690042609	-0.301655734870316	-0.299390593155798	-0.225322950862743	-0.16491411488256	-0.0821153054438561	-0.0585692934608391	0.0259882829302087	0.205358611090168	0.142707336730807	-0.0910938322591406	-0.0492296516608	-0.0932228507626569	-0.0801916961722588	-0.196279677569115	-0.237279411545284	-0.293453264244439	-0.280198550010807	-0.255729861698142	-0.274597133750602	-0.214715852688342	-0.174958520498458	-0.218711436601915	-0.171725993871942	-0.187251134394324	-0.185799708873133	-0.194820716992628	-0.255808982056436	-0.108723097612613	-0.13182287387169	-0.144036729102611	-0.142709869419529	-0.0225329828338366	0.0116710030122368	-0.0538946844136421	0.0665293070926921	0.195604618249868	0.134525019679072	0.145948691041111	0.283521769981779	0.262607963359299	0.241285229197183	0.231689185362511
-0.112556474993278	-0.226250542033994	-0.176216106624145	-0.0808175918309468	-0.137339834044153	-0.290264023929744	-0.244142195629393	-0.262270586842221	-0.204296244448069	-0.224215667181813	-0.147530355442328	-0.0056488890622887	0.063734110689936	0.172167543933072	0.302381368145026	0.428016753744043	0.460117389212549	0.386078067168624	0.328718483383958	0.249201418892499	0.231748185166442	0.0432798866693237	-0.12336296164588	-0.206482292276916	-0.299697730664267	-0.320862478241205	-0.357568178693885	-0.341993247339577	-0.301303053876172	-0.317271048913774	-0.260302148507704	-0.206819293164793	-0.104907204952013	0.025686335822252	0.10492332568095	0.310166934322462	0.285093163591967	0.351097776588021	0.313474722651042	0.374671239619708	0.339239240275259	0.346792112015368	0.454614179087397	0.451277571131869	0.387472956688431	0.410314192446553	0.472344586118596	0.49141577566043	0.541338228242649	0.530006514873114
-0.0841229921126193	-0.108566607293106	-0.0964142834864102	-0.0700904833616075	-0.1016118696586	-0.182274539229433	-0.180346830969541	-0.222932312238741	-0.210258832043396	-0.255591407316992	-0.221773007279662	-0.124376600330972	-0.0627345809937898	0.00921597267712563	0.0723179044589435	0.193167199800541	0.194529156347024	0.237976903852364	0.15128816854914	0.0515638723908944	0.0574614733745045	-0.0774089191227756	-0.17743858193022	-0.205742464100617	-0.265746074108178	-0.220580862598608	-0.255777718906825	-0.237302398733243	-0.221354151502626	-0.264772813782374	-0.200008630026899	-0.192504442419258	-0.0881845672875152	-0.0221393431986982	0.0427648711194668	0.170196977682603	0.178560441220085	0.261918922594976	0.234923586999977	0.288556313827155	0.243958361480756	0.26616481384716	0.376988770787941	0.352684616769247	0.282475984196218	0.331407754840747	0.369938704434142	0.431742028879258	0.492924945737441	0.552973457341744
-0.0102181916989413	-0.0906041070985509	-0.110509998690021	-0.115178356845957	-0.202456378020148	-0.321747806153615	-0.314999964504456	-0.333809194540327	-0.233935202458878	-0.23810888962752	-0.128563129641385	0.0489334939990154	0.141719917573277	0.284654993364592	0.415876104619172	0.585621675918823	0.614141027413443	0.546101536956178	0.459872429537539	0.347568670466562	0.310924060772684	0.0821594532727581	-0.131748279935195	-0.267480727188283	-0.425156174387487	-0.434412084881452	-0.45629911890098	-0.448704613985004	-0.433769388374172	-0.460807371115738	-0.399056491643272	-0.337792502753231	-0.211594114916447	-0.0355371549638156	0.0858906301752591	0.362602291251613	0.332795931947153	0.448417837619884	0.413198721482374	0.465372464117958	0.415269037748973	0.467123803409419	0.597116894441556	0.552864944047239	0.495944319000258	0.57352482829436	0.596591918373018	0.645083073776047	0.628346141693305	0.558766719346889
-0.0891674200403143	-0.142220570875189	-0.238219052517879	-0.241772961750099	-0.272119461086738	-0.327492488238407	-0.324580494042632	-0.28158030276019	-0.187053406757787	-0.137455053836348	-0.028657364708857	0.0955800386059307	0.166130658021351	0.249200706974354	0.293971348046869	0.37268544087723	0.421411809946965	0.405794743318797	0.341326125341505	0.250114765475253	0.234718471457824	0.10660743347805	-0.0320807169868051	-0.185086298510061	-0.318233805798028	-0.343485331639656	-0.342310728048416	-0.329580794386893	-0.306646018045712	-0.312324782215654	-0.273004863031291	-0.210908435164175	-0.13114477594643	-0.00499695091657684	0.0776591064025109	0.25717739500582	0.210779065340733	0.320735184552842	0.300907909399502	0.325210648569201	0.236894420114905	0.271970497786316	0.414025745206339	0.365043161413404	0.286954916434114	0.369603258244251	0.413017280563207	0.493581519550296	0.472889495218651	0.42289133719487
0.122648011719718	0.0733457118101124	-0.18841876522803	-0.386166411964752	-0.332305262382998	-0.204813149858152	-0.30456507372801	-0.375914082323649	-0.361570442456317	-0.324224103383649	-0.267066096889097	-0.201918975837437	-0.0700008166274049	-0.0198459065171293	-0.100897189541966	-0.0615933776268007	-0.00453986555286527	-0.00241478341293732	-0.0884814653587976	-0.124933910269442	-0.122051181898735	-0.186388600848629	-0.197790154771562	-0.274858236022298	-0.246126702447075	-0.149381194186323	-0.169281226447713	-0.0521150326685094	0.00861655996009505	-0.0712866531663792	-0.00565615570246929	-0.0496620492452801	-0.0481659568971772	-0.0988849114185271	-0.121592909460295	-0.0720077680041879	-0.154098840656616	-0.0611535070424168	-0.0793515176961292	-0.0399340108608253	-0.114752819192888	-0.0791302366035603	0.0248217821816972	-0.00980314995842982	-0.04518669534662	0.0438807686726957	0.0530045666330427	0.11951799004981	0.0395416565216045	-0.0137280814637294
0.106821918021655	0.115990309030519	-0.135531421241305	-0.352501476384784	-0.287643105918984	-0.128674465760481	-0.23126252022335	-0.295379579505322	-0.328287662013892	-0.290313337660953	-0.267015721224973	-0.273235092135272	-0.174473786747509	-0.173076812787406	-0.275864241476227	-0.23012663387433	-0.234378148438054	-0.205914803010908	-0.280681070083624	-0.303714114156282	-0.285772298819462	-0.291790561999716	-0.228525624493312	-0.258601611876169	-0.178733050414218	-0.0785672676153097	-0.0817161062625482	0.0219594174355481	0.0644492857837538	-0.0129509727059977	0.0314417684236309	-0.0326673823877502	-0.0607018302887507	-0.145190773509492	-0.217780202594356	-0.251715017344408	-0.299110734227002	-0.237190786928469	-0.245479366875227	-0.195558601474634	-0.217799535681413	-0.203599987592368	-0.145871717898814	-0.144601668756049	-0.155909679587392	-0.0953175260950522	-0.0927090760925048	-0.0465448669056587	-0.105201177600922	-0.116233969493478
0.218014698718663	0.18193748484622	-0.120743237836808	-0.388520488666287	-0.309592431947743	-0.0970929083084431	-0.240080976815302	-0.318697573452119	-0.333098978385294	-0.283969222017847	-0.254324604717343	-0.248045614030599	-0.146243870510387	-0.12325770602815	-0.20170261704721	-0.17075654830283	-0.138179359987489	-0.202184032061198	-0.2420124266674	-0.236000300819726	-0.236713615035058	-0.250653465741758	-0.20302016277134	-0.232568751635505	-0.139360749173252	-0.0477007729279912	-0.0478670204218802	0.0518240704586205	0.0980855129272487	0.0388828199077132	0.0888650318686741	0.0279873855802482	-0.0263950388439403	-0.121005317946715	-0.203037129389738	-0.213366415803855	-0.300735150708721	-0.259586293974633	-0.280759541562921	-0.248403420790729	-0.292943540340905	-0.2810426412229	-0.219287438032134	-0.22162144406738	-0.228983307669659	-0.171176930357569	-0.151862901073805	-0.110417533791138	-0.20497141956362	-0.226628866719442
0.285366873416979	0.218043505660581	-0.0165553384342653	-0.227520596698029	-0.258329861426861	-0.150259999939613	-0.240513913609252	-0.337957366439631	-0.320615055406813	-0.297531852820654	-0.251741950402977	-0.201302472032151	-0.0916949080844291	-0.0361286713555786	-0.037240569107897	0.0532865552143343	0.0687026944843969	-0.116421337828699	-0.116793118404002	-0.102353897926144	-0.131500125575635	-0.210710252141907	-0.228920216575947	-0.285879287744902	-0.220201418389444	-0.141471729288279	-0.153210841583103	-0.0536537842527902	-0.00438014057287682	-0.0681274813176175	-0.0228246751492761	-0.0714129638123922	-0.119851356972034	-0.161980933229683	-0.214902523125037	-0.145296360466545	-0.199525982205814	-0.19754100846029	-0.207362472603075	-0.157863298939128	-0.168667354809082	-0.165853947449581	-0.128393625791745	-0.0988311501119429	-0.0839767511198149	-0.0474140075980284	-0.0311233914293601	-0.0495956895988958	-0.142219587245129	-0.193648260634293
0.316489536440811	0.254151726617737	0.0225769352190017	-0.174352578767724	-0.229912610160747	-0.129649418519872	-0.226397008894657	-0.329179391878076	-0.320767072419819	-0.324999939329755	-0.291792498007311	-0.244275497803087	-0.141872941478752	-0.0897287608409422	-0.0797662067549873	0.0158870647436724	0.0331705505099709	-0.152287020383197	-0.152365436782191	-0.141163724509839	-0.184882121316792	-0.253924076746801	-0.266549504162018	-0.304400236772005	-0.225717133206106	-0.144582181229439	-0.143384372145288	-0.0542558663003536	-0.0151075499103282	-0.0815341509660073	-0.0433353995061305	-0.109815343325937	-0.1585950302874	-0.220844397442507	-0.269791139907435	-0.192167378712142	-0.223887187499338	-0.219302996336145	-0.204786802963196	-0.137607450092637	-0.157608657741865	-0.178823889206612	-0.127509013741304	-0.0836884891180287	-0.0875373339254571	-0.0541179476371084	-0.010852146083594	-0.0245500630768978	-0.11078227616097	-0.143739432311615
0.296669638447574	0.245372643809931	0.0343285163331785	-0.133851718404775	-0.151282699222939	-0.0531337384385351	-0.142304677925776	-0.227755043668402	-0.222597213556826	-0.235942494908659	-0.224901862293706	-0.200408784660098	-0.130224919942759	-0.0917018384775253	-0.0853062661659775	-0.0369477280415377	-0.00228150942852891	-0.162561776695504	-0.142495051578954	-0.122978382556906	-0.189018059681442	-0.208422972868704	-0.206875282580896	-0.220907026726088	-0.144206173241364	-0.077890459686943	-0.0616391703985519	0.00160860696817528	0.0214797038634337	-0.0254887948426533	-0.00969684813251144	-0.0750281784134682	-0.133732619180909	-0.208727397278349	-0.252616838178148	-0.195914374712596	-0.209549102858551	-0.202719666531806	-0.171644443515386	-0.125456666948471	-0.165037366935553	-0.195115030089932	-0.156152857657307	-0.122348790971744	-0.131132171109736	-0.108211079347599	-0.0655569823379145	-0.0730293507942419	-0.154626446033764	-0.182472363238882
0.311848559638833	0.253291694087663	0.0651815630218041	-0.0943349240132866	-0.187762269583983	-0.12428979638487	-0.20038021134164	-0.290361701877025	-0.278084788786648	-0.299069920561662	-0.267072127002871	-0.216815420905972	-0.12589254620226	-0.0699986836373433	-0.0271147036760266	0.0797581438852539	0.0902536323650978	-0.118796274184793	-0.117565767987762	-0.100592374668134	-0.15338504101636	-0.232583455355761	-0.260177743370778	-0.288968351278663	-0.217180330145203	-0.159087436390505	-0.15219719505369	-0.08251201777166	-0.0546951943718471	-0.110485638468107	-0.0830608869367178	-0.145352570595648	-0.195687278820939	-0.24010808866419	-0.282703965731109	-0.18354803804687	-0.204086359733511	-0.203638536770084	-0.177042280604513	-0.103993077721669	-0.113840974261053	-0.138591111879301	-0.0887788699533107	-0.0368907724954815	-0.0394984601655928	-0.00908740634271225	0.0417227720483632	0.0210365778281989	-0.0660153956897038	-0.1050487095426
0.312899164496505	0.256288288297077	0.0515964037106306	-0.144796208934363	-0.252873803578335	-0.169429424983879	-0.261299416742506	-0.347959483407371	-0.335917871269407	-0.345439193844542	-0.305221485935736	-0.255392434298967	-0.153070051283697	-0.0947208569252967	-0.0585255651695041	0.0794770866513221	0.0737750503812023	-0.149703094310158	-0.162932796490781	-0.150265324685598	-0.180295497243505	-0.281540841786663	-0.305847218632814	-0.3500032648553	-0.273786648924741	-0.202624339142792	-0.200870719867668	-0.117166803874902	-0.082980065918701	-0.146473564592951	-0.111864332793425	-0.176689182427797	-0.236995897696107	-0.272344810490006	-0.317365272466706	-0.220944061262945	-0.257512241318839	-0.258211382704903	-0.247921905542179	-0.156429850873917	-0.154767012640409	-0.172873686793397	-0.112717462449264	-0.0504529076718931	-0.051109049302457	-0.00896644189741378	0.0451735186586909	0.0282246612819649	-0.0660055506538861	-0.105242234911805
0.254657146112301	0.216227848456262	-0.0225102190318484	-0.222719307587832	-0.234018201473088	-0.0955874797358521	-0.19231743340188	-0.234242017449669	-0.230000151397513	-0.22567999442043	-0.210384476544646	-0.212608850797322	-0.147098241232083	-0.131609679926586	-0.15395024349651	-0.118521921118117	-0.103747684666605	-0.26123121677039	-0.244902603186866	-0.207021666859233	-0.238655204196911	-0.246152559193002	-0.216671953911331	-0.239107556663063	-0.145808689386258	-0.0804751954455977	-0.0557079555252333	0.0128648931104325	0.0349954189136055	-0.00200965365295072	0.00185095944122191	-0.0647902802119308	-0.169284641911042	-0.246311242391106	-0.29317494671469	-0.285737752421528	-0.311974194656632	-0.321018995545098	-0.306571016624286	-0.248895112946508	-0.274265933662021	-0.303824816353372	-0.263642064576872	-0.214225735709436	-0.2203445272567	-0.193956214297155	-0.143527251216364	-0.148473681110657	-0.231656175924428	-0.260973588996242
0.208325768644832	0.190832906365903	-0.0532328448178914	-0.254761156776833	-0.210176033458479	-0.0360577066650033	-0.137745267609729	-0.150166329983935	-0.155870364658504	-0.1384157946437	-0.144195489061078	-0.189177297134596	-0.150083567083511	-0.169106130858847	-0.23778579664107	-0.262087613351617	-0.243263089958814	-0.34621572860323	-0.321130038552812	-0.267116492835377	-0.280512597157662	-0.225568097397155	-0.151676590574321	-0.15824900604154	-0.0525466989147933	0.0113314526832529	0.0414321259201968	0.0989427141065198	0.116460284602538	0.0956175783277225	0.0854682474379718	0.0198990832711485	-0.106961864385214	-0.209653948909685	-0.264510416022377	-0.327871211993227	-0.359615949670949	-0.377215000124293	-0.36689447839783	-0.329639941720937	-0.369428269736206	-0.398044218101818	-0.369992796227201	-0.333161223885728	-0.342063626093272	-0.319375480398413	-0.275382264032598	-0.263774624854032	-0.33781316763103	-0.351239839527343
0.279260031067578	0.252205722378931	-0.0164199287433746	-0.266633880993008	-0.312215830306806	-0.116094998865385	-0.252657952781278	-0.308259586922491	-0.331853605192144	-0.315042354762409	-0.295898562354764	-0.316833321034548	-0.240998307611455	-0.249609604758456	-0.314391681365488	-0.239363049911683	-0.258902826720076	-0.403149108195449	-0.436254948311638	-0.394534241142409	-0.354631069240592	-0.364556680644298	-0.290943105196491	-0.30374443931775	-0.149139713768353	-0.0485494958744617	-0.0398683635192842	0.0653224283033995	0.111511849028405	0.0535227640914886	0.0789210617220443	-0.0185427399747723	-0.151183206427754	-0.291783030724434	-0.378719021587976	-0.416788490956383	-0.48201876140382	-0.494964548151606	-0.50469802207525	-0.405850567034173	-0.407139915555175	-0.418698589180952	-0.35131862214165	-0.285943067663299	-0.294018394782334	-0.241780442607567	-0.177463120259375	-0.172565282467953	-0.269603634924606	-0.27140845357986
0.0991255731976655	0.110459352757319	-0.0400521291580444	-0.218199381973855	-0.268858967192289	-0.105479198801219	-0.221569293224933	-0.269142417816022	-0.324706231182402	-0.288404060930383	-0.270503955958239	-0.304147581547956	-0.238185194122581	-0.262314318642301	-0.341452029008294	-0.232644420923397	-0.2914404121914	-0.33640702868167	-0.44293505255418	-0.417978523842808	-0.298683653250132	-0.342470344923027	-0.256406224893078	-0.249115466570893	-0.0866424087407583	0.00915123166474193	-0.0289493681735006	0.0792654419250386	0.139990109693048	0.0755441695042455	0.131218242538359	0.0446916075313994	-0.0381096406958903	-0.161380747096039	-0.271195628876066	-0.35796562769585	-0.450119979880899	-0.451398236264018	-0.497019542603299	-0.414878663023888	-0.374546662969416	-0.342309641385462	-0.297722560518387	-0.249794558033547	-0.242875768513162	-0.190375238463702	-0.16373725752304	-0.155605148108548	-0.20335098918262	-0.152705285079335
0.0156970548534271	0.0180099168583713	-0.0433032914213177	-0.133707184863515	-0.215583904800861	-0.130124365329297	-0.19871871117315	-0.237409395626748	-0.261953862779005	-0.2202185073507	-0.171752703154837	-0.169202539704162	-0.120086213595621	-0.132458770024562	-0.175718215583379	-0.0809313442169582	-0.148311873351073	-0.167604769142073	-0.267976020591735	-0.245318681333186	-0.131464437998595	-0.202743389617363	-0.172221673743283	-0.184152727663361	-0.0797699940553939	-0.0235090393157622	-0.0700303995981078	0.0188015809226723	0.0769397590082181	0.0222660184225268	0.0859707609656624	0.0334229609015306	-0.00918299781499873	-0.0819600924939911	-0.154386412066927	-0.209725478330607	-0.283843020614432	-0.28695570530425	-0.326953187790763	-0.277675020279371	-0.20609404306966	-0.154103891547058	-0.14573017977185	-0.126256842586885	-0.0954285763474694	-0.060394212619709	-0.0686331735476151	-0.0858017926989071	-0.110263864151363	-0.058417245612142
-0.142770293980658	-0.138436102450279	-0.164174239619824	-0.181036112336635	-0.251235991089734	-0.223618836630918	-0.242946812254529	-0.211960183982327	-0.208306950442166	-0.144642123328889	-0.0716433878549291	-0.0664759705954398	-0.01774362963823	-0.0297836298852452	-0.0572502645911138	0.0284878714244533	-0.0438949629039968	-0.122497634237284	-0.186793748491154	-0.163824032820334	-0.0734738833141498	-0.131318486048779	-0.108765901683848	-0.167237489116089	-0.0880211213862491	-0.0898691642058152	-0.133572709019017	-0.0506027552529212	0.0152003868918468	-0.0240560802034158	0.036228711414436	0.00903141385237408	-0.0374580908777813	-0.067160335622227	-0.150343811773273	-0.174659037748267	-0.255811974702884	-0.269709285361451	-0.309530140214278	-0.273169782566818	-0.20891473892495	-0.163701978394462	-0.149269588842003	-0.104475405703726	-0.0846157846256327	-0.0559193555222998	-0.0389973849049281	-0.0617365664544206	-0.0919927206686016	-0.0916906719116065
-0.15129416428279	-0.135261339238351	-0.153700386911439	-0.16750738382635	-0.223354071015006	-0.183611189581198	-0.189946083480706	-0.12417317615205	-0.136089679494248	-0.0769371962379117	-0.030394597500158	-0.051996664196306	-0.0166113092846716	-0.0507490761074669	-0.117548462140069	-0.0666857047923664	-0.140048508622595	-0.171406833067065	-0.239966727130478	-0.185851744910295	-0.0912811896688388	-0.110953910034119	-0.0462591669147705	-0.0859219305276791	-0.00273896593001922	-0.0310055895811318	-0.0523122345645837	0.00586883867757975	0.0647988810174311	0.0632455692096945	0.0949038844772832	0.0842614415462483	0.037499017282255	-0.0213492266419159	-0.120100081732569	-0.183332897690531	-0.268147206241143	-0.294510429142967	-0.3398075107247	-0.320984117907406	-0.255926851463491	-0.202660648734398	-0.220501726146287	-0.197903116618165	-0.157655564452798	-0.133861498246388	-0.147391938772733	-0.161679743702639	-0.185371125819212	-0.167057055990332
-0.0688456555470256	-0.0426019012137316	-0.0609327361521344	-0.112748780321308	-0.152456318962984	-0.0759126856736247	-0.116891713429264	-0.0964240085139334	-0.158515028290571	-0.123182797740717	-0.13396192021496	-0.17920051068925	-0.157326796975491	-0.191664414603374	-0.25543825432985	-0.188321058627304	-0.258567099916321	-0.261145021604101	-0.337070353919709	-0.305893619915611	-0.193167708502904	-0.211162031376165	-0.125586892099122	-0.104889645063537	0.00925222647086114	0.0385327709199712	0.0094236613513797	0.0678895657960186	0.108091725826719	0.0902104047429883	0.117574702464647	0.0775976917089383	0.0147513558896918	-0.0812926622604404	-0.149768051568059	-0.250964397358453	-0.324187526568955	-0.34403534559976	-0.38969507913376	-0.339120020968204	-0.277480897526301	-0.248812533070006	-0.248313161694745	-0.212287285930942	-0.191132600192385	-0.170463926719943	-0.172127248198827	-0.173984892717465	-0.185148428189014	-0.143837458610833
-0.100644078463076	-0.0870100626276436	-0.0527686783281195	-0.0423852713828046	-0.12146372526786	-0.102494034793119	-0.0911725520406006	-0.0392070433693403	-0.104680998032937	-0.0867779008802305	-0.10660797190576	-0.144794838684153	-0.12504829248503	-0.150587670005185	-0.178494699537553	-0.111943650865796	-0.193613209784419	-0.214807660327609	-0.271139998087961	-0.235068706197296	-0.151450134817378	-0.170171102658653	-0.0939957950537005	-0.0821622108974162	0.0106647398128865	-0.0103923776070145	-0.022448294956702	0.0144578159970529	0.0442918848512941	0.0473526342067239	0.0644524163493501	0.0430443431685001	-0.00997767601757849	-0.0850345059685023	-0.161914988048975	-0.227221937852571	-0.271060640559654	-0.30103583008663	-0.332018677225662	-0.301892871692305	-0.207424297393553	-0.1814005432519	-0.220169550506285	-0.178985290691648	-0.134085506254573	-0.134381466246367	-0.141247877387779	-0.169681076874741	-0.176057218112947	-0.143053527842344
-0.193375547123952	-0.208333026063941	-0.17715014103248	-0.113995048806822	-0.203231907250085	-0.235688850010186	-0.161228509850756	-0.0357501193455161	-0.0426145061580621	-0.0159788246513889	0.0146227896733995	0.0331905593185597	0.0739409264930558	0.0657239538927227	0.0371137171823057	0.070161886182975	2.3164703387793E-4	-0.0323214011290969	-0.0863783623271765	-0.0168336916760497	0.0470088796042383	0.00751206405671355	0.0357666537424938	-0.0154339077069008	0.0136114907019906	-0.0935390719423178	-0.0925708608051308	-0.0724023856840936	-0.0220628481786944	0.0315681867052418	0.0481989652525948	0.0890663238263206	0.048353768621485	0.0382595423014693	-0.0343932855640847	-0.0492849906867128	-0.104509944055062	-0.140025710186168	-0.176011074313241	-0.193779531010324	-0.110123848763328	-0.049098540676159	-0.103336895309459	-0.102595292217631	-0.039101367529661	-0.0308402835877072	-0.0645518942064959	-0.0924099795662979	-0.106542109532258	-0.117589661230918
-0.177337122341441	-0.146776830434429	-0.0585021705278071	0.051941120390344	0.0458595589354708	-0.00611426339385127	0.0716737972785007	0.198880290315321	0.245170735241228	0.294317197202918	0.320772592635106	0.298324462382575	0.243085240015112	0.205530460988186	0.185143062543214	0.0745613796558379	0.0423780792687417	0.00514588791124753	0.0866878192229894	0.182878829808885	0.154388511872268	0.236381626525834	0.255236574418646	0.211488720037998	0.181219568766795	0.050785411780014	0.0850021474627035	0.0446245764542676	0.0425817984230759	0.127544811730561	0.0805181063918777	0.142487051014275	0.0888142121375732	0.10546427246856	0.0586790580993605	0.0366268891121454	0.0515344049634255	-0.0191411102250527	-0.015302315440622	-0.131757709420832	-0.0971253613754882	-0.0613409007271674	-0.182416959051321	-0.203422879948796	-0.132689354955536	-0.172353143829018	-0.229460773354321	-0.275673530330028	-0.295562355699729	-0.343088218286944
-0.0512960690411695	-0.00831730342644352	0.0854624905620741	0.154559105357778	0.259086934856642	0.277173899920948	0.302457185075113	0.338469164935544	0.332450748897221	0.346872891939574	0.286696147755115	0.194750410519476	0.102067920412685	0.034274919260736	-0.0154391947629156	-0.14640866178149	-0.130797555271853	-0.0940748923155171	-0.00572666070336152	0.0498504341245581	0.029685814509662	0.192455836358807	0.272183274781889	0.327567609353832	0.330477055878959	0.281777846283466	0.299326749078995	0.238487524453005	0.202677821385419	0.268627715662961	0.221078000189272	0.250920556860495	0.206234372680377	0.134270407850657	0.104665953206361	0.00828421528043643	0.037199997405408	-0.0363638467395188	-0.0288932705573524	-0.153795690995824	-0.187685786204878	-0.178863976034852	-0.264739382680315	-0.295027998141158	-0.265939439090044	-0.300462948966432	-0.332425536513466	-0.324038065514772	-0.336136802644329	-0.325939193790885
-0.0226018506886493	-0.0124930317666532	0.137562206980255	0.295207991677829	0.341163632313691	0.259785873462644	0.341234094908985	0.334373557066316	0.352672969775019	0.354572493022991	0.327282368204214	0.284754342224314	0.195843971837367	0.148423512630929	0.146697771483082	0.0101248664504142	0.0266690329760799	0.0324678757775156	0.135410550963427	0.197494242819385	0.156461461328816	0.289776111399184	0.317622660633313	0.35744742915278	0.326009951440436	0.256190836359501	0.251978548899032	0.190375947488023	0.163632913095071	0.210879643855957	0.180382461743529	0.221786818950028	0.236728627994028	0.195048873828723	0.171821717775823	0.119174920141879	0.169994754033632	0.0838976255744561	0.111391293406481	-0.0488050874151998	-0.0512875956152785	-0.0229129689458062	-0.136781394967489	-0.192825960560991	-0.131377992155344	-0.177383604091879	-0.234256994894719	-0.257565496190472	-0.266169223052265	-0.246339540239194
0.0903676991404692	0.0986575252213912	0.144381214080797	0.191462885766046	0.071859190584475	0.0352680334915431	0.0696942407923479	0.0675505048748343	0.0383925589632527	0.0498598172684944	0.0506105376450866	0.0250136136591543	0.0190058882038036	-0.0117765411718835	0.0207410976726496	0.0523103272655328	-0.00467353663083278	-0.154160857023723	-0.0730912332118158	-0.0282975466717714	-0.0377058658615414	-0.00202744470911049	0.0288117186111792	0.036727242193027	0.0798738878098783	0.0404967223670628	0.0411181713122689	0.0297007804218095	0.0309761331533213	0.050257689066152	0.0244190542299505	0.0263121391289224	-0.021613780232593	-0.0771421823285696	-0.134674745254678	-0.142314427974612	-0.124098868733088	-0.199936806564873	-0.163436911222872	-0.20490745300921	-0.137823078656491	-0.150843902147592	-0.207043431414694	-0.168505659044057	-0.124963433847694	-0.153069764294778	-0.149613123668337	-0.196130728162851	-0.230602247649491	-0.221596543827826
0.0707083239071494	0.11533581874668	0.082124427090729	0.0183320850768226	0.031804991342538	0.130041379224286	0.0765125986599188	0.0514481486920328	-0.0220470862668936	-0.00395568812897903	-0.0464283860409832	-0.115947117247088	-0.122192858087401	-0.165081100783704	-0.200063052869692	-0.176797795733121	-0.213327566971164	-0.252308185998743	-0.234743634837597	-0.216883030935629	-0.191386734965032	-0.132435340168455	-0.0496502009973717	0.00814744536206704	0.139591902063568	0.151805163071302	0.13849578989569	0.139090683886742	0.13734213226099	0.142069828044934	0.121241820750587	0.0862961448236356	0.00830616732025545	-0.0902960134007629	-0.151940149153404	-0.228249237899315	-0.250734016528505	-0.292286023694384	-0.275000848225083	-0.287944030127258	-0.274818508514439	-0.288244251413476	-0.298033839218313	-0.271982628293908	-0.269133896269226	-0.26895641231345	-0.251062115203014	-0.244037689165946	-0.285302636088128	-0.252924040394932
0.0204090900931682	0.0548043247623007	0.0866428574994399	0.0965675765685163	0.167151410486744	0.210276098917727	0.189494483255169	0.17161982935287	0.130743477981457	0.121750613931187	0.0691851269409958	0.00773876864338352	-0.0341685054952088	-0.0777782162508725	-0.119955741813715	-0.162981144971008	-0.168437436577023	-0.120061598768863	-0.104749612659693	-0.089025820869287	-0.0775346554386558	0.0123165370048263	0.0700124159340241	0.14051126562951	0.217198802082357	0.20253615053909	0.194464142171344	0.16145691310318	0.14081459872437	0.157932693587834	0.13877930567471	0.125501210917603	0.105159368662485	0.030936851491161	0.011158067988744	-0.0804681675186994	-0.0738362971117684	-0.109500586168006	-0.0932370856747307	-0.155082727283306	-0.177681733369843	-0.170558141494237	-0.189597033132858	-0.21649360663822	-0.216836593003454	-0.212254655006801	-0.211055899494759	-0.188596702515653	-0.210749239570633	-0.156372905083767
0.00579991377774663	0.0346974073475985	0.0494336999926844	0.0695395396354641	0.0722135839882922	0.0882604605898328	0.0930992489160537	0.0933403880300779	0.0472904901195352	0.0493857711564813	0.0147022714192925	-0.0286107143240184	-0.0359598967267566	-0.0911037302884737	-0.14870967113975	-0.181081939271951	-0.216671590312182	-0.197275851690969	-0.168728646139817	-0.140624222613636	-0.109707752678055	-0.0301343163872078	0.0314462753777016	0.0740474090656401	0.144164805900598	0.127319000625389	0.120581097813975	0.113553899475642	0.11467682846544	0.122909698851143	0.110157514574385	0.0953827349766036	0.0709741748335996	-0.00468628902848907	-0.0452957230544929	-0.145195100290358	-0.155461173804274	-0.202906593943124	-0.170966824072461	-0.222516996920837	-0.20864142816196	-0.210603247994645	-0.23703820657859	-0.244459539793826	-0.232851903027994	-0.236886458357716	-0.230653979937272	-0.226908465751503	-0.236817505869323	-0.164558110966059
-0.0162597233320388	0.0472282362689108	0.0538813340847598	0.0501797484075206	0.0423453796121178	0.0634766715471136	0.0518371676819861	0.0425289038069517	0.018483256493051	0.0443730035869458	0.0151384753350363	-0.0354718415378853	-0.0532301380335032	-0.109368755936404	-0.196319412396788	-0.227418390386041	-0.269042481100603	-0.225074631787966	-0.206419449298758	-0.188414279945873	-0.161422360405459	-0.0719093939833661	-0.00697755902713862	0.00738440818373167	0.0446435130468328	0.0749740022076102	0.0824736652989468	0.0820492794824614	0.0735895022607915	0.0616771672426883	0.0508105888842853	0.0165255781360272	-0.00269163933161334	-0.0704320306461414	-0.101076172117708	-0.193054001146586	-0.186493750386059	-0.22078616295071	-0.189982312395103	-0.231825302695214	-0.246865262419251	-0.244842588813288	-0.244624968680627	-0.265293417019672	-0.269134949912627	-0.248441289567997	-0.235020401933461	-0.187044306908391	-0.206544526755991	-0.134933012152313
-0.107386322903388	-0.0440719286690862	-0.0865988678813752	-0.103570581720213	-0.0865129887153468	-0.0466152310994576	-0.0532244773968892	-0.0280757571595784	-0.0289507020328351	0.0482202572382556	0.0482841912487044	1.27989291210454E-4	-0.00449338936600404	-0.0651120337264992	-0.202666545886803	-0.272044683983855	-0.311128664988228	-0.224588929124735	-0.207794905945101	-0.183670791364317	-0.139055569647299	-0.0478876555233007	0.0226495768733831	-0.0086025390213432	-0.0157771760722083	0.0204672545922599	0.03675107075694	0.0539383291318641	0.0654241160689612	0.0644053169981067	0.0546147374899627	0.0386975015434749	0.0158193295036641	-0.0360390767751199	-0.076822664812689	-0.177998784739193	-0.195297571745622	-0.207342591701508	-0.186555497296519	-0.229863772557752	-0.273797987582624	-0.26278584560944	-0.23998954616629	-0.288163958324245	-0.306334449734908	-0.270828466517188	-0.262265919589089	-0.177471340805272	-0.197424777585702	-0.130070159658573
-0.121063251114167	-0.0522707925762425	-0.0943411700537059	-0.123452815016809	-0.123104577896494	-0.0959335536573004	-0.104148030541396	-0.0757977319132536	-0.0600427551236791	0.0253150765066123	0.0420291627762377	0.0111912801712255	0.00557725481850656	-0.0388702735801659	-0.167428489784034	-0.222271960772788	-0.262056270734827	-0.194539462471706	-0.17071728236876	-0.149446749748343	-0.111482308919562	-0.0519959353161625	-0.013169959688362	-0.0684264645466479	-0.102879991259639	-0.0551586249308631	-0.0367247528263683	-0.0166336396219377	-0.00957250184469526	-0.0176531239092367	-0.031579678802617	-0.0451614346525763	-0.0604513488744612	-0.075173216362732	-0.0849611995875608	-0.157187463394152	-0.16810480434482	-0.167403569202258	-0.149957424027509	-0.180710198507299	-0.222277627982631	-0.216271575943455	-0.190439790112413	-0.231512825119489	-0.25532382226952	-0.222315968836888	-0.213177718316661	-0.129473875175646	-0.143009094388866	-0.0915730182268646
-0.107577973751751	-0.0431603745004868	-0.109095100164823	-0.160919795313641	-0.141471561047872	-0.0898496345249395	-0.116572303793732	-0.104548463503435	-0.104127055824533	-0.0314321642039098	-0.0278739967972055	-0.0671534744149619	-0.0545407033601925	-0.102989941904603	-0.247905088076984	-0.283252460361953	-0.323255644997715	-0.250595425703636	-0.245466189169538	-0.229860179678617	-0.170307839082553	-0.112439958969831	-0.0504750251610095	-0.0925963335208916	-0.0944475525144088	-0.0386795946366938	-0.0279800990556175	0.00219624520659198	0.0198739136047987	0.0117794237888357	0.012442128831786	-0.00778653836194481	-0.0391863003120566	-0.0801799087416413	-0.118955017461328	-0.197611858866046	-0.223166958911651	-0.219221634015654	-0.213725949173906	-0.214142520869224	-0.269235208564317	-0.270597904347099	-0.224564653817725	-0.257858343867756	-0.297717188529501	-0.251633277893509	-0.234461735563771	-0.139415117737032	-0.154430353148922	-0.0876332148672668
0.0336386751117208	0.0979489853439479	0.00134674962051727	-0.132999079163979	-0.11644099700165	-0.0174158836721876	-0.0876597560819289	-0.130500792411829	-0.142770273975329	-0.0832227616176628	-0.100953008310673	-0.146057875309253	-0.123786410246944	-0.148604302593349	-0.248128819867033	-0.224704625946294	-0.262328570207221	-0.285729437001112	-0.294127072075396	-0.266463246524582	-0.218894104529063	-0.193117382988358	-0.135985489888547	-0.151101300223526	-0.103124589802564	-0.0188916250281502	-0.0190714020067531	0.0254131507818947	0.036610996599722	0.0148491865914152	0.0195658590371775	-0.0320198874663476	-0.102582515897768	-0.146211714549005	-0.206982138793427	-0.260640937499689	-0.297345407773063	-0.301846235367361	-0.307368005943908	-0.290250890124291	-0.322935228634856	-0.320634646303483	-0.27941106791937	-0.290517120677052	-0.313761983640476	-0.261691605517603	-0.249563613350977	-0.176849734974705	-0.232246314397331	-0.20752882296409
-0.0930776861381362	-0.0379997304986717	-0.0239686024269647	-0.044491761598931	-0.0801834748380184	-0.0640441184282347	-0.0734793394399081	-0.0399711018422396	-0.0213820800481656	0.0539033259881902	0.066728758996778	0.0457710491004291	0.0393821486191474	0.0221663138592497	-0.0422847292490477	-0.0406851681257688	-0.0998214316446029	-0.106539951922883	-0.108303594700199	-0.0632426565608276	-0.00645937931842669	-0.00650512469416451	0.00384572763273509	-0.041146297816871	-0.0426949813197521	-0.0629193955835236	-0.0511079661733627	-0.0488461603212139	-0.0420245949959759	-0.0204207719611325	-0.0284530137646807	-0.0167786756834795	-0.0692483500356953	-0.0554099605433357	-0.0857143820617948	-0.116005213320823	-0.156456917221536	-0.163605867493518	-0.174546268107703	-0.200061962258027	-0.18651143240331	-0.165956498661124	-0.171656012335783	-0.199604157279628	-0.188269480410038	-0.159475721484694	-0.170024472879598	-0.130014881346469	-0.168818179181491	-0.14667062515728
-0.111171002195038	-0.0544469466727848	-0.0538736583856647	-0.0717724424993735	-0.119173191621168	-0.0991720845112249	-0.109162954272081	-0.0479558461824405	-0.0374734477836874	0.0449933182319088	0.0501755897445426	0.019919773510524	0.0162053544296864	-4.71773162367318E-4	-0.0708693115536418	-0.069468889347465	-0.146156781111354	-0.185296414177293	-0.158850373126787	-0.099095663209041	-0.0630561878369758	-0.0426352321116502	-0.00738099151974692	-0.0593569180572816	-0.0492211058447801	-0.0914633708771745	-0.0665574134670219	-0.063036658242106	-0.051133035955936	-0.0228117544969006	-0.0298899904058074	-0.0209850176155321	-0.0892601545094505	-0.107360290773899	-0.162970147656998	-0.203386505856208	-0.248920621451877	-0.255854734888662	-0.25375967951131	-0.269813135313161	-0.260320633013262	-0.258857764340131	-0.24708607718384	-0.252683269674822	-0.250166690066055	-0.230649703148723	-0.2184373871699	-0.17674285641838	-0.24227534607983	-0.264600160420965
-0.127803542723466	-0.0780101327120701	-0.0691175993116502	-0.0739134255314889	-0.174682272197097	-0.179559126052549	-0.195632146482478	-0.129084554244475	-0.112598600054874	-0.0392621217967708	-0.0118212944461134	-0.0310542422116067	-0.0245090208987516	-0.0371982300272128	-0.0703584999113584	-0.033883333701081	-0.122939300576311	-0.215906889428041	-0.175021543344047	-0.131575376694722	-0.113098863380319	-0.111992593225229	-0.0898537281552113	-0.159891183267215	-0.157347994399353	-0.1848307284798	-0.150536837243063	-0.137702995089253	-0.130748313158156	-0.116856351272835	-0.119064149552498	-0.119993445146697	-0.181315536524859	-0.189793077280774	-0.250320008421686	-0.257174026872479	-0.297525038602345	-0.303538196591191	-0.293554229571477	-0.274479316253654	-0.231924509470421	-0.25656512332077	-0.229311040204736	-0.168501103260425	-0.179367792939965	-0.177873700271687	-0.124385779989919	-0.116479998445046	-0.164689480623326	-0.192576714465958
-0.118803209583115	-0.062123325903267	0.0109873132465836	0.0492265796899278	-0.0412244463741634	-0.075928851497303	-0.0646458839543713	-0.00404559536748705	-0.00566472599421506	0.0515990580911629	0.068037356990576	0.0378631623985124	0.00827557775297585	-0.0233005085375673	-0.0351897540842204	-0.0312068484726165	-0.118377341925716	-0.184229943609435	-0.129773484613513	-0.0812242592674038	-0.0645023092604579	-0.0425750406114506	-0.0174500136262177	-0.0590442946633741	-0.0530768506258928	-0.0956897771153523	-0.0644258303864476	-0.0709318560676323	-0.081469286716742	-0.0656089207862043	-0.0812512148284299	-0.0882731852171544	-0.141657496711777	-0.131464341476473	-0.177287007343358	-0.207587430100688	-0.208855199851458	-0.243684785935743	-0.213757198703062	-0.222408471399606	-0.15030470916476	-0.16974029859806	-0.192036611490765	-0.147478819053389	-0.135481512131649	-0.153527466398116	-0.13448853218285	-0.149330167632275	-0.179065017918304	-0.200695809237378
-0.109848645417383	-0.0421209988634695	0.0290713119926102	0.0695779281027242	6.6760463380855E-5	-0.0100213496524134	0.00604929260745736	0.0634629385444909	0.0320746441356912	0.0682789502488337	0.0517116283584112	-0.00631144382508701	-0.0359600187066516	-0.0909400726948983	-0.116817660199331	-0.106701213369608	-0.200296698604455	-0.267765079837184	-0.21137715965556	-0.159813603370883	-0.133674421203294	-0.0736100993006816	-0.00795157275004389	-0.0121459633373651	0.0416482077361062	-0.00391598886542214	0.0256225842346362	0.021480746271221	0.00816389112613114	0.028990801985792	0.00550596048056285	-0.00935026348888227	-0.0863441937896399	-0.130875348930764	-0.210577279329352	-0.265588439187588	-0.25826195356115	-0.315066337262099	-0.298222807471902	-0.304087674836656	-0.225648847914286	-0.249855374552082	-0.293737626541783	-0.230667730556872	-0.206670680702033	-0.239181020652318	-0.231966160823408	-0.250270720004153	-0.2797299705229	-0.297188022386637
-0.117704732951833	-0.0783752221127711	-0.0368166216457276	-0.00643696266683291	-0.103783993734385	-0.121287589366599	-0.129144120197861	-0.0750044449028697	-0.0976961951703312	-0.0504619425350981	-0.0536454428845603	-0.0958075756859913	-0.0953035034246914	-0.121461594107805	-0.142611898207065	-0.097947059170244	-0.188280831892842	-0.259312318037838	-0.234841771840145	-0.207398909151622	-0.17694255169682	-0.150929444761458	-0.0991163315192009	-0.126187629739911	-0.0801931876148624	-0.10015998599825	-0.081226442180532	-0.0605021805505955	-0.0565791708426015	-0.0535949767818227	-0.0550879599601894	-0.0755770774052306	-0.130010165368446	-0.176405898642546	-0.254985624671905	-0.279012451094031	-0.304095831092993	-0.324663400699103	-0.319857384066094	-0.288935875971564	-0.225817113661817	-0.24941878113094	-0.247328401385978	-0.180196917007043	-0.183457228544943	-0.195752030803952	-0.150906409008908	-0.154839628822171	-0.186123080531345	-0.176082767253944
-0.10551207935761	-0.0633560348612051	6.83904305459293E-4	0.0556267917753656	-0.0267957560887559	-0.0685492159571172	-0.0664591733584211	-0.00509317171412902	-0.0273914155061718	0.0109833588339828	-0.00805532846979318	-0.0504387321787948	-0.0724052404310459	-0.0955921782987777	-0.123542317952558	-0.145890573642883	-0.206931332269551	-0.218849853171271	-0.183233193042334	-0.14961992096576	-0.139776746048796	-0.0954660560609452	-0.0638193589970568	-0.0739437565084409	-0.0623178990428355	-0.0762621580612621	-0.0470847251123951	-0.0509057737303132	-0.0671577117077408	-0.0658285044887674	-0.0817037286507664	-0.100459988006678	-0.14002653462881	-0.152543879344529	-0.198721303022875	-0.23584302755575	-0.226661236819982	-0.246253859634001	-0.21514761573757	-0.200754869062002	-0.164057959001403	-0.205100796980332	-0.199931409780182	-0.168942364512233	-0.184237511203204	-0.204892463574678	-0.164637904640805	-0.150706208199507	-0.172647319557678	-0.158100295535942
-0.0713429721224816	-0.00382735189020988	0.0637207728385674	0.100294104023884	0.0914004567969883	0.102402633223992	0.0862088299165901	0.144196370551888	0.0926592852469038	0.0982088797456154	0.0524135002901987	-0.0188096752511249	-0.0814989305491558	-0.131800983050692	-0.183237172325776	-0.241018571290809	-0.278183440414667	-0.220208080954552	-0.206644206940051	-0.164693096096495	-0.152621816552898	-0.0559153740263213	0.00517455977788865	0.0529970918669634	0.0906081952798198	0.0828648183171449	0.12335955159047	0.100659777749004	0.066889955934248	0.0774290967359422	0.0360668109417941	0.0063199054468725	-0.0420565204658259	-0.0913434324878006	-0.113354365033119	-0.20146326670992	-0.194717762936234	-0.220087147143068	-0.19926320843819	-0.21004268864202	-0.18223024950862	-0.216139984587586	-0.241317334114275	-0.235968306015386	-0.24120394067241	-0.26148071220681	-0.258530846734452	-0.24255778924231	-0.240400580374036	-0.212179733341932
-0.0614979281516849	0.00189507143531239	0.053839280250226	0.0482895455535002	0.0229156662505034	0.0725724094618384	0.0484397351747144	0.0905310628636547	6.48022873284616E-4	0.0130099094333543	-0.0444428986453655	-0.141543383331233	-0.196937085261265	-0.256551395291239	-0.304654601400295	-0.296952400790615	-0.380687891979275	-0.350400636968753	-0.355227145675267	-0.317724836533559	-0.255372597673666	-0.185034160806947	-0.0817463788469205	-0.0122388040288809	0.0840379894172655	0.0966840577638702	0.11265979806422	0.119507705186385	0.104162200513046	0.0993096447384535	0.0752959584577041	0.0253106822544575	-0.0562203053198808	-0.139415658205398	-0.199882412290136	-0.325728112959796	-0.326935856000929	-0.373523268275989	-0.36870426103577	-0.330227252036722	-0.229330634539455	-0.265675004519351	-0.334264024054425	-0.268041299000853	-0.241267427235032	-0.291065046772705	-0.29622284263202	-0.327240316100023	-0.321794581879994	-0.286370609377965
-0.0704257605431669	-0.0201393703208623	0.023745689054922	0.0347380545842901	-0.00827970386427619	0.0216143864280758	-0.0110692343953733	0.0239581398014275	-0.0534479135483363	-0.037061834477473	-0.0936257576826078	-0.171023260707415	-0.208957367128215	-0.248005533471405	-0.294984612608874	-0.306054571427349	-0.377406597299301	-0.329648815114346	-0.327434950253441	-0.305066039238354	-0.26200605382951	-0.201642377707594	-0.122758823450422	-0.069233044222096	0.00625992835805456	0.0337321416980334	0.0416391477202733	0.0566618034523401	0.0457437475151153	0.0261992924943126	0.016408261469873	-0.0355251127833733	-0.0892476989666398	-0.16826409778225	-0.217351563219075	-0.320819603017558	-0.322138215499563	-0.339007214223989	-0.322530366963462	-0.276098115711003	-0.21764551439018	-0.263840933541216	-0.285231240498666	-0.239376120631134	-0.246980085375871	-0.278886541579073	-0.253441836857739	-0.251087733892236	-0.251464519276625	-0.186256993369713
-0.0848571356730344	-0.0226402198398604	0.0454029454535786	0.0810019488199087	0.121479855945313	0.140292074192253	0.104000893478106	0.128053290837417	0.0529986265944492	0.0422032509096553	-0.040267109544727	-0.119877685569883	-0.195288810328833	-0.22934929378967	-0.287085111915481	-0.372060171907956	-0.396508438250121	-0.247561196986999	-0.245555498567238	-0.228296719265274	-0.217378656486365	-0.121279977423154	-0.0591737752286095	0.02576034027218	0.083469966810178	0.116892259169092	0.136365094775131	0.12111295287626	0.0873662086014446	0.078376332924469	0.0470737983362585	-0.00607242455109342	-0.0329841476537089	-0.0907448751610088	-0.0899397826250759	-0.212376653302951	-0.184213264527344	-0.179115090623955	-0.14642229938881	-0.146710064051078	-0.142423330328906	-0.177160870985802	-0.210921603928677	-0.228551972296485	-0.248273899754024	-0.284910196664889	-0.285469898168461	-0.258354461063307	-0.219401742306664	-0.135077147953927
-0.0770572165012221	-0.00114556495978653	0.0700163732932138	0.0927455616091232	0.17408263995788	0.220104606751782	0.178479888987323	0.183609334237118	0.0927979790112971	0.0759407851754704	-0.0339697289721223	-0.141946264889915	-0.230285770633385	-0.277587848709664	-0.343269729823	-0.416533328912375	-0.447342123395498	-0.275828070887777	-0.290231653170628	-0.267926569876229	-0.23614989283805	-0.136447706463895	-0.0400240949752073	0.0811646461605741	0.157489437345974	0.19963875416307	0.213076599722284	0.191707553131236	0.157717927378659	0.151557943370961	0.117070710132426	0.0644459727138793	0.0276694832623108	-0.0605453439259465	-0.0643662325384477	-0.212703001341823	-0.188278208149617	-0.201654271658199	-0.180864610151858	-0.181975014372114	-0.168044857979937	-0.202378060784958	-0.247216139586869	-0.260435166501788	-0.276964502058958	-0.318921974207794	-0.330032063829952	-0.296325488686749	-0.254180679032276	-0.171415833846551
-0.0936859704919909	-0.0295254956239323	0.0387590916758027	0.0523798693781848	0.087693147145838	0.135889894866457	0.095613017935953	0.0998632317705591	-0.00565511849971039	-0.00271739652520205	-0.0979071048666877	-0.202690881002011	-0.26541645008817	-0.31425147002936	-0.37007631561677	-0.389249793581714	-0.447865297208752	-0.331085623269445	-0.347298394487519	-0.334881074334734	-0.286513373989952	-0.209031645226335	-0.105360157751111	-4.97005314784689E-4	0.0984415983503427	0.148359898483284	0.144871022861866	0.147018915493999	0.133756520513597	0.115655706340228	0.0992990351992987	0.0393329597963298	-0.0141063798747781	-0.114636242627719	-0.144557810038175	-0.290375678843552	-0.279955656634462	-0.294622727768729	-0.281392183194968	-0.256020472695357	-0.201918745588165	-0.235809949763438	-0.279295458226635	-0.253290422135933	-0.255284091513385	-0.298868244655896	-0.297157772332011	-0.295320517288001	-0.259815517511765	-0.184736257757396
-0.10695011402949	-0.059462543324674	0.00105059232876658	0.0309016492797851	0.102016171089631	0.142785187251399	0.104662738560698	0.107644575381625	0.018364685622261	0.00835359634568302	-0.0839295807929539	-0.170400894703456	-0.244045437425034	-0.274351640887213	-0.32987374477225	-0.401741607173966	-0.418065110419072	-0.271421246092657	-0.282697509320286	-0.269351979136172	-0.247029656017333	-0.160975467492114	-0.0822923992042369	0.0221622780516519	0.100420782134453	0.151914878372487	0.149579877849775	0.146854574142529	0.127980510280428	0.112783631802424	0.093200410140976	0.03604440096265	0.0077182205130778	-0.0777941549793367	-0.0865264822215733	-0.229157076063633	-0.212950619310413	-0.212844273061574	-0.184735995034307	-0.183357869277685	-0.170945640188586	-0.201778010752105	-0.239142966128448	-0.242947877560482	-0.257741958252794	-0.297009210562825	-0.295985308795423	-0.277420847620125	-0.238323884195513	-0.145932568173103
-0.132786985394816	-0.0758483839360635	0.00765630253088149	0.0661734583328217	0.145273844335503	0.181385454291453	0.167499996720359	0.186056014638615	0.0961424027549248	0.0620443274936869	-0.0363099945674934	-0.128363063377768	-0.214839120360842	-0.264350169335147	-0.303397043331776	-0.363398230585469	-0.372825285077556	-0.241457234411222	-0.237368563728948	-0.225671556076746	-0.209941398456964	-0.113702841492922	-0.0309819003142804	0.0967021025590187	0.174333973631992	0.207679636998324	0.219447285791384	0.199129571951922	0.169035771158708	0.168769807175257	0.134639592694453	0.0830295496313418	0.0463526503295825	-0.0391704614034246	-0.0262575074586989	-0.171869504794098	-0.147948245775948	-0.160393315465963	-0.135047356352086	-0.147420516840908	-0.117080489106149	-0.159848573448163	-0.217289649250601	-0.193792557618312	-0.199437529401702	-0.262284749193812	-0.261416685120214	-0.282535108794007	-0.205309115933681	-0.140844450051338
-0.157211165633206	-0.0886297259299067	-0.0170023212646951	0.0304445196926177	0.106294554615355	0.145052582047632	0.127022472689709	0.165134719814341	0.093579076960355	0.0854796952272578	-0.00573565197538076	-0.102579257255952	-0.177484811451864	-0.230205894617451	-0.279133227960126	-0.315498640888814	-0.318402941845927	-0.21655112809241	-0.218943020489523	-0.216735300113738	-0.200270317657152	-0.107070285770745	-0.0138064062155901	0.0853756049044258	0.16195870160933	0.182360477865027	0.19252994618673	0.178530200057566	0.156548838363753	0.158212321015838	0.126006402631239	0.0895056719889401	0.0630404547573263	-0.0105941897866587	-0.0192183462041502	-0.160801467080674	-0.154961805829141	-0.167100185193264	-0.164480473435006	-0.186842827727956	-0.161540465051101	-0.184758293610488	-0.237538674483285	-0.213955897137306	-0.214329537325587	-0.262238750125751	-0.261657598355744	-0.265555645596664	-0.192265815500401	-0.102443239602943
-0.12974012208212	-0.0691408097787614	-0.0147686125728696	0.00954920461837316	0.044401521396019	0.0883455092015731	0.0527919737997086	0.0991699007764737	0.0359701669092047	0.0387140865686776	-0.0383214303180411	-0.119405530749171	-0.17099170502568	-0.213354893862228	-0.259493624963782	-0.282017389568125	-0.291638666048781	-0.217716137754276	-0.218206051401963	-0.220294714542221	-0.198996962356348	-0.128857193191902	-0.0561575630634523	0.0224341527636983	0.0940848235026734	0.125778734634999	0.126603590255362	0.130467566495578	0.119864562749758	0.113158849877261	0.0875739257676375	0.0488204058624116	0.0239570041601066	-0.0445387968906625	-0.068040803001634	-0.183604571406168	-0.179040911670224	-0.191946314322771	-0.185303095345579	-0.184953898597022	-0.179298944045205	-0.191998758083291	-0.236470764337924	-0.21799359642436	-0.22180968321965	-0.260294559238696	-0.252342905171333	-0.246526880516752	-0.192933077361131	-0.0844986478371018
-0.109533527948203	-0.0672669832164143	-0.0168625345470798	-0.0112967637599297	-0.00354158966438437	0.0494203259404915	0.0197905741406603	0.0674529246728025	-0.00614671436017897	-0.0170575846965862	-0.0793145737811207	-0.139965001057364	-0.167685918454845	-0.2006740594476	-0.234433860193403	-0.235845419487226	-0.253607255282205	-0.18494233534528	-0.213488078165274	-0.21900851164525	-0.172603446604659	-0.14151728369376	-0.0794071655037027	-0.00610389108233754	0.0771260432661856	0.0992158159869613	0.0876201051521974	0.0953033661138938	0.0972663144642364	0.0949426396324379	0.0785814735857842	0.0481061644401344	0.0161127676812383	-0.0400434536844426	-0.0813045662282197	-0.17515135983932	-0.181502531365612	-0.189036748548216	-0.196349002934892	-0.174414598581077	-0.15670710044725	-0.161867817728125	-0.189295861697574	-0.173515373332805	-0.178899561873454	-0.19921902958674	-0.192530721187323	-0.177072686307469	-0.13415572894482	-0.0298151818084275
-0.00784693917500259	0.032146713616249	0.0656428825537389	0.0302867086953269	-0.00231996209159701	0.0515323367162905	-0.00393360062591134	8.24592604317574E-4	-0.0667936242968009	-0.0732198165071963	-0.119609200271753	-0.181242040620639	-0.200817792249197	-0.219076838008091	-0.22587324132893	-0.165872787163552	-0.200029317555689	-0.190698337007631	-0.244808811112055	-0.246510254902418	-0.212711480817364	-0.199213503780542	-0.144335010440005	-0.073844181073075	0.0247691635590102	0.0556319977309706	0.0458929503052956	0.0648823701156296	0.0680864236325504	0.0515590432533826	0.0458135711435833	-1.34547714541689E-4	-0.050493560183895	-0.121545662047416	-0.188313430578977	-0.239040994850342	-0.242390392246101	-0.245705765966869	-0.25324107921237	-0.195428167487631	-0.154441821721907	-0.164122901488636	-0.181331732294274	-0.132442401099841	-0.130098921702478	-0.14937044209323	-0.137812677293442	-0.142074665390347	-0.134624134044452	-0.0756440853078122
-0.128040223952731	-0.0774794236100197	-0.0141062964250575	-0.00257537806032731	0.0521776061190468	0.106724341241739	0.0912385118086225	0.119501230612076	0.0337565580247841	0.0322408523953094	-0.0446883441849287	-0.130055795756443	-0.171214199909183	-0.21187387710487	-0.25667715756634	-0.243143335825452	-0.285799390466279	-0.226970380734526	-0.262121683409998	-0.255157182226688	-0.201228598865185	-0.146112503533768	-0.0533041094190632	0.0430597181393057	0.153544317304782	0.155010183969183	0.148845198879078	0.143374487309021	0.132566077075082	0.136347683399914	0.124430912922715	0.0929258297590544	0.0422255071223704	-0.0385809763715451	-0.106602617600586	-0.224069812417542	-0.231855394331905	-0.240268990781494	-0.255552669950121	-0.222529476059367	-0.152642926246657	-0.166087176406609	-0.221363364392151	-0.165201628490425	-0.14467898519286	-0.197130130395799	-0.209858587366473	-0.239590718859328	-0.192695949875471	-0.136735919492949
-0.124317525954732	-0.0333336675016675	-0.00143913614552643	-0.0604693885522562	0.00619187834452423	0.112468847232055	0.0590412238544655	0.100546684900604	0.0128088259176087	0.0420458785339739	-0.026643754834597	-0.13224798573642	-0.179863842603926	-0.238037916213163	-0.314038854187796	-0.303896239873518	-0.35644307324938	-0.311707781244959	-0.34573551331495	-0.321697359254878	-0.251336972781023	-0.180701662600936	-0.0526580500120986	0.0236456360237571	0.136213129105092	0.155086660611867	0.157039837737021	0.162086907162092	0.153670549191452	0.160007842542545	0.136745331149347	0.102120583853294	0.0347631513744977	-0.0429553140814231	-0.131779476755957	-0.281919505960886	-0.311690457615094	-0.339387195173496	-0.370610603226277	-0.352777025855587	-0.30585481594925	-0.302877157120452	-0.352794880705684	-0.310293609928147	-0.28822928271813	-0.313528415442386	-0.324539931228521	-0.317895563308903	-0.303957358310399	-0.248297517901146
-0.0486677764749824	0.0316001288565888	0.0125798936492975	-0.106044603945847	-0.122173953812784	-0.00204330784864839	-0.0832745611439124	-0.0640152873967112	-0.15941809915497	-0.129585586329613	-0.174793272278205	-0.246047640990762	-0.249833407368793	-0.290239409262798	-0.351166316523302	-0.272055121963025	-0.342957661635307	-0.345485471884733	-0.411379457478169	-0.405595169167062	-0.315071622276793	-0.307121703866247	-0.203168186474422	-0.1512666644625	-0.0131277155772004	0.0470794401451768	0.0314739500777105	0.0790764613683315	0.0867569201881322	0.0604066590889232	0.0554403930816722	-4.37048388406675E-4	-0.0736662018555284	-0.14713884390524	-0.250200416343899	-0.360434378369108	-0.40598722394604	-0.41773961334402	-0.451060553779614	-0.373921565022966	-0.322569542274675	-0.319158206948218	-0.31449891522683	-0.247033462572239	-0.239721352808896	-0.234906356868028	-0.21502986452926	-0.208543142000861	-0.214728803059243	-0.157731450993693
-0.0121633824540219	0.0629037799467143	0.0123229048265818	-0.134407993222119	-0.109607790127111	0.0435221798691242	-0.0427091095993186	-0.0422379380538045	-0.146063678492693	-0.125762887303991	-0.194461646755371	-0.286195781719506	-0.28609847766518	-0.343859766877078	-0.422520336114921	-0.352086423765381	-0.420704739651584	-0.413650784524537	-0.469417173936343	-0.460253399075031	-0.367078256956871	-0.335133056601	-0.196239613200868	-0.116695655656251	0.0328112522773603	0.120982876152098	0.099173062323256	0.153547482628504	0.161360584753743	0.129157472974338	0.130203701745385	0.0661798031904591	-0.0130571257421957	-0.121416644225185	-0.2251790297056	-0.385107596603635	-0.431857878943896	-0.449513600480136	-0.483368711483025	-0.420305020826801	-0.37275372437174	-0.375718875192972	-0.381482415410471	-0.311388108082517	-0.301291781824055	-0.301683383927049	-0.282518344244951	-0.28116911550618	-0.282701037441565	-0.213363165573783
-0.00162123852332205	0.0452435550033941	-0.0151060330677926	-0.151900800221327	-0.136803678364366	3.5781724540068E-4	-0.077557941257366	-0.0729808582090397	-0.168131036731339	-0.157640416188852	-0.216233003802711	-0.287886567395846	-0.269879962123782	-0.322763394795338	-0.398107438844943	-0.328158269738681	-0.388087807102301	-0.391578783262497	-0.446131986107819	-0.438650884995633	-0.343231394554853	-0.323574164152359	-0.199643632977821	-0.138873362305603	-0.00354016816780266	0.0824916781333862	0.0598792722777556	0.119166605180139	0.135716792319809	0.104434733036893	0.119713363445915	0.0557432774807627	-0.0218351467567344	-0.124038197590309	-0.219783875459299	-0.36830085647831	-0.417119463380884	-0.431369374761061	-0.460607378447988	-0.385256218820186	-0.355701219387612	-0.367880667370566	-0.352410133548868	-0.284454546996248	-0.287621995243531	-0.279686794074923	-0.246826649336767	-0.241871596159721	-0.250078976090114	-0.189127155585554
0.0120323944850335	0.079886341730737	0.0155747465068468	-0.132282736066356	-0.136695763923771	0.0152675360522874	-0.070123380494195	-0.0645455674631123	-0.156031438437687	-0.124083667965716	-0.171566605199439	-0.260328183402595	-0.245500048367486	-0.312614520306031	-0.398595189549989	-0.32396107504273	-0.406681580787536	-0.433360896380935	-0.459737392147409	-0.446868679326333	-0.350323402758177	-0.314015485243001	-0.173331112897291	-0.120700038766126	0.0119325052215602	0.0910562523387253	0.0723489712838347	0.126292130036122	0.144630929560238	0.117008831978138	0.129296023309731	0.0666398564145276	-0.0173916935110699	-0.12504154149821	-0.240896365582209	-0.389162895216405	-0.441443145749028	-0.479408920714136	-0.513634251157378	-0.451480287095244	-0.413587846573056	-0.418354497804741	-0.415382547252448	-0.343949764798883	-0.333080653464273	-0.323303322423222	-0.300214396384309	-0.298578244174067	-0.321320266167506	-0.272752598753471
0.041540422782793	0.110304919776871	0.0472396111440129	-0.0950388393189521	-0.132282461249042	0.0102527768733157	-0.0773157029456542	-0.0848444240094768	-0.17405829303592	-0.130868493380334	-0.161033339357266	-0.252918057930703	-0.240506953598118	-0.312708628726735	-0.393880709147958	-0.311096516928065	-0.402163312580842	-0.457513290914536	-0.470215278847152	-0.44962687760131	-0.352290920176688	-0.314184406421599	-0.172200110877759	-0.12819967849618	0.00913420227534275	0.0899954340299817	0.0702547932197136	0.13118259248795	0.155806578807984	0.12293483824028	0.136801303402429	0.0714599806320644	-0.0153009296147176	-0.13904955655433	-0.270412946383153	-0.398031023614541	-0.44697695298373	-0.503913195765087	-0.543421065877345	-0.479882662439251	-0.43275820267232	-0.433255714636565	-0.436262392055045	-0.359784721769254	-0.341576009443235	-0.330384495265378	-0.308290080903344	-0.3132632420011	-0.339640193803351	-0.286203972628596
-0.0186384847292023	0.0638222641132482	0.0200574057113683	-0.0996122596384685	-0.0728368893217657	0.0633910297429948	-0.0117915727943951	0.0011083691789956	-0.0815343102157706	-0.0323416662274455	-0.0773683939160809	-0.191066291801282	-0.196743794584699	-0.279301581022819	-0.381614362466101	-0.337672081108349	-0.421251089638869	-0.430298535649464	-0.422772097525156	-0.407471736732005	-0.32045577309058	-0.249323434921934	-0.0896173901634295	-0.0419498973513406	0.0685285600161956	0.129974316431529	0.11947368661332	0.153924224380911	0.166638301976392	0.154808386351844	0.1487121303373	0.100047061505466	0.0330303789493592	-0.0710034496448365	-0.196663669367606	-0.346504386710277	-0.385366712187077	-0.434769667300488	-0.476991582218545	-0.434615871447739	-0.402668885692418	-0.406860010904625	-0.428702629181176	-0.366101743506401	-0.348369622040169	-0.351306117894174	-0.349672421939639	-0.343387620190375	-0.352436562393176	-0.302109102614901
-0.0201615083972868	0.062774886988959	0.0359196598988839	-0.0772655252850123	-0.0222589073873732	0.115653867938525	0.0494573220008271	0.0627165593905681	-0.0263989638478245	0.00424391487276592	-0.0640685238274278	-0.185012752357913	-0.204646513122327	-0.284693064198514	-0.381880233210312	-0.345194401348787	-0.416077365232833	-0.392620494519959	-0.399842129035839	-0.389314732118382	-0.30371573774051	-0.227555209178769	-0.0685407997012374	0.00353460806596585	0.107082754596454	0.166868771798862	0.157561441838254	0.177934699249147	0.175959208768008	0.17003230597772	0.154807770318349	0.114051415068622	0.0559600064836675	-0.0446317506943344	-0.151360153517847	-0.311964189000779	-0.346602000581578	-0.391579842552429	-0.428868763080114	-0.393064202902372	-0.362725743046406	-0.367120507312789	-0.393957873357326	-0.340503605220929	-0.323519333270565	-0.333178056365821	-0.336721525001602	-0.330854656608456	-0.326482235547977	-0.278167772064481
-0.00274722067107427	0.0696934330795338	0.0570084104365804	-0.0427723268997791	-0.0350589100140436	0.0852067875660076	0.0229243399147412	0.0293699181982577	-0.0629238786761174	-0.0332988030274996	-0.0915173756394153	-0.206291834005195	-0.226154692764821	-0.304434619432917	-0.382677498376446	-0.323822407072352	-0.40855873523841	-0.425196637323786	-0.429506929228226	-0.4109568525488	-0.316929001481861	-0.256046595239514	-0.103321419401475	-0.0319595166159819	0.0849023014084062	0.148116849934714	0.131889162939523	0.167684860432621	0.177196382671995	0.162665000325743	0.156568028082679	0.105861410062451	0.0316481537372932	-0.0779119349062424	-0.195371870218985	-0.345043429946101	-0.378489414407176	-0.440375276628879	-0.475045709460714	-0.426739863135415	-0.379837939963178	-0.386826482602435	-0.410965945599005	-0.340766739077968	-0.322792215010778	-0.334973093265473	-0.327175794685691	-0.33025265476669	-0.329221727905054	-0.276184984115481
-0.0374508512448106	0.0311977780313055	0.0398362200033637	-0.017462489371685	9.23575068991274E-4	0.0898845795574532	0.0465201679842725	0.0580074820855087	-0.0197943183074951	0.0199251326459833	-0.0298512556067683	-0.15036901602967	-0.17702835453019	-0.262606608720443	-0.347741321331679	-0.310258913088297	-0.39054361252622	-0.396260555466391	-0.381811760755311	-0.366413626717627	-0.282553910682871	-0.19994704689513	-0.0429102499291295	0.017980625813055	0.115320956532363	0.15525130766006	0.141825188021827	0.169864417565357	0.181113421453779	0.174730046398993	0.168152256821572	0.131119651124417	0.0702846507562317	-0.0435276148130894	-0.169818679564526	-0.304371986404991	-0.327612365025187	-0.389868212488449	-0.425584992249115	-0.396809022279547	-0.353318889093181	-0.357592306534096	-0.392714366476033	-0.327825630320335	-0.305610280420222	-0.322246077371105	-0.325356456550674	-0.333382683631539	-0.324135083402782	-0.278365193496782
-0.0592590247364489	0.0178518532293804	0.0360282910494076	-0.00950424982598286	0.0645743826512592	0.15153307984003	0.119531217990755	0.142551851349083	0.074168199192047	0.104468132848673	0.0361589150132376	-0.0944256509814696	-0.140802270891883	-0.223465401967071	-0.30778494989773	-0.297271901400536	-0.355428783134509	-0.316352456187147	-0.297070904521533	-0.293653064009928	-0.227496032467641	-0.126883249441336	0.0283044123725954	0.100305705422821	0.168033753496219	0.19298012021941	0.190318321981857	0.186245251412983	0.179621214957208	0.193140160544012	0.168005929134562	0.14960371330202	0.109160800379728	0.0183668402150253	-0.0810127710287021	-0.219999703968716	-0.231528152285804	-0.280518272881087	-0.311344649233205	-0.298496872383936	-0.274785915896272	-0.281370982357996	-0.322396383210023	-0.277230117928439	-0.264157405565119	-0.291650632494726	-0.304063184210099	-0.303128273723007	-0.275589487900066	-0.236486895444002
-0.0651727712610941	0.0219266268742775	0.0513454861224852	0.00709238297618645	0.0958741096820201	0.193926246547899	0.160325141385953	0.193577033330924	0.118659853987825	0.146908663593094	0.0665700565108557	-0.0702703065440754	-0.131179880124901	-0.216377496675178	-0.308204910617716	-0.319970741388503	-0.369170479404417	-0.298846375694912	-0.282437440517813	-0.271476659945639	-0.206984883588406	-0.0965042360435825	0.055041198954705	0.143334141062334	0.210239144771442	0.230249753642325	0.232957675154472	0.219019501693124	0.203138186477674	0.226619759251715	0.188883605853577	0.172939846361747	0.131885203675454	0.038832389604549	-0.0452899190543738	-0.1980727873959	-0.21405511614393	-0.26000072660981	-0.28483927583263	-0.287712220728138	-0.266509593679689	-0.271844148858998	-0.321765964264638	-0.293148645620116	-0.278572980642444	-0.311837399817383	-0.33128222896379	-0.323512642620181	-0.295081186762025	-0.257553477774299
-0.0586940808425508	0.0172195947024903	0.0644934227184069	0.0407837457319119	0.0971410423172347	0.167384397280945	0.140230457249938	0.164539460205718	0.100362949225486	0.140232498466964	0.0796144085487289	-0.054053412339522	-0.118738025611753	-0.205028899534998	-0.280781441577908	-0.279838027765904	-0.339037477136602	-0.319341677259296	-0.282320190835866	-0.262580233634793	-0.203418120290486	-0.0932453118249946	0.0529386856232876	0.125470344594137	0.192595729481539	0.201508423362397	0.20373299645791	0.202486292361664	0.19222484979604	0.214811295426311	0.185674794068231	0.168871528053148	0.11207459821497	0.013117268718997	-0.0885276940714901	-0.220973588882514	-0.237685187160714	-0.293598735471858	-0.309377812542746	-0.31572828362825	-0.278577279088749	-0.286532188374706	-0.338330163010274	-0.293182170948195	-0.275841727099186	-0.314079237176299	-0.322286145498768	-0.326938734843793	-0.305954915912165	-0.274902835487256
-0.0565100292925137	8.56632164277413E-4	0.0359074816865263	0.0235707787111102	0.102429933179587	0.160983919705086	0.151820228825756	0.170840611903334	0.122724127338855	0.160296539869764	0.106131826230714	-0.0150960549350832	-0.0680870613257895	-0.14948430508112	-0.226937093223445	-0.240822691101089	-0.280706740579893	-0.248049694320487	-0.206784901914378	-0.195100780131938	-0.144717581907644	-0.0377009537879463	0.0997956221672718	0.163595166861123	0.211718616598669	0.209644884420568	0.20298391823522	0.198878765644811	0.198391444156051	0.230842439713475	0.201450328915927	0.197667364505805	0.158838731495341	0.0765857659700741	-0.0210716055453834	-0.145620388757896	-0.157075883139537	-0.203225422920852	-0.226316058458298	-0.245981174346724	-0.226881163636729	-0.229572109448232	-0.274679024179525	-0.246205013213301	-0.231168378778874	-0.262889231734035	-0.278896521443993	-0.284455395255958	-0.257969511880449	-0.234846968506965
-0.0625771033808686	0.00915317837686065	0.0535952414720135	0.0472728235487148	0.159867877488559	0.228434649849905	0.223108146999463	0.241131609677902	0.189325500285094	0.209683348786551	0.138165930236985	0.0146791500672909	-0.0512947708140019	-0.130162295417579	-0.210470581062863	-0.246473962416351	-0.273559477787365	-0.2029505387401	-0.162713303172983	-0.154087701835836	-0.113734023719418	0.00285377730349589	0.13268609767252	0.218162127639448	0.263442200383369	0.272805945663299	0.273117816013822	0.255775929574625	0.238006849876232	0.269898298580155	0.215951671038943	0.209034926483968	0.178483894969177	0.106240177270836	0.0436908785758547	-0.0893448112766551	-0.0874268911122925	-0.134233622180341	-0.148517419134473	-0.180695844511419	-0.176371369127485	-0.181752678011241	-0.233971119669467	-0.219166191216832	-0.211343382054361	-0.252072064996242	-0.277902546981179	-0.280125892958693	-0.234778505761352	-0.212458976752278
-0.0797151284270169	0.00856958069546631	0.0908601111896539	0.101891634503506	0.213329149908343	0.258888044629027	0.254116453060875	0.282953603273725	0.242229518785436	0.255885130976628	0.186782302662558	0.0658411314003023	-0.028331613602073	-0.107850181764956	-0.16730225576583	-0.219515176174079	-0.245819074592887	-0.165695023549703	-0.121747783339085	-0.107580600706762	-0.0797223558606655	0.0406019142431779	0.144714287472414	0.234722608148541	0.266794926176519	0.259500048045504	0.276192801181517	0.240745458441613	0.204360366266081	0.242074883641999	0.172297804396542	0.166181228274426	0.126445803906505	0.0767453610253211	0.0504643064661059	-0.0744470251631966	-0.0562399683622522	-0.0987530413679583	-0.103207256994914	-0.14885723749578	-0.135843004353748	-0.142428886234055	-0.211824253418887	-0.19984836101538	-0.188152586195431	-0.240717366220884	-0.273979926782114	-0.275547379193899	-0.231749624859365	-0.2150267858737
-0.0723493397503488	0.0262703960250496	0.102202676207071	0.103388688006973	0.219990647459413	0.28662780844657	0.276910526611312	0.300800517750073	0.242057800961208	0.222467296570385	0.135215879669219	0.018967818666407	-0.0725463290026362	-0.144799802503364	-0.202527918871412	-0.260260297597043	-0.272266473023869	-0.161489586105172	-0.143306041187991	-0.132938337163176	-0.105498930997651	0.0127537397824531	0.114416361928239	0.224302779389818	0.266812931262812	0.285137721489582	0.302905059826055	0.265616444651711	0.220654861723501	0.241029791006193	0.170867104771512	0.157549686286607	0.124681311676814	0.0642555981034049	0.0573349265776168	-0.0660788930338124	-0.0407569176690832	-0.0842247264291162	-0.0875383043500442	-0.125013158244452	-0.127737329318222	-0.138915516988332	-0.199493536595287	-0.196861347997204	-0.191993768458989	-0.236167086504963	-0.270686650615141	-0.261411709093122	-0.207555574231244	-0.184201360805485
-0.0909651705733276	-0.00565993969117794	0.0639237549342769	0.0808845396552241	0.190142733310397	0.246825927026953	0.2409856666078	0.283170967304863	0.236300432872648	0.200070651033769	0.11442799990191	0.0200161855713933	-0.0644508161528033	-0.114854322801202	-0.166544012188156	-0.223539553673442	-0.21551167991714	-0.122778586448525	-0.122234707722919	-0.101312663878558	-0.0746100236481572	0.0296995636881768	0.0989393839918852	0.217070853883888	0.270202590301469	0.270324944630326	0.285445172609889	0.251850548524276	0.207244088337784	0.221682328445372	0.16431261165374	0.14744035230797	0.119036152468698	0.0621792647743603	0.0818269678740988	-0.0389562062599728	-0.0253184270774247	-0.062382310458699	-0.0628530451971149	-0.106719615644261	-0.110450101252299	-0.116899640751774	-0.174839183883915	-0.175577370284472	-0.167194201445397	-0.206125779543248	-0.233610322203491	-0.230004840960818	-0.179805164200396	-0.150628216109366
-0.112091811524894	-0.0372175554548428	0.0301743403829071	0.0522148836034059	0.188723836800459	0.242689127714174	0.234448874711883	0.273215638654857	0.211165289947948	0.168653968021931	0.0606950810014873	-0.0402550475919383	-0.124526319678691	-0.178321091218502	-0.22138764774165	-0.261031879690748	-0.234208563061558	-0.144745184539222	-0.161128688527612	-0.152637891974247	-0.123852122598915	-0.0244892414079281	0.0626438002156417	0.196745643819961	0.284126221794672	0.281673543996202	0.291992662702551	0.266141995228853	0.228675966597591	0.239752959501088	0.184343337125581	0.15230988628825	0.129093011544895	0.0592694404543196	0.0738707003559799	-0.0572732046543155	-0.0557631046181377	-0.085568476512312	-0.0902288472396127	-0.117571980476661	-0.124872802774016	-0.145090920123037	-0.194335335244847	-0.179900761124182	-0.176611843008548	-0.221364957661778	-0.239071216409728	-0.23432783600403	-0.174549692235821	-0.131097962296903
-0.10828726853732	-0.0291042741588561	0.0647608922606664	0.108882224730885	0.23337638011908	0.273165372526237	0.268031862875681	0.30065942461781	0.218748458863318	0.161471422479066	0.0435071031516725	-0.0631382099015161	-0.169270889159433	-0.22906913628429	-0.235275356588449	-0.274530720616135	-0.250112661180006	-0.165373433704463	-0.157244879749911	-0.164912259884229	-0.159633651597257	-0.0538013330718792	0.027335379033858	0.181049371843489	0.269817335848849	0.29506541153171	0.316943536090998	0.289064797395867	0.242695171200241	0.253072570486296	0.17471260569394	0.124814493264532	0.0834652477897342	0.0185941291377802	0.0485725802407733	-0.081140249930534	-0.0422174624720129	-0.0680873304862874	-0.0661433831527339	-0.0835050664089041	-0.0679889107363899	-0.114013759771185	-0.173747692850669	-0.13234747596597	-0.134417492069993	-0.201923447322829	-0.210278141084216	-0.23053278149383	-0.133882505155869	-0.0811919379491407
-0.0899537279764662	-0.0176836708202044	0.0603897583720987	0.0990505079478157	0.205300689455072	0.251531525836606	0.232264028955033	0.249292587848379	0.170467561211519	0.121487003339281	0.0175049414726093	-0.0867091258464244	-0.185149737852736	-0.236124805204482	-0.238030180162725	-0.264738580588169	-0.243307966405554	-0.173594351435165	-0.166330532550483	-0.182160061863229	-0.186800091630587	-0.0881388546722773	-0.00562279370164936	0.136120684959901	0.229883580566698	0.260494123325451	0.280001123225752	0.262814965464026	0.224000032388507	0.224860489085602	0.151516715460504	0.100298894952217	0.0595279105500733	-0.0175223950226867	0.00483428084468969	-0.111516269037666	-0.076607737449671	-0.0868841945260326	-0.0811403596478127	-0.0853555366977472	-0.0692288814457659	-0.118613978165287	-0.166803269287298	-0.111785322040101	-0.123138206380867	-0.190647094807102	-0.184764655329252	-0.206891914116587	-0.112709428830646	-0.0579663792552424
-0.0983511231845769	-0.0417331461190749	0.0457763386819012	0.111076710691665	0.247772522982222	0.265005558743395	0.264042193046948	0.293243219163792	0.23409959193958	0.177030093300035	0.0840379316327692	-0.00229705713277338	-0.107289236718548	-0.143265280220833	-0.15451666335402	-0.224995106611489	-0.182022070587597	-0.0766380406006275	-0.0646625008191677	-0.0770577538478895	-0.0942229262902137	0.0102312223582853	0.0723177144435968	0.203289568534665	0.261164928883593	0.271581965954046	0.292243494948743	0.260180944333227	0.219611964702589	0.23103656896775	0.152585339613986	0.120810847571414	0.109191183532746	0.0486211043716468	0.10495314779672	-0.00445519045979131	0.0355487190845611	0.0378792644923089	0.0440983942615831	0.014171302852772	0.00608469351262556	-0.0321631106409327	-0.0881668765534933	-0.0552285037900443	-0.0679949043839969	-0.138429412649878	-0.15096458579867	-0.16964633376534	-0.0621667665059499	-0.0256023519765966
-0.0915039983057597	-0.0494953525182961	0.0334999098227659	0.11076987766834	0.214867730546955	0.216498195903225	0.216994720786768	0.252141632848152	0.205035945751067	0.147806452342303	0.0707276331751966	-0.00187117395375498	-0.103136996464234	-0.140734311692948	-0.13579830411658	-0.202740869421631	-0.164539412914518	-0.0753552975804107	-0.0450109675663946	-0.0599025076513101	-0.0909630354033205	0.00479001696344732	0.0515027057596925	0.162207594945934	0.211030387057876	0.210902240663392	0.236687218502628	0.206294910244346	0.167477381777996	0.176994586547269	0.110254630538318	0.0877163744690551	0.087438069618497	0.0282497713143566	0.0730886347972064	-0.0201322235542904	0.0352111323037112	0.0318703589599297	0.0463867938211493	0.0204343980959477	0.0227000614855068	-0.0226277046801756	-0.0842487602200537	-0.0411467197163634	-0.0467089601110885	-0.1248897355091	-0.128958790243107	-0.16579677975035	-0.0670953551268831	-0.0342057894285886
-0.112847477254303	-0.0697921383447374	0.0278730115616803	0.135447130083618	0.24981364985001	0.242305032709148	0.265092259506919	0.303766059686102	0.243889813614639	0.166554660149669	0.0669383600705848	-0.00561032109718305	-0.109534164518524	-0.151618202452744	-0.139542956005664	-0.210587225796805	-0.164327995555026	-0.0782992581858195	-0.0410861673326114	-0.0559405465461603	-0.0892457703206462	0.0160756748354336	0.0662810346023134	0.200782030528671	0.255759624033579	0.258678369515671	0.283166600434284	0.247892742325718	0.202627210138611	0.210524419579061	0.140700742974877	0.113221363339116	0.108181931749564	0.0517327985258262	0.102394730439512	-0.00881020890426963	0.0547659543327387	0.0393091113143242	0.0558486032979596	0.0127250363427262	0.0226041460617105	-0.0301346532032037	-0.097084313935041	-0.0543882698259111	-0.0570882873295098	-0.14295448300503	-0.148083703182321	-0.189511001604641	-0.0747087964487487	-0.0278824328405622
-0.105234520483143	-0.0804859514789976	0.0372409375191099	0.187602783710621	0.306105348221433	0.255526260812313	0.308013358296216	0.330719672494405	0.283556982607723	0.176834189471252	0.0752212160463678	0.0274773237678505	-0.0701809344422919	-0.104199043453499	-0.0746477727335766	-0.163073193450691	-0.0923743762185835	0.0248163648372464	0.0521278167897664	0.0297008254881809	-0.0155737902996216	0.0759739142090002	0.100839706180648	0.234593303202693	0.257843944326646	0.25949861518957	0.285121971750035	0.237946111564469	0.186541628116983	0.196419747180813	0.132746367331753	0.108833186959498	0.115560363269444	0.0904216053156719	0.183060478992678	0.0935470404167917	0.179207710442146	0.172974245671459	0.193139353554849	0.135168096543206	0.127555981158225	0.0781860934802331	0.0230407577595516	0.0358571765475414	0.0256731531193627	-0.0513465457277342	-0.0653025982754129	-0.101623405094682	0.0322760550017458	0.0856927246414803
-0.0884726381760553	-0.0584972441862896	0.0549534957032548	0.195477774917196	0.313502789161804	0.271616027691499	0.329572908420053	0.353130450505878	0.301425547783444	0.207707691962967	0.0964810824192457	0.0437570899361489	-0.0584112588702919	-0.100992224810557	-0.0734399736656074	-0.151582320683706	-0.0904243015300673	0.00346888341198488	0.0354160179834709	0.024675691799001	-0.0117682566837365	0.0902611441755279	0.12031455058574	0.253235035997188	0.281460740714645	0.277159947178373	0.306101504504912	0.254384761880554	0.196901197449498	0.20912158469103	0.143774587523534	0.115478014313538	0.116796973774341	0.0855956328317231	0.176005629421866	0.0793298079719473	0.165124972467738	0.149778683885318	0.168766082993995	0.109513880219366	0.118172306016484	0.06608717251454	0.00565040619922538	0.0289264541326315	0.0255720297251352	-0.0536834891184109	-0.0733446700639442	-0.124138707004131	0.00485679538585568	0.0236582382460001
-0.115960952404503	-0.0892738656792315	0.0211557644455018	0.157780130290809	0.295213616385921	0.25330303392784	0.297783811615878	0.332273667668609	0.295646604218298	0.202946821273832	0.110184616880355	0.0629042018951077	-0.0493480955652994	-0.0844667810220764	-0.0597989004720295	-0.160478930986096	-0.103567660718037	0.0152240495477865	0.0458219887197024	0.040476304716025	-1.70138950150774E-4	0.105816554145406	0.115285039442027	0.234907784281724	0.237732667930976	0.233608962102038	0.278428387667922	0.212421243493148	0.15011066220168	0.16727692594014	0.096261032150931	0.0707524545861837	0.0718117822484132	0.0496091086023314	0.159993326871707	0.0667927855153869	0.151218214215342	0.154206434501675	0.185003407169322	0.131715006099113	0.120859401434382	0.0674981109522103	0.029100164350082	0.0376485150661814	0.0131700331323506	-0.0533688156918324	-0.0599485162005622	-0.086061681273157	0.029485816409771	0.0288623468790155
-0.103147879654031	-0.0630581055127617	0.0171816276975238	0.126324405325405	0.280232106882021	0.269844264929444	0.287942851701572	0.318082468892496	0.271938604887897	0.194066880026325	0.0998085051562669	0.0431828827739928	-0.0770428274674121	-0.112658138733242	-0.106883903957574	-0.224190799213811	-0.1539278776649	-0.0233388436720686	0.00114005813198842	-0.00510422728020816	-0.0461521211427587	0.0700598056496138	0.0887154009707094	0.215641901466652	0.243476621445596	0.252408457802841	0.302930411379019	0.237930052314763	0.17359564049479	0.183926439435094	0.10719173403344	0.0684592039624679	0.0606130022582027	0.0357679189730863	0.130976585772652	0.0324800983855955	0.103972314471573	0.107993220837098	0.133209170822724	0.0798560169901359	0.0510718333947141	-4.52208894938633E-4	-0.0241983751443178	-0.0234667626240702	-0.0599906657413936	-0.119575553437795	-0.113142034598771	-0.110766577958331	-0.00863371862038714	0.0149067912940167
-0.121381847589573	-0.054019750990832	0.0525127263615034	0.163565893250778	0.324987559891326	0.329819755660041	0.358329375726842	0.392030978935709	0.323275295323005	0.24882636576824	0.129234186367793	0.0391213302218872	-0.0905506042230608	-0.154353443458091	-0.169109897244763	-0.274208138718461	-0.222636079653492	-0.0981206133155121	-0.0619461579495358	-0.0590437895769659	-0.0776825126901336	0.0600599080455338	0.119789838640436	0.27215510971069	0.330774654723176	0.326206970984561	0.366748600091553	0.305135502763475	0.238802708653239	0.257293886309834	0.170669230332013	0.128968082584161	0.11208497315081	0.0736119521001776	0.144863620801266	0.0019253864654892	0.0711957837461681	0.0471523568785549	0.0658314188207696	2.43088001277318E-4	-0.0015205648501748	-0.0524166067061404	-0.113463692971458	-0.0973209580312266	-0.10768018035532	-0.18223189568042	-0.19804244510444	-0.215653617957245	-0.10253537359118	-0.0858440068888025
-0.125403393235424	-0.0647326602507703	0.0549841357398494	0.172909030703843	0.332502333609292	0.328789805381513	0.364077094640401	0.399741083345927	0.34458972068072	0.279258978101902	0.170932102500103	0.0857024058964412	-0.0422823572583885	-0.105633442576429	-0.11654949060011	-0.235416793965356	-0.186899161679653	-0.057677684394511	-0.0123025886683982	-3.45739450944204E-4	-0.0312564582396061	0.108404734185538	0.154445155306999	0.287846673747801	0.328549926684327	0.313972918788491	0.361503151593286	0.295089761675472	0.225051978139773	0.249048364702501	0.163434672555732	0.123827706093513	0.10218186885168	0.0740836643546917	0.150026672654128	0.0254136639724753	0.110207037399275	0.0843665633848621	0.113673438673081	0.0413581129928714	0.0521504912341399	0.00326634148946057	-0.0748623185921994	-0.067383169522605	-0.0654516314381258	-0.147641693878103	-0.181755259394113	-0.214928253791657	-0.105266718834613	-0.115812619212626
-0.118153199527407	-0.0701536476844922	0.00341804284250841	0.0826406548567173	0.206513685627694	0.205889527194523	0.221025535633724	0.275135968004897	0.24576019344209	0.210591122978792	0.147912912855874	0.0943140095048878	-0.00865479283323812	-0.0542241319725113	-0.0670780311973846	-0.168991438967455	-0.132862602613125	-0.0416345233526824	-0.0017853500498174	0.0115471337278247	-0.0246268316224727	0.0916507733965033	0.103947831164987	0.179214982111089	0.202995345783652	0.180702538910462	0.231762079785522	0.178597274171202	0.125127341020838	0.14576614041785	0.0679571807629463	0.035500768471649	0.00771240670099682	0.00298767394378381	0.0650997018349005	-0.0137813395038198	0.046445473279357	0.0450681317438292	0.081196779813316	0.0245715451095208	0.0233656948102052	-0.0229756540669176	-0.0647296188384055	-0.0626428751646605	-0.077987534217446	-0.128956221398216	-0.141302928761702	-0.155816187091674	-0.083500537735754	-0.113446712317804
-0.137254414670939	-0.058811951623013	0.0323054952061371	0.0924618571949338	0.197655564352185	0.21609060941823	0.213502306528423	0.274671777234083	0.214708308743115	0.183734135616482	0.0983902783610474	0.014179662616976	-0.0930933302435478	-0.14475340421238	-0.171905407193654	-0.233709377797667	-0.223864259245754	-0.149532446486578	-0.123117763726138	-0.106179471610034	-0.116161386904629	-0.00236834577393332	0.0464104623318052	0.154330399141101	0.216320304644335	0.201853926344412	0.243932231675984	0.199768363435132	0.147560324174025	0.173161463389686	0.098337002117137	0.0615276130695187	0.013416750838291	-0.0199497559155344	-0.0025159954277879	-0.112282901586085	-0.0627925454420592	-0.0802247035434162	-0.0626646700472539	-0.100798904142546	-0.0836290705829069	-0.129193261429413	-0.174820384644999	-0.147961131196566	-0.157131604228101	-0.215591250694655	-0.215164845043215	-0.223555478821048	-0.153749237828727	-0.151027177196119
-0.127592965950592	-0.0445677194754542	0.0449626169377087	0.0986540057447648	0.235695684528679	0.269850248288568	0.280789129329942	0.333795082177937	0.273105789437927	0.24650743086226	0.157915096464698	0.0667313025981131	-0.0425674231938427	-0.103814358752728	-0.141611718855318	-0.206160772852788	-0.200297976735734	-0.127353111121204	-0.0848355431273046	-0.0650081490096467	-0.0658427568611999	0.0624933203690115	0.13383263810843	0.238452336712649	0.300891962799128	0.268607882050742	0.30417713392839	0.255340532272093	0.20789215750974	0.245175789857378	0.17318402184311	0.148106113616817	0.0952512688642891	0.0645081202867416	0.0753998560398903	-0.0511776429112786	-0.0105101703154651	-0.0454795514089996	-0.0404682054025828	-0.102829183707692	-0.0869092541277799	-0.111916377722354	-0.182809127652198	-0.168798942733642	-0.15632727164435	-0.207699612809541	-0.23524264554246	-0.251002528858387	-0.18868096648392	-0.209026648244204
-0.122482088662574	-0.0567072493891177	0.0403823086459146	0.119113975850601	0.220165739395346	0.213301369441335	0.253273221902982	0.321707483262821	0.294719735144577	0.269613588090607	0.206628697420644	0.148473628361973	0.0549214596529938	0.00167518103762434	-0.0328900465952866	-0.11208069605232	-0.117920392669827	-0.0513564636121901	-0.00571567150990121	0.0312448979447379	0.0191132392316853	0.135612852232301	0.177947981583389	0.248960969102573	0.257592014493308	0.20408608644747	0.241139194783777	0.183715024427696	0.135798193559801	0.179863446264629	0.109304531252334	0.112263144090442	0.0700586736566951	0.0562935935795009	0.0783487118964897	-0.00655903317920308	0.0368635821971312	0.0077248991804087	0.0287965730645621	-0.0453006014144946	-0.0224354146463236	-0.0382159990295655	-0.105526367377247	-0.109172729529485	-0.0874779455008506	-0.130431201413914	-0.169826829934962	-0.191532551388675	-0.15179117309013	-0.209245929019637
-0.147993116697747	-0.0893043627007934	0.044390013841547	0.1450333927543	0.197903556967804	0.144750757584451	0.205819821433214	0.274950065876837	0.253449749521135	0.253839534605447	0.216295706785409	0.16754025728874	0.0857215714673071	0.0413714057748318	-8.70965889143936E-4	-0.0826434197289918	-0.113395569610549	-0.0384665429878981	-0.00842464543855577	0.0465892528743408	0.0508771203158021	0.13501321514555	0.166123951423459	0.206622974819335	0.19625140747862	0.134954331412394	0.161309980414199	0.109940424534958	0.0705642777945123	0.116951071497149	0.0625199457567159	0.0780390387945919	0.0476804909099114	0.0576025848615824	0.0501374042290426	-0.0206037998521675	0.0175082245339062	-0.0147181634609908	-9.84046617471251E-4	-0.0791198212500697	-0.0333770840714182	-0.0271634007775379	-0.103458593309026	-0.126549783901944	-0.0917609928819364	-0.123426026703121	-0.17187456713314	-0.176485366635665	-0.162597411695826	-0.196541927411249
-0.132326441367959	-0.067270451330326	0.0261143608237053	0.0698373037158486	0.160599656900678	0.181548577427709	0.197766307348382	0.257747322911446	0.219158193507864	0.232705059090815	0.177147283415457	0.107513487834712	0.0324281369749894	-0.0133104208728995	-0.0833330513820904	-0.148847651860973	-0.16272215840993	-0.0896879634055615	-0.0945759175179682	-0.0461729267206843	-0.0161567722501074	0.0809154100913204	0.144383535416283	0.200616701435034	0.234092007150223	0.1874736079419	0.210023703644247	0.173016119087923	0.147083138002283	0.187922503872008	0.139140366532267	0.147843840363123	0.106240090785953	0.0722852057335228	0.0416655024801712	-0.057797993968246	-0.0627019687560767	-0.0871737796664768	-0.0980983683416663	-0.166227118176225	-0.149024681387776	-0.131623080490904	-0.189086162608697	-0.210354753854704	-0.184844593415426	-0.201862333096619	-0.243688411142563	-0.229396125473356	-0.224750844468385	-0.236837390096791
-0.150641163084444	-0.0849736337564243	0.00144519583543768	0.0418695524178749	0.136086983919857	0.143923395784566	0.187218599812285	0.247366846159264	0.225142284237339	0.251214557779515	0.216844284610054	0.160312820901578	0.0983721430880283	0.0584759708641271	-0.00536428996742555	-0.066446617438873	-0.0892747562172782	-0.00732577683525948	-0.0165439053412537	0.0274045714279992	0.0620546767283465	0.137507626978861	0.184367653462413	0.212547722011505	0.216667666865725	0.149604407041607	0.162272209620794	0.1230135059442	0.0967261333598291	0.14761037977455	0.112850848248177	0.136530469870801	0.108412319838175	0.119607064933919	0.11253132997907	0.02868813985455	0.0228272150385929	-0.0129052737203026	-0.0309481024036285	-0.107772283425441	-0.0842796632900494	-0.046400987263963	-0.119151062417074	-0.162052621689756	-0.115582566543139	-0.118598436052375	-0.186784653250041	-0.171356125309185	-0.182692573919613	-0.219599591132156
-0.10428408354061	-0.0277772776728347	0.0329097636858074	0.0450265930222023	0.102637094183007	0.123650188794726	0.139346133533985	0.189260389993877	0.1693520440605	0.191526776093317	0.17610773167044	0.119609347639831	0.0779392577041439	0.0450506188857974	-0.0114275798273715	-0.0414092410402874	-0.074532016506615	-0.0189479176975609	-0.0407632749040872	0.00241040412933432	0.0303476423702212	0.0770509202875294	0.126520621297233	0.146054779219876	0.162505602179446	0.110838271073244	0.118652600188017	0.0906911203610455	0.0630247739901244	0.10789328555769	0.083003811592682	0.103640300844497	0.0621184978095723	0.0747565357729513	0.0562320517133259	-2.39751338105336E-4	-0.00356831827929096	-0.0551675375205538	-0.0838089448447422	-0.153704501541389	-0.136851703211375	-0.0850684605021855	-0.142143928794507	-0.188816662576356	-0.147993508599052	-0.131044989503093	-0.193741664217037	-0.154668882181263	-0.193313599402274	-0.202377247152723
-0.105202543980199	-0.0337063528458069	0.0218414101800705	0.0254813108773382	0.0832174657619624	0.105480877006309	0.115802794129933	0.159763337539017	0.146456685700343	0.189645967879173	0.176776167293677	0.144854978430699	0.103081590087546	0.072876392828451	-0.00679812679658358	-0.0514994589386789	-0.092689022231318	-0.0123195933472106	-0.0377015114565656	0.0229191178585506	0.0477778714240268	0.0881202676027808	0.128574120819101	0.13275278306556	0.157076185462486	0.103345335035941	0.107148018503448	0.0796293023931352	0.061039899763564	0.0991222858104022	0.0823886508938735	0.101007959808022	0.0647993490542101	0.0553912587903418	0.0313130081975977	-0.0191738869694145	-0.0190165888846567	-0.0555230266261313	-0.0785760338642008	-0.148640161328798	-0.105191863389121	-0.0431583453948849	-0.134143597803414	-0.200427448325623	-0.129580498155427	-0.118404469486686	-0.209350210894747	-0.196931255546089	-0.236811470861307	-0.243424069140356
-0.0607512185449812	0.0135011100196019	0.065737270689122	0.0537164425704591	0.0927381958394566	0.123563267261026	0.108138779152128	0.12528642061032	0.112430156737312	0.159007345019432	0.134811221204163	0.104189826339977	0.0633127649773844	0.028577417918801	-0.0218040462140782	-0.0439303064183392	-0.105524685599845	-0.0773827152250913	-0.0585711543160658	-0.00917620101355635	0.0144232094994682	0.0556835228948702	0.087887209739295	0.0919206251329498	0.107246003513911	0.0843665954786398	0.082773700436434	0.0515500554076205	0.0278551409652285	0.0614536780787049	0.0438041128599658	0.064845356801335	0.0255331704420126	0.0163885775040984	-0.0144128468957952	-0.0648261915450379	-0.0599209682363512	-0.102568704961111	-0.121522803624028	-0.183973123387696	-0.136860222994939	-0.0920067451800391	-0.170936395721177	-0.221610780729893	-0.158091479977559	-0.152669097348273	-0.227970607213629	-0.219079265245431	-0.252963316148416	-0.240563651918596
-0.0336699834088729	0.00930144768155308	0.0699682362093441	0.0830502791310231	0.136477013677504	0.15362042709659	0.171122233162847	0.165695373538549	0.14347890060679	0.144173860115208	0.104994152162639	0.0998236327673955	0.0649241474502585	0.0408664001910056	0.00432192882111991	-0.0394254540170476	-0.0613698348395629	0.00427253132586108	0.00795456115781165	0.0474523934315388	0.0796134492696967	0.105048060433003	0.118739131709794	0.149040207670232	0.156723270640612	0.145000372509631	0.133593390617129	0.0969597660536049	0.071428525720625	0.104548293202054	0.0906360862979279	0.105314817931776	0.0917787201274378	0.096119774557087	0.0973216946349782	0.0373457268249737	0.0576172825165334	0.0188408646770888	0.0033942846046756	-0.0686857200413648	-0.0335888863222545	0.0153908066946634	-0.0654364417123896	-0.133792861580134	-0.0691005657890012	-0.0644137413587718	-0.149709004686761	-0.143936592686291	-0.142125292417022	-0.127348514547395
-0.0912134188142166	-0.059647167144609	0.0254689330625722	0.0841137816777371	0.149826347137335	0.141858100934988	0.199190842818739	0.233194843586345	0.21307364154164	0.203860814604211	0.173607999824754	0.173338689852946	0.126314049106434	0.0972837126742822	0.0576157773716354	-0.0238080575379892	-0.0257496344966935	0.0789807816103595	0.0646999455738388	0.113163166855118	0.151745374789387	0.185403602827928	0.196704492149459	0.231084263061595	0.22723403754296	0.17210022735787	0.172887371781176	0.128590093982697	0.104145847426193	0.149594086019676	0.123418454118075	0.152916078952803	0.149001337666472	0.167835202444414	0.193967593985192	0.128995841480078	0.142809440097548	0.101484630731536	0.0840438035392984	-0.0208494816196382	0.0279616473107833	0.0963288198528539	-0.00987281622179164	-0.0939719999755977	-0.0114701409894503	-0.0196365752931111	-0.124885799162894	-0.133265664552228	-0.113485850671443	-0.102618800250462
-0.0806807982319009	-0.0486958165204106	0.0414450312042907	0.110938922822327	0.156528227385793	0.143854688332676	0.196704711059345	0.245476974241994	0.231574373273422	0.22079593637678	0.182885356205479	0.161975591213852	0.105745280627783	0.0619208449758273	0.0421056842008615	-0.0380019827089941	-0.0518552343812518	0.0159020454782789	0.0396048299172506	0.0890965420494619	0.104700251091791	0.17901066451859	0.193503048040345	0.223714006306704	0.20556942844225	0.149511501594327	0.171108051005361	0.117990091493286	0.08202094724431	0.139855387451717	0.0894974232292332	0.123505845308787	0.102422545276022	0.116001568557757	0.143109452920561	0.0771375458801461	0.108932547094902	0.0606918929681005	0.0502399482256085	-0.0457898245407324	0.00475561256841986	0.0465982866541058	-0.0671302453465935	-0.119837838556068	-0.0442491813074676	-0.0742428147976593	-0.160664194231908	-0.185286970088481	-0.156257595529891	-0.147074357202812
-0.0808452038351301	-0.0669287284647363	0.042659021454829	0.137504958619104	0.15467594358789	0.104262962558866	0.175191994594824	0.21922334361067	0.205464260226419	0.188576049329766	0.171262501758771	0.168146102879653	0.113513993589865	0.0744106409557543	0.102819604895128	0.0352767082030555	0.0249051211598606	0.0624855299737038	0.105194515474259	0.138682843428619	0.123546814288791	0.184831039802243	0.179265344528689	0.209625419396054	0.159647828064427	0.104959930321762	0.130826476157459	0.0749616941924805	0.045767759037358	0.0920996428202684	0.0519495646289439	0.0839429404786498	0.0836065917558426	0.10772791377782	0.143707848597563	0.102311639627613	0.169849519492763	0.127131086585199	0.127923078581282	0.0339210824354716	0.130169375415555	0.158201208644526	0.00916644523232047	-0.00536602790510055	0.0991290816776038	0.0323491437558584	-0.0626436572407264	-0.151196553170014	-0.0894415138652929	-0.0830303025700392
-0.0549175827412723	-0.0466261468544154	0.0616206374093139	0.155400686329345	0.150358078333089	0.0934498074314601	0.170235101435938	0.206213309569889	0.186930250262951	0.177083312778923	0.160412119459059	0.155894065300365	0.0969776178143869	0.0555711111269205	0.112678312507566	0.0537277194894571	0.0338684444950961	0.0363460908169891	0.095712688111265	0.124084766602698	0.114174366710887	0.177223450717719	0.16921316802935	0.209175168383615	0.14496641860705	0.0890115058982645	0.109523052263023	0.0461316884668065	0.0140207720749649	0.0583076565275247	0.0257866011900434	0.0685862315953662	0.0668613094037081	0.095089439005061	0.126222445959601	0.0805486536468586	0.146150791123032	0.0956703085438764	0.101091787655707	0.01924384434745	0.124253120877012	0.140690463909146	0.0109558539224545	0.00825676597666596	0.100540608201225	0.031826413754299	-0.0399443785329766	-0.129914459020212	-0.0744663400906455	-0.0683679573057332
-0.0645099841139806	-0.0695658796694197	0.0409289377128099	0.149107828121654	0.111730535839356	0.0322940441934355	0.121857058358521	0.174334427878293	0.172973425947094	0.175747890767866	0.176954056287208	0.178516168418509	0.131401981427043	0.092073339433766	0.140128032282142	0.0548306758121901	0.0263908521066989	0.053620625101564	0.123136050283153	0.148507981375353	0.132614218347552	0.188951157578201	0.173101559270385	0.191883207877749	0.106220445462296	0.0300443780642867	0.0556607563866264	-0.00605494145637586	-0.0322146941683818	0.0154126422482055	-0.0117305812028681	0.0519383663084359	0.0641026700354077	0.0993413033315284	0.125185223820767	0.0987234761804321	0.159002647392442	0.116162454736982	0.130954698796619	0.0496890945420043	0.153277082903349	0.175581700760558	0.0367540666289156	0.0121745612970447	0.108408876701196	0.043172044671447	-0.0411301402763439	-0.125913179248788	-0.0835158743962116	-0.053359305577366
-0.077238116113771	-0.0864240652159504	-0.0095832186804141	0.0931311913632878	0.0867556691000422	0.0143243719013113	0.091080691192855	0.143136495368724	0.151332493845446	0.145779034122269	0.158238272747419	0.173496300826741	0.124098244685223	0.0994955008175713	0.119853188243299	0.0346022627141869	0.0136866353081262	0.0639050934790726	0.119483706218007	0.144806900930689	0.12383022691922	0.171874159801952	0.145122832575023	0.144747991393845	0.0575290712444864	-0.00651818061103824	0.0316667876756862	-0.0278458153148713	-0.0497463843755157	-0.00954390928246483	-0.0438454081294864	0.00435903237976513	0.0107604457689936	0.0539303387234193	0.0968416073066384	0.0859297407363162	0.145780625423849	0.127095970232616	0.145583789741355	0.0845807352558695	0.172405236675412	0.182449128033608	0.0775800430068598	0.0568832772101485	0.124191265679598	0.0684677161660734	0.00491259223587578	-0.0688702503241395	-0.0284506995195487	-0.0410063107645826
-0.0965550251526595	-0.099774059082796	-0.0240841489715239	0.0880856935991253	0.114846499074165	0.0561963339774605	0.141039301596064	0.197555473641584	0.196278794713309	0.176113362622622	0.17299973676153	0.179190865947529	0.110685332582593	0.0808443928097093	0.13654582194169	0.0747085813092029	0.0626377010775838	0.083735472024432	0.140494368478178	0.155435135523076	0.126348610948363	0.187097659492544	0.159411399259778	0.178522752473813	0.123703359629815	0.0637604639031755	0.10397331008627	0.0425499706709443	0.0166432273305994	0.0565662055776509	0.0105029582587818	0.0367749831262084	0.031510245671422	0.0715458825798645	0.129635469122604	0.0918100255577668	0.165141256149256	0.14874538814916	0.160528592757997	0.0939132658294367	0.202043164435762	0.20270745552254	0.0839271487447945	0.0983058230099055	0.177865893495512	0.105412421784284	0.042542347394433	-0.0693873632217931	0.00733445142931319	-0.0254276919437598
-0.073744960538066	-0.070337417048516	0.0270467171022311	0.139070916070522	0.165821451346567	0.105954168992668	0.181657244143949	0.214506255285824	0.202997803410727	0.17450530643433	0.165377501065815	0.165928489052477	0.0880242590036351	0.0584265732434288	0.130516837892773	0.0536442181850544	0.0618075838214923	0.0772181515700296	0.142412124311826	0.153290139531012	0.114691322325603	0.177432301043076	0.143896223754094	0.19267469107238	0.158337965104099	0.114821341647304	0.145239314359516	0.0901323901999324	0.059527620578401	0.0867762169884282	0.0427760341018058	0.0470310791104123	0.0491213523614196	0.0868486325422321	0.158887181583601	0.108982336281121	0.1921239791733	0.162684708554562	0.173478908330137	0.0824399792518295	0.198000076902724	0.201604706573032	0.0548601706084459	0.0698079336910377	0.16263959705928	0.077626531209619	0.00298972241684978	-0.11477979001682	-0.0290214903410614	-0.00765300065686577
-0.0554996402927442	-0.066417431920707	0.0330421776911786	0.142732013215927	0.161911918601833	0.0851392024332753	0.152937324936162	0.181436619756207	0.177671967151456	0.149689399049197	0.151274205860721	0.163979720184019	0.0947407052640393	0.0750797659417792	0.144636369424043	0.0599666996203341	0.0745194211165828	0.119044988970512	0.180472360274403	0.181221984838104	0.128979515577465	0.17784966400957	0.125199628830291	0.156985305269375	0.0836470418394671	0.0530007801449863	0.0886616987502084	0.0251063601079839	-0.0166829882778687	0.00723221596960566	-0.0380403873823112	-0.0188926418225017	0.00430690010487303	0.056150837820427	0.144496794795016	0.127575607075814	0.225410372510918	0.208902737124706	0.235921297806586	0.158492446157563	0.246606444412967	0.245578747668211	0.115297887539262	0.116903568014872	0.191416164062326	0.110344280508634	0.0398209684266656	-0.0559019880577336	0.0191069980844587	0.0237331099320701
-0.0634463202379881	-0.0820781250049737	0.0164447289952068	0.13878998593706	0.196203622246441	0.111436757592073	0.187464864190811	0.235049435559461	0.227200005632689	0.177741155636708	0.166121188478311	0.178900700997341	0.0998923603830429	0.08321490905637	0.157329990313032	0.0680921360084737	0.0958153271594942	0.156130381256425	0.208768837175912	0.207034553377051	0.145301941873062	0.200085950432891	0.14099753998141	0.187266499931479	0.109857906648514	0.0742894723409682	0.123487306324219	0.0460264925767951	-0.0110847861822087	0.0215840931397908	-0.039879528691892	-0.0200502520063917	5.55872566765727E-4	0.0590602116180324	0.165838513524262	0.155276352315155	0.265104542055485	0.253520645163696	0.282563290275224	0.208138767492724	0.27016471802018	0.26292107541113	0.152653107391176	0.151558279128262	0.20905931679264	0.133717682106835	0.0730599156690598	-0.0212892427123829	0.0632296507537018	0.045842151476379
-0.0834843715366873	-0.0835604954530461	0.00870611093947492	0.127187560238125	0.222573246095872	0.155292096738117	0.214137829784489	0.257967512382912	0.247954530977134	0.193074256562119	0.157057477253682	0.151759194340874	0.0555262650596336	0.0316888138173432	0.0859427642263809	-0.0137207095350832	0.0304196029541073	0.106554925652699	0.155046436095937	0.156435133041902	0.0920836275822344	0.173370845562669	0.134533068973619	0.192933498961578	0.144664077464694	0.11880454140566	0.176851647037362	0.104610446523812	0.0443869192684747	0.0684956135870014	-0.00601107063362442	-0.00815952174228536	0.00736748980969801	0.0468111229273163	0.159846966894688	0.123477322673801	0.236820033623347	0.233280728021874	0.266336922002821	0.194884555664032	0.237722447606739	0.206855678014185	0.112304564632684	0.114376723994394	0.145810347482063	0.0678069981215761	0.0222151213209775	-0.0567551487180303	0.0444138465158987	0.0212759569309365
-0.0753334217688179	-0.0541104619040301	0.0107694455651072	0.100342834810444	0.227717209417896	0.200668531168801	0.233824587965283	0.269462868003318	0.242328983531594	0.179896830751136	0.109904830075871	0.0809599372855708	-0.0246345061833821	-0.0440462972407247	-0.0206849433287482	-0.127197348058442	-0.0894324269413403	0.0227008923933144	0.0639599840351622	0.0603752661708562	0.0017384825835718	0.104228450787875	0.088437570607271	0.168449958154211	0.142351740300087	0.14871329623365	0.211345055774665	0.142315060315508	0.0681335708976919	0.0793329189176907	-0.00247901775966997	-0.0238137265849589	-0.0264615572097718	-0.0182350851159681	0.0981157161613911	0.0372145177953107	0.144819525041857	0.157714496266695	0.19715729485949	0.147936486859771	0.161786571008062	0.115356347589506	0.0603567697121553	0.0594067794020757	0.057000894294591	-0.00189928925763486	-0.0248533044456798	-0.0694965687859471	0.0115651740786455	-0.0321926764808694
-0.085342310012411	-0.0662101534116837	0.0111368679300465	0.0940273156822642	0.23030618556698	0.215791934765828	0.238252294396324	0.252154215897243	0.199107115454197	0.139864176214651	0.0635161551233186	0.0242495002066033	-0.0836160621184566	-0.108347369247608	-0.0889623260653457	-0.180145810938176	-0.15530724384123	-0.0191420842212699	0.00875400832269564	-0.00282345692671945	-0.0364284514182522	0.0619082570331972	0.0531924496949828	0.148963034267631	0.149108012810113	0.176431957577043	0.222344104160841	0.16271435618902	0.0977640353910811	0.0985585227192367	0.0292818190664027	-0.00776001559295501	-0.015174430551647	-0.0236896528673987	0.0902785230497114	0.00560606943687517	0.100008276566052	0.118993442553972	0.148035177027301	0.115665856951582	0.157888198543186	0.108602772614037	0.0450655373227012	0.0657139445389004	0.0687797093328705	-0.00387254310445515	-0.030354654011011	-0.0964546352837521	-4.7391654434817E-4	-0.0393683180062027
-0.11777518481973	-0.116800062980851	-0.0301856113128579	0.072334833262635	0.180922643378478	0.147304862949404	0.194029468634261	0.220529708062269	0.176728531506754	0.129158700861653	0.0820018423257349	0.0562602846383915	-0.0413378454329	-0.0709323409334942	-0.0257531977298229	-0.0980318355195406	-0.0856988890912001	0.0192474198737631	0.0493348608486619	0.0346211554411688	0.00146036899680861	0.081228936766335	0.0657052386623004	0.146332402153117	0.139125895436427	0.140276068377028	0.166665945884735	0.112513531195588	0.0659219465364623	0.0748999309800815	0.024652042748102	-0.00122551560062289	-0.00405000400287412	4.33203872559538E-4	0.10190771672278	0.0288824582467919	0.118467821165386	0.13945332658779	0.154061944192589	0.115459643029599	0.204905162705992	0.168815973461182	0.0697271569774672	0.11393340892473	0.153393271822098	0.065340225098218	0.025733528672724	-0.0826908734804171	0.0208203173648011	-0.00911205890763217
-0.102790694490709	-0.0995604979586671	-0.035628502183268	0.0431367567228912	0.148398963952069	0.12119519811834	0.152394558734016	0.185813979978872	0.145878699233565	0.0993008173898368	0.06934539010075	0.0484235783566143	-0.0417887829187488	-0.0629329515239657	-0.0186611599293499	-0.0896503785444115	-0.0771214391784037	0.0183361399362153	0.0515080508752477	0.0342451222064949	-0.0168313671643229	0.0592664264042633	0.0389656393569614	0.107631791326099	0.0961421270359502	0.0982184264963261	0.129754233325319	0.0796128884966474	0.0305128939869417	0.0405837920238793	-0.0156695953417932	-0.041422110064999	-0.0486943845803501	-0.0419814871303086	0.061846696891408	0.00823353740001498	0.10513465301104	0.132716940757184	0.148676610051928	0.116403690673768	0.193694793987702	0.157933836994289	0.0691524589458581	0.108509650219932	0.144482034978624	0.0687230377622836	0.0323826880701953	-0.0637910886413121	0.0270267877328571	0.00182325060475521
-0.0670328916685008	-0.0512384868175561	-0.00214315690080126	0.0480375313902527	0.166777639753928	0.16382179525253	0.158472316512517	0.165789087546849	0.113609722703341	0.0571389602400128	0.00499134677674974	-0.0346695700905416	-0.12174041478516	-0.140703646155048	-0.121116230759592	-0.177963951393224	-0.174290003569232	-0.0611783019453446	-0.0390510482968963	-0.0596918593001656	-0.0996885130272113	-0.0232172044966445	-0.018129692493293	0.0666335221459823	0.0796509602842148	0.117715019547681	0.147056958734761	0.107944903547964	0.0558804200529332	0.0483878128439984	-0.00406105203598163	-0.0495107370620994	-0.074475455592245	-0.0972529808709357	0.00154655699648373	-0.0621879040312719	0.0313706168765851	0.0609596263696665	0.081781516670455	0.0848107236240467	0.132782280080165	0.080690075445439	0.0321532567216586	0.0789117539873831	0.0814948237049181	0.0188704164656842	0.00837007626758415	-0.060239587843549	0.0216077343572327	-0.0128250237177256
-0.104832963713408	-0.105666522417273	-0.07929248071082	-0.0428269733962739	0.037960583558589	0.0415300089645042	0.0438819379443051	0.0656361095184887	0.0158385182554082	-0.0319239788186225	-0.0632922889070216	-0.0773177479032981	-0.13437634327759	-0.1484380406361	-0.118149574111385	-0.103941176772295	-0.121634680779886	-0.0651885426996808	-0.060931789230832	-0.091243484395782	-0.108034621524798	-0.0758058758677904	-0.0868977231470085	-0.0221948070214362	0.0116526512694991	0.044435713013588	0.0607329362084994	0.0449324706281172	0.022334326908906	0.0189783248283062	-0.0173785547120527	-0.0621419414730043	-0.109916782684227	-0.139928646005301	-0.0558754243925948	-0.097488829903532	-0.0291193680183588	0.0132803451012811	0.0219736293154835	0.0618818773046505	0.148778985475245	0.0876731122995705	0.0452165069327533	0.142319165646561	0.148214351773256	0.0784302397552742	0.0862444873819179	-0.0177911737822523	0.0738793055689909	0.0190674593316234
-0.185308456432881	-0.189023020599811	-0.146023598270374	-0.0658429810424206	-0.0199577580305196	-0.0557447360749528	-0.0215819063641786	0.0604233750067825	0.038906810517183	0.00422451161548034	-0.0147333972694086	-0.0342477282786508	-0.0792045448145172	-0.0981002357175828	-0.0587686158125937	-0.0381392936791887	-0.0412141689780774	-0.0592138359477379	-0.0382447616403407	-0.0518448183205848	-0.0869758674933033	-0.0574588768385029	-0.0590316638407106	-0.0238706239998044	0.00114092076555119	-0.0303237216346801	-0.00170631090027611	-0.0349475164540931	-0.0488189337731355	-0.0227914429935139	-0.0604410440754548	-0.0724474914552679	-0.0970555666343239	-0.104782191892698	-0.0543450152560932	-0.0896853935133586	-0.0271989695207215	2.98567184610738E-4	0.00707875728338378	0.0313214532835575	0.104635380799192	0.0360510221294834	-0.00789957841561567	0.102231118077476	0.107365630661244	0.0323793294221899	0.0550797217085253	-0.0470312650998199	0.060184750533885	0.0343689166032793
[truncated: 211 more columns]
