# Supplementary material for: Exploration of the selective binding mechanism of protein kinase Aurora A selectivity via a comprehensive molecular modeling study
Source: PeerJ. 2019 Oct 22;7:e7832. doi: 10.7717/peerj.7832 (PMC6814069; doi:10.7717/peerj.7832)
Supplement: Data S1 — The raw data are corresponding to figure order. pse and pdb format files can be opened in PyMol 1.8. cdx files can be opened in Chemdraw 16.0. csv files can be opened in Excel. [file peerj-07-7832-s004.zip › Raw-data/Figure 4/Figure 4C.csv]

1	0.556892208167257	0.524221159536934	0.301998515312125	0.242744715641365	0.357776866885003	0.168570578034043	0.118002811269655	0.0678004513495583	0.0841741983448643	0.0290816784842985	-0.0423456163115378	-0.107280360589026	-0.147561626758049	-0.175927534920795	-0.195273687208832	-0.195892894597857	-0.201699430843953	-0.119974432237875	-0.105466408073776	-0.138883079808228	-0.0440859368195452	-0.0154258830423403	0.0865027855865535	0.106007287006975	0.162945449420336	0.197170468339047	0.125562038572627	0.036068225730053	0.112597130360339	0.029468641959709	0.0451183203383124	0.0137815035692327	-0.0637621882915425	-0.0762339246345777	-0.129291600957199	-0.027519763193528	-0.0952855577041902	-0.132356440617421	-0.0995496359613153	-0.130126561209007	-0.163369143199548	-0.175263856955378	-0.122387271707343	-0.141068810483933	-0.178820932417475	-0.111322365338133	-0.0947631109720338	-0.0681707525333481	-0.0230156658132546
0.556892208167257	1	0.810536624240708	0.447816025364825	0.301074716871058	0.518000586948258	0.287227036123707	0.152250678404629	0.143642994094275	0.144665293057638	0.105178778857766	0.0597186959560664	-0.0198310917695451	-0.0358873766987951	-0.00489360082325036	-0.048114315691704	-0.0282874138925888	-0.0406675790313902	-0.0368131766749889	-0.00901102508887901	-0.0374239242910558	0.0611218605363855	0.0441627883450136	0.10072640389861	0.166709935917511	0.225305946554692	0.252440333241764	0.174418510321871	0.0576555398166667	0.11660233786145	0.0156973379063336	0.0211046266585988	0.0455697432581247	-0.00860122113456525	0.050349939209308	-0.055794721450135	-0.015544275398919	-0.040207143301088	-0.0196800765108093	-0.0721608741356516	-0.0634373616852355	-0.0417218504411717	-0.0422419242756442	-0.0631286250441545	-0.0679820893465229	-0.048811614683659	-0.0286042475312208	0.0109059715584571	-0.0322545881429711	-0.0177428650410539
0.524221159536934	0.810536624240708	1	0.796886393966879	0.625057318895743	0.671950679580776	0.484738433549226	0.344157491163119	0.279346676790431	0.272223690342794	0.174402418099578	0.0692747681843953	-0.0233987471605798	-0.103177988570861	-0.0464718314871521	-0.0533534177045571	-0.0700058019697019	-0.0938681888214869	-0.109153936328025	-0.0848598433159373	-0.0798026642175772	0.0941057974637824	0.160411387450866	0.258335681866688	0.272894667625052	0.344940495312065	0.400868128143958	0.324667012159268	0.202706735735491	0.267058186220427	0.126777559372052	0.121626695942004	0.127354541387554	0.0311671275542547	0.0951594068087689	-0.0779547271421836	-0.0469971111784834	-0.107193534548873	-0.0887380556037483	-0.174901052025995	-0.141965803322825	-0.103801009680196	-0.138647821393928	-0.158746208794093	-0.126946770196255	-0.127349542572424	-0.131543319705745	-0.148271904144622	-0.164053029329231	-0.173453755949242
0.301998515312125	0.447816025364825	0.796886393966879	1	0.848730723641117	0.728828253844487	0.6867600609802	0.553090291392856	0.454526190668031	0.361938180759876	0.207745084033823	0.0781281411315889	-0.0107152658251764	-0.11076987322595	-0.0386041116277477	-0.0271561085235273	-0.056551913089442	-0.0579776397881213	-0.0660898437179564	-0.0483246339909805	-0.0246526302094131	0.138989524895389	0.251674418093842	0.409179485810384	0.392772106606388	0.477243722976664	0.489577695852979	0.407411963349624	0.298014962926054	0.327583368479895	0.208843270908118	0.205136356124429	0.21604008328164	0.0769828155597909	0.165494251495845	0.0425411265500949	0.0552785936017593	-0.0187401264941171	-0.0302420093521357	-0.127611721904151	-0.10660399639008	-0.0841509600256635	-0.138941559565069	-0.168879275221331	-0.128831706203327	-0.145497801620098	-0.174217481290466	-0.206356459661447	-0.183554092944113	-0.205813208982209
0.242744715641365	0.301074716871058	0.625057318895743	0.848730723641117	1	0.831028274164935	0.774844727873765	0.657305808543195	0.532891263491486	0.402758532180214	0.230793171993192	0.0946437426779149	-0.00586966863353784	-0.107382856297525	-0.0524922179247595	-0.0467482737803981	-0.083539147009909	-0.0672709018068259	-0.0833948735994156	-0.0587220740990022	-0.0242492860925187	0.155164009431603	0.286339025140885	0.476144146063322	0.485891140016765	0.564038446770665	0.586116455044501	0.488447284736878	0.359256513869083	0.381918628657974	0.276129526732467	0.273767678826994	0.262639171166741	0.0940390285641599	0.168908627207263	0.0421926378962571	0.0479485315916152	-0.0351589562508944	-0.0476605535947653	-0.134379556666497	-0.102505429209397	-0.0830781439082879	-0.144854131595467	-0.166932535180307	-0.121115651861475	-0.141677928336999	-0.174357053513952	-0.22001954684283	-0.194812042060452	-0.215723925843566
0.357776866885003	0.518000586948258	0.671950679580776	0.728828253844487	0.831028274164935	1	0.819746607390319	0.661871413042934	0.534775024516681	0.387227864747314	0.215951748948841	0.0891121836056395	-0.0168275665766957	-0.105077447566689	-0.0811126807864616	-0.099058174149454	-0.132535557972168	-0.0995266739349089	-0.0890414782333326	-0.0579508086062901	-0.0193785226074931	0.158421652741065	0.277567953493283	0.488776408478194	0.607537826166182	0.710386445543546	0.698545529255335	0.57601836966959	0.423067377293264	0.455154673558361	0.357888325466606	0.332358123728104	0.317177923490431	0.118590471228798	0.162723942823955	0.0482053185524022	0.0506840323584958	-0.0351852138617833	-0.045759114898965	-0.144501268354338	-0.118127852410255	-0.10175084654752	-0.172753604835742	-0.204904175025333	-0.168236686447677	-0.184855042175219	-0.217603129451832	-0.221395312035998	-0.220666620675651	-0.231562922164716
0.168570578034043	0.287227036123707	0.484738433549226	0.6867600609802	0.774844727873765	0.819746607390319	1	0.844969766509341	0.671396293063115	0.464613694401919	0.251533766131673	0.0920112747591084	2.89480373379733E-4	-0.117558436863026	-0.100841540290407	-0.114332112801891	-0.155222054453242	-0.153980458446363	-0.130544841513622	-0.103932867426008	-0.012484819762185	0.186378858947997	0.369738754417366	0.602605636617828	0.709555498480741	0.780290813957189	0.736255121630444	0.650917382961699	0.549848890990975	0.545657008288297	0.463784276864186	0.436777631063758	0.406505164065496	0.196554191983713	0.207456647917538	0.0484139445159596	-0.013260569944957	-0.0944261630877664	-0.105659041405157	-0.194778208874605	-0.164169019711164	-0.15799001790907	-0.249379007921281	-0.260699138615428	-0.21497543737629	-0.246889815692182	-0.289285199606684	-0.318017049649703	-0.306406945994411	-0.2951589973773
0.118002811269655	0.152250678404629	0.344157491163119	0.553090291392856	0.657305808543195	0.661871413042934	0.844969766509341	1	0.835240787328304	0.623510259187104	0.414194603713682	0.252549459759741	0.163038600142819	0.0223094133906129	0.0273375410246179	-0.0010295338369849	-0.056698233467423	-0.0674947472380928	-0.0381787012633851	0.0221124677848206	0.123620697830794	0.336377421025271	0.506980307590762	0.728518235342512	0.764658642923194	0.713884884140179	0.730331543400231	0.583575740862408	0.468966925865855	0.555097553278334	0.416151806958493	0.466439597960011	0.394605274949653	0.227617150889284	0.263201411240634	0.105710015984996	0.0536382390871746	-0.0275677557714863	-0.057185303749104	-0.144279155233194	-0.136271408892258	-0.114370545756322	-0.191046124031773	-0.225949832977984	-0.187998786506949	-0.212625628929582	-0.248804574052336	-0.276281532769202	-0.271653042619165	-0.303678447502367
0.0678004513495583	0.143642994094275	0.279346676790431	0.454526190668031	0.532891263491486	0.534775024516681	0.671396293063115	0.835240787328304	1	0.794367090268497	0.623002102881937	0.486473184392187	0.37335593604446	0.218797966533091	0.216145633719706	0.166407132318505	0.109813267573041	0.101875646123635	0.141265842708516	0.241167255309211	0.341982607329386	0.554203399984183	0.645900499128721	0.738258892302286	0.630742472552614	0.525012857837345	0.5514073778229	0.391921890002254	0.272809555592296	0.394816933606724	0.26997271779771	0.377126903996692	0.351309993233101	0.285312883457438	0.375758109445101	0.256957435539356	0.235961703937533	0.150777737676645	0.107283265398949	0.00489178195246069	-0.039593080593904	-0.0125026178914682	-0.050575779807272	-0.122007652166224	-0.122088871472725	-0.118074509710744	-0.152050378145275	-0.136639322875868	-0.141790643543262	-0.237907303890162
0.0841741983448643	0.144665293057638	0.272223690342794	0.361938180759876	0.402758532180214	0.387227864747314	0.464613694401919	0.623510259187104	0.794367090268497	1	0.862576283163808	0.682030514011344	0.548782128895329	0.345275627824744	0.315914122331808	0.245842775037931	0.173454521787448	0.12552880548432	0.169302756362302	0.293155741022117	0.386481716065428	0.66634701962501	0.776972919499323	0.705207095314465	0.539618322820431	0.378379963223033	0.437479866873856	0.298594843734442	0.207164845426984	0.368882227813361	0.250759618446787	0.394042638407402	0.371967193908512	0.363053761622389	0.384809451107729	0.196923179733801	0.215734025826473	0.134035774780739	0.0873436297639245	-0.01538982516247	-0.063437801811731	-0.00195067758612721	-0.0179586552356122	-0.0975462646671127	-0.0955096484005495	-0.068456929366478	-0.0940474032198734	-0.0858064147201252	-0.102577367179156	-0.221266366009785
0.0290816784842985	0.105178778857766	0.174402418099578	0.207745084033823	0.230793171993192	0.215951748948841	0.251533766131673	0.414194603713682	0.623002102881937	0.862576283163808	1	0.877469400975907	0.736774203685274	0.540480713663523	0.482271208834685	0.39798975925299	0.314758351314923	0.2598423752242	0.286528600338849	0.43346807159259	0.520032308573319	0.763009676525607	0.782368479821814	0.589820584478326	0.391353260746142	0.188256349750157	0.248141055983573	0.118044474512887	0.0509393376368213	0.224197425687911	0.135940562415607	0.308427272580857	0.328558095780366	0.41757605144858	0.413892736212049	0.260629000063831	0.289917303051737	0.218554349922271	0.176420617982694	0.0653687924784983	0.0168789769012136	0.107690881792178	0.0994082268776796	5.48420127044653E-4	0.00168175012298195	0.0427755092471519	0.00980383720924639	0.0223705108546136	-0.00244454560047284	-0.154312974194924
-0.0423456163115378	0.0597186959560664	0.0692747681843953	0.0781281411315889	0.0946437426779149	0.0891121836056395	0.0920112747591084	0.252549459759741	0.486473184392187	0.682030514011344	0.877469400975907	1	0.868550781097709	0.73405812854907	0.664091951745347	0.559002086485849	0.488888685924887	0.429224771860465	0.455812747600913	0.62582458731655	0.699285726395655	0.819160062745755	0.700845144715793	0.484875910297184	0.249613247124922	0.0354233312025232	0.0677709804768219	-0.0600692584752077	-0.109941074704142	0.0540150443935771	0.00722037419531091	0.187684935165453	0.251775194335285	0.420828477104204	0.477483480362158	0.412044736183949	0.440767985132857	0.375085976530808	0.333175713533328	0.209067140158739	0.148221274455572	0.252506785873736	0.239830488720359	0.113308877944425	0.10675421517344	0.15424748692868	0.103888262946862	0.136874163987591	0.103829819599444	-0.0703749996829096
-0.107280360589026	-0.0198310917695451	-0.0233987471605798	-0.0107152658251764	-0.00586966863353784	-0.0168275665766957	2.89480373379733E-4	0.163038600142819	0.37335593604446	0.548782128895329	0.736774203685274	0.868550781097709	1	0.841779331794761	0.723624218188533	0.596221444291659	0.514070349971066	0.435132980796071	0.471801854075936	0.647397662659517	0.748567134789254	0.790358795539566	0.674516742723449	0.435839388887094	0.185715669374319	-0.0229612384686369	-0.00777422524293849	-0.110155955692781	-0.132201626336393	0.0178920756644547	0.00140121819089056	0.18852546744074	0.275692851138103	0.457421966623378	0.494280198031608	0.44460379084077	0.419774786422172	0.363185027577208	0.321906056800646	0.210234407318985	0.15308063952753	0.251888294458407	0.238710518313569	0.121161615935799	0.120290011574807	0.160826940462062	0.103535391596222	0.128007085396787	0.104517844760581	-0.0600347587624078
-0.147561626758049	-0.0358873766987951	-0.103177988570861	-0.11076987322595	-0.107382856297525	-0.105077447566689	-0.117558436863026	0.0223094133906129	0.218797966533091	0.345275627824744	0.540480713663523	0.73405812854907	0.841779331794761	1	0.823533098732783	0.669289252826956	0.625618948461089	0.542771819748948	0.563374812068203	0.735069163079324	0.771622156727213	0.663255596677299	0.439072838312676	0.243826208388767	0.0278643363297722	-0.148492331552823	-0.144519078031567	-0.239082310283679	-0.257272878483434	-0.133995706062383	-0.12782871046898	0.031939439464393	0.133498621744773	0.341240417054848	0.418668792244506	0.506464825565122	0.498253237330801	0.459158627662591	0.43381926990684	0.332728440767856	0.283341075427918	0.37826920597425	0.367399776502834	0.254262192893877	0.248588637698871	0.293370631601732	0.227212379406412	0.250284763137897	0.226068962007803	0.0601655217906213
-0.175927534920795	-0.00489360082325036	-0.0464718314871521	-0.0386041116277477	-0.0524922179247595	-0.0811126807864616	-0.100841540290407	0.0273375410246179	0.216145633719706	0.315914122331808	0.482271208834685	0.664091951745347	0.723624218188533	0.823533098732783	1	0.815076772567651	0.768014183725612	0.655495467509792	0.64374561952577	0.76252346235254	0.727090893384651	0.614720842614601	0.372678738882566	0.199011984998194	0.00714357306139172	-0.143649954124193	-0.135725541128407	-0.222283842145289	-0.251009773195424	-0.143867880211307	-0.161091448727578	-0.0294438750190862	0.0864737721494905	0.299961892965358	0.41590051026825	0.504564215279333	0.519879438086431	0.516523283775953	0.487048094317077	0.354037037802828	0.310732654122992	0.427751636739986	0.426453522231038	0.281054827830962	0.280013339942481	0.34537891508062	0.275657614929078	0.307128668430111	0.264512020963395	0.0851534813137306
-0.195273687208832	-0.048114315691704	-0.0533534177045571	-0.0271561085235273	-0.0467482737803981	-0.099058174149454	-0.114332112801891	-0.0010295338369849	0.166407132318505	0.245842775037931	0.39798975925299	0.559002086485849	0.596221444291659	0.669289252826956	0.815076772567651	1	0.869504811014106	0.689736659234953	0.644337687988911	0.671793722960182	0.62283437258223	0.514602237295555	0.297669151492925	0.135368275534622	-0.0325940862219464	-0.164870618715561	-0.147878225035555	-0.225849216694412	-0.248222557330785	-0.15350176455072	-0.17570210311533	-0.0653056324523117	0.0235706080214838	0.225914936366051	0.352530514609557	0.469587466099532	0.506674831497888	0.527852211714989	0.513653929123868	0.378510087060337	0.33781764394429	0.456900112367873	0.449255751866789	0.301567934318511	0.298641435114187	0.356221816773826	0.273663839002544	0.299499205445083	0.250426234809964	0.0700341185426453
-0.195892894597857	-0.0282874138925888	-0.0700058019697019	-0.056551913089442	-0.083539147009909	-0.132535557972168	-0.155222054453242	-0.056698233467423	0.109813267573041	0.173454521787448	0.314758351314923	0.488888685924887	0.514070349971066	0.625618948461089	0.768014183725612	0.869504811014106	1	0.826383540175735	0.659621575825854	0.677010556348961	0.601573907791843	0.458538586422193	0.211803232690269	0.0586933409791909	-0.0872830553952767	-0.207392293006608	-0.197696986665063	-0.268744403060473	-0.30104469628557	-0.22392453812305	-0.240418461097933	-0.151638956415008	-0.0472997007548784	0.170970354444658	0.329592088301972	0.498753339465851	0.546640827325449	0.593866657259458	0.593535792150291	0.460979899405712	0.405958296454166	0.54870761892061	0.564742812214594	0.409494214651366	0.401577419418206	0.467417131251522	0.38622808125372	0.411827719650607	0.371700428522973	0.19088464681982
-0.201699430843953	-0.0406675790313902	-0.0938681888214869	-0.0579776397881213	-0.0672709018068259	-0.0995266739349089	-0.153980458446363	-0.0674947472380928	0.101875646123635	0.12552880548432	0.2598423752242	0.429224771860465	0.435132980796071	0.542771819748948	0.655495467509792	0.689736659234953	0.826383540175735	1	0.789204296139364	0.73140772953069	0.597744436709802	0.427536887048375	0.174339649095558	0.0369058933925517	-0.118410418904724	-0.223051326819688	-0.211480966068447	-0.287818024618342	-0.341270419409976	-0.272122804415491	-0.281011846204483	-0.1864572680955	-0.0860062470652754	0.121484179482531	0.309033024411742	0.557535134771687	0.651970074103224	0.759218106027556	0.736780789900731	0.578093011463149	0.47942258293161	0.633608210272234	0.668256868554542	0.467626131038558	0.429918208979563	0.504468587589605	0.416513359159155	0.480891384416756	0.473192236058972	0.292293556071908
-0.119974432237875	-0.0368131766749889	-0.109153936328025	-0.0660898437179564	-0.0833948735994156	-0.0890414782333326	-0.130544841513622	-0.0381787012633851	0.141265842708516	0.169302756362302	0.286528600338849	0.455812747600913	0.471801854075936	0.563374812068203	0.64374561952577	0.644337687988911	0.659621575825854	0.789204296139364	1	0.812463675933521	0.637491039292112	0.464442387286564	0.21478162114893	0.0913963887919919	-0.108292862933952	-0.197513076690505	-0.200869092150865	-0.286264511496982	-0.339283468618555	-0.267582627892789	-0.266089446397669	-0.149168121026296	-0.0470744158414592	0.160774411754585	0.334842996217486	0.602773178161107	0.729601818689905	0.797709433613502	0.747112503247336	0.596563978270066	0.450166660554295	0.522909292649358	0.539310066029607	0.376178788532237	0.313714117598717	0.354462387616834	0.283268469674324	0.37687652041171	0.359523096698592	0.197268252079458
-0.105466408073776	-0.00901102508887901	-0.0848598433159373	-0.0483246339909805	-0.0587220740990022	-0.0579508086062901	-0.103932867426008	0.0221124677848206	0.241167255309211	0.293155741022117	0.43346807159259	0.62582458731655	0.647397662659517	0.735069163079324	0.76252346235254	0.671793722960182	0.677010556348961	0.73140772953069	0.812463675933521	1	0.867842789885494	0.654124583758037	0.361178765975319	0.201027231337124	-0.0199385246604152	-0.157544817660489	-0.168749491899011	-0.286856579442518	-0.343727171871221	-0.23271934866051	-0.235615950457386	-0.08586401160252	0.037072608010198	0.264721618831072	0.451387020012156	0.696691923722119	0.764367211902824	0.725205679686843	0.667089845203457	0.525516951927205	0.405166916403549	0.492432597350914	0.496212144516492	0.330964468464995	0.281469594815395	0.327229617371881	0.257253180647637	0.345209495695904	0.326177622955421	0.140522581612038
-0.138883079808228	-0.0374239242910558	-0.0798026642175772	-0.0246526302094131	-0.0242492860925187	-0.0193785226074931	-0.012484819762185	0.123620697830794	0.341982607329386	0.386481716065428	0.520032308573319	0.699285726395655	0.748567134789254	0.771622156727213	0.727090893384651	0.62283437258223	0.601573907791843	0.597744436709802	0.637491039292112	0.867842789885494	1	0.812074243335323	0.544819225672501	0.359224555075226	0.115272389983156	-0.059460752005316	-0.0902366878905561	-0.205819436957791	-0.234792779124109	-0.121985547298588	-0.104382755484061	0.0777919764985247	0.226956409043162	0.450064297669277	0.616117404181337	0.72181091709974	0.66273071789738	0.58453729836153	0.531423397346478	0.393676108290591	0.31010550752404	0.403753171270966	0.384797395245657	0.232557250505252	0.21445378031189	0.257478957674914	0.174422899210549	0.232745870277608	0.217089914115946	0.0454589231675567
-0.0440859368195452	0.0611218605363855	0.0941057974637824	0.138989524895389	0.155164009431603	0.158421652741065	0.186378858947997	0.336377421025271	0.554203399984183	0.66634701962501	0.763009676525607	0.819160062745755	0.790358795539566	0.663255596677299	0.614720842614601	0.514602237295555	0.458538586422193	0.427536887048375	0.464442387286564	0.654124583758037	0.812074243335323	1	0.8201127392404	0.593374372020462	0.33494953772558	0.131773548202035	0.13045742509271	-0.0059363542535755	-0.0508993821669468	0.0986696866141718	0.0752365723544309	0.283614774034459	0.398941387509703	0.57262811725807	0.676827470924529	0.551102547055977	0.495541974520761	0.405781909401922	0.35169325205745	0.207779446666507	0.140131089001851	0.229745294961611	0.21062978856591	0.0756506010250803	0.0666648211505272	0.104357076079933	0.041896737589648	0.0808701832881315	0.068841835907756	-0.100677955893693
-0.0154258830423403	0.0441627883450136	0.160411387450866	0.251674418093842	0.286339025140885	0.277567953493283	0.369738754417366	0.506980307590762	0.645900499128721	0.776972919499323	0.782368479821814	0.700845144715793	0.674516742723449	0.439072838312676	0.372678738882566	0.297669151492925	0.211803232690269	0.174339649095558	0.21478162114893	0.361178765975319	0.544819225672501	0.8201127392404	1	0.795655897814304	0.538543330600401	0.346977380381732	0.353602368114727	0.240540389863597	0.201480859723885	0.347349233167798	0.316391087718689	0.511886576308841	0.568967667207328	0.599266250389844	0.570146563755103	0.322599209019863	0.24331159559367	0.155497092371212	0.105256217391388	-0.00876745587699095	-0.0557532700714477	0.0185483990813386	-0.00510763254520381	-0.0992252461684004	-0.0875734194912442	-0.0600286224228563	-0.109082319698464	-0.101355021188272	-0.110852762402175	-0.228180732923192
0.0865027855865535	0.10072640389861	0.258335681866688	0.409179485810384	0.476144146063322	0.488776408478194	0.602605636617828	0.728518235342512	0.738258892302286	0.705207095314465	0.589820584478326	0.484875910297184	0.435839388887094	0.243826208388767	0.199011984998194	0.135368275534622	0.0586933409791909	0.0369058933925517	0.0913963887919919	0.201027231337124	0.359224555075226	0.593374372020462	0.795655897814304	1	0.765787496892875	0.606904344557434	0.584383004307101	0.457954104763552	0.403089167569181	0.540945377223001	0.501813310006316	0.656746499403054	0.659393933992441	0.495142991270524	0.464615629161463	0.271740618245951	0.18173836335015	0.0778636131432605	0.0236477984930275	-0.0774525615632725	-0.117045278189473	-0.0602090267432632	-0.104144993714202	-0.185499533831142	-0.162454085201823	-0.159689407352489	-0.198594065778549	-0.20145466663035	-0.205611128267661	-0.27362440009283
0.106007287006975	0.166709935917511	0.272894667625052	0.392772106606388	0.485891140016765	0.607537826166182	0.709555498480741	0.764658642923194	0.630742472552614	0.539618322820431	0.391353260746142	0.249613247124922	0.185715669374319	0.0278643363297722	0.00714357306139172	-0.0325940862219464	-0.0872830553952767	-0.118410418904724	-0.108292862933952	-0.0199385246604152	0.115272389983156	0.33494953772558	0.538543330600401	0.765787496892875	1	0.86583791585465	0.784015295887259	0.67952662648946	0.643692781306225	0.740700155674128	0.69711971486282	0.72138259362698	0.619300503143668	0.361898277388314	0.280125217751897	0.0888144743003616	-0.00188057877039528	-0.0929760081406557	-0.121537215517478	-0.203327636306192	-0.196614320990995	-0.156779456058438	-0.216724474368458	-0.257488697530808	-0.222968792078582	-0.226469762321771	-0.259701709652918	-0.285085139340386	-0.281474746851748	-0.301648225513742
0.162945449420336	0.225305946554692	0.344940495312065	0.477243722976664	0.564038446770665	0.710386445543546	0.780290813957189	0.713884884140179	0.525012857837345	0.378379963223033	0.188256349750157	0.0354233312025232	-0.0229612384686369	-0.148492331552823	-0.143649954124193	-0.164870618715561	-0.207392293006608	-0.223051326819688	-0.197513076690505	-0.157544817660489	-0.059460752005316	0.131773548202035	0.346977380381732	0.606904344557434	0.86583791585465	1	0.873664271477363	0.836419948896339	0.78233189494852	0.763111343334944	0.731162074104782	0.651839845028006	0.557022975281405	0.237534261486795	0.165324083353895	0.0165920039491131	-0.0743689997294958	-0.16142851343707	-0.185127903941278	-0.243342861188939	-0.242594956998112	-0.240532311084028	-0.296333064321969	-0.307640356377204	-0.279867284160787	-0.292850603812069	-0.316845563336704	-0.340630249204239	-0.329246955411645	-0.308077871234163
0.197170468339047	0.252440333241764	0.400868128143958	0.489577695852979	0.586116455044501	0.698545529255335	0.736255121630444	0.730331543400231	0.5514073778229	0.437479866873856	0.248141055983573	0.0677709804768219	-0.00777422524293849	-0.144519078031567	-0.135725541128407	-0.147878225035555	-0.197696986665063	-0.211480966068447	-0.200869092150865	-0.168749491899011	-0.0902366878905561	0.13045742509271	0.353602368114727	0.584383004307101	0.784015295887259	0.873664271477363	1	0.90164037279354	0.762923155748085	0.82043380044139	0.654499986176234	0.574456178156105	0.444539881012664	0.169766665113929	0.124305887885363	-0.0505759998302923	-0.102734572132996	-0.178587647769412	-0.203402939960019	-0.271494603234199	-0.266373433888569	-0.249987749535088	-0.30357216293453	-0.326799175187295	-0.29049628017785	-0.297982098217452	-0.314376425902357	-0.342570163445926	-0.337537755357154	-0.321383363712789
0.125562038572627	0.174418510321871	0.324667012159268	0.407411963349624	0.488447284736878	0.57601836966959	0.650917382961699	0.583575740862408	0.391921890002254	0.298594843734442	0.118044474512887	-0.0600692584752077	-0.110155955692781	-0.239082310283679	-0.222283842145289	-0.225849216694412	-0.268744403060473	-0.287818024618342	-0.286264511496982	-0.286856579442518	-0.205819436957791	-0.0059363542535755	0.240540389863597	0.457954104763552	0.67952662648946	0.836419948896339	0.90164037279354	1	0.90712331435416	0.850308283291858	0.747623187849727	0.598286969371225	0.456532956611526	0.140747451498674	0.0479758651245043	-0.124983690946762	-0.205251768921434	-0.265804395407653	-0.277724766967033	-0.324181035024442	-0.31313519884636	-0.307331192749635	-0.349881072162045	-0.351969622398118	-0.313464469087586	-0.317521889961591	-0.326935078911606	-0.367990723090167	-0.361965139509097	-0.317289125989248
0.036068225730053	0.0576555398166667	0.202706735735491	0.298014962926054	0.359256513869083	0.423067377293264	0.549848890990975	0.468966925865855	0.272809555592296	0.207164845426984	0.0509393376368213	-0.109941074704142	-0.132201626336393	-0.257272878483434	-0.251009773195424	-0.248222557330785	-0.30104469628557	-0.341270419409976	-0.339283468618555	-0.343727171871221	-0.234792779124109	-0.0508993821669468	0.201480859723885	0.403089167569181	0.643692781306225	0.78233189494852	0.762923155748085	0.90712331435416	1	0.890360675178754	0.858036585174642	0.683027797595755	0.520362059112264	0.186587305629085	0.0281102677732743	-0.148843654635529	-0.266207837269554	-0.322294191923101	-0.329701159540827	-0.359580102510621	-0.333903912064526	-0.330518647443126	-0.375910670427739	-0.357945541082973	-0.313537082938683	-0.31899874515153	-0.324974216566938	-0.379807408356069	-0.371953221807998	-0.311937897716354
0.112597130360339	0.11660233786145	0.267058186220427	0.327583368479895	0.381918628657974	0.455154673558361	0.545657008288297	0.555097553278334	0.394816933606724	0.368882227813361	0.224197425687911	0.0540150443935771	0.0178920756644547	-0.133995706062383	-0.143867880211307	-0.15350176455072	-0.22392453812305	-0.272122804415491	-0.267582627892789	-0.23271934866051	-0.121985547298588	0.0986696866141718	0.347349233167798	0.540945377223001	0.740700155674128	0.763111343334944	0.82043380044139	0.850308283291858	0.890360675178754	1	0.862712173233567	0.760099852349693	0.555425616762962	0.226564543032222	0.066209324759382	-0.111721864402276	-0.199913106407043	-0.265587038116818	-0.285743066575494	-0.323996990207189	-0.31313183450238	-0.294588055623302	-0.334150771236574	-0.339636319962303	-0.302772763525169	-0.304830134918941	-0.307711645872899	-0.353403420638896	-0.345900346246135	-0.315801387807461
0.029468641959709	0.0156973379063336	0.126777559372052	0.208843270908118	0.276129526732467	0.357888325466606	0.463784276864186	0.416151806958493	0.26997271779771	0.250759618446787	0.135940562415607	0.00722037419531091	0.00140121819089056	-0.12782871046898	-0.161091448727578	-0.17570210311533	-0.240418461097933	-0.281011846204483	-0.266089446397669	-0.235615950457386	-0.104382755484061	0.0752365723544309	0.316391087718689	0.501813310006316	0.69711971486282	0.731162074104782	0.654499986176234	0.747623187849727	0.858036585174642	0.862712173233567	1	0.867003372036867	0.687769829145572	0.327375777304382	0.112094417696649	-0.06639716627972	-0.192173425467946	-0.250632824822262	-0.270937281240717	-0.307685306157254	-0.294258972856495	-0.271080076409825	-0.319619665173264	-0.317811053608918	-0.28150654446066	-0.283835005131289	-0.297730844560482	-0.332669465893901	-0.322840721964738	-0.278754979186561
0.0451183203383124	0.0211046266585988	0.121626695942004	0.205136356124429	0.273767678826994	0.332358123728104	0.436777631063758	0.466439597960011	0.377126903996692	0.394042638407402	0.308427272580857	0.187684935165453	0.18852546744074	0.031939439464393	-0.0294438750190862	-0.0653056324523117	-0.151638956415008	-0.1864572680955	-0.149168121026296	-0.08586401160252	0.0777919764985247	0.283614774034459	0.511886576308841	0.656746499403054	0.72138259362698	0.651839845028006	0.574456178156105	0.598286969371225	0.683027797595755	0.760099852349693	0.867003372036867	1	0.837489742773273	0.489946070413025	0.257526463801579	0.0550511754148036	-0.0813953084462044	-0.155313334939356	-0.191462245541462	-0.250834652413114	-0.234681236587566	-0.197182576465944	-0.250774354270413	-0.271594453329945	-0.225372812533973	-0.225029962553644	-0.257324778056499	-0.293926354266678	-0.28724226076426	-0.274623955062105
0.0137815035692327	0.0455697432581247	0.127354541387554	0.21604008328164	0.262639171166741	0.317177923490431	0.406505164065496	0.394605274949653	0.351309993233101	0.371967193908512	0.328558095780366	0.251775194335285	0.275692851138103	0.133498621744773	0.0864737721494905	0.0235706080214838	-0.0472997007548784	-0.0860062470652754	-0.0470744158414592	0.037072608010198	0.226956409043162	0.398941387509703	0.568967667207328	0.659393933992441	0.619300503143668	0.557022975281405	0.444539881012664	0.456532956611526	0.520362059112264	0.555425616762962	0.687769829145572	0.837489742773273	1	0.713387371153569	0.449064819272255	0.20571585912091	0.024429264139764	-0.0663817844704195	-0.105485105476872	-0.183258862849827	-0.159557597463047	-0.109795618728582	-0.179067048340644	-0.218236346144663	-0.168448916498887	-0.163091851684878	-0.213342393628441	-0.244677702756266	-0.245946036596104	-0.241775219886788
-0.0637621882915425	-0.00860122113456525	0.0311671275542547	0.0769828155597909	0.0940390285641599	0.118590471228798	0.196554191983713	0.227617150889284	0.285312883457438	0.363053761622389	0.41757605144858	0.420828477104204	0.457421966623378	0.341240417054848	0.299961892965358	0.225914936366051	0.170970354444658	0.121484179482531	0.160774411754585	0.264721618831072	0.450064297669277	0.57262811725807	0.599266250389844	0.495142991270524	0.361898277388314	0.237534261486795	0.169766665113929	0.140747451498674	0.186587305629085	0.226564543032222	0.327375777304382	0.489946070413025	0.713387371153569	1	0.723267185248556	0.374004496195916	0.182647189879642	0.106006869233574	0.0682827476027403	-0.0403574341010074	-0.0341390000061326	0.0347499480815393	-0.046691274340394	-0.0994623154744097	-0.0513139527733721	-0.0459460402357944	-0.103738374745274	-0.137202799234927	-0.134684420080704	-0.189600924001557
-0.0762339246345777	0.050349939209308	0.0951594068087689	0.165494251495845	0.168908627207263	0.162723942823955	0.207456647917538	0.263201411240634	0.375758109445101	0.384809451107729	0.413892736212049	0.477483480362158	0.494280198031608	0.418668792244506	0.41590051026825	0.352530514609557	0.329592088301972	0.309033024411742	0.334842996217486	0.451387020012156	0.616117404181337	0.676827470924529	0.570146563755103	0.464615629161463	0.280125217751897	0.165324083353895	0.124305887885363	0.0479758651245043	0.0281102677732743	0.066209324759382	0.112094417696649	0.257526463801579	0.449064819272255	0.723267185248556	1	0.65497126905627	0.416930508738499	0.313869560677224	0.264173164935486	0.126614123082612	0.0867715330115228	0.164623017003178	0.114540130271001	0.0138123553248919	0.0334559993518173	0.0546041098848783	-0.0172886942783682	-0.00792269068224876	-0.0141660386115509	-0.121186473747995
-0.129291600957199	-0.055794721450135	-0.0779547271421836	0.0425411265500949	0.0421926378962571	0.0482053185524022	0.0484139445159596	0.105710015984996	0.256957435539356	0.196923179733801	0.260629000063831	0.412044736183949	0.44460379084077	0.506464825565122	0.504564215279333	0.469587466099532	0.498753339465851	0.557535134771687	0.602773178161107	0.696691923722119	0.72181091709974	0.551102547055977	0.322599209019863	0.271740618245951	0.0888144743003616	0.0165920039491131	-0.0505759998302923	-0.124983690946762	-0.148843654635529	-0.111721864402276	-0.06639716627972	0.0550511754148036	0.20571585912091	0.374004496195916	0.65497126905627	1	0.811682038189673	0.681469423540556	0.60299225472461	0.462822187231053	0.353478639445887	0.418327926390774	0.388644635245451	0.238253547365578	0.204906848726949	0.230858616414155	0.13984571839847	0.213119601524694	0.221001301268339	0.0915452527795001
-0.027519763193528	-0.015544275398919	-0.0469971111784834	0.0552785936017593	0.0479485315916152	0.0506840323584958	-0.013260569944957	0.0536382390871746	0.235961703937533	0.215734025826473	0.289917303051737	0.440767985132857	0.419774786422172	0.498253237330801	0.519879438086431	0.506674831497888	0.546640827325449	0.651970074103224	0.729601818689905	0.764367211902824	0.66273071789738	0.495541974520761	0.24331159559367	0.18173836335015	-0.00188057877039528	-0.0743689997294958	-0.102734572132996	-0.205251768921434	-0.266207837269554	-0.199913106407043	-0.192173425467946	-0.0813953084462044	0.024429264139764	0.182647189879642	0.416930508738499	0.811682038189673	1	0.879519463102095	0.787992286362499	0.656310175720803	0.488543081167285	0.531554977253033	0.533848389920439	0.384551232416697	0.310440774259753	0.317514844262757	0.25602383356704	0.349942096367274	0.377817651737682	0.212050546519193
-0.0952855577041902	-0.040207143301088	-0.107193534548873	-0.0187401264941171	-0.0351589562508944	-0.0351852138617833	-0.0944261630877664	-0.0275677557714863	0.150777737676645	0.134035774780739	0.218554349922271	0.375085976530808	0.363185027577208	0.459158627662591	0.516523283775953	0.527852211714989	0.593866657259458	0.759218106027556	0.797709433613502	0.725205679686843	0.58453729836153	0.405781909401922	0.155497092371212	0.0778636131432605	-0.0929760081406557	-0.16142851343707	-0.178587647769412	-0.265804395407653	-0.322294191923101	-0.265587038116818	-0.250632824822262	-0.155313334939356	-0.0663817844704195	0.106006869233574	0.313869560677224	0.681469423540556	0.879519463102095	1	0.897147202451471	0.752304246125881	0.556948911886571	0.591482962180338	0.622936677182712	0.442257351625435	0.347905124894974	0.3750210588504	0.308841018418693	0.428182349733899	0.451952565813512	0.289616811494361
-0.132356440617421	-0.0196800765108093	-0.0887380556037483	-0.0302420093521357	-0.0476605535947653	-0.045759114898965	-0.105659041405157	-0.057185303749104	0.107283265398949	0.0873436297639245	0.176420617982694	0.333175713533328	0.321906056800646	0.43381926990684	0.487048094317077	0.513653929123868	0.593535792150291	0.736780789900731	0.747112503247336	0.667089845203457	0.531423397346478	0.35169325205745	0.105256217391388	0.0236477984930275	-0.121537215517478	-0.185127903941278	-0.203402939960019	-0.277724766967033	-0.329701159540827	-0.285743066575494	-0.270937281240717	-0.191462245541462	-0.105485105476872	0.0682827476027403	0.264173164935486	0.60299225472461	0.787992286362499	0.897147202451471	1	0.838291336552108	0.673680585802167	0.681782070488803	0.683853807804862	0.521069827616557	0.430642219871819	0.434181188488422	0.361434327900864	0.444898812806392	0.473181413576447	0.308223408468797
-0.0995496359613153	-0.0721608741356516	-0.174901052025995	-0.127611721904151	-0.134379556666497	-0.144501268354338	-0.194778208874605	-0.144279155233194	0.00489178195246069	-0.01538982516247	0.0653687924784983	0.209067140158739	0.210234407318985	0.332728440767856	0.354037037802828	0.378510087060337	0.460979899405712	0.578093011463149	0.596563978270066	0.525516951927205	0.393676108290591	0.207779446666507	-0.00876745587699095	-0.0774525615632725	-0.203327636306192	-0.243342861188939	-0.271494603234199	-0.324181035024442	-0.359580102510621	-0.323996990207189	-0.307685306157254	-0.250834652413114	-0.183258862849827	-0.0403574341010074	0.126614123082612	0.462822187231053	0.656310175720803	0.752304246125881	0.838291336552108	1	0.821095740032553	0.671502499456455	0.731789863391738	0.689778895082013	0.530750958155624	0.471842368352559	0.477938649180919	0.519151498848709	0.591568619454465	0.451247818075084
-0.130126561209007	-0.0634373616852355	-0.141965803322825	-0.10660399639008	-0.102505429209397	-0.118127852410255	-0.164169019711164	-0.136271408892258	-0.039593080593904	-0.063437801811731	0.0168789769012136	0.148221274455572	0.15308063952753	0.283341075427918	0.310732654122992	0.33781764394429	0.405958296454166	0.47942258293161	0.450166660554295	0.405166916403549	0.31010550752404	0.140131089001851	-0.0557532700714477	-0.117045278189473	-0.196614320990995	-0.242594956998112	-0.266373433888569	-0.31313519884636	-0.333903912064526	-0.31313183450238	-0.294258972856495	-0.234681236587566	-0.159557597463047	-0.0341390000061326	0.0867715330115228	0.353478639445887	0.488543081167285	0.556948911886571	0.673680585802167	0.821095740032553	1	0.824028117786717	0.713239074148194	0.781870433384791	0.742999563621395	0.594708165825409	0.539762566215792	0.455569574029734	0.493983627089555	0.352847837640508
-0.163369143199548	-0.0417218504411717	-0.103801009680196	-0.0841509600256635	-0.0830781439082879	-0.10175084654752	-0.15799001790907	-0.114370545756322	-0.0125026178914682	-0.00195067758612721	0.107690881792178	0.252506785873736	0.251888294458407	0.37826920597425	0.427751636739986	0.456900112367873	0.54870761892061	0.633608210272234	0.522909292649358	0.492432597350914	0.403753171270966	0.229745294961611	0.0185483990813386	-0.0602090267432632	-0.156779456058438	-0.240532311084028	-0.249987749535088	-0.307331192749635	-0.330518647443126	-0.294588055623302	-0.271080076409825	-0.197182576465944	-0.109795618728582	0.0347499480815393	0.164623017003178	0.418327926390774	0.531554977253033	0.591482962180338	0.681782070488803	0.671502499456455	0.824028117786717	1	0.845072495274764	0.745082640077963	0.817385310119095	0.784202925959309	0.634273544189976	0.557266309891779	0.52615445090803	0.352311837352939
-0.175263856955378	-0.0422419242756442	-0.138647821393928	-0.138941559565069	-0.144854131595467	-0.172753604835742	-0.249379007921281	-0.191046124031773	-0.050575779807272	-0.0179586552356122	0.0994082268776796	0.239830488720359	0.238710518313569	0.367399776502834	0.426453522231038	0.449255751866789	0.564742812214594	0.668256868554542	0.539310066029607	0.496212144516492	0.384797395245657	0.21062978856591	-0.00510763254520381	-0.104144993714202	-0.216724474368458	-0.296333064321969	-0.30357216293453	-0.349881072162045	-0.375910670427739	-0.334150771236574	-0.319619665173264	-0.250774354270413	-0.179067048340644	-0.046691274340394	0.114540130271001	0.388644635245451	0.533848389920439	0.622936677182712	0.683853807804862	0.731789863391738	0.713239074148194	0.845072495274764	1	0.857304575305496	0.780789612444337	0.848322824470984	0.812994952743176	0.81355226184084	0.78380935959015	0.585768745168611
-0.122387271707343	-0.0631286250441545	-0.158746208794093	-0.168879275221331	-0.166932535180307	-0.204904175025333	-0.260699138615428	-0.225949832977984	-0.122007652166224	-0.0975462646671127	5.48420127044653E-4	0.113308877944425	0.121161615935799	0.254262192893877	0.281054827830962	0.301567934318511	0.409494214651366	0.467626131038558	0.376178788532237	0.330964468464995	0.232557250505252	0.0756506010250803	-0.0992252461684004	-0.185499533831142	-0.257488697530808	-0.307640356377204	-0.326799175187295	-0.351969622398118	-0.357945541082973	-0.339636319962303	-0.317811053608918	-0.271594453329945	-0.218236346144663	-0.0994623154744097	0.0138123553248919	0.238253547365578	0.384551232416697	0.442257351625435	0.521069827616557	0.689778895082013	0.781870433384791	0.745082640077963	0.857304575305496	1	0.899724411296314	0.823704683624772	0.860047154249962	0.747287214362697	0.762444089119753	0.582940272222882
-0.141068810483933	-0.0679820893465229	-0.126946770196255	-0.128831706203327	-0.121115651861475	-0.168236686447677	-0.21497543737629	-0.187998786506949	-0.122088871472725	-0.0955096484005495	0.00168175012298195	0.10675421517344	0.120290011574807	0.248588637698871	0.280013339942481	0.298641435114187	0.401577419418206	0.429918208979563	0.313714117598717	0.281469594815395	0.21445378031189	0.0666648211505272	-0.0875734194912442	-0.162454085201823	-0.222968792078582	-0.279867284160787	-0.29049628017785	-0.313464469087586	-0.313537082938683	-0.302772763525169	-0.28150654446066	-0.225372812533973	-0.168448916498887	-0.0513139527733721	0.0334559993518173	0.204906848726949	0.310440774259753	0.347905124894974	0.430642219871819	0.530750958155624	0.742999563621395	0.817385310119095	0.780789612444337	0.899724411296314	1	0.89837719818428	0.826245833750219	0.633205002883473	0.601368374020898	0.432112560985671
-0.178820932417475	-0.048811614683659	-0.127349542572424	-0.145497801620098	-0.141677928336999	-0.184855042175219	-0.246889815692182	-0.212625628929582	-0.118074509710744	-0.068456929366478	0.0427755092471519	0.15424748692868	0.160826940462062	0.293370631601732	0.34537891508062	0.356221816773826	0.467417131251522	0.504468587589605	0.354462387616834	0.327229617371881	0.257478957674914	0.104357076079933	-0.0600286224228563	-0.159689407352489	-0.226469762321771	-0.292850603812069	-0.297982098217452	-0.317521889961591	-0.31899874515153	-0.304830134918941	-0.283835005131289	-0.225029962553644	-0.163091851684878	-0.0459460402357944	0.0546041098848783	0.230858616414155	0.317514844262757	0.3750210588504	0.434181188488422	0.471842368352559	0.594708165825409	0.784202925959309	0.848322824470984	0.823704683624772	0.89837719818428	1	0.892774759362733	0.779278448210952	0.673310126982117	0.506579000046805
-0.111322365338133	-0.0286042475312208	-0.131543319705745	-0.174217481290466	-0.174357053513952	-0.217603129451832	-0.289285199606684	-0.248804574052336	-0.152050378145275	-0.0940474032198734	0.00980383720924639	0.103888262946862	0.103535391596222	0.227212379406412	0.275657614929078	0.273663839002544	0.38622808125372	0.416513359159155	0.283268469674324	0.257253180647637	0.174422899210549	0.041896737589648	-0.109082319698464	-0.198594065778549	-0.259701709652918	-0.316845563336704	-0.314376425902357	-0.326935078911606	-0.324974216566938	-0.307711645872899	-0.297730844560482	-0.257324778056499	-0.213342393628441	-0.103738374745274	-0.0172886942783682	0.13984571839847	0.25602383356704	0.308841018418693	0.361434327900864	0.477938649180919	0.539762566215792	0.634273544189976	0.812994952743176	0.860047154249962	0.826245833750219	0.892774759362733	1	0.874145294106334	0.795728057020466	0.639504137469579
-0.0947631109720338	0.0109059715584571	-0.148271904144622	-0.206356459661447	-0.22001954684283	-0.221395312035998	-0.318017049649703	-0.276281532769202	-0.136639322875868	-0.0858064147201252	0.0223705108546136	0.136874163987591	0.128007085396787	0.250284763137897	0.307128668430111	0.299499205445083	0.411827719650607	0.480891384416756	0.37687652041171	0.345209495695904	0.232745870277608	0.0808701832881315	-0.101355021188272	-0.20145466663035	-0.285085139340386	-0.340630249204239	-0.342570163445926	-0.367990723090167	-0.379807408356069	-0.353403420638896	-0.332669465893901	-0.293926354266678	-0.244677702756266	-0.137202799234927	-0.00792269068224876	0.213119601524694	0.349942096367274	0.428182349733899	0.444898812806392	0.519151498848709	0.455569574029734	0.557266309891779	0.81355226184084	0.747287214362697	0.633205002883473	0.779278448210952	0.874145294106334	1	0.885827043919649	0.747623764799577
-0.0681707525333481	-0.0322545881429711	-0.164053029329231	-0.183554092944113	-0.194812042060452	-0.220666620675651	-0.306406945994411	-0.271653042619165	-0.141790643543262	-0.102577367179156	-0.00244454560047284	0.103829819599444	0.104517844760581	0.226068962007803	0.264512020963395	0.250426234809964	0.371700428522973	0.473192236058972	0.359523096698592	0.326177622955421	0.217089914115946	0.068841835907756	-0.110852762402175	-0.205611128267661	-0.281474746851748	-0.329246955411645	-0.337537755357154	-0.361965139509097	-0.371953221807998	-0.345900346246135	-0.322840721964738	-0.28724226076426	-0.245946036596104	-0.134684420080704	-0.0141660386115509	0.221001301268339	0.377817651737682	0.451952565813512	0.473181413576447	0.591568619454465	0.493983627089555	0.52615445090803	0.78380935959015	0.762444089119753	0.601368374020898	0.673310126982117	0.795728057020466	0.885827043919649	1	0.860995034577559
-0.0230156658132546	-0.0177428650410539	-0.173453755949242	-0.205813208982209	-0.215723925843566	-0.231562922164716	-0.2951589973773	-0.303678447502367	-0.237907303890162	-0.221266366009785	-0.154312974194924	-0.0703749996829096	-0.0600347587624078	0.0601655217906213	0.0851534813137306	0.0700341185426453	0.19088464681982	0.292293556071908	0.197268252079458	0.140522581612038	0.0454589231675567	-0.100677955893693	-0.228180732923192	-0.27362440009283	-0.301648225513742	-0.308077871234163	-0.321383363712789	-0.317289125989248	-0.311937897716354	-0.315801387807461	-0.278754979186561	-0.274623955062105	-0.241775219886788	-0.189600924001557	-0.121186473747995	0.0915452527795001	0.212050546519193	0.289616811494361	0.308223408468797	0.451247818075084	0.352847837640508	0.352311837352939	0.585768745168611	0.582940272222882	0.432112560985671	0.506579000046805	0.639504137469579	0.747623764799577	0.860995034577559	1
-0.150771056509548	0.00444217705537025	-0.179830137364255	-0.221376243960834	-0.228432769420301	-0.231159815963018	-0.289125065928519	-0.297227920050785	-0.218473820501571	-0.208074912866363	-0.127776118445734	-0.0286882867433569	-0.0252389423979745	0.106784986452283	0.153956286486962	0.13104508474092	0.23561014794565	0.318265657854526	0.225768430877687	0.187716084200594	0.0985308520772009	-0.0621332724061372	-0.202313162138778	-0.260530538961979	-0.286153375979924	-0.299167549057238	-0.323545337200845	-0.319154054433939	-0.30024195961238	-0.314206888205526	-0.277107199947973	-0.269730496568697	-0.221519773966217	-0.163345458876651	-0.0765767881198833	0.131775026963457	0.212442093281639	0.286966315613586	0.305483400815876	0.411996602491574	0.328883601316889	0.355085384856165	0.589003390059509	0.566440395673405	0.442980744559682	0.55481035767894	0.650308542819678	0.778532875365148	0.785869549262167	0.867605760986718
-0.183032910951782	0.00470119548899623	-0.164968136339859	-0.207415799920911	-0.224421158614263	-0.227444063092586	-0.296073109422891	-0.295133723022651	-0.186331335104118	-0.150791501705659	-0.0589172694854891	0.0423337865818555	0.0371869540406378	0.170494564654135	0.206347743734497	0.182242469099693	0.276254552362618	0.352084709372878	0.259503867787364	0.247550357827955	0.155644009062872	6.00137182424983E-4	-0.159197867785044	-0.243669344516473	-0.291519343299253	-0.327915083633722	-0.330387113541816	-0.350393448292857	-0.344879127170448	-0.338799231689174	-0.31747297156181	-0.302081824734164	-0.245427253739276	-0.14029133706148	-0.0446364869784358	0.156489313764131	0.261716533976846	0.314645145881259	0.334809197930467	0.409402219293023	0.339537291697404	0.386046684937568	0.59385308684124	0.556167797665788	0.453163456867989	0.549457799539751	0.6228867073235	0.730952359256739	0.755542833142762	0.729464624652324
-0.0212952597855295	0.00791235583026602	-0.144638374467323	-0.201244765900497	-0.222132146211181	-0.211775955158475	-0.289675197105538	-0.305916082058363	-0.246788715615463	-0.205857388985844	-0.150546903064045	-0.0887111336458187	-0.0889396061540769	0.0223612527818689	0.029272704137156	0.00267095296123836	0.0988197642439194	0.181086331911226	0.100575731717787	0.0771288104268129	-0.00279915345690039	-0.128628198617991	-0.237067561736803	-0.27272773498182	-0.290895242771202	-0.294764099272766	-0.284893525725388	-0.288900013884188	-0.281889945634935	-0.282890131639915	-0.2625607187483	-0.273937120647154	-0.246015742206136	-0.176441362637675	-0.131510126232394	0.0218157216228995	0.131193693683981	0.175795500516604	0.182826777849928	0.295133584345722	0.21598165643759	0.223776052117537	0.413341765889764	0.411675129665291	0.302832837445708	0.369384180978292	0.479066790748137	0.58420911048946	0.687629744797591	0.785686510896076
-0.0527628441694711	0.00867446883490543	-0.175587569971239	-0.241253781667701	-0.260966419863227	-0.240175092366313	-0.306523144270598	-0.331139343092455	-0.298914543282575	-0.291315783130571	-0.241769739277155	-0.17233668374416	-0.15805193454155	-0.0328863438222742	-0.0137259228257358	-0.0444429157706948	0.0507827072582003	0.128394340296502	0.0516520479824638	0.0207558556486509	-0.0433275684197804	-0.195742943874673	-0.305020083891229	-0.325283815229903	-0.31749852227391	-0.298288263574177	-0.31077037086335	-0.297581252205564	-0.266137063465641	-0.300536331939305	-0.261540044079623	-0.284187466389109	-0.244289508159118	-0.189089466251718	-0.147085679725709	0.0117031003482115	0.0650375669283974	0.121465553158867	0.123804422021284	0.238049623627001	0.156192483513694	0.164276310083361	0.361365680732629	0.357673848173107	0.25322325233681	0.348471153687972	0.450706674000045	0.571850082823471	0.621783891114207	0.775940181770664
-0.139381654284802	0.0399143338487429	-0.137322535811614	-0.223570735051564	-0.255790262903784	-0.21753604585588	-0.274581605869245	-0.3021911515974	-0.246421933296723	-0.22715086320924	-0.165528982662283	-0.0994336108575767	-0.094035505224364	0.0304439342249937	0.0345289951982334	0.0105197817989618	0.0993018158040075	0.135249899005509	0.064567919652967	0.0667515466479713	0.0132375957400648	-0.126974531714936	-0.238337531005316	-0.292381624154059	-0.299807922648069	-0.297320580989528	-0.311586372405074	-0.316376238609495	-0.29049544603197	-0.328462503896077	-0.29907049657507	-0.310011849679447	-0.260190379241678	-0.171706623294855	-0.0978459561757437	0.0256183008070586	0.073210586363703	0.0951873752113401	0.11965793277399	0.198479241270804	0.150123744415888	0.155664999462182	0.330923475967729	0.336064261522757	0.256848471337851	0.342336654362278	0.412891740325039	0.512080095224325	0.523770567963181	0.59596811786174
-0.0158039247692213	-0.0292006817231072	-0.135601089061474	-0.215396108524222	-0.272119797145832	-0.238043114036902	-0.305236699056753	-0.331115420367005	-0.297607646327372	-0.251524154273768	-0.188838417108243	-0.126800974574059	-0.113886355196106	0.00596304216621355	-0.0169511815721733	-0.0252190585898261	0.0329836740565738	0.0475715328598305	-0.0016772914347135	0.00925848865487539	-0.0292816375523616	-0.15508847702137	-0.243489180769326	-0.290874277430729	-0.316788715530437	-0.319412669020575	-0.329911401935503	-0.329831092067455	-0.299414114445459	-0.315208401199405	-0.276468095602774	-0.293544755645891	-0.247138757478751	-0.148768387294334	-0.116615010472376	-0.038813178400496	0.0205703099031894	0.0208924781478201	0.0477874946768845	0.124762822401218	0.114953039742587	0.117653654521654	0.20468712955576	0.246740150119675	0.210895144266974	0.245145263722565	0.289831476947074	0.337418823245466	0.378545056002509	0.429636422281
0.103905973934405	0.0163485969484543	-0.118883941661058	-0.225666290927652	-0.286169427159326	-0.255513239794049	-0.313257426297567	-0.339435415067613	-0.335610285619183	-0.287416956927138	-0.237670953686341	-0.194374825711001	-0.180915292868569	-0.0761185350544386	-0.0999123776123813	-0.121767947706025	-0.0540117174188183	-0.0336019521889209	-0.0975510417871251	-0.0971137563975431	-0.13316179880369	-0.241252438287284	-0.303983620648376	-0.324719288262412	-0.327747615112174	-0.323439331234512	-0.322044650807096	-0.30325810917306	-0.272204369967279	-0.275030272717848	-0.251910326651444	-0.281265013369186	-0.247081899655781	-0.169449298481639	-0.189832415574649	-0.13882543193342	-0.0867240240526889	-0.0679336794568023	-0.0478418055647919	0.0482885552300214	0.0228518374953185	0.0461329946823089	0.128943560442804	0.165173880807563	0.131886196882096	0.178833187114518	0.238160774982543	0.295328562431174	0.333722318625715	0.450530445280328
0.0114024012088724	0.073664490502074	-0.120608744861787	-0.232583150913274	-0.269720963122122	-0.205825033688774	-0.256226569278995	-0.307270578264709	-0.300616354646696	-0.296956187298545	-0.252666867923499	-0.210620089279493	-0.199160118560895	-0.0751361977362831	-0.0907279799730953	-0.132586013706562	-0.0554470026501031	-0.0357226836226733	-0.07749031242564	-0.0721004894095469	-0.120031066848644	-0.251557079722282	-0.322546858212406	-0.342308224591773	-0.311407419473776	-0.291971036501948	-0.318510582747159	-0.311642325483795	-0.288209642823869	-0.331567413812652	-0.299180573421777	-0.33454134048827	-0.277836970848129	-0.184369628664538	-0.174380668096364	-0.0973505923183385	-0.070569783499381	-0.062922475866653	-0.0249956323706655	0.0517423664705727	0.0424953786218246	0.0425233102683092	0.119134051966207	0.159799435384889	0.130360772680888	0.171571769325781	0.221990398099394	0.287260656672606	0.288927048619938	0.389107942919967
0.0214043440231158	0.0635254273798436	-0.0578560294373909	-0.167887510954042	-0.222714472933929	-0.155764521151773	-0.19568248683842	-0.248993059464247	-0.237302593639275	-0.22407204228847	-0.175610923078568	-0.140967330538019	-0.143709050080716	-0.0407865830165692	-0.0653144750128339	-0.0765886924312195	-0.0319347465039553	-0.0609015801342393	-0.0657350356117131	-0.0462334321093343	-0.0804700725650981	-0.180214190202982	-0.234240982400568	-0.27240656749119	-0.258763686609308	-0.25646465487954	-0.281086734386048	-0.284893427268302	-0.270267514640539	-0.302592739451828	-0.272612810036286	-0.300556140878859	-0.249784002684807	-0.130436997297401	-0.108048820489812	-0.104793210295896	-0.0736758011647983	-0.0920957569634191	-0.0397693006441491	-0.00833520690751159	0.0385535810138091	0.0264573336273889	0.0185441860795529	0.0926154310538504	0.113026625175571	0.0937839808662459	0.102373233825537	0.108749409892396	0.101581474157198	0.108056910203526
0.146063410644714	0.0191895049349895	-0.0575727434385324	-0.177529675465221	-0.236355479126531	-0.197255634292653	-0.231997185464064	-0.252939169791509	-0.266168896572521	-0.21316262385727	-0.164543601414437	-0.139068631843949	-0.138032495749647	-0.0594275664082657	-0.0980437005023596	-0.103975278184439	-0.0712746928978108	-0.0963993997580956	-0.0943678552805271	-0.0845702566328155	-0.113243251359572	-0.188586989120918	-0.219050202338544	-0.263825802167403	-0.263469558013515	-0.280440498499722	-0.282179929057795	-0.278531476400867	-0.260373764130589	-0.255199437199774	-0.243885885368128	-0.257025098706302	-0.225054029559299	-0.11425975309634	-0.145145604575838	-0.17773203083521	-0.12857400010029	-0.141461302231746	-0.109041304041717	-0.063750797680686	-0.0239432744587317	-0.00732240972306371	-0.0460921690607302	0.0182683776555628	0.0569624221110863	0.0350476842458479	0.0379238355157168	0.0235326701360701	0.032829864692761	0.0597105337065225
0.0836491601877417	0.0426099354433007	-0.0640543012452805	-0.171027088240373	-0.22275540695621	-0.166587027319326	-0.184835651821929	-0.238608270109533	-0.25845064341096	-0.233872153074002	-0.198973015469727	-0.186622865297996	-0.180402285836564	-0.0957040778063233	-0.122963873230118	-0.150179413429204	-0.109728538394455	-0.128009404369548	-0.12684856789202	-0.110072951745742	-0.139469828796155	-0.223727361178308	-0.247820621931047	-0.274690370459646	-0.251102886216061	-0.230367718333988	-0.257856787426538	-0.238113738731054	-0.213472230316518	-0.253571157637816	-0.222169507703592	-0.252389335792665	-0.206898688479514	-0.129945493990257	-0.153782258156631	-0.170715173792459	-0.15866889372734	-0.160554608415379	-0.118674524762719	-0.0759664045750081	-0.0500040065328946	-0.0492616617192471	-0.0541668627457007	0.00719577851946069	0.0225534830957279	0.0232361952659423	0.0290357319163465	0.0370751666792534	0.021815128694161	0.0633114933094439
0.0723218527817191	0.0254593301006095	-0.110341947358201	-0.203996829676523	-0.24760519528201	-0.183343960012683	-0.184955781937341	-0.239509972239009	-0.237172794460462	-0.239193205848701	-0.19578714395283	-0.158554600174373	-0.149776120363962	-0.0579685922117536	-0.0987835796056794	-0.128332155069726	-0.0936033323048025	-0.0998738913909043	-0.0956011872981056	-0.0784130275176593	-0.10874189188671	-0.197413494670608	-0.235622282102356	-0.273193278124042	-0.262892733948441	-0.249070008890198	-0.277465746983493	-0.275095603883556	-0.258051875464094	-0.294589738551165	-0.251070634164167	-0.270783128707896	-0.212778766539637	-0.12631088858245	-0.138289469245207	-0.121455718712693	-0.116573965775477	-0.116817447336507	-0.0762372022590648	-0.0471956545486264	-0.0110047536666293	-0.0189519394452308	-0.0589104070546859	-0.00169914591696203	0.0247343683166294	0.00711398343764933	0.00365887314017194	0.0123748515061147	0.0150324467958885	0.0593594485798451
-0.0712206222051882	-0.221489157731844	-0.244288254670559	-0.257760457412809	-0.257211906254337	-0.293091849359636	-0.279733988487743	-0.287931673814934	-0.296414938333205	-0.265244596698379	-0.208972320440523	-0.186591287241708	-0.140708725122181	-0.106189180643695	-0.158049949737597	-0.162355188454273	-0.161972327143626	-0.188757343212536	-0.19187189573528	-0.1708263837497	-0.170472895911258	-0.230828775545696	-0.215792355638583	-0.28668096305121	-0.273203784539195	-0.268463243815342	-0.266883995950924	-0.229092735166081	-0.1746332222797	-0.217105126522906	-0.161620325643817	-0.183652352695268	-0.170210247868976	-0.103334323493283	-0.16442743472335	-0.161095325221658	-0.187073746627696	-0.198888485784798	-0.183433709885273	-0.106399717070595	-0.0900882148004239	-0.0849923452336295	-0.0610917355464879	-0.0196529122061388	3.22608361792545E-4	0.0272999291787341	0.0572229609968254	0.0425290421277222	0.0436405892838465	0.126080417534675
-0.18309379582729	-0.260408656614103	-0.236713928609354	-0.218781513201162	-0.212438674561805	-0.280548125350065	-0.217348454476561	-0.221426129300081	-0.242607296915053	-0.231680386096673	-0.184516890582656	-0.152893282784308	-0.104943637809797	-0.0652401185161393	-0.119461041662842	-0.129159514082073	-0.141491272815506	-0.159775509428493	-0.168492265798814	-0.165234365955261	-0.135951225382653	-0.185056123742976	-0.161480658367409	-0.237225492747105	-0.24530260220793	-0.23863494316965	-0.229213232108039	-0.179722804357709	-0.119346604312506	-0.177479851949265	-0.132845098630362	-0.152934050198442	-0.135486653427605	-0.0515689379582097	-0.114934697646135	-0.153043617617171	-0.21553926619239	-0.199632686452619	-0.199548152838696	-0.162653683575584	-0.133209216273157	-0.10958169655242	-0.108635490712986	-0.0909636186029559	-0.0574188288036978	-0.0280834386370226	-0.0288202436824347	-0.0421031418320012	-0.0578882687371884	0.00768148596638396
-0.139282664091483	-0.295445851745889	-0.26094425906937	-0.214718806012957	-0.204405771611394	-0.273547205148403	-0.22536207130994	-0.207342130514908	-0.240990841312769	-0.230960539253152	-0.188430673376992	-0.163415266972271	-0.114325194990221	-0.0794431861688045	-0.141995864165616	-0.123398950572342	-0.15883479654556	-0.171611573722723	-0.160635152293549	-0.177068558604889	-0.141910407199178	-0.183408740880405	-0.158786610855893	-0.224177558340365	-0.226745053976264	-0.212211095505882	-0.208368172969453	-0.15322593399109	-0.0850306993829697	-0.139143030697645	-0.0842700571052904	-0.106535776634818	-0.111570706933894	-0.0290824113401419	-0.12790508481785	-0.142097876884064	-0.197447456007115	-0.169680192624908	-0.191580679225629	-0.147418981158542	-0.122942966146886	-0.126219857142047	-0.126396138767513	-0.0796957018007109	-0.0584547323551123	-0.047878339407099	-0.021541192184653	-0.0486075299033192	-0.0399524636085636	0.0289214421824757
-0.119563322001208	-0.292104995647689	-0.304582603838319	-0.280403304925183	-0.269677097624841	-0.303573477792737	-0.282719331882965	-0.258451386937661	-0.278143220063648	-0.262747059888363	-0.215120060331776	-0.183009619822166	-0.103491174437774	-0.05339953731547	-0.121351503701081	-0.100421202581573	-0.136364942854083	-0.162334794207364	-0.14238701396358	-0.163261426448414	-0.127116727475542	-0.182816641768303	-0.164372721982838	-0.231745722637378	-0.227205413034589	-0.218305119408812	-0.239614678309631	-0.190436178918324	-0.117170120383214	-0.148293787952869	-0.0883045513666822	-0.0956460175742933	-0.0893052342736931	-0.0347232438239717	-0.157897894641353	-0.144931242474715	-0.197303171973897	-0.161295530720819	-0.196724828482707	-0.130264420724385	-0.131460871640513	-0.141604369040057	-0.123125979527254	-0.0872019389332843	-0.0811933921014265	-0.0601497957576541	-0.0225184843269382	-0.0286915034446673	-0.0319664124640815	0.0463240352347389
-0.164377525652924	-0.304938803527796	-0.336847040669557	-0.303769723966173	-0.284609949638856	-0.312261617286411	-0.286483985998435	-0.266063696971239	-0.284456438816637	-0.24458370475511	-0.184857634819534	-0.150206839358309	-0.0695859911444248	-0.0266508424316163	-0.073355932309558	-0.0898578717993675	-0.117576128956198	-0.121161823303355	-0.129857075556627	-0.13331390095963	-0.0761456925705095	-0.140264056480324	-0.113008860499371	-0.180898408324123	-0.18544923216654	-0.199947834016119	-0.233377922817177	-0.17868751329142	-0.0913835844424051	-0.114599560791368	-0.0232186869057565	-0.0193712657900394	0.0236616850303801	0.0685943288006216	-0.0701636200706446	-0.0807361298561437	-0.164714236445079	-0.151443494739079	-0.180547883961592	-0.131541840981486	-0.125081438421231	-0.098434827895799	-0.0726678743115847	-0.0619385243028787	-0.0329040463618141	0.00320300900071856	0.0212341554919028	0.0139620920358479	3.01934401035107E-4	0.0716417365637821
-0.13583941171092	-0.225185682344395	-0.275029031659627	-0.261811121882806	-0.253918434698999	-0.247010171599069	-0.215858205416784	-0.208911699662272	-0.216583625263826	-0.181331232018493	-0.116630012206333	-0.0794237840432544	0.0130262882690738	0.0336570628175151	-0.0373084021601727	-0.0605652553793891	-0.0958929289534925	-0.100266092570961	-0.0903351331799201	-0.0782998540733922	0.00582672154173605	-0.0475818602067575	-0.0115112530032465	-0.0807993529788181	-0.100741825165085	-0.12243228809054	-0.167367214076422	-0.122819116251752	-0.045404691316365	-0.0665375161965722	0.0409592160972226	0.0700564005622802	0.144860054339576	0.175368762007989	0.0491129054265462	6.03585033205591E-4	-0.115731623777792	-0.11936899342709	-0.149529659706346	-0.116235219027854	-0.120403743532838	-0.10288077674187	-0.075085699719215	-0.0546325828556374	-0.0347140155817094	-0.00658298164011338	0.0107553619300586	-0.00455445678288702	-0.0256776244511988	0.0151213754704404
-0.0888557201965951	-0.152193673152861	-0.147634460245057	-0.122472230333064	-0.122263190496687	-0.117638066970772	-0.0935161751762837	-0.109964235915763	-0.152591094514522	-0.132478946957388	-0.113563260762305	-0.108517958911154	-0.0226548046537402	-0.028192003215874	-0.087877111296653	-0.0885147604928766	-0.124853296609587	-0.132589677648696	-0.130612457776203	-0.118604311752561	-0.0139107555526882	-0.0269051784014516	0.043729029861027	0.0328822271198615	0.00649025319149299	-0.00319699188741293	-0.0487934383883029	0.00871244229854905	0.0799315470464027	0.0467441522017659	0.164707518070151	0.183012965466914	0.278672523078978	0.267656982627922	0.155782946827531	0.0367683400403942	-0.128499721381551	-0.145609971646989	-0.176407560322539	-0.176349787331727	-0.159493942613709	-0.106406239614328	-0.112845311952917	-0.113565233459427	-0.071279211417006	-0.0436381695720141	-0.048183957639292	-0.0705140355900462	-0.0955405926749174	-0.0351139752555399
-0.0687044249986667	-0.105649186968536	-0.0880392155338301	-0.0395765445021642	-0.0410888754666586	-0.0309895263908211	-0.0117536471971279	-0.0313721527917321	-0.082770067035228	-0.0970136840936186	-0.099825725996253	-0.0995361057129123	-0.0379022046497792	-0.0448962798155287	-0.0601157752952305	-0.0523881661295848	-0.0833771469383625	-0.0822316464176325	-0.0873650607960408	-0.0725539571627489	0.0200629137615094	0.00733994531679412	0.0624085854564527	0.0737466796354424	0.0612829409522778	0.0654680116384225	0.012102421467387	0.0578471251638021	0.102105867958009	0.0560705354748915	0.159759870119498	0.178860077552712	0.290165029511305	0.284181577010897	0.23119095613948	0.100133661812097	-0.0557524267789219	-0.0853697556680918	-0.122791341200574	-0.130297665677631	-0.117949101913966	-0.0772782731795734	-0.0753438017369332	-0.0950497127224827	-0.0577630373621164	-0.0236442496014089	-0.0288673778138435	-0.0487539069536332	-0.066436533981032	0.00382841463691311
0.0732772127354116	-0.0879548523363107	-0.0154854897293046	0.11476754769342	0.115121789354983	0.122591748481342	0.151073202473247	0.110972841569318	0.0329474186894764	-0.038145982823092	-0.0913221854867386	-0.116498894695792	-0.0898678405350316	-0.140591516392193	-0.206265524745948	-0.212701103028036	-0.222621618376169	-0.133915618852561	-0.0957868767754424	-0.0758768229931577	0.0207262334904649	0.0146938033085377	0.0822451630347689	0.16925281831417	0.153387151012614	0.197971705248077	0.112161887018581	0.143517886961348	0.177265836503669	0.130311108398672	0.229420547335766	0.254536862358674	0.352706187047324	0.281417051730304	0.225149759172618	0.188440928744328	0.0393449555990362	-7.03029951170453E-4	-0.0582462244498776	-0.0805132338803729	-0.0816144483823397	-0.111104265034063	-0.156541926288473	-0.164962601155987	-0.145027768346235	-0.167862287217349	-0.191527742163642	-0.19593049953977	-0.158090494759284	-0.0803030822881232
0.037925746808773	-0.0266156710903245	0.0463637532613218	0.203714962991808	0.186465021946514	0.154109738771694	0.197208928189818	0.121921551429802	0.0621806864356768	-0.0414966310017631	-0.105694712760626	-0.125379269135292	-0.100946919935452	-0.121011134345027	-0.126900647707961	-0.161148516981881	-0.159515985632615	-0.0666862921276688	-0.0345536550226302	-0.0108916512300171	0.0451718363972312	0.0185186459429904	0.0432290757666656	0.133610401388218	0.109196063815892	0.166701567646012	0.0847366384956085	0.103968611690341	0.114923196848089	0.0396441626195695	0.12273866395662	0.13950053650742	0.268449605638046	0.247247453582368	0.257291042854816	0.211796362118348	0.0773100453273558	0.0479786484844246	0.0159780845333575	-0.0306959418771843	-0.00727961729146642	-0.0406595980377631	-0.109872889945276	-0.115228503455351	-0.0890533326516515	-0.115394327319544	-0.159094225353233	-0.173199595433298	-0.134353658076878	-0.0645161719771321
4.75111622086183E-4	0.0191764032725449	0.0292854233449857	0.173722548275552	0.151141797275354	0.135667154680672	0.169132490025474	0.0746298161390889	0.0223279009867477	-0.113871583219456	-0.170522266851264	-0.151272302674398	-0.133450048421143	-0.09087493315261	-0.0693626067549374	-0.102535171953162	-0.0660357809389618	0.0357074117522167	0.0755262300445448	0.059800751008254	0.0652686816616348	-0.0151109963128136	-0.050956727184485	0.0403883269277536	0.0241924285915737	0.103204489342615	0.0214165220048945	0.0319871311361517	0.0318357337649319	-0.0602011219375757	0.0296768063463555	0.0219872925197122	0.162338267136846	0.166900546659777	0.233416598321101	0.273627226380515	0.193140125032598	0.183468629828063	0.159797441701706	0.0946909387283841	0.107461379962432	0.0755825338817973	0.00372081373795401	-0.0159359524578655	-3.74730443536251E-4	-0.0249017770643501	-0.0718525092751672	-0.0704737925725074	-0.0407783615507654	0.0337676341870263
-0.0509779055963228	0.0707965305959873	0.0892796801314684	0.204924879096795	0.206346378066938	0.203594614890339	0.198044225589508	0.104776456129608	0.0887777850653175	-0.0334503240295833	-0.0733346111678267	-0.0423291832920718	-0.053569354939053	-0.0087426655220463	0.045199825664432	0.0214855303921191	0.0643694167580159	0.153263437743854	0.172876412818701	0.15399042078625	0.139922481813942	0.068070775328702	-0.00784302999895894	0.0804687668957994	0.0737426706053432	0.149276801960416	0.0832933673405327	0.0818072841377336	0.056577977560453	-0.0219219723756999	0.0246934444612324	0.0165565365546429	0.13483191404767	0.148808575486734	0.270911641714292	0.324605128607586	0.302664722209075	0.282921232980727	0.306864824885435	0.222507168047144	0.217213941854504	0.202512060899222	0.133207195620913	0.0801326811958125	0.0872598915580335	0.0646407811047669	0.00724859136322777	-0.00600026128774533	0.019216270869329	0.034172594567644
-0.138527178641687	0.0267077729396733	0.0197448084203818	0.12267630480994	0.106091353381833	0.104979797399937	0.0715010860892121	0.0226797694086479	0.073422531619052	-0.00908092650564574	-0.00740014791306145	0.0663307945264598	0.0399961588104186	0.1189975844907	0.172041948792276	0.179271082011125	0.230218194051104	0.334589392455834	0.363073922832813	0.322164373080984	0.24428095516199	0.12832315425618	-0.0144715518376529	0.0337993421043816	-0.0186949612536505	0.021632365544193	-0.0214453856984253	-0.0377972585315547	-0.0797459718560456	-0.129094621894516	-0.0972808144718168	-0.103010268426984	-0.0118708960191407	0.0508018694278625	0.21818621043575	0.390493676964702	0.473700163321119	0.483081395747501	0.525166138717607	0.436637780219007	0.355391778246931	0.358486702888603	0.326546720413764	0.228568857205153	0.193109856757281	0.187841949959774	0.130066055024182	0.157207448727395	0.176994872963582	0.110325225117031
-0.139145986141848	0.0625545114826526	0.0362093343851829	0.0918789242257328	0.0674028771181083	0.0849606259674083	0.0300003359775456	0.00911897499618306	0.0744899453794048	0.0520002833994262	0.0737896629969733	0.130381855703072	0.0947801953844181	0.139585979986878	0.174871132339815	0.188038002831145	0.230170796030051	0.323335759352452	0.339393395473797	0.296960553131352	0.222853497958735	0.153249624520298	0.029735036528994	0.042811042572787	-0.00469995113564334	0.00533828162602893	-0.00923756470068142	-0.0280027770026382	-0.0782247625874744	-0.089664443011163	-0.101644998462364	-0.0917983098045276	-0.0518510851090014	0.00686348137351978	0.150197780035811	0.288918837024819	0.424063990857836	0.434971495471307	0.476069113451183	0.41907036440239	0.307059839300313	0.319665304376656	0.34731871962683	0.256522807096915	0.199408014101377	0.205013615114218	0.188192658826594	0.212784822985728	0.228903729909864	0.127153676329026
-0.130114777957993	0.0349214637606753	-0.0107256629479825	0.0280349381685261	0.00966094008939939	0.0441128285045586	-0.0224986504051722	-0.0276793495853609	0.0450779054628602	0.0269902245737985	0.0644952445165191	0.133797582301297	0.104395431526006	0.161539393670564	0.1933713495512	0.218000538354618	0.265440487224872	0.373723899880496	0.387689863914251	0.332880677436103	0.236511458896155	0.140779990070428	-0.00295756065206204	0.00481003217501919	-0.0456539512369541	-0.0408789009304065	-0.0555581570457613	-0.0932341133304255	-0.145561452810803	-0.138175133479683	-0.138203352209566	-0.124687607968705	-0.0984314464734933	-0.0402020639360395	0.0865224634805037	0.283255393603349	0.451037875031492	0.495742902424319	0.546766203937306	0.493958475340809	0.377537765243924	0.372337367099332	0.403129886087405	0.313074393827132	0.23986642887294	0.236275388549891	0.221113913462563	0.255710329488331	0.267376356033579	0.146446162631012
-0.0725016981946492	0.0119573808772803	-0.0348857450684126	0.0268886861823352	0.00366262618852231	0.0171475438621263	-0.0432922691003392	-0.0226817786534773	0.0958287093340138	0.0832418572259219	0.139721482754535	0.253055517495372	0.227312205449586	0.304354403768548	0.326832689890148	0.356356134837274	0.416236404662051	0.544878507415993	0.576518437637686	0.506611019796738	0.384546028403199	0.257191605654272	0.0643867418546822	0.0369583686904825	-0.0711862866489877	-0.108417224014795	-0.115930404464425	-0.180429720565264	-0.243846029828446	-0.197890651692702	-0.200504795292267	-0.160880393759383	-0.123305068030296	-0.0083297179805627	0.162536963854805	0.438278347908583	0.655725104543404	0.72054503591178	0.779545509476683	0.714306950306041	0.538866885093448	0.526829463641395	0.564335386904841	0.445407832068727	0.336729285844274	0.32499439667538	0.314643153161772	0.367927575672506	0.411513480793295	0.256660519891067
-0.0717438829823286	0.00722362993166961	-0.02968108992268	0.0519435975758639	0.0288083616650723	0.0314476082224188	-0.0413195189011491	-0.0109510120003568	0.136768682224482	0.111099241529449	0.174379257001723	0.312295927549546	0.287240448099513	0.369848183935341	0.407592842499112	0.42059022116918	0.480737700064167	0.611837824915816	0.655900307213944	0.608298665521543	0.487086261763602	0.336089752733117	0.111665827388403	0.074032375741883	-0.0696587498699281	-0.109297268218093	-0.121385404147578	-0.189580580961808	-0.254237372274653	-0.219542752959267	-0.215461441264627	-0.161253905685681	-0.0801430839468981	0.0631103329804491	0.27085679090174	0.578848359759731	0.78442066999497	0.823567663765375	0.839069311747898	0.74078889930966	0.560179361954004	0.568381685421606	0.590516970879185	0.451734952285641	0.351480786243082	0.345376357231266	0.313654196852686	0.382227374619562	0.420548449002825	0.265024277173517
-0.0902858823502188	-0.013141373599309	-0.0585696749158482	0.0511433953539524	0.0383795916765692	0.0404292115903314	-0.013528034037917	-0.0144775178923998	0.102774885127811	0.0234823230828716	0.0708153246556135	0.210360144117219	0.194867995273899	0.298756406538177	0.34526928131697	0.354186353339799	0.423788265697281	0.567843842130419	0.621209716913921	0.566218112252389	0.454272703934815	0.267159763494573	0.0444266637627488	0.0446122559110535	-0.0814711386618387	-0.0803230279025268	-0.1273967349539	-0.185229029636701	-0.240191115982898	-0.241436063091668	-0.204934669173525	-0.149784073734042	-0.0270321573807858	0.101388569109671	0.298311348668695	0.618431553138671	0.770885223302221	0.814319524039973	0.798745010083717	0.707077304590213	0.563183481956933	0.561073682464939	0.542694868977065	0.414291124702674	0.34352008194511	0.330649841532468	0.261844374342216	0.330645514648241	0.366378208262919	0.252802361101125
0.00102967188756797	0.0350200301041088	0.0471950510948024	0.169642105614921	0.15369375439915	0.137177164094353	0.100315752515273	0.0934180193183301	0.192951006625024	0.12051074850933	0.156015642882015	0.266043658155396	0.254286179034221	0.305575669542539	0.342876321625314	0.307394618820353	0.357776486794475	0.451427689646244	0.492325156913449	0.515187258306234	0.467418822860282	0.348492461841578	0.172410805505725	0.168776495216249	0.0388275434365709	0.0290937880459962	-0.0288369288402771	-0.0893889480582409	-0.137252031117771	-0.138452834968085	-0.100117275703283	-0.0310498968562702	0.126438274236566	0.280223290286962	0.440688162457913	0.619500929992702	0.697495042009669	0.644399759713654	0.61818846181012	0.506175894993793	0.410362134581277	0.428887899937396	0.383515836269837	0.278917622185736	0.24308882328073	0.221084297163858	0.168416801626169	0.200960765399286	0.2393970592197	0.154902949533635
-0.0645414271336432	-3.52788998600317E-4	-0.00783754053954352	0.115961875413393	0.106575376773907	0.120078945208708	0.14737907701583	0.10460187763376	0.153000933141616	0.0428491105848806	0.0570643952023908	0.148536226715899	0.180841263773263	0.220954152739708	0.232448275538199	0.204574950237541	0.233184207138763	0.293526078180114	0.341584413642206	0.376527056687091	0.412776215729913	0.292016519266177	0.169926988883241	0.179350139040658	0.0902042761008401	0.101587209962941	-0.00804388633178936	-0.0273451333761315	-0.0257295792784948	-0.0816455747735834	0.00275445651548317	0.0673688853629027	0.272792650710689	0.402483425122908	0.525040382576227	0.646276239646786	0.503212548116059	0.451105694940542	0.417102976370615	0.302976569691545	0.267489328859121	0.292210578524173	0.227730503440013	0.14871827093838	0.147535362423552	0.141186700343171	0.0597754302710609	0.0767932637534187	0.0834524267497982	0.0511686816449864
-0.0778566621025038	0.0151452669551646	0.0632492843822559	0.174614475300979	0.180768190605377	0.207611426823894	0.273252611147706	0.216246588319439	0.20242515103019	0.123171337974031	0.111296128587349	0.13663871030906	0.176683925322233	0.146731224437468	0.146193201166198	0.0919136960911025	0.0911253687240355	0.101712180414874	0.129503298724146	0.18843707742605	0.308323226174412	0.288545096053816	0.289795182369902	0.327202921841827	0.276651162767889	0.273440933022642	0.16952427416039	0.177315877932693	0.202296426202371	0.145801644794282	0.256836500865595	0.31715251495661	0.526097292608886	0.581946701644881	0.556377079677216	0.418896445857566	0.222584856800713	0.181561692200721	0.172661630397111	0.0486143399920559	0.0871668555645986	0.120479452726353	0.0134454202741369	-0.0290679628006018	0.0196822009181493	-0.00374688430501528	-0.0824648953563375	-0.119771806792727	-0.126825513886195	-0.146509566291467
-0.159272627881911	-0.136627338474197	-0.0190711275272412	0.080975230496416	0.0985652791060542	0.0570637222200141	0.118849150435538	0.104506642163763	0.0649072059655839	0.0925555704779274	0.104396677405197	0.0902267728403578	0.161206159628502	0.108384210715759	0.113642204062786	0.088668944991745	0.0456640212045627	0.0104894682793539	-0.0098328974729224	0.0338570603768962	0.175103112291647	0.209921029281549	0.291062323945198	0.290984252669218	0.250244438033996	0.211594914502069	0.143363489337382	0.183277323271342	0.251129882210868	0.225501462148121	0.340060975343276	0.391000642919977	0.550919678265458	0.548907500063636	0.423813972305207	0.226700667280444	0.0171372702125649	-0.0303560764915822	-0.0495638010093198	-0.10474231273258	-0.0866835980026879	-0.0156904138323214	-0.0393283044380502	-0.081260960223721	-0.0290242021520377	-0.001513675806865	-0.035537576084725	-0.0940398684097263	-0.103183816936416	-0.0953589477474273
-0.0963453004576265	-0.153222749582273	-0.136854752675804	-0.0878558235534998	-0.0612880342307112	-0.0421820672901297	0.0304489979222219	0.0161340146446198	-0.0297635106236543	-0.00224683686256643	0.00446019309669473	-0.0201177447003623	0.0794038798698168	0.0343008290034923	-0.0624987979631792	-0.0816182465157207	-0.145993921898019	-0.16217330321812	-0.110813253577182	-0.0974560202040923	0.0618379572757066	0.0989807108605297	0.205230111306958	0.206769852006847	0.181984943306945	0.152668977457093	0.0756871471631178	0.13086381042963	0.220537658693235	0.20019016441812	0.337290606605483	0.388348727972221	0.503895534259879	0.459934590022407	0.275887452773217	0.104211678344453	-0.101837561256077	-0.146043739843118	-0.193334744101564	-0.221259556433484	-0.191822038296683	-0.169864112079744	-0.208475227632207	-0.196299973431196	-0.151017673890601	-0.155027001093334	-0.182052643470545	-0.207740131164727	-0.222306327318636	-0.186381708804645
-0.0584307994599312	-0.141034274244924	-0.126336893747177	-0.0749984019213443	-0.0371310917726995	-0.0173780067300393	0.0732671907241194	0.103288503128781	0.0799273033509431	0.136420983597628	0.150268008252067	0.121690930676214	0.220384193168743	0.132179666644068	0.0188622436672992	-0.0184576857171516	-0.0983415632530914	-0.147828672617035	-0.0935148325982084	-0.0379294053412347	0.126697293544241	0.204654711619934	0.321750105061057	0.307379182271561	0.262549426632072	0.209323764100257	0.142851421783962	0.172529287174818	0.254405464753822	0.273204166333968	0.387771868481485	0.479437757830254	0.537813484197952	0.46482800776775	0.263295166152201	0.0685106726437696	-0.102955422152263	-0.157744050378803	-0.209111879041566	-0.231275286203609	-0.197100554055989	-0.185077462409644	-0.216318429971499	-0.18844572117326	-0.153336860249144	-0.165737779710587	-0.183006311300172	-0.21322768154042	-0.210624890435745	-0.195123675768273
-0.070134566472233	-0.197314025931688	-0.209375049376985	-0.179117243114594	-0.148907447705939	-0.142046091050917	-0.0670099040050193	-0.0143339602636985	-0.0236279871579645	0.0550349346275708	0.098042821725227	0.0856973279937358	0.188858385260393	0.105281603165728	0.0185301293830314	-0.00589132140588724	-0.0762651823420479	-0.125535189278953	-0.0839212068580217	-0.0511423911135244	0.0663203839153381	0.129719180017057	0.226598580411696	0.156838655342385	0.126008442905122	0.0660926452417367	0.0203448622051905	0.0623883855363176	0.146521629746804	0.157522315099724	0.258983472195789	0.325381256442496	0.34999317471751	0.313144850838402	0.137557143044453	-0.016401160648197	-0.138966742060718	-0.158578948450038	-0.206339561648321	-0.195915922615017	-0.181462719074616	-0.193337295359502	-0.19427746498511	-0.158638887207094	-0.1378012727873	-0.146322275503891	-0.13693858510788	-0.161894723200905	-0.153428848294079	-0.15249933650265
-0.0644256856166052	-0.17780352981718	-0.201224896693247	-0.178843955551148	-0.155389542523898	-0.14162328313129	-0.0570055318779044	-0.00304194722389937	-0.00630502401391983	0.0582097909367531	0.104752553721349	0.0815910218241593	0.156930035750827	0.0734313862951369	-0.0089923002826699	-0.0369077954471867	-0.0758122605011395	-0.119136588413895	-0.0790555010163985	-0.0622439631365036	0.0326210211211599	0.105893023488707	0.194122229895932	0.126658116165485	0.102817455376211	0.0422377390032887	-0.00472505470620455	0.0278720896417621	0.0967146405022371	0.0999013416464034	0.192957649125746	0.255427214996917	0.265417596235436	0.225119591889603	0.0684286304353115	-0.0512567427045166	-0.137349397274629	-0.138702645505527	-0.179231988475365	-0.189520272747384	-0.179389718881446	-0.196989825432331	-0.196544081149022	-0.156403438908499	-0.135251741622969	-0.145358329647097	-0.141090276398917	-0.15482007596329	-0.149297921118215	-0.150335112241775
-0.144636789903441	-0.244754715172611	-0.276475956167453	-0.248856337548277	-0.218105213248715	-0.225003913034126	-0.122006145721656	-0.0703599818406872	-0.0591038501227317	-0.0287781082756053	0.0285353708215527	0.0448566353197019	0.118597997428597	0.0644946100132936	-0.0184283740404357	-0.02973150354191	-0.0512088080295712	-0.0860575410622091	-0.06867663903248	-0.0417455507700004	0.0448175155331462	0.0604199193891647	0.112664095887669	0.0181403181579749	-0.003292583307442	-0.0548592925057671	-0.10003779249426	-0.0643453437776416	-0.00547485471919019	-0.00692674947184189	0.0733667935940353	0.133810197412497	0.139730923838291	0.140482514129427	0.00463217672926185	-0.0551548069715745	-0.127905897335185	-0.101533094226814	-0.128186300167892	-0.10666574170586	-0.103259809728464	-0.145594904440336	-0.132348461603711	-0.0967722958988831	-0.0992501613738101	-0.110797155790191	-0.104828357677176	-0.112092006833005	-0.103653782159636	-0.0896579006253668
-0.198576479593515	-0.246644837276694	-0.27397913764972	-0.235523248785086	-0.217623180744182	-0.249025266088981	-0.140034814848728	-0.0728756724900241	-0.0553611206172434	-0.00818045892901483	0.0561329789511681	0.0863347821835351	0.160658213945837	0.0978302346782347	0.0690473463913602	0.0341804022792124	0.010674191867538	-0.0316236646516138	-0.0432563014578158	0.00405457956476284	0.0893187273838021	0.0876661848710608	0.120173446732462	0.0129333484202034	0.00541083083643676	-0.0606150803966575	-0.107363889860527	-0.0688312283854257	0.00776895657315025	0.00584092346613207	0.0573810975069897	0.107801167787324	0.119150031373001	0.130649893163915	0.0266209400802089	-0.0269546246918399	-0.115638247334149	-0.0970472253784576	-0.113774036521322	-0.0983717757559176	-0.0852421871418034	-0.106482009699866	-0.102573521968632	-0.0767619679603273	-0.0659542032274361	-0.0625268529917766	-0.0746186469484783	-0.0856108599244374	-0.0952151126845796	-0.0786948949768037
-0.251004616897573	-0.280579203782823	-0.304269304364472	-0.25750611565548	-0.236392016621005	-0.305475038370128	-0.204174173095509	-0.150671653809321	-0.123701598732487	-0.0769152240018267	-0.0182422944644982	0.0495065335178154	0.137384926350019	0.119049341685191	0.0997229780616696	0.102711562276595	0.0769852315129391	0.0248293337568081	0.00326358039682134	0.0277435514821374	0.100471596137045	0.0516434925359982	0.0456587982885049	-0.0640144593307744	-0.0985412415341914	-0.153936190122362	-0.192372142615792	-0.150225182554113	-0.0609147169862044	-0.0695106523164671	-0.0262609130241501	0.0167857299037728	0.0384306265857914	0.0795638988671991	0.0327804220625287	0.0205884511704425	-0.0915585596481302	-0.0607305610666213	-0.0816075939098727	-0.0574218063207336	-0.0711885191650337	-0.0918361208991866	-0.062461381849602	-0.0579930455843414	-0.0579257394949011	-0.0352575225540221	-0.0447022590152374	-0.0426501512320894	-0.058795868109056	-0.0389163382699574
-0.215432612479058	-0.310956614324745	-0.354619323417085	-0.301779962135829	-0.265341914150812	-0.320379162042207	-0.241033523970448	-0.183712836905532	-0.155057819269936	-0.136827174174716	-0.0842701243938545	-0.00130259656321153	0.0881748945738311	0.0922004510871199	0.0589394951788598	0.0758724686941385	0.0525903582243407	0.0196421773279709	0.00897117005698996	0.0286391772542155	0.067488848708503	-0.0119014849512795	-0.0332646393677665	-0.119069239595787	-0.155327682840897	-0.197648108322289	-0.239652996660137	-0.201291418996858	-0.127603821768498	-0.139493493233019	-0.0897730489703234	-0.0664027227026127	-0.0440932808780358	0.0103714852342678	-0.0298685838255723	0.00870096949999956	-0.0683694580143361	-0.0305529718987945	-0.0580885491263286	-0.0125961609202581	-0.0462508936240798	-0.0843530165896839	-0.0513514237588166	-0.0378658069881827	-0.0511149560873105	-0.0423975399077923	-0.0303860092378321	-0.0242174052830592	-0.0236460819867039	0.00197175590065512
-0.280576080154481	-0.281132677109888	-0.292735009373835	-0.233893780801865	-0.202332298075385	-0.260423435374095	-0.186776807723421	-0.147262829818357	-0.128074629053753	-0.121844993255422	-0.072221776172944	5.32758010364279E-4	0.0650570690869711	0.0724040999216564	0.079621527736497	0.0921811153531408	0.0647123345180254	0.0244509078011198	0.00731537275190071	0.0253528122575933	0.0661301354856795	-0.0235850249254717	-0.0469392028231465	-0.100390637465087	-0.119318097365532	-0.160890179598899	-0.200581129123698	-0.162096522716817	-0.0931895708887519	-0.113503456375719	-0.0747250310907688	-0.0665349347293189	-0.0389040478760654	-0.00315414208056333	0.00549575086480553	0.0310510324708505	-0.064123811620481	-0.0445434085915149	-0.0618969234224292	-0.0280590676633649	-0.0396794028866137	-0.0613221941244359	-0.0389048536632849	-0.0440712352358535	-0.0465673244475243	-0.0358077732132955	-0.0428949565959372	-0.0324882001941417	-0.0542786685437658	-0.055460340464858
-0.199852025026601	-0.265631254641389	-0.259510132116643	-0.175940516367769	-0.13018011680757	-0.212638628552486	-0.133845808223098	-0.100052463816627	-0.0854062629526143	-0.0713475423579133	-0.0391696500143157	-3.58600308889253E-4	0.0517857716326924	0.0311368415325902	0.0204931192026171	0.0423210496790111	0.0264542786675651	-0.00182375883371246	-0.0102844719045979	0.00403497192981067	0.0451236119961123	-0.0117125743911316	-0.00766014311061798	-0.0469839680611961	-0.0640838500554408	-0.0930734759219031	-0.135261163787817	-0.0922138676892569	-0.0270864887698968	-0.0544384394031721	-0.0213181804397693	-0.00826177214316873	0.0061151033896664	-0.0071238932853148	-0.00862705068408755	0.0303608803017844	-0.0442131427908939	-0.0307283225960436	-0.064623680920999	-0.00271648001704745	-0.0391362182461842	-0.0862599212751887	-0.0124560426670381	0.0169658095806336	-0.021976227327991	-0.0142977155757673	0.0178132659034058	0.025821917520176	0.0359084829952181	0.0529862031441904
-0.0942703254493748	-0.267937664224456	-0.315749082949797	-0.25934023995571	-0.208070058237531	-0.245562373407059	-0.168751611576089	-0.144233369300578	-0.133676513781416	-0.135751030480935	-0.121137866991013	-0.0716287306239765	-0.0110921077375241	-0.0203416515788477	-0.0890317936646592	-0.0694211139869424	-0.0641406442752369	-0.066610055719688	-0.0445127796896248	-0.0285158315719302	-0.00290739005144108	-0.079053532224816	-0.0794223426640918	-0.10979499728999	-0.118412649585288	-0.13433031580683	-0.182988837966492	-0.147387947867633	-0.0910717176630817	-0.118954529583464	-0.0710295994609762	-0.0766367764702532	-0.0700229542436362	-0.0561796849660757	-0.0895597165411987	-8.89330924624262E-4	-0.0473888852262158	-0.0343694345656453	-0.0595018127008949	0.023693016400296	0.00566554891510208	-0.0804902559249667	-0.051045025818013	0.0176219525763926	-0.0159625871575067	-0.039866770675871	-0.0171593074709272	-0.00466780772185367	0.0202455635866894	0.0626487548949816
-0.143913881209192	-0.243272343977413	-0.318066160367958	-0.245296112328599	-0.175573615100292	-0.179099883279751	-0.13261466410326	-0.1024449443926	-0.105077489452143	-0.141727496089314	-0.155066702576308	-0.104306320647753	-0.0537487193421519	-0.0533488043356039	-0.0732848964538947	-0.0555580373613098	-0.056048726554209	-0.0468997013572488	-0.0268566515454515	-0.0237596025671016	-0.00702426665877609	-0.100156870453239	-0.108376656107154	-0.107675136524267	-0.0602445379552218	-0.0736694964265574	-0.133405029113673	-0.107605323922288	-0.0706381895211337	-0.109259545125161	-0.0661938885869096	-0.0785558704705412	-0.068257087910582	-0.0764780138958237	-0.0671258240093585	0.0264708546408185	-0.0171986137491088	0.00149590755645407	-0.0383220320986898	0.0397630442886516	9.65354071952965E-4	-0.0658927830574291	-0.0276298555280829	-0.00589882608292239	-0.0383159045629017	-0.0339825776472364	-0.0297421594142768	0.00148775933217281	0.0119132620710938	0.0592976208002341
-0.163933328556782	-0.157215349396193	-0.198853357505984	-0.158724955184084	-0.11400717638898	-0.0904347697965468	-0.0919768965677814	-0.0898097347905478	-0.0776121841633289	-0.088007631658032	-0.0958849814186453	-0.0787798733576667	-0.0540977675471867	-0.0481459953144682	-0.0509177900292015	-0.037299025810351	-0.0463752545431473	-0.0346509016741289	-0.0157735705968635	-0.0178141113204306	-0.00518216193335488	-0.0735615781861631	-0.0768636380101066	-0.0736420716196893	-0.019493925117245	-0.0290403824867869	-0.0733724646313034	-0.0565802897378088	-0.0327801620790612	-0.0621805242828566	-0.0452661754714025	-0.0571230776744413	-0.0493026299638418	-0.0787661664026077	-0.0387894398709155	0.0297578752632087	-0.00134227914900445	0.0110179507720388	-0.0245979599203192	0.0372260931862117	-0.0223729595468479	-0.0862237741417064	-4.66908869287093E-4	0.0204743000695358	-0.0333176516494605	-0.0217047345675909	0.00229153302950632	0.0296698857233009	0.030999841299117	0.0443977557729633
-0.0963968894884453	-0.145982185738218	-0.156105376969552	-0.128600841740145	-0.107472898075656	-0.0992721809305646	-0.093554235203862	-0.101379714296892	-0.0999824510717923	-0.088716892183073	-0.0934574313282713	-0.0837687869055697	-0.069200076341705	-0.0654034440903462	-0.0924119882974726	-0.0758434401894063	-0.0801428997660783	-0.0703609088721394	-0.0323549972543596	-0.0403897273096749	-0.0409219088602503	-0.0944006813781519	-0.0877853986760923	-0.0824539318013019	-0.0635867674477369	-0.0604577592870559	-0.088901984038685	-0.0721090743557392	-0.0515360748835686	-0.0799378066313786	-0.0708933610944084	-0.0784948886004123	-0.0807107344591743	-0.0934180021896772	-0.0905311377210394	-0.0253274980299322	-0.0329996285656075	-0.016286562119057	-0.0194845095954733	0.0275436843245611	0.00598478052409268	-0.0832608202155519	-0.0429867132138176	0.0122768822314093	-0.0259231020584688	-0.0554042950748066	-0.0358636551488141	-0.0297892935724115	-0.0157191368750057	-0.00699231069462228
-0.0790515090774512	-0.18687719666606	-0.157558035622458	-0.122129421750974	-0.0804538824569266	-0.105525738637431	-0.112279056076935	-0.120826781426861	-0.137689705326967	-0.121236762718958	-0.127478958430391	-0.118661861612157	-0.0918159383473917	-0.0822064922708001	-0.0915958482708037	-0.0516951689386531	-0.0608776849222438	-0.0663542336087079	-0.060217314711852	-0.0879071373595298	-0.0801624021114893	-0.143749633512802	-0.13051284077907	-0.128940414558856	-0.091837089002695	-0.0775428980048102	-0.0892047860281325	-0.0772155428572465	-0.0580460620433245	-0.0771021976677538	-0.0862380555248786	-0.0983411681200881	-0.112008167502796	-0.138399365541574	-0.13730075575995	-0.0759348922152389	-0.0672604070433377	-0.0637558880696776	-0.0691879808807181	0.0152099162831505	-0.00449943531152838	-0.0840176363032569	-0.0208754268149402	0.044096048938897	0.0058976960971164	-0.0180800662607108	0.0112035787360086	0.0140174105811229	0.031804976414778	0.059885784850595
-0.0749108646495246	-0.229098274031391	-0.13441430948961	-0.0594410300546093	-0.111677700420244	-0.114506501833674	-0.107928200587035	-0.112864040898744	-0.104045442068636	-0.111759508510039	-0.128911698828534	-0.122697272128637	-0.109695413460783	-0.110359479813159	-0.147364058965427	-0.0882390943542185	-0.124487701533719	-0.100371752870197	-0.0435269316754611	-0.0619535752979374	-0.094179056138944	-0.141791028008928	-0.112232949685304	-0.113067057820314	-0.124028589928226	-0.104082936378144	-0.130426200418055	-0.108287031698852	-0.0978776929772124	-0.123559446539368	-0.0896002476222574	-0.15652223028969	-0.182476549141446	-0.13687193976034	-0.124514868002659	-0.0944693935464345	-0.0322663371999175	-0.0160921067037863	-0.0295654489545577	-0.0013490580498155	-0.0672214563906629	-0.145001831864218	-0.137595076728331	-0.113213443931714	-0.140986636431865	-0.17542056380076	-0.168651532231012	-0.170757687229838	-0.129249755686629	-0.17061736882441
0.0349733163743354	-0.0765978797219667	-0.0269405866258524	0.013421879264468	-0.00449359310307327	-0.0093329584233992	-5.60574645256922E-4	0.0181500221744813	0.00218407858502964	-0.0482776106343548	-0.0924864938802804	-0.097344987464589	-0.0950632032019377	-0.123702672948455	-0.144177350026342	-0.0841585103573971	-0.102737326981751	-0.0913577164019425	-0.0370921130217079	-0.0567169415054532	-0.0676638056778036	-0.0997298733172936	-0.0735645138870986	-0.00879876242741516	0.00989777429089024	0.0298715444974219	0.014536919298173	0.00335504776276856	-0.0103992883185256	-0.020789550738211	-0.0402510719554137	-0.0449121395585916	-0.0708101679427074	-0.0950688362277185	-0.068236105778783	-0.0186363266708801	0.0161244200800322	0.0116503697384504	0.00765867962319363	0.0255817937331034	-0.0192023754633393	-0.0929443456020753	-0.113282076742088	-0.0748158266216787	-0.102274674781077	-0.157866950198771	-0.153004003266778	-0.156644600846626	-0.127327074501122	-0.11092230970573
0.0734142120477531	-0.0616236366632654	-0.00428959141731779	0.0156977798476991	-0.0205754660194781	-0.0412629701891283	-0.0212194714038706	0.00332657641153209	-0.0124227509983404	-0.051567946339962	-0.093131093484598	-0.0890312991645345	-0.0759602477931011	-0.0849067124219632	-0.107434223123478	-0.0561482642583321	-0.077692495830935	-0.0843733453947379	-0.0207657511162484	-0.0164115667980307	-0.0414066253873085	-0.0848038591706843	-0.0864928058900766	-0.0387701870596606	-0.0449635281385891	-0.0268785705769213	-0.0284111875623305	-0.0367591044769061	-0.0519530249947195	-0.0648580929729117	-0.0953797892109947	-0.0939489444674785	-0.109763834949386	-0.0834164524463616	-0.0642778094612455	0.00786230575862573	0.0332565088223052	0.0146928137188904	0.01489303522346	0.0420528036561287	0.0293814246957794	-0.0508575638866626	-0.0896164515607221	-0.0272949639376968	-0.0386646744304102	-0.111805237111827	-0.109382763422295	-0.149293019594316	-0.126626065031665	-0.126450739072963
0.0664991188298029	6.90309277924295E-4	0.0304901744522826	0.0360197976244568	-0.00150872412466632	0.0090935913624826	0.0268288876881806	0.0507884334856963	0.0525808357304525	-0.0150107046302452	-0.046617588205749	-0.0200116201501294	-0.0130398038431192	-0.00531503591231981	-0.0267771675167979	-0.0012970964800405	-0.00416310268860532	-0.0130052591060545	0.0378460083964631	0.0649160330898941	0.0469696472807502	-9.89631080483521E-4	-0.0410475461128088	-0.0094403386823906	-0.0141454647589138	-0.00493189472564928	-0.0168964056805427	-0.0407458499525349	-0.0687390498816659	-0.0801108405646334	-0.105811890600899	-0.0965639190547039	-0.0810184364340716	-0.0250855506574652	0.017732027241565	0.0915488990647016	0.101329845248034	0.0809834892815266	0.082626598134595	0.0931823261685413	0.105272061844746	0.0469932570298053	-0.0213608250577226	0.031257843650371	0.0292675487884824	-0.0477168889072558	-0.0656117173469685	-0.111131654279387	-0.094910854691211	-0.114322570362618
0.122896482204227	0.0422690728791715	0.0511502507617701	0.0208058976230584	-0.00749097355077233	0.0199204473992084	0.0240522015842376	0.0432517716376726	0.0494644203635629	-5.00606875213714E-4	-0.0183247668165779	0.0174674622273257	0.00822302262959903	0.0221733351415327	-0.00857775862154032	0.00365609815775347	0.0106077981329725	-0.00384133627498969	0.0544111474343105	0.0813034924614859	0.0565030949966792	0.0184466948195425	-0.0343732648768718	-0.0202045932986808	-0.0161866926127218	-0.0135117478568309	-0.0109317008977391	-0.0531601722205258	-0.098897620863929	-0.0899032501415531	-0.122281458476741	-0.115945290008571	-0.104570152066562	-0.0279831698813929	0.0245633733010036	0.0838378439328517	0.116717738228346	0.0828619309468581	0.102521911003546	0.118393443868192	0.137638749745181	0.0799557693387806	0.011169633133628	0.0682116651275819	0.0655256488514341	-0.0219712471279938	-0.0297514463876884	-0.0701513558666281	-0.0390356702838222	-0.0643345630865032
0.0412779222494581	-0.0181013641797778	-0.00999495401842108	-0.016788194996526	-0.0625392220466458	-0.0438235966651347	-0.0370093165264388	-0.0161051205920523	0.00813250709509513	-0.0328467271808047	-0.0385793055169538	-0.0059348006816198	-0.00708754398605964	0.00533069146351683	-0.0232129519682556	-0.00578363581852065	0.00228391170602453	6.34399330068432E-4	0.0665401786450667	0.0673142197175534	0.025996204044773	-0.019798834127281	-0.0636260752354372	-0.050538606366954	-0.0812039161443975	-0.0736392114162011	-0.0698419584830796	-0.106100534190423	-0.144180618637933	-0.134417569133772	-0.152747182275808	-0.163452990736106	-0.154642280515822	-0.0661449077236048	-0.0116226662129933	0.0594910652844232	0.0913889135955383	0.0824957567950764	0.0999078787443031	0.120018340014081	0.113709721537282	0.0443393834928184	0.00486313293542035	0.0408275986550318	0.0256439422013809	-0.0437009345890316	-0.0470055018021237	-0.0779041541363752	-0.0428857255570074	-0.0753957953813988
0.00204622365344963	-0.115913475898621	-0.0727477691032152	-0.0611401268412014	-0.0977907888879459	-0.120915937507868	-0.0911299572060516	-0.0668893925426456	-0.0574929555614666	-0.0801152817516329	-0.0764270957682828	-0.0458697122436017	-0.0204903339374258	-0.0168796370054241	-0.0561196851865478	-0.0188344388757798	-0.0375888849595217	-0.0631030337877547	0.0160877070752024	0.00980822779762477	-0.02176484533152	-0.0713246023718743	-0.0835372797373212	-0.0825880795442749	-0.123219957509981	-0.112690141432209	-0.116550051029743	-0.121090467654622	-0.123515032147153	-0.130960667189126	-0.135534482225558	-0.140067060647626	-0.140747598581161	-0.0750838353725538	-0.0662770845627296	-0.0018703479650011	0.0141509823354758	0.00916808304048508	0.0149513264116961	0.040495334850129	0.0464694652193999	-0.0230677655392255	-0.0717013713209529	-0.0241511525420318	-0.0235882989845561	-0.104126542848829	-0.103857610538294	-0.154370163067941	-0.119149065790831	-0.129893570347913
0.0553037156555684	-0.0613765054691082	-0.0479036258976353	-0.0591031053115815	-0.097983766425997	-0.120343584411978	-0.0814739184994138	-0.0630778513752509	-0.0503955235541601	-0.0733909907203908	-0.0769267449877582	-0.0501376532493908	-0.0280878218170051	-0.00802705897530199	-0.0368157109645638	-0.0100948014259027	-0.0253399073499573	-0.0734445536997928	-2.92845162819703E-4	0.00741187868459855	-0.0196796050717447	-0.0657705280818294	-0.0961717997663511	-0.104863167990219	-0.119652754692556	-0.113816143101665	-0.114112781898383	-0.120335194936844	-0.123525774577868	-0.134693170035893	-0.146595562510008	-0.140342306295249	-0.13498316289351	-0.072118477492731	-0.0764274979419619	-0.0147907182877007	0.00678336389420059	-0.0117946073680134	0.00163066939635476	0.0374395279491674	0.0556317201890589	-0.018723167873483	-0.0728494455609732	-0.00229312283686336	-0.00327166344058714	-0.0898895824233942	-0.0766678308379791	-0.126498176275809	-0.104981585964119	-0.0992036040881788
0.0619789280909963	-0.0516194259831398	-0.0471699300064608	-0.0695821441162534	-0.111361279607381	-0.126703651136102	-0.0909308735208545	-0.0819909130171832	-0.0497584935275116	-0.0673685636274089	-0.0633364270983802	-0.0340678671663321	-0.0181807784343007	0.020698299025022	-0.0086123134721773	-0.00255513030098902	0.0068197954032148	-0.0387580682231164	0.0302004544574636	0.0375097978102928	-0.00111862100044835	-0.0541809290804814	-0.10855578010711	-0.124684811553762	-0.14699094600325	-0.137683022449027	-0.135809120282796	-0.156205922545173	-0.164970713234484	-0.166717709374235	-0.181661669389402	-0.187438426482894	-0.17738763032676	-0.0739094441304426	-0.0626189613748257	-0.00835308254305944	0.0250987955818228	0.019731878671446	0.035111711476056	0.0664783794305693	0.0860296630540572	0.00645632060634809	-0.0441972607322924	0.0154614164221583	0.0139047722015199	-0.0675554152922796	-0.0607173603330768	-0.104623963348105	-0.0772100413305982	-0.0826333993955225
0.0239603951010189	-0.10874170149431	-0.0701971541920001	-0.0811881878786306	-0.149034028451863	-0.194827858204079	-0.150082628719106	-0.136539430521989	-0.117681599328002	-0.125084055261774	-0.112311830779138	-0.0810713718124462	-0.0466469037280642	-0.0259520201892189	-0.047404707534374	-0.0242864064608142	-0.0301483623881768	-0.0804636710373615	-0.0304732165189669	-0.026901748923513	-0.0601372393432418	-0.119792991491494	-0.143649447665765	-0.156955013769036	-0.207544335051351	-0.192048988736404	-0.186041783060727	-0.184183524148116	-0.1747806144233	-0.181475798384052	-0.198835008676156	-0.223439055333263	-0.216487688212093	-0.12096040964945	-0.127592321190187	-0.0776960318022436	-0.0588229687544235	-0.0497977767418548	-0.0460695858469253	-0.00194988878154407	0.0177957473715369	-0.0558034190437118	-0.0911989027144131	-0.0326897310888084	-0.0272080141697561	-0.0930799751672357	-0.0803433601568319	-0.133057681989798	-0.115455083750951	-0.116006291177552
0.0255221191039614	-0.122000253300101	-0.0896333373036049	-0.123454989802081	-0.175771231506579	-0.220390168409114	-0.176535236568808	-0.160754591834523	-0.155431301554293	-0.161767537561413	-0.160921531471697	-0.140680480059996	-0.0869047788389047	-0.0660749454591629	-0.0959239029354454	-0.0782756727847839	-0.0902930997452299	-0.154113076799939	-0.111870292733753	-0.112363926171564	-0.127808968500535	-0.172556704450348	-0.176085480375351	-0.199267319000418	-0.225374041254971	-0.19911254498516	-0.189981814209525	-0.165926463226544	-0.142312659345067	-0.157788724441039	-0.177838935324889	-0.204816820189506	-0.213048847441182	-0.147577228091409	-0.172592236296198	-0.148787313671631	-0.150930847375781	-0.139403084270656	-0.137168495127247	-0.0785201270521008	-0.050185341735151	-0.113833135706577	-0.153329566911304	-0.0755018589467433	-0.0590907638427626	-0.12529349073414	-0.106560561965713	-0.160548574954617	-0.153250124673404	-0.115702791750622
0.0339195926228243	-0.0867414923946961	-0.0981435823191288	-0.14045019062606	-0.177982527055172	-0.199661477312123	-0.148070310991991	-0.140939436511425	-0.123973446472861	-0.136953830789499	-0.127763974413164	-0.108299034667656	-0.0699699430091258	-0.0456600018861504	-0.0736642567317583	-0.0728192873638937	-0.0760828898517779	-0.132307935625506	-0.0991199324405302	-0.0903968569876617	-0.105843702568311	-0.133609439651254	-0.166517017029693	-0.201075874989133	-0.203047171927352	-0.186329922810112	-0.176938430627986	-0.159374343727743	-0.146978730965031	-0.167220494681251	-0.172270768424444	-0.179880858283848	-0.182353980105973	-0.110092357538055	-0.147716278323012	-0.143915614011466	-0.145053875048952	-0.132712093580233	-0.136441126713627	-0.0944379428295514	-0.0701120785373904	-0.127586208925235	-0.170054776759393	-0.100387901384559	-0.0829093153054339	-0.137291897784476	-0.128332849639353	-0.15741387089747	-0.14950851632812	-0.1111835049415
-0.0221367887887715	-0.13721686619222	-0.113250298092497	-0.140121382974261	-0.182329905716104	-0.228526081147929	-0.162266813803447	-0.15216855946793	-0.125855360776352	-0.1178488119216	-0.0909925848813418	-0.0493246179670541	-0.0217069467887794	0.0147944445630841	-0.00328365100708094	-0.00567683969330244	-0.00141655510353454	-0.07718705764024	-0.0539179527975676	-0.032094388127663	-0.0485374907369109	-0.0945953811594195	-0.135630533585048	-0.183589457057927	-0.225461008445929	-0.227718129392754	-0.215308249808036	-0.193316107136273	-0.176562040092515	-0.193138802580017	-0.196323855112303	-0.207967449717327	-0.199615553617851	-0.0794096676873631	-0.106238161356711	-0.102478540482904	-0.0991122090590011	-0.0904345112941858	-0.0903783309895138	-0.0614223137399681	-0.0134151519725234	-0.0494281015820721	-0.120683880185133	-0.0608022406459789	-0.0250610642637776	-0.0840851168467757	-0.0978492889909945	-0.147646925529405	-0.135262004826143	-0.13881278933622
-0.0596966462482472	-0.215689507338291	-0.171883940278841	-0.19227780249737	-0.230715928052202	-0.30113909994466	-0.247281445927847	-0.241831552312932	-0.24150492739206	-0.227451436449832	-0.187691799405987	-0.146890981210044	-0.0961771085783814	-0.0541944228266669	-0.0704016394776598	-0.0613873345170324	-0.048138162827611	-0.118017122049462	-0.121116350750257	-0.11082097178095	-0.124189386768772	-0.191941000172532	-0.219930832784311	-0.268909615826759	-0.300362044109675	-0.289821562425996	-0.278312474936842	-0.23313657044661	-0.198044271371235	-0.226335536754957	-0.220595567164146	-0.252171297444972	-0.254027875462478	-0.134038597308487	-0.177892942020239	-0.166784015883562	-0.173103557192526	-0.153352402083403	-0.156211572864343	-0.111494536320874	-0.0595818342805009	-0.0776234763734739	-0.130056141309765	-0.0740848452296267	-0.0301505038870849	-0.0767113255846396	-0.0855699297384994	-0.133476956557958	-0.119641346838905	-0.0968528695695726
-0.020846681810748	-0.174304546079613	-0.169862887751786	-0.188604239865226	-0.219982926685026	-0.28754257950817	-0.232418640200239	-0.227530925333195	-0.235925361508108	-0.230298670964884	-0.20771148756616	-0.190280627362426	-0.143217520881599	-0.112184944658014	-0.113691743104454	-0.115738907746818	-0.1077386105796	-0.171167776789436	-0.176369712563035	-0.178338309061932	-0.18937979865388	-0.229529988556832	-0.237228312251014	-0.279847517334442	-0.270342225493719	-0.251677074963878	-0.246195035645097	-0.197383400348854	-0.152285587587931	-0.189934702775347	-0.192766008769414	-0.229566944504202	-0.237527448213714	-0.153592967815921	-0.205804115529736	-0.221961251251651	-0.236559201766033	-0.21725554736684	-0.232885219733018	-0.18094721728957	-0.148337208517488	-0.176072532578851	-0.194573996329745	-0.134417767856867	-0.099109193181099	-0.130603618794186	-0.119430041155512	-0.137509616854465	-0.11666636711397	-0.0502691479390255
-0.0391304048312496	-0.180694559218573	-0.185251467271097	-0.20029451522864	-0.211376055699033	-0.259722355549454	-0.184366639985758	-0.170769222569537	-0.175739062400226	-0.161270322844634	-0.134151014805255	-0.106758683156859	-0.0678965653191114	-0.0445567159491926	-0.0615723899157244	-0.0753779722131221	-0.0721798786255669	-0.147000157572584	-0.131094068348384	-0.13142297854805	-0.140014468763294	-0.16881018579531	-0.171049335298997	-0.215446907459624	-0.215782296702274	-0.221497249910772	-0.221440481922066	-0.181565334910972	-0.146363810827078	-0.180684817254621	-0.16369716049694	-0.186869604086385	-0.191459671579864	-0.10105449507244	-0.157752370943422	-0.183240603083934	-0.199851085582941	-0.180795187881082	-0.200194677513457	-0.180535254754144	-0.125239821939809	-0.131515147699077	-0.185075003846689	-0.13441460535723	-0.0854848407985885	-0.115066337363056	-0.121923753773192	-0.146914359997673	-0.14900215931337	-0.104512671238327
-0.103391895415791	-0.227364432564351	-0.184977420290255	-0.18239014115536	-0.201682314620403	-0.270921743494861	-0.194422301950054	-0.181951146320077	-0.191482911665257	-0.190875925717074	-0.153549838290557	-0.111301324713908	-0.0742068914046749	-0.0367664134022274	-0.0404731244982976	-0.0372485147637144	-0.0265008057000348	-0.1008622450359	-0.113291804547916	-0.107169158414779	-0.105017720616973	-0.16599605754469	-0.186517544372352	-0.241290817436329	-0.256982343045423	-0.262144600824506	-0.240617704741287	-0.206381385117405	-0.171290575895682	-0.200042356812557	-0.186433069093065	-0.229104671601468	-0.215551078272833	-0.0953949389113556	-0.140562408716162	-0.166942247115485	-0.179630674540984	-0.153157569597776	-0.16291397037899	-0.142234124527384	-0.0749359062230006	-0.060537875983006	-0.125933957305574	-0.0859776723596166	-0.0263997059239026	-0.0566106849802469	-0.0854938788334703	-0.126906789981197	-0.123172306219975	-0.0884699192144356
-0.0927166811073705	-0.199462257215301	-0.227774872240128	-0.256021411107966	-0.26478720981663	-0.311569167618437	-0.271173296654566	-0.270545689594171	-0.286153883290204	-0.28789428974684	-0.239469886389366	-0.175741127021829	-0.143368138185464	-0.0657820855858778	-0.0541523658583147	-0.0647906544635743	-0.0396954305829333	-0.0944665444183506	-0.126436534898313	-0.137093649368903	-0.153911091326141	-0.239235042568479	-0.285353630310178	-0.341962076056696	-0.316178103138849	-0.310540871849603	-0.275528768265567	-0.238400900692858	-0.203026609193117	-0.229499404408629	-0.2241230262821	-0.290582536106281	-0.287256563406834	-0.176209314971861	-0.212274860891582	-0.211237483857372	-0.197983202385838	-0.155207981008129	-0.170217531145846	-0.136883912688095	-0.0979567069312494	-0.0708362088356873	-0.0951334738624043	-0.0789301648343269	-0.0310023501713934	-0.0198058399716543	-0.0273455793407713	-0.0408205305517427	-0.0400604180068391	0.0328145124343853
-0.0546970866953118	-0.209505332012213	-0.212978378304335	-0.207028720289986	-0.211952747983266	-0.283426722150725	-0.218599083933104	-0.210200345735929	-0.24069098013036	-0.222186695122932	-0.191382685717275	-0.171567986360695	-0.132993431518792	-0.106111482711702	-0.105091829456567	-0.105660823376448	-0.0927809670488979	-0.146111722687447	-0.17711965934048	-0.184408645923426	-0.188115651916259	-0.234810639920872	-0.232788544183343	-0.285361780124698	-0.248698729832528	-0.252901477379781	-0.229886949971683	-0.192960605240156	-0.155853013036325	-0.179552576349228	-0.19015152765823	-0.234977331372333	-0.248800742025503	-0.157007883378369	-0.227276055710025	-0.245106592645394	-0.238814055157922	-0.208165449818809	-0.23667380156142	-0.190346307582127	-0.149938874676984	-0.129349323833948	-0.148810733641923	-0.122978471578664	-0.0755369391075119	-0.0710784995672156	-0.066819104659158	-0.0881703883223674	-0.0759011668218972	0.00127120717774347
-0.0459662028849485	-0.21684111953782	-0.182649673657377	-0.185135944355702	-0.193997810686459	-0.249081431138556	-0.214345278039643	-0.184140029834271	-0.196647472874372	-0.146768671416142	-0.0941767561519579	-0.0689666583605001	-0.0171074047012134	-0.013697881112985	-0.0252935783668008	-0.0178317404603182	-0.0313050835708152	-0.0941030569382285	-0.118549830102136	-0.108668550738074	-0.107829088341661	-0.137622743475088	-0.134680154308107	-0.215990805106096	-0.208173308095265	-0.232697290263501	-0.203903006291493	-0.181062610092729	-0.154021007555648	-0.148635593290061	-0.16272853235819	-0.187080601264435	-0.203809031426778	-0.0950355988932377	-0.175268399594982	-0.189082855938112	-0.170397345783787	-0.150692228902212	-0.188175218495546	-0.15275653053664	-0.136853653928316	-0.0962313688326971	-0.108914554899378	-0.0965647120340716	-0.0606809830311304	-0.0490745784448987	-0.0467635465719981	-0.0672217073989752	-0.0638835226935558	-0.0301948814882651
-0.101724757782536	-0.257611024134622	-0.28205290688729	-0.281544084942162	-0.276111631735275	-0.307894785342672	-0.28696385322093	-0.251100515288317	-0.244048219351718	-0.2149916991081	-0.154333882956452	-0.104598452120289	-0.0512614633966908	-0.0113469542156985	-0.02542103663734	-0.0224958317330972	-0.02688629455222	-0.069508104063756	-0.0853584324631648	-0.0825562442486137	-0.099616722078802	-0.177138937244014	-0.20252316385875	-0.295753650472146	-0.282429842432024	-0.298307470080702	-0.271020500775106	-0.245392563018377	-0.21528470330219	-0.223080187576798	-0.215893477541614	-0.264227838503327	-0.264873627199857	-0.136926269279844	-0.20004112189113	-0.163948827001332	-0.137589248660806	-0.105258731864262	-0.129806768445428	-0.0725597236403741	-0.0880343786715048	-0.0623526081051064	-0.0505815349893612	-0.0325836427383314	-0.016338164417324	0.00112372623587867	0.0171714444971998	0.0103891664560767	0.0166677397619108	0.0677214181908087
-0.106173781487307	-0.215353052689231	-0.285151045716468	-0.284623860885556	-0.284795367618351	-0.297170897090287	-0.280789580783732	-0.262620378809255	-0.255694384582834	-0.237606943812839	-0.186330915569141	-0.137983323046276	-0.104368240061876	-0.0417884045565819	-0.0480698003528127	-0.0484776024968755	-0.0398058035182871	-0.074196064133879	-0.0876574793859441	-0.0892825765288688	-0.120128894605938	-0.209002322355897	-0.241132186435978	-0.315140970293859	-0.294389905650357	-0.304547813284457	-0.278597706981819	-0.261657819014099	-0.228151104909648	-0.241548398055967	-0.230859812478036	-0.278451631684354	-0.274697607018371	-0.167340973947695	-0.203470478323985	-0.172691332829468	-0.141403487109697	-0.112730739677148	-0.133834052986158	-0.0809766931207893	-0.0741330922853089	-0.0595095662330477	-0.0515170371331479	-0.0302458089526481	-0.0106696952161649	0.00515333057509601	0.0185363248348024	0.0242864074025267	0.0260381565912031	0.0926485281704575
-0.123992655164638	-0.269128328152669	-0.271731390057939	-0.232279825865693	-0.218543570055417	-0.257806076715751	-0.231382913570807	-0.197134848342802	-0.192150609512183	-0.16782277077636	-0.128645609195959	-0.0954966568150924	-0.055139152175275	-0.0374055311795533	-0.0290125946728917	-0.0136102874239355	-0.0282082818707716	-0.0728842147252746	-0.0881749277781064	-0.0821444260512955	-0.0915816990253904	-0.16067409530627	-0.161745338863402	-0.22876792785807	-0.206623764711828	-0.220058302978552	-0.203312320205792	-0.177685635373566	-0.140808454227606	-0.143697875156405	-0.145608979925609	-0.185158472000928	-0.203004750822471	-0.126937829111211	-0.179373642709156	-0.150574518758673	-0.137280405688637	-0.116115735273414	-0.15163515442145	-0.112885337669122	-0.105380122414858	-0.0777757015133218	-0.0708742881868287	-0.0646031021004728	-0.0432608734960552	-0.0280165347227382	-0.0214571557195661	-0.0291542029940716	-0.0150701667594491	0.0296319399235422
-0.0856496401928048	-0.271935507684033	-0.269348815119304	-0.224116957429784	-0.211285596485515	-0.232762377584373	-0.228957875705283	-0.188925772329507	-0.176602836262185	-0.160511645306933	-0.130018619061047	-0.0832352986283473	-0.027137204147323	0.00394810997238388	-0.00220615939015971	0.0109573540158149	-0.0041111759869441	-0.0321445428021344	-0.0318421156246185	-0.0356250004867374	-0.0518016613113304	-0.129505937922982	-0.145924722839978	-0.211353272287597	-0.205277299970912	-0.214136781894403	-0.198462280446894	-0.186834333590431	-0.167957104835829	-0.152261610750347	-0.153041185822788	-0.187351734073482	-0.19501441443444	-0.120601163909452	-0.166403725403468	-0.091457177968946	-0.0556001788062578	-0.0410833491462381	-0.0839347317566593	-0.0409671628579632	-0.05244959302076	-0.0226630580571148	-0.0288375106259112	-0.0226838973274134	-0.0029293855160006	0.00367114949018481	0.011136030602027	5.73391062706413E-4	0.0206646175430197	0.0374757405916709
-0.0245211548963923	-0.197907387120529	-0.257134028276155	-0.2238559540993	-0.225689841836169	-0.217264163972309	-0.254063285410541	-0.212024668332219	-0.201018258712311	-0.185089490828644	-0.152441464942922	-0.0919393266295611	-0.0468423468135156	0.0160574745357029	0.00950158403336993	0.00938055392565831	0.0062286446004046	-0.00406703725916152	-0.00158034868538881	-0.00289331224175663	-0.0387009311868765	-0.140426961064473	-0.187688903056339	-0.234999451279995	-0.235392361424796	-0.243690159958212	-0.228725104409573	-0.239950910786647	-0.214284061702805	-0.196323936615391	-0.183368098075394	-0.211432411332108	-0.204649809773312	-0.13008268635181	-0.159910064265118	-0.0577878865601696	-0.0112936429422077	-0.00125683287669116	-0.0407478234072229	0.00536163446784746	-0.00261405391214786	0.0353338112401343	0.0215125441068068	0.0247116764963781	0.0456561805305248	0.0584933907155362	0.0652038214915152	0.0732759976223182	0.0877692951924071	0.126626206366596
-0.126979865598916	-0.235642468935764	-0.267177797450281	-0.226751625555071	-0.210683068194538	-0.227200767784352	-0.246122227077313	-0.206508699602478	-0.201804900798753	-0.166414682925148	-0.129819796828288	-0.0753441025503162	-0.0291101021435014	0.00631264227803742	0.0272865387261729	0.025403629576449	0.0199521835704547	0.015751665249964	-0.00408842961409606	-0.00963111898524975	-0.0398963410410118	-0.119768395631815	-0.153020527095593	-0.203563254460055	-0.183226574802882	-0.197085242659903	-0.179602395436913	-0.164490126061005	-0.127774284784873	-0.11625478554109	-0.109233065644963	-0.143674752597273	-0.161872131118961	-0.107956153917812	-0.136884397223747	-0.0601913222903371	-0.0510167089184426	-0.0191127127026306	-0.0612395563098295	-0.0239537765436537	-0.0478449519404279	0.00194689640690233	0.0281185787981469	-0.00954917986473712	-0.00509855142162234	0.0430298080399238	0.0508513414362536	0.0653776871827395	0.0668108006488245	0.108955248381651
-0.19108624964669	-0.208085763216496	-0.305170339478101	-0.280725158866676	-0.266003020921269	-0.28609332217353	-0.25871028589354	-0.258812908590666	-0.252940135954094	-0.246173360861307	-0.198225392805324	-0.152321708476985	-0.119901610717788	-0.0549794125319529	-0.039674624271819	-0.0471257693925095	-0.0328103477800934	-0.0475918518887931	-0.0703760214379619	-0.0923479744014475	-0.129256453222429	-0.22240079373399	-0.24776893779072	-0.300396100218376	-0.249326072704716	-0.240189694467916	-0.229974855038503	-0.187229350547781	-0.129068811343711	-0.16939363357238	-0.155932439475802	-0.222869035851987	-0.233271325922278	-0.187813521573754	-0.211807073249595	-0.136611694333499	-0.149583491949559	-0.100576550570241	-0.118502107857943	-0.0684746005689929	-0.0832512319893964	-0.0630936035077685	-0.0031680501828519	-0.00710536209864696	-0.0152124068560814	0.0423602675483942	0.0627303123645209	0.0998249218785668	0.0952759855152239	0.169756880358019
-0.23299574240685	-0.148073305615232	-0.257153338942083	-0.279298733648222	-0.223124774219259	-0.258366698151196	-0.24517419298011	-0.238787834226132	-0.2070680647991	-0.194009316289647	-0.125808501942214	-0.0737742098512161	-0.0368216943868283	0.0141743778705909	0.0597866395569604	0.0546585783293493	0.0859826640815935	0.0590527861700763	-0.00165756395620467	-0.0221400291101309	-0.0484821891816939	-0.14129318674302	-0.190262763999396	-0.252276168762229	-0.243992647030341	-0.247905575530288	-0.215234240513191	-0.178215733302207	-0.139080529574911	-0.169286130057694	-0.1529223009008	-0.184099019309433	-0.181058847987293	-0.13697050713341	-0.142233141264379	-0.0628955829092079	-0.100324359569617	-0.0450175459184711	-0.04942423320419	-0.032994657711755	-0.0391642780779206	0.0164441160798034	0.0884439636748358	0.0450843638041411	0.0343396757863736	0.115739303921474	0.125241241563671	0.178388534173776	0.139382088774448	0.204244302088888
-0.24468709529179	-0.0504178530315689	-0.194085786946272	-0.23362830134215	-0.194484742502203	-0.227175122360661	-0.185047565696649	-0.175455623185847	-0.147495467014354	-0.143443652213253	-0.0771979964832644	-0.0240100623500308	0.0010694717042792	0.035160671241174	0.107877704196889	0.108137588471958	0.134773238602699	0.0841516400452089	0.00721049852843418	-0.0027354533513246	-0.00539997418175807	-0.0684452011052333	-0.125048925013676	-0.19164458876583	-0.179605377143532	-0.195922983681323	-0.180459616164715	-0.149512539800412	-0.109792835703054	-0.144903743899927	-0.130057741636797	-0.120651482686726	-0.0896223427170191	-0.0585099659983587	-0.0613683571197661	-0.0324019157895688	-0.114099482196666	-0.0621450487135288	-0.0493916764668614	-0.0418264048587442	-0.0380474143257872	-0.0015582757464896	0.0682111412146596	0.0338826087496852	0.0159702470005476	0.0874652431336815	0.0952644620801289	0.152466328521958	0.111341261650655	0.176138780265136
-0.304801890977443	-0.147154029372479	-0.27036505269932	-0.295062163000014	-0.27408853427275	-0.318166005902846	-0.261422938984262	-0.231514593377361	-0.19679129702471	-0.18665791327868	-0.112783806265694	-0.0538038182470572	0.00880223209239226	0.0568876513874217	0.0968682027997125	0.104173091266454	0.112852550319956	0.0471758493320021	0.0176661008018441	-0.00506802707612663	0.00441284727574332	-0.0938191375167049	-0.145425442375818	-0.211984877151062	-0.222249114958871	-0.242221023510197	-0.248364377823057	-0.202080148915632	-0.136031544223749	-0.167210365711018	-0.148142904997915	-0.120933428739319	-0.0917025899008288	-0.0651191816333961	-0.0895392026431527	-0.0156922669423408	-0.126106813962531	-0.071018279765238	-0.0699247399502944	-0.0358978731239305	-0.040209817846104	-0.0203869734981839	0.0500240533038833	0.0342130516943556	0.0162615046644493	0.074909250034697	0.0943658150700757	0.122677818799664	0.0715776243456085	0.125561817981012
-0.348596643449473	-0.123384593711148	-0.251308741796407	-0.280892234578479	-0.259538141207924	-0.288845482487623	-0.242422582670804	-0.216585478933668	-0.171596353236037	-0.166755627977539	-0.108066821629481	-0.0480194114696576	0.0239752067463156	0.0644028663132796	0.10874841166732	0.12052061804459	0.131984488490454	0.0645870206260867	0.0285615969204286	0.0185670547520345	0.0356158787872338	-0.0588533323489225	-0.119089467641106	-0.187279842112057	-0.195560926445693	-0.215671767850922	-0.2282017426924	-0.175088066590866	-0.111456153538268	-0.14987961876216	-0.130064743619013	-0.105862186131085	-0.0722371316526576	-0.0421722544101484	-0.046690052217439	0.0175187862050105	-0.0958382104183762	-0.0505110162646944	-0.0469763083675444	-0.0204933038002511	-0.0288243942881797	-0.0282216177610059	0.0559002168528823	0.0389033520955532	0.0116692738695966	0.0689247250047285	0.0857040508979172	0.115535698957229	0.0616750516228982	0.104801551103207
-0.344033143939637	-0.0319455621021367	-0.0685549033204953	-0.105011954129858	-0.111286768624647	-0.103459970134962	-0.0961568217689792	-0.0651906467712958	0.0051605008600566	0.0317294204119506	0.0885727885802031	0.149623313313545	0.180138561517451	0.194365666165334	0.235944092806732	0.256371088168336	0.235609838160266	0.156375087380938	0.141051977155161	0.17720728071824	0.182354483354185	0.136271691761308	0.0525615151306187	-0.0174931977102684	-0.0658785628844139	-0.110506625928225	-0.121082652822237	-0.111954999597571	-0.0793638059381132	-0.0895782715325745	-0.0857434995117278	-0.0407274354082476	-0.00515450956055372	0.0734712976164521	0.126563199388316	0.152534706836527	0.0508248247261534	0.0570450800820769	0.0950263947461269	0.061598621585238	0.0841884600413514	0.083226226892613	0.0897077693179425	0.0711722364128363	0.0693284022555549	0.0818937930158651	0.0521338677314155	0.0402426649956886	-0.0233733205194587	-0.095529022217714
-0.263097772117141	-0.304939533244742	-0.316229326179734	-0.25723681300273	-0.249211823712849	-0.308816052995822	-0.269033352903999	-0.258654616692159	-0.239658068914416	-0.2482991024185	-0.206083656624095	-0.125149613650954	-0.0517972179611452	0.0040034461410558	0.0406883965461076	0.0464973899620036	0.0290126524853238	-0.00817726905971366	-0.0355279050249749	-0.0130085746042153	0.00269365727502661	-0.134005240847238	-0.184507383872438	-0.214673181221693	-0.228092929538492	-0.241550655181802	-0.293450877841429	-0.224476499030648	-0.143356375183862	-0.188375943933351	-0.139203982398978	-0.136659024685803	-0.113119863623301	-0.0824214620913317	-0.0902574796189847	0.0189720667900646	-0.0838090608875295	-0.0659446834587599	-0.0808969584271789	-0.03157422579489	-0.0327274432524314	-0.034538748007507	-0.00990851629124329	-0.0188065293023409	-0.016864293349752	0.00706437044340937	0.00470665909763759	0.00609334976978504	-0.0290064394737084	-0.00203313562160099
-0.282890661259218	-0.289113353789706	-0.26276742126571	-0.222247981909825	-0.240960990816922	-0.3172567111185	-0.270714904697078	-0.248147492153415	-0.232216412973605	-0.223044776255218	-0.156505477817626	-0.0779177854486822	-3.78781108759672E-4	0.0373160081717313	0.0698974295417716	0.0947799344194752	0.0668104508800141	0.00762916868291724	-0.0367666272682698	-0.0144472649398629	0.00715827829825156	-0.105205592936267	-0.147551583255389	-0.204979863990595	-0.22446287376652	-0.251451773931795	-0.277966702181628	-0.217784099660615	-0.140872972317204	-0.17702493396823	-0.145355881254299	-0.152119469601765	-0.126512092887721	-0.0614018015859668	-0.0667242069959859	-0.0292565805754675	-0.112192412430734	-0.0887251531682817	-0.0967309113323115	-0.0583436774794232	-0.0507006033697123	-0.05546997871216	-0.0397009276362301	-0.0379769791089164	-0.0268655770315194	-0.01618190092694	-0.0166126038950775	-0.0343516009592248	-0.0667707843819611	-0.0602607846819428
-0.281891843453275	-0.264141889563923	-0.290900913000897	-0.270720779009054	-0.2689071223877	-0.318659053809771	-0.277340046769873	-0.238515302420219	-0.189388771378286	-0.151075278648212	-0.0756079869365432	0.0149120097189024	0.0928686060184743	0.125602274399162	0.154953061666631	0.168009393652682	0.139641174657974	0.0784388086356228	0.0306314977987142	0.0679447836067663	0.107436230679594	-0.0102415330822733	-0.0668807527538016	-0.158322792247255	-0.210949054403208	-0.262107657526866	-0.268857435711491	-0.232620141594125	-0.171218100281138	-0.173905820865508	-0.157568626389601	-0.133061802345042	-0.0801186001270833	-0.00294639024055055	0.00550636039733177	0.0429539243125898	-0.0534565508752695	-0.0294179619745986	-0.0502392788948449	-0.0301886691094781	-0.0230711355302234	-0.016045883078174	-0.0028701760829604	-0.0234759251888863	-0.0148291508028243	0.0136490433014574	-0.00782239347332551	-0.00307728691645233	-0.0504394042049588	-0.0580124045222188
-0.372439400360578	-0.254347347852835	-0.29134606402613	-0.287646169161314	-0.297970748889128	-0.3325353987376	-0.308686504041442	-0.255583879245956	-0.201814209745366	-0.166815409594074	-0.0898798813715309	0.00584087079943452	0.100110489601307	0.146093804323902	0.183213367052389	0.204611544682984	0.179644147973457	0.12075547718009	0.0707637387611097	0.0882713585456398	0.116313557585522	-0.00123172922631115	-0.0781590202382152	-0.191918749219872	-0.246537932296547	-0.284432001647298	-0.28720481229515	-0.248303929883639	-0.186776293197223	-0.194441002585292	-0.187609235165955	-0.162945842583054	-0.106238253936616	-0.0107003304571021	0.00587193765204316	0.062592152885496	-0.0396024358868166	-0.00481738938103505	0.00257476168553475	0.016456997582549	0.0172240577720139	0.0186323887649826	0.049792110998198	0.0168163425448636	0.0229100397277952	0.0596310269365788	0.0365215060162477	0.0408148569747414	-0.020622434369961	-0.0392827999946837
-0.278510865673427	-0.310840001781817	-0.351184948161208	-0.322525573320125	-0.313066589123972	-0.379214718262437	-0.307499916703587	-0.256599783767726	-0.221814076236909	-0.189862503258084	-0.115658402458588	-0.0265534858787482	0.0803859028127466	0.108670318590696	0.1024866543653	0.124801331867795	0.103630563777942	0.0395379521012102	-0.00844697088508383	0.0169458985796043	0.0534090136397175	-0.037072529988987	-0.0704735357149643	-0.195354366283784	-0.227081581187563	-0.277095137721481	-0.298393835833247	-0.248991264989078	-0.169517692353876	-0.18106814127798	-0.141027043446047	-0.124654365162222	-0.0845528957466507	0.0100868700847327	-0.0481784774525857	-0.019417561776073	-0.119886540374952	-0.0856759286211709	-0.101350132806437	-0.0654238875312309	-0.0779455702235791	-0.0797819318173161	-0.0478692396651711	-0.0544296136350008	-0.0429542496609436	-0.0068186366426741	-0.00803377094295217	-0.0151013533381034	-0.047350941500022	-0.0295129218705142
-0.259051548624517	-0.313302414048709	-0.363458119658532	-0.341569957364421	-0.323279059530452	-0.375395009064697	-0.290236322165584	-0.219266662859584	-0.191247995455338	-0.126711729449758	-0.0476147478955449	0.0181600359184347	0.113129057947058	0.10271108493875	0.0654218891179215	0.0731475199445967	0.0354058086421794	-0.0247665946066483	-0.0441051186935747	-0.0118008009725631	0.0544487032842339	-0.00144899503685744	0.00974396222269449	-0.132954002094226	-0.169469175734211	-0.226572517756567	-0.258641186095074	-0.211986892600917	-0.124502405334292	-0.130851201337447	-0.081319252752699	-0.0356606956641084	-0.00239474562830206	0.0666219194134663	-0.0271012699437291	-0.0548120079767576	-0.158851750493609	-0.123734095346105	-0.139788214570749	-0.100826961336273	-0.106251213299854	-0.11952270260997	-0.094468209270605	-0.0791819696175527	-0.0715476947393016	-0.0450023990696589	-0.0347111188345655	-0.0385332085049601	-0.0809915612525933	-0.0490230460197173
-0.176255204730552	-0.285969041121193	-0.357230212199803	-0.358427039565908	-0.324296304142855	-0.34060113935423	-0.259398986227589	-0.207014885665387	-0.202545623431907	-0.157732685763151	-0.100564904862871	-0.0636829396796345	0.0198285754277127	0.0115473312864235	-0.0523732088442943	-0.0421527577541761	-0.067867510761505	-0.114747279317195	-0.111274754529459	-0.104175893738939	-0.0474734095825331	-0.0695421966524758	-0.0385658761699351	-0.137937415745808	-0.142380596043485	-0.174413731106566	-0.212910696238582	-0.163543592609862	-0.0759327651191951	-0.0861355844667402	-0.0158092041053346	0.0223881278497189	0.0275296315367561	0.03644149873248	-0.0834965225504874	-0.120709201624797	-0.197566086952983	-0.149857012491871	-0.165546050072588	-0.110037300181399	-0.0992992207412628	-0.140818456850728	-0.134618353307236	-0.08784317303783	-0.0780288853612468	-0.0760959159756876	-0.054189208526509	-0.0593195102024554	-0.088002850203015	-0.0404007222919466
-0.0622995343274358	-0.223355317420541	-0.284742352215336	-0.283984905332065	-0.25905486507354	-0.269760026920934	-0.198247902685216	-0.165409133850036	-0.186570147466204	-0.131189759205726	-0.0878915551078397	-0.0727723974456454	0.0043144846465654	-0.004068698149769	-0.0755851149288888	-0.0729433663101058	-0.0807205030001271	-0.140651731849864	-0.130896445449446	-0.135636846210894	-0.0657042661728001	-0.0613031441001523	-0.0309651417863512	-0.0943128405109327	-0.0892938677959532	-0.10730017981514	-0.142761824192773	-0.0873162305905766	-0.0145914966518719	-0.0229256650707916	0.0596185584609141	0.099594248982621	0.0892125116895969	0.0822576168162895	-0.0520879508269947	-0.115892985667121	-0.188258054268187	-0.16504549855651	-0.19369055033696	-0.154536607948009	-0.132927528361632	-0.161380524439027	-0.160835607531872	-0.109346197841925	-0.0956987450591974	-0.0947083412658566	-0.0733130685948242	-0.0769871806116215	-0.0827663005532773	-0.0413726238819792
-0.0157306277301179	-0.141988850967939	-0.174676136823201	-0.174114162248192	-0.166759819123826	-0.172306221330049	-0.119418259475932	-0.0961722316635674	-0.111133461600111	-0.0704569380013037	-0.0419406174955097	-0.0407958172806634	0.00563074220635476	-0.00955536096303748	-0.0883753651512526	-0.10077777993319	-0.0922231003993942	-0.118565269397574	-0.120089699986003	-0.119554625363605	-0.0552211327446384	-0.0398146672766471	0.00204237903619419	-0.0383381634356808	-0.0360754678122295	-0.0511839092008378	-0.0783708076805904	-0.0410647434765312	-0.00444384309846611	-0.00678450302957789	0.0637316045868522	0.104832086297181	0.0968546232704872	0.0767875345321637	-0.0377078407056817	-0.09904317354194	-0.141665793151299	-0.136180046617313	-0.15793685248059	-0.135727974065329	-0.117021581305201	-0.143701595936957	-0.13963302894149	-0.102977974041804	-0.0917390048527379	-0.104551200626268	-0.0853188498580219	-0.08411023738809	-0.0623285553884113	-0.0488712189957641
-0.105092602469094	-0.174094455280759	-0.263273371047503	-0.309092320107751	-0.237872796878195	-0.252055061317594	-0.233345105389761	-0.214646002649335	-0.212006468463001	-0.208266975918743	-0.15501568380892	-0.113733465691729	-0.0724885088006283	-0.018102706268136	-0.0439561495555182	-0.00115801735284914	0.00677226868281826	-0.0192183656414312	-0.0136010146284633	-0.0533340119301693	-0.063892236268537	-0.134512769361537	-0.155248441057224	-0.18272192961794	-0.209232033614399	-0.196583133303841	-0.205632385608187	-0.170665962944943	-0.119314248534492	-0.139206812801362	-0.0824467807946309	-0.0668574280947424	-0.0604833663127943	-0.0372754137550758	-0.109934784805458	-0.0599221852816417	-0.0898559065202814	-0.0308859803512453	-0.0401353859357054	-0.0094834533708011	0.00166259182154098	-0.0111076242201584	0.00845454205541034	0.0372273439289005	0.0340023001291399	0.0364664356165425	0.0542314088576612	0.0825725357998684	0.0516713601776806	0.0889963396386666
-0.0673689221999382	-0.188893201306923	-0.264675789532918	-0.289505895763272	-0.251641087378937	-0.242937138383404	-0.204570894512171	-0.167440993089462	-0.181469252470896	-0.176317216324503	-0.148864896269869	-0.135920925950716	-0.0785477949672542	-0.0651565095505783	-0.124529163731369	-0.113490879146539	-0.111355708930651	-0.129793577491096	-0.126407949009494	-0.136500868718568	-0.108248991251937	-0.145721570089578	-0.106130054176389	-0.143351746834436	-0.131274274955196	-0.131243955283232	-0.16449475894383	-0.124399433586831	-0.0683070896111474	-0.092450836535758	-0.0347813658264258	-0.0176553577371964	-0.0205588050578536	-0.0297140769149169	-0.139030198330542	-0.130422607444703	-0.177162869058136	-0.143073056973476	-0.166770711535179	-0.102432560907236	-0.0786077135336878	-0.116423103421332	-0.0936438308353599	-0.0393325242202269	-0.0421501965102917	-0.0390652905208585	-0.00636505183383883	0.00580652438751478	-0.0211340887592845	0.0379993728263293
-0.062042474189911	-0.214692590436752	-0.301884864115744	-0.338663349986905	-0.285008609257476	-0.280180795818601	-0.237006115174339	-0.209237963449332	-0.223404074336156	-0.183626119243988	-0.149713256737786	-0.12843142125495	-0.0619702653594108	-0.0494924716420521	-0.111725628166607	-0.0992739981572787	-0.1004047170263	-0.131853143156629	-0.136002956758271	-0.151354107090758	-0.118134822255602	-0.143496744994039	-0.110912069924233	-0.171383745445969	-0.151375284262896	-0.162887058817932	-0.186229427503701	-0.141620931184108	-0.0815357248866748	-0.0985752717787387	-0.0229810445387002	-0.00331738954846339	0.0104611142257411	0.0126434792112925	-0.125287945418597	-0.144759988611009	-0.188875819523891	-0.156305705108687	-0.192735632271362	-0.127261303184211	-0.107285362610409	-0.133560706770024	-0.120076916082999	-0.0653268633835473	-0.0602219744274831	-0.0590532209322221	-0.01659158281942	-0.00882222853085528	-0.0222554692377998	0.0481379284018351
-0.101316647586983	-0.271338673538395	-0.338023358354045	-0.36727814459742	-0.343434572843944	-0.360205224787542	-0.315830716903857	-0.270045163965975	-0.272783135533032	-0.231741385188744	-0.17266689088386	-0.12764717831204	-0.0380747450965107	-0.0268321752976318	-0.0700064389845634	-0.0690617351457248	-0.0749104220483096	-0.115976371066329	-0.140498559502343	-0.133138293175609	-0.0953926167942603	-0.142926292770291	-0.12956964208526	-0.213464161799501	-0.210716893854766	-0.239764985229177	-0.27533058676229	-0.216821600686135	-0.139178893405661	-0.153234667269504	-0.0711496902449143	-0.0558773897868225	-0.0340055808165744	0.00275824050869232	-0.126456566497488	-0.14116596808668	-0.203386383809285	-0.169856908448642	-0.212172279527999	-0.136229788778294	-0.124069225259374	-0.13785744093872	-0.125085730789304	-0.078327805593438	-0.0611296345555156	-0.0572598597463571	-0.0198001570387341	-0.0267831520356158	-0.0419898474152196	0.0293660301277741
-0.164583748982918	-0.278316263225176	-0.333811234562262	-0.36043183208614	-0.353643650256232	-0.386255645225057	-0.332655276265895	-0.289259953950588	-0.287191292872984	-0.240131784367543	-0.157095433715779	-0.111961504824615	-0.020837289981182	0.00375172625464431	-0.0439446158956859	-0.0371444020166192	-0.0637552655016232	-0.125344337736229	-0.138281879129974	-0.132141526209986	-0.0855708967966157	-0.137126363063349	-0.118482409731842	-0.207653285322837	-0.219595811180059	-0.255456338520239	-0.287687293561202	-0.220075710845322	-0.129506006816549	-0.145574571756695	-0.070201300361405	-0.0489584471881163	-0.0217719257021034	0.0268159784027287	-0.102148990458262	-0.150150595373681	-0.225972358585914	-0.186937647785899	-0.212198819680528	-0.154627535553834	-0.141960189553331	-0.151972650618874	-0.129065351016629	-0.0822299510480155	-0.0631955059285001	-0.0487254441538958	-0.0180309897178335	-0.0310684993189975	-0.0522268300771348	-2.84053533026501E-4
-0.233790792674072	-0.261311983818739	-0.292034252505782	-0.304192214138328	-0.31208437179458	-0.349952301704347	-0.337540496882336	-0.308714259777071	-0.302987137716788	-0.279625003612549	-0.204248219700168	-0.127337782445949	-0.0385753614659579	0.0333481381041341	0.0359253667386416	0.0587572350615701	0.0307576495631921	-0.0296464146551169	-0.0506292705751723	-0.0683070348700422	-0.0601542780710428	-0.145461920431106	-0.167691995831992	-0.251661044202761	-0.28074487019892	-0.290008806204051	-0.309079861611452	-0.249041985464873	-0.17194728762233	-0.192459271469838	-0.142039770408611	-0.138523457715312	-0.0953699859258259	-0.0153652566251609	-0.0744528277585377	-0.0726925587498825	-0.149264844103832	-0.110678561111645	-0.1186827417671	-0.0950747546864254	-0.0767122675432065	-0.0552138284760955	-0.0463658007515279	-0.0413208036394663	-0.00815972611982839	0.0206521580170322	0.0142831249153177	4.53684222327407E-4	-0.0355530848890824	-0.0179864030365803
-0.320798244083219	-0.254568830911118	-0.223270562130306	-0.197718320509799	-0.225809495000106	-0.293240607928737	-0.244725164557494	-0.216795726839735	-0.204726381201659	-0.175264908022375	-0.113093593484449	-0.0551656295165423	0.0294977283758713	0.0690315052158626	0.125432026558198	0.134260240984837	0.105493172203384	0.0387506396428435	0.00445143209390646	-0.0186471653595211	0.00483918117283674	-0.0586452322127482	-0.0655042978189037	-0.155999240479015	-0.179822676158718	-0.208425966114441	-0.212762282553866	-0.151780757814837	-0.0806123745805392	-0.104236606086789	-0.0938905030200446	-0.0724172915611697	-0.0304113042354306	0.050523671233198	0.0275319355652653	-0.00753884052497913	-0.12190364692439	-0.0946520224278119	-0.0885889678672474	-0.0973257979909181	-0.0653545300810761	-0.0147585642212728	-0.00607169686180043	-0.0257665696593616	0.0284358488768979	0.0675852417389891	0.0353730333424324	-0.0025779122246608	-0.0524934633935671	-0.0669552318033754
-0.371103955255641	-0.243560521715586	-0.290246786159636	-0.270479791325866	-0.290537959580662	-0.325354488341096	-0.290044283644317	-0.274457453931621	-0.255235563504802	-0.245365587302137	-0.167460197491848	-0.0788039685280953	0.00860888070841554	0.0923029342103922	0.147140612843324	0.151973643186725	0.144216024006387	0.0920948897173753	0.0383816259164628	0.0308679601714737	0.0404502749913142	-0.0841619680477792	-0.140838699615434	-0.239197403865664	-0.24475891192461	-0.276238057600688	-0.298402618000117	-0.246778336413956	-0.174423216902774	-0.212988612620481	-0.181367762737866	-0.172471463340756	-0.109182415241897	8.08614314179959E-5	-0.00111134911128721	0.0378678201455124	-0.0672456392371258	-0.0340936626461704	-0.0240793950066357	-0.021490958049589	0.0104983862961923	0.0623084615075585	0.0752634439896499	0.0419729034671168	0.0800245259863835	0.125997848694754	0.093827686140238	0.0951883015093848	0.0315679579806035	0.0250691562032013
-0.319708802746875	-0.240757038581343	-0.293261752171202	-0.273194596561199	-0.301168872631419	-0.324140481672746	-0.268290260485148	-0.260811142051432	-0.251775983453204	-0.264489655035376	-0.210580687374896	-0.128909306574241	-0.0439204183268614	0.0456104232300028	0.0590123317195306	0.0632566407512263	0.0774706821667486	0.0468548916796812	-5.26453800905766E-4	0.0159833987393146	0.0269460787057319	-0.111586682136934	-0.1725166603348	-0.247152538314768	-0.243325031269556	-0.25803026954769	-0.291485670377747	-0.242426569617299	-0.16793674956343	-0.217875922526867	-0.180895846826294	-0.172315040912031	-0.113227425961708	-0.01065533024944	-0.0147144617986043	0.0486933743561792	-0.0628172567964922	-0.0592914824679087	-0.0368723689474358	-0.0275339062762415	0.0191848153477208	0.0434063813879909	0.0456833793427276	0.0288435362938807	0.0703611033436881	0.0961288157208074	0.0605321936566185	0.0508947802143632	3.18578649136518E-4	-0.00806097014867998
-0.138001469941029	-0.188091328025336	-0.232373672893699	-0.215959146441528	-0.248777466028294	-0.303405623186992	-0.211161654111364	-0.20418127502371	-0.209254178491732	-0.207544364192663	-0.17418045387636	-0.147978256010314	-0.0875499715576676	-0.0621781150231436	-0.0124544817466504	0.00233821651102719	-0.00792516212629985	-0.0479443345154266	-0.0580616167341884	-0.0790369419021688	-0.0739837728521999	-0.152385389563483	-0.15905280705143	-0.209084801279021	-0.183845147144918	-0.205232377788541	-0.242895312537976	-0.186202436266097	-0.127593159672735	-0.156538429515875	-0.120859332398095	-0.119407989928179	-0.1051663392277	-0.0924700892701095	-0.125867124556181	-0.0609901293945517	-0.117082829715772	-0.105695054719029	-0.116085246075542	-0.0799930587906448	-0.0975591571233182	-0.101247623944224	-0.0515937801402517	-0.0409412577026213	-0.0490013357512022	-0.0258259829861951	-0.0206501546252004	-0.00857686451801983	-0.0214825004133692	0.0165129432910634
-0.236055281778237	-0.184097652480552	-0.16652954690939	-0.151367413255182	-0.202293523079444	-0.244511513796895	-0.195481529850682	-0.133236249288517	-0.109907518347588	-0.0850430931067081	-0.0200922425859212	0.0279175446255415	0.0856285075192051	0.0911465643966925	0.162213348986793	0.264047885488602	0.206013700950427	0.150886498919436	0.12845754404483	0.0900089300490669	0.0609784086803718	-0.00315778261947116	-0.0476563110494456	-0.130173789996431	-0.156844616938476	-0.206532543087967	-0.221035494885009	-0.208544103393912	-0.176021887713468	-0.171943930330563	-0.161004316922996	-0.134221019525153	-0.119673667993259	-0.0516971518612873	-0.0367490672964604	0.0465308373895055	0.0320128870689427	0.0534566228272796	0.0489512839783573	0.032131939447349	0.0279151445508356	0.0428873615394001	0.025311065317964	-0.00207628059022189	0.0105517864881936	0.0160799228619738	-0.0236042191359325	-0.0345210693680823	-0.0497549367452486	-0.100925628970114
-0.338907377212724	-0.245509283646957	-0.245900360536775	-0.238827292669076	-0.262523803307344	-0.27166480209798	-0.271046069253574	-0.231332202416115	-0.199347296852915	-0.167154553208355	-0.0984131838415158	-0.0348860691128567	0.0467481001444098	0.0811449281089547	0.108661300887581	0.2094123663082	0.180539517248002	0.167539442811338	0.131191485123363	0.0888553081049971	0.0586298120537239	-0.0480725310646279	-0.0970508297819414	-0.19069795027902	-0.229362567593225	-0.251483211982257	-0.263453313070958	-0.230057488365066	-0.183051251005343	-0.20842121068404	-0.157585482530446	-0.165307648854388	-0.141542645249662	-0.0644925561041967	-0.0442733769346993	0.0710572618789694	0.0305094401953128	0.0797812389917745	0.0779106858055436	0.0482010776607552	0.0372550444945138	0.0860062542251256	0.0731429989877655	0.0154655855286972	0.0344066112424088	0.0630418612832155	-1.51755529202433E-4	0.0033806869249495	-0.0251930761886257	-0.0711591060501221
-0.201106113415698	-0.237335123167397	-0.284385776804839	-0.307676975901567	-0.29595492527895	-0.303052478936319	-0.317614503685895	-0.25182790176295	-0.210731914354153	-0.167962005928757	-0.0740452858825378	0.00469259426361521	0.0627843660302908	0.141078089779328	0.173568325091404	0.28891898514998	0.297665638888684	0.202832161082509	0.160895059870455	0.13099363027829	0.0802755045082278	-0.0398908661734908	-0.117031228485419	-0.205862654270703	-0.25615614058206	-0.290165488056527	-0.287437129091201	-0.267549686723603	-0.223938978274458	-0.23150086728031	-0.197213927135879	-0.202204846296615	-0.182496031425229	-0.0869333882592695	-0.0754288987004061	0.0621179311984527	0.056942621921761	0.101757321834249	0.0867872384244921	0.073339449119283	0.0559144821275721	0.104858229007744	0.100573227775256	0.0520933872104026	0.0591423925381006	0.087357680613073	0.0489409431709723	0.0619615407597282	0.00114549277333069	-0.0413868742214842
-0.0502957495643776	-0.208907987137128	-0.240403074405364	-0.273981107868372	-0.269085543802849	-0.278121561529269	-0.28516049316754	-0.278176091192005	-0.333193603230781	-0.294525164801043	-0.247720504763607	-0.223837177534567	-0.178931876648258	-0.127617280748254	-0.124518141710034	-0.0609650124226228	-0.0427002463719912	-0.0682533629896351	-0.108248438498749	-0.144119410326782	-0.175703403931588	-0.258476571556272	-0.256572478043915	-0.281545393705794	-0.266534749169258	-0.235370882146237	-0.253210447698172	-0.184170703516389	-0.126074119205941	-0.177488562224069	-0.118436852581613	-0.164559722790466	-0.184604035253178	-0.191563958942983	-0.248412346816565	-0.148476041967783	-0.162726059484808	-0.11561531364407	-0.138254283603626	-0.09806729624211	-0.0955414423310005	-0.0716218702015699	-0.0581698059931252	-0.0706059304457574	-0.057136431925782	-0.0274330716497752	-0.0265590255556628	-0.00521933327801591	-0.0221674585886856	0.0334552491708792
0.165740297457778	-0.141560348370522	-0.107623613812396	-0.146548323526443	-0.159008247120656	-0.182004620739497	-0.144135575075073	-0.155956089925393	-0.250168830837074	-0.196031077924744	-0.216978738623967	-0.280890507070585	-0.253465400101134	-0.290312237033607	-0.358869346871626	-0.309952732316538	-0.321479773022883	-0.342413718781224	-0.311929892681113	-0.3507684948013	-0.348938699146071	-0.310769691201413	-0.195671313491841	-0.166793752261218	-0.137786003110019	-0.0654423931935387	-0.062216346289229	0.0209642385007087	0.0749613672375694	0.032365474473334	0.0817124597780824	0.00797356815653072	-0.0704831850224859	-0.16133815532657	-0.296174535460521	-0.308378146653042	-0.323587602425292	-0.306226450062005	-0.343339242248176	-0.287864845196081	-0.294550255135377	-0.333208746267447	-0.331562391346096	-0.27816900444804	-0.269884946406396	-0.285107377560977	-0.240271355127994	-0.24405062868869	-0.209907026862969	-0.099919366815987
0.191739650784294	-0.112380150959751	-0.0733521755607291	-0.0997724289580479	-0.126060413930427	-0.139324020478554	-0.10793587085382	-0.148260676420224	-0.256883888155231	-0.224556894465761	-0.26956698790393	-0.347867312782534	-0.324161854563253	-0.355470700655014	-0.428104928218641	-0.384292230921523	-0.403227667459151	-0.401199484142401	-0.374108330193893	-0.417471754186576	-0.411337353729832	-0.372679461518438	-0.247440124036725	-0.181765331392657	-0.133105971701585	-0.0435490984203601	-0.0306532826215839	0.0479891106982965	0.0915192863901937	0.0431468789739153	0.0895827746683942	-2.92452493014904E-4	-0.0854062468810321	-0.19210671857594	-0.319553895223146	-0.343032743729393	-0.354880888995701	-0.343138862877107	-0.387531524965603	-0.313268023535454	-0.315391311840868	-0.370506114240957	-0.365530926557085	-0.300352561116312	-0.29212954858134	-0.312862933462494	-0.260390587205031	-0.268303828178937	-0.222919717221719	-0.0892719484034784
0.140416614878668	-0.203382312991086	-0.157422358765363	-0.142674477791434	-0.155371248363238	-0.176516342161942	-0.153992926556455	-0.19207662774241	-0.307480392787165	-0.297746361840595	-0.347125353633363	-0.403738446222099	-0.370845396065442	-0.376791693006499	-0.427078170172927	-0.387566411418249	-0.399694856481365	-0.369929588925739	-0.356647573853932	-0.414486254955983	-0.420399507805874	-0.423220103624302	-0.314436193883067	-0.24460624899496	-0.182994979898273	-0.0977032569386375	-0.0898047751001838	-0.0105083931418735	0.0356101360483478	-0.0196412553033533	0.0333281769667784	-0.0688964036786091	-0.146361175078948	-0.233215637627842	-0.337729326495201	-0.330026794413201	-0.336337055864557	-0.309407918216735	-0.358067820813709	-0.271151519858677	-0.273325430578323	-0.320158131413296	-0.321587836698029	-0.2684118203578	-0.25166811710209	-0.268635492567689	-0.221939677565177	-0.23271472034076	-0.191141451627873	-0.0648397202783029
0.14225876611741	-0.211067055434179	-0.151389533863824	-0.109435130250348	-0.130106191976082	-0.156310200258449	-0.131193899307483	-0.164256575372335	-0.280626216899177	-0.299599554268645	-0.363151728891936	-0.422844660367311	-0.3941385047308	-0.394444045426443	-0.435361326861549	-0.398340277333384	-0.410837433307207	-0.367612801747367	-0.347488457464875	-0.409646548003666	-0.421802348153436	-0.430448105194666	-0.319407084991111	-0.237271929445752	-0.162300016759228	-0.0684684671689522	-0.0779986872197393	-0.00784868926357113	0.041954979322704	-0.0134488192636129	0.0308701537507982	-0.0638973759410197	-0.135332160300233	-0.242086144540632	-0.34178994636292	-0.319093136640522	-0.323933143502129	-0.301129457823579	-0.346822133743483	-0.255029186719777	-0.251413557753839	-0.308714784022184	-0.317338356953349	-0.258566869287338	-0.242940662473342	-0.264306471565453	-0.217308632714401	-0.228968987208929	-0.190544114921872	-0.0643069131766574
-0.0189735354635494	-0.260892370479142	-0.221277154227663	-0.181957112012204	-0.176025922123102	-0.196143974009866	-0.189430714912974	-0.223270619930459	-0.330483564632316	-0.355295263812871	-0.386917397925613	-0.398123421832614	-0.360357358998687	-0.324874592709041	-0.345191037853189	-0.30469381896926	-0.317251701320923	-0.257272485940946	-0.27075973529514	-0.344464550375746	-0.359305645555814	-0.417855237948516	-0.359422723275857	-0.301198288988799	-0.226664476473462	-0.15449753761622	-0.160326419961839	-0.08777569900976	-0.03770881580734	-0.10009063288575	-0.0487477293726796	-0.142177614752305	-0.195616925235417	-0.24229979727671	-0.32117396053282	-0.275937938615561	-0.286555162739226	-0.239060493171003	-0.267375258254826	-0.191118265087444	-0.175688730481644	-0.186823087366567	-0.214658479201213	-0.19882928199234	-0.163720344918436	-0.165044078462422	-0.154445467650931	-0.163926418988131	-0.150498876992599	-0.0500449578518631
-0.145361244039908	-0.272307280898817	-0.262260171282133	-0.240247053707923	-0.2230850893181	-0.235632156114422	-0.250736271679062	-0.278455499050154	-0.356871839992626	-0.379342524715491	-0.38753329343938	-0.374746780318395	-0.329192896429927	-0.266118799082655	-0.267595885698559	-0.225029257574191	-0.22543832420832	-0.158484867643429	-0.206024351266351	-0.284034089282358	-0.305215330077541	-0.390630371009153	-0.361441721482745	-0.337623696292376	-0.278077789152381	-0.216803852723767	-0.208520996254273	-0.132664835230062	-0.0894622765852429	-0.156488902498526	-0.0955967209516048	-0.187104416524873	-0.225668271809499	-0.218527300657041	-0.266639053286492	-0.227901930843351	-0.25073826036306	-0.18199422540681	-0.198782784975434	-0.137327909114739	-0.121269841617646	-0.103201255337486	-0.110050427881542	-0.124136294801659	-0.0871194876989407	-0.062357754759076	-0.0628269012007058	-0.0702325398332694	-0.0801012528238811	-0.0120487466952167
-0.276959814447632	-0.221103030389187	-0.221645855325376	-0.222381910119134	-0.207939262395721	-0.186924594113048	-0.224067932304361	-0.262138622019485	-0.336285754583201	-0.373227628290855	-0.37073889051609	-0.335635531113391	-0.294233994632281	-0.21893331842542	-0.199169304320865	-0.149027600650008	-0.153465047273389	-0.0863040210104274	-0.153879282769432	-0.224526604986934	-0.249295487752231	-0.351851165992963	-0.350794617484808	-0.33279957570454	-0.266078873288881	-0.210185507591964	-0.216155284269479	-0.14895149371613	-0.107666603002083	-0.180063421475308	-0.127567765467653	-0.202242427326603	-0.229670963906076	-0.207939111038522	-0.232715108398136	-0.17620701609873	-0.219539629331496	-0.148360106256463	-0.135290006552711	-0.0957018910868122	-0.0448484643150207	-0.010169599984976	-0.0471886893136749	-0.0722361184013921	-0.0173592194498515	0.0068232330824981	-0.0275453255126887	-0.0374594128256885	-0.077450201127631	-0.0343071726047361
-0.338791770638851	-0.172361066967193	-0.166354149614385	-0.177093482675691	-0.161162535348234	-0.116557208692146	-0.155641444069011	-0.214537091640103	-0.280626376166102	-0.330498909938818	-0.337581835824554	-0.305459428545772	-0.277387444655703	-0.208788900083356	-0.190239539501651	-0.135157034538814	-0.149901677746129	-0.0868090709145668	-0.146389543254923	-0.21263994160517	-0.233006727525628	-0.317230092436555	-0.318221265715753	-0.293423192675235	-0.227608736493958	-0.157789865457871	-0.164649347111118	-0.102946087505063	-0.066057895928844	-0.14115028172672	-0.104995073982851	-0.169923299746055	-0.202518527823674	-0.201728408161971	-0.215138235319312	-0.1597188073861	-0.219826615935734	-0.156426411691758	-0.119664588658456	-0.12179690662519	-0.0433761605405342	-0.00531091886308487	-0.0647817254987179	-0.0984863703351359	-0.0317133724466461	-0.0128623300033423	-0.0705330074954249	-0.0771184218346173	-0.126644017763884	-0.0890991642546868
-0.109636468767001	-0.212030685982948	-0.176422031720512	-0.159863552420818	-0.164372063127911	-0.137737913298107	-0.139571350093258	-0.211578346548642	-0.33750372620901	-0.402657522012133	-0.471456206499119	-0.497240690520476	-0.46723845289025	-0.424110538462693	-0.443240269788174	-0.373223489465404	-0.400945602641995	-0.345448751431291	-0.352829305264126	-0.438012477934542	-0.445997464387176	-0.492756824554497	-0.407436529094364	-0.32172542026784	-0.211853969064268	-0.101831857503312	-0.115036082284401	-0.0322457491159197	0.0280033397269751	-0.0672704931198966	-0.0226554777020181	-0.120152959438268	-0.189356678515063	-0.26301789647598	-0.349384104849726	-0.329291867921821	-0.381644984955438	-0.33176427855849	-0.327211421235884	-0.270758746696091	-0.210923729551365	-0.242693211345508	-0.291139426908274	-0.255984739211112	-0.207639638068518	-0.222262963899521	-0.226029870886283	-0.242051014444516	-0.255937392901832	-0.152952193143498
-0.0395870341066609	-0.0679080688245738	-0.0292143256674508	-0.0483165463820979	-0.0696566719288619	-0.0283755517670365	-0.0231783116761772	-0.11190815921326	-0.226335958134356	-0.258467063564962	-0.337892643445294	-0.399835356728269	-0.387765199845082	-0.38527245050697	-0.421044467233178	-0.350864441048802	-0.389757490915069	-0.383776887241981	-0.359656665844453	-0.423891596607785	-0.410565752592027	-0.378101302314351	-0.270223497117505	-0.197328296633417	-0.0988562564771506	0.0196718234800656	0.00539656026630335	0.0876249889220669	0.1370234878947	0.0378486528036481	0.0804114022136816	-0.00135421799271492	-0.0819553053133369	-0.178366635972806	-0.265202612801597	-0.333967305135735	-0.386230707128495	-0.366358966494929	-0.348070166048777	-0.313495872948315	-0.261441779045414	-0.330545829593402	-0.357153508005458	-0.286772442440379	-0.266302099236157	-0.293168667374969	-0.280562776493063	-0.288697489443576	-0.302363372694822	-0.220789055429481
-0.090412336035022	-0.158959950431947	-0.130294245781702	-0.160957037383139	-0.164442748739896	-0.125826682465	-0.140733886925716	-0.1951629783376	-0.295229765143198	-0.308880307273021	-0.338278433042826	-0.355226479791773	-0.333154408264733	-0.294498770464167	-0.309759246233267	-0.235284349619789	-0.251774242966605	-0.256792547182724	-0.276385835851713	-0.343430556428262	-0.354111659916837	-0.361688598379366	-0.3011029507061	-0.276604791087264	-0.183408936991981	-0.103019212994482	-0.103493601033966	-0.0323846698312547	0.02128287370689	-0.0551537319998249	-0.0236200924544634	-0.103980179349367	-0.170806762637977	-0.200430524932213	-0.267942790773881	-0.294422831732206	-0.341526954279169	-0.297297241953327	-0.286831108541951	-0.27758123855452	-0.204018638070574	-0.214982977049651	-0.269747142713063	-0.249014847066952	-0.184830170800463	-0.18961915255826	-0.217512119839911	-0.218665409531479	-0.265943127695885	-0.207975364677032
-0.039764722703628	-0.0154859946534057	-0.0337161934821132	-0.122205044832464	-0.116449511623264	-0.072469520191888	-0.0963647651055603	-0.10559069916454	-0.143108124220451	-0.0991752879824423	-0.0662808516221645	-0.0520745613309429	-0.0575800165724678	-0.041354169311502	-0.0434858507190997	0.0119178891434949	0.0163592227140181	-0.0615186739003714	-0.083004614297612	-0.102147525899736	-0.0985712575094532	-0.0765613669491172	-0.081448897636382	-0.10397729388985	-0.0710668208296972	-0.0629846402070391	-0.0408270115362193	-0.0177511626299848	0.00982546984610368	-0.00878614259027872	-0.00377690842821683	-0.0152720182671234	-0.0516621623348995	-0.0329326572660875	-0.0642995280208071	-0.11230886902512	-0.138775245725778	-0.116530560845435	-0.0992077106103483	-0.14954368464117	-0.0706962466229213	-0.0488412328970099	-0.0961579393680358	-0.0995610566281883	-0.0538837453318667	-0.0492143263681349	-0.0820990254723007	-0.0712716198787262	-0.133676896920799	-0.135837357160079
-0.0713914774393296	-0.018726145580405	0.0263969723959962	-0.0197176241725308	-0.020902724904293	0.0069664437614659	0.0170649957182244	0.0324124958448453	-0.027828538727124	-2.31532925554384E-5	-0.0110050489779878	-0.0614292785187252	-0.053374713875186	-0.114539009425229	-0.127194001100484	-0.0721126949918927	-0.10619552538829	-0.155813867312263	-0.147630735265803	-0.163520334465713	-0.141033637689503	-0.0764391650193521	-2.94134691901165E-4	-0.00789378429468954	0.0460608317816196	0.0497599570279287	0.0676124850460454	0.10259364715623	0.115390311506706	0.0917377513828255	0.0902619648682118	0.0679746405174469	0.0077762290481628	-0.0200417828586786	-0.0691468563270541	-0.158067542967785	-0.192835708784808	-0.193397080764854	-0.202656418452575	-0.258947379963505	-0.217288199230945	-0.222459555132974	-0.255589272677472	-0.254446149893325	-0.218604388820225	-0.205947152723232	-0.224365866024091	-0.231562072273331	-0.292065882675838	-0.296167369086495
-0.0235052495009159	-0.0763079775116502	-0.0786780515907408	-0.119060219840269	-0.108727427155095	-0.114394584562684	-0.0788877991100103	-0.10762902616925	-0.214311973578274	-0.221286342909405	-0.267477314327742	-0.337372072676273	-0.333917153040272	-0.3588561975009	-0.353782253118814	-0.313021342676406	-0.314085878701309	-0.314350256252041	-0.346304303043723	-0.395573990814421	-0.393225554842278	-0.355949674978571	-0.237572193699401	-0.220555267540957	-0.0911752497686243	-0.0402036848964312	-0.032169922293715	0.0463226392693557	0.0831567849763608	0.016138936010116	0.0350408276965257	-0.0272008169419992	-0.0928721621951059	-0.180059463632123	-0.283358101486068	-0.356005232015719	-0.39208657801857	-0.359510252044993	-0.366287260018568	-0.336018371344688	-0.271567056391943	-0.338240410291852	-0.337967562453752	-0.267419475174687	-0.248239282113007	-0.251387385038658	-0.220244621595115	-0.223638268247518	-0.266095624457307	-0.19531964164678
-0.104699595546126	-0.112854647470072	-0.100948139581155	-0.130741258945481	-0.105174651802906	-0.131911489183263	-0.0739155871335097	-0.0863588779776654	-0.167740785726082	-0.175619603816463	-0.218473015512407	-0.28973031279639	-0.282327320306427	-0.304335591455733	-0.286239649423605	-0.256146612938396	-0.256849098978276	-0.286023451462129	-0.325212616584108	-0.348666005192409	-0.341654306021127	-0.301843157487557	-0.193306254310169	-0.183708700114437	-0.0484579097014286	-0.0222579586662443	-0.0221928373145396	0.0593213726342747	0.113042102165786	0.0484931007928676	0.0564751069633435	0.0180512061288976	-0.0578076583840755	-0.155449305030967	-0.238773882100892	-0.302400112862183	-0.373306093900836	-0.343274901561649	-0.344825775481997	-0.342532994312559	-0.25899614471093	-0.31064694802348	-0.340214488402108	-0.290304583620963	-0.24516187870585	-0.249280689508887	-0.251087407687957	-0.255482541050906	-0.304017771361264	-0.245319522453643
-0.0386909584165163	-0.0881224402669279	-0.0996423543329207	-0.130105236225029	-0.0868280213457356	-0.0990040095171059	-0.0503103358324461	-0.0714150683717698	-0.150079824556216	-0.170004444277765	-0.206541974969471	-0.27979624697477	-0.276187911872155	-0.310254407728001	-0.309255298381838	-0.309796704356044	-0.310860617335692	-0.328940389063009	-0.33815604590678	-0.36589067045011	-0.342905502137024	-0.300881190026677	-0.189807362442467	-0.163781275575007	-0.0392420288958433	0.00853063630946984	0.00587344086345025	0.0829808211832671	0.127991469272606	0.0675576616552483	0.076132941010532	0.0294436885113577	-0.0351117901278479	-0.129070562857211	-0.218045548409737	-0.306475746986986	-0.389062694670759	-0.374949568368403	-0.382045353341074	-0.378483681869809	-0.308348706598757	-0.367740245142272	-0.395026254957049	-0.33500493603651	-0.296757657909448	-0.301354721881966	-0.286192715175879	-0.282267873154702	-0.326447623460406	-0.239402667673446
-0.0371907065011731	-0.0418683891931004	-0.0395462332478578	-0.0637664707124904	-0.0353054601184494	-0.0387033650912754	0.00892431320809246	-0.016526551143429	-0.0720041354474723	-0.0704003249318187	-0.103762890253508	-0.185515138295206	-0.19787294529184	-0.248550306131278	-0.256342727983639	-0.273123034534283	-0.27105872581506	-0.297282452464822	-0.302434037274106	-0.308754033456537	-0.286240736633301	-0.2131048151137	-0.103739572093773	-0.0901552380205063	0.0300156832486489	0.0606745126871511	0.0701062669316769	0.129580029895289	0.15589686864917	0.119263169265128	0.100000327280849	0.0587383561310241	-0.0183197327159311	-0.100561768118546	-0.183563422480526	-0.282477901517549	-0.345095604121229	-0.347623985473717	-0.344142302456655	-0.354609762444601	-0.29468405364155	-0.355069748392312	-0.396955146635508	-0.340105815091928	-0.300697875740824	-0.319549617109701	-0.30880912309288	-0.310662794260175	-0.334044354035767	-0.261781692105206
-0.00120334002798399	0.023732259882559	0.0292883354070918	-0.0175031544271852	0.0263246669236236	0.0356262592009372	0.0702696765279586	0.0537144288377103	0.00196834489520895	-0.00322410179450142	-0.0426633634580604	-0.126328328608686	-0.146429705380415	-0.196010031072605	-0.197196771680033	-0.210233291462835	-0.217855946729131	-0.262504114078371	-0.289260985261802	-0.278301271794231	-0.247067845935048	-0.130219711764971	-0.0195055470431266	-0.00596529547089244	0.106216500675975	0.117514430110859	0.144906399597338	0.180978071504455	0.196035967894734	0.181841193972233	0.16083797661812	0.129225998080577	0.0603118689695367	-0.0422793635112194	-0.126341990144519	-0.251168257509346	-0.315496758374733	-0.328927111787635	-0.321738108746779	-0.350185370079454	-0.283678449162782	-0.326820377786965	-0.377233149371872	-0.340036432119688	-0.302309172482073	-0.315190559102821	-0.314233561232596	-0.297429540314807	-0.331122110377091	-0.278432921147164
-0.0467386482317971	-0.0137782394693913	-0.0211046675139323	-0.0724850756107532	-0.0244853249716246	-0.0282377343966545	0.0349703293872459	0.0181163895956177	-0.0324592759839974	-0.0316980097862684	-0.077781646837242	-0.170745494722954	-0.187979912158992	-0.227862736069427	-0.23036004754938	-0.24496566293563	-0.253004964598682	-0.30265932875748	-0.304554738289438	-0.315317262790528	-0.299332280307307	-0.18212668978984	-0.0662960815987875	-0.0642283587984006	0.0445545121990574	0.0672135592859467	0.0942612682797611	0.144349593875421	0.168278431644798	0.138351816574299	0.121296718600686	0.0843165476379731	0.0172174718539073	-0.0670320363385275	-0.180007271011535	-0.319881308029965	-0.387765695035633	-0.38294147101491	-0.366977527270876	-0.394716159082109	-0.320774366094578	-0.368625543644484	-0.41011527448192	-0.364270781835265	-0.32010509140162	-0.323421846720291	-0.327483006924717	-0.31250428929163	-0.353716744223493	-0.283584946305391
-0.076755490827417	-0.0597000581955027	-0.0654410244662072	-0.0988204374018568	-0.0640314900999716	-0.0627838828176475	-0.00770683609898257	-0.034422175065775	-0.0962708400850431	-0.108334628898219	-0.157162131568961	-0.242011605805	-0.243047638482571	-0.26438578945839	-0.268615184532273	-0.259616017706264	-0.283317934009842	-0.318346597629622	-0.308058852021674	-0.34181583534575	-0.339254551156948	-0.254247486979944	-0.137565979332814	-0.118674642011749	0.00211438127396183	0.041909707844428	0.0601629154383888	0.117220172949775	0.151547711858569	0.107592338168713	0.0893008356922585	0.0404399883490269	-0.0277349900792642	-0.111551974649738	-0.223523903078781	-0.331219319795685	-0.396281619903021	-0.377407594709505	-0.372848964870735	-0.381294642350667	-0.31728199219903	-0.372085694027365	-0.39628593578036	-0.348699608122944	-0.307593212582396	-0.298875503490927	-0.301818728871157	-0.278448542139241	-0.322128001547243	-0.250142663799434
-0.0069302715374895	-0.0468842140031068	-0.0405825953700856	-0.0507085005197825	-0.017258043723967	-0.00377237301190222	0.049017465803998	0.019028604654158	-0.0542996018882836	-0.0782522812681508	-0.132399717956793	-0.221892265607154	-0.225023613835383	-0.247266609901724	-0.23678608100758	-0.235250593495924	-0.253071697285497	-0.281491630410766	-0.285234323637411	-0.309024719383269	-0.302072340610154	-0.222299113039655	-0.0977050171484987	-0.0592669346253284	0.0651506610267014	0.0989421628492433	0.100380269481924	0.14261646694284	0.166184728029383	0.133915761479971	0.122099180399411	0.0795653996173974	0.0266097451585165	-0.059073418080404	-0.167084048559109	-0.275549045004129	-0.340670690759935	-0.337947053364931	-0.341472501635298	-0.353617529623741	-0.289472404949014	-0.33879034851674	-0.385718262540894	-0.33747301943628	-0.292824840650841	-0.306358022406209	-0.316178950499965	-0.296813081240732	-0.31210632840741	-0.245869086329084
0.049601141240164	0.030279583184666	0.0057506598123361	-0.0375650692500051	0.00715710853298824	0.0280495888831672	0.0707960811355232	0.0376438376553342	-0.029883225122141	-0.0186768540418133	-0.0522721535711063	-0.1389819359649	-0.161305357655167	-0.189354381187345	-0.18640089720321	-0.211472926097221	-0.219740160973287	-0.254770106000204	-0.256483959888989	-0.281876184979	-0.268643129696374	-0.149787791827583	-0.0304143860990366	-0.015936575870384	0.0980906063992333	0.117996664421505	0.126915651521172	0.159389798094443	0.175390301069247	0.150398803222618	0.147703753553171	0.120887047116443	0.0554568300194348	-0.0167330204572398	-0.115079854833652	-0.284698773405682	-0.325307832557946	-0.327636890566266	-0.318602594885808	-0.354028730939429	-0.279831802588201	-0.307919808532455	-0.352984040254316	-0.306846869548406	-0.265752558365768	-0.277775674654676	-0.281831872108773	-0.253256445113131	-0.263842372931815	-0.201079835778325
0.0681053454950674	-0.0046151235949995	-0.0048569351313002	-0.0354660105579911	-0.00767787562220453	-0.0190353846639147	0.0525745593933782	0.0169255030427622	-0.0584953848450197	-0.0569189772019957	-0.108719169812708	-0.205613561016755	-0.219507137328052	-0.256955500193125	-0.262130254937601	-0.282269073611501	-0.303059475637594	-0.337710680776186	-0.317038833315039	-0.355888343171523	-0.350116892748696	-0.223124903080965	-0.0819045073588853	-0.0691730422304542	0.0490906636834785	0.0856096342190529	0.0986883351485032	0.144021995505679	0.165684175246408	0.13199233620766	0.118786714191961	0.0881066394870481	0.00836880529250378	-0.0716548434145326	-0.186971800084166	-0.359621609123113	-0.392847849186477	-0.393385155947746	-0.389586016654325	-0.409153266778688	-0.334790443635832	-0.398789742954245	-0.435339806147705	-0.351675065935806	-0.314681394881279	-0.337651022065597	-0.326353631046651	-0.31475072515973	-0.311615285838928	-0.225450080480433
0.0582508807134117	0.105262535993649	0.0690240308677152	-0.0205614367300502	0.0242783016270688	0.0326000988035326	0.0738295024880802	0.0470974924657311	0.0253993304773414	0.0632195122239593	0.032525306658735	-0.0458608971528301	-0.0691487944197776	-0.127035108039637	-0.138845678435242	-0.184527477354321	-0.192065633408851	-0.252784711737718	-0.229451753985143	-0.239813165157375	-0.222898234650446	-0.0612744441461374	0.0450803783069238	0.0186578006698428	0.0990163470937147	0.114264360820623	0.14335020991901	0.172699331324988	0.186675462444935	0.165785224136494	0.153884634349426	0.130707821565844	0.0616822675971357	0.00368030842059171	-0.0808306469698647	-0.275562852422114	-0.302442273796501	-0.318265865834221	-0.302455331071436	-0.341365490524873	-0.276024574578396	-0.310492271507036	-0.31909871999443	-0.255711774794235	-0.243945887671102	-0.250940002079522	-0.229144405383329	-0.206738677447702	-0.219673849059684	-0.16171525878393
0.00274144735325144	0.0395850596048094	0.0149224101859949	-0.0756075094987927	-0.0314797302387186	-0.0338120253377224	0.0125315787334009	0.00802207131837396	-0.00973593839044527	0.03087135712497	0.00921371548689669	-0.0421528881251994	-0.0575546786463241	-0.0944029835369315	-0.124707077821731	-0.151445955506467	-0.144391704457837	-0.207320666150897	-0.184964553991864	-0.181405797418462	-0.17600328460842	-0.0632311119232639	0.00522034043868894	-0.0236996218478958	0.0347773801121694	0.0358249198873463	0.0684618537960454	0.100565146598786	0.114475125430873	0.090137502203929	0.0803190627581456	0.0449731995170266	-0.0203227937482397	-0.0508223274360988	-0.104173723488901	-0.214668554340447	-0.241910440801914	-0.254488851974288	-0.227114948725047	-0.248723766669246	-0.205530600409714	-0.244280504731133	-0.249734343613099	-0.195669858253725	-0.193241103049125	-0.200028229355967	-0.185649269327096	-0.17124332564663	-0.186341047583014	-0.141300838259456
-0.124171100760739	-0.0173202804532939	-0.0313887153620565	-0.100107263421598	-0.0843950212026535	-0.0891141701185875	-0.0605125498533838	-0.0309714848044003	6.15600752463582E-5	0.0393945988860636	0.0727976926804937	0.073664401798244	0.071505015234391	0.0405738885942244	0.0087872939750189	0.0314744511560145	0.0588553070716113	0.0267120401338729	0.0291520630562288	0.0324943169323862	0.0265598257423309	0.044194993739218	0.0220309570920473	-0.0199486668167821	-0.0229812417416645	-0.07013328379036	-0.0379789524035681	-0.0308044251908763	-0.0167828769229363	-0.0138104618176843	-0.0428684333237799	-0.0403309575597907	-0.0895187143209602	-0.0690130388169822	-0.0648898653261724	-0.0233273012000737	-0.0282739545382121	-0.020585545411896	0.0203624782223231	-0.0158038152219738	-0.023828162836008	-0.0409902496811137	-0.0241522623709598	-0.0421460996843056	-0.0615062972807731	-0.0489092631646096	-0.0722892767200647	-0.0391673246946597	-0.0554659625283101	-0.0649981184132841
-0.0667623950218025	-0.0119727946109366	-0.00826810390723229	-0.0833654791666483	-0.0762426771237124	-0.0848249062195716	-0.0665643453040803	-0.0150271337084498	0.0410030823077035	0.0989485731434822	0.143691862668978	0.166967767792845	0.164835057909853	0.143987930647182	0.0960055291663398	0.103316138818324	0.129339620724391	0.0465464645221797	0.0773894768100568	0.129274935743271	0.139084782275698	0.126752025283556	0.0807338555177598	0.0316951472534209	-0.0401910293207348	-0.104316053477852	-0.0662438324095793	-0.0735388990737611	-0.0654610737659562	-0.0324592103686231	-0.0668467470743182	-0.0399534261050362	-0.0597254970533262	0.00390658210413054	0.0318351493634088	0.0651805640457487	0.0540688288503097	0.022483742151071	0.0425618224652516	0.0153297830152598	0.0182660517060873	0.00310535375714719	-0.0339015156694436	-0.0218506399525474	-0.013252962184404	-0.0360397830121067	-0.0602060803142531	-0.070802229815471	-0.101921932398007	-0.155767888105671
0.195138148231068	0.0332750685778816	0.054410677252842	-0.0317453149688396	-0.0337091724843777	-0.0609185750669479	-0.0125972206180288	0.0188665410197639	0.0504552611159104	0.121082337735991	0.131116848146737	0.0983862978437332	0.0829497700703636	0.0322793300951287	-0.0388609785349395	-0.0508175730466258	-0.0516667112665299	-0.156583631866805	-0.0656251817951191	-0.0287383321873224	-0.0135580837138211	0.0490429302359586	0.0798996147477349	0.0529216802633188	-0.0171057995288174	-0.0567641882051267	-0.00277246120176779	-0.00808141096626116	0.00103851829695001	0.0454398284632507	0.00500434419383897	0.0215661852336867	-0.0244823133686972	-0.00260425890424618	-0.0585217007357955	-0.100113118916326	-0.0838344335017601	-0.126355779063855	-0.115734168249545	-0.116823176286229	-0.118081490183016	-0.190328661689696	-0.222655876917929	-0.129537799913119	-0.145052066188782	-0.214708140827866	-0.176943959954585	-0.195333519504279	-0.179433034365164	-0.184587303106423
0.139464432092765	0.0334685102208835	0.0381739813342135	-0.0213992234943162	-0.0390019971650375	-0.0553732609065044	-0.00359656106561961	0.0144680462793285	0.0251429336075594	0.077502933349826	0.0990570424105687	0.0569192648115014	0.0243761543742032	-0.0316879952260434	-0.0870551386532101	-0.0862256044595359	-0.0995605328432811	-0.170221941164695	-0.101591684987032	-0.0711479225657904	-0.064717329263768	-2.28137348185667E-4	0.0381311671364534	0.0162312088348054	-0.0151905530565191	-0.0499023942771151	2.43136094231758E-5	-0.00640668142005844	-0.00703771103226439	0.0291776984357016	-0.00255512363786791	0.00872359840718519	-0.0331050072106148	-0.0368020705614748	-0.0928801001416995	-0.138836642695276	-0.130836928187637	-0.166447099465281	-0.155853053237826	-0.179769500971327	-0.171400257147665	-0.237981726022967	-0.271931980261573	-0.207328009483452	-0.207461984613742	-0.26159600584937	-0.254583822990271	-0.2627585529795	-0.243175598496984	-0.241781991872527
0.0972273033003132	-0.0497137865860418	-0.0217183671295197	-0.0905473648426121	-0.0921877927762446	-0.110323300065123	-0.0554092251501403	-0.0444240319780833	-0.0259128209774091	0.0286182116386254	0.0638104574407341	0.0346963238212176	0.0207385791532364	-0.0272518158137986	-0.0921797845665915	-0.0834131139944948	-0.0902285510612907	-0.179028173267118	-0.108975435118767	-0.0858806341891542	-0.0683060764689217	-0.0133336872139866	0.00797917363963837	-0.0194236266041618	-0.0490402009818764	-0.068194553993395	-0.0319656750514396	-0.00848653403171369	0.0180567065363758	0.0199234345858812	0.0183091432729657	0.00312811680900566	-0.0445452099293546	-0.0408315008041183	-0.108659443969998	-0.139159934593834	-0.14030581236045	-0.175898518015941	-0.165334271735216	-0.186774506490382	-0.172746516632058	-0.231569678139995	-0.273023810300583	-0.192831488237962	-0.18943604477226	-0.249948665709761	-0.23234260156254	-0.23866441971439	-0.22567585423929	-0.220744551917485
-0.0505135654428175	-0.0804441777601374	-0.117041778148996	-0.157161818336353	-0.152603585843796	-0.207286168932972	-0.150378426343066	-0.120348789047359	-0.0962934769588369	-0.0315551890149378	0.0343098811932697	0.0328580316100562	0.032030854340912	0.0110220160585234	0.0216799240680425	0.028660418012996	0.00616853397937063	-0.0907235425070457	-0.0857295905214653	-0.075453264836116	-0.0711909436841123	-0.0476151054967269	-0.0372699586660691	-0.10450387048843	-0.102397706887446	-0.139523355846405	-0.103243332363641	-0.0714917513106166	-0.0327293718432939	-0.0382312210031977	-0.0335329016060606	-0.051877318156125	-0.0921681131413516	-0.0790843810809883	-0.118897334799924	-0.15791590822927	-0.179935479231684	-0.160252658740013	-0.171581954517662	-0.189679070198668	-0.19609028337263	-0.198662769250647	-0.154332880776575	-0.140215672198544	-0.155120943047071	-0.128313172633809	-0.0880688131656181	-0.0657528108259109	-0.0831541082272952	-0.036611868768219
0.0380419689187435	0.0371500160642139	0.0135020110831315	0.00802962017336261	-0.00121147404531701	-0.065873863931514	-0.0244485054891067	-0.00815908683570276	-0.001612808654586	0.0384737044022371	0.0777046599572128	0.0617794651605334	0.0383531528057458	0.0206061768589568	0.0419265420675194	0.0329018885286423	0.0134225782068832	-0.0569538492909195	-0.0543521545482727	-0.0425907167779138	-0.0448164809754239	0.0023067977777602	0.00547814652565148	-0.0367897644523354	-0.0416376160770003	-0.0849742752340456	-0.0493407369462809	-0.0589156812126531	-0.0565850823696158	-0.0291994392614033	-0.0447375378260983	-0.0375644498245071	-0.0694612490745911	-0.0722545692049608	-0.0673542365697941	-0.110223882603909	-0.122606025428951	-0.119478953852099	-0.119186145636492	-0.162267393078162	-0.156483496847173	-0.158424306091148	-0.130112772927976	-0.126516398895322	-0.129645580199676	-0.10818363863104	-0.0874691618138542	-0.0717079073405756	-0.0925617928533848	-0.0408407018087185
0.11172403295868	0.066252750075323	0.0562262417042782	0.0363357834026255	0.0360389156709699	1.85767791517999E-5	0.0361175121314653	0.0156368592770099	-0.00678159388756273	0.0177227431083137	0.0173188057418158	-0.0361878539360549	-0.046591741816259	-0.0949156321454126	-0.0709385765670995	-0.0853403797574827	-0.105011278554086	-0.168809188661817	-0.162618665310181	-0.156306846484155	-0.14158752561845	-0.0688458261561904	-0.0152756730931047	-0.0234211651579648	0.0246012125551701	0.0127319174536503	0.0338487617806654	0.0536140260622075	0.0582015491402928	0.071437991249807	0.0476808761660142	0.0344376854411815	-0.00426746164999925	-0.0610815508099393	-0.0897415969964036	-0.146691754874574	-0.187653920814274	-0.204466445350905	-0.215347575997818	-0.233140950748256	-0.237636380831296	-0.253253521688909	-0.234078946985437	-0.210027006468455	-0.206174685856919	-0.191954400012874	-0.155746309732083	-0.153858713986619	-0.178690682583667	-0.103225386287949
0.0382364771121628	-0.0608094750824021	-0.036233059272615	-0.0233032381553294	-0.0341293697163302	-0.0709798302748172	-0.0240069535959204	-0.0310451693907252	-0.0662035056889415	-0.0527502995270011	-0.0661156817741865	-0.124119165237056	-0.11196013888993	-0.158737436355364	-0.148275449100285	-0.131460696212594	-0.178388871175436	-0.230934949170741	-0.197841873545271	-0.218179811845168	-0.209642680723631	-0.163450640202603	-0.0855255275791044	-0.0840083154621537	-0.024196501688921	-0.0190585858369175	-0.00452216261451104	0.0297657041512132	0.0526940137985616	0.0450550294795692	0.0476347789140303	0.0117589319292206	-0.0375777115723697	-0.0878012772085961	-0.15442115694555	-0.20132169577084	-0.238245048085726	-0.233756914891604	-0.262377070650872	-0.263093915674713	-0.274819581471774	-0.285062720995574	-0.278782307408585	-0.26040961032837	-0.247403165081484	-0.233709141567267	-0.20189347698156	-0.211783870018258	-0.240804807805993	-0.179369766357657
-0.020020250457895	-0.0786866219221154	-0.0903767129321304	-0.0639872919916198	-0.0617218848168982	-0.118614575015998	-0.0834009275430262	-0.0942833391574889	-0.102989488747591	-0.0856092544227907	-0.0604480978771148	-0.0627321904527475	-0.0506944141332168	-0.0641091030702225	-0.0412048547097935	-0.0351060148960256	-0.0441366977051623	-0.0860268222755364	-0.0751004712141396	-0.0908942759734139	-0.0974406763976555	-0.101499527052582	-0.0907539146903102	-0.107303126734322	-0.0790521250890548	-0.0827303248527255	-0.0775337872533636	-0.0517398745636134	-0.0302851860319488	-0.0384998822030756	-0.0336346873179113	-0.0509808787880526	-0.0812293248135324	-0.0996002793628827	-0.114617263528379	-0.111341639067646	-0.123995320741417	-0.117460996659672	-0.110517185839363	-0.113662023199218	-0.112026646458759	-0.11650720011259	-0.105031933548589	-0.100423129800391	-0.086665307507685	-0.0813424512101678	-0.0574964396547618	-0.0717967003744401	-0.0908078745120943	-0.0424867567377412
0.0737988788590148	0.0200849550877473	0.0092677988530238	0.00993627350419269	0.0234021494248927	-0.00490654148177584	-0.0119419485919246	-0.0563294441931961	-0.067540178727163	-0.0739522014157559	-0.0877170882696227	-0.102054687820019	-0.0876629585405525	-0.113667574121331	-0.092450351479663	-0.100958179364295	-0.0954892824057906	-0.108671192525339	-0.114684705314714	-0.110896809079216	-0.116644411792007	-0.105726934311875	-0.0940997111089712	-0.0837475428565077	-0.0300779097877547	-0.0145980364548969	-5.97463734512596E-4	0.0148651726567012	0.0095107609256443	0.0123492212306906	-0.0171136512166521	-0.0526203231804308	-0.0686024309600578	-0.110537908362374	-0.114777687114662	-0.114656118861864	-0.0995816559907306	-0.117527333218749	-0.11873886527367	-0.0957939843004717	-0.107896041241865	-0.12283200990811	-0.102052095789549	-0.0896388345538696	-0.108311020306948	-0.103442959254628	-0.0676767230170234	-0.066440837669867	-0.0675136670924047	-0.00947477941796348
0.0704835744047749	0.0549633770878043	-0.00495910916905122	-0.0474162134737459	-0.0242074304454967	-0.0385975787632569	-0.0379252869909591	-0.0815575770184675	-0.127372478240108	-0.163417770070999	-0.19586641782714	-0.226853380838064	-0.225200267793633	-0.245655355842259	-0.224742086691227	-0.23238680586296	-0.232362549254158	-0.242466209105786	-0.240682246431918	-0.260571880974606	-0.25305272329041	-0.230303862704778	-0.188303815908522	-0.14674204368717	-0.0655808181920831	-0.0385621703950567	-0.0307311351855968	0.00279038882738413	0.0251229274939837	-0.00910587004374794	-0.024887976722534	-0.0626023244576943	-0.101180989343511	-0.181792724689833	-0.189158074459169	-0.211212083703006	-0.24589028143257	-0.237804909388321	-0.249582282137012	-0.199465824138016	-0.215401531218616	-0.25607026465826	-0.218814983708033	-0.180522735272886	-0.20460377929836	-0.198606138850681	-0.143483744243405	-0.116305445385019	-0.127610897631139	-0.0171673740541504
-0.0143439977357826	-0.146514616026727	-0.151752551185179	-0.122839696998366	-0.114994771237688	-0.174203671517077	-0.144588515716544	-0.150068791229018	-0.190316109386674	-0.226975598269395	-0.243577028942358	-0.260929581942003	-0.225727827504578	-0.228358369468453	-0.220924725212121	-0.201796652756512	-0.203755834486564	-0.224143976045586	-0.205943243175734	-0.238229442547957	-0.245220863553965	-0.289213802083385	-0.245058426500058	-0.196015825284633	-0.129740163852877	-0.108936378470066	-0.127022497314415	-0.0780726647823741	-0.0265384912999561	-0.069699116209029	-0.0632714715645567	-0.104124548688956	-0.15752047038077	-0.211755539259435	-0.244816262964253	-0.201195284375743	-0.223995102118999	-0.206338116440769	-0.208844955371287	-0.138259039723935	-0.155151141927633	-0.218056141124449	-0.178169460987857	-0.128188744846616	-0.151427616927381	-0.147910986549361	-0.0986654654212704	-0.103402539991154	-0.117540141103526	-0.0338503992397148
0.0704788691593744	-0.060932990760002	-0.0387828024195997	-0.00587333558893292	-0.0177029880071656	-0.0596888916958179	-0.0698145986010161	-0.0579627565279409	-0.0685167674108257	-0.0980242369457814	-0.108200537922156	-0.108038773450526	-0.103066193278976	-0.106819399679402	-0.122961276647529	-0.0884773582531728	-0.100286430770309	-0.105109370245075	-0.0751828135611855	-0.0961117316845407	-0.12040178906966	-0.144369077081974	-0.131857625478095	-0.0939643597117917	-0.0691022691061316	-0.0600646031291477	-0.0521171353772685	-0.0385113690826736	-0.0474010715415973	-0.0550782573128167	-0.0855162357148181	-0.0930697865900259	-0.120918612483888	-0.161447753835147	-0.157807224734941	-0.0914619224611791	-0.0459734169992451	-0.0575443358357619	-0.0393331492783223	0.0121870426588355	-0.00687635687171612	-0.0717734628226306	-0.0574688241311433	-0.00552887315400119	-0.0344552492545576	-0.0692279908462146	-0.0319483232412109	-0.0605622087920891	-0.0502939876992909	-0.0255064392647992
0.0494547186650652	0.0459455524011184	0.035810343627594	0.0387421122429833	0.0445656015234126	0.055177660047538	0.0156138944279888	0.00223915947017395	-0.0281374955890816	-0.0796813274540562	-0.107681927630439	-0.13131681776488	-0.134838030140841	-0.149292980169196	-0.147530453852814	-0.119682206121693	-0.139924752662703	-0.148013055528532	-0.138556655819747	-0.139736837282957	-0.141303689919628	-0.135832665421532	-0.120828833648526	-0.0459448402813206	0.0188304360262437	0.0400830166280772	0.0438246918652686	0.0309069565949821	0.00518868507766219	0.00203390857318686	-0.0434853113141148	-0.0550850836519417	-0.0650321252213292	-0.110708605279904	-0.107750681312468	-0.0923192816311098	-0.0769174460052168	-0.0993227057883086	-0.0866444757830437	-0.0236023121690334	-0.0339658188543315	-0.0910691336275206	-0.0815375430523737	-0.0153345538178792	-0.0437440213739146	-0.0808552025110953	-0.0415393312869826	-0.0679549087233134	-0.0484503763644171	-0.00165337667173312
-0.0276581886680419	-0.0791303620840784	-0.0550279795037495	-0.0280664118644128	-0.0328611220269808	-0.0416202822407304	-0.0462176506882209	-0.058664046994968	-0.10522852053092	-0.163384004048567	-0.195546570406072	-0.227751607144762	-0.205437245755477	-0.224465993655879	-0.224929469663983	-0.167847107677887	-0.21588417704714	-0.220974612191218	-0.183816604025388	-0.197289158220221	-0.19345880236495	-0.221546433625184	-0.183373494027517	-0.121723026899572	-0.0418518662956211	-0.0154319792198067	-0.03282259836241	-0.0106920399511962	-0.00333234734850613	-0.035259434649282	-0.0565492547020323	-0.0799382439168146	-0.0931787688831601	-0.145052065161864	-0.161246297968485	-0.129093791401436	-0.152468644406144	-0.154773959545377	-0.167479165870981	-0.0952193385453595	-0.0989715155201692	-0.176724516098236	-0.174725392185389	-0.0999296936728803	-0.119422034541184	-0.152284108002977	-0.112637946546827	-0.140959219254196	-0.14665856128723	-0.0944401330778898
-0.0152327211566154	-0.139574717944782	-0.0859244003684215	-0.0591909144060678	-0.073821389223849	-0.106677653278809	-0.110193179488708	-0.0992664202590973	-0.120551700233234	-0.163549290271408	-0.175331421844077	-0.178923440834414	-0.156799726814817	-0.160739985048871	-0.176587564445776	-0.116045950065196	-0.143001560265628	-0.14353422143482	-0.0857423855170827	-0.0996492744031596	-0.120868484048706	-0.175420571193879	-0.173641793200404	-0.138522642129912	-0.116150434443059	-0.0960463537058466	-0.101871958593246	-0.0920671853226408	-0.0862162619356612	-0.1090957321567	-0.133738937933523	-0.165439444552341	-0.170957491644114	-0.161973720239296	-0.147257356816191	-0.063724165711715	-0.0547328106768823	-0.068936082997396	-0.0764126054358402	-0.0137308830200919	-0.0244822664253169	-0.110463015195341	-0.11666881018763	-0.0464788862090775	-0.0706415864013408	-0.115575101582117	-0.0837220055752455	-0.116191745302463	-0.114637683767638	-0.0855485116249663
-0.00514456548030824	-0.0184738939305982	-0.00337936639842843	0.0132127525738073	0.0319715635003906	0.0467876916661147	-0.0165262484670358	-0.0274415891089673	-0.0424647886176331	-0.0812287813128626	-0.095766829440615	-0.0994547581429246	-0.108438408062203	-0.0923984503752518	-0.0566228976087515	-0.0291071538530609	-0.0340815818604929	-0.0348838959707778	-0.0131459270415777	-0.02643239268377	-0.035851977437627	-0.0827765845774706	-0.117927528141403	-0.104937380156567	-0.0460706693502612	-0.0331185828351061	-0.0424540806775674	-0.0698759101339569	-0.10120077898114	-0.121710652102177	-0.162385807550023	-0.183633578433218	-0.142811358508324	-0.093675601315139	-0.0403955513620591	-0.0030558553903907	0.0172305619713627	-0.0119437287263453	0.0143647685074099	0.0739916437972563	0.0975836880449785	0.0658861572471912	0.0596125739231027	0.122300916166597	0.121331655076272	0.0866229710331883	0.105359042873362	0.0611537758533023	0.059220089902146	0.059224605432173
-0.0718401276376352	-0.0295983278552749	-0.0240932246157261	-0.0249547847618518	-0.0280826512353131	-0.00582894801081962	-0.0518053916960915	-0.0782212972449199	-0.0994089913654476	-0.12274047588551	-0.137222845756931	-0.144502355032694	-0.14662081001467	-0.133905868124148	-0.11472060998573	-0.0935721278217545	-0.109879494165334	-0.106328626784585	-0.0787170786284017	-0.0866589236227468	-0.0959896534821938	-0.143020106588348	-0.151430529362517	-0.124604380325952	-0.0746002410784332	-0.0422939185141528	-0.0554638933240343	-0.0439383312934244	-0.059810768398693	-0.0962610012027939	-0.110744877635117	-0.159218871769499	-0.127099791975377	-0.0997736137681907	-0.0784457201813327	-0.0584616503229087	-0.0581968347148577	-0.0802018704773586	-0.0643016687106629	0.00694275342373076	0.0311781295389916	-0.00794768517962337	0.00117480603089406	0.0593004868376174	0.0506498830271238	0.0272180597141481	0.0603254024528213	0.017555513134566	0.0183785367193987	0.0301094895331818
-0.0869551640574931	-0.130864747873395	-0.0884202319497946	-0.0797988402783085	-0.0932147394337422	-0.100139212132937	-0.129917168054488	-0.159562604055062	-0.180993206233914	-0.194184078663147	-0.206846278340432	-0.215706992905137	-0.206356129823466	-0.194813532619235	-0.187558653799987	-0.15653829155028	-0.18085157167024	-0.180638816965096	-0.136391815606634	-0.152437882335497	-0.174197001668226	-0.229923334608034	-0.216547764139334	-0.197499332347457	-0.151364913949143	-0.111510168967701	-0.131052946194414	-0.089377490655749	-0.0757811868217658	-0.124218083834303	-0.110328152371744	-0.172165134094713	-0.161235341344101	-0.154206477441431	-0.159798390734175	-0.131043986581821	-0.120608204030363	-0.128065303392409	-0.129119850727887	-0.0476067029557125	-0.0325731080539808	-0.0973132083406854	-0.0900067368699239	-0.0252312965808878	-0.0371012295720577	-0.0601332428864026	-0.017056604995607	-0.0589869763083947	-0.0680432601691614	-0.0491866973928245
-0.0502183650345327	-0.0805163203600271	-0.0642099414519989	-0.0562326396954289	-0.0686512648943159	-0.075293134440498	-0.0834902655468828	-0.129238078763796	-0.1703885857425	-0.184394855558937	-0.222230433071882	-0.264429511787665	-0.253849984439518	-0.278517972742038	-0.270349324163488	-0.255033340332181	-0.270819631229191	-0.267431711692196	-0.234706647452728	-0.254873494841564	-0.249262002818673	-0.263901913387273	-0.209426910862607	-0.161510210562051	-0.0815196218984483	-0.0284508523723613	-0.0501575357613768	0.0169284748386626	0.0266425268130881	-0.0217028920964029	-0.0182875142454531	-0.077829309001523	-0.0907043023088489	-0.157245994949678	-0.199338981598314	-0.206933396446633	-0.220526835993073	-0.208937345043495	-0.235563925545625	-0.147158508786117	-0.158312374431225	-0.218815094378811	-0.16732507278611	-0.107992481727869	-0.133064480211121	-0.135772665416219	-0.0725043929172712	-0.0951372213493645	-0.102343312669051	-0.0361229624985196
-0.0217728786367767	-0.00906232914069196	0.001768181769514	-0.015957271548124	-0.0311898007605076	-0.028309757476765	-0.024106751918482	-0.0626591940493169	-0.114003033242958	-0.112160006705493	-0.159835328481551	-0.227728405795248	-0.225384578784414	-0.287425095660968	-0.292964800724587	-0.26826642099869	-0.291194652054273	-0.308511306563424	-0.281525338475095	-0.288813547701392	-0.278914136263584	-0.225139321784364	-0.141791687026157	-0.0985808966978661	0.00365347925637766	0.0539911735771873	0.0457155897317364	0.107697472586931	0.114081994870941	0.0689138039042266	0.0630865908254846	0.0250192289364849	-0.0117286014596305	-0.131868563031774	-0.191216799112283	-0.253234963286257	-0.278084826543407	-0.275003423264485	-0.300335190752526	-0.237107908286166	-0.253298132668157	-0.308295066629407	-0.260315912588991	-0.209842795590513	-0.232236973646959	-0.234497998138393	-0.179999380694534	-0.186311965612773	-0.19686673310455	-0.13535255697311
0.0605897897330171	0.112341347705847	0.0979756759331677	0.0767133832551161	0.0706820805307175	0.115634497663755	0.0861092502849259	0.0184044884864831	-0.0481987198263073	-0.0889820474605594	-0.171305399765422	-0.245585701568438	-0.270314692606608	-0.303552317562601	-0.291925007461286	-0.267962398978394	-0.301838535727599	-0.280126586504207	-0.252845826544346	-0.280771140705427	-0.285855328181491	-0.232004340866824	-0.160744991870974	-0.0433195294671435	0.0752349785613237	0.141535878158338	0.136218441607684	0.165867667124652	0.159076596546314	0.128176452795305	0.103366407402072	0.0480865752736346	0.00166273499766134	-0.158087699992583	-0.173961803931781	-0.214222463702477	-0.220315791781163	-0.216562026513253	-0.227015087398453	-0.179887933230888	-0.182936923723304	-0.232431027681591	-0.204111820130512	-0.158848015425574	-0.175184605859834	-0.185986408811126	-0.14916246885547	-0.141165878048296	-0.141827851571486	-0.0742615917528754
-0.0351418836215212	0.0562984616247132	0.101925845748725	0.085651090656511	0.0938766945875622	0.127814062187858	0.108197571775965	0.0736478950353482	-0.00249204587932876	-0.0182722557471439	-0.0993986453266879	-0.211187697884781	-0.229804658947358	-0.285002275152692	-0.297424998166002	-0.263479227673679	-0.314119724426496	-0.298525969983573	-0.274975251807397	-0.296523008334308	-0.285894215032272	-0.199457539099722	-0.0902755103423119	0.0123483507866327	0.13314449831993	0.187606183768201	0.200164993444072	0.234725518770971	0.240229092907258	0.207590788913661	0.185911103847056	0.121355807639845	0.0370608264616618	-0.138424434709995	-0.169911068107928	-0.221357364686791	-0.248944958112981	-0.253128751739964	-0.250457604893666	-0.221712311237087	-0.224725610579594	-0.263223390358803	-0.246142072268812	-0.213857643280354	-0.214526780219221	-0.219637791814045	-0.201690326453709	-0.217682159273795	-0.228282869071947	-0.197085342821284
-0.060910000599055	0.0334209873953543	0.0492070264039186	0.0234115311098824	0.0294429261786314	0.0627349064487429	0.0493903873865162	0.00759849779908601	-0.0610841529035687	-0.0522234456551953	-0.117278358396806	-0.194310304270756	-0.205478344906145	-0.238338657343918	-0.258194393770768	-0.22449292392324	-0.260854244395585	-0.267413100438784	-0.247934350551298	-0.262750016216172	-0.259179439898003	-0.191943981746512	-0.0947562455499416	-0.0168842380855742	0.0751307528563417	0.128582409062012	0.13541331853348	0.178832388042909	0.195059401243084	0.143201281104242	0.155892250101911	0.0993176112851102	0.0270044808336223	-0.108918782146324	-0.153883513642348	-0.199819172467761	-0.233716410582298	-0.234299765298345	-0.217190854914115	-0.179013606859372	-0.1717354602994	-0.215483271564031	-0.186685054262698	-0.133446515879778	-0.145645378149142	-0.156332874669272	-0.127378491154532	-0.147387245124519	-0.158854452793488	-0.132566051474979
-0.0142439178300814	-0.0100783484721754	0.033520446995103	0.0501966015306362	0.0429468013892977	0.0597329672406698	0.0725936435426929	0.0164163967854946	-0.0905642495270915	-0.107695432944832	-0.207179898458694	-0.319405536643331	-0.320578772486636	-0.363572347962308	-0.397791344735744	-0.349808722534789	-0.404738630530137	-0.379938555843624	-0.352800336896363	-0.383236820316756	-0.372094651667952	-0.299806984885653	-0.157708345242405	-0.0498659077968109	0.0744513654536953	0.156383131775216	0.154245480220791	0.215307365193597	0.241893286910004	0.171602181756326	0.199040886219082	0.116881663743172	0.035007480685249	-0.143182886424639	-0.236102082172453	-0.292658407088429	-0.320691906544707	-0.324847813824969	-0.32981940895895	-0.265367050825475	-0.24707104517833	-0.318888938819499	-0.293636043750929	-0.215961754070275	-0.224504518943862	-0.248137109689209	-0.201288848176576	-0.240510341744773	-0.226870658003182	-0.175131188838544
-0.0194276779898049	-0.0707898553419007	-0.0375625254722434	-0.00185612231213338	-0.00281767015295978	-0.00230802463543694	0.0271336580577259	-0.0414450773234203	-0.165017073817749	-0.199424324492467	-0.298225614382587	-0.398199286536101	-0.386970127010693	-0.416205303560705	-0.44274195164516	-0.394450248986686	-0.441982314783903	-0.410661569172276	-0.389534355040172	-0.436701789829061	-0.424932370587741	-0.378252363698335	-0.233762963643049	-0.116029743809952	0.00173325045770916	0.096518780947708	0.0957342709616516	0.171884589245399	0.206918110903349	0.12371760495342	0.158338868123873	0.0688714157626493	0.00138883998658889	-0.16674610973147	-0.280302563273955	-0.332572846291588	-0.376437631232746	-0.365391673510688	-0.373436959040271	-0.290668105792421	-0.266278931216232	-0.342159265083125	-0.320728400899873	-0.23653053202854	-0.239314786798387	-0.255634799539042	-0.206751662158106	-0.244865635140511	-0.225259051554113	-0.134394239649547
-0.0294373679743407	-0.0292598974098121	0.0228842302747158	0.0501388144302021	0.0400603989021067	0.0462095521661105	0.087088271251929	0.00944746654370448	-0.108939676920026	-0.125557286703117	-0.221444214348916	-0.340654326177755	-0.327462557434006	-0.387970117128135	-0.412579962682327	-0.374673567826273	-0.44866445349065	-0.436240811524548	-0.404763877166636	-0.436641794969656	-0.409039407584082	-0.318536028514147	-0.149309427623919	-0.0416595868374542	0.0550719345577902	0.155010596567063	0.142486983736047	0.227855614648194	0.267105092744904	0.183194162084178	0.227904172107455	0.138910302611719	0.0840012126141198	-0.109609341889838	-0.233241755678864	-0.330153057047994	-0.394508821465013	-0.410271594727044	-0.406994966746416	-0.345270491122315	-0.319555118923704	-0.393046356355607	-0.387578997033813	-0.309941268302195	-0.303097961304965	-0.320767534148827	-0.290907417620859	-0.33113076430803	-0.316807826158384	-0.238134388240319
0.0666520383603888	0.0491216574625696	0.10020846987818	0.1002454495006	0.0923674984962328	0.102904195298955	0.128500851878967	0.0656594049097884	-0.0492161938174391	-0.0350716833841402	-0.121338831618788	-0.245230281264712	-0.243271475772876	-0.327337666790952	-0.356238354066549	-0.346275923673789	-0.426151625051315	-0.446650466387742	-0.390144256600613	-0.410249016475417	-0.367583871332362	-0.228713581184945	-0.0529371485287169	0.0402896605610009	0.124549598904609	0.213751196411051	0.211136331876008	0.274313054756766	0.295244943835151	0.248720910055883	0.276155643807521	0.216017026366974	0.148395745719072	-0.058058957190005	-0.179681444001499	-0.337085861369971	-0.379863269269394	-0.414564507224084	-0.41516351597303	-0.376983087967053	-0.358744090995373	-0.428376272853289	-0.417208736070915	-0.340268612051111	-0.33917158548755	-0.360139376301806	-0.318450146194653	-0.347635575877248	-0.337736805618238	-0.270370866399141
-0.0367589771538993	0.0290958316470869	0.109160762745956	0.108827241750189	0.116316222507275	0.121793216920383	0.153228196917553	0.100236452989689	-0.00587466680090914	0.0224678902012391	-0.064902725732412	-0.206002509204451	-0.207198781300176	-0.302773061180154	-0.335482478456185	-0.33595780987925	-0.41559286354286	-0.407900854663112	-0.396343363243007	-0.401921360277726	-0.342143761375384	-0.171318350627977	0.00878210076558624	0.0814832902338935	0.174555970796002	0.240668066705582	0.253657196645057	0.321343125673889	0.347222118385424	0.312795758008214	0.32057322260848	0.260153202624994	0.189694223415099	-0.00758980026066923	-0.143932167754179	-0.330574906674665	-0.401244982462457	-0.426659481556342	-0.433618201826535	-0.423650442523332	-0.395158076548186	-0.429931354801335	-0.428392742196077	-0.379945404643071	-0.355986906422092	-0.362429102271831	-0.335292029575464	-0.364032188064335	-0.358476639321232	-0.307704007246558
0.0602899398952113	0.0603591496614096	0.149625622832445	0.156740605228551	0.154761881203053	0.158739586235536	0.188556271053696	0.121853665505635	-0.00874038530059999	-0.00542172174685303	-0.112649985656012	-0.257867846432487	-0.269367429773205	-0.35670882743126	-0.399809753963102	-0.398874264849531	-0.474516040379114	-0.450611711665049	-0.415236738823079	-0.432563516523992	-0.387211995902666	-0.224376338637034	-0.0383896577024306	0.0693531733299003	0.179701382832995	0.266739581189341	0.264617690903753	0.32370522446402	0.350703489662476	0.307915954441058	0.319984998954142	0.247923312865281	0.162151718121188	-0.0674191397183682	-0.177342998332539	-0.344042963559514	-0.390142933911392	-0.42671540718845	-0.428182192880089	-0.410204154861799	-0.379945786119742	-0.443497326112181	-0.452002111659451	-0.383229489134027	-0.374931386866372	-0.394630047090212	-0.3550316863801	-0.384764805408681	-0.369135732292801	-0.301236326591949
0.0972959265924677	0.063863149976206	0.140632342982753	0.15262594337348	0.140504454196183	0.143113457527194	0.16604267819329	0.108492943946316	-0.00859403256268725	-0.0114540364169162	-0.123202498236201	-0.271437234674179	-0.287646338723701	-0.375245230604606	-0.410521489473834	-0.405590897619393	-0.477124096650006	-0.466594359918539	-0.423379133026141	-0.448082150626807	-0.414052826799687	-0.249171813297118	-0.0567928047523437	0.0552083588787408	0.162874073490409	0.251946454388761	0.258186055380228	0.311344520781118	0.32551685888438	0.28320998122408	0.287187877034309	0.218001271594377	0.123083817011411	-0.103052811924783	-0.211938922112505	-0.373216576061358	-0.399495029435574	-0.43024088612338	-0.443829142776113	-0.418073829765786	-0.403149105797804	-0.475303407518531	-0.471991241946664	-0.393747060755091	-0.388560875346515	-0.412711104578962	-0.365837381760698	-0.401264836603745	-0.375310288444943	-0.307287848722603
0.123135875824756	0.106055705720728	0.171098291021782	0.153665971681924	0.144553137102747	0.148260246081487	0.181146072212575	0.122586961457145	0.0131342120967772	0.0202808148173169	-0.0782981475068311	-0.222732650769606	-0.244196953765431	-0.342099123612889	-0.390621793914907	-0.401313068334226	-0.468589397638237	-0.472397980691186	-0.418237745923393	-0.438781562837872	-0.387044867864844	-0.194070110183824	-0.0116810465680463	0.0800076671086374	0.174602021827783	0.259331842935826	0.270022272554484	0.326344652053527	0.340466720022272	0.309748504490364	0.312274501621905	0.258662232816831	0.153135081970582	-0.0643263714486607	-0.185032894793953	-0.372796300241155	-0.406631549716924	-0.449241849331902	-0.450165557763578	-0.435489927729985	-0.416753258146704	-0.487709716577713	-0.489449975113893	-0.415256355965744	-0.405758002134254	-0.429816022580373	-0.38517185774405	-0.405652079779606	-0.378712235912609	-0.301987030057427
0.140189818114436	0.14450142747535	0.204544976399693	0.186194360104904	0.196381017446258	0.211423184209705	0.222239745117227	0.159119690669186	0.0496883337795959	0.0483182157959659	-0.0508782238865079	-0.17840196165563	-0.205646969438168	-0.302995779926284	-0.352341856457454	-0.381172583836888	-0.446994590391707	-0.421166682335579	-0.367556348254434	-0.383103538912984	-0.33161484975086	-0.133012488678823	0.0280964933755607	0.128227378153731	0.217256296147727	0.294579030274009	0.296496811253163	0.341463039380106	0.354999322670519	0.335542724626779	0.344766402278444	0.30127873835078	0.204578875116239	-0.0294065403064913	-0.123592915049468	-0.306627281536415	-0.335464366972069	-0.378835723173944	-0.384812074458315	-0.392697975347423	-0.378263500114392	-0.426590096428183	-0.437361610513494	-0.398039407449009	-0.394377688069198	-0.399606706557	-0.368338870927022	-0.357040827741256	-0.348717387547848	-0.275958008097717
0.189382879358314	0.162239980110194	0.193347778398467	0.168159212056358	0.197711112046835	0.216547328571273	0.20920013990779	0.149952155270091	0.0497770329916499	0.039703073995716	-0.0616366990568487	-0.19292119268926	-0.228554435907599	-0.321048145238748	-0.362296824943805	-0.388647558461305	-0.447877048051889	-0.418089785101676	-0.37587208103879	-0.38190635461286	-0.341394385251955	-0.154457197755266	0.00124624049275305	0.1140449912765	0.221152581906436	0.292796451727453	0.301537352710255	0.336615141419489	0.335261613719326	0.320951474912651	0.312699836752335	0.270251413266171	0.18266499983384	-0.0533848186819287	-0.14085927793757	-0.306769025438297	-0.322520072830048	-0.368340734531907	-0.380202338585463	-0.370880762619268	-0.359827581785865	-0.414874589676671	-0.408900409132365	-0.354218282318186	-0.363760965509403	-0.370622446803541	-0.318316525770403	-0.315412869203755	-0.297945552945561	-0.207258061720665
0.217626321066604	0.183792174094866	0.206199936172759	0.17008294608594	0.185735951622289	0.189013711204684	0.198583978533793	0.147410450654742	0.0564210753845422	0.0656631901165485	-0.0257560899586455	-0.160555731826031	-0.201599992162742	-0.304016682315279	-0.338254257817741	-0.377566118916673	-0.429753621396526	-0.421487618387943	-0.372376963526038	-0.380061426534307	-0.337395247902825	-0.136928570433625	0.0202684475561863	0.104725720137011	0.208835617131122	0.269832485780204	0.287276390945328	0.319433661345065	0.312786729609138	0.309756578477186	0.289419225877999	0.259517596599935	0.165336152570597	-0.0459114767673411	-0.154746132973973	-0.350500315076474	-0.361738278125633	-0.399045573684721	-0.409627684516128	-0.409066729750392	-0.397101589440586	-0.441996308971301	-0.437810233286958	-0.38161895845581	-0.377325793248292	-0.38708057679825	-0.33647444086303	-0.33840695028628	-0.316201007372224	-0.223786185457143
0.226684070358389	0.196605256920093	0.212691893730542	0.161297492728886	0.192744324820729	0.199649228354618	0.211046570606771	0.171994752856105	0.0845259092439862	0.0942298486287402	0.0195820879519604	-0.105103411281764	-0.138875744219687	-0.242639121864587	-0.281260456594781	-0.33094862540445	-0.384699524783649	-0.382175006000423	-0.326206535225989	-0.331855898645194	-0.282327336865629	-0.0824003566480849	0.0650143329147087	0.143686956036973	0.225480951150012	0.280573969507011	0.302913849406038	0.324712483995767	0.315192230065901	0.325593047283888	0.300806895250158	0.28637281243472	0.192817438706649	0.00297191477340026	-0.100959699927279	-0.299939450908659	-0.309566045781235	-0.355520237801773	-0.360539307782418	-0.365529558883653	-0.35475557846165	-0.402303851355686	-0.404048530492127	-0.357660922458028	-0.358658379083796	-0.369546412246402	-0.322538694092737	-0.312463692329068	-0.295490139143977	-0.216523130234895
0.209795706219904	0.237394313323448	0.258502635803233	0.207148015392106	0.259254950983389	0.287644943224643	0.278407741520987	0.226729149332314	0.140598288885874	0.141477085679577	0.0532898706316791	-0.0671831680740692	-0.11070857588031	-0.213070537388029	-0.244077880439775	-0.29153039463822	-0.347131241572674	-0.321808695618494	-0.277528902105922	-0.273554086563992	-0.226456017844474	-0.0306887606044304	0.109294066267587	0.192428943351244	0.268462831717018	0.327775211170084	0.364374079318465	0.375313446598058	0.350931918717058	0.359181230350975	0.318356570660867	0.300370611275152	0.217630249908004	0.0301615793331026	-0.0413574706075197	-0.231746674209838	-0.240553811463928	-0.286165538229569	-0.291306888288167	-0.322097491726604	-0.318858544083959	-0.345223370791634	-0.343810443439675	-0.326871565278633	-0.330287109826179	-0.321445988264681	-0.289617473550889	-0.262716584039723	-0.253295160192146	-0.177640013949855
0.286613941462603	0.303169798814481	0.27579420548346	0.195496830184214	0.230304573091936	0.282285357630588	0.250837007333305	0.188901091525266	0.130984396076436	0.12075270949782	0.0578170404339397	-0.0365851721201155	-0.0975398555366572	-0.174403502569639	-0.199817419220994	-0.261054425905691	-0.276380985276974	-0.262520083608816	-0.232094432838152	-0.218616451555314	-0.180744224515942	-0.0101835266520006	0.0798114321930869	0.158150974816534	0.235531329221699	0.273900003168807	0.287299752482639	0.282995798495713	0.260328515964144	0.279618943551427	0.242600036145079	0.229218939913611	0.172065182201976	0.0223692577572203	-0.02799782679704	-0.196003990884181	-0.186540099761356	-0.242064223426103	-0.238883701412906	-0.266036024493297	-0.255432866282138	-0.270272488875219	-0.276697358089742	-0.244939796467311	-0.249894995004383	-0.253360363600042	-0.223224258642103	-0.193256279338151	-0.186621109082615	-0.115013261168412
0.210467981988806	0.305215742827833	0.291019655002034	0.214945167457339	0.239508692806552	0.310944625563616	0.243890476011508	0.189208804868023	0.141759487996081	0.129970779109321	0.0381567156860323	-0.0455417097357846	-0.11974946721541	-0.177562592478347	-0.181378159451449	-0.217519194779924	-0.231185387679475	-0.196489326265045	-0.172298956347801	-0.161879707780699	-0.150136514398914	3.80162957264826E-4	0.0664932040411453	0.156583192309064	0.234089419255563	0.281181479717433	0.292848998196214	0.278441734981268	0.24331150163716	0.255552667329711	0.210800799006041	0.196529706335115	0.153046248607784	-0.0162688562683959	-0.016692504868831	-0.137954528309262	-0.119575360936293	-0.162410528381415	-0.160054855184653	-0.179501839748251	-0.172093859184875	-0.199432128163812	-0.196344258912448	-0.165117531586188	-0.185482254435532	-0.206300473486625	-0.169484423364927	-0.149243803468257	-0.143385989570969	-0.0992035491888345
0.163722944819724	0.270170228925235	0.272634158978127	0.204334433598076	0.201317121268101	0.263991749435264	0.212904986808844	0.159854862341505	0.127441554824441	0.132312626006534	0.0549438538715835	-0.0403823529805202	-0.11021879237457	-0.159868098071024	-0.168949324558667	-0.18436908556472	-0.183765287716705	-0.162722608962911	-0.146205065120358	-0.137863830294204	-0.130391019887027	-0.00509505492068207	0.0557084412720553	0.129213592287178	0.199135568368434	0.221683846452304	0.231151401641786	0.211208028195682	0.180393761077328	0.190279428159216	0.156021544284122	0.140289415278545	0.107566885709853	-0.0167621630063108	-0.0121547055174087	-0.124646990018141	-0.112425937549831	-0.166299006903411	-0.153899894915326	-0.15240690693184	-0.124208065805865	-0.143929547444	-0.136016583570068	-0.0994146245449501	-0.106067704950517	-0.127351247673225	-0.0987114626087097	-0.106222966966455	-0.098275522101042	-0.0774386460682615
0.122170101896718	0.273673162424382	0.26130093430907	0.18514293218692	0.195745733382544	0.263058264928102	0.18985990872787	0.149165268522589	0.128531853871465	0.112700978716552	0.0430805388941727	-0.0296824834585337	-0.0931092034325144	-0.118936592140859	-0.115638983938513	-0.116368090673028	-0.113367346115393	-0.0964699248363598	-0.0921108107241946	-0.0856160618986831	-0.0654366059236601	0.0246355613014885	0.0540248438138961	0.117083197378945	0.177629814633076	0.191040576103757	0.208217943721159	0.168676873793396	0.121689959601973	0.139109237105046	0.0969502421816304	0.0988906559743354	0.0859996915523158	-8.43450945603452E-4	0.0497403407030857	-0.0479570595981817	-0.0568580576858866	-0.0882119178499422	-0.0734887191481477	-0.0642609455776432	-0.0380194070844111	-0.0509606815344103	-0.0419898662923322	-0.0270979579022161	-0.0443515686543149	-0.0517111449201394	-0.0399286676949984	-0.0230312627866374	-0.0270983132516474	-0.0165464178443325
0.125465905783924	0.269717678044283	0.238739063249009	0.158860746837662	0.164155841012128	0.240716638453468	0.164230141221677	0.134453104671175	0.146367760703919	0.0997650184667227	0.0305875844751599	-0.00444452436658583	-0.0662955741931503	-0.0753202953709898	-0.079807966292971	-0.0755923258219931	-0.0650645807973273	-0.0522507286542357	-0.0391211744364876	-0.0190128162064516	-0.0150680136855973	0.0406504384646966	0.033539304930115	0.111510384230616	0.149281248653466	0.166749915796231	0.177099871770058	0.136477599504293	0.0735802924943254	0.0920254030740615	0.0482712451801507	0.0497397225993302	0.0538081966831276	-0.033570533565563	0.0509055373288475	0.0213221826176844	0.0552834540564654	0.0250750089079519	0.0296003215888159	0.0481442702060173	0.0645242923476038	0.0290537478247902	0.0424263636788545	0.0654018007518779	0.0309636043385554	0.0123837488142067	0.0327409054876621	0.0409264012972122	0.0478368804972209	0.0463661998292565
0.0827598515376845	0.227917134436839	0.21741142247005	0.14633369976303	0.134435153550458	0.216973431878242	0.133688084830442	0.110343450377764	0.120906889949169	0.0533460863995427	-0.0019880974138378	-0.0216224667052743	-0.0686682030113713	-0.0715150381778454	-0.0670143077326718	-0.0481211820495085	-0.0473866135407843	-0.0223859501424992	-0.00605239393802361	0.0068454646683931	0.00938567114023556	0.0194683152974069	-0.00184891102384958	0.0748370907101815	0.101540447795414	0.126564555830223	0.135195066637756	0.0968304313210669	0.0367431853780942	0.0451988203651895	0.00386876342203022	-0.0100675471380599	0.0107488336625771	-0.0399717597499762	0.05826613222866	0.0626114147770765	0.0866370544740453	0.0560652299628755	0.0664690984988984	0.0864860424979298	0.104502391686974	0.0786297320966375	0.0706265415130186	0.0955458424451372	0.0650143842136835	0.0384045964397905	0.0499569597104979	0.0351398986517496	0.0353100438176151	0.0202946350797301
0.0118305107106548	0.198976492508119	0.206843639637411	0.15872589591221	0.139562973770849	0.208191127183567	0.138907015120708	0.13994836357333	0.159371324950482	0.0921775291203405	0.0673625737549147	0.0666594020917635	0.0270611606782435	0.0346396582498499	0.0512541393298627	0.0551814724427821	0.0646767527635415	0.0728972928258484	0.0659963837211489	0.104778995850728	0.11657883665794	0.109036975695469	0.0678261044595842	0.116308416453376	0.107729554485633	0.107221028216226	0.119826429031676	0.0733382646029116	0.0116533255368967	0.0257304306170962	-0.0132983799244989	-0.0121599061630159	0.0408785523811217	0.0533390023328857	0.156822269523667	0.145979133078417	0.145503351404899	0.111521345872131	0.134282580697949	0.121859388767403	0.157660372319566	0.16522823394638	0.111746680068123	0.119716147884571	0.119622326221534	0.0862128655485782	0.0610325445592248	0.0182477098209135	0.00296200307443172	-0.0586541359793418
-0.0143283329302267	0.116712463761384	0.140980293660283	0.0939016000125641	0.0515304638169612	0.0992297584858497	0.0278438125526522	0.0288752902151131	0.0687758585246473	0.0334766582200445	0.0164176953831069	0.0222653699574284	-0.00858825244440089	0.0070098646151812	0.035585411846917	0.0463284865699152	0.0430780617220675	0.0385205081801011	0.0522523808391802	0.076717415885305	0.0702428276226323	0.0348659001280462	-0.00389027760352924	0.00709773071279734	-0.00689854190393922	-0.0140507874939637	0.00434997002268519	-0.0323351649581687	-0.0798925729610353	-0.0621665225854003	-0.101134252030629	-0.119667826223865	-0.0667579537360461	-6.01276744180284E-4	0.0883133536773832	0.0688358938610002	0.0899233235435323	0.0596970136255884	0.073832985897939	0.082795138546971	0.118165643721087	0.122791549943313	0.076692761568123	0.0925461496324834	0.105355295442368	0.0728732067533512	0.0483035114297409	-0.0075122785033436	-0.0212636769639638	-0.0962384313629257
0.063552271237048	0.136818959506266	0.155329574000535	0.122534380347839	0.0850732772898784	0.13014514596828	0.0498747797219335	0.037396111931042	0.0933196459796096	0.0382984777035055	0.0110255359990971	0.0239266617578533	-0.0191802076526589	-0.00907543319171888	0.0101072041533658	0.015147015100011	0.00971371313437781	0.0244569919148354	0.0578316214721963	0.0829327045652892	0.0678966106428651	0.0376114174722824	-0.00567144911877157	0.0161695485212719	-0.00380383365464468	0.00164088215112727	0.0117095956336677	-0.0305387031062846	-0.0912768520530152	-0.0810704239570681	-0.115065733335939	-0.13332466505515	-0.0864099880422805	-0.0361431735482129	0.0688067953385636	0.0797262483014448	0.13655870128271	0.108254728943677	0.110885120387832	0.127949242427885	0.130622075731643	0.108346365368601	0.0775931351064134	0.0982618530557283	0.0899474172143284	0.048881974343662	0.0459839716504318	0.00877275098108321	0.0203759785188922	-0.0422603275740978
0.149108764241425	0.159755688548842	0.182558030338644	0.171124719946452	0.152580099946662	0.161423006159118	0.0986654414727295	0.0892471544506859	0.121701965642371	0.0684176127890305	0.0511882677635909	0.0660351008347673	0.020788208624593	0.0285086575683964	0.0448430005712212	0.0401987710901327	0.061863990135665	0.078039129271679	0.0956909576022596	0.122942777156614	0.114888022641792	0.0853062696477517	0.0493693839617193	0.0685767340628098	0.0390711602644984	0.0321822453184336	0.0434729942119314	-0.0107173519319006	-0.0746375179688504	-0.0561049615903106	-0.0994287797144761	-0.103118070473333	-0.0600052600113368	-0.00936510638617285	0.0870103492640907	0.114950272927015	0.191560606214029	0.147445374705706	0.168402621793663	0.189175875660841	0.165453950220937	0.168459406105213	0.164524736732315	0.179512664172464	0.157865774145131	0.126534506178273	0.138608295544914	0.126126563914326	0.155729276244469	0.136272207948877
0.132367533653199	0.130855024703796	0.147706243122521	0.176002040593629	0.18037300483505	0.180163037926772	0.138621481022031	0.137053075228723	0.153452985021911	0.0813380151406494	0.0628056518057694	0.0806188942598588	0.040246566259324	0.0571799014427345	0.0797902831401296	0.0679624830938148	0.101505101907697	0.138589011136466	0.136719462854454	0.161822484185711	0.151541296122819	0.122304936219478	0.0629705619404767	0.0908611448499528	0.0731309744552392	0.0675245737044019	0.0758797062379019	0.00973337299924828	-0.0527304072134768	-0.0327372435387915	-0.0702338523289437	-0.0740313706620954	-0.0262792638651294	0.028323419894436	0.126532932299463	0.167406693103279	0.245391696988551	0.202416285878849	0.226677017587761	0.215656383607495	0.187528981651944	0.215356655067535	0.204885702319348	0.185575347237153	0.173456601000134	0.157266849653752	0.151413888130211	0.155311941392989	0.188156205743642	0.169007395380285
0.179716623924388	0.181928039720861	0.181273779546178	0.180989066066905	0.163925779264677	0.158094279633052	0.105621653658337	0.114383331938769	0.156183072390208	0.11431974671657	0.110446579909338	0.134782012956286	0.0849574787817459	0.105588083765524	0.129333998258963	0.108901220030522	0.15010605800202	0.161850704620082	0.159940849708076	0.170329547341633	0.158837358506623	0.145450156198611	0.07622546219895	0.0844209138641192	0.0506406179590927	0.0379512329169658	0.0416927882689965	-0.0200388428199432	-0.0812935125357109	-0.0644517902654089	-0.119172698198925	-0.111273770500247	-0.0607923140997683	0.0303174865550156	0.124168386539991	0.153128825473601	0.240976208566469	0.210234115287309	0.235107541647312	0.222190711712768	0.193774425445106	0.223774376939966	0.200368870260331	0.181118717753606	0.171662094223999	0.152063006249616	0.150777444920705	0.15119305139961	0.185355225345412	0.16185106157703
0.144957345473293	0.168402313360815	0.162265922791396	0.144566984451984	0.126261764150705	0.119621038217946	0.0680105783682156	0.0744032241715716	0.117630319751503	0.0831221361362923	0.0642574973751752	0.0820172570068965	0.0368873539882065	0.0406224082091902	0.068777780467858	0.0586809148328297	0.0834349822190076	0.0988677554724613	0.118404973555356	0.118208877075022	0.101174851784502	0.0914871942777149	0.0435020342244814	0.0441948252787759	0.012115851707153	0.0133875019546543	0.0187962089477924	-0.0293892222644258	-0.0923693385654239	-0.0821304668195701	-0.128979839591067	-0.130471211641383	-0.0810825752862228	-0.00143234976719948	0.0892124363838827	0.111385833450472	0.171219512192781	0.152290013805786	0.173602177245974	0.172441319840993	0.133216115599656	0.142579913731073	0.131962824710134	0.129016184301187	0.109128996471715	0.0912116219491916	0.102735212326629	0.0943603830483222	0.128609836535534	0.117133205518705
0.194556153666585	0.204757200091059	0.236905044915603	0.221824700211467	0.21336457513047	0.2244333852145	0.174210360190151	0.171095609834826	0.178846746828168	0.117137587721941	0.0663194026303504	0.0532777613124215	0.00134413980612988	-0.00988196931611637	0.011980736140618	0.0146666459574094	0.0358049254435333	0.0436640356322845	0.0392704818877849	0.0501699602690575	0.0532541997804206	0.0869051097488045	0.0635108567362032	0.110950006806818	0.114494154220341	0.123934942823267	0.137787837488036	0.082704113668826	0.00772824955021744	0.0263422349603184	-0.0274544968067186	-0.0288046984924962	0.00347167815626365	0.0273512945824973	0.113911580018848	0.0786248947774713	0.134877707021663	0.0995267515461706	0.128530560999379	0.119882130443283	0.10861649211012	0.126127426027678	0.0948525631619418	0.096009709338697	0.0824849722913625	0.0571663237780981	0.0523123991642623	0.0389033354315578	0.0736367945300245	0.0640182719477328
0.19114255773506	0.212416945654871	0.251612506102807	0.239555073660729	0.236173181255277	0.234479474501925	0.196084623368545	0.211813479137662	0.238570400180396	0.198490115937745	0.167296124988743	0.159143685104457	0.0994421159365242	0.0794889599245902	0.103602446954211	0.106469493034222	0.134812377550193	0.139522271892021	0.120282554753712	0.138689993796469	0.128563131441499	0.177551667319933	0.133977698625598	0.156826367118018	0.135640365830233	0.112810787759805	0.144520552401848	0.0647031571795225	-0.0163918325559085	0.0330411460433464	-0.0427338350301036	-0.0147525091094047	0.00376954010691935	0.0552552789609631	0.138748503040307	0.107030214779582	0.19731299033787	0.160066877579754	0.199552562500471	0.165504154805805	0.155276283661547	0.186914309177785	0.14119303654369	0.118499014422958	0.117927117787637	0.0909094748057356	0.0672769207975053	0.0629921225215804	0.106206314325873	0.0640565607467292
0.0771578566720382	0.194937069755703	0.200149627788876	0.179656291749726	0.178045063290851	0.176539911142362	0.130477847206957	0.152437134105645	0.212743800336172	0.204518594053471	0.204364530465223	0.209967866783197	0.142524746316082	0.119767651595756	0.139509677255894	0.147389303948754	0.174761470754649	0.169219498352786	0.156223180263266	0.164798331962257	0.149348033295095	0.211600098716126	0.14869397420471	0.11700457009217	0.09109234006783	0.0595546784764988	0.102284051474469	0.0317844558995295	-0.0495626896245165	-0.0036171585565559	-0.0796730763906793	-0.054193390133401	-0.058679126260841	0.0221119710135568	0.131258679027478	0.126026116025659	0.189508143860874	0.172884178695255	0.210432480534167	0.175998297550227	0.153649999592847	0.185690647829578	0.172438338691058	0.137939073359875	0.115632560674899	0.111290036407792	0.100388741411677	0.105874926787752	0.129232055733192	0.0632747378695036
0.13107704184115	0.203497341730417	0.198307134524326	0.163255637827961	0.170960579432703	0.176736381126032	0.14184953262373	0.143404832825461	0.162635882216989	0.151716554485392	0.110330137736587	0.0731246553460852	0.00795915464107211	-0.0354413316155905	-0.0209191845801259	-0.0204235480578418	0.00353913090192784	0.0145497819012722	0.00634727998288574	0.00944259976501084	0.00129483594927028	0.0938637419359188	0.0912387801248548	0.101090246592318	0.118560338410511	0.104890965865462	0.129316368194473	0.0774960783673632	0.018021287930654	0.0505874827409717	-0.00247641902388767	0.0169598409474875	-0.00985915149899276	-0.0206599934955591	0.0536695749384961	0.00216706446821698	0.045470866363743	0.022026144579309	0.0434524131200946	0.0410440381715094	0.0241360859770366	0.0224889547682172	0.0330386128675568	0.0299566719436711	0.00132353272295978	-0.0149624302900826	-9.21205257387269E-4	0.0107586703081155	0.0443329349161067	0.0358199155497955
0.202327127913506	0.269149378891598	0.3149522891355	0.304105010955668	0.28381472585869	0.292222012859696	0.272852239987932	0.260533131374996	0.260752943657315	0.229484091349495	0.162724149059446	0.0970936957591757	0.0256838388195782	-0.0423279597297234	-0.0255416806552341	-0.0177321351996989	-0.0119508495846471	0.00312485787897831	-0.00751503800799329	0.0101324848479852	0.0138034467614313	0.142109410063351	0.165391897000729	0.209549596372548	0.237944993881783	0.235114585912024	0.262128847123472	0.205752758551291	0.14489176583355	0.189818184994113	0.128862368832649	0.140426634627575	0.101388709590053	0.0434626984434352	0.112561564492844	4.45488175258196E-4	0.0494842657668684	0.02201824097164	0.0386031375051753	-0.0140303738602069	-0.0246299558675499	-0.0239393679980362	-0.0588073380777926	-0.0706191673462555	-0.0804575085761146	-0.108256500712599	-0.122218428564029	-0.105375346724118	-0.0657916861232602	-0.0673809737878137
0.226163989762029	0.301047744837222	0.345289979103432	0.312322216333514	0.287291578514658	0.292298377547612	0.263953470239296	0.293392326831947	0.328591897566638	0.346412197390767	0.321674044382406	0.287288712483881	0.224057432463387	0.130930192681912	0.156593416824805	0.13752249054521	0.13287350637227	0.102562865788716	0.107258994073257	0.162145423100761	0.172133619472828	0.30585001480273	0.291063910640528	0.28573471028845	0.253880452022452	0.19717325000549	0.240583587318733	0.156359344966066	0.0863787065072027	0.176044314603124	0.0953236357749381	0.155509486938564	0.134225586673108	0.137495376914585	0.22373802605727	0.104434637190754	0.156832619372438	0.102889762043559	0.115475001064875	0.0160644467788302	0.0150741798474491	0.0668013183907059	-0.00180762626490851	-0.0528304563104164	-0.0460370945209123	-0.0618889225282375	-0.0974562050375226	-0.0836474510208369	-0.0663216246314485	-0.119928966130891
0.121820399306378	0.224540079682738	0.249861570267137	0.210705675236909	0.203257532979426	0.200116177092755	0.187933363991931	0.209202650947583	0.251956578407767	0.277472829494457	0.25853184960879	0.220652543877598	0.155031112819386	0.0658715670643033	0.082207611358572	0.0714305793938343	0.0609403853713828	0.00876421889074678	0.0300042380260424	0.0880267549404321	0.0921526528787712	0.214586846445917	0.213635315052458	0.183567729911097	0.165959697909153	0.125527225479438	0.177197549863297	0.124361104639061	0.0726653485623382	0.127564716939954	0.0626789160751295	0.111041984648778	0.0645684241862689	0.0559983583878118	0.134362091840734	0.0186853049979828	0.0502042679809049	-0.0107145541839066	0.0169091909517789	-0.0460829499582306	-0.0415247443821493	-0.0370629502035915	-0.0695248847804364	-0.0862481557892752	-0.0861781741215142	-0.111476339524802	-0.123815547209005	-0.1137411725952	-0.107701856609949	-0.151528833427762
0.213682634897202	0.217785513948516	0.270475314162973	0.239534505693119	0.232230465033671	0.237013915037907	0.256693299816609	0.240812338634571	0.222261924842213	0.228157864776825	0.152173510726866	0.0617335702125371	-0.00546838128735808	-0.112718939897226	-0.11952728535949	-0.121451706329247	-0.14672742440877	-0.17096635776686	-0.140580903848963	-0.116428126786987	-0.0781546562492931	0.078435928130191	0.163784724654303	0.20268292144265	0.238555919581086	0.230142585473183	0.267851729751728	0.237412497076311	0.200749595185548	0.237296965442377	0.180911927604307	0.196125046399012	0.122446430920067	0.0177542975602107	0.0504054877192358	-0.105898661931186	-0.109156165183077	-0.165897530641112	-0.154873552242549	-0.200893886876377	-0.185016150672855	-0.214532221737005	-0.257866064001655	-0.245389717228095	-0.231535209704753	-0.272640316185593	-0.272823862898568	-0.268336908814604	-0.248243018201125	-0.240248584895917
0.217578154995608	0.247640351780654	0.296327307436086	0.248859565515245	0.235370247266414	0.258206946159285	0.292260762152052	0.28718338556804	0.276461424876212	0.280022501923949	0.237497891302417	0.152503004873411	0.0858467325527688	-0.0339291892554855	-0.0481585567811432	-0.0855161787630326	-0.109384284939198	-0.131259967598132	-0.103029484535325	-0.0619167472077164	-0.0214593589834728	0.160532465822636	0.236211317362059	0.262500761659089	0.286992906774961	0.258652553090287	0.300373965950436	0.258579628779941	0.21244013763112	0.256170569683932	0.210317668806966	0.233220418038076	0.1647842615969	0.0951085113084757	0.104909297979199	-0.0928174583096394	-0.0819183039623121	-0.137787332762209	-0.126103964393063	-0.207219324590826	-0.180773694976797	-0.205475075396593	-0.266324323602153	-0.247842738759433	-0.227164539418974	-0.277954339792171	-0.278383660597389	-0.272077267934451	-0.246091959922613	-0.264639285422474
0.127652930620402	0.243774512332226	0.2392436380395	0.168535309849573	0.184589816161026	0.215824695087489	0.229590662354286	0.218086734629967	0.196751050457914	0.197573201947056	0.158503743270088	0.0741791063431293	0.0119239065542377	-0.0768078647458743	-0.0783942392675475	-0.124857068568919	-0.137383712394891	-0.143740031307776	-0.144375056034908	-0.115500670483879	-0.0839526133206915	0.086602472531749	0.159311422192874	0.184724995475377	0.238649052787002	0.220221619459922	0.259246251394374	0.240513792467399	0.21455225515239	0.242366152447133	0.207112648355589	0.221663098924949	0.158799764200051	0.0603925470688775	0.0482389217866994	-0.140736987054755	-0.157676332938602	-0.193841893168526	-0.168859497109849	-0.255460971973124	-0.23023971300718	-0.240945013318327	-0.275794118161022	-0.277428576987979	-0.257197943164399	-0.271312173559886	-0.272408808192547	-0.24272950739442	-0.24143856033045	-0.226084331958041
0.161837839272989	0.226124199733678	0.22110306988237	0.162807407030674	0.174209583855457	0.188346430842894	0.217956688802371	0.229550618175197	0.225707942427941	0.243986653865319	0.217455938007741	0.144819658283778	0.0829374774499833	-0.0100673683602445	-0.00364338142052168	-0.0487360579350792	-0.0558961852435049	-0.0633478331880047	-0.068390285966148	-0.0284620795512499	-8.84002172714756E-4	0.152598354121711	0.207896688402281	0.218806440234535	0.226433592361082	0.178060811914675	0.221658446995968	0.193699781912729	0.164324282335573	0.222310253192057	0.170365075862238	0.214625014360864	0.160888648777418	0.101048008165842	0.0916557702376903	-0.0841385578641017	-0.0889020271286787	-0.115768860230994	-0.0995708712761259	-0.183663228839222	-0.178627502404568	-0.171017588728511	-0.195061285750517	-0.218553351309446	-0.203360956709461	-0.207865182530796	-0.219279832638918	-0.188903500216757	-0.17736922971939	-0.168486139522857
0.102842563278968	0.167717598996668	0.178301360986558	0.125820994051211	0.128110534807114	0.108973733565348	0.163673945221937	0.17537320943096	0.184482798455789	0.215394121247806	0.2140153238932	0.163459356083864	0.116762445375026	0.036840334920554	0.054121264197298	0.0305179882149396	0.0356764814568703	-0.0140507183037789	-0.0276084275655919	0.00674227489314609	0.0256299087224309	0.14625163173406	0.178091694675678	0.165872066516115	0.15172424937541	0.0984354100187783	0.154672037305454	0.133617023247426	0.107397149292828	0.163228991971069	0.102280346890269	0.13981682118137	0.0946098901181739	0.0852156432737585	0.0766869317341457	-0.0618333627932274	-0.0744357771982978	-0.0898281526175362	-0.0709408266571554	-0.150995393723594	-0.143195478627834	-0.127679626841263	-0.15451220597463	-0.175214620611552	-0.156206340064891	-0.154275792181996	-0.180042299055017	-0.164608798658603	-0.171835854131054	-0.19466642018267
0.0934880222193758	0.158864835069878	0.192418992659992	0.178316258410141	0.180372781855896	0.162731968379512	0.217713685378852	0.228554376876219	0.2531806038569	0.257939597265654	0.26040229623454	0.225459321655209	0.181951000534934	0.099458723688095	0.102053626365892	0.0929522309009334	0.0965057978773615	0.0587629750171633	0.0471657818581731	0.0889431532281776	0.110060742637841	0.22821586609322	0.243687897387764	0.22142316895811	0.185454201488251	0.135756115806994	0.159967004339198	0.136019626251012	0.118454170352464	0.157657344178274	0.120653594373209	0.175124175693796	0.143847066676416	0.164991932682727	0.176256238623324	0.0403409466578953	0.0335737865334733	0.00916891668675781	0.0270563282583825	-0.0632857893508181	-0.0466216532364693	-0.0146492545274455	-0.0718999396456036	-0.0985300746470387	-0.0620246073646218	-0.0818338913386212	-0.128091619163531	-0.14644712172248	-0.140266036862025	-0.218853313139961
0.135065565540281	0.219372197469162	0.245146111365356	0.224506570643581	0.21706153760689	0.212466395941126	0.260746181004707	0.271962070954026	0.29532038053692	0.30161943166272	0.289808499402883	0.242733657165468	0.188081669329804	0.0973299626894849	0.092209843484219	0.0651277477886754	0.065889185224998	0.043070963928157	0.0384845711263589	0.0888740706329582	0.114882866111099	0.253925263961198	0.26995768832717	0.264680660405878	0.228418529605899	0.176983628032381	0.203322434537242	0.162855383761847	0.128393559296035	0.177726668029347	0.138028488281546	0.203396637551531	0.173771674565151	0.165982652421342	0.201800521542212	0.0587307654966786	0.0456365436879358	0.0085002297280191	0.0217106636280946	-0.0573301730684791	-0.0389466884475922	-0.026538545600671	-0.0890053317117379	-0.10578846734014	-0.0757502858199451	-0.115443648422662	-0.151315517496157	-0.170721588379179	-0.142386651275068	-0.205972922433023
0.106688432690139	0.155211874288867	0.216843833841164	0.192988178014178	0.201783416521864	0.156965720799259	0.216507361931314	0.22061737458419	0.262619509883447	0.283076573989851	0.27398045588021	0.229736040415592	0.186266978923174	0.094860594045469	0.104010143195755	0.0797854804492675	0.0794724646170301	0.0200130492106584	0.0242310304626731	0.0757243288915686	0.093093598783805	0.227467548304654	0.238216354721494	0.213357157072895	0.16881670244465	0.117600861804117	0.161183484484321	0.123555692374316	0.0970264118298181	0.151770210157202	0.103647286580407	0.155626872816077	0.106360160099296	0.122463101532232	0.167449851900781	0.0329368532523068	0.0168083325448604	-0.0155223689099142	0.00715345277923819	-0.0767918106423402	-0.0561904922794114	-0.0477257729052071	-0.126995041964391	-0.137383076581137	-0.0947631094897544	-0.134840429731694	-0.181473920165649	-0.204927345083437	-0.183229955043717	-0.242831718102577
0.010115747572587	0.100118640580867	0.17582419625006	0.180099119322949	0.176463755809685	0.125072406930954	0.177008589062158	0.197503380714945	0.239799957222137	0.260379277526872	0.27498551353397	0.269378049673737	0.220648667490201	0.15278700959721	0.17753276271579	0.163351249811357	0.155012991356866	0.101945623110009	0.11171902346829	0.141427271145246	0.148048312458119	0.240972362995001	0.224752998579752	0.182085793198144	0.115836413791603	0.0577310368031762	0.0969045220712605	0.0500314720033997	0.0255931994277245	0.0714463208576072	0.0300203693968986	0.0885859127310049	0.0679870750161558	0.115571323343946	0.187330591066576	0.0825725577292555	0.0772661399649537	0.0508885919733645	0.105544712508438	0.0148765428821287	0.0513711183863047	0.0652533067602713	-0.0312119955162276	-0.0460409935645683	-0.00370782067614756	-0.046651575510101	-0.109756874433627	-0.141857936900616	-0.131538492716847	-0.210173393304254
-0.128067302621466	0.0566802297733486	0.108840843786614	0.118621218521084	0.114453713380954	0.0596165524754458	0.0936809319620376	0.114412154303943	0.175495706139243	0.192859808397976	0.241157451970151	0.265143713971882	0.228807049154386	0.194802371004913	0.235928114744847	0.238289122796139	0.224922977209153	0.191139899491829	0.184631930333997	0.191136667384769	0.181776370973526	0.223401442695455	0.174528989192018	0.120124891271274	0.0444682362738208	-0.00715145172119141	0.0285874737836467	-0.00170972342852234	-0.0155223082680184	0.00515308299631671	-0.0250928582443683	0.0248981849968927	0.0325375265462694	0.108851615423894	0.193105503299024	0.116592567954701	0.0963444628245155	0.100597376381203	0.150478645397923	0.0565347555426573	0.0859173660375928	0.124073472084763	0.055527519346586	0.00779591909679176	0.0416308739469814	0.0262227801490495	-0.028508168134317	-0.0515858161164714	-0.0807805266372995	-0.166184485596453
-0.185503829418637	-0.0251350275653938	-0.0123509535318737	0.00198133608914524	0.029468468977206	-0.0317367434277937	0.0239968471588899	0.0561327781535449	0.132115473241362	0.160812105255269	0.227262206102359	0.259836560613453	0.236047911530761	0.18947252883068	0.223283201007973	0.20696616609406	0.195605568309915	0.140267582259086	0.144606724705142	0.164305668335219	0.163903156107387	0.204717928101272	0.147574665021798	0.0598686142176356	-0.0119009622690957	-0.0812650187480908	-0.0541689653523871	-0.0696012028802715	-0.0768062203746392	-0.074045652841553	-0.0906499304791517	-0.0431428609857006	-0.0230918428377633	0.0755108547259192	0.139510295035671	0.0914952153765503	0.0660337491110752	0.0627796890430309	0.111819781709298	0.0613138609102287	0.0821582729796246	0.0897341980064465	0.0628456617696159	0.0458535466312843	0.0556205307936939	0.0448035686116389	0.028724132018278	0.011640581877615	-0.0237105775506308	-0.0954014896801968
-0.124029967109046	-0.0168943431318338	-0.00963417367707122	0.0231363314486583	0.0306464806732079	-0.032246573016844	0.0072554710135741	0.0586700650820235	0.151537755102374	0.173307876480477	0.238587029162796	0.279388733872632	0.240945576844206	0.20800285995667	0.245079992073654	0.216909995984257	0.21672096410902	0.170028451919628	0.173471792498984	0.204385495480475	0.196980151414511	0.220408493924178	0.156446654379879	0.0627103527939031	-0.0250350394035981	-0.0988637627540945	-0.0710469827782877	-0.0974011784740744	-0.116908883070458	-0.10491982235099	-0.136541561770184	-0.0780630108444411	-0.0522971053882619	0.0835384632310042	0.145973094579575	0.10463652715793	0.117114080288708	0.112731882264448	0.151763986836754	0.106959380790268	0.10854754969574	0.130519304714852	0.0867924614523875	0.0701066212630962	0.0886322526595309	0.0687344483918715	0.0389504548311987	0.0357427469895893	0.0151616318975517	-0.0637249491389288
-0.0136950047056642	0.0610472810251945	0.0771265779140645	0.105016236003365	0.0956904460688495	0.0363906655667521	0.0504449064738203	0.0948976956853932	0.171271755297937	0.182550887058086	0.233826994459519	0.261363241523729	0.199284746586714	0.186960041666412	0.217079794670287	0.194269006666598	0.194509836659426	0.167452173107283	0.198915132665469	0.214922332496651	0.197119393882333	0.216431710661318	0.158343791370118	0.0922199111132072	-0.00964901257655936	-0.0578671985635593	-0.00621041466562172	-0.0617945701380714	-0.0929715745059701	-0.055788293531764	-0.112655507321975	-0.0711247756382778	-0.0612684323865561	0.0567595095538385	0.151727665374846	0.120516497927021	0.156223687702021	0.153782331775342	0.184995072589453	0.123473656241492	0.121219228731048	0.153634688137602	0.112329232302566	0.0783110711119783	0.0941373161295572	0.0773263435316566	0.0405879988239515	0.0385548203004834	0.0148397659217059	-0.0549778661130631
-0.0370695698940672	0.0254036892722973	0.041904348962269	0.0754269367850728	0.0741781907174783	0.00819876882206945	0.0225135983399743	0.0681514828031186	0.14894882998486	0.164611826967058	0.215140128275954	0.244776359346749	0.200608104744258	0.176191984778975	0.211227156356503	0.178861339600576	0.180863165084592	0.149193206889274	0.185697483451945	0.191610087995233	0.172954402415152	0.202747502870644	0.136942252213741	0.0543174134034671	-0.0423099680283407	-0.0730192731032317	-0.0305960728880576	-0.0730149225419023	-0.099968666138459	-0.0768737083873054	-0.124849262335575	-0.0950163706316364	-0.0871840908553386	0.0291790663962376	0.123524975635815	0.111537658049228	0.152128854212221	0.14561448354641	0.17291159446192	0.131938968009402	0.12859960428268	0.147991325088166	0.109951826119874	0.0912796509526753	0.103570969580989	0.0777659586895842	0.0592166807285449	0.0479626092517737	0.0335654491720677	-0.0287099652901907
-0.0522824230101695	0.00175671537860131	0.0210831811923743	0.0516129748976238	0.0418407572849843	-0.0494220259321599	-0.0408267741351665	0.0183056669392168	0.11668571254375	0.14794287883822	0.204937539425072	0.238264713029137	0.204086348350995	0.186526424817602	0.250294791304109	0.198833920752117	0.214593024562982	0.175813979823895	0.192247092833081	0.20134490556549	0.163355183932607	0.189095708343054	0.109141526221355	0.0213497451717061	-0.10065655228976	-0.138518938155547	-0.100696152275407	-0.141310735747979	-0.172424110252767	-0.149508411497859	-0.196012300848774	-0.140093747537252	-0.122507633656182	0.0280587234800601	0.108913654465063	0.0903135640511924	0.134545456170625	0.132136849253643	0.169451317681202	0.124625346776655	0.115404675897983	0.131414129888792	0.107573095135086	0.0888098910905793	0.094761445408627	0.0836116935095039	0.0675138884489363	0.0711770651703512	0.0610114143206236	-0.00586392101403695
-0.0306285603933929	0.0275472078607682	0.0270432385321311	0.0684866716775159	0.0612558120491386	-0.0223775150557414	-0.0132677527615187	0.0417027009732226	0.134007831486583	0.144346046291354	0.198947082307562	0.244477167380727	0.200963136762573	0.207793082761511	0.264537582029872	0.224126354474241	0.23989314395704	0.205965336372108	0.217337145439808	0.234696849900625	0.191865529615866	0.20964046742137	0.109644394985509	0.046260397866763	-0.0824499577495929	-0.113736096004645	-0.0765474165080934	-0.130964110258133	-0.178212134674067	-0.1532281872619	-0.185783836304998	-0.131058185434877	-0.10881561125842	0.0424285526886195	0.129770057692126	0.130379095258807	0.172614277314525	0.166318645884609	0.201823925440587	0.153231235382323	0.155451531149997	0.175212531969794	0.155045850411264	0.124310104968304	0.125925888969245	0.122909118594505	0.0936183547076471	0.100918166382678	0.0956187337735656	0.0244333455257363
0.0213143909881691	0.0514262173489827	0.0518708750898181	0.0858594018310734	0.0794397894885439	0.0108333491252933	0.00637164454204981	0.0563288803036936	0.149338222222014	0.148320955251535	0.181740381010651	0.227845207270427	0.169694434590036	0.170459270659806	0.218865971294495	0.180677501181278	0.207076118994507	0.200587201451297	0.217331719164651	0.224127694128664	0.187825769260128	0.19878026182679	0.102158533797903	0.0528620303539684	-0.0532431914140128	-0.0880961514737182	-0.0471899165768994	-0.113457937537325	-0.155217414533896	-0.135279702763821	-0.172119453172985	-0.135729002336836	-0.120038346283365	0.0261883995756416	0.118441653678912	0.143108255855584	0.211888952198138	0.202920833012751	0.240153904386816	0.204701332069449	0.196602790377817	0.201650955297119	0.179980897624594	0.145698445444516	0.135103785723847	0.119748356685589	0.10095088048648	0.111096162423776	0.133179561994044	0.0723074134391385
0.0569196063393728	0.0588103465814387	0.0649522713685833	0.105330518893931	0.0969724879174147	0.0390920065172649	0.026122020530322	0.0680193117662009	0.155477483330743	0.143398681947515	0.159835226747536	0.205542875663475	0.145856654905057	0.16425514996744	0.205747907215907	0.151372130539834	0.197943493879398	0.217654598768449	0.22064923091843	0.224969543108837	0.179108949733404	0.179337222766356	0.0932298780812181	0.066217124770515	-0.0480072980534201	-0.0738111950073966	-0.0362063496210166	-0.0987529418902018	-0.141641042665982	-0.131053628528337	-0.165668406192589	-0.141032650954668	-0.10835080383926	0.00594618590433263	0.0979928047254944	0.146066200805885	0.239723770166817	0.241110910276494	0.271084476126727	0.236362078713721	0.207450323660491	0.212625439759547	0.206888222252109	0.172339543311803	0.147446063294806	0.136701957544794	0.127384530373324	0.148918144509056	0.188939559600772	0.153648525810236
0.119795535145533	0.101928203729083	0.119184129683005	0.136010315135413	0.114356790487301	0.0513654381726226	0.0235073133359347	0.0625405895555731	0.140339925532642	0.124181518237378	0.130020612880511	0.172793543040756	0.120024507929662	0.141666431233406	0.170907333951284	0.127113192277247	0.175392257362579	0.207212488134272	0.202702507104525	0.204821322915177	0.174954799864982	0.161470907947659	0.0843595662931493	0.0709911547581128	-0.0367115047068137	-0.0614984885328678	-0.0292999346970989	-0.0870261231334403	-0.127771570625804	-0.110835260171316	-0.148562634969686	-0.127386913399318	-0.0960601328724902	-8.66930863787327E-4	0.102221264084772	0.156085684389599	0.242595555798908	0.243945914743095	0.270319569178232	0.232397940210945	0.183405211560376	0.204292571911223	0.206724119051001	0.162997991737604	0.132399614613295	0.130728633088636	0.132885019470133	0.158542665615063	0.203526526234843	0.191926790595533
-0.00170818253066061	0.0646379321561005	0.0803658771670356	0.10615340301631	0.0760857843819619	-0.0258111252057313	-0.0441727727461413	0.00808309991894726	0.0879749039308659	0.101689068870917	0.141862697742172	0.187704564169054	0.143359039966601	0.167000341357114	0.224150724271482	0.190897673474164	0.207770501585391	0.209566968771981	0.210827806678886	0.208524170799964	0.18149874043444	0.152674198690428	0.0721112730896627	0.0191378348814993	-0.100068247210218	-0.127088992128991	-0.0904174425075747	-0.139740256813496	-0.168048500166442	-0.143527553961028	-0.189903631891408	-0.156280362215689	-0.131756219716072	-0.0108814701165082	0.0857608629363146	0.127698767434734	0.179951788386496	0.195927105973347	0.22280092639947	0.171431934748984	0.142666872351377	0.182585177698478	0.195858428992631	0.14773933984394	0.133426052174796	0.149220892187267	0.146304843871458	0.156202331187178	0.169276571661362	0.152717228940513
-0.0553374853531514	0.0428380717742912	0.0470822935701039	0.0882830908595432	0.060024772300934	-0.0342050832154826	-0.0405530144919635	0.00633298109476008	0.103838437894745	0.119699904094551	0.161897522548857	0.202842922510798	0.162563210992172	0.181583742170873	0.256315678771769	0.20891885555895	0.229133121171212	0.225730201074332	0.22004458107671	0.227865234497726	0.18939066583183	0.169612884176476	0.0806280859271626	0.0211981099797326	-0.111749052681564	-0.135280504259101	-0.0967132231578374	-0.140350702023274	-0.175368463271668	-0.153223926955188	-0.190263847816604	-0.154157271865455	-0.126916892724328	-0.00504886510456372	0.0942786896232686	0.125265994470719	0.17133458184859	0.190332810173474	0.216721534917205	0.165668599679548	0.15297870013027	0.180611152773142	0.204021296736002	0.151472262785577	0.141078014401276	0.163594623809103	0.15158360082258	0.162273744697976	0.165094926783356	0.126650362579669
0.0217346069634286	0.0695086061243265	0.08573659803106	0.134673680821551	0.105096051681365	0.0199136227972728	0.00562657398095585	0.0378198343128774	0.1143256916198	0.112474919656997	0.132514441313428	0.169645039961083	0.132218515009457	0.162618705978254	0.221388976880373	0.1709896136766	0.205485705677111	0.223314464030931	0.205161292090027	0.215332530059437	0.178745526023502	0.156552804631899	0.0747760909377776	0.0481155721028326	-0.0644934547938221	-0.0850356492493538	-0.0475162254468831	-0.089352503134072	-0.126001590683581	-0.114096863594183	-0.150912296984397	-0.12437309574977	-0.0871655393696588	0.00934428655470399	0.109213986393559	0.144689806955911	0.202530904276412	0.217689464999535	0.236062299775781	0.194420180454217	0.165956656946811	0.186973357498586	0.205820863915898	0.151259064865208	0.128281660705335	0.141921954388663	0.142643410074969	0.155843174167483	0.181463425186696	0.160850041165195
0.0179074505544914	0.0593427828292463	0.0786966933964174	0.0951104839586821	0.0806204503608194	-0.0148659693098183	-0.0474878251151873	-0.0151259886726209	0.0193292605491648	0.0302641895919431	0.0433072820253654	0.0746544507418446	0.0617188199338576	0.0857828955423409	0.157720786814348	0.119267852546925	0.137802085511346	0.152108153126987	0.116254011156394	0.100581570436657	0.0967167624938579	0.064512056085095	0.0233905265894673	0.002801914890828	-0.0833021733532353	-0.0893472071112989	-0.0398701934750908	-0.0631063003512641	-0.0759558603572767	-0.0530261331084138	-0.100067425708171	-0.08917626112059	-0.0708546569097795	-0.0341360230156795	0.0284743447281364	0.0556736696632789	0.0831517335124494	0.113327730719666	0.104599063800549	0.0973020637257383	0.043838826375945	0.0950777612962283	0.163603961407354	0.0955161425282898	0.0640944046621748	0.120531260913653	0.147087369253848	0.166745623550434	0.182489171620827	0.208895387178307
-0.0187449797770284	0.0284057325795426	0.0394266616596241	0.0114592336132844	-0.00325978607627851	-0.0353241666812706	-0.0944410593140688	-0.0872768640641711	-0.0355465167748337	-0.00541000932218804	0.0117016389311654	0.0191447310096143	0.0290357730294266	0.0651719032041813	0.11949436958848	0.0752230807229171	0.0873958345323218	0.114356567593838	0.0747397871147866	0.0574681520677667	0.0218145415968232	-0.00225385813212811	-0.031454963849701	-0.0828704094066221	-0.127893400061253	-0.127233786649889	-0.0848627937144934	-0.0966900042916449	-0.125877609982192	-0.0955821573000627	-0.125982568462502	-0.121709236788596	-0.110373595911171	-0.0570687686311941	-0.0221425754314182	-0.024169670534318	0.0127798483359455	0.0463656617540604	0.0505567511500436	0.0202556301519485	0.00137257962235273	0.0652368873724836	0.0829977163067247	0.0141498693841905	0.0204017758990496	0.0789422062055788	0.0605593485441857	0.0631997891111964	0.0642726081642259	0.0478169022540949
[truncated: 211 more columns]
