# Supplementary material for: Exploration of the selective binding mechanism of protein kinase Aurora A selectivity via a comprehensive molecular modeling study
Source: PeerJ. 2019 Oct 22;7:e7832. doi: 10.7717/peerj.7832 (PMC6814069; doi:10.7717/peerj.7832)
Supplement: Data S1 — The raw data are corresponding to figure order. pse and pdb format files can be opened in PyMol 1.8. cdx files can be opened in Chemdraw 16.0. csv files can be opened in Excel. [file peerj-07-7832-s004.zip › Raw-data/Figure 4/Figure 4D.csv]

1	0.859179789801268	0.515691238283192	0.664157901869491	0.87247069203619	0.704574256347294	0.389145812092004	0.120271587098441	0.0819503724056723	-0.0935269925800132	-0.0316633173257713	-0.0624800857766593	-0.231589459067959	-0.0809277268401389	-0.0293421714591292	-0.0678276764345511	-0.0464445866238141	-0.182628918994521	-0.228912245610433	-0.185477137603027	-0.152449510000482	-0.123130313391235	0.0749897257752564	-0.0705309664826204	-0.100706067157766	0.443453811425343	0.2468999118654	0.286212221617491	0.129655630151966	0.0359671003331949	0.215259396598686	0.0801742283377444	-0.0332944513670583	-0.183911233881301	-0.148598191847362	-0.110862133893047	-0.146398999531693	-0.137105539066368	-0.154694381532244	0.00579913310187931	-0.0734779689290211	-0.17364154591742	-0.160280953948523	-0.137031683448979	-0.0635246543728274	-0.171417786213964	-0.0702278502052587	-0.180249174230559	-0.130144788995138	-0.144320691842274
0.859179789801268	1	0.374620575714379	0.509447352174603	0.796548580777491	0.61926870393933	0.297659309164083	0.0807811446942883	0.0577857866803368	-0.0583631228487007	-0.0102380624588532	-0.0668635923209643	-0.203969029774217	-0.0733003572881997	-0.0418654046671446	-0.0748284389901692	-0.0478553596569245	-0.20584253770232	-0.219187774134204	-0.159825535701651	-0.117266450292236	-0.0853220014829172	0.112480778878078	-0.0395788993674667	-0.108110853010589	0.448587496302895	0.190285796101682	0.381401629073536	0.188623403586534	0.049604986225874	0.31196901545931	0.171093771942479	0.0524493660429413	-0.179469062109919	-0.13277744611508	-0.118593049272777	-0.166742874430421	-0.171231250141416	-0.187461955843081	-0.021092283685845	-0.111657070580072	-0.19639621194706	-0.189813555794789	-0.163153058180821	-0.0724287471491824	-0.195104309668351	-0.115964329828239	-0.201045566771185	-0.167321513113146	-0.184992211704431
0.515691238283192	0.374620575714379	1	0.814475997787462	0.575254174610406	0.695664375298314	0.646809011377312	0.385846189515144	0.31986843226879	-0.100576523654991	-0.0661808359508105	0.0545157413090566	-0.118922019780509	-0.00866869044128361	0.0115791893439893	-0.0180386240631953	-0.0300339413090584	-0.0538586091263376	-0.0809621445103669	-0.0366665333137522	-0.0215259365436199	0.00138025393448459	0.195872344586065	-0.0677013191350705	-0.0531296918058145	0.319011644675134	0.366790396656509	-0.0552202622915902	-0.0247103653793853	-0.00324790335542358	-0.0085911024690142	-0.0611842284440253	-0.117815084033756	0.0413724845116676	-0.0402739494424645	-0.0404467339672332	0.0131443720898627	0.0143755381884987	-0.0122577807090402	0.07239996752835	-0.0140157520148437	-0.0698424187899902	-0.0588278274597059	-0.0434612628847525	-0.0535944056071	-0.127392554412326	-0.0372704878912402	-0.124123493972244	-0.130629515843052	-0.145351264795291
0.664157901869491	0.509447352174603	0.814475997787462	1	0.801768861105872	0.855613520485801	0.807778913162137	0.477113695109154	0.400287981393518	-0.108931116087394	-0.0841844748692571	0.0494479635697955	-0.17158054408449	-0.0419040126030755	-2.42955180090727E-4	-0.101330304227437	-0.0786674709166538	-0.117114693798785	-0.121901990531593	-0.0989482807224777	-0.0095601134829516	0.0288425678937892	0.289858410827511	-0.00397995433358947	-0.0149445027310787	0.562255520780166	0.504812166509725	0.125083372472189	0.125041308883444	0.0856749623970768	0.148220733053369	0.0337703526882296	-0.0734975210522516	0.0484922787845955	-0.0560874695208906	-0.072424306593762	-0.0487018595375212	-0.0389368587430033	-0.0737226035140645	0.0784872909471987	-0.0385267042394864	-0.129934535949298	-0.108748607101278	-0.0929442943812131	-0.0482752073355703	-0.190964839590076	-0.0845676162765995	-0.166508722615358	-0.182043552122155	-0.216868375477718
0.87247069203619	0.796548580777491	0.575254174610406	0.801768861105872	1	0.852480915929078	0.633657754929921	0.309560635105696	0.260986746574676	-0.0744625059412615	-0.0530657044333708	-7.65150188592265E-4	-0.220485355143098	-0.107262299091979	-0.061215229507404	-0.156704473741812	-0.109279541848373	-0.230429974230854	-0.213561853030126	-0.179853380759174	-0.0563735046472693	-0.00247868914625094	0.267789394341081	0.00193144146799555	-0.0597945226217074	0.686854671235826	0.423370856525617	0.421679698156077	0.272201428656826	0.119677322189061	0.382517574189541	0.215962005584217	0.0598418176461683	-0.100519064385621	-0.109941415029337	-0.153095445745726	-0.189587489931286	-0.180349218382957	-0.210735448151465	-0.00998967427573062	-0.0916305768522472	-0.250522459258961	-0.232661197706339	-0.195730392505304	-0.0789204063494315	-0.281513062898302	-0.145164224020213	-0.266593726897601	-0.242999665428651	-0.276236808576878
0.704574256347294	0.61926870393933	0.695664375298314	0.855613520485801	0.852480915929078	1	0.8092827469148	0.46414454576442	0.422686574150122	-0.0621415950433899	-0.0637603735741894	0.065429876402503	-0.186650182101002	-0.0542810396306458	-0.012545659022421	-0.120291656238058	-0.0851162449514054	-0.176996267348424	-0.151258079983233	-0.120103889324941	0.0220886949356324	0.0877208336702326	0.38841109057987	0.062875123803978	0.0021054847586415	0.683215784060371	0.487820882003382	0.340511886634664	0.248984042695706	0.138362365223708	0.364156556138946	0.22853124731504	0.0733029946968669	0.0233050872173478	-0.0541052322806777	-0.106175089023107	-0.116509876169701	-0.120452736036918	-0.150125547057949	0.0304046786027044	-0.0703212791099705	-0.194151434909273	-0.180879978121962	-0.147089210724956	-0.0756702984668088	-0.246980655406651	-0.120110021666924	-0.238538497352051	-0.253908066946527	-0.273263039525807
0.389145812092004	0.297659309164083	0.646809011377312	0.807778913162137	0.633657754929921	0.8092827469148	1	0.626549669992255	0.567371019263255	-0.00991581333692859	-0.0834467606542128	0.139260663743699	-0.102239845271474	-0.0396863935191435	0.0139774500185845	-0.130134558572032	-0.126752819470487	-0.108880790482115	-0.0606194633168529	-0.0176361946267782	0.111150010920981	0.173461683304786	0.462663661147169	0.124557449324222	0.112984894483491	0.632593935742354	0.584717245484925	0.190632406332636	0.238742818140334	0.160115181752434	0.25943614789073	0.157395780891206	0.0349143283614466	0.165180014046606	1.21435666602952E-4	-0.0858495231920912	-0.0545969654494673	-0.049781005983677	-0.0917979982055394	0.0511700252676805	-0.0499238313230295	-0.158143730790608	-0.135525638742677	-0.113823311542061	-0.0691234359561994	-0.240842600252837	-0.104522824483221	-0.203794045083218	-0.234881839105076	-0.274267711107857
0.120271587098441	0.0807811446942883	0.385846189515144	0.477113695109154	0.309560635105696	0.46414454576442	0.626549669992255	1	0.823575466494675	0.192462727304913	0.0168829678779316	0.320350986760259	0.239310176207921	0.104888783893624	0.0871027423025749	-0.0655627723259596	-0.0809731029053787	0.110366085886293	0.240754477760107	0.109421136431729	0.441230444198002	0.447627839061995	0.587164675619879	0.12704688290428	0.210280541437162	0.409979889481989	0.403712200463488	0.0708506571824601	0.181137841236086	0.104862439051104	0.162643808081462	0.152764165372558	0.121516846835484	0.250442808260938	0.221384818657469	0.0537562777025412	0.142708213890412	0.14413907609373	0.0699838042487168	0.0498837480692131	0.0469936383271764	-0.0348240580683086	-0.035384927614266	-0.0100214441992287	-0.0147912510899074	-0.15109320425539	-0.066688859346293	-0.104665266146679	-0.188194274984721	-0.22477909868421
0.0819503724056723	0.0577857866803368	0.31986843226879	0.400287981393518	0.260986746574676	0.422686574150122	0.567371019263255	0.823575466494675	1	0.326984182742921	0.122188532687532	0.382477131890508	0.295967097842085	0.113085140768587	0.0845592732851824	-0.0832341261332399	-0.104028246410122	0.0780839167191093	0.290041454757562	0.170160560041825	0.572687178948408	0.602454558778075	0.712710404941415	0.106747488820036	0.185710287209042	0.373817338670445	0.362082327176644	0.0666225751052493	0.183162858047954	0.105507024738005	0.190338984270837	0.267509185384452	0.281573360141167	0.225455706285068	0.248965944989674	0.0379973464689623	0.0965444624468629	0.0756083634188265	0.00447107900078329	-0.0356127580283709	0.016269229553103	-0.0953762855856091	-0.108107713987349	-0.065204044295963	-0.0455261273883582	-0.203728439145881	-0.110965971985326	-0.17138595973944	-0.246542882075496	-0.285005268186186
-0.0935269925800132	-0.0583631228487007	-0.100576523654991	-0.108931116087394	-0.0744625059412615	-0.0621415950433899	-0.00991581333692859	0.192462727304913	0.326984182742921	1	0.466312169167214	0.083352008178081	0.276713830947002	0.0561368180920884	0.0293768102132808	-0.0396456727129127	-0.0436984868666794	0.0664023996008028	0.22829342066784	0.154857416482106	0.411650879397459	0.381529222031016	0.32429612225834	-0.092256719261286	0.109344501639481	-0.0435960333738923	-0.0456261493146332	-0.0580914052245837	0.0297100003611131	-0.034689359015537	0.0742242820980362	0.203799978939238	0.290296593728355	0.02272735741607	0.130452204655082	-0.00677451123626169	0.00372485429685555	-8.03130111597283E-4	-0.044973996679021	-0.0864390299347468	0.0258863109311352	-0.0744021415052727	-0.0866505388831121	-0.052117475392089	-0.00318605939767423	-0.10648711570268	-0.0467574011963327	-0.0893892592210763	-0.0911767494812004	-0.124423831864809
-0.0316633173257713	-0.0102380624588532	-0.0661808359508105	-0.0841844748692571	-0.0530657044333708	-0.0637603735741894	-0.0834467606542128	0.0168829678779316	0.122188532687532	0.466312169167214	1	-0.0267578206203711	0.142054352414553	-0.0154717368210816	-0.00748592062270998	0.00238614843735292	-0.0179275376315515	0.0255990174581538	0.0959906303812572	0.114052344700693	0.184561318133293	0.156731676518926	0.137348974982864	-0.0442611143651946	0.0617169662134474	-0.0676671787772872	-0.0919856991274011	-0.060958525450152	0.00503125506104694	-0.0281996777834121	-0.00379446373308357	0.0834868149117672	0.157160930779461	-0.0747452274769242	0.0146450840780591	-0.0175035473304494	-0.0147851412204634	-0.00836037026092983	-0.0460920327299506	-0.0363865792451708	0.00106860413655924	-0.0711158488064458	-0.0974374246214411	-0.0751434084372494	-0.0226759865540685	-0.0655743023103873	-0.0430785550683368	-0.0756151230812294	-0.0451479436049249	-0.0561885009530134
-0.0624800857766593	-0.0668635923209643	0.0545157413090566	0.0494479635697955	-7.65150188592265E-4	0.065429876402503	0.139260663743699	0.320350986760259	0.382477131890508	0.083352008178081	-0.0267578206203711	1	0.399319285882223	0.0960826229387096	0.0204827040282242	0.021650737970492	0.027285851813506	0.124936630019728	0.261448182822189	0.144934538672118	0.384112204259808	0.388814535330416	0.329320827018053	0.0667330371632409	0.0663847417629899	0.0501886531393379	0.109570602996711	0.005024980330654	0.0587582934362286	0.00486581481271317	0.063616899845961	0.144673006856173	0.204758900765914	0.129265946556367	0.205279862862376	0.074726364631093	0.116125689958268	0.0923348814289272	0.0639214318471198	-0.0590157451559803	0.0759637528350606	0.0138060370677322	-7.35698020753017E-4	0.0462880508427223	1.40998900172095E-4	-0.0487181043279625	0.023468475947415	-0.0359920306070894	-0.0877876543281968	-0.0872923212106905
-0.231589459067959	-0.203969029774217	-0.118922019780509	-0.17158054408449	-0.220485355143098	-0.186650182101002	-0.102239845271474	0.239310176207921	0.295967097842085	0.276713830947002	0.142054352414553	0.399319285882223	1	0.37849442013202	0.262189829739628	0.171526204276418	0.101280430368499	0.460433302862111	0.684598202947997	0.448843439693912	0.661531027859209	0.583592418213059	0.296891004152992	0.00808404148697117	0.116767450683802	-0.162654080983845	-0.0782079527039469	-0.156619724836261	-0.073321717496882	-0.081901110952762	-0.0561544661680317	0.108471309785004	0.287748307964814	0.132027780359554	0.476257621126231	0.223736338270433	0.392067954959194	0.372524376792593	0.311622102874828	0.0103692568661022	0.169054167208105	0.249563724797752	0.211552183780805	0.248364927993716	0.0981141459090414	0.158703325637252	0.114424808276318	0.161931661282915	0.0612236711504904	-0.00654289244988108
-0.0809277268401389	-0.0733003572881997	-0.00866869044128361	-0.0419040126030755	-0.107262299091979	-0.0542810396306458	-0.0396863935191435	0.104888783893624	0.113085140768587	0.0561368180920884	-0.0154717368210816	0.0960826229387096	0.37849442013202	1	0.586412599080221	0.162316131161902	0.0986418449444084	0.37182634314575	0.433085445263068	0.228843350310012	0.306544170798702	0.236037549116973	0.0646959285234238	-0.0250602644161547	0.0414376936129319	-0.12585088973372	-0.0378251033131826	-0.134874016094176	-0.0811651907082418	-0.0701555440660572	-0.0940783556238468	-0.0324166192712104	0.0704410982566246	0.107247994942615	0.255980765827016	0.157841638236945	0.337631715294646	0.327066003651277	0.283060893046888	-3.8878163811729E-4	0.114154611037816	0.244590562712589	0.214908252992269	0.187577822841489	0.0394279672308687	0.196324165987407	0.105195850029812	0.189334503377737	0.108716546396736	0.101740064358795
-0.0293421714591292	-0.0418654046671446	0.0115791893439893	-2.42955180090727E-4	-0.061215229507404	-0.012545659022421	0.0139774500185845	0.0871027423025749	0.0845592732851824	0.0293768102132808	-0.00748592062270998	0.0204827040282242	0.262189829739628	0.586412599080221	1	0.111174397979153	0.0699004655099277	0.249799280815724	0.295811719226454	0.154739150638181	0.187684327816303	0.134032577338415	0.0192471803891042	0.021928148735756	0.0898234060390193	-0.0762843444175894	0.00321633459147614	-0.111975778408774	-0.0567923608111359	-0.0659953164584628	-0.0853157002226387	-0.0558977747817177	0.0279643635386792	0.0518090329949533	0.171981582823136	0.125375270043504	0.231825192920294	0.239133795882963	0.19937958986661	0.0207862645257698	0.025848655743791	0.173027020828248	0.15535708801696	0.152213947714881	0.0141357767835305	0.148629350524986	0.0860004678465036	0.136957055370689	0.0837827283700918	0.0870078546147731
-0.0678276764345511	-0.0748284389901692	-0.0180386240631953	-0.101330304227437	-0.156704473741812	-0.120291656238058	-0.130134558572032	-0.0655627723259596	-0.0832341261332399	-0.0396456727129127	0.00238614843735292	0.021650737970492	0.171526204276418	0.162316131161902	0.111174397979153	1	0.659527812299084	0.36738080357886	0.22011889346135	0.103309474171724	0.0595910864743699	0.0154439648432946	-0.117363642598263	-0.0407859908172578	0.0428049684088722	-0.191081902072681	-0.108339168407117	-0.182418955175193	-0.15707673886705	-0.0852850805884602	-0.191208564390252	-0.137023173743861	-0.0706118903336395	-0.0169954904663033	0.176419816532123	0.181717194170201	0.337288647221919	0.321876301407175	0.341437732597862	0.105994663490742	0.247040893832102	0.383862332260783	0.336062046565258	0.349864516174026	0.142922636312488	0.346785649727606	0.203958523873042	0.293386174479344	0.213388405673975	0.239055393757886
-0.0464445866238141	-0.0478553596569245	-0.0300339413090584	-0.0786674709166538	-0.109279541848373	-0.0851162449514054	-0.126752819470487	-0.0809731029053787	-0.104028246410122	-0.0436984868666794	-0.0179275376315515	0.027285851813506	0.101280430368499	0.0986418449444084	0.0699004655099277	0.659527812299084	1	0.244592541215486	0.136246642180748	0.0130328761773481	-0.00224389957381489	-0.0300245060638346	-0.112452151354627	-0.0292435426684508	-0.00216381354796612	-0.128337408569454	-0.0714711403399922	-0.115180774959587	-0.110499679663663	-0.078562610123155	-0.116194805937334	-0.0787849271108703	-0.0489115081891784	0.0108220801881003	0.129941900897548	0.121728327686205	0.249524241696493	0.231291054532554	0.254675780151756	0.0715829852854125	0.185806047224786	0.30297231349514	0.25586012467397	0.266460007605403	0.137878046081359	0.281397674176822	0.214660964152153	0.219382496714375	0.141130375205716	0.184472381725902
-0.182628918994521	-0.20584253770232	-0.0538586091263376	-0.117114693798785	-0.230429974230854	-0.176996267348424	-0.108880790482115	0.110366085886293	0.0780839167191093	0.0664023996008028	0.0255990174581538	0.124936630019728	0.460433302862111	0.37182634314575	0.249799280815724	0.36738080357886	0.244592541215486	1	0.742991731559258	0.307360086162338	0.391455419456238	0.306912113199613	0.0369512586890124	-0.0170464161976009	0.100052274694583	-0.24292714053698	-0.0906974113010726	-0.265999666588813	-0.193369127803773	-0.131351032827686	-0.234584128670073	-0.131842408151621	0.0358961747470426	0.213216692490669	0.54177716226121	0.295950571475869	0.782348379962908	0.838457524175897	0.770103001502822	0.302189806319967	0.412601931531711	0.685793532671873	0.643651241345273	0.616195882650354	0.242725876858384	0.539725802871877	0.33615638142503	0.54078633703114	0.364077564956899	0.329602605724382
-0.228912245610433	-0.219187774134204	-0.0809621445103669	-0.121901990531593	-0.213561853030126	-0.151258079983233	-0.0606194633168529	0.240754477760107	0.290041454757562	0.22829342066784	0.0959906303812572	0.261448182822189	0.684598202947997	0.433085445263068	0.295811719226454	0.22011889346135	0.136246642180748	0.742991731559258	1	0.507698984420172	0.671994252587317	0.604836651674328	0.293164336697055	-0.00324352555639671	0.114549261587093	-0.16071397102174	-0.0566843063940339	-0.178553175161107	-0.0870835958457873	-0.11071388045644	-0.0526045315361752	0.0990421903613095	0.305084073850293	0.284664426927654	0.680242389489247	0.248220704535988	0.617204453455897	0.635052964281931	0.548065082972342	0.174452605613334	0.265924368373972	0.439070891278709	0.401463677409619	0.412395434451985	0.151417343774727	0.287580691394191	0.17719490097743	0.323098280636792	0.158771609938587	0.0897664760694772
-0.185477137603027	-0.159825535701651	-0.0366665333137522	-0.0989482807224777	-0.179853380759174	-0.120103889324941	-0.0176361946267782	0.109421136431729	0.170160560041825	0.154857416482106	0.114052344700693	0.144934538672118	0.448843439693912	0.228843350310012	0.154739150638181	0.103309474171724	0.0130328761773481	0.307360086162338	0.507698984420172	1	0.406102668716631	0.374143301914165	0.157859323884934	-0.0573793381666773	0.123515150679011	-0.134105400647875	-0.0250665843494901	-0.187926770178969	-0.118261854740522	-0.0545989887295024	-0.0814878467696073	0.0449819973762001	0.168601233441929	0.130327488442344	0.357459327588155	0.0878433634736763	0.249887611170213	0.259091579997239	0.186630988464946	0.0241156733793773	0.0765893490186387	0.127814954370792	0.111061940734077	0.0950386031832341	0.002901700998627	0.0373475798916858	-0.00221372499137652	0.0666229888183272	-0.0251065415844381	-0.0736858518051574
-0.152449510000482	-0.117266450292236	-0.0215259365436199	-0.0095601134829516	-0.0563735046472693	0.0220886949356324	0.111150010920981	0.441230444198002	0.572687178948408	0.411650879397459	0.184561318133293	0.384112204259808	0.661531027859209	0.306544170798702	0.187684327816303	0.0595910864743699	-0.00224389957381489	0.391455419456238	0.671994252587317	0.406102668716631	1	0.929346760918502	0.642099234952065	0.0945217296792475	0.148042211347959	0.0606430945871814	0.0622635251549598	0.0109420946728548	0.103452862380206	-0.0266849020946773	0.191598803568715	0.385023229067887	0.513617415746479	0.267323874626126	0.554023075937529	0.146720549108858	0.355074863687992	0.33095203142586	0.266052081087623	0.0237137060264058	0.148071296567703	0.169005105796009	0.139255920128204	0.183295951320878	0.0780914972502765	0.0427920680632748	0.0220032425622264	0.0755829697777504	-0.0665926731813413	-0.112861560944172
-0.123130313391235	-0.0853220014829172	0.00138025393448459	0.0288425678937892	-0.00247868914625094	0.0877208336702326	0.173461683304786	0.447627839061995	0.602454558778075	0.381529222031016	0.156731676518926	0.388814535330416	0.583592418213059	0.236037549116973	0.134032577338415	0.0154439648432946	-0.0300245060638346	0.306912113199613	0.604836651674328	0.374143301914165	0.929346760918502	1	0.743444351601652	0.127145692709183	0.14286389809055	0.149197085198455	0.100416932130483	0.0933300957997215	0.160440964029351	0.00810962784143872	0.28707858220015	0.489551336556614	0.605204651388603	0.314964638568985	0.578740752820673	0.106896510482932	0.291751308737007	0.26159549209463	0.199647630432185	0.00708362503785653	0.120164575166451	0.101358263980486	0.0791152130664635	0.126601506700455	0.062233533866189	-0.0214203748169326	-0.0169936365866908	0.014987471375078	-0.120742659167902	-0.162208614327185
0.0749897257752564	0.112480778878078	0.195872344586065	0.289858410827511	0.267789394341081	0.38841109057987	0.462663661147169	0.587164675619879	0.712710404941415	0.32429612225834	0.137348974982864	0.329320827018053	0.296891004152992	0.0646959285234238	0.0192471803891042	-0.117363642598263	-0.112452151354627	0.0369512586890124	0.293164336697055	0.157859323884934	0.642099234952065	0.743444351601652	1	0.212244953811323	0.176278476122976	0.463092460321645	0.297045088636979	0.299914427871382	0.329208886294212	0.154230759679884	0.512714705784411	0.642152266188648	0.577840158612426	0.273357529997132	0.342809334836652	-0.011841672011608	0.0564140536957713	0.0280529612183246	-0.0342860328887658	-0.0418032314047897	0.0089159919728534	-0.125312579479595	-0.129555586096431	-0.0663974837790507	-0.0319015412058615	-0.228743079111117	-0.117283785574927	-0.192814828139899	-0.282453719436171	-0.309748493893583
-0.0705309664826204	-0.0395788993674667	-0.0677013191350705	-0.00397995433358947	0.00193144146799555	0.062875123803978	0.124557449324222	0.12704688290428	0.106747488820036	-0.092256719261286	-0.0442611143651946	0.0667330371632409	0.00808404148697117	-0.0250602644161547	0.021928148735756	-0.0407859908172578	-0.0292435426684508	-0.0170464161976009	-0.00324352555639671	-0.0573793381666773	0.0945217296792475	0.127145692709183	0.212244953811323	1	0.387756622061098	0.278497603882388	0.0989238468454922	0.352800288858039	0.396925154182565	0.256956603253936	0.351623580198048	0.296913215844815	0.132018241287317	0.117426476032935	0.0317282356817031	-0.00685702229084592	8.32023302469224E-4	0.00202340124862715	0.0152459492578496	0.0279230343919134	0.0128742195521955	0.00559603074731877	-0.00723796348774549	-0.00624837686190494	-0.00222270133153941	0.0073735309599833	0.013006717745979	-0.00705781887163678	-0.0267308676344669	-0.00519660065814708
-0.100706067157766	-0.108110853010589	-0.0531296918058145	-0.0149445027310787	-0.0597945226217074	0.0021054847586415	0.112984894483491	0.210280541437162	0.185710287209042	0.109344501639481	0.0617169662134474	0.0663847417629899	0.116767450683802	0.0414376936129319	0.0898234060390193	0.0428049684088722	-0.00216381354796612	0.100052274694583	0.114549261587093	0.123515150679011	0.148042211347959	0.14286389809055	0.176278476122976	0.387756622061098	1	0.102898723345511	0.0872179652454211	0.103989094498427	0.181271194664312	0.137049189768653	0.124079488218583	0.161516776747441	0.0288516673305054	0.0988659684394759	0.0595081699786579	0.050971632210866	0.117442750996494	0.116195680233563	0.0948343479686154	0.0811563260454517	0.0463558514889586	0.0668147645695162	0.0566760157133155	0.055898801420007	0.0106597925295232	0.00718077488945534	0.0423823277984194	0.0237807821414353	-0.0232138865829218	-0.023044383076223
0.443453811425343	0.448587496302895	0.319011644675134	0.562255520780166	0.686854671235826	0.683215784060371	0.632593935742354	0.409979889481989	0.373817338670445	-0.0435960333738923	-0.0676671787772872	0.0501886531393379	-0.162654080983845	-0.12585088973372	-0.0762843444175894	-0.191081902072681	-0.128337408569454	-0.24292714053698	-0.16071397102174	-0.134105400647875	0.0606430945871814	0.149197085198455	0.463092460321645	0.278497603882388	0.102898723345511	1	0.49301402549442	0.677533503429548	0.538013568389713	0.358478144075525	0.624701605901556	0.425650067211726	0.184892015097214	0.0567783758556075	-0.0328169842582884	-0.177450625569557	-0.19584632952843	-0.199633535703237	-0.231662118087859	-0.0218936216796606	-0.0992933364488964	-0.282223090787087	-0.274607387219516	-0.228342492342697	-0.0850715141377549	-0.341918298617588	-0.171972427386129	-0.306231973733573	-0.330385537782007	-0.352087341450121
0.2468999118654	0.190285796101682	0.366790396656509	0.504812166509725	0.423370856525617	0.487820882003382	0.584717245484925	0.403712200463488	0.362082327176644	-0.0456261493146332	-0.0919856991274011	0.109570602996711	-0.0782079527039469	-0.0378251033131826	0.00321633459147614	-0.108339168407117	-0.0714711403399922	-0.0906974113010726	-0.0566843063940339	-0.0250665843494901	0.0622635251549598	0.100416932130483	0.297045088636979	0.0989238468454922	0.0872179652454211	0.49301402549442	1	0.187515922688726	0.216213731323374	0.148287462434403	0.195294061579163	0.112461718164747	0.0146690210938033	0.10401996816698	-0.0107715834975641	-0.0494516007203606	-0.0742579080499724	-0.0667453133903935	-0.0891150591501211	0.0267846457906497	-0.0643321765601634	-0.120228278805839	-0.118768547624872	-0.0862780630254257	-0.0280752379356836	-0.180118714709686	-0.0440241574202776	-0.153525818878291	-0.180316708438385	-0.200885732741494
0.286212221617491	0.381401629073536	-0.0552202622915902	0.125083372472189	0.421679698156077	0.340511886634664	0.190632406332636	0.0708506571824601	0.0666225751052493	-0.0580914052245837	-0.060958525450152	0.005024980330654	-0.156619724836261	-0.134874016094176	-0.111975778408774	-0.182418955175193	-0.115180774959587	-0.265999666588813	-0.178553175161107	-0.187926770178969	0.0109420946728548	0.0933300957997215	0.299914427871382	0.352800288858039	0.103989094498427	0.677533503429548	0.187515922688726	1	0.670687875147908	0.314265299196815	0.798683806707026	0.594870659569322	0.313591631563656	-0.00785908969144337	-0.0292994318923477	-0.173756929864243	-0.230509236527522	-0.256294865981438	-0.257440952047239	-0.112412902312782	-0.0888154579236127	-0.252637901808276	-0.248643037320471	-0.198166675648332	-0.0481535639274355	-0.254055334883091	-0.136667830433023	-0.242821775632865	-0.258731621181017	-0.256351514901894
0.129655630151966	0.188623403586534	-0.0247103653793853	0.125041308883444	0.272201428656826	0.248984042695706	0.238742818140334	0.181137841236086	0.183162858047954	0.0297100003611131	0.00503125506104694	0.0587582934362286	-0.073321717496882	-0.0811651907082418	-0.0567923608111359	-0.15707673886705	-0.110499679663663	-0.193369127803773	-0.0870835958457873	-0.118261854740522	0.103452862380206	0.160440964029351	0.329208886294212	0.396925154182565	0.181271194664312	0.538013568389713	0.216213731323374	0.670687875147908	1	0.260434411437556	0.563147504183056	0.439126298622131	0.25096048515057	0.0360729695190618	-0.0201233599567694	-0.105091518740906	-0.169252096804383	-0.190983008357333	-0.20208606981619	-0.0853303756209045	-0.0605187799130207	-0.214838333997613	-0.218249050653999	-0.168477446197169	-0.0403811906710263	-0.244697434289506	-0.153009872786844	-0.225973660616259	-0.249714881061067	-0.265714963909243
0.0359671003331949	0.049604986225874	-0.00324790335542358	0.0856749623970768	0.119677322189061	0.138362365223708	0.160115181752434	0.104862439051104	0.105507024738005	-0.034689359015537	-0.0281996777834121	0.00486581481271317	-0.081901110952762	-0.0701555440660572	-0.0659953164584628	-0.0852850805884602	-0.078562610123155	-0.131351032827686	-0.11071388045644	-0.0545989887295024	-0.0266849020946773	0.00810962784143872	0.154230759679884	0.256956603253936	0.137049189768653	0.358478144075525	0.148287462434403	0.314265299196815	0.260434411437556	1	0.257567959049896	0.187354462803275	0.048556307512445	-0.0410870282489164	-0.0980226504474316	-0.0770832393818209	-0.132625122757442	-0.142758742942487	-0.138398742829486	-0.0218130738749092	-0.0740390395514881	-0.142999182934927	-0.140084120881429	-0.107135945050146	-0.0355781190885237	-0.153466570721497	-0.062646253875795	-0.168672498705208	-0.15003895236832	-0.1360298898666
0.215259396598686	0.31196901545931	-0.0085911024690142	0.148220733053369	0.382517574189541	0.364156556138946	0.25943614789073	0.162643808081462	0.190338984270837	0.0742242820980362	-0.00379446373308357	0.063616899845961	-0.0561544661680317	-0.0940783556238468	-0.0853157002226387	-0.191208564390252	-0.116194805937334	-0.234584128670073	-0.0526045315361752	-0.0814878467696073	0.191598803568715	0.28707858220015	0.512714705784411	0.351623580198048	0.124079488218583	0.624701605901556	0.195294061579163	0.798683806707026	0.563147504183056	0.257567959049896	1	0.813374602495736	0.530141939720885	0.0747226807476724	0.0845166619356401	-0.159761465735789	-0.203564754342812	-0.233956529567647	-0.241764996051155	-0.113059469771292	-0.0891178131400745	-0.259700229336134	-0.254746214373551	-0.199014011501042	-0.0655576532381889	-0.27255708674414	-0.159867640812167	-0.256009370485208	-0.287042327415067	-0.29339720812565
0.0801742283377444	0.171093771942479	-0.0611842284440253	0.0337703526882296	0.215962005584217	0.22853124731504	0.157395780891206	0.152764165372558	0.267509185384452	0.203799978939238	0.0834868149117672	0.144673006856173	0.108471309785004	-0.0324166192712104	-0.0558977747817177	-0.137023173743861	-0.0787849271108703	-0.131842408151621	0.0990421903613095	0.0449819973762001	0.385023229067887	0.489551336556614	0.642152266188648	0.296913215844815	0.161516776747441	0.425650067211726	0.112461718164747	0.594870659569322	0.439126298622131	0.187354462803275	0.813374602495736	1	0.764963515769722	0.119860941794834	0.222212422792149	-0.105008284316344	-0.114118529108786	-0.146584311686686	-0.162058073715129	-0.103856323695947	-0.0338340041889909	-0.192015877017753	-0.194026820354874	-0.142633686690882	-0.0493395636428001	-0.228800272564781	-0.117328371370231	-0.20581019768176	-0.261969433117919	-0.259309252460322
-0.0332944513670583	0.0524493660429413	-0.117815084033756	-0.0734975210522516	0.0598418176461683	0.0733029946968669	0.0349143283614466	0.121516846835484	0.281573360141167	0.290296593728355	0.157160930779461	0.204758900765914	0.287748307964814	0.0704410982566246	0.0279643635386792	-0.0706118903336395	-0.0489115081891784	0.0358961747470426	0.305084073850293	0.168601233441929	0.513617415746479	0.605204651388603	0.577840158612426	0.132018241287317	0.0288516673305054	0.184892015097214	0.0146690210938033	0.313591631563656	0.25096048515057	0.048556307512445	0.530141939720885	0.764963515769722	1	0.187785322697776	0.416245366372587	-0.0293160460205822	0.0307713505653198	-0.00316606479702534	-0.0417203825508794	-0.091503925889042	-0.00786197371696637	-0.0955887903996641	-0.114751004178262	-0.0731321150081117	-0.0328748807075028	-0.159972653450398	-0.0615977397026741	-0.129135726221097	-0.189175421535827	-0.199450756836931
-0.183911233881301	-0.179469062109919	0.0413724845116676	0.0484922787845955	-0.100519064385621	0.0233050872173478	0.165180014046606	0.250442808260938	0.225455706285068	0.02272735741607	-0.0747452274769242	0.129265946556367	0.132027780359554	0.107247994942615	0.0518090329949533	-0.0169954904663033	0.0108220801881003	0.213216692490669	0.284664426927654	0.130327488442344	0.267323874626126	0.314964638568985	0.273357529997132	0.117426476032935	0.0988659684394759	0.0567783758556075	0.10401996816698	-0.00785908969144337	0.0360729695190618	-0.0410870282489164	0.0747226807476724	0.119860941794834	0.187785322697776	1	0.396342898193268	0.0814302616979524	0.253602768698246	0.253499484853368	0.242662305816145	0.165731648043477	0.0934247004674996	0.170427052459345	0.167232005683915	0.143823096557782	0.0525261369942842	0.0883103181708866	0.0766544997267343	0.150692940035862	0.0619749872606767	0.0160611301201778
-0.148598191847362	-0.13277744611508	-0.0402739494424645	-0.0560874695208906	-0.109941415029337	-0.0541052322806777	1.21435666602952E-4	0.221384818657469	0.248965944989674	0.130452204655082	0.0146450840780591	0.205279862862376	0.476257621126231	0.255980765827016	0.171981582823136	0.176419816532123	0.129941900897548	0.54177716226121	0.680242389489247	0.357459327588155	0.554023075937529	0.578740752820673	0.342809334836652	0.0317282356817031	0.0595081699786579	-0.0328169842582884	-0.0107715834975641	-0.0292994318923477	-0.0201233599567694	-0.0980226504474316	0.0845166619356401	0.222212422792149	0.416245366372587	0.396342898193268	1	0.266290356418125	0.584120109046902	0.557308683607841	0.475916552153364	0.139528927734137	0.266747395521011	0.361748765064898	0.318375558087769	0.328335889360799	0.117147082903697	0.211532882297997	0.13236643452604	0.251887673450823	0.105914758586952	0.0709994842286255
-0.110862133893047	-0.118593049272777	-0.0404467339672332	-0.072424306593762	-0.153095445745726	-0.106175089023107	-0.0858495231920912	0.0537562777025412	0.0379973464689623	-0.00677451123626169	-0.0175035473304494	0.074726364631093	0.223736338270433	0.157841638236945	0.125375270043504	0.181717194170201	0.121728327686205	0.295950571475869	0.248220704535988	0.0878433634736763	0.146720549108858	0.106896510482932	-0.011841672011608	-0.00685702229084592	0.050971632210866	-0.177450625569557	-0.0494516007203606	-0.173756929864243	-0.105091518740906	-0.0770832393818209	-0.159761465735789	-0.105008284316344	-0.0293160460205822	0.0814302616979524	0.266290356418125	1	0.302260012297361	0.261706637940054	0.251417551515376	0.0230684460806515	0.121461235475876	0.239646929962748	0.208857953178428	0.221540692609418	0.0687235318921155	0.229718663788125	0.120300427651054	0.210173297569897	0.158913195390203	0.178249849410279
-0.146398999531693	-0.166742874430421	0.0131443720898627	-0.0487018595375212	-0.189587489931286	-0.116509876169701	-0.0545969654494673	0.142708213890412	0.0965444624468629	0.00372485429685555	-0.0147851412204634	0.116125689958268	0.392067954959194	0.337631715294646	0.231825192920294	0.337288647221919	0.249524241696493	0.782348379962908	0.617204453455897	0.249887611170213	0.355074863687992	0.291751308737007	0.0564140536957713	8.32023302469224E-4	0.117442750996494	-0.19584632952843	-0.0742579080499724	-0.230509236527522	-0.169252096804383	-0.132625122757442	-0.203564754342812	-0.114118529108786	0.0307713505653198	0.253602768698246	0.584120109046902	0.302260012297361	1	0.923768256206407	0.837002175923289	0.338329320126187	0.441781771174926	0.726450909855346	0.681502171483673	0.62950587707819	0.263688425972228	0.568347524607963	0.344135006270846	0.583943127915203	0.389200208926392	0.368913295733995
-0.137105539066368	-0.171231250141416	0.0143755381884987	-0.0389368587430033	-0.180349218382957	-0.120452736036918	-0.049781005983677	0.14413907609373	0.0756083634188265	-8.03130111597283E-4	-0.00836037026092983	0.0923348814289272	0.372524376792593	0.327066003651277	0.239133795882963	0.321876301407175	0.231291054532554	0.838457524175897	0.635052964281931	0.259091579997239	0.33095203142586	0.26159549209463	0.0280529612183246	0.00202340124862715	0.116195680233563	-0.199633535703237	-0.0667453133903935	-0.256294865981438	-0.190983008357333	-0.142758742942487	-0.233956529567647	-0.146584311686686	-0.00316606479702534	0.253499484853368	0.557308683607841	0.261706637940054	0.923768256206407	1	0.919265065360089	0.405233924118658	0.482110740873827	0.777370457752697	0.748324715441472	0.684440017828187	0.276815371928757	0.602547177311414	0.368485287673811	0.628977390069117	0.43429840088887	0.397225429931892
-0.154694381532244	-0.187461955843081	-0.0122577807090402	-0.0737226035140645	-0.210735448151465	-0.150125547057949	-0.0917979982055394	0.0699838042487168	0.00447107900078329	-0.044973996679021	-0.0460920327299506	0.0639214318471198	0.311622102874828	0.283060893046888	0.19937958986661	0.341437732597862	0.254675780151756	0.770103001502822	0.548065082972342	0.186630988464946	0.266052081087623	0.199647630432185	-0.0342860328887658	0.0152459492578496	0.0948343479686154	-0.231662118087859	-0.0891150591501211	-0.257440952047239	-0.20208606981619	-0.138398742829486	-0.241764996051155	-0.162058073715129	-0.0417203825508794	0.242662305816145	0.475916552153364	0.251417551515376	0.837002175923289	0.919265065360089	1	0.42987277058907	0.511302856128715	0.867431635791438	0.852417201935806	0.776404315624119	0.328095354037482	0.697324049933596	0.437227365101716	0.714480237810941	0.510459477425688	0.476421802706741
0.00579913310187931	-0.021092283685845	0.07239996752835	0.0784872909471987	-0.00998967427573062	0.0304046786027044	0.0511700252676805	0.0498837480692131	-0.0356127580283709	-0.0864390299347468	-0.0363865792451708	-0.0590157451559803	0.0103692568661022	-3.8878163811729E-4	0.0207862645257698	0.105994663490742	0.0715829852854125	0.302189806319967	0.174452605613334	0.0241156733793773	0.0237137060264058	0.00708362503785653	-0.0418032314047897	0.0279230343919134	0.0811563260454517	-0.0218936216796606	0.0267846457906497	-0.112412902312782	-0.0853303756209045	-0.0218130738749092	-0.113059469771292	-0.103856323695947	-0.091503925889042	0.165731648043477	0.139528927734137	0.0230684460806515	0.338329320126187	0.405233924118658	0.42987277058907	1	0.209324005224593	0.369919025840738	0.376824758688698	0.338007953308054	0.155928530361662	0.284328364503397	0.173658570374228	0.308573657553919	0.222217037750635	0.203106817241567
-0.0734779689290211	-0.111657070580072	-0.0140157520148437	-0.0385267042394864	-0.0916305768522472	-0.0703212791099705	-0.0499238313230295	0.0469936383271764	0.016269229553103	0.0258863109311352	0.00106860413655924	0.0759637528350606	0.169054167208105	0.114154611037816	0.025848655743791	0.247040893832102	0.185806047224786	0.412601931531711	0.265924368373972	0.0765893490186387	0.148071296567703	0.120164575166451	0.0089159919728534	0.0128742195521955	0.0463558514889586	-0.0992933364488964	-0.0643321765601634	-0.0888154579236127	-0.0605187799130207	-0.0740390395514881	-0.0891178131400745	-0.0338340041889909	-0.00786197371696637	0.0934247004674996	0.266747395521011	0.121461235475876	0.441781771174926	0.482110740873827	0.511302856128715	0.209324005224593	1	0.491926329159071	0.481863859593734	0.531922031179221	0.264408855539993	0.357243727112306	0.243794056744416	0.351239874398624	0.195877249056301	0.187336464609784
-0.17364154591742	-0.19639621194706	-0.0698424187899902	-0.129934535949298	-0.250522459258961	-0.194151434909273	-0.158143730790608	-0.0348240580683086	-0.0953762855856091	-0.0744021415052727	-0.0711158488064458	0.0138060370677322	0.249563724797752	0.244590562712589	0.173027020828248	0.383862332260783	0.30297231349514	0.685793532671873	0.439070891278709	0.127814954370792	0.169005105796009	0.101358263980486	-0.125312579479595	0.00559603074731877	0.0668147645695162	-0.282223090787087	-0.120228278805839	-0.252637901808276	-0.214838333997613	-0.142999182934927	-0.259700229336134	-0.192015877017753	-0.0955887903996641	0.170427052459345	0.361748765064898	0.239646929962748	0.726450909855346	0.777370457752697	0.867431635791438	0.369919025840738	0.491926329159071	1	0.960069262844303	0.871252515443899	0.357513750042537	0.857192013911625	0.532951600958649	0.825588244711215	0.61906637250436	0.605187217224844
-0.160280953948523	-0.189813555794789	-0.0588278274597059	-0.108748607101278	-0.232661197706339	-0.180879978121962	-0.135525638742677	-0.035384927614266	-0.108107713987349	-0.0866505388831121	-0.0974374246214411	-7.35698020753017E-4	0.211552183780805	0.214908252992269	0.15535708801696	0.336062046565258	0.25586012467397	0.643651241345273	0.401463677409619	0.111061940734077	0.139255920128204	0.0791152130664635	-0.129555586096431	-0.00723796348774549	0.0566760157133155	-0.274607387219516	-0.118768547624872	-0.248643037320471	-0.218249050653999	-0.140084120881429	-0.254746214373551	-0.194026820354874	-0.114751004178262	0.167232005683915	0.318375558087769	0.208857953178428	0.681502171483673	0.748324715441472	0.852417201935806	0.376824758688698	0.481863859593734	0.960069262844303	1	0.892922970754907	0.379363769249189	0.826657341853585	0.49141202055059	0.823384963516486	0.63320415118026	0.589532743986265
-0.137031683448979	-0.163153058180821	-0.0434612628847525	-0.0929442943812131	-0.195730392505304	-0.147089210724956	-0.113823311542061	-0.0100214441992287	-0.065204044295963	-0.052117475392089	-0.0751434084372494	0.0462880508427223	0.248364927993716	0.187577822841489	0.152213947714881	0.349864516174026	0.266460007605403	0.616195882650354	0.412395434451985	0.0950386031832341	0.183295951320878	0.126601506700455	-0.0663974837790507	-0.00624837686190494	0.055898801420007	-0.228342492342697	-0.0862780630254257	-0.198166675648332	-0.168477446197169	-0.107135945050146	-0.199014011501042	-0.142633686690882	-0.0731321150081117	0.143823096557782	0.328335889360799	0.221540692609418	0.62950587707819	0.684440017828187	0.776404315624119	0.338007953308054	0.531922031179221	0.871252515443899	0.892922970754907	1	0.471670777174298	0.718606622634556	0.451058772830912	0.672154741212857	0.477040365396943	0.44501998188755
-0.0635246543728274	-0.0724287471491824	-0.0535944056071	-0.0482752073355703	-0.0789204063494315	-0.0756702984668088	-0.0691234359561994	-0.0147912510899074	-0.0455261273883582	-0.00318605939767423	-0.0226759865540685	1.40998900172095E-4	0.0981141459090414	0.0394279672308687	0.0141357767835305	0.142922636312488	0.137878046081359	0.242725876858384	0.151417343774727	0.002901700998627	0.0780914972502765	0.062233533866189	-0.0319015412058615	-0.00222270133153941	0.0106597925295232	-0.0850715141377549	-0.0280752379356836	-0.0481535639274355	-0.0403811906710263	-0.0355781190885237	-0.0655576532381889	-0.0493395636428001	-0.0328748807075028	0.0525261369942842	0.117147082903697	0.0687235318921155	0.263688425972228	0.276815371928757	0.328095354037482	0.155928530361662	0.264408855539993	0.357513750042537	0.379363769249189	0.471670777174298	1	0.289192216049261	0.216966030788109	0.278345730891388	0.189516634643076	0.148343320915115
-0.171417786213964	-0.195104309668351	-0.127392554412326	-0.190964839590076	-0.281513062898302	-0.246980655406651	-0.240842600252837	-0.15109320425539	-0.203728439145881	-0.10648711570268	-0.0655743023103873	-0.0487181043279625	0.158703325637252	0.196324165987407	0.148629350524986	0.346785649727606	0.281397674176822	0.539725802871877	0.287580691394191	0.0373475798916858	0.0427920680632748	-0.0214203748169326	-0.228743079111117	0.0073735309599833	0.00718077488945534	-0.341918298617588	-0.180118714709686	-0.254055334883091	-0.244697434289506	-0.153466570721497	-0.27255708674414	-0.228800272564781	-0.159972653450398	0.0883103181708866	0.211532882297997	0.229718663788125	0.568347524607963	0.602547177311414	0.697324049933596	0.284328364503397	0.357243727112306	0.857192013911625	0.826657341853585	0.718606622634556	0.289192216049261	1	0.562668953809615	0.858189291058484	0.730732597732309	0.79110165105503
-0.0702278502052587	-0.115964329828239	-0.0372704878912402	-0.0845676162765995	-0.145164224020213	-0.120110021666924	-0.104522824483221	-0.066688859346293	-0.110965971985326	-0.0467574011963327	-0.0430785550683368	0.023468475947415	0.114424808276318	0.105195850029812	0.0860004678465036	0.203958523873042	0.214660964152153	0.33615638142503	0.17719490097743	-0.00221372499137652	0.0220032425622264	-0.0169936365866908	-0.117283785574927	0.013006717745979	0.0423823277984194	-0.171972427386129	-0.0440241574202776	-0.136667830433023	-0.153009872786844	-0.062646253875795	-0.159867640812167	-0.117328371370231	-0.0615977397026741	0.0766544997267343	0.13236643452604	0.120300427651054	0.344135006270846	0.368485287673811	0.437227365101716	0.173658570374228	0.243794056744416	0.532951600958649	0.49141202055059	0.451058772830912	0.216966030788109	0.562668953809615	1	0.472301170364477	0.386325039325746	0.444047868330197
-0.180249174230559	-0.201045566771185	-0.124123493972244	-0.166508722615358	-0.266593726897601	-0.238538497352051	-0.203794045083218	-0.104665266146679	-0.17138595973944	-0.0893892592210763	-0.0756151230812294	-0.0359920306070894	0.161931661282915	0.189334503377737	0.136957055370689	0.293386174479344	0.219382496714375	0.54078633703114	0.323098280636792	0.0666229888183272	0.0755829697777504	0.014987471375078	-0.192814828139899	-0.00705781887163678	0.0237807821414353	-0.306231973733573	-0.153525818878291	-0.242821775632865	-0.225973660616259	-0.168672498705208	-0.256009370485208	-0.20581019768176	-0.129135726221097	0.150692940035862	0.251887673450823	0.210173297569897	0.583943127915203	0.628977390069117	0.714480237810941	0.308573657553919	0.351239874398624	0.825588244711215	0.823384963516486	0.672154741212857	0.278345730891388	0.858189291058484	0.472301170364477	1	0.777577839310549	0.743584771306657
-0.130144788995138	-0.167321513113146	-0.130629515843052	-0.182043552122155	-0.242999665428651	-0.253908066946527	-0.234881839105076	-0.188194274984721	-0.246542882075496	-0.0911767494812004	-0.0451479436049249	-0.0877876543281968	0.0612236711504904	0.108716546396736	0.0837827283700918	0.213388405673975	0.141130375205716	0.364077564956899	0.158771609938587	-0.0251065415844381	-0.0665926731813413	-0.120742659167902	-0.282453719436171	-0.0267308676344669	-0.0232138865829218	-0.330385537782007	-0.180316708438385	-0.258731621181017	-0.249714881061067	-0.15003895236832	-0.287042327415067	-0.261969433117919	-0.189175421535827	0.0619749872606767	0.105914758586952	0.158913195390203	0.389200208926392	0.43429840088887	0.510459477425688	0.222217037750635	0.195877249056301	0.61906637250436	0.63320415118026	0.477040365396943	0.189516634643076	0.730732597732309	0.386325039325746	0.777577839310549	1	0.825990067637233
-0.144320691842274	-0.184992211704431	-0.145351264795291	-0.216868375477718	-0.276236808576878	-0.273263039525807	-0.274267711107857	-0.22477909868421	-0.285005268186186	-0.124423831864809	-0.0561885009530134	-0.0872923212106905	-0.00654289244988108	0.101740064358795	0.0870078546147731	0.239055393757886	0.184472381725902	0.329602605724382	0.0897664760694772	-0.0736858518051574	-0.112861560944172	-0.162208614327185	-0.309748493893583	-0.00519660065814708	-0.023044383076223	-0.352087341450121	-0.200885732741494	-0.256351514901894	-0.265714963909243	-0.1360298898666	-0.29339720812565	-0.259309252460322	-0.199450756836931	0.0160611301201778	0.0709994842286255	0.178249849410279	0.368913295733995	0.397225429931892	0.476421802706741	0.203106817241567	0.187336464609784	0.605187217224844	0.589532743986265	0.44501998188755	0.148343320915115	0.79110165105503	0.444047868330197	0.743584771306657	0.825990067637233	1
-0.141547108229842	-0.177337938051943	-0.151018824261732	-0.20435073737543	-0.271961780452846	-0.26911054227701	-0.26729026042211	-0.207599540691009	-0.270783290945273	-0.109111452598277	-0.0404550814394689	-0.0738339136912409	0.02542726043905	0.109537684325597	0.0959697195858895	0.228814362625908	0.179846460050792	0.359649618474333	0.127296183635195	-0.0505980624646271	-0.0787220245402625	-0.124780732215512	-0.280782546992196	-0.00659258755945477	-3.44333407336621E-4	-0.329350816652246	-0.175242897217574	-0.242715702659658	-0.245764796356502	-0.149238889037588	-0.275045662360674	-0.237803750546024	-0.183718563248974	0.0404775683330235	0.113588068178111	0.219094073305771	0.409830406620287	0.430647434634879	0.512386083974277	0.22866149650654	0.195806751981258	0.618277891023963	0.591266295274436	0.453587156885771	0.153772456438079	0.753837710622799	0.442617386336303	0.737997707541379	0.703107084597999	0.887375686584814
-0.120819007252893	-0.154605700076137	-0.140460543812876	-0.194381573735864	-0.248362309095241	-0.263586255561213	-0.265339231336524	-0.236539346162535	-0.302814620335472	-0.147149669241225	-0.0584203545098	-0.0909885564553029	-0.0122465051846228	0.0794858491697628	0.068191554040462	0.189765852136054	0.14917037200427	0.314098279867085	0.0825879732892473	-0.0712683008029552	-0.118999123925235	-0.156940293086443	-0.301225767115077	-0.0136459933327137	-0.0240180967541283	-0.321101208138196	-0.185974392939881	-0.237907644000626	-0.242841831928437	-0.148569451439862	-0.276712976874163	-0.254582346763672	-0.195475471332855	0.0431233071597131	0.0869463813008005	0.208179041772618	0.370099083833087	0.389381796505722	0.457882500677462	0.222408284483107	0.156295193239234	0.540370836388964	0.521315360762509	0.383283004852976	0.141455068376171	0.667057756478875	0.372833994586117	0.683784382088366	0.719379698068315	0.831963851522914
-0.125515500704496	-0.121401569201164	-0.108596450725024	-0.136171493059629	-0.180248456001861	-0.179777497568702	-0.133708134412833	-0.0761118425188676	-0.1225102650823	-0.0660466843404272	-0.0251492338835996	-0.076733945955722	0.0145217246709021	0.0460813887108411	0.0499943452012789	0.068776733864111	0.00148516221471236	0.184485761160579	0.0730696517242707	0.0361974745194452	-0.0350130824720241	-0.0626149482357356	-0.143882389770882	-0.0137380933905323	-0.0298245221735503	-0.189909246019331	-0.0514001065551844	-0.139376725812029	-0.112561501215832	-0.129869384838482	-0.158037623994824	-0.144093855105815	-0.114486829694584	0.0587342961199417	0.0543730983204612	0.0952929515831915	0.194087305667815	0.23706331714351	0.263233998696273	0.093923061758301	0.145892081080166	0.295185092056969	0.312794574818815	0.216622297287539	0.0612640857391635	0.320333745701792	0.146949161028588	0.408883847051954	0.45803011416321	0.372179972430618
0.0371403077320248	0.0388647175265743	-0.0323780027306599	-0.0273314139676892	-8.12261946491185E-4	-0.0090592180426471	-0.063467337334825	-0.0440521955585289	-0.0322719766346845	0.0740106136060419	0.124853641668928	-0.0469095157837799	0.0200697346227007	-0.0337055766708984	-0.0492238163718415	0.0799750990958967	0.0756103893657801	0.0306745842599835	0.00541781697114664	-0.0484823506215535	0.0509914488473518	0.0267376919768787	-0.00984497184968158	-0.0280975669130297	0.0558276581675872	-0.0522547928913752	-0.0422201431650076	-0.0210120102931739	-0.0750559585217215	0.0139895698505709	0.00635557490527378	0.0104880646012121	-0.0282744744242068	-0.104335680924242	-0.01747337429761	0.012860853798738	0.0415787388935848	0.036632755530075	0.0285716583281176	0.0621136404179607	0.0377823083235725	0.0689637714469073	0.0386618748455904	0.0678732975406267	0.0229635841531554	0.0903623395445154	-0.00400030332395137	0.0470602532589005	0.0736430088806825	0.0946822056104595
-0.1580647314317	-0.160477344030486	-0.217759678835275	-0.235900110694998	-0.239810826352301	-0.293704582957942	-0.289023535995447	-0.25122979138973	-0.298398787147913	-0.124566604594983	-0.0984446693642029	-0.0898501830402206	-0.022482700302349	0.0104078499001101	0.0137439503025546	0.101470639195232	0.06475483760369	0.154991798850335	0.0122361298363339	-0.0716335104931627	-0.129643078964799	-0.151647103932501	-0.266504809463985	-0.0123113958660615	-0.0548709006534908	-0.26250814253536	-0.177223305481894	-0.144336524076449	-0.191062528885861	-0.104925896860348	-0.175048378135653	-0.15489640793297	-0.115015184817673	-9.18684376559145E-4	0.0352463981152411	0.155429615724276	0.162099882934755	0.182715836554294	0.246791057033003	0.105442938813583	0.0673755265740074	0.312744538356829	0.294616754727479	0.203459366623401	0.0740978728675657	0.422598440093051	0.224515100818631	0.447184743559195	0.459421441627834	0.555840108553868
-0.155556343208339	-0.14894624238297	-0.244693607102067	-0.271306496694954	-0.240390885860841	-0.31022705276373	-0.325754584504053	-0.313224909937843	-0.339623004115148	-0.144587024955266	-0.129564944404173	-0.127023956611029	-0.0550329574699725	-0.027217367381207	-0.00528051237460699	0.102240144035346	0.0757140431136385	0.0389803586731232	-0.0728536282188329	-0.0329758144026566	-0.200644427120142	-0.224497652124477	-0.343900681534024	-0.0588643040919236	-0.146351313357184	-0.276544373950577	-0.208727629371286	-0.152248100300769	-0.19676473694964	-0.0672147098740826	-0.202398008833198	-0.207078990944569	-0.140811306883615	-0.0813158791480154	-0.040146645101933	0.0775397680831109	0.01892960558377	0.0291907816128196	0.0872953362812508	0.042414306246406	0.0286432992542779	0.175053093635474	0.159094498986125	0.110086932975716	0.0549124136437405	0.282447449016601	0.0973305221314803	0.269888017772491	0.332542956271106	0.412200491955265
-0.0976645542106933	-0.111063685704975	-0.191277073854141	-0.237919724058504	-0.189071101358144	-0.245557373598889	-0.306505489762347	-0.296206007478419	-0.309775870895025	-0.093116360302443	-0.0551328523531043	-0.099177985697048	-0.100075000819584	-0.0336930006965715	-0.0256614416199027	0.0432859638315996	0.0404108164921193	-0.0281521492695207	-0.115431925955108	-0.121780231916408	-0.18981285961513	-0.206498477729238	-0.27922405646721	-0.0379127892164744	-0.143494981548324	-0.239638209811005	-0.212964590727435	-0.096254317761351	-0.167599310849779	-0.0961691985042748	-0.125958196003105	-0.119859340235175	-0.111043757954927	-0.145436225471553	-0.084514106197538	-0.00504404704068934	-0.0198389971921548	-0.0350177560619398	0.0194506939935367	-0.00645269155841398	-0.0115814316968523	0.0994493045864704	0.0800516861282119	0.046242380352681	0.0339557008176943	0.231772205953418	0.0959075365977544	0.18286005982427	0.242530464717	0.383974981859707
-0.1675483831303	-0.157218852680796	-0.264756762521644	-0.308482362553351	-0.258674697820125	-0.328009887382028	-0.366719904827437	-0.322571922845609	-0.339290567222409	-0.0988578963484071	-0.0805996136468032	-0.0922883681367472	-0.0647314305440892	-0.0463564638746674	-0.0410328982327127	0.0487515319127827	0.0396207091900589	-0.0172258971004702	-0.0998523521065613	-0.104252878940469	-0.189716391683927	-0.205768899241545	-0.306385147736046	-0.0467296887655378	-0.149886293382212	-0.284517299132355	-0.259168379598102	-0.114981333580551	-0.168997397973278	-0.0792476515584937	-0.140372199493635	-0.126626742061509	-0.0878531343114909	-0.120784880419274	-0.0503109132354392	0.0456178296892073	-0.00905844346644036	-0.0227760344631754	0.0427184583624528	-0.0197993380405778	0.00409374001189548	0.126558419333964	0.112578626170505	0.0793222132143435	0.0300248523535731	0.250281207717873	0.112601538358656	0.211335778316003	0.261219731051296	0.393897927513089
-0.162360289790809	-0.143430318139816	-0.224483837750872	-0.272461659266249	-0.238838863873195	-0.291015436034276	-0.309406503188147	-0.24722251311602	-0.276033297703603	-0.103861189785804	-0.122923125786416	-0.0702563868216623	-0.0266910708610207	-0.030374643094957	-0.0288795855073481	0.060102683908762	0.0145033423559312	0.00508905584107481	-0.0772670974388607	-0.118926302178564	-0.141034147444743	-0.160185602614374	-0.256720190998951	-0.0438755127907284	-0.168426236450417	-0.262424783682871	-0.21172354509476	-0.115834392320637	-0.155866529751349	-0.0537333969892381	-0.143423917018425	-0.134157130331127	-0.0787670205822272	-0.064525324577608	-0.0360147537475106	0.0752276339901807	-0.0221411682529506	-0.0303916723984853	0.0332905414530073	-0.0188348792277928	4.73068681850418E-4	0.0989418070544887	0.088850218599253	0.0729584892343446	0.00371363855930206	0.199001636576239	0.0673225006452886	0.166595850964048	0.233252558933712	0.306997061123595
-0.0215750759275581	-0.0333186542267655	-0.0224590308082479	-0.0518566600505713	-0.0553188001058831	-0.0581815637359628	-0.0833715397952324	-0.126069553934946	-0.117166171683139	-0.0501896866623522	-0.0738626121337124	-0.0577386268943419	-0.118243585657916	-0.0804485178936356	-0.054240690465674	-0.036471025623035	-0.0205706445791232	-0.131940260349117	-0.14183264757352	-0.0969567856534185	-0.167593477525884	-0.148265003171132	-0.126330479460016	-0.0673419104750419	-0.228623805935919	-0.0901135245979381	-0.0632170243544394	-0.0597485837264462	-0.085442722393257	-0.0441571570086776	-0.0836930399864735	-0.102205269019363	-0.0826579863054825	-0.0603018668236502	-0.113657108369429	-0.0253680824523739	-0.140449137789096	-0.147725675039609	-0.122544384806914	-0.0511356536797954	-0.0928390578946616	-0.0613584917324563	-0.0637993985147661	-0.0745788578259831	-0.0638553994073518	0.0107671212121456	-0.0273202239348598	-0.0402698177096821	0.0203410300563966	0.0606784593562146
-0.151187785871144	-0.135774384616454	-0.154702656531048	-0.208162603965967	-0.205815463968585	-0.215649480488219	-0.219890079105765	-0.189682815358173	-0.184974484751205	-0.00678836470792714	-0.0600584343510634	-0.0463090953089162	-0.00536342889226812	-0.0284977612042518	-0.023627627941165	-0.00238733094659677	-0.00665754030234201	-0.0995647292774947	-0.113276101608049	-0.0907163581574128	-0.11735634330589	-0.119404579643862	-0.164359535869233	-0.127221056875246	-0.17453676219483	-0.215347136312331	-0.152667215008313	-0.119935318717459	-0.104692640666698	-0.0671574451775832	-0.111689447906063	-0.0894730698655373	-0.0442823820046765	-0.0726186117696775	-0.0632847803299462	0.0129035086064883	-0.103559747148765	-0.146322670050637	-0.129077164177019	-0.113923739186779	-0.0339383786974654	-0.0744948323393641	-0.0818742093824455	-0.0606450698722021	-0.0521774590585744	-0.00960130926879878	-0.0432635678341931	-0.053234052159981	0.00104088023045983	0.0549123012074018
-0.207893338934045	-0.173639821670321	-0.234743802082695	-0.295610740065926	-0.269493228054708	-0.288186398357772	-0.286750486157063	-0.170384933684233	-0.139520591772745	0.168933330726319	0.133662141055224	-0.062641774007251	0.0589165127265501	0.00272013798957893	-0.00208080923450193	-0.00213139400945776	-0.0429233942266299	-0.0835886066512454	-0.0533161943066227	-0.0720348336636508	-0.0569824107883027	-0.0760778947622897	-0.146874732239374	-0.130363501859695	-0.149026722980366	-0.274115192787611	-0.194280886772601	-0.182588944942959	-0.14509000416002	-0.112104015613273	-0.153497298220338	-0.115257084881741	0.00855847790359916	-0.102236670363863	-0.034628369078147	0.0395567374302133	-0.093475709898167	-0.129639265827912	-0.128591533797361	-0.125165089747257	-0.102228513672664	-0.0901145557887238	-0.103093753827614	-0.0886516157532499	-0.0800820513006558	-0.00600394453807206	-0.0789891006546922	-0.0245607250276766	0.0516327171363178	0.0887769779262239
-0.203916082698504	-0.17504954619636	-0.182948502296957	-0.22223529533386	-0.228590581030995	-0.242580582650814	-0.174461216811981	-0.0782317884508349	-0.0933987288834977	0.070794370277815	0.0506114235497183	-0.0678491867799248	0.0399105063589095	-0.0125025818593056	-0.0194618437403865	-0.00998980376974279	-0.0638295317949017	0.0293311457733585	0.0140373343488125	0.0462912437470425	-0.0117384297792595	-0.03492324998272	-0.073976376277808	-0.0876789847426433	0.0494781912486874	-0.175386278865687	-0.155434290389224	-0.117006688316218	-0.0794493124925471	-0.0867038867525395	-0.134705294725932	-0.0893509889489679	-0.0324041969320256	-0.0646514882852206	-0.0121385796103224	0.0131686129206808	-0.00993369467013877	-0.010358494907295	-0.0291461167336093	-0.0288099921632406	-0.0623775421081921	-0.0289007982605788	-0.020083606604851	-0.0124463957350085	-0.0413415759220091	-0.052233434680309	-0.063014167099478	-0.0343015876461453	-0.00782466775460465	-0.0192331525679767
-0.119970495176363	-0.100413833784233	-0.172773326034132	-0.239341686933254	-0.1977683716198	-0.220976352438997	-0.256181896741428	-0.152296806925357	-0.107838977107212	0.143953421523708	0.145990935225249	-0.0438816243762983	0.0502262335504705	-0.0148611608328016	0.010490544539948	-0.00205649183162371	-0.016168600486881	-0.0971454458419063	-0.0768551364787008	-0.0541052436851459	-0.0704455384848352	-0.0857337961538718	-0.124157024084976	-0.109992008645444	-0.155381843978864	-0.219694526211341	-0.155929961339402	-0.163263162474467	-0.124987810248787	-0.0760982788638299	-0.141609398487935	-0.109984983257035	0.0120642669275998	-0.167936978929649	-0.0397659997919697	0.0339914209331712	-0.104887792518113	-0.128914502841145	-0.131260672862069	-0.153446493811097	-0.0971745683072395	-0.123805315745099	-0.135693715559565	-0.115767298351282	-0.136146628546025	-0.0644877984229868	-0.0806263261836421	-0.0935237099546363	-0.0199002131224484	0.001020245722921
-0.140615898802457	-0.11159594935281	-0.15863768227937	-0.231485576454514	-0.212404767533567	-0.208434369761417	-0.247886139223538	-0.212684443128466	-0.154638706484872	0.0714958883044445	0.0369381194875775	-0.0226238777499009	-0.0169845958808312	-0.0622367802008446	-0.0713009766472659	0.02106385004532	0.0213479974913009	-0.128404012069944	-0.134928259617498	-0.0865051445744666	-0.126716497654121	-0.126949100879872	-0.149104400921711	-0.0672679660411382	-0.0823014282624016	-0.249226876617514	-0.186409938455752	-0.159126287164472	-0.135947166788409	-0.0989890722719847	-0.128726103363831	-0.0828289128396865	-0.0243109654729963	-0.163932637174333	-0.125829469666611	0.058615189161481	-0.10507552606074	-0.145091322761695	-0.139932067437346	-0.122916922694885	-0.118079644969121	-0.0990819923920003	-0.105607817248389	-0.107036924932435	-0.065136084650671	-0.0108309587002797	-0.0476985089321321	-0.041732556213973	-0.00386431396479961	0.0647215307988002
-0.131577674622478	-0.136235440984972	-0.104326125332721	-0.200423795682681	-0.213726460621624	-0.194978134650848	-0.2290231185625	-0.238201845580422	-0.218857315759319	-0.00239473213281723	0.025205804655641	-0.0459901122002843	-0.136641296520369	-0.108066582871222	-0.0893352417426315	-0.013311504367241	-0.010315637027475	-0.192496641958494	-0.222749809972926	-0.131851331031369	-0.234154848774541	-0.244793078887576	-0.23594918134542	-0.0945180203874484	-0.132109814561087	-0.257935853258924	-0.174980418053365	-0.181032158851722	-0.182417517588784	-0.0920580772667748	-0.156466255134633	-0.123647858780744	-0.0686686763995184	-0.162436423752168	-0.197373427624347	0.02838512057586	-0.174998081480881	-0.204273923429535	-0.175701288940743	-0.113368347554339	-0.116010233410752	-0.116892503237514	-0.117785888101491	-0.116717169441132	-0.0741310404324762	0.00471457187319163	0.0198550339392657	-0.0372266524472418	0.0269223300761486	0.122906184427232
-0.209810460980318	-0.205915818725461	-0.147058923677231	-0.253363175609518	-0.285824146445344	-0.251061008517545	-0.245171371510535	-0.230083322239826	-0.193924942917079	0.00801053813246792	0.00579053594129872	-0.056923575271156	-0.0960048311366734	-0.0837942487797056	-0.0763554698575131	-0.0212043605137996	-0.00720731258298261	-0.134583018990271	-0.167972420530571	-0.0829528140100552	-0.17009583852481	-0.164692605563994	-0.192593094540938	-0.0581283201349732	-0.0164669727397373	-0.306948850624227	-0.206005129428054	-0.205853518209984	-0.179582892060419	-0.117904121211493	-0.164489267979296	-0.0841834892910171	-0.0343404351992216	-0.110563287231335	-0.144505503629472	0.0686082054083803	-0.131087760492899	-0.153419191672627	-0.122942437790695	-0.0973561232360297	-0.0653776466808249	-0.0666879672564404	-0.0676256628190833	-0.0789043574856147	-0.0675513851198594	0.0370083518362229	0.0188899851514785	0.00570731748746852	0.0530969974979762	0.156987071637346
-0.207005880495748	-0.162035729857381	-0.285105755094152	-0.320224973315244	-0.260974872211964	-0.284209895724648	-0.293159612382696	-0.281222419056626	-0.237867908329336	0.043032812086754	0.0340065932788994	-0.111590885251283	-0.0966728932537619	-0.128763265017509	-0.0826045100367968	-0.0548544413982688	-0.0267551805520387	-0.151331588384664	-0.138998719102933	-0.0954618690982358	-0.110665998405339	-0.0791232525710289	-0.126664500035787	0.0136684379967199	-0.0359506288274723	-0.219547178634588	-0.219612547785672	-0.0490035821183999	-0.0734806643855031	-0.0720134735566754	0.015072953116745	0.0907591780918238	0.149976593174989	-0.0570879221474656	-0.0360017653973171	0.0501699352747528	-0.145114357394351	-0.169500135378703	-0.130042290379801	-0.0994875682956209	-0.0779526231627334	-0.0647876262324242	-0.0664076870443066	-0.0843369269070157	-0.042625909157326	0.0280635015766805	0.00186921996631558	0.0248587371862572	0.0699902536122346	0.164717026076794
-0.0646580941095776	-0.0355628152802307	-0.170399795129048	-0.181123556158308	-0.0665311855591219	-0.150082557586016	-0.155829252024775	-0.145139034260622	-0.153291164727297	-0.0360522996752686	-0.080037941148162	-0.0275928196687941	-0.00172211224224393	-0.0686499048995078	-0.0489729352076711	-0.0590657041629412	-0.0558564585008968	-0.0329323750875778	-0.00796330997979424	0.173788852267392	0.0162970318829746	0.0359548917360129	-0.0337174365386083	0.0526641165760884	0.115590670143723	-0.0306965109933646	-0.058771668457925	0.129503153574756	0.0274854672633573	-0.0224779962855724	0.133409207219044	0.159767298145911	0.108264682015294	-0.0373596148888561	0.0280123796352738	0.0120230818579549	-0.0556155822004877	-0.0425258951308616	-0.0275837455424556	-0.0140575465561359	0.0313684075449469	-0.0416681892109293	-0.0230293952027381	-0.00629748045532566	0.0414504034493276	-0.0391381632308981	-0.0152754584590694	-0.0352141662938656	-0.0471225988164119	-0.0324040995355946
-0.0545458086541662	-0.0347367217546589	-0.221361893029801	-0.14999231126597	-0.0447385438873694	-0.106259300541622	-0.112122873249107	-0.134061232482479	-0.0811142960078961	0.086405472423733	0.085835342025769	-0.0803020151472731	-0.090127374666425	-0.166997755957357	-0.121320310378647	-0.141626376598048	-0.100996406129483	-0.155508526246507	-0.0611166474551075	-0.0113658066317433	-0.0304247518132384	0.0340212399942589	0.0494730999450849	0.0319239248172712	-0.0141434127178818	0.0232733036174699	-0.0710393371765818	0.0916456259010428	0.0520998333242965	0.0268202948244106	0.169334202143411	0.225488176071544	0.303769438115748	0.0166748495944665	0.115539202620588	-0.0650848966066574	-0.159570085116835	-0.132839564702742	-0.145307701038097	-0.00962974424324502	-0.131970104948983	-0.15533223104386	-0.156760258279121	-0.182596691940836	-0.112639474006958	-0.148644103328733	-0.0966069357372802	-0.0960346199361449	-0.0326248743356034	-0.00467535905064964
-0.0458862019527897	-0.038743195868376	-0.241909330457903	-0.130790142266721	-0.0147178791305172	-0.105839499638329	-0.0996433776487045	-0.122482261783662	-0.0636096587155292	0.097743463563683	0.0930692631609121	-0.0944919202450977	-0.0816103892234859	-0.173151038523431	-0.1118842828229	-0.169574671897388	-0.11896719535779	-0.15133961558291	-0.0456207933042702	0.0302897165100663	-0.0107830471082123	0.049107062450907	0.0569845186600617	0.0214721790750915	0.00353102196080266	0.0654264293315628	-0.0445969654219693	0.115145266515718	0.0809490673967313	0.0373489321260515	0.179433936905253	0.222762804172426	0.280720993216421	0.0227779657012015	0.11219033440852	-0.124621919522955	-0.160690740682777	-0.120156338543044	-0.143472890966785	0.00125747719881473	-0.128897024816028	-0.174596242133605	-0.171557758000185	-0.197946845605144	-0.106352855434376	-0.187453871617545	-0.117180303359682	-0.115412733090188	-0.0599519113094511	-0.0602470378971755
-0.129725252514307	-0.110630579001674	-0.114719460711542	-0.0870075539277998	-0.126519712115193	-0.118659183841599	-0.0674553645877382	-0.0274453035887777	-0.0453493818932092	0.0787000114668194	0.0777585266450766	-0.0664694284352454	-0.0206858930608337	-0.0102984646243507	-0.0220780979409085	0.0041923830782065	0.00369223791847246	0.0756169283815762	0.0737236252897537	0.066960990394393	0.0354570699709968	0.0359467205127571	-0.00629959418947394	-0.0402741361130288	0.0665443823232922	-0.0697710046889729	-0.0887074865722877	-0.0648142274840089	-0.0745029499678447	9.67338419960999E-4	-0.043157558665747	-0.00343738161919872	0.0227668775636083	0.138230099629537	0.094484152722967	-0.0349816827070852	0.131901458373342	0.134223375350818	0.0961791736811923	0.136611473282805	0.0402479982367678	0.0748821533954009	0.0572047282481178	0.0409215590869817	0.0195183387716236	0.0385232583449307	-0.00191826818648675	0.0637496005096287	0.0523251613882432	0.0450274053818639
0.024530579441671	-0.0336619152062972	0.0363967500710929	0.101057286341464	0.0382766910580917	0.0349464075117544	0.0792191520540513	0.0323573535562301	-0.0439786485832839	-0.0928317201977836	-0.0687949934954522	-0.0551163654286308	-0.109722740909969	-0.0688370422564248	-0.012162697232194	-0.0725650299429469	-0.0623964634582635	0.127273342621635	0.0759188122151213	0.0244054256214905	-0.0324897806978117	0.00693257125968548	-0.00577128224366502	0.00753349573331838	-0.0280232447643698	0.0327736204131564	0.0576282275906461	-0.0549970288361888	-0.0584535790145177	0.00674831363193498	-0.0142933880366085	0.0120279274310686	0.0647130813037028	0.211036204518678	0.219720336776266	-0.0301382674387534	0.134737895784876	0.21367303884651	0.186491992849089	0.30390728676075	0.0553792619195823	0.113314379481958	0.131587554036893	0.0568420499972241	0.0049176284298574	0.058998411967875	0.0622740676361037	0.149603353472802	0.170108976897755	0.14221867432491
-0.031366312655619	-0.0767060231868185	0.0667894192528199	0.0850686434334468	-0.0223122456596438	0.00306731827630694	0.0653669758180391	0.0946158199794924	0.00634507006479754	-0.0340400601578628	-0.0397881648092843	-0.0307940773648032	0.0606925032853613	0.0581468990947876	0.078414648979066	0.0483611119125842	0.013817274371747	0.396154742299418	0.303240087922241	0.140276392371541	0.115034081230261	0.120315886848714	0.0346606753228754	-0.00185232813090309	0.0121783866995234	-0.01864767824029	0.0341958408409226	-0.120504277828402	-0.093663238953492	-0.0326898758162198	-0.0718381827046499	-0.0307129874657948	0.0519815542992265	0.275528209266138	0.373814649499497	0.0199326595132486	0.400928511829864	0.494709911009006	0.459856487659489	0.444535181379852	0.18443410747967	0.357311565316966	0.36655810183443	0.276813572005897	0.109425125144032	0.245569265390015	0.168190258079249	0.331464349096786	0.275286103931453	0.218532440665194
-0.0240867746707456	-0.0534632811559427	0.160692611864674	0.148683563731181	0.00485141081457972	0.053050897969948	0.15135053186229	0.166450952440963	0.0847685300951228	-0.0522790561831006	-0.0817575839250095	-0.00312453500833567	0.0184255137608798	0.0645809315428365	0.0550938643427535	0.0278003485624271	-0.0207569599689673	0.371757509260018	0.259484655377671	0.13151912538464	0.0692940534607529	0.0545260443830189	0.0147672129085537	-0.0216918319267827	0.0548030544215327	-0.0146192111744302	0.0724033827805539	-0.175244304443225	-0.128731867715999	-0.059803377997	-0.156706051130619	-0.144610855961384	-0.0841041287020275	0.263984858179574	0.227163567622445	-0.0315623696745019	0.396258807500428	0.501085461320427	0.472833234338224	0.524908027873818	0.191734094683136	0.34291288156609	0.374007070665054	0.269989326506971	0.101766225968278	0.206730569968366	0.142584843159359	0.319654541046275	0.236602821481938	0.14938508458139
-0.0726824603238768	-0.0814607309417501	0.111356067286482	0.101760444909354	-0.0311724708209038	0.022151254168585	0.125250188801325	0.156763785337538	0.0749033607999795	-0.0693033599558773	-0.0765528067506061	-0.024827584137487	0.0344678521748717	0.0572678776026002	0.0745836288644903	0.0739778038944896	0.0280205938270578	0.333248834054471	0.225436666265837	0.116964094521492	0.0694633805521734	0.0502979119656976	0.00211148108491599	-0.0130118646679858	0.0794955703535963	-0.0329812801656046	0.0347046901625	-0.142435453094769	-0.101568999621035	-0.0689126370137499	-0.144462499695582	-0.117955140932093	-0.0963928241514997	0.213455522629263	0.172512726086157	0.00103834876231184	0.367056845903428	0.439024223009772	0.425331890613257	0.445904608367975	0.16060085803167	0.316713717550647	0.351648809577915	0.275207273558539	0.0836795407089989	0.208543032315379	0.128159481498106	0.285235100563293	0.201775473308614	0.125533208592569
-0.0530542590313899	-0.0621356090520365	0.0589820441924848	0.0374237361827122	-0.0553713146828997	-0.00946242616556308	0.0201463394081064	0.0892693891860559	0.0545736543852501	-0.0231136402320913	-0.00273777961470487	0.00254486548284675	0.124044661402563	0.124804743793621	0.106450327140216	0.0980382223749742	0.0504605590304564	0.386596576730019	0.289186913863984	0.137531562600288	0.120614154306849	0.0958301173367679	-0.00237210175070612	-0.049315468349718	0.0796966421836315	-0.0943325887770298	-0.029777441931689	-0.153568277992916	-0.125902737381801	-0.0816712821423183	-0.145202170482535	-0.102594352416806	-0.0584754899371441	0.173732709052583	0.242806920832034	0.0517432993142803	0.41354106494648	0.495995101190878	0.4773496711052	0.294940786816513	0.226014601390413	0.377333982255356	0.391625948094153	0.353716825971224	0.149048323571305	0.237792189839632	0.134516287056023	0.298884200495325	0.187735511721342	0.115819889417033
-0.0629511275772591	-0.0854235930353683	0.103260308634169	0.0712718481165168	-0.0528665745277392	-0.0354481377122816	0.0779914640397976	0.195659396561326	0.131518557592563	0.0247138060296174	0.00815863933135842	0.0413165118795032	0.21077598909592	0.141258620457214	0.118281140257217	0.0870894839003693	0.0463687366566736	0.52657122471905	0.452646652003861	0.22385972010358	0.215858259732439	0.192196140444633	0.076190623841725	-0.0292839591053615	0.112225334319552	-0.0653445778738694	0.0392277066488635	-0.195897363950937	-0.127030668067583	-0.107023223477879	-0.173068585239327	-0.127687142552442	0.0083874787417508	0.291082564909577	0.423599258727769	0.0653325377781491	0.6138225748233	0.677155980325642	0.584413627558858	0.419166731399235	0.271188256533022	0.446057295672012	0.449722946502154	0.378366084499012	0.131353904769335	0.295084759959179	0.185121730145589	0.380848713402948	0.246940280012517	0.171675544218587
-0.0773290770104894	-0.0896175570310363	0.0922858869159138	0.0721340963592438	-0.0399032554613623	-0.0109360789005291	0.104710165993448	0.167368715547211	0.128009611760053	0.0256817305056144	0.00399543220834676	0.0147536814466729	0.113120667271688	0.149880740587686	0.12596178723875	0.00341446228778722	0.00182898109781418	0.269451186048592	0.26966618851801	0.0786549718957346	0.138093100337417	0.125563975226946	0.0829144261490334	0.0163664927067605	0.0614693242888292	-0.0387961885487878	0.0357518330057533	-0.129519457894967	-0.0386377685343743	-0.0839944354284896	-0.0877504738219289	-0.0702415415566023	0.00272652643233298	0.199737954854706	0.228160626957669	0.0374412810910481	0.30665834416836	0.354402476099517	0.292710242178447	0.181238287358841	0.130014673217841	0.186231206468827	0.192813865309306	0.130691024364881	0.0165276277774922	0.105820848390792	0.0493018979694917	0.171576391205582	0.0923598113813332	0.0595978605296539
-0.0716853643337229	-0.0803359422203557	-0.0384619548641728	-0.0361385119709268	-0.0743602416516942	-0.0960258741220527	-0.051995419690838	0.135356953337936	0.114807809515768	0.133472528988552	0.0672252526442376	0.0803516896933422	0.35172139578799	0.19518336595647	0.148605533302493	0.133977791035727	0.0742542100584988	0.557842964419098	0.565707328760295	0.272962326812067	0.374690874899968	0.351758979127642	0.153230113846747	-0.0458007077051399	0.0331765612707474	-0.0809274983892653	-0.0321535266322085	-0.11697111575	-0.0998743305044026	-0.0968573560202088	-0.0673279093750909	0.0453183464028428	0.248704614357925	0.264612948462152	0.602017769817978	0.109120977590547	0.589221361965524	0.631433526086386	0.555209046446462	0.286768317367017	0.297360940399753	0.420997593622867	0.405021290952428	0.356674605997582	0.161440701009126	0.270525385502679	0.170413616225406	0.345148617572125	0.246094267078042	0.178637369561157
-0.0421594478798192	-0.059288961459121	-0.0569186016885648	-0.0457733010649739	-0.0535667683400326	-0.0874306760034153	-0.0750106049341604	0.0787923672739973	0.0500646223566578	0.103832332159331	0.0808715788821415	0.0449841151104436	0.271657685094068	0.123328676981735	0.0948908435102694	0.0938726321279292	0.0441725996726923	0.471321225024388	0.477458101782987	0.219655845117946	0.301344341096541	0.301780559654456	0.121223447084554	-0.043080876084007	8.63652218426468E-5	-0.0581545250583701	-0.0502937113363352	-0.0856949253195824	-0.0931244409135606	-0.0850383355258966	-0.0364181716212776	0.0670156993403309	0.269348117016775	0.242241322301994	0.563835045331517	0.0880601507295936	0.47384913168242	0.532056895764922	0.465571919837251	0.282433235487587	0.241075780515709	0.354678753971856	0.339029908203044	0.290271622398485	0.130250902993435	0.22425007642106	0.141626828754224	0.30169560305794	0.241619687768175	0.180228878230911
-0.0629964935497267	-0.00800872014630111	-0.247635047781021	-0.174831837810174	-0.0419330493596525	-0.116037357414662	-0.156321753059957	-0.00950285260783003	0.0457871910915891	0.198293819467155	0.129443552276283	0.0447050664199542	0.237878661868593	0.0504280874101899	0.0465315725133052	0.00708418513851261	0.00369873131744946	0.230824855853157	0.358019533349123	0.183603125115782	0.320133183418335	0.352735266069055	0.212465247558656	-0.00345017830493844	-0.0543018998934758	0.015032909305814	-0.101263521133876	0.107402462371031	0.0567700362858929	-0.0322680828330024	0.187342041574728	0.301929931350077	0.514453370889645	0.160327287332638	0.527068531071842	0.058955463587434	0.209451472312323	0.240681534762898	0.19125210469524	0.104757099603094	0.085327844041485	0.12967351029452	0.11170240890322	0.100586300292489	0.0575420400421976	0.0483241207363546	0.0310562533092948	0.113406747542026	0.0681875172424934	0.0347821768294574
-0.0294918123422023	0.0322506740950807	-0.203140272223852	-0.154125293698709	-0.00621978031869802	-0.0521859949170758	-0.131075908373965	-0.036795021265482	0.0468969379743027	0.205500668202083	0.121850990842976	0.0633407914562486	0.22760419124738	0.03491059730638	0.00628199459198727	-0.0231518093173534	-0.0147793859828991	0.0906525379970051	0.253370536133902	0.122761373465508	0.302640444396051	0.348284442470019	0.279475610707179	0.0127597135344347	-0.0722051807429989	0.0294670067154992	-0.0908429345256377	0.171346080168801	0.113241893932553	-0.0230536881817247	0.309897979096479	0.456611328591424	0.639987660380247	0.0857806377173834	0.418468167944288	0.0290807715768153	0.0715609608700481	0.0618402393841003	0.0354976495495563	-0.0131848394377494	-0.0129457394728859	0.00824160475754393	-0.00958546996241173	9.91004150702258E-4	0.0243075753749996	-0.0341557490412219	-0.0144973510903136	0.00852061046675054	-0.0148705897721571	-0.0372745116120847
-0.117393483726279	-0.0480287231550396	-0.229541654291594	-0.220757138585222	-0.106964040221718	-0.114699581423341	-0.18268124964284	-0.178545726322107	-0.0919080900296248	0.124445709531451	0.054150431379283	0.0425437711057713	0.0508082479708661	-0.0935258800222012	-0.0832465427484373	-0.0706011620137055	-0.0299234217806433	-0.12945717546001	0.0111155696740642	-0.0176228364276326	0.0940294678050073	0.160883613788888	0.152783696783681	0.0134386145948084	-0.114978548892576	-0.0450055158469496	-0.136374539821563	0.137975387217546	0.0802623898313586	-0.0241530340138671	0.288878880219164	0.417678110791393	0.530156488102672	0.0391860713987196	0.186195896360413	0.00883654736415457	-0.109887460856413	-0.148577682899784	-0.143537965412641	-0.103400367209357	-0.072621135866172	-0.124200672990393	-0.135183992008086	-0.117711214182108	-0.0335874426290776	-0.0955192069485412	-0.0215821417491659	-0.0874610535725632	-0.0684310791855373	-0.0290779877590244
-0.0910167163739634	-0.012418301958397	-0.120515446800736	-0.108240291638437	-0.0257396365489747	0.0141502593321366	0.00411091612744372	0.0275041903065619	0.132671592493218	0.184224965230683	0.0397796794641242	0.222445128643702	0.188626896619065	0.00296605134390942	-0.0499726367337168	-0.101464094356102	-0.0599800060853508	-0.114776902369918	0.0794662963998668	0.059221651824063	0.282367212790209	0.35590980125891	0.378997669708349	0.0636978806827724	-0.00741411323593078	0.108324759717204	-0.0232910822089912	0.242625522192276	0.157677462554514	0.0314579152483888	0.420386664876797	0.536692782026864	0.523660190917147	0.0745468608394393	0.174462995481287	-0.0341190319048865	-0.104949533066808	-0.174209598808897	-0.177803001231071	-0.173892763722561	-0.0566025896354468	-0.183723564921191	-0.183849550932548	-0.1243098138752	-0.0671502172946867	-0.173752089575434	-0.0765447037152869	-0.174800443205449	-0.20780319316344	-0.191830290614164
-0.176844955124268	-0.103717617772662	-0.182958034374437	-0.205724491314822	-0.146214997892154	-0.0991288105225299	-0.112237504246934	-0.102259531832337	0.00929350177785391	0.142766467742803	0.0237187648165462	0.192135005048262	0.14461175398073	0.00256108330428318	-0.0540273688463426	-0.0687870036091065	-0.0311280125071977	-0.12038562979617	0.0303159805797101	0.0229862578331849	0.195243076352446	0.259932056728225	0.24943872585776	0.0260804455085262	-0.054851854503202	-0.0383094350691785	-0.100858787731588	0.136357010256917	0.0766377419298823	-0.0195603000695922	0.31592091404087	0.450680429179001	0.462839031719499	0.0500804242302075	0.132497201541023	0.0183779157986179	-0.122879423306322	-0.197656547854811	-0.187770953809042	-0.188177486357265	-0.0785213332288627	-0.158843466631118	-0.162035417107418	-0.116158518585693	-0.0706808045040861	-0.129075253335924	-0.0512801014756413	-0.141258082575685	-0.153039214285024	-0.108738137427522
-0.105401318402524	-0.0666402835890159	-0.0982014285851952	-0.123065671101666	-0.0948881715638746	-0.0673745307714725	-0.0789195120594004	-0.044089212885095	0.0142263287638315	0.0788299701722275	0.0135582664576369	0.183807683712262	0.110017174135859	-0.0169313556386613	-0.0668419321078878	0.00630163980240792	0.0335965453995356	-0.0752703247309095	-0.0230771079746556	0.0271001806785738	0.115291723950592	0.129899944345037	0.0985103476884468	-0.017325879494498	0.0683162967728749	-0.0580249120847112	-0.0852258781468274	0.0312312065979202	0.0123914745989895	-0.0482846822328096	0.113699130662877	0.203386166429572	0.158542159802056	-0.0230164909483599	0.00368039456221161	-0.0143240381143434	-0.0753114925843607	-0.121197117487879	-0.120585873272043	-0.137456335533919	-0.0333955207783834	-0.100778526249787	-0.101077173138551	-0.0462614990017792	-0.0398395172836495	-0.09152138373723	-0.031569685246173	-0.0995317528079595	-0.109221364754282	-0.105744447228497
-0.102286653415018	-0.0721063055556493	-0.061496089742112	-0.0916311745938839	-0.107178168328448	-0.0706631262521389	-0.0647887917147011	-0.0623913799872433	-0.0526563829107785	-0.102366793820926	-0.0941565599235335	0.0951490379453222	0.00875722957823022	0.0102092434599098	-0.0680163277066929	0.0316555030796904	0.0194641779632299	-0.00988812758037081	-0.0170134301219986	-0.0326374807087664	-0.0100728915276304	0.00492842602126099	-0.0137871278808029	-0.0250283378474076	-0.0507536502353664	-0.088662911182872	-0.0950816563409561	-0.00671369413399401	-0.0375224575311289	-0.0176342775427719	-0.0145221641918424	0.0210082662419713	0.0123690405611508	-0.0510938314143973	-0.0166673805219374	0.0491322553365456	-0.0117588097619038	-0.0453604750572065	-0.0320582468399056	-0.0424012006697566	0.0147663600644439	-0.00992246039184445	-0.00485149234916834	0.00582230386748019	-0.0200715304686022	0.0034208965744529	-0.0492351257834938	-0.03448380337437	-0.0237527980585972	-0.0139865363470844
-0.219080458833118	-0.168214823884586	-0.200283085656691	-0.258394552869518	-0.238841562059134	-0.197153199097252	-0.200034105535946	-0.185803447351659	-0.0921369912449441	-0.0199340889105587	-0.0420036611012104	0.101274958113893	0.0574423422993137	-0.0263006386532299	-0.0559107173830721	0.0178400960329313	0.0258431552570285	-0.107569335353009	-0.0681615265288614	-0.0358610539331588	-0.0105262851631275	0.022506339379079	-0.00637801239564979	-0.0586740662526074	-0.0945325643144995	-0.192871129005772	-0.177631324183274	-0.0242632054407237	-0.0570563566421507	-0.0542165934791194	0.0277744666575014	0.124648747231097	0.14592723051274	-0.0735506492817758	-0.0432535197310631	0.0400791752666777	-0.13906341233903	-0.191486092198866	-0.171149634445946	-0.152177103617227	-0.0603350252072854	-0.115751408042167	-0.117559492363146	-0.0817430073984969	-0.0426971160194223	-0.063289362861619	-0.0231052559116831	-0.111405118018388	-0.101376285044151	-0.067706780309197
-0.183688730658922	-0.159265421970912	-0.137849674484992	-0.209184398653689	-0.227314059750236	-0.198761221695046	-0.194853062209509	-0.238369205139903	-0.187725974919236	-0.177601307691412	-0.106467890812596	0.00506205894362232	-0.0210755373042037	-0.0472587512615651	-0.0698111342335062	-0.00103666386201459	-0.0309015764040505	-0.125847663873921	-0.13515003517853	-0.0150023801925759	-0.157901957680881	-0.145076943574103	-0.183847165052329	-0.127475778381617	-0.252123233041476	-0.244229270561876	-0.205288412465293	-0.135041025921447	-0.127085485866044	-0.0835238588996319	-0.128812764441247	-0.0982885749561353	-0.0425407048925234	-0.103221095200744	-0.113180015265619	0.0648039791858434	-0.161541245672878	-0.194338039546869	-0.161965057107931	-0.129076816014114	-0.0945411284301427	-0.120602899724559	-0.1119373641934	-0.107119676586971	-0.0582651739688509	-0.065652254017232	-0.0617472743024056	-0.105214081380763	-0.0673830011478524	-0.036362098790563
-0.143707197639531	-0.11883278606504	-0.0799938596393462	-0.162186500980712	-0.182769027009982	-0.153945848894407	-0.148333750554377	-0.179136243756169	-0.150630658595278	-0.167079663197001	-0.107311886978417	0.00682070532646721	-0.0405676589911693	-0.0224128715945881	-0.0485492513912495	-0.0229345576579955	-0.0281122628891501	-0.126305087878213	-0.134108131590767	0.0082373714227211	-0.187242593512468	-0.191163126439132	-0.194021245509925	-0.144292512136276	-0.222820284818475	-0.213063921040216	-0.138084214548915	-0.166255669839969	-0.141747695687337	-0.0769609275228617	-0.160882159738237	-0.148169818520264	-0.100451385708368	-0.118669871975008	-0.130940354927479	0.0472711248743797	-0.157564767735463	-0.181859127111885	-0.163840855445095	-0.124691424682575	-0.108153802153105	-0.124113322049506	-0.109537307177462	-0.125141604867867	-0.0665314355148747	-0.0812357023393941	-0.0570392105990922	-0.118263797025871	-0.0607537408726858	-0.0348616373199838
-0.144929887543403	-0.12886821689058	-0.0566699128265692	-0.141434346621738	-0.185985530220895	-0.14203341373295	-0.12243999181546	-0.195871232060691	-0.192331230850584	-0.176181143983831	-0.134345205756092	-0.0910762217870963	-0.149353196506428	-0.0894107682207758	-0.0950276220293581	-0.0289538248406257	-0.0442426571211245	-0.176219121112686	-0.214374655787829	0.0230797664135648	-0.272522178338649	-0.256384951323236	-0.244908784360672	-0.141156051297359	-0.202239012106678	-0.199946822606761	-0.13108972440086	-0.174866235510235	-0.164261007332306	-0.0645236736705622	-0.184954156331289	-0.186564472032854	-0.152320368299324	-0.0914621546662421	-0.173513759331754	-0.00143676832602961	-0.187000061232182	-0.203407850014531	-0.191111960897715	-0.11675030152347	-0.125721936745793	-0.15098147430058	-0.127939598137589	-0.171171692087405	-0.121536039262803	-0.10161123984935	-0.0828421688613544	-0.11620758828023	-0.0384007366760313	-0.0301716884602063
-0.176329351468794	-0.161829842914541	-0.0811347080116261	-0.172973229446241	-0.223666030139923	-0.185275481070558	-0.154277514995256	-0.217267580032211	-0.212541608022871	-0.212117545785589	-0.148765406810202	-0.0697923335941357	-0.13506834097619	-0.0906921507830613	-0.0980652321688747	-0.00402122404722315	-0.0337016463300992	-0.159833828412398	-0.209208045786496	0.0345305512957725	-0.272918359284433	-0.257089277694832	-0.26677346830118	-0.109906629959852	-0.172748099776163	-0.238724550187528	-0.167326984510799	-0.191399509481253	-0.171489580823482	-0.0713224093520651	-0.203898416638227	-0.197070476285622	-0.168097692848188	-0.0995911222294598	-0.175004679018217	0.0247961315199618	-0.179854575904305	-0.198469662042733	-0.172771328973902	-0.101151528494217	-0.114429414670615	-0.126288869521359	-0.105310647388178	-0.14225781442491	-0.10320949265773	-0.0669694733332247	-0.0641870542468401	-0.092678414351968	-0.0190751835548507	1.09692595469983E-4
-0.145827949746775	-0.117944945336262	-0.00913209218816178	-0.0745693181383833	-0.140070685353701	-0.0972741458244225	-0.0319796004283718	-0.017089084561351	-0.0351545055438566	-0.0608686189977009	-0.0673168143486331	-0.0139882878441481	-0.0673837931535044	-0.0539760372556895	-0.0285282989118776	-0.0164553665751594	-0.0439394614886687	0.00956469497635818	-0.00809533094934465	0.129046689933989	-0.0386778403533767	-0.034334421992981	-0.0647171859425808	0.0695875950532549	0.0822022450161667	-0.0975703208363399	-0.0280365654778333	-0.0905356219420928	-0.0611682501439924	0.00203831056423143	-0.081366061921931	-0.0697338257392094	-0.0591340756294636	0.110289399820832	-0.0157684028852351	0.0194573293225807	-0.00173066687866731	0.00954554400634329	0.0198501586169407	-0.0198833308484354	-0.00533927695754275	0.0249162885722882	0.0320661018408679	0.0199622854767593	-0.0313553916385555	0.0262861635088971	0.00665220753234275	0.0331630135149968	0.0145289192109717	-0.00572036403128807
-0.118426299713512	-0.111589894100983	-0.0665930531773132	-0.128301253184247	-0.155671633091609	-0.15799824400755	-0.151539758994287	-0.218472512905036	-0.231380640346562	-0.214108149543183	-0.185933360351321	-0.114738446040111	-0.173861169319249	-0.107685816534021	-0.102264180765567	-0.00535240735998518	-0.0201279864040673	-0.171234458567167	-0.244577948677296	-0.109539928772672	-0.289067655333927	-0.282107166069042	-0.261211988299941	-0.107344425783804	-0.187703577413039	-0.194952216433142	-0.131549426538386	-0.145319452562812	-0.12732467015984	-0.0644191478153803	-0.172613452655444	-0.189504583551848	-0.179322186725439	-0.156100767767822	-0.200218487534259	0.0117532357595878	-0.180203235479964	-0.196670359041351	-0.158453360810889	-0.0641391417309509	-0.0960166772483439	-0.11990627901453	-0.0901095993704281	-0.125737783719332	-0.0755032407011227	-0.0588127723254695	-0.0525810325527507	-0.0851798072426381	-0.0137690120671382	0.0206873058664555
-0.129221111152764	-0.115996197116552	-0.0820858411974279	-0.158657976374836	-0.185454339293174	-0.178135082796292	-0.180183779354269	-0.233131940144919	-0.249485982227663	-0.221787906815122	-0.165355744251419	-0.111680397063394	-0.176609577772762	-0.0949741908298878	-0.0986755072333486	0.0153298163762164	-0.0264592820275775	-0.165738023896633	-0.237955055962615	-0.0578690657592953	-0.320195731128415	-0.30853876235515	-0.296764218831477	-0.12987362632267	-0.154581932707809	-0.223428624897945	-0.164240959497305	-0.164225610398787	-0.158285593345952	-0.070622266412568	-0.202792899643712	-0.21889488460342	-0.214299786267474	-0.143399868371426	-0.206268217638519	0.0235493942112694	-0.16694015113709	-0.191699204783951	-0.157826324028345	-0.0929470298094233	-0.121633635429779	-0.116010366721731	-0.0884297983191873	-0.13238985368639	-0.0777695289873746	-0.0481751516217364	-0.0500350935589918	-0.0655485653676388	0.0108621110602754	0.0342028193091917
-0.100556112798957	-0.105190448726897	-0.0771498897365808	-0.152322467001995	-0.168235434181834	-0.166363944302471	-0.183976674645226	-0.256526291231822	-0.270525686951269	-0.200966535844799	-0.115632958480236	-0.122198074035665	-0.165585989461548	-0.0894078785894413	-0.0912971283544225	-0.0151606017914411	-0.0458087904291838	-0.168072129159336	-0.222866705024542	-0.0437890982911578	-0.294679357146965	-0.279195942376669	-0.290048167935618	-0.122958496846715	-0.163391395731842	-0.229624631101936	-0.177704767240813	-0.154595467217605	-0.157596960312411	-0.0952908380057443	-0.194640891014533	-0.195631198912698	-0.160556933605316	-0.0947439429034251	-0.175339750987582	0.0105288542259151	-0.169056909250744	-0.186856716001124	-0.14719299294174	-0.0994867970587548	-0.0978199491520717	-0.106577065245657	-0.0820980312007891	-0.118943602623955	-0.075401300133301	-0.0510654424078615	-0.0579582136978035	-0.0654487259633601	0.00718934459320787	0.0212948788628727
-0.14967761385686	-0.14404922442894	-0.123341119086189	-0.159080502295675	-0.175815243906813	-0.170431662660638	-0.137432808109422	-0.103057948966518	-0.0696261207236554	0.0103277376629574	0.0133730158747651	-0.00181631772028345	-0.0407215189352357	-0.0341878981279715	-0.0682527738851454	-0.0144591822642207	-0.038415922861413	-0.0178813998807996	-0.0171478455863965	0.0509026372911983	-0.0334105922760311	-0.032389495374051	-0.0748325649149392	-0.107551334912366	-0.0344685542867806	-0.146811609164624	-0.0985451934493558	-0.114814828700601	-0.125087939873283	-0.0599876520321612	-0.114635339834105	-0.0762945529748065	-0.0422508699265071	-0.0167531775662875	-0.0240393836838562	-0.00734488457833457	-0.0347618495862306	-0.0394013180776847	-0.0288759874063724	-0.0935171875732487	0.0129202313755011	-0.0194171098015784	-0.0129503907408529	-0.0358962383872569	-0.0485876043899114	-0.0110614922359058	-0.0345203017669018	-0.00476312215245756	0.00995254227970797	0.00200065321798561
-0.0158281841062456	-0.0196889431298686	-0.00423130444859642	-0.0449597236050872	-0.0507216079442381	-0.0798255462223834	-0.0876217639410737	-0.188763080296546	-0.215289862046432	-0.205153183683117	-0.178435676424966	-0.0902105660465329	-0.201517745367098	-0.108883537457457	-0.0993915228608246	-0.0601783481573377	-0.0970059494065873	-0.213413332383219	-0.254713679658061	-0.0107117589122332	-0.3016105006832	-0.28238699643939	-0.260239488930618	-0.149036469755453	-0.20902524005496	-0.138173529968388	-0.103001802659579	-0.105470023340323	-0.0916856538031322	-0.0857259378682668	-0.160001238811144	-0.202861920188526	-0.175250881382053	-0.0878640066354995	-0.205971458851342	-0.0485504831169705	-0.204565983435198	-0.212652093497628	-0.179546517132516	-0.0797655679694111	-0.126139871166956	-0.146620644503737	-0.119807275864853	-0.16547668347983	-0.0884701127561312	-0.0919180616257255	-0.0578646984932121	-0.0882247049941183	-0.0106560813505941	-0.0168039531632518
0.0302779202435327	0.00258002284994277	0.0426647310008618	0.0402186605367834	0.0179192890900834	-0.0212277141544991	-0.0117495175066938	-0.0431029821272536	-0.0789541987303401	-0.145031658824629	-0.171906602512262	-0.0607076024738565	-0.107708973190874	-0.0528277754734865	-0.0343875458055541	-0.0318887232842527	-0.0317278091759212	-0.0589341505777217	-0.108836985723113	-0.061740883014606	-0.130207427593196	-0.130076258373568	-0.133317825290154	-0.0955888614028473	-0.12992907900191	-0.0341348584623749	-0.0522144033800267	-0.0432038286988982	-0.0395460178645956	-0.0780062845539655	-0.10306426193339	-0.161270141710775	-0.13661996550459	-0.0103344595121802	-0.0890467581416178	0.00789029859489654	-0.0626313334276515	-0.0496498451858349	-0.0474856238535615	0.00592874400753485	-0.0593045214208593	-0.0269940643097932	-0.0317019024141953	-0.0466593485577809	-0.0345505361664573	0.00877576520134561	0.0345351210873274	0.00675829595569053	0.0383865278872228	0.0269807256160028
0.07667584787426	0.066317120604393	0.084654648790461	0.114662592704173	0.0946389636348096	0.0745238595164936	0.0960282922364967	0.0756346484199795	0.0624745635080258	-0.0239162670696263	0.00368660621367216	0.0818875399917069	-0.0191582680140561	6.80165052827087E-4	-0.00639281463154474	-0.053119194420875	-0.0349782858965566	-9.32624463494669E-4	0.00111300379768209	0.0664058135724753	-0.00315712764060057	-0.0017328293146658	0.00423875155312797	-0.0886397094967784	-0.0309053837076125	0.0596954656041653	0.0609286934823133	0.0128891320443377	0.047122836530633	-0.0326716626504222	-0.0196245212935314	-0.0652368960478302	-0.0553228512297887	0.0105786698224891	0.00864036114400532	-0.00117297563693613	0.0166569098948963	0.0377284329100957	0.0198605652198476	0.0284073526948187	0.0033361075809361	0.00956153627534077	-0.00592111348175898	-0.00490546036678856	-0.0127350052492639	-0.0190595273800826	0.0212316053262354	0.0256435753884899	0.0324759581722609	-0.0268457438122676
0.00636924603299418	-0.0400319745926968	0.0335570573772514	0.0335594703262043	-0.0105031065707151	-0.030959403000997	0.0104183754901091	-0.015177899882399	-0.0439576880235281	-0.0983132031104614	-0.170059284848555	-0.0653918083986513	-0.0107421284356071	0.0256361148978006	-0.00156432847749216	0.0156793249196354	-0.0309393177953092	0.0477223775450849	9.45136924452387E-4	-0.0110737497505752	-0.0643212335734646	-0.0776849578561351	-0.0982303207084686	-0.0956818001888783	-0.0857998970456409	-0.0447955271747695	-0.0342903845528974	-0.080016959806135	-0.0567753149881688	-0.0519496757436196	-0.131095120310134	-0.171690506604244	-0.12045466002372	0.0849245322703896	0.0125270370045977	0.0203124579130849	0.0650318711779693	0.0789919002549766	0.0819445870407551	0.0768557073173153	0.00688858179918008	0.0773665294953034	0.0724802562880565	0.0441481791700233	0.0424966488653095	0.0691674256326039	0.0427846097907763	0.101884973668453	0.0958354523310942	0.0405680587971081
0.0439698987497558	0.0290935558292076	0.0511971756945704	-0.00495733194408058	-0.0323362546833532	-0.0614378681296524	-0.0787856933153658	-0.0780264489115585	-0.13584519404215	-0.132135741587608	-0.0863204215937405	-0.100286265450418	-0.0568581811880789	0.0318303649710094	0.0439310154552923	0.10894122718513	0.0857677837333531	0.0908508645938102	-0.0288354361025157	-0.116016137184977	-0.115498492915529	-0.152427052854609	-0.196690070232432	-0.100690073366894	-0.0829524856104517	-0.165419074682821	-0.0510873224882907	-0.17365121412324	-0.139334277384599	-0.14201706767553	-0.19516733556463	-0.22300837804995	-0.170068605633011	-0.0370188298321082	-0.0108898110801006	0.0583245676662827	0.124130242340596	0.134484926610654	0.150038048373605	0.0666231130084037	0.0621654761507827	0.185316925450709	0.180551922962129	0.153748608764586	0.0465929471379399	0.206574582307416	0.0812362331078118	0.200549632404502	0.190078884667888	0.231896285184151
-0.037147008419863	-0.062242792400389	0.0519689300471958	0.0274116284640438	-0.0659359320081588	-0.0488420861700066	-0.017028513363953	-0.00685579477642534	-0.0482776950140421	-0.0485486139151795	-0.0960508680837776	-0.0092162346109977	0.0720775445169351	0.110050278193595	0.101158933859699	0.0896563898033227	0.0451867184805029	0.213476283231182	0.146714597897527	0.0633496415299128	0.0149827336123445	-0.021028934170083	-0.116983508170339	-0.119903875702803	-0.113358422910041	-0.1268944461871	-0.0454743384787241	-0.221802043716308	-0.157887365842644	-0.106651722318926	-0.235168508621153	-0.205758174758058	-0.112577983821677	0.0840369890441112	0.0613100723391406	0.090991688518166	0.193980243094122	0.222202617416819	0.221101956212216	0.131489530757076	0.0930890455827	0.225739561299079	0.225447889612312	0.187078232143293	0.0793604426858513	0.197751464506891	0.138396285855944	0.217113652655982	0.167369317653816	0.130888771954631
-0.0548958987703278	-0.093047901643648	0.0407513401834034	0.00241180929010533	-0.078601030885123	-0.0779737015098727	-0.0423690346915327	-0.0528879474239472	-0.0815142743697867	-0.0660081703750673	-0.145641489220857	-0.0148875004930936	0.0194744992539143	0.070981248830295	0.0265427188852602	0.0692616121494628	0.0411948043963568	0.1223441732487	0.0602050526143243	0.0114908287297643	-0.041295401504532	-0.0714125286973697	-0.143121607940411	-0.133281243029918	-0.127784923154703	-0.138141261189885	-0.0600266811788937	-0.187333929084025	-0.138175692764641	-0.100730048301708	-0.219107309207638	-0.202765727632191	-0.132458414990132	0.0752201959645187	0.0143955699462277	0.053168743201378	0.126103087038099	0.131920739083998	0.139020236584114	0.0749560678821345	0.0576597558837931	0.154655247402202	0.14566517401628	0.120531224536638	0.0627602010495383	0.141136543593703	0.105486241231778	0.148885439307587	0.119165411920622	0.0795761718926857
-0.0751179415737228	-0.0804649592248032	-0.0686823574285638	-0.059630281310521	-0.0967398895486026	-0.0662808267006145	-0.0447736206791832	0.0110571328799322	-5.06044955874849E-4	-0.0549773298912065	-0.0620521435668171	0.057276846193012	0.0437349927888719	0.0544314715503698	0.0518179904051009	-0.0324765122580978	-0.0308491241836585	0.0662446469620498	0.0659163273962131	0.0677992067572939	0.0352915730610328	0.00726367997646198	-0.0685411821466431	-0.0193337701613324	-0.0319467619356303	-0.118216782829284	-0.0199351904873146	-0.106376994818768	-0.0335720574149653	-0.0824346968139436	-0.0965928570287457	-0.0912472888460717	-0.057475767807412	0.0346853062642614	0.0187009051059896	0.0778578597425235	0.0472973220016638	0.0545570331875236	0.0673846658379913	-1.72841139697527E-4	-0.00248881304204086	0.069663056713406	0.0898733001200583	0.0481800215015996	0.0104672405404186	0.0760669445154474	0.0215168372112987	0.111915116076562	0.0803145130668648	0.0747996699951
-0.0115603350269347	-0.0145886008567686	-0.00163282779175471	0.00828458976622849	-0.0167822101346971	-0.0312192896723468	-0.0164975360715251	-0.0115810177186332	-0.0300520299699903	0.00748116965673776	-0.0118263911556627	-0.0177028424151416	0.043466526961509	0.0854105749309569	0.0560837069312216	-0.0131373141607982	-0.050827728725945	0.0668908944209406	0.0531744711735948	0.0137692245113939	0.0274343922449548	0.0132097296311376	-0.0225107785478097	-0.0192500115006685	0.0320090182875224	-0.0431557564235964	-0.00546466701805892	-0.055271237354993	-0.0292263309112154	-0.05673389012538	-0.060761775683903	-0.0301017284305467	-0.00364282881308115	0.0829110952285512	0.0196569122770504	0.0189682501180313	0.0943187092678958	0.0938207976556118	0.080878281034102	0.041419897969423	0.0434023835787718	0.108123972522678	0.0851489312349073	0.0650443155434074	0.0065019497234137	0.0966558348188504	0.0402623991558288	0.106630579025084	0.0991511857894518	0.0515134546397247
-0.0304022483264526	-0.0419280453042445	-0.0121211902426493	-0.0511433957027466	-0.0666258694850897	-0.0665006364588977	-0.070129425278095	-0.0731732639915309	-0.0948565600083074	-0.0387737636024941	-0.0788365163028729	0.0464063178394617	0.0364645448617336	0.0382334364349539	0.0353691908423642	0.0221636895590654	0.0278071968491406	0.0514545969687177	0.0453715878816548	0.0419632722187478	-0.0277915331991762	-0.0473195413345887	-0.120592444496816	-0.0873575558987267	-0.0402435470181826	-0.0937170745382439	-0.0727769416920027	-0.07518277682674	-0.0710845942492226	-0.0646463963857244	-0.103397514554164	-0.107323892810989	-0.0827170153144689	-0.0205132598867428	0.0167701197279348	0.0149706545740987	0.0566616873221138	0.0581080955666673	0.0726638436295136	0.0378059033659183	0.0483358142112742	0.0772426127163948	0.0659616586019452	0.0626678222177799	0.0430160078256	0.0612085273078853	0.0789052499050095	0.0793235857961583	0.0414239092305963	0.0233346588876647
-0.0126485553095776	-0.0335969020653096	0.0190387661503798	-0.0188231179262511	-0.0367689984256877	-0.0634152773118186	-0.0837296212326508	-0.101590722440739	-0.110488757898471	-0.0597788037327336	-0.0723330089438561	0.00217266910678124	-0.02012569776274	0.0209539258508065	-0.0317861737229012	-0.00878113234010723	-0.0112425669011728	-0.0519254116523429	-0.0577042846298158	-0.0550902633582735	-0.0762586180929509	-0.101303870919613	-0.147575118350452	-0.103065602123835	-0.0592084132770686	-0.112941522858951	-0.0545478499664812	-0.10302543602239	-0.0890727465396914	-0.0850844925931952	-0.138019053850179	-0.121426527522387	-0.0942616681652105	-0.055854555140083	-0.111429630830983	-0.0082858983602881	-0.0440080367966515	-0.0460636193973606	-0.020998613140927	-0.00755498004957118	-0.0162296872706957	0.00552134638884117	0.00739269226887011	-0.00542536762631301	0.0103823566798453	0.0142846121283906	0.0494430783324749	0.0232245738883152	0.0148784421335788	0.0025962734005926
-0.0521491416411217	-0.0879654222155422	0.0197969189318597	-0.03165095573664	-0.0817188747019731	-0.0880770876776939	-0.0945691071247911	-0.0953139386793041	-0.105376619070412	-0.0474336730826068	-0.0615715089636919	0.0242385628899257	-0.0097313871691181	0.0444644020372953	-0.0141969441019415	-0.00347740658261793	-0.0261571810676016	-0.0337736747645024	-0.0331601859915074	-0.0158228929978649	-0.0587670522361353	-0.0899489194061066	-0.142091112183124	-0.104511706968008	-0.0601210239184449	-0.158420127747408	-0.0808730689144491	-0.152701589308617	-0.0993429734238056	-0.10065059743968	-0.174126350348621	-0.153447142082135	-0.121073459408622	-0.0237801259567799	-0.0970163082676528	-0.00647172039991942	-0.0334949303543047	-0.0372223833113343	-0.0135887669807567	-0.0398874405669899	-0.001209768124475	0.00623553794340345	0.0103862822487229	2.61684420622659E-4	-0.0109970244685699	0.0111152275873687	0.0519739615549296	0.0133542898258283	-0.0042716727713619	-0.0133533466912933
-0.0894421048418512	-0.130780396965615	0.0300894628622272	-0.00256637141122047	-0.0902353753595753	-0.0694232619346396	-0.0310348793093398	0.00139824881183826	-0.0233425267551018	-0.0311364636216122	-0.091977974129357	0.075450554399395	0.0586931589679855	0.0851895916646798	0.0404917487716075	-7.88262175583569E-4	-0.0239003219133576	0.0502201534083556	0.0736029629922263	0.0373965611214166	0.0439642467448909	0.00823874612429477	-0.0562741744562595	-0.0553735554539123	-0.0177456972837369	-0.105708510630127	-0.0435829013398419	-0.136603864383212	-0.0696650424679311	-0.0762240742566441	-0.136546071073052	-0.115250459754451	-0.0884731826987534	0.0717563187911722	-0.00118390977884663	-0.00519576290507726	0.0568041003304598	0.0575489541481709	0.058969544996819	0.00116769881567579	0.0441509063664429	0.0510531038393044	0.0568210459971234	0.0559310613331494	0.0070343320646354	0.0309056773201506	0.0725291406496368	0.046794921859287	0.00621388953547843	-0.0351183358533559
0.116800628754684	0.0844924728551924	0.0739136281655968	0.0218643864512982	0.0497819964677388	-0.00602847537465841	-0.103637802519751	-0.175953634535901	-0.208776489906294	-0.177822507001541	-0.141177643802509	-0.0419866584012987	-0.0168897822539779	0.0309632406513259	0.0289181279926677	0.0779068352331836	0.0784293672756244	-0.018270009201625	-0.0780704603624939	6.99647662685978E-4	-0.148487691614329	-0.18962955627403	-0.217961494404167	-0.0835075961393972	-0.0840309816788875	-0.0920324518440808	-0.0664565854946846	-0.0779448724005652	-0.11215207649817	-0.063238272397048	-0.138190835107275	-0.149845212447405	-0.176745342833846	-0.245147492174647	-0.10578765093829	0.0409391292818628	-0.0240882507107568	-0.0298200360375762	-0.00836179479580011	-0.0410699976341852	-0.0152553561322631	0.0245664223209691	0.0138804990624542	0.0320120949210404	0.0182103931698634	0.04984789879604	0.0627488336301421	0.0118651581201186	0.0107375052766113	0.0291705977078448
-0.0752063589167878	-0.120102429010764	-0.0261423546347259	-0.0758147680429872	-0.110772798739849	-0.121307256544385	-0.122398086119818	-0.100420536366488	-0.10289214639283	0.00455933331033603	-0.0301737139964715	0.00265239355413194	-0.0163535460983483	0.00677015674028288	-0.00424637619015976	-0.0407247810028516	-0.0354619162860924	-0.089693558137897	-0.073683276732315	-0.0745958351939044	-0.098866988537685	-0.113774046884401	-0.142333557936946	-0.0882682769181041	-0.0886531927835289	-0.162359503133384	-0.0817376635633718	-0.159689786574054	-0.106101804970552	-0.0994116945991979	-0.185653113782691	-0.174606014236126	-0.121538410032447	-0.074852162440369	-0.097865558100427	-0.0086384172515281	-0.0825933021688073	-0.0976506519694169	-0.0801833237690365	-0.117275870837132	-0.0556946358461288	-0.0679848074552706	-0.0578246614762504	-0.0590311021531994	-0.0359404327312087	-0.0598626896448318	0.0045902207105773	-0.0590328816397185	-0.024902331828798	-0.0246942238690889
-0.0709590183971757	-0.113640759887409	-0.00724249323586596	-0.0503630710011472	-0.100002585489384	-0.106120085784529	-0.0959962927021363	-0.0654411704815147	-0.0634453329414499	0.0251871309421283	-0.0359912375260784	0.0463656618815099	0.031215147473452	0.0616906957867138	0.0200282378151779	-0.0057224557637325	-0.0282385121415036	-0.0483189867210316	-0.0100117537240289	-0.0147683344590172	-0.0173921176550353	-0.043465749781478	-0.0927944641032403	-0.0628018040553834	-0.0513815102321945	-0.141493290998422	-0.0654977717970236	-0.153741595509566	-0.108890413959766	-0.0701294439967518	-0.149786703117389	-0.13268138639156	-0.107255038874059	-0.0428793260793854	-0.0503288650934539	-0.00154704363878458	-0.0393418501969637	-0.0533292095967285	-0.0410914775930729	-0.0959492455710075	-0.0104470923046555	-0.0366244271637118	-0.033759429333538	-0.0151396412826027	-0.0324521675889149	-0.0460780506748012	0.0238968556189971	-0.0484788484884959	-0.0459203081563557	-0.0622333860150732
-0.0942445439991839	-0.113438866679458	0.00635877224436195	-0.0518469681258657	-0.100527674585467	-0.0887961888565949	-0.0756937158016604	-0.03350055801767	-0.0488914239788597	-0.029087121880021	-0.060879780503235	2.44210955275072E-4	0.0642628745556139	0.082827739605863	0.0290518120200155	0.0649627450594155	0.0534128173467436	0.0922908464257675	0.0959312757191599	0.121134324774048	0.050547488884158	0.025453381709742	-0.0546745798377862	-0.0146599413183577	0.0958719388733606	-0.105228042853984	-0.0200458535543383	-0.066528453542495	-0.0489658703556725	-0.0681973752409319	-0.0527842844427274	-0.0604271177285998	-0.0503787826946573	0.0646572876779476	0.0974237345032712	0.0346170670367968	0.109470817823186	0.0950995158201743	0.0961390693168773	0.00360413074544661	0.0428926469338586	0.125008317329061	0.104802656611104	0.0991885023834078	0.0618312778315459	0.084836995727924	0.103075516719118	0.0758546444712506	0.043976630678715	0.0263946612902482
0.0191990300311448	-0.0412080275926248	0.00489988926228393	-0.0398082322116097	-0.0390359077601931	-0.0502589304780876	-0.0815570926911942	-0.0746470523877713	-0.0721770881015863	-0.0163259718622921	-0.0512941546136527	-0.0140694566263544	-0.0177444109633428	0.033009673357368	0.010023756869669	-0.0159586725967778	-0.0120925655829674	-0.0397373779654043	-0.0609627093893974	-0.0434816414085792	-0.0697554834141112	-0.0904123146513518	-0.0972422039264576	0.00553682842602808	0.0110822504631551	-0.0859702283487999	-0.0447743564034343	-0.0716284724013207	-0.0505662724153823	-0.0284000035716411	-0.0854952541494782	-0.0793102171234249	-0.0873289830448652	-0.147922783202227	-0.0838740562677208	-0.0212190447811355	-0.0469039578706095	-0.0556919781725772	-0.0419484173115468	-0.0653523084304608	-0.0194285153107754	-0.00802631431296538	-0.0190645484147854	-0.0209720172532636	-0.00358906818397752	0.0419245417669976	0.0394674033249396	-0.00881503832578637	-5.92111469274305E-4	0.0411357896951839
-0.029974000913512	-0.0194011299309172	-0.0272002512858124	-0.0417018172974492	-0.0357754917245687	-0.0385816212876725	-0.0326379323948409	0.0282235409793373	0.0464584344133121	0.195215839747225	0.198771638058547	-0.0536721616893989	0.0601675348874184	-0.0234579561192803	-0.0417764705540954	-0.0372429630217426	-0.0607238214837982	-0.0600523860413283	-0.0180963345883037	-0.0305721180094051	0.00390401292948591	-0.0431068797016726	-0.0126730735730652	-0.0407071311883744	0.152975676654993	-0.0770114984668559	-0.049840540435787	-0.122227785444881	-0.0354722088508691	-0.0323208765973565	-0.100951121656298	-0.0575429088675231	-0.0311051578348425	-0.111967002982683	-0.0991055221990942	-0.0235303194453421	-0.0735345930880396	-0.0850820853584076	-0.0848578050232562	-0.04365943795257	-0.103662128167942	-0.0677929942786018	-0.082658197091916	-0.0995133236576655	-0.0490381280280217	-0.0571415281590743	-0.0229762790264195	-0.0802886023067749	-0.0260729602311824	-0.0542723539304184
0.0366583876386407	-0.00784062927775924	0.0105130148550415	-0.0420966090746513	-0.0273321738684825	-0.0435250315604331	-0.0979078189072924	-0.0803173911079665	-0.0600522730424583	0.0516620153689935	0.018856749111439	0.0279536539937011	0.0176663371318305	0.0121575227023897	-0.0137246589295405	-0.0042536517297363	-0.0195737402673276	-0.109217993589138	-0.0801739821378207	-0.053655697032988	-0.0436483390889152	-0.0722479969117182	-0.09506404706406	-0.0849016827930088	-0.0408295709829595	-0.101158030304875	-0.0580121065467463	-0.113988295689375	-0.0746689681097907	-0.0680364219257996	-0.116084864770673	-0.0981757166806945	-0.105900572582667	-0.214423085662921	-0.114634226907514	-0.00432529441669158	-0.108026418836333	-0.146268795361368	-0.136350401764733	-0.161102806089106	-0.0941867709147798	-0.114054798676352	-0.124569895956742	-0.0850362451623193	-0.0685169566077301	-0.0994388623969962	-0.0208493401471892	-0.146674615220981	-0.112649093014989	-0.091783969252106
-0.0858899358014488	-0.112371151750043	-0.13756802847113	-0.186919492512886	-0.171144200972514	-0.225757692777399	-0.250798862233797	-0.214857902940574	-0.186186840263033	0.0498328244633806	0.0298524804137103	-0.0495410482620743	0.042156663548059	0.0171585618289299	-4.92815975314138E-4	0.0319894086964822	-0.02272003055687	-0.0175728206616236	-0.0387740943839166	-0.0321058193297203	-0.0674328342890442	-0.107553557568902	-0.181389757100479	-0.128354983387982	-0.131231480948775	-0.252174681322194	-0.170833053434576	-0.204781383675008	-0.144647851075505	-0.141491211289677	-0.196065310464167	-0.168407058982129	-0.0783889338907533	-0.205745605923326	-0.0543817199121298	0.0421854952920808	-0.0455102091457091	-0.0804290362777565	-0.0722390055382689	-0.10804299754689	-0.049584858153772	-0.00936395721948024	-0.032693660685962	-0.0111425201665738	-0.0357379114389842	0.0567912278279587	-0.0034751105772093	8.47755979015111E-4	0.0659632700735529	0.0918603664806376
-0.00330970656236071	-0.0357352424279947	-0.0442496962071326	-0.105521108022178	-0.0926114166168644	-0.117118917737617	-0.173707402836076	-0.168353218470621	-0.147203254543813	0.016902789498357	0.00799407705327292	-0.0450247738210388	-7.21658631295747E-4	0.0187085608820267	-0.00285420234937711	0.0132473456643511	-0.0183161989866208	-0.0793991702873457	-0.0957148744993916	-0.0648997382670143	-0.103374392755154	-0.138939779927855	-0.174362372539473	-0.114915088010668	-0.0684716696229817	-0.18517885111615	-0.0995051938142045	-0.159169289708619	-0.147671869926485	-0.0930178981323979	-0.169718060944954	-0.147897836896057	-0.124888365300128	-0.246853771525563	-0.12779806862189	0.00950492297671291	-0.096568275148156	-0.133830197456362	-0.115151013092172	-0.146988921023386	-0.0779341576002829	-0.0737986255856317	-0.0937523350969187	-0.0504537112146234	-0.0623922018592094	-0.0115011114611532	-0.0222098947922556	-0.0795838738613446	-0.0266136537459945	0.00927669797985133
-0.107613105929453	-0.111839372457859	-0.0966876273563522	-0.109511498221336	-0.126069906812622	-0.128389883425745	-0.0860219422938376	-0.0832888321572356	-0.0149346026202988	0.0582253736531856	0.0293543041626805	0.0858517246320263	0.0404760814144545	0.019378455001557	-0.0133438263028254	-0.00656257476889324	-0.0569507024722573	-0.0059393911251854	0.0190058850316947	0.0746862561986196	0.0183680064069435	-0.00161039697936776	-0.0501020183412328	-0.0180530572215036	0.0233052119965794	-0.13309588002768	-0.033114427651744	-0.0945903391439467	-0.0439365269781982	-0.0539533480651098	-0.08576030650424	-0.0445100795320964	-0.0305475526037108	-0.040317507791621	-0.0480955546429633	-2.0915041865545E-4	-0.0397044214272311	-0.0426543996748643	-0.0289583579253109	-0.0711437700717228	-0.00308953259400606	-0.0454065216817079	-0.0467856939090887	-0.0173816984359971	0.0116494026860513	-0.0501974828073574	0.00904193451072875	-0.0605670296359305	-0.041565604162538	-0.0570408593524662
0.022385859384283	-0.002101005404963	-0.0143044733633573	-0.0670221460632105	-0.0487528312294293	-0.0647597053724977	-0.120846786567916	-0.119348897761916	-0.0875984536520031	0.032654423667	0.0247909328959994	-3.57130884442163E-4	0.027334900891799	0.0190043364242453	-0.00852292825939681	0.0241988443456464	-0.0104529292705077	-0.0489713361466954	-0.0671164872685253	-0.0415585848535879	-0.0533384153686457	-0.0921480832540499	-0.108286251645191	-0.105244926267491	-0.0493683965111317	-0.12692431742019	-0.0765136247793747	-0.112664799815087	-0.119248556143285	-0.0606475533905667	-0.123210109847423	-0.102636676084067	-0.087979803130611	-0.225494147291694	-0.117518090452184	-0.00404589641507053	-0.0818163577930972	-0.104922334232298	-0.0812750905253377	-0.137783254512496	-0.0413052402153	-0.047908715182266	-0.0668959414599078	-0.0306257370027294	-0.0527570451592902	-0.0212395891132586	-0.026145549538698	-0.0891434238082235	-0.0511287072444053	-0.0302861031675482
0.00872833914187939	-0.0157079905926825	-0.0415256018811382	-0.056231893648102	-0.0650738414605782	-0.0762551805809164	-0.12650170028449	-0.10340260977148	-0.104615433824932	-0.0388096261166166	-0.0284250562534491	-0.0311980588048943	0.00110764363334829	0.0410957599190046	0.0422316071971416	0.00498601296414365	-0.00359957706159664	-0.00896287928726655	-0.01610355481217	-0.0540471010131467	-0.0436511943357994	-0.074222989847085	-0.135659559717216	-0.0493530951708905	-0.00713273485766799	-0.113915797596047	-0.0829437792211367	-0.0734098113954881	-0.0841829205172809	-0.0665941782295636	-0.0975607761704844	-0.0705234371643915	-0.0717287224853391	-0.112266002442138	-0.0806192809529697	0.0254611530430921	-0.0426212563419594	-0.0468620101282796	-0.0280599462494002	-0.0607783208312861	-0.0481218781338308	0.00113557218917745	-0.0124181354138054	0.00392423914711575	-0.00245037518722481	0.0482309829118872	0.00365896586393099	0.0248634560879797	0.0272177564556499	0.0555556493643829
0.0117776487027136	0.00342329568260098	0.0167671766220549	-0.050370830337391	-0.0190141102498537	-0.0255346929216894	-0.0870095992370309	-0.101095713916702	-0.0905252473054236	0.0418954143830033	0.0410378863066365	-0.0703384811503552	0.00730188604817193	-0.00898779676024088	-0.0326842511348306	0.0679204079374262	0.0229996811773323	7.71013784933477E-5	-0.0485987673027991	-0.039673685274043	-0.0361624717404257	-0.0538126243934549	-0.0932893013299852	-0.0652115437344606	0.0175324785651248	-0.0840885042913592	-0.060091758084259	-0.0671526072233582	-0.0746367758681758	-0.0553578031701974	-0.0649357021797791	-0.0473283021659376	-0.072217253231332	-0.150383841513168	-0.0566825279765026	0.0287348405374175	0.00362294497852273	-0.017632725387889	-0.0104534606203323	-0.0151990957381994	0.0108916764889898	0.0274119387239637	0.0184333815778361	0.0452919016773511	0.00701502886345361	0.0511960663307976	0.0290558725509233	0.0142416281008261	0.0166263287479324	0.0312222975280211
-0.046177226400353	-0.0642804524489678	-0.122161326235461	-0.0993466368220248	-0.0892629967633931	-0.0989242838405075	-0.0935061400443605	-0.0811275916245213	-0.051503446242866	-0.0584663681529373	-0.0257051363916203	-0.0268713300754009	-0.00385468763284251	0.0187678793221533	-0.017160540624021	-0.020373279122688	-0.0242555831118304	0.00354323084761462	-0.0110837772908927	-0.0363336415364436	-0.0156458168888332	-0.0256527371887551	-0.0540810937414639	0.0454186408624724	-0.010067079888027	-0.093179973381401	-0.0858584521852303	-0.0688570905362189	-0.0687847478477309	0.0233384615126542	-0.0576155336599969	-0.0417190641989296	-0.0253869080048824	-0.0471775815856992	-0.0391265594222883	0.0549202119240412	-0.00284654157086925	-0.0124527310846733	-0.00474485583042598	0.0243426286595982	-0.00189198189398942	-0.00569378186882052	-0.0122854021888512	-0.00818974571652063	0.077036584973958	0.048479253516797	0.0202462367574852	0.0186709607277077	0.0709065456715415	0.102406617930754
0.0737704790277319	0.0345744780991617	0.0577817328997124	-0.00368718369803611	0.0127810767769506	0.0211605746921366	-0.0822045454402568	-0.152844386090579	-0.156903051858037	-0.0790864730025779	-0.0613868835213969	-0.0803172275409482	-0.0742404466877077	-0.0123065879302023	0.00601450415852472	-0.0188750473242976	-0.0125382805070227	-0.103286754663951	-0.148042291447319	-0.106269901966069	-0.134303242494733	-0.137871415418191	-0.133909816550541	-0.0434523938032246	-0.110318099968543	-0.0583870135638796	-0.0532253418906376	-0.0468826883781654	-0.0758687225766972	-0.0175889414379514	-0.0748146879464857	-0.0808792868188579	-0.114274853296153	-0.154395435827797	-0.136665082931469	-0.0178194167963334	-0.0911354857571884	-0.123562756486256	-0.101073046796834	-0.0903346178562843	-0.0571758764256502	-0.0678208445998637	-0.078714723562093	-0.0703470068055403	-0.0316599347599266	-0.00886826164713157	-0.0168809701572616	-0.0485397249581184	0.00749772653121637	0.0512805366818211
0.0300378562021222	-7.98904426118037E-4	0.049279872761744	-0.0277462453793498	-0.0332284471188959	-0.0133011933707022	-0.0980484367283928	-0.181182774367103	-0.18658751118917	-0.110351276855841	-0.0783027431753594	-0.0959093612860148	-0.113644144040685	-0.0512947920294826	-0.0285155383226927	0.00762736916339388	0.0220804499008462	-0.118116376411201	-0.187208987844456	-0.120749034532817	-0.19434793688618	-0.19652306202012	-0.183126609685553	-0.0264192608833083	-0.0859761049390697	-0.0933529848782994	-0.108478065373014	-0.0920420424762406	-0.121220663630855	-0.0161296854333147	-0.126905150582362	-0.141801104851774	-0.183160608734662	-0.160591086057859	-0.199554627808177	-0.018462319598027	-0.112509991212304	-0.146122855287899	-0.114322070326467	-0.0928352866256986	-0.059275041866063	-0.0570690207759457	-0.0733041467550589	-0.0627886601468464	-0.0296204348121023	0.0164126186982786	0.0242493178735533	-0.0395608956914158	-0.00373322006046384	0.0810223289912094
0.0326854321360541	0.0188773522165461	0.0648183804540959	-0.0191902817476238	-0.0253810042068299	-0.00436321080749687	-0.0755236499123924	-0.192566043934844	-0.190064576123456	-0.109874946373694	-0.0552833881467627	-0.101716921404575	-0.158661304817745	-0.109397352170263	-0.0936465140949623	-0.00605774143430904	-0.00149670101832496	-0.188141883361922	-0.255361047348601	-0.0256919552996951	-0.239767815017209	-0.241634951491429	-0.191246879814864	-0.0183293214963839	-0.0528313047293453	-0.101653172054108	-0.0765279561049763	-0.103120380463962	-0.117504999808589	-0.0140422453102346	-0.120661207955003	-0.134606160592732	-0.213639275387611	-0.225716702421892	-0.291350406063032	-0.0622284624715946	-0.188074462741492	-0.221454092628365	-0.19223330069079	-0.0821065045315658	-0.0954915092815318	-0.138294238240743	-0.147109627210402	-0.134240319629361	-0.088557995727951	-0.0654434472315736	-0.0146443687893995	-0.123724910743834	-0.0696314296103096	0.0102095302518566
0.0233250508116772	0.0370426660059131	0.0119064954666952	-0.0257772800756819	0.0171904948648058	0.0118268178932643	-0.0228310003958557	-0.0705993194861789	-0.0235517313404628	0.0693096736949125	0.023545643552673	-0.0234030507204376	-0.0943882153292725	-0.116982624724735	-0.0808405205118386	-0.0608991786822239	-0.0633084059770502	-0.243682055117185	-0.166344413515871	-0.00512409224123704	-0.0943903152560184	-0.0911218683241224	-0.0295402261323126	-0.0476663659050327	-0.0641766438760728	0.00268209254472065	-0.0118369611946926	0.00520746487028961	-1.39317227278452E-4	0.0343377552044533	0.017639754300065	-0.00940485446470261	-0.066069279156485	-0.215274142969302	-0.21084288295745	-0.104257654639696	-0.259969684603171	-0.292011924602312	-0.281342969348895	-0.161759448509337	-0.127954237035352	-0.246723171668729	-0.248916937115477	-0.223465141888036	-0.130338631207529	-0.204148354054912	-0.131870976015069	-0.242895426141198	-0.189659411053792	-0.15809021304921
-0.0161066321681203	0.00253547414679082	-0.0142748320509976	-0.0379794646690156	-0.028821058360289	-0.0222522824192727	-0.043375205696565	-0.0953029974859921	-0.060189296370411	0.00189104284836004	-0.0308963179834993	-0.0587770644761951	-0.0651585865216019	-0.0518030610706971	-0.057037078460074	-0.0488513104388748	-0.0573997102558308	-0.0735442605499492	-0.0847590027840593	0.0321304139263701	-0.0939136903768154	-0.0907177167957362	-0.0771684743886165	-0.0589503863059595	-0.00668063796622404	-0.0379754447148904	-0.0246321009680167	-0.0460660215143298	-0.046720201187812	-0.00546459926513577	-0.0600804545695413	-0.0781570545646115	-0.113351402745735	-0.0955749768215326	-0.103822998562396	-0.0493194843251372	-0.0841895123354372	-0.10158832654884	-0.100296997427497	-0.0767157267802996	-0.0698651240445894	-0.0724139102130461	-0.0856156482732531	-0.0680861916436058	-0.0387341593669706	-0.0448142359568233	-0.053942932972571	-0.0771569139557182	-0.0617905320375098	-0.0331026005446167
-0.0792323027728157	-0.093970563116223	0.00359470921613738	-0.0873926285040467	-0.135041634323581	-0.0907372102257943	-0.0937898025697104	-0.127235740907428	-0.104117918891259	-0.0290219560043638	-0.0441178650266117	-0.0579943774770381	-0.0675289395391775	-0.0419531014710434	-0.0277194573498679	-0.049745270880901	-0.0795632685576532	-0.13720418213576	-0.143262764282394	0.0970095541316643	-0.170666895750244	-0.185757589170886	-0.164767882390572	-0.0887382553189465	0.00774426878278468	-0.155881325089516	-0.0923787508840791	-0.181520579892664	-0.144296200516728	-0.0924320263547754	-0.180462501188282	-0.161455074070738	-0.162452693294023	-0.0963557717827286	-0.189098488020568	-0.0199518937851163	-0.140755135532681	-0.173176530520155	-0.169520858550425	-0.107044118861785	-0.0787053261567061	-0.136935459199526	-0.142703795508449	-0.144601755814972	-0.135354105889691	-0.104746540864388	-0.0406478949595484	-0.128106373132883	-0.0922197373426207	-0.0643458912870597
-0.0158770557839375	-0.0212864200789459	-0.0294944703113846	-0.0574427921391482	-0.0508565200709564	-0.0431635413064867	-0.0543797449646168	-0.0441077070553283	-0.0320113097274138	0.00188499052010184	-0.0448444668856891	-0.0464829418658369	-0.0351844969920253	-0.0260088030597534	-0.00615792538388563	0.0101942592953245	-0.0547485513891309	-0.0290143802942475	-0.064439784317217	0.036902465403633	-0.086535754589207	-0.0927063972961552	-0.0661228340491293	-0.0624040469933693	0.0209219119816412	-0.0353417597039244	-0.0135521145166934	-0.044977300155141	-0.0290964358817527	0.0135656034069616	-0.0648073266985953	-0.0601142929514586	-0.0687278548434501	-0.0236223568301381	-0.0514036577846694	-0.0104074380467452	-0.0247692526356925	-0.0301284106790431	-0.0489212441299441	-0.0537300511401183	-0.0747268589610866	-0.0551770792753382	-0.0639207114595018	-0.0687570518718428	-0.0917314276739234	-0.0700818608714603	-0.0281996986151297	-0.0659530723450619	-0.055759326956493	-0.0574713600695659
-0.0872287845282377	-0.0967527617006108	-0.025887832951139	-0.10970734266591	-0.146046678156654	-0.0980738763502562	-0.102049988368891	-0.161051490865018	-0.103289671590837	-0.0511249274866044	-0.0443515482132374	-0.0799325841148423	-0.0482837659672544	-0.0438888959369958	-0.0531870708112066	-0.0474510820900489	-0.0711190720269152	-0.142669039354306	-0.139693227014732	0.101797697462136	-0.178907631562493	-0.175772423283573	-0.156995814972534	-0.153330248849211	-0.0887525869304883	-0.169973355582321	-0.129696696754552	-0.154243470710581	-0.1421032529101	-0.0822026500132535	-0.1518939664833	-0.125896301720056	-0.0939145025941889	-0.0834528503460687	-0.145254313803891	0.02563907805484	-0.152538750838673	-0.188538943531053	-0.193596966841242	-0.118052292514555	-0.101201654594898	-0.161593214920188	-0.164460162899614	-0.17381584101661	-0.119311288571798	-0.129312664641892	-0.0593792470986152	-0.148163165326823	-0.107239592709368	-0.0929471116951445
-0.023246890259343	-0.0303557173927222	-0.00284849903703346	-0.0656653922082086	-0.0767861250596818	-0.0351188776887904	-0.0731311064666375	-0.105591386800954	-0.0382493272521354	0.0386837898862292	0.01724826500538	-0.04939853687934	0.0218615993180544	-0.0124047158634963	-0.0466780185211428	-0.0560871739727527	-0.0837063603230129	-0.0946186176181318	-0.0792103864193233	0.120941937756991	-0.0738296329258782	-0.0747537682923733	-0.0690190828230145	-0.164113236049939	-0.0526290025839774	-0.128376399291825	-0.105124976006534	-0.118972950205288	-0.117752800091236	-0.0842069774276626	-0.101488379973567	-0.0531137957527308	-0.0264536028034664	-0.0786323482409104	-0.101205063401018	0.0315296946614383	-0.114554562029691	-0.151561441337292	-0.169980930100483	-0.117201651255502	-0.0608167620958557	-0.145614404721413	-0.153525062789473	-0.137832895431062	-0.0998177312266275	-0.127827763746567	-0.0684745995753132	-0.154268185531935	-0.128878081278089	-0.118520839855737
-0.130421535937437	-0.122755687180559	-0.0838463066911561	-0.16310001478437	-0.193005729762713	-0.156233750229479	-0.172877642587966	-0.186409473058655	-0.133265408068196	-0.0771239514210056	-0.055936248312431	0.0488670631758689	0.0545060336620985	0.0252453453871671	0.0135294862890251	0.0217106288486944	-0.0130070605740725	-0.0525282458064428	-0.036640700409456	0.0387268413263733	-0.0824715230622235	-0.0911397965009858	-0.145329201055736	-0.12908281232337	-0.199580097892382	-0.242106560624604	-0.155996857790914	-0.168935339875052	-0.139029834992698	-0.112456460836536	-0.147111237844506	-0.0900631603233975	-0.00651914732591814	-0.0845844637938832	-0.0409015128844919	0.129488852059801	-0.0601498215927024	-0.11724666876198	-0.0981241082348199	-0.119976712044284	-0.0734618503203001	-0.0554652093594409	-0.0626452358483247	-0.0696538247995934	-0.0866506110103234	-0.00426864664153206	-0.0139211141878337	-0.0466595113744096	-0.0203029778254098	0.00760405177150498
-0.185680914906984	-0.158238156694897	-0.149632194401455	-0.258754153610065	-0.267006687268798	-0.231431153802668	-0.243379172030514	-0.21025949100947	-0.125491072336411	-0.0161558464719502	-0.0444125673691453	0.0627012424447272	0.111269349595036	0.050138330274629	-0.0198954231470785	0.0518218696670934	0.0153808914173385	-0.0182224117313621	0.00297474804943537	0.0428919250867971	-0.0215379110605258	-0.0321891842524952	-0.0938125933586171	-0.14347823659411	-0.16731499576347	-0.285154454840442	-0.202925139686681	-0.168478444850119	-0.158951534200829	-0.132717376110898	-0.135400763209526	-0.0455868681840494	0.0562540839157563	-0.0915275754491907	-0.00135826789385671	0.150532273575747	-0.0290764083480991	-0.0884140878360986	-0.0779021638781801	-0.135144478919636	-0.0498438384540071	-0.0371287082199202	-0.0481064273709235	-0.0387383664349963	-0.0455099483831716	0.00778785974201457	-0.00609771549017155	-0.049502185601305	-0.0207885253824894	0.00912668425472951
-0.199509241974025	-0.159001911134807	-0.188169761510546	-0.284958090558682	-0.256555362127412	-0.243393815241417	-0.259857931732001	-0.22976238072174	-0.158259572012821	-0.0369449011839999	-0.019065462231006	0.0508909057034352	0.0638922926811206	-0.0155166915914538	-0.0767188912553409	5.68363722249667E-4	-0.00319011086578448	-0.0771105103134083	-0.0513635103512132	-0.0374534510459532	-0.0695923672795879	-0.066196604450607	-0.110424466417151	-0.164678021326604	-0.199794410751806	-0.269824321507555	-0.224183854145879	-0.129040230398547	-0.149237390988623	-0.118779447355092	-0.103816612303915	-0.0310179003065754	0.0545739640849351	-0.126805030864357	-0.0439163128313458	0.0786513012620134	-0.0947582486762521	-0.146697079402613	-0.133381400076312	-0.155291371026631	-0.0615261488738364	-0.0923315105920764	-0.0933332101157068	-0.0696192962161374	-0.025613234114849	-0.0476413434762807	-0.0704990531283747	-0.0959749967582813	-0.0603639255239552	-0.0339679443926754
-0.177548969768068	-0.128523588032869	-0.193676539734765	-0.261375697278237	-0.223081142683399	-0.22103509015706	-0.262042577522425	-0.223725606371024	-0.156396288832007	-0.0159999224907258	0.0128751320441178	0.0701056641076825	0.0562650897747981	-0.0350383286951297	-0.107792598016048	0.00283010275179569	-0.0103669023304843	-0.0911344316926293	-0.0680194044051674	-0.0359994941854832	-0.052702423521216	-0.035087607311299	-0.0750147687816407	-0.105387470613769	-0.111219185548453	-0.225528400619665	-0.221299263166549	-0.0770948906178116	-0.117395015027492	-0.116741484739306	-0.0381330480789787	0.0380527232633235	0.0980292825897297	-0.130530086491707	-0.0561787496863105	0.0436277421450643	-0.10569913044585	-0.153749778482866	-0.14067980533891	-0.153427759856022	-0.0880818124603639	-0.111891261929492	-0.112410933399433	-0.0954814053698675	-0.035008432691868	-0.0636814337709903	-0.0725685030853029	-0.102170623577134	-0.0794442610640289	-0.0585831255186296
-0.112077892772221	-0.0773281801724403	-0.137687327345276	-0.176266772152039	-0.146453282580442	-0.144432774194045	-0.188511768569611	-0.189536000328509	-0.146189786559892	-0.0760878055464874	0.00577592516048276	0.0331367020357432	0.0155626425854763	-0.0648775941884629	-0.0876989765777274	-0.00347156483793202	-0.0413944447285471	-0.0968915173926338	-0.0806836384495599	0.0247518520309827	-0.0467734595847486	-0.0359502331512085	-0.0781621442063395	-0.0338399091677412	0.0091886854476681	-0.121994508376868	-0.131387520792327	0.00783282699875957	-0.0574316535809006	-0.0555312345276292	0.0206080680433763	0.0631016823716039	0.0670515866888508	-0.110485294870462	-0.05191736862055	-0.0269607108208447	-0.103457328407756	-0.13410018076608	-0.127661793378453	-0.0764579735619532	-0.066962079515721	-0.107355063216611	-0.104908327883153	-0.0926373599461727	-0.0228768008586823	-0.0559868448075939	-0.0693621197099177	-0.0859823701169257	-0.0542865357969374	-0.037074554664134
-0.165367956772962	-0.121202366138707	-0.126051256913709	-0.176565885580104	-0.184596511375497	-0.150289720644725	-0.175636042685879	-0.161081892484561	-0.134873602535012	-0.062761206473968	-0.0291882087627788	0.031790889515613	0.0139241680259061	-0.0336712592637749	-0.0616963358634787	-0.0126846876505941	-0.0484822918917309	-0.0760506164379361	-0.0593152337072989	0.0110216841027475	-0.0494032167571272	-0.0329140846235946	-0.0807441371036262	-0.0252781902880138	0.0141803027294166	-0.154429911948749	-0.135324412960788	-0.048359604528507	-0.0729931358777233	-0.039534332352858	-0.015012210244524	0.020708347634771	0.0262790492982756	-0.0617412085324068	-0.0450067133554473	-0.0290114307164253	-0.0734158910239636	-0.0993622773308037	-0.0971888644685476	-0.0326617077661097	-0.053285520779754	-0.0782222363279737	-0.0677884549244468	-0.061939235369872	-0.00471938686300327	-0.0402176923452085	-0.0702000102976627	-0.0715672315450225	-0.05495010573624	-0.0258906996843794
-0.157404709964736	-0.103664639366939	-0.165808890577588	-0.231421209253834	-0.196456505950384	-0.191031482087725	-0.254099809743515	-0.239308885854359	-0.187546857821222	-0.0529615399067071	-0.00182703212455998	0.01434262744331	-0.0146841321184087	-0.0783473422335905	-0.0966419168780531	-0.0533110492219993	-0.0249674374396012	-0.146868204539237	-0.110181648726806	-0.0141004921557055	-0.091297814491562	-0.0650408053245996	-0.100353403799163	-0.0656884412600143	-0.0774399415653197	-0.174044240361437	-0.201163335826353	-0.0368107923738506	-0.10590235901197	-0.0641366455876936	-0.00311685619373538	0.0370441046046074	0.0776724654343255	-0.0865648881556199	-0.0742412897837382	-0.0107347840832734	-0.159154327630326	-0.194211599096869	-0.177154697981834	-0.119510416563119	-0.0915414350421383	-0.13265768797077	-0.12689955854105	-0.114173035268186	-0.069958285116899	-0.0864272829632279	-0.0814795452061452	-0.117264249178475	-0.0954238316701415	-0.0537395575653673
-0.0308872776307743	-0.0239103645327653	0.0190935454657798	-0.0468360884917271	-0.0813298235368607	-0.0457685004930648	-0.096117796847639	-0.0922655919009853	-0.106130159783731	-0.155278344994805	-0.122798695299054	-0.0268768268976936	0.0163221553996534	0.0506517388755994	0.0399463453434911	0.0613116034245757	0.034501155646379	0.0897495189766895	0.011410360581123	0.0360636231808312	-0.0378050633429115	-0.038351546955137	-0.103180776604127	0.0353401141693417	0.131854416116401	-0.120911945264617	-0.0759724527878231	-0.0946816861355528	-0.104723702933424	-0.0468046098536638	-0.0995703523976962	-0.0817596426397109	-0.0927669732156126	-0.0503797470163369	0.0166153222769103	0.0424287147545743	0.0856921467124069	0.0779013941635353	0.085605724867818	0.0512635717570527	0.0214386943028538	0.0971334624300063	0.104181942360939	0.101239173975437	0.03857599542534	0.0819301144751631	0.0243070827958552	0.0500468745075232	0.0145285267153638	0.0512352750390755
-0.15328213794287	-0.147516589918338	-0.123779421842026	-0.201056754942937	-0.221968006862656	-0.205518436129861	-0.242882251586391	-0.219366953441079	-0.172141731082885	-0.0440963473807098	-0.0252606319579527	0.0335734760041361	-0.0100796815643632	-0.0564645085051247	-0.0758605220154635	-0.00709458427153679	-0.00927369831046797	-0.0639114829308271	-0.0713960194811905	0.0382359247331703	-0.1199953203541	-0.13415344087266	-0.167570771342154	-0.0740732045698864	-0.0851191113721542	-0.242626540758765	-0.190084015004919	-0.177042990615901	-0.171873264820496	-0.055273498970336	-0.1518464033198	-0.0865310313566653	-0.0294652823559726	-0.101147279004759	-0.0692955684255834	0.0538659717485929	-0.0940970849404361	-0.125654331285914	-0.0984433048328856	-0.11680308970027	-0.0769030701117094	-0.0538257989429991	-0.0654658542205258	-0.0686748966419392	-0.0271095256273944	0.0214572774963394	0.00535097608821304	-0.0353955815586613	0.0191008456351311	0.0799672434310451
-0.182508621622868	-0.154646491403887	-0.178622117155265	-0.282851186145011	-0.268674450407002	-0.258310245516259	-0.315826574111148	-0.272084678633341	-0.190264194773967	-0.0155956415723514	-0.0303338446892749	0.0319833211207281	0.0630074851006866	-0.00243754189544711	-0.0597265601435612	0.0412490514098419	0.0211187930643503	-0.0454470852135681	-0.0450024183844691	0.0210409307027741	-0.0746062655918711	-0.090341454113412	-0.15051130730455	-0.101047998951949	-0.0989302319973556	-0.307453363590317	-0.252912996624258	-0.17570930209738	-0.186906445595268	-0.128396396403972	-0.144035080456334	-0.0590200526511562	0.0348263481770898	-0.119228488818491	-0.0462089992641592	0.0820559888620792	-0.0635691670868058	-0.103637405441259	-0.0880788914098026	-0.117491111155675	-0.0528369373750023	-0.0330890776541377	-0.0493167265022464	-0.0449221014872726	-0.0221584057853391	0.0301446136055575	0.0137261429636103	-0.033971697731577	0.0168598285023951	0.0672765489784266
-0.059099586999385	-0.0453779792730333	-0.0545603329441067	-0.0946148877996791	-0.082697511898034	-0.0740797796677817	-0.0815652519036477	-0.111792546798356	-0.0857480833507616	-0.0386149091271035	-0.0248225148334743	-0.0106290873582793	-0.0281976342112506	-0.00554196345605148	-0.0350000485409972	-0.0352673768359994	-0.0507065526249787	-0.0891583080858104	-0.058304055531511	-0.0309268916095936	-0.019979204864703	-0.0184215165871927	-0.0072919015604856	-0.0148000477695244	-0.114496770542825	-0.0527873908199195	-0.082981388191361	0.012364536706313	-0.00221464887208067	-0.0289265362432766	0.0658838499338339	0.0891874477451372	0.0981932550744231	0.00637328194743164	-0.0107891640127183	-0.00846614796165421	-0.0810561813056262	-0.101941589009294	-0.0823449081702736	-0.0880727799498402	-0.0721434032215688	-0.0650759415998757	-0.0676821405141514	-0.0496757209685446	-0.0270114276610027	-0.0334469351995045	-0.0124985701708698	-0.0475614542614286	-0.0263955247837956	-0.0103903359822992
-0.186984949101607	-0.176305911481305	-0.152200527528612	-0.253113233408621	-0.2735420490995	-0.233034267495516	-0.262261075555264	-0.22055849067755	-0.186645783779297	-0.00820962084655099	-0.0460152112038767	-0.01317041553391	0.0911524218204339	0.028043100278535	-0.00256542128976883	0.12389326913879	0.0972551138728295	0.0589973270762942	0.0124002209122847	-0.0844867495672442	-0.0574739465621266	-0.0655814597511586	-0.143637019949608	-0.0523370384558822	-0.0318162651360911	-0.299507953636866	-0.213605664032184	-0.165118242896382	-0.142282957479708	-0.122090283832107	-0.140198902403955	-0.0560800345801721	-0.00408320270485139	-0.0813269242363549	0.0231079623965095	0.195064810509251	0.0673050238137615	0.0159881583089059	0.0438292932664571	-0.0427987440320695	0.0410690600914061	0.114412849320797	0.0981058774036692	0.108495940527156	0.00412347936923499	0.17350570641298	0.0990769415782057	0.112501046850164	0.111826458197067	0.179073046880136
-0.046558725972284	-0.0383818330967285	0.0295530048661963	-0.022461677801765	-0.0725056413582129	-0.0333017580844448	-0.0377209206286136	-0.0397920703184523	-0.0199769089926128	-0.0248828989549201	0.0255684826178405	-0.0053876978970953	0.0154010383621652	0.0480049910897929	-0.0132846419745131	0.0439325573157373	0.0219887814838813	-0.0086859878122761	0.00143045560296397	0.0725162396904196	-0.032620428852206	-0.0272629965459738	-0.0478220402730595	-0.0722478280655442	0.00283929192437446	-0.115370868352978	-0.0637315810655372	-0.129259718120323	-0.128191232170705	-0.0572127466859955	-0.130307189384446	-0.102278079859747	-0.0572120463693031	-0.0548447785459075	8.16046525755444E-4	0.0510999885829051	0.0159735392860031	-0.00980804832421965	-0.0108715676997093	-0.0493528047690338	-0.0130762049241293	-2.77353041140191E-4	-0.0077973963282033	-0.0275887062347525	-0.0252162911770407	0.0255585755506769	0.0513947847332653	0.0112771674543269	0.010044384779459	0.0386089092413473
-0.0135005752526118	-0.0156528397818066	-0.0815287908093152	-0.0906888407436556	-0.0681582703496493	-0.0714113111154753	-0.123547504832529	-0.0948051636262479	-0.10628408219066	-0.0193039484223818	-0.0355760632736849	0.0100904514019044	0.0737744824013555	0.0824654795882355	0.0490926156768132	-0.0484132642076487	-0.0362255995202193	0.0454035257402077	0.0484493863299338	-0.00972388814424731	0.0123615171645173	0.0192331123881521	-0.0123345122290407	-0.0157803502730607	-0.0394197604249169	-0.123517157747304	-0.11496051824897	-0.0520528531068752	-0.101140890319998	-0.0738676475894441	-0.0214338591098225	0.0570818631461684	0.0823527683063602	-0.0949986810114183	0.014067835600362	0.0889735195313998	0.0335628447402884	0.018266359855344	0.0300817725022686	-0.0813679033496367	-0.0290773800799926	0.0422463727376025	0.0439411748420359	0.0134313115523878	-0.0257554954208357	0.11746267255711	0.0714205439923696	0.105980329704684	0.0900270052153261	0.138303765300098
0.0597762494133305	0.0191337967485543	0.0786783558008999	0.062125840398595	0.0322383024326768	0.0834268678010755	0.0368696230596887	-0.0158274233919166	-0.022194035784233	-0.0491853596891227	-0.0629117817123572	0.0125476658829295	-0.0643694975583757	-0.0182244348395084	-0.0359070433876453	-0.0783387539231277	-0.0446860306578769	-0.102539159640833	-0.105132786418606	-0.101932775743417	-0.0902222632397649	-0.0851747149809815	-0.0168213801803319	-0.0413638139359828	-0.0157623543089596	-0.0223193896000259	0.024575595786594	-0.0504714077666795	-0.093598909664075	-0.0281043462754422	-0.0687999759094301	-0.0222762993064384	-0.054014967045474	-0.100154295304913	-0.127078230925187	-0.00695601162568893	-0.100775862234531	-0.115722228958442	-0.105382255197166	-0.0845949175143283	-0.0430628246281995	-0.0632559118161953	-0.0603332790346119	-0.0474329763218472	-0.0808589718188112	-0.0306227372536461	0.0144416070039472	-0.067100775272323	-0.0313408132891678	-0.00474586937241378
0.0133679448875695	-0.0293691359673155	0.00201920171584958	-0.0297556703790077	-0.03939011286064	-0.0101419840071611	-0.0642573541681688	-0.127065276812132	-0.123882644449585	-0.0674296691648866	-0.0416011988443317	-0.0143917836531577	-0.142564930018436	-0.11932076988167	-0.0891759009214707	-0.0708579174817617	-0.050755760751537	-0.204547229240376	-0.234695607776067	-0.109286031304989	-0.207234295877754	-0.190330703339544	-0.126598627706448	-0.0230242369250706	-0.0201690966910017	-0.086991615246372	-0.0802629089501397	-0.0963764114900095	-0.123898640950668	-0.0179860530836543	-0.101998468898713	-0.0700389198562923	-0.136436750041291	-0.178049953575108	-0.255196771658937	-0.0715448865716118	-0.216433064660768	-0.218969892588934	-0.189064674507894	-0.0738650170052082	-0.102186716598378	-0.144584063140812	-0.138012247204037	-0.114964755094478	-0.051717560178894	-0.065252224235603	-0.0329877006588125	-0.085181986229862	-0.0571607200567551	0.035787188098834
0.00900643937455185	-0.0233592105408427	0.00768959700996406	-0.0343041742389484	-0.0311820293742908	-0.0158475819834209	-0.0619896188252702	-0.140997851499701	-0.132869158409053	-0.0751522602262565	-0.0406420735139607	-0.0305973173739602	-0.165785025140271	-0.140712071386371	-0.0980737620666834	-0.0711472812140379	-0.0362774591031464	-0.22213970649636	-0.255804221036802	-0.102991207136794	-0.219271591582089	-0.204085132869524	-0.14147387604153	-0.0110018646902393	-0.0300530575551327	-0.0688730445603033	-0.0781816665377056	-0.0731670516185836	-0.103836454494951	-0.0175010388591238	-0.0851866706845053	-0.0724817793562663	-0.140450758451357	-0.169067452399917	-0.268667045046716	-0.11776983208163	-0.223169865905775	-0.233490598268591	-0.206177130446023	-0.0785258246591106	-0.109349758525702	-0.157647042048954	-0.15366359534287	-0.134625653757128	-0.0666228165270623	-0.078286902612446	-0.0399611284967408	-0.110146803063344	-0.06472600447402	0.0275724153125784
-0.161893849256499	-0.161188293163789	-0.0997337148431312	-0.13742727192361	-0.186520345415243	-0.180191233251149	-0.0963260030092572	-0.037504171976018	-0.0461980648403724	0.0140359244556332	-0.00709463780905365	0.0104980042018054	-0.0391026150106688	-0.00161553357768961	-0.00497540000381835	0.055026010909184	0.0598001665387957	0.0332364734086153	-0.00930934410592748	-0.0334623691205212	-0.0763828149234082	-0.0883896470282048	-0.118480147888736	-0.0603102796293618	0.0680919573924821	-0.175699977999366	-0.0889244191111674	-0.14255283047743	-0.0890403942988462	-0.042834160279738	-0.166723712302275	-0.148840510884807	-0.100001604021253	0.0798810503832968	-0.0303558558278017	0.0210066296440995	0.0382547746457287	0.0416637096016938	0.0679654907622048	-0.0477836696578495	0.0450959112860463	0.0534755457243225	0.0496497285082837	0.034049548919607	-0.0175199684639689	0.113301787240903	0.0710408828134601	0.0804598243697804	0.0968501134291273	0.169295517745046
-0.155633140233081	-0.131957537550095	-0.261915900053743	-0.282440612516251	-0.192024441952956	-0.242835671409176	-0.26756847541267	-0.239618453733765	-0.253424056868009	-0.0111151745904408	0.00216832758223193	-0.102633273642591	-0.0849975970205245	-0.112084954936274	-0.0343793406068208	-0.0197797941067478	0.0528770236736864	-0.070510817643361	-0.111511250041667	-0.127419253017728	-0.125433791174259	-0.136781857145959	-0.185000202986885	0.00343645426874539	-0.0356602729453362	-0.129995744032376	-0.191332172549977	0.0127959165664879	-0.038844017668887	-0.0341654833496953	0.00260033930289477	-0.0312448339304354	-0.0454959296500323	-0.0607453367495912	-0.0889195392374638	-0.0395063097906733	-0.07509803322478	-0.0873974924332726	-0.0397319846223835	-0.0743977489299802	-0.0346909395500325	-0.00567354294860037	-0.0178216368324061	-0.0179154234515059	0.00370227466788335	0.0839210263989616	0.0486869894851796	0.0472943043206893	0.0802248408443649	0.204699014830954
-0.165211017514318	-0.137980315463633	-0.238386725146103	-0.253986678968539	-0.195440840195721	-0.221826193197703	-0.21506794130879	-0.178030268352741	-0.186017989780943	0.0151087105100631	0.00850877130586158	-0.0574401024366605	-0.0525464825607083	-0.0903702283179038	-0.0199596589383563	-0.0316680179670289	0.0192794098585838	-0.0929142684523299	-0.0941226812257986	-0.0407548533294616	-0.100458491189567	-0.110435137903543	-0.146380226347851	0.0647911577123831	0.0550697925764346	-0.127147992039041	-0.156142190363338	0.00212766546392247	0.00878058217276272	-0.051657856355283	0.00613250234684973	-0.0133109701919386	-0.0374738958316366	-0.0627736809543703	-0.0714772880291211	-0.060342134385912	-0.0989499019158245	-0.105900908619616	-0.0751276938290029	-0.0832185701637805	-0.0648258470313594	-0.0492189397002394	-0.0545745573733702	-0.0630433655685893	-0.0459020878134886	0.0211601780582602	-0.00736060924922979	-0.00427910885290292	0.0103243810441678	0.0981190127013311
-0.0699712826893389	-0.0482334353092631	-0.0719888956200934	-0.0962377102363552	-0.0834388337064991	-0.0728142353128587	-0.054561952534037	-0.0551121098804993	-0.0283154219969432	0.0402076201621236	0.0428677041861845	-0.0027479514384498	-0.0384338814293401	-0.0116607839386579	-0.0133213884721868	-0.0854396899171525	-0.0403766713143824	-0.109717270694144	-0.0848958063681579	0.125006391090491	-0.0640444317320279	-0.0668138067259832	-0.0553247353098591	0.0445356524549456	0.0643084378608196	-0.0453076268275846	-0.0347317927533884	-0.00381067911807638	0.0179613981938626	-0.0265173290761812	0.00774866241967112	0.0116957232046072	-0.028747252240897	-0.0905028389703451	-0.0882672894824231	-0.0711373802443395	-0.131450876673862	-0.12941304938537	-0.117502038691904	-0.117537450187212	-0.0793644428181463	-0.101506192982136	-0.101903352119162	-0.131897079748712	-0.0973793106717714	-0.0577990796855944	-0.0493848550401727	-0.0858324127915837	-0.0989927781800874	-0.0520137012924022
-0.0279447587439206	-0.0145894491506689	-0.0729033836029995	-0.0594278641197241	-0.00189728276185152	-0.0508448822038903	-0.0161109542149958	-0.028630836965932	0.00365151339424188	0.0138628040740756	-0.0127125697518563	-7.17498743677579E-4	-0.0426487823550999	-0.079784283844437	-0.0411904175730439	-0.078788680117565	-0.0532173693823659	-0.176866577034808	-0.109658839987776	-0.0262785695326011	-0.0243188805253008	-0.0106009603234095	0.0231418475294231	0.145462011183551	0.156425938215533	0.0557501284528741	-0.00122039812476952	0.123010674321267	0.11716560618733	0.0364105405651239	0.109049483166419	0.117653727844175	0.0344656509460279	-0.0404960480927443	-0.0844800886751202	-0.0897768223147042	-0.180249823816166	-0.207102690116065	-0.215640623326641	-0.16691582889063	-0.118168771923777	-0.201055598932467	-0.199170078302614	-0.177670377155789	-0.106669461360101	-0.161475640582439	-0.129963795532302	-0.162661811546996	-0.164869441909152	-0.153915874136266
-0.0259497366352615	-0.00818233115530634	-0.057584036988817	-0.0310287397565018	-0.00375627467236172	-0.0194889763633784	-0.0140469528503843	0.00734956968122279	0.023518554957538	0.00383472261124872	0.0109478242860132	0.00118848827400378	-0.0144919640616577	-0.0158820307917933	0.0229485164221154	-0.0399029457464651	-0.0352657820338803	-0.100065866131023	-0.0514780587990722	-0.00717486876385239	-0.00392476787567998	0.00334890875582842	0.0226789423877521	0.133988761925657	0.166662943663013	0.039248933308004	0.0164927718709369	0.0694708228059903	0.0834123126356113	0.0399031078388208	0.0671264533742756	0.0771977427499977	0.0333052055600071	-0.0398836677930828	-0.0552730191431914	-0.0360770510487032	-0.117670634244499	-0.126998247395899	-0.152323505823769	-0.107653673418042	-0.0820252987249069	-0.131662880008618	-0.140581736584505	-0.147734540969111	-0.0945923815324927	-0.0995570988666149	-0.106214353580075	-0.0804678204375141	-0.0972635570971589	-0.0964429908021495
0.0588551242381115	0.0477950558426349	-0.00898247796920104	0.0261518567041942	0.0910327275981243	0.0400747560415896	0.0260084680585406	-0.0126960824516677	-0.00705096406382096	-0.0245994069189399	0.0150712079347884	0.0215949340124246	-0.101559352772868	-0.101182955535465	-0.0743947497710365	-0.0861341030640262	-0.0332533081887637	-0.177765812294953	-0.110985650122984	-0.186642091210389	-0.0488144228412127	-0.0290047143586285	0.0463570922315381	0.113228877329352	0.0845150184263649	0.129911616476893	0.0351317714401698	0.179525557298206	0.138927082056093	0.0656287007917313	0.150365259970879	0.12400497492586	0.0582670279537226	0.0121803444489441	-0.0527597081517137	-0.0822005876982155	-0.155290149195068	-0.188638550790908	-0.19664092820574	-0.110301077994587	-0.106491694704823	-0.184863354721318	-0.187363294853518	-0.143798557563983	-0.0242200587849578	-0.142565448705782	-0.0873298024769399	-0.136488321824223	-0.137257685193598	-0.123255136933594
-0.0200759164083004	-0.00855318477346172	-0.052918556788856	-0.0477258175278687	0.0057991817270229	-0.0304299940437135	-0.0177934315803793	-0.0670262609152751	-0.0737254396542666	-0.0657244492733189	-0.0046839398743219	-0.0197883886855085	-0.127452105079473	-0.0793301832190166	-0.0627864208848392	-0.0654884524996328	-0.0316503389285194	-0.167556507110999	-0.139265256623621	-0.165316076399286	-0.106110125278704	-0.094757512261133	-0.0220037567279196	0.0886091694888738	0.0531788722282349	0.0485483451777894	0.0388616244088794	0.136602024533409	0.103728878768256	0.0387508080337413	0.12184654105746	0.0989681368490887	0.0111991572627719	-0.0210066388930414	-0.111353060711455	-0.0367187409095062	-0.13266310522772	-0.165864171702537	-0.158109210329468	-0.0945826338468464	-0.10577465177897	-0.14799645984034	-0.143495213345961	-0.119370740783864	-0.0345687935347652	-0.112682190357145	-0.0678092775659375	-0.11189480574529	-0.106260603975919	-0.080889487538951
-0.0403235878914689	-0.0111419763003835	-0.046404450319427	-0.0435282362422048	-0.0256626469934406	-0.0612067195757376	-0.0490755274892254	-0.103097331461473	-0.0771723922443109	-0.0205916179205579	-0.0243503683726144	-0.0165219264682487	-0.0938150194327018	-0.11209042137762	-0.127638033893371	-0.0681106664368056	-0.0452765369858271	-0.153527146431571	-0.119006019736139	0.0618694419251121	-0.133374355236949	-0.141376465058311	-0.103008454795325	-0.00480563466480915	0.0201848191662952	0.00255150535340582	-0.00759114754220031	0.0408378023566039	0.013747348204208	0.0645055503605391	0.017702458294854	-0.00798079021614167	-0.0686533189121655	-0.0862092982315819	-0.115539284492714	-0.0740105041010687	-0.165966720132619	-0.17683436996454	-0.183021190039255	-0.082505216902061	-0.137205286740276	-0.168980602126101	-0.173056599009296	-0.181253753228438	-0.0548538356131957	-0.135763686921604	-0.0786988698562488	-0.135205733505089	-0.114582453333177	-0.104378878469824
-0.16342081040904	-0.116645781094901	-0.24909842986202	-0.259557228459205	-0.180962411218304	-0.221194565844194	-0.223959817913455	-0.203670791264384	-0.218083925466756	-0.0922670955328417	-0.0769867880466377	-0.0760418517496384	-0.180178044957773	-0.174758053430639	-0.144713845129587	-0.0888537365955726	-0.0496063933168576	-0.283080472892565	-0.294679955686053	-0.33212010282443	-0.26244968147892	-0.259526593020312	-0.19991778293506	0.101295779293199	-0.0036920365811153	-0.0924248549023263	-0.0944427777151903	0.0515581229511159	0.0354149020260034	0.0876877730220373	0.00698300915472786	-0.0370236463153335	-0.114322202212049	-0.220308007705224	-0.25875485402733	-0.0470308990038384	-0.31793903258059	-0.340609463198617	-0.296933627116561	-0.227229243749476	-0.176884007590794	-0.260133196662063	-0.242561599551564	-0.218860076829498	-0.104830685302822	-0.154238030005425	-0.166372883255121	-0.204787325194966	-0.101857385217549	-0.0410590140849324
0.00843613273758831	0.0389177703685928	-0.0825823524231313	-0.107968719547464	-0.0382885904167873	-0.0918089038845044	-0.13733273198456	-0.207035392690107	-0.205346415339677	-0.072906061039302	-0.0718482102295138	-0.0663576810386423	-0.19990666792432	-0.17676692027045	-0.182989214847773	-0.0976953157856456	-0.0693323015202582	-0.296569549817972	-0.318079115856732	-0.258528975213922	-0.259895919007509	-0.260974719118293	-0.19170799645247	-4.33825744639053E-4	-0.0412914765496929	-0.0531382737574034	-0.0707893294703505	0.0284825908011031	0.034967168313266	0.0311019732351035	-0.0286193161024492	-0.0706282613353159	-0.13884817642245	-0.219076845836302	-0.290477542621278	-0.100672973122314	-0.319573294760754	-0.338752582658549	-0.292695166599443	-0.189063465091134	-0.155155069327304	-0.256253727954231	-0.233734765645952	-0.207176732115368	-0.0861910331852132	-0.173502181678274	-0.154593089817141	-0.220659794377781	-0.118671004132948	-0.0838294044350016
-0.0301055246644096	-0.00890628015101779	-0.150755428230044	-0.149724768184799	-0.0700872019990648	-0.120433600719316	-0.157384853977089	-0.190968856359725	-0.184134419197695	-0.0417357003962973	-0.0577213464227841	-0.0422128789916507	-0.186919847254398	-0.184861448179662	-0.188951853636396	-0.089121792811409	-0.0660336552936887	-0.274175797088864	-0.296090167848743	-0.307479812263665	-0.259971979988291	-0.259648657786123	-0.181440360747825	-0.00383836718548187	-0.00352291271658367	-0.0434904858116901	-0.0690411437608244	0.044840965546542	0.0398152654254652	0.081266994328645	-0.0156778114564066	-0.0578838379981897	-0.124897205320976	-0.217170675182569	-0.268219950598275	-0.0767839755996869	-0.310810867778475	-0.332596535844589	-0.293439664473865	-0.225651100744633	-0.155419209789046	-0.260140598329327	-0.244597469385153	-0.205958533074172	-0.0792338396327392	-0.173606091691587	-0.147625930482324	-0.217973896718709	-0.115742292242252	-0.0828055657725605
-0.0402327148569415	-0.00903667782354382	-0.163133939579599	-0.181744908864727	-0.0829775228727483	-0.124713760208356	-0.188747908604968	-0.237846623990117	-0.233518592328198	-0.0830563162733474	-0.0736295203928982	-0.0851007603529184	-0.222685372735102	-0.177156651669791	-0.169134752209253	-0.128288450138218	-0.0673676565755069	-0.333217870184564	-0.34170268449159	-0.348989830019719	-0.285700817515254	-0.282285011018896	-0.206299344948297	-0.0430653769380494	-0.140503458617844	-0.0589743078546318	-0.0640671640223326	0.0681061082450465	-0.00923383590864858	0.0467464936056718	0.0130481906186813	-0.0325775955158656	-0.0971101908818406	-0.247095029984783	-0.292689740714153	-0.102118960750311	-0.35189229549081	-0.384505612509637	-0.334640672592095	-0.225949603827054	-0.166238529916092	-0.298189761897558	-0.273739452005608	-0.235005495093162	-0.0799757651818115	-0.196907592609736	-0.164153034660444	-0.255329063869553	-0.152470496981771	-0.0894569084848496
-0.0739556836417837	-0.0389160240391276	-0.169104329130837	-0.203464145148557	-0.11906080112114	-0.14836307434072	-0.208042212958844	-0.251156568499144	-0.251423352878324	-0.0953175814598366	-0.0901343173459567	-0.142346336377379	-0.21820260605109	-0.160377832547329	-0.161379868122683	-0.131892375749726	-0.0752488170601777	-0.341890560349296	-0.347866026074449	-0.273060917094199	-0.294105909589904	-0.288969375178238	-0.233947424145894	-0.024604615577192	-0.145888133627676	-0.0893214896894444	-0.0911228396610562	0.0368488897427213	-0.0245675718611603	0.0183788037150685	-0.0206480675305502	-0.0603161000330173	-0.127954593845926	-0.256471489098788	-0.299189420243332	-0.0996113705721351	-0.372693989134796	-0.403310873934846	-0.352016626915664	-0.221590458940873	-0.189710898811968	-0.310684679964604	-0.28858428387576	-0.26716656496586	-0.110771114695273	-0.195488433241223	-0.171274403720926	-0.259348846850569	-0.149898592836105	-0.0901007484930177
-0.0124031297907143	0.00759037976640217	-0.0696579451158413	-0.0845503067358607	-0.0387038851032752	-0.0609584976560461	-0.0954857593512592	-0.114871507812365	-0.132160290076985	-0.0262865945257395	-0.0129454738922972	-0.146699285829801	-0.132194680337064	-0.0573302688034635	-0.0673831198635087	-0.0788902004166289	-0.037995866976416	-0.160521281457737	-0.186118704149778	-0.276526003145845	-0.157849874228266	-0.157449671482344	-0.128128481871874	-0.0988594205912175	-0.239499413064198	-0.0724170613705401	-0.0617206276768105	-0.0277215306825718	-0.0335881606731136	-0.0584278909602165	-0.0227301225018057	-0.0530561762689642	-0.0459970195608861	-0.112802807906871	-0.174574002508656	-0.0413781865847903	-0.187707380632373	-0.202604573324295	-0.180041671934614	-0.156171196109067	-0.0656395996657659	-0.154688323085198	-0.140118039485965	-0.127869497210475	-0.078313611009463	-0.0699995461027401	-0.0686738267599515	-0.112742552812466	-0.046625312833642	-0.0110661232918124
-0.00115979810421952	0.0338389886758028	-0.106369466571421	-0.0782931825403886	0.00641172066808155	-0.0353572698983724	-0.0708166656224333	-0.104576497207163	-0.100060166000752	-0.0123873049579747	-0.0122894428388346	-0.107414050519195	-0.201303869296981	-0.187791935877709	-0.200310197572292	-0.229902220336946	-0.17903258445906	-0.380899278636181	-0.315428104526675	-0.312065159959835	-0.190680838191035	-0.173170165060524	-0.0791717238124444	-0.00829517277341423	-0.141549071551532	0.0501694835069035	-0.0325260164765483	0.136265556153407	0.115013084478912	0.0316981689945436	0.107512309858778	0.0667988630952581	-0.0066685805215253	-0.116717293148979	-0.264567981620278	-0.140210751899176	-0.413161123832672	-0.439678713049943	-0.415127212770503	-0.216566491679566	-0.221812147529817	-0.395380664245393	-0.375131052893719	-0.344728053536796	-0.172750713172531	-0.324490221905545	-0.216091514020588	-0.343515478661644	-0.229281352412166	-0.239414976221407
-0.0205548539251856	-0.0187989644541505	-0.0350909573759616	-0.0328735738097628	-0.0127567644356203	-0.0265909952735795	-0.0227597675334054	-0.132016976717205	-0.0874348233472864	-0.0444266807317864	-0.0160906871670863	-0.10218942780554	-0.213266550450426	-0.188037153617559	-0.146662887989359	-0.220092890745258	-0.180668323116983	-0.405408270167867	-0.313985081079405	0.0490752564594041	-0.213850203403714	-0.182388110387505	-0.108060828149097	-0.0791488483264019	-0.07261208485665	0.019865934351344	0.00143145969676334	0.0479924172597294	0.0375750018444933	0.00631049761802558	0.0298862872440184	-0.00264869137471328	-0.0658244807087163	-0.160686335866213	-0.298854494800842	-0.188982772594184	-0.431246385207283	-0.450292684947554	-0.437044233762927	-0.213389799641953	-0.253549703496189	-0.41290872181523	-0.393702795728958	-0.383924427405852	-0.19421949454259	-0.379915741678236	-0.231948092343152	-0.379876871859094	-0.279387531090642	-0.312865837641625
-0.0527839736592265	-0.0388322482764553	-0.0628076523814641	-0.060164525817589	-0.0256228661484553	-0.0443878927144173	-0.0278233097642479	-0.137545043693909	-0.110810369688738	-0.0430947400488357	-2.44518088473855E-4	-0.1062483061912	-0.254484485340855	-0.238885116118344	-0.190253252282348	-0.23012097749277	-0.197298924414884	-0.464384751017971	-0.383962081599277	-0.0260934256326943	-0.271131621341209	-0.239664806382783	-0.124376682711507	-0.0239579934982035	-0.073213882359835	0.0288185897152819	0.0156744098817373	0.0757191678011081	0.071240801356496	0.0627593790347997	0.0371341183555885	-4.68273263133081E-4	-0.0823307553587866	-0.227647553632652	-0.359074418355415	-0.190085953902417	-0.502965190104103	-0.525056610422954	-0.510920561624471	-0.254815787477302	-0.279774917090426	-0.483449038271167	-0.459955879473291	-0.447661533078961	-0.209563583402092	-0.421357962869256	-0.284188528520144	-0.42772797729067	-0.310574141544635	-0.326717383621932
-0.0127653674286104	0.0145525881693377	-0.0448416708772431	-0.0370251492284445	0.0173879402502499	-0.0128104404124021	-0.00676325831803995	-0.0778641605171939	-0.0502720359681205	0.00728135377745474	1.95153461560796E-4	-0.105428239796657	-0.212736681723788	-0.239284686011157	-0.182907815206263	-0.213826654650409	-0.185676549083495	-0.429006259419649	-0.333021434522589	-0.0895916173895123	-0.210775908513862	-0.169888447856127	-0.0584151920174523	0.00491453724308138	-0.0748962678190133	0.0813197485041447	0.0251564685273587	0.103399049387863	0.0860362811687053	0.0380651581467272	0.0655728214468844	0.0137802378545995	-0.0576017216682671	-0.177160473829558	-0.295286930350672	-0.184446546166718	-0.470209763232657	-0.485288717630587	-0.486302116245985	-0.252055974334353	-0.268830615042605	-0.477009566581407	-0.460521641773719	-0.43881427176754	-0.215913893627893	-0.417079550356128	-0.300458677003316	-0.428517410540316	-0.317535455348736	-0.322458901470643
0.0426941047932254	0.0870144039889524	-0.0279838715724439	0.0353726518446739	0.0989713526381369	0.0766880061429213	0.089940645581937	0.0111604294930784	0.0583842063469066	0.0792343164775521	0.0786068829922485	-0.0475109791535187	-0.156167076535932	-0.180153561409248	-0.108667555009208	-0.224439302177149	-0.212972848983256	-0.359556861080605	-0.217003754575087	0.0396344856824792	-0.0825256924264903	-0.050902749303283	0.0861806595593469	0.0367793559775796	0.0477686264912998	0.161760666330621	0.100830186055657	0.185203953129736	0.161181975672047	0.0689919471926056	0.179201262899551	0.13560113956698	0.0364361224678232	-0.0922181699739405	-0.233415172115385	-0.208717264863291	-0.406512545598107	-0.398647007810129	-0.414246338145376	-0.200186086859958	-0.237707260486895	-0.442371100125255	-0.423063174628371	-0.396697858028348	-0.175507447217519	-0.414301448798255	-0.291632721644496	-0.40379181250407	-0.33171742831671	-0.362541757163449
0.00435558565473251	0.032560639481243	-0.0417898163782981	0.01188700794996	0.0679889732177067	0.0521793091723468	0.0718651690498927	-0.00370749119917762	0.0654702051719088	0.0928572940750082	0.105102119525064	-0.038407298321349	-0.16238090045165	-0.193653423250195	-0.116428529366242	-0.248449527525879	-0.222423156323665	-0.38709111827806	-0.234577860422593	0.0189848102897183	-0.0912977825651934	-0.0470900104445555	0.0742309104295395	0.0378288899784849	0.0286371615320298	0.145110150258423	0.0890272070834691	0.172213404230942	0.174321574013252	0.0641508926895154	0.16493572059108	0.118070675929904	0.0346553271625329	-0.10550855712708	-0.24271222716233	-0.21422027943163	-0.432510503036218	-0.437575146198471	-0.458003973747451	-0.243469186632373	-0.259179867250656	-0.480887549485428	-0.460508151474692	-0.420247648373927	-0.201018069112419	-0.438622350800116	-0.31975733017917	-0.437543698246623	-0.363930692694389	-0.387881753001306
0.00428271507736809	0.0245033657893339	-0.0295692740592726	-0.00657981130596787	0.0423128980429756	0.0216940869135337	0.0384553335855868	-0.0528297663948376	-0.00504594927127613	0.0448222321396874	0.0694993117245807	-0.10288682043063	-0.198311800325992	-0.222386616053157	-0.153794142748434	-0.254440035729961	-0.213768019470783	-0.40791073377737	-0.29865768813019	-0.0407828899715603	-0.174108194049949	-0.13614351084669	-0.0127199427495082	0.0421742026783911	0.0127837299537321	0.0987294400587452	0.0547791760380637	0.125503096031778	0.123270607708102	0.0570994523509406	0.103340450444149	0.0373560303813017	-0.0495899204412175	-0.142914269513328	-0.288299523913142	-0.179561402086867	-0.44539016236009	-0.460350079731521	-0.466875852778736	-0.24701452176675	-0.250962526304247	-0.455482814358644	-0.433344621073872	-0.396909879387522	-0.209349671968585	-0.397750838980508	-0.308476599115924	-0.406782823119036	-0.320407787025013	-0.321648490041092
0.0351342473454929	0.0664771340326275	-0.066660897188397	-0.00870259189312606	0.0771188703379646	0.0302249131969172	0.0187693179480716	-0.13653310351846	-0.0766595868802875	0.0193536748271571	0.0769626295463913	-0.0990436811441937	-0.287752000257261	-0.263469738681952	-0.220394995926134	-0.281286615097413	-0.249010013175465	-0.509391080162906	-0.400172784518826	-0.0547477078973208	-0.227389623195269	-0.191199713439686	-0.0466835861482976	0.0274222482023001	-0.0398124034342877	0.118085536487971	0.044379130913472	0.1664933131918	0.141364979037351	0.090057764778977	0.145542442762429	0.0861354185398575	-0.037535552017759	-0.205311251070484	-0.389061357927366	-0.250407713019966	-0.563468096828186	-0.567203647989838	-0.559887878590358	-0.24566226311358	-0.314490552004068	-0.544999520756398	-0.514674057086553	-0.485345037298363	-0.199458234516522	-0.466108649983672	-0.343366098574848	-0.470259214080665	-0.350522216082833	-0.350494828316662
0.0378364979074191	0.0589882042965196	-0.0604662958855439	-0.0164362856184165	0.077591651967831	0.0213578890851519	0.00830941883374144	-0.115664509900408	-0.0600869460489013	0.0316965634750667	0.070508667242367	-0.0703740552881858	-0.240420097017679	-0.244067030404511	-0.191339391848712	-0.258165127774242	-0.226885771983547	-0.458970286193698	-0.337837728964672	-0.0821584712948914	-0.205917821228768	-0.168572734072015	-0.032967091564328	0.0413566654038876	0.0606383148113569	0.133698993036888	0.0344290590235156	0.191586777611544	0.154668933329095	0.086592442131377	0.157494195744319	0.0963015900712697	-0.013427020133491	-0.158068236718189	-0.310507969521364	-0.200235927534828	-0.488053471365535	-0.508691363772864	-0.5125462257831	-0.253680825070004	-0.285163512317448	-0.509817713295777	-0.486633095811696	-0.441639645854185	-0.190935041814712	-0.442178893191609	-0.324840920550224	-0.448334165638314	-0.336243552268022	-0.337919625764017
0.0308271890960507	0.0307350824821187	-0.0390321965433512	-0.00437798533335276	0.0643745071746027	0.0247080266223749	0.02381672338252	-0.0336345441478411	6.95814319478393E-4	-0.00601812285539383	-0.0310507815870159	0.0489207320990798	-0.148412960640182	-0.206893873779355	-0.138620192516738	-0.203776823866867	-0.14584046542695	-0.34446164670087	-0.235151245338988	-0.121981282015791	-0.102732548794344	-0.0812229775736057	0.0434259937399435	0.0846482987628421	0.0450654103249671	0.127253278777873	0.0590878971842579	0.175776971498683	0.148622638113567	0.0704931160476422	0.1346950176747	0.0907256575928317	-0.00352099403595719	-0.0934805045678886	-0.216751044736689	-0.148799337511192	-0.385204650972051	-0.400289366634405	-0.403305479348241	-0.245019619156972	-0.2289505975824	-0.401581512382984	-0.381737144563013	-0.331287108027774	-0.169962204833749	-0.359773266678538	-0.259473090200162	-0.352336425878865	-0.288179090811378	-0.273185139501103
0.0950312559260295	0.0940777912247109	0.0357139391684892	0.0275148302619183	0.0689867029104112	0.0573258283552527	0.0054506460069074	-0.052067870855388	-0.0202570138559011	0.0736585952756827	0.142355303348533	-0.168573730183082	-0.069221249578326	-0.0260497591932511	0.00720803483398246	-0.0989435613089699	-0.0800793143232227	-0.123272948810875	-0.0889070790858628	0.1004611128067	-0.0150400386775897	-0.0162215726629999	-0.00468995485160661	-0.0190625950531175	-0.0268134601655881	0.0189646830098488	0.00834269663323406	0.0114402684607355	0.0120315686707978	-0.0138871104254946	0.0393357527672501	0.0186685325522805	0.0106398261632643	3.04919714600949E-4	-0.0840060222909771	-0.0140628278732315	-0.123456445345613	-0.129715625709476	-0.123131794159668	-0.103168352962707	-0.0648315268499805	-0.113719840653075	-0.134401099537103	-0.124655910570473	-0.0756249045654688	-0.0883774050067189	-0.0463106899576387	-0.0951111052443255	-0.0563033747385156	-0.0453568355539537
-0.0227585011878727	-0.017073964970449	-0.130646850416064	-0.139871465808755	-0.0411963257369635	-0.104720430236895	-0.136789771954866	-0.127046931293259	-0.103590952124436	-0.0114830795005883	-0.0214161630053103	0.160959127198328	-0.0981346784095063	-0.134630768821162	-0.116413936832604	-0.0906712282048023	-0.0635713938861977	-0.127818677539825	-0.108029827970733	-0.102187529374863	-0.0858756954099879	-0.0935098323437474	-0.0950111090408457	0.0402210171999323	-0.025630944975351	-0.0507692548376485	-0.060411115588026	0.0828868634994801	0.0510927623975972	0.0348290761878648	0.0630618041076576	0.0222281325992165	-0.00503409519518653	-0.098542860330737	-0.0958227110471859	-0.0936931082740019	-0.125786525951223	-0.119339786931236	-0.110227349089567	-0.0736389915724435	-0.0592372976551266	-0.0955379249864421	-0.0924251248551332	-0.0763581786486528	-0.0275715646114144	-0.0575496433569949	-0.0348941711257448	-0.070283332588068	-0.0353169246265523	0.0169778236982917
-0.0312671940656933	-0.0166081376999323	-0.0559539137502936	-0.0634766380849839	-0.0359248165837686	-0.0386673708743948	-0.0139718917746494	0.0305813155923781	0.0711528284472353	0.124237613387395	0.0746755719841708	0.0953846416253095	-0.00758325741996818	-0.0752817650341769	-0.0777365129464822	-0.119431690985287	-0.0937975357698818	-0.169952682984708	-0.084908448801281	0.0134672371279421	0.00274240808347254	0.00892653952547531	0.0401148299262524	0.0136753683522855	0.0450553788662187	-0.025095904153397	0.0135614142326394	0.0105613461868845	0.0731422238025755	-0.0343588387596978	0.0103191972181085	0.00945841074878854	0.00448807198754942	-0.0464499979685975	-0.1165066748672	-0.060334754626929	-0.155353796156035	-0.198615094954567	-0.201047085847754	-0.169353319475195	-0.122189371669033	-0.216098952044414	-0.208127086176219	-0.17599381579568	-0.0926568536701749	-0.198431835268054	-0.13090568110308	-0.22100546996262	-0.211123554247962	-0.18897005585057
-0.0820399134221317	-0.0534531827460953	-0.0674527588192646	-0.0755897472610898	-0.068012768404834	-0.0664136253548574	-0.0122262493433769	0.0506531684222394	0.0853933949941028	0.147809691078248	0.0970441931196254	0.0299339947545965	-0.0114155828366443	-0.101884890987523	-0.0552590435161367	-0.13110344188774	-0.112572130219217	-0.19125697533206	-0.0858420849360393	0.0424442343326718	0.00707589406484778	0.0174267392475397	0.0441670963344912	0.0466372500448419	0.0843409457455416	-0.00559739303845048	-0.0251987262181994	-0.00467783198751985	0.0760534301217625	-0.011029560633105	0.00489072406932477	0.0114272510230173	-0.00593232994697674	-0.0372430103844358	-0.130662652566094	-0.0919271631368369	-0.215520687417871	-0.23643363049645	-0.237105542128821	-0.177227511933305	-0.0914247112991925	-0.26306672290147	-0.249806823543371	-0.200225040353574	-0.106044186701953	-0.254285604473647	-0.174543252285639	-0.265007584823527	-0.259406731594165	-0.259678715739549
-0.0503650174875677	-0.086977100356393	-0.0139287668186182	-0.0568477145735404	-0.0714160495635199	-0.073472534611417	-0.0233459729537618	0.0467880672470086	0.0328443726210238	0.0739126867688856	0.024496075747275	0.0260723740031127	0.0637929611218374	0.0415677465171928	0.0588132269380473	-0.0038524847342911	-0.00214287446926822	-7.42093333744593E-4	0.0410185852966695	0.0769356654775798	-0.0012079961636938	-0.01889950796981	-0.0307971298178253	-0.0291563758128929	0.146440189738085	-0.0670310203141257	-0.0478929089445353	-0.0736737439761788	-0.0493143510574138	-0.0848919618185716	-0.0881625339998263	-0.0815133846484943	-0.0576565039274914	0.010808339531336	-0.00724083870609259	-0.0199616787744643	-0.00747860263891809	-0.00426397941772293	-0.0206670322901459	-0.0530436360837108	0.0750308921253144	-0.0526858361264564	-0.0599892665725846	-0.0328431133016388	-0.0441271521099735	-0.054073519429713	-0.00841616551003077	-0.0671037292402696	-0.0907163902135111	-0.095497026577345
-0.0652646503082922	-0.0521513981532052	-0.0215543752012415	0.00654510185086997	-0.0215976532577549	-0.00557405893255905	0.0692098758704327	0.113712279024737	0.13354053851725	0.110039823531689	0.0765706628605196	0.0393345295799127	0.0529305989755443	-0.0340147840710706	-0.0261984467024707	-0.105171416535586	-0.0907960165607354	-0.050071131887209	0.0309927721378484	0.0593762385469898	0.0864294840304677	0.0872549634577345	0.103937913305568	0.0335071553416049	0.069573708211759	0.041547807890343	0.029060068068689	-0.0230793463293776	0.0336196227914795	0.00997593779651774	-0.0023922662239792	0.00443892486494138	0.0296171653915893	0.037207671314742	-0.00780345523530877	-0.00928628530162985	-0.0886692579217119	-0.0754773971585245	-0.0941252159769122	-0.0770024428319907	-0.0113394158894468	-0.133930019457861	-0.129467811041156	-0.111179152709174	-0.0706427619148101	-0.169492927517497	-0.141530803726323	-0.149127185615746	-0.138014719515586	-0.190120395474677
-0.017342024087566	-0.00275783531989403	-0.0397656036094648	-0.00222733724933228	-0.00962870990592743	-0.0182001009370885	0.0182950913126226	0.067161030483853	0.0708379716137474	0.0804069869090279	0.0023993193715976	0.0403758812125453	0.0889370063142856	0.0067765753927914	0.0279090513643566	0.0334396637973148	0.0412877170762147	0.0483399052297206	0.0850577570667374	0.143317527181654	0.115821240830359	0.0941820429905281	0.0502715885493424	0.0445710315681789	0.183511617904524	0.011871779712791	0.0022773889462045	-0.0195830784650458	-0.0134649318842155	-0.00317151566446268	-1.59370166800805E-4	0.0360489126405287	0.00339087368826958	0.0104652854694335	0.00811407001733183	0.0530318809405531	0.0136106826657346	0.0301225941236848	0.0344869036984326	-0.0125768198647392	0.0461200040244017	0.0239848568073953	0.0237417258395641	0.052772491923663	0.038959894847806	-0.0103809229810018	-0.0023573391355555	-0.00262323704955644	-0.0626697075494662	-0.0787241963309118
0.0303131290843774	0.0420880603533658	0.0314464812453733	0.00473156376355824	0.0373599784503333	0.0164012453337851	0.00172638838776017	0.0163123240538447	0.0517724730326238	0.0853249885361663	0.00667153231415208	-0.0275640485963287	-0.0124834406627443	-0.0562455156555264	-0.055623619322439	-0.089140175494436	-0.0866506837507593	-0.189802261849241	-0.109192264439112	0.0273068460791558	-0.0268672776563839	-0.0237048207889889	0.0265703389535849	-0.102349622542589	-0.0561109752284528	0.0211909189517316	-0.00184149398412545	-0.0200601237682291	-0.010845576503707	0.0278579465240052	-0.020165465014134	-0.0360296480724649	-0.0517785939120969	-0.139700717363292	-0.149822691645133	-0.0909368840515922	-0.22491754673924	-0.239708077625614	-0.254755276818646	-0.150835008432682	-0.137874747114998	-0.252609378984933	-0.257048027553582	-0.214163381375245	-0.147106525387758	-0.237243134936717	-0.139243117245476	-0.264992212422057	-0.217427889682658	-0.231011971463662
0.022496090320389	0.0139616453165985	0.0844689171575456	0.0743720990141452	0.0448323564991906	0.0708581148895827	0.10300423951805	0.145634805166422	0.178275564645527	0.188188711288728	0.0637564433890683	0.0883697166169227	0.105965891664324	0.0349619310526838	0.0432755272209655	-0.0324217885860489	-0.0435660306660742	-0.0471751409946435	0.0618862491740132	0.157615255996484	0.12363985076152	0.104070340912613	0.107657840846651	-0.0238376132886982	0.0508104064351614	0.0410237821888689	0.0378300884030393	-0.0478192216878184	0.0283015034508577	0.00911539688952485	-0.0276625868135643	-0.00867517698169377	-0.00929921617034056	-0.0727289232600652	-0.0249605194185883	-0.023955604012005	-0.08215720997629	-0.0824127173536961	-0.122496781391076	-0.11565336397079	-0.0344781676799865	-0.157522347643852	-0.169109996830077	-0.115544157898974	-0.100380699435478	-0.197602020322415	-0.0891264532886239	-0.20529694102203	-0.203224564728143	-0.246351263953782
0.0623083745343163	0.0555726672234097	0.118530471171779	0.127886411960105	0.118381890972618	0.126160378564792	0.151566767171067	0.134481543440199	0.172724173331104	0.112513392714609	0.0186328802278428	0.0248398545395947	-0.0434630363425885	-0.0727801212421642	-0.0530851560431725	-0.175220579378882	-0.159390887542427	-0.235934756428603	-0.104507448712684	0.0671061039424944	-2.44089030404631E-4	0.017473659317032	0.11667426940837	-0.0626338655051711	-0.0510245221116197	0.118046657066397	0.0856486553852496	0.0279354180458991	0.0643036143735531	0.0294305526455738	0.0286817760687353	0.00402709395196447	-0.013994372916087	-0.0399633661006681	-0.154263551950883	-0.177542409947562	-0.2393775721751	-0.24443673085225	-0.276306775900324	-0.153739895491208	-0.160058756789502	-0.311013106843982	-0.300763163148347	-0.279906889092305	-0.170015262040968	-0.314204933905847	-0.189781020101668	-0.30693625562323	-0.268665218666644	-0.311527417919555
0.12556902645451	0.137072051947812	0.1371292306551	0.193010094696042	0.207867458350145	0.194773873967411	0.217696442151113	0.170135116589248	0.193969588206857	0.103120267860048	0.0362740222502455	0.0216636113902166	-0.0902997008319034	-0.123578415032174	-0.0962618062387276	-0.207865250651529	-0.185747380685406	-0.272198957339629	-0.13997913682869	0.0441045535532087	-0.0183188404785583	0.0154700528180092	0.161048805673209	-0.023987973756423	-0.0258351073496182	0.249245652843404	0.157171297638913	0.143695678027885	0.131179580219611	0.0553313954838039	0.119205845771895	0.076750259233535	0.0205486765916562	-0.00570550657530865	-0.154390945180174	-0.211582397874654	-0.280096523601393	-0.289820677565864	-0.334607134884904	-0.12545537578536	-0.205924011784915	-0.384116405282374	-0.368287991121907	-0.362199959077621	-0.192309586681647	-0.404670272351558	-0.247119965098624	-0.361096511306183	-0.325307677823788	-0.376681302855926
-0.0109838666711079	-0.0227864015413863	-0.028350547794917	0.00139554259810097	-0.0170938293524865	-2.6333215116868E-4	0.0168075117026792	-0.0270490842527004	-0.0138473200259811	-0.0243020292191186	0.00515775918857469	-0.00643253609763756	-0.0422054218624918	-0.00885911779496208	-0.0155599464517686	-0.0240889975452027	-0.0258847527990288	-0.0724146810990897	-0.0702646497541953	-0.0349788364680469	-0.0755742843715657	-0.0923423570931211	-0.0525440794745298	-0.0361450600912637	0.0512092348554754	-0.030879141673232	-0.0254301059668237	-0.0497016655649887	-0.0171392815994912	-0.0204979536864362	-0.0631973000956125	-0.0466668849899323	-0.0579252426468711	-0.0326823548263334	-0.100571772974236	-0.0302967782112163	-0.0931618904741818	-0.0902397047164138	-0.0894983242940705	-0.0507980651103387	-0.0624546310610788	-0.109035359956389	-0.101369549553399	-0.130574229792184	-0.0964869644080117	-0.08473100278818	-0.0692919240581177	-0.0819799397872425	-0.0493211657782286	-0.0546718134406515
0.0338458940199678	0.0147260053215387	0.103813529365794	0.0946981143428847	0.0618664665872625	0.0600795261618936	0.0867905656496525	0.0301072462006888	0.0630250349197192	0.014262797646842	-0.0508748810212507	-0.0492239373713306	-0.0935316957873119	-0.0811981520232635	-0.0845915471005126	-0.117582174520158	-0.126313291317477	-0.16736335487287	-0.093879939710315	0.0288918634213469	-0.0844729291431543	-0.0526838114267712	0.0140308705849714	-0.146495779634675	-0.100553423285819	0.03571997308298	0.0399071377867997	-0.0235861654331987	-0.00409331263946029	-0.0234892461347554	-0.0607584398399078	-0.0824843279371511	-0.0799203483589828	-0.0461844761095041	-0.14561236370147	-0.126415789664504	-0.190112311987083	-0.193478471295384	-0.201777588425284	-0.107545747182966	-0.122090359648191	-0.203305682807327	-0.186661963031949	-0.17887802635863	-0.117954505678226	-0.221953678856783	-0.141008108961849	-0.209609415992772	-0.16950795687514	-0.222264735477207
0.040778705695288	0.0431409558201248	0.00713959247919652	0.034995526980872	0.0610972042293008	0.0354099789087471	0.0297418507076977	-0.0406252375757946	-0.0403547467851103	-0.0473449047453581	-0.0868472726737905	-0.0365248244669	-0.124313764526718	-0.0800973274196501	-0.065819988263839	-0.13963054282958	-0.113495110099667	-0.20144225376985	-0.164225158852386	-0.0318117466321628	-0.117677297795852	-0.10762851805878	-0.0511477699364387	-0.0187717696631909	-0.0499157277961174	0.0453445408165133	0.0342680002498078	0.0456402201725532	0.0788308071550951	0.0395552582480837	0.0240118214789242	-0.0207307414343677	-0.039237379689704	-0.0442971814456555	-0.140862383086713	-0.0651959163937054	-0.199435287992091	-0.225103970422202	-0.208756137473738	-0.080962079284253	-0.141004472680504	-0.20185147554451	-0.193756335304421	-0.186731651748064	-0.120001294739886	-0.163771289731883	-0.0812051443460163	-0.163929677386568	-0.108604642037789	-0.116484874341112
7.63538886988404E-4	-0.0145595481466481	0.0624882275619632	0.01702859837775	-0.00730251894371259	-0.0172797853703346	-0.0253274270634565	-0.113313478223294	-0.113038314888625	-0.104497516345328	-0.102511270905897	-0.138208355416631	-0.186180103050369	-0.12372006834839	-0.128475261182781	-0.127632616042425	-0.133926921911879	-0.27025695922739	-0.26384542455265	-0.00309442271509947	-0.257647737810995	-0.25059500993437	-0.182235404890755	-0.157428460849521	-0.137293044621509	-0.0475795189329139	-0.0360422646996565	-0.0590750110284999	-0.0475258116046646	-0.027050832967191	-0.118223709918635	-0.16900419431061	-0.197957474594032	-0.146907798877346	-0.256813193196849	-0.133644922963253	-0.281215783362938	-0.293786181598664	-0.277240579641523	-0.133130613781566	-0.16944924705263	-0.241953580133718	-0.225190944118039	-0.221317305888466	-0.144013061306181	-0.211066524180633	-0.162544173504363	-0.230937667968033	-0.146968797636796	-0.17843757718231
0.0476865976361086	0.018877971620881	0.126057448770521	0.093102472907278	0.0388140825751458	0.0406867880320168	0.0418027742962508	-0.049187148611842	-0.0593881731499293	-0.0988805066133411	-0.0930732714369262	-0.140470527309776	-0.142714961155458	-0.0760754605929601	-0.0822670886304722	-0.0897062936450309	-0.0982741904410044	-0.164861620873446	-0.171054452488552	-0.00923153883668047	-0.207391368704206	-0.212470218099452	-0.1462152893814	-0.14727902183213	-0.11718131050706	-0.0366697064087638	0.0132885615129615	-0.0964582909040551	-0.0961765016613695	-0.0602826166722321	-0.161637042898174	-0.20008737343715	-0.212120643364954	-0.082808968768987	-0.193356685239876	-0.102313719276025	-0.166386165648149	-0.16565057526014	-0.147311326378204	-0.0509314155897838	-0.0876093074105123	-0.125475416199203	-0.117078850758764	-0.12256406747917	-0.127072940499559	-0.127653508227657	-0.0950688903193735	-0.131442026453936	-0.0917601734191185	-0.123334952002768
0.116921882050502	0.0946688105263118	0.160751472753061	0.17196929573206	0.141763119499252	0.137775506789137	0.130866390080308	0.0362529300071191	0.0346703893910245	-0.127600838759649	-0.0823046648309932	-0.0726579123920928	-0.157887001065524	-0.069867455257472	-0.0846024974674184	-0.0751669694404471	-0.0943749676898598	-0.170532819860683	-0.180503933359973	0.0110574277836785	-0.155921130793626	-0.128894057312551	-0.0498820878608626	-0.10395251987249	-0.134446600582984	0.0803237711930703	0.0926692546658909	-0.0163929133799688	-0.0415051325183579	0.0173421510262638	-0.0581162789352712	-0.123353865477318	-0.133546524651539	-0.024506825995177	-0.140448976925214	-0.147506405327886	-0.168966003931224	-0.143763622944793	-0.131055523745563	0.0252932352021516	-0.0881400964863427	-0.132497973230094	-0.116879547124828	-0.170281437428227	-0.148457534564398	-0.12179320467031	-0.0793146119880438	-0.105468421386714	-0.0386458118391854	-0.0637878449455639
0.0638867278502819	0.0516772206243329	0.123549316186339	0.09231811610443	0.0634020543482718	0.0514839285538015	0.0395754493056383	-0.0940245548640851	-0.12041467368028	-0.183832393717353	-0.132311017939224	-0.15741538797072	-0.201442266983341	-0.103260138586611	-0.11495995271979	-0.0939087626443372	-0.0869429735400686	-0.236768652132041	-0.270242544990937	-0.035648128279743	-0.280210530717944	-0.272343872239703	-0.18883557354664	-0.152916794141757	-0.15574910509892	-0.0370128470459543	-0.00839249017038817	-0.081310111883866	-0.087803879016433	-0.0599326648685877	-0.136267128723863	-0.197318727673951	-0.228775952093789	-0.107686234346037	-0.235322365717833	-0.124023611010385	-0.227267980595645	-0.225221895899311	-0.193703709437849	-0.0460547173361867	-0.122805849003578	-0.165461298149624	-0.144992921399824	-0.181277576018884	-0.1279484920604	-0.136406649066093	-0.0837847389984504	-0.12796685068064	-0.0485154042238751	-0.0763872989831386
7.89594908204268E-4	-0.00980744064339886	0.0507815858022639	0.0115874657773054	-0.0200192910592636	-0.0335707603512827	-0.0479728424319547	-0.137967189185067	-0.154800715187717	-0.178750311160971	-0.153592675447866	-0.111089912352878	-0.169093071342348	-0.0897705637883632	-0.133216532504364	-0.0738141490075714	-0.0722187755311842	-0.187437988459025	-0.234871397613318	-0.0456384739464506	-0.26856284483993	-0.271681296130953	-0.22288660884575	-0.189988156185259	-0.168413077554672	-0.108938579233213	-0.0508462548906714	-0.119192700162829	-0.123504212239661	-0.0821460889338114	-0.194244305174651	-0.236173216891636	-0.221295745559286	-0.0989739932421564	-0.213266461138999	-0.0714267729216071	-0.161729600284412	-0.18206226320403	-0.167550518680162	-0.0750130069494911	-0.0910761335980369	-0.112880886117269	-0.0930891997222523	-0.118462551819437	-0.0646297791202413	-0.0870636929083107	-0.0762689249223979	-0.0812537337784662	-0.032636469690172	-0.0540319133290426
0.0395755282824101	0.0182652905890422	0.0823813271371868	0.0584597190283371	0.0256438918678637	0.0156349676269229	0.0162871557328713	-0.0793996908340876	-0.125411389153518	-0.163797694944967	-0.170898905772736	-0.10974545948372	-0.13527706695728	-0.0622835178303688	-0.0958795598855528	-0.068155864869791	-0.0734598797938431	-0.137817370842602	-0.184818889310457	-0.0253279683751017	-0.228551909661597	-0.224566161088489	-0.181319672584821	-0.169532679372536	-0.16224878799203	-0.048871029266824	-0.00864202263480499	-0.0877568933247272	-0.100243161987965	-0.0742513932020476	-0.154535128947417	-0.204532055958904	-0.201281964157753	-0.0606897876804097	-0.169493246982117	-0.0679398658314893	-0.131880257873429	-0.127239049698427	-0.120058499289491	-0.0226460842029508	-0.08184979399035	-0.0833533982740236	-0.0687355925222737	-0.0913217395941531	-0.0540087448991211	-0.0656382674849164	-0.0320646884839942	-0.0550318837485936	-0.0191071661474771	-0.0417847399084286
0.0284151469309363	0.00979655865202883	0.0567767913408348	0.0230096290131227	-7.98743301422181E-4	-0.00890879173951631	-0.0392981383775076	-0.130855683726643	-0.188380419720981	-0.264226543735757	-0.159668592340696	-0.187153682491968	-0.146725199827896	-0.03482256867144	-0.0517444305027803	0.00118973190576146	0.0046107135536924	-0.126035128595034	-0.212180871103039	-0.0594347942136929	-0.256726469384696	-0.263701701002811	-0.224888153703354	-0.150358922989575	-0.203561890432661	-0.10713038397818	-0.0646540838663	-0.130094349131504	-0.126188863769846	-0.0758801091271895	-0.183918549755582	-0.223043256607961	-0.242498461831677	-0.126824022034625	-0.176616786137743	-0.0340953283507376	-0.10267457284108	-0.101517555003907	-0.0829383436499114	-0.0282174300228275	-0.065698244505672	-0.0497113780138402	-0.0267344852457111	-0.0713282043357219	-0.0565440789547098	-0.00148047062038312	-0.0535602987310618	-0.0137498894660787	0.0724529224035463	0.0527125533078743
-0.00521640531230482	-0.00906055017702705	0.019735717776223	-0.0495663614697371	-0.0449758312078795	-0.0650105665276198	-0.104940303776625	-0.181965533616091	-0.20909394980903	-0.191174000516501	-0.135636551674085	-0.171729137117695	-0.141085269274681	-0.0610997814634921	-0.0826155092125491	-0.0123101859677117	-0.00110323920526674	-0.165863197212743	-0.228301231796032	0.0283628531695303	-0.249071938032975	-0.250542191895187	-0.222536780190401	-0.143519988684856	-0.182256636465607	-0.133129974376839	-0.085761954022689	-0.11082196350439	-0.106229601080271	-0.0624672939761047	-0.159015592475496	-0.168512200199672	-0.198539321398396	-0.140463295203982	-0.189337566724297	-0.0425396664133176	-0.157522620077891	-0.177222393008935	-0.160631073750609	-0.090457034059611	-0.104517625620356	-0.12242202359797	-0.107798312963994	-0.130764788590825	-0.0602172958702928	-0.0753133692575602	-0.0840007238822053	-0.0875463090956462	-0.00432211666021878	-0.0135502353012789
0.0202221963905722	0.0141679799497882	-0.01732808908807	-0.017922133566571	-5.35169858379327E-4	-0.0288818890115644	-0.0395147860621445	-0.0775401997791894	-0.0819926761946009	-0.0937007270754522	-0.047861911009885	-0.0451821029409087	-0.0987825270129802	-0.101565174658296	-0.0294000806510617	-0.00886649600802964	-0.013682592585744	-0.114930042960108	-0.1628499578669	-0.0155009334511775	-0.133909229378717	-0.13844747744396	-0.114442082980312	-0.0371709675513721	-0.0257025781310276	-0.0495559104251358	-0.0523114288647189	-0.0543643151183317	-0.043832609923779	-0.00902072749924686	-0.0592225500460009	-0.0804140075346593	-0.110505963310866	-0.0938083020154345	-0.148854095562362	-0.0716159202061245	-0.126555225444237	-0.1277152536933	-0.122232806937207	-0.0135295290406234	-0.101901443789051	-0.11284454954733	-0.107305795975862	-0.137474596808635	-0.0659501308907021	-0.0628248389045422	-0.0957962506329035	-0.0825126386791507	-0.00192920500373608	-0.0151328168070177
0.0937309333415199	0.0868602287748361	0.0403546939545195	0.0664644986163388	0.102891597153652	0.0645366544292777	0.0397853225929038	-0.0199653533069066	-0.0511278219145841	-0.0497186556041201	-5.94370945884261E-4	-0.0610070141479196	-0.150143165969677	-0.137950233955663	-0.0996976446009511	-0.0966938264662057	-0.0785897000949568	-0.144305850468096	-0.172196081888542	-0.0398821006935973	-0.0984397772515106	-0.0874418124400898	-0.031583615188848	0.045681987252205	0.0601953578131071	0.062208058247035	0.0211405356247472	0.0553550213291822	0.0341421101099891	-0.012282024863323	0.0555058516197	0.0146197820414962	-0.065953348236361	-0.0520044122941603	-0.137229009706962	-0.0686003065857266	-0.139246538924881	-0.146572503728223	-0.141153194881488	-0.00910889433232474	-0.0875050323706646	-0.136304852218936	-0.124490521088904	-0.13613511007651	-0.0402200813038783	-0.0855356020407589	-0.0556867898537689	-0.0921393731953512	1.909033919436E-4	-0.0291502688086221
0.105834423226862	0.122636100350699	0.0875254145736437	0.127400827137703	0.156688899644444	0.148146639876068	0.117696658770006	-0.00410849144322579	0.011765185646965	-0.0622388430584865	-0.0201430651139594	-0.0614510244646876	-0.2329855804921	-0.160868151549583	-0.163236642334751	-0.175433692647337	-0.150096607202984	-0.339505405484244	-0.283343017397944	-0.104339197004267	-0.165472327321033	-0.108229156075654	0.0260103403378103	-0.0381611847542657	-0.122545344474192	0.16810520512841	0.0856443085886056	0.147668009202662	0.0815085124142324	0.0567729456666738	0.126707301594109	0.0747620791455157	0.0297567105597161	-0.0442740332059066	-0.183469078066354	-0.153883121798334	-0.323552400722972	-0.332883420104011	-0.332133546772807	-0.069208739325283	-0.190475640808053	-0.33547169706307	-0.308799939356681	-0.313136522656277	-0.175595278356302	-0.319467115338173	-0.206473152894045	-0.282775345890338	-0.202982526502987	-0.223999789406884
0.146845315923056	0.135802266380897	0.12496255469286	0.174040682514052	0.18936555219065	0.177204624733248	0.172736482122894	0.108986866643799	0.129043272659821	0.0338035320980909	0.0066451496072408	-0.0315028267638275	-0.124441150849555	-0.147538906962749	-0.10138168165045	-0.16630374940569	-0.155001197703097	-0.238044383797284	-0.149412467164714	0.0336013794339391	-0.0920443485503698	-0.0530329910130647	0.0735065841313722	-0.0361966001373981	0.00652337770951525	0.205055386071957	0.151812101388009	0.119704841160701	0.0817093143168615	0.0521917122311281	0.0936099468141682	0.0451372483861074	-0.0036568669263151	-0.0299173890039399	-0.132822740235529	-0.151747594124254	-0.23073009779141	-0.238935374514253	-0.269127208978651	-0.0549447723700121	-0.137928207197513	-0.29428549389241	-0.283961281824919	-0.298636399944749	-0.135848749887446	-0.299249218454115	-0.184714706417912	-0.271804913246063	-0.222905458253158	-0.245222289897459
0.0407459837406102	0.067594980775833	0.003241348462467	0.0396181918343904	0.0932244076792847	0.079810645540528	0.0400665465734378	-0.0730110360105014	-0.0843842724194011	-0.0698263207219271	-0.0340144185210358	-0.0920994641710007	-0.251755968195188	-0.17435923547064	-0.190021792002956	-0.190958420465348	-0.118807118724082	-0.376450774419235	-0.317301192183992	-0.18555806693765	-0.210020071172915	-0.154495861253006	-0.0213392961887117	-0.0577416012332371	-0.169017830597775	0.127021998563907	0.0456518570556443	0.179821467725262	0.114577732184994	0.0715279022623368	0.155857230402101	0.0984891295238575	0.00685009456659067	-0.0917381466292229	-0.233308630984758	-0.151995257818993	-0.397103512548148	-0.42153837303763	-0.407136903110784	-0.145230876058909	-0.21061838548421	-0.380869951797923	-0.348906456909307	-0.330528307817044	-0.173466984585918	-0.34040626041998	-0.238707387681968	-0.338556359707421	-0.266238587491519	-0.25576559043183
0.077545441351587	0.118899828319391	-0.0519153294874544	0.00230883010438719	0.127928597069518	0.0641994732291364	-0.0148084046630379	-0.132816373023491	-0.113686712093939	-0.0562574245093259	0.0037595617911585	-0.125527817894335	-0.259850062216166	-0.213468573900056	-0.182132115704688	-0.232847604831939	-0.154623497685254	-0.419465704403952	-0.350397332261808	-0.276218118377217	-0.205169951202596	-0.139564074709732	-0.00704882478142904	-0.00747465774087669	-0.214838142272277	0.159426744476063	0.0124775614887812	0.252720520541016	0.15648666871205	0.124035215555719	0.218299211287294	0.152331480244668	0.0713742262033819	-0.0936540722580265	-0.238888576442071	-0.169636896436231	-0.412887584642213	-0.434791868269691	-0.412644656713764	-0.13694936265547	-0.195498630878893	-0.38549266478585	-0.353934693316628	-0.331318386835367	-0.159314518020826	-0.32823607768061	-0.233125527114944	-0.316077791977811	-0.216142373389017	-0.220074674605766
0.0689640400663749	0.0992330784791512	-0.123044017751479	-0.0421910211694087	0.0879843719933939	0.00875988611622419	-0.0775315658241369	-0.139022432327042	-0.103627127134478	-0.00669784279818689	0.0537143926199713	-0.0494008153055914	-0.126143634409379	-0.132389644575121	-0.110932959026274	-0.135709432244986	-0.0676610604049222	-0.246859234932759	-0.195846634318917	-0.208701664189489	-0.0864487976717667	-0.0538488468435172	-0.0122882307200073	-0.0307918762361186	-0.250656071921343	0.0876373196480956	-0.0288127874458335	0.185225559797737	0.116588135225964	0.0708642250319636	0.15167686228999	0.114473352012854	0.106907004665903	-0.122930875322378	-0.129640279723058	-0.0673959574646134	-0.2823293683411	-0.288540836669005	-0.266257361865734	-0.139509284653794	-0.106881316985759	-0.238531569172148	-0.232810982748808	-0.201530330038509	-0.0664989331415932	-0.195442157682516	-0.124855569116017	-0.213253576605404	-0.159021261405887	-0.141222933604078
0.0299632667849675	0.0504537873130694	-0.0745621646829781	-0.0335744538474176	0.0587789975173657	0.0210275561164263	-0.0460382557057838	-0.120975821385884	-0.138522902841354	-0.0340119812162282	-0.0288253742840553	-0.103471612644614	-0.225595124686551	-0.188627535539318	-0.186483992126268	-0.159519648481907	-0.0894341744409251	-0.372744628215663	-0.34660684918954	-0.425832480081283	-0.194489244592731	-0.142323723155194	-0.00612591138832421	0.00633417512473735	-0.176088879261577	0.10367151346719	-0.044872809116012	0.207972086364339	0.148911191319117	0.0799285938586113	0.187231777141435	0.119833155602986	0.0419729315702647	-0.0606816375081298	-0.215549440338076	-0.106255380081128	-0.364899085577665	-0.396403219785846	-0.362501695659574	-0.161676921379347	-0.144716391326928	-0.325187451954876	-0.297694237217621	-0.251367236150197	-0.077412997732095	-0.257015627211255	-0.206440179974866	-0.277003174054959	-0.1933310013099	-0.169661200650367
0.0805810895537875	0.0922501670687397	-0.0688814880653705	-0.0146656972035732	0.0987155022301059	0.0306262904356633	-0.0525541381221749	-0.175664900692399	-0.163075556122086	-0.0977556473609427	-0.0185280899634858	-0.1942242317592	-0.278904509299317	-0.203240627221462	-0.194356144487017	-0.220777410001877	-0.149536096754496	-0.333755407902504	-0.322892218660242	-0.249071418914316	-0.201770283404563	-0.154561265160801	-0.0557829324919707	-0.003336270131145	-0.229554865536079	0.102356864627737	-0.0139730317298406	0.196371065100223	0.10030709680788	0.124478558719642	0.156936430782211	0.102332276197473	0.0398733419211623	-0.0521273276840178	-0.198231766494313	-0.134692196935553	-0.354310115001323	-0.353789496646581	-0.330668610057105	-0.109677579670694	-0.171874396324923	-0.284942901327536	-0.269180183740236	-0.246657030422403	-0.0672059568769886	-0.217309033020936	-0.135158723116687	-0.221324210542105	-0.139102253026434	-0.121225576468769
0.0158794537877726	0.0497332464289358	-0.109145191489608	-0.0658665679052523	0.052997652328822	0.00118535100925598	-0.0599330623222533	-0.167534661471982	-0.168658600585606	-0.0681018855583079	-0.0465826368007148	-0.157418724858614	-0.293743890867595	-0.240268418363141	-0.240318064721996	-0.236732691545089	-0.163814741299744	-0.43211231817274	-0.400492868818956	-0.343229822895067	-0.238017421691801	-0.180066005192848	-0.0348869989448579	0.0253599198723015	-0.201025379723782	0.107066022261042	-0.0232051191349449	0.238558390045012	0.152714441310422	0.127057589850161	0.207915868543222	0.150455911166954	0.035908836763268	-0.0987752514155582	-0.288238420767163	-0.163668742102192	-0.460622539399895	-0.477402609097416	-0.454853717464595	-0.195594248519188	-0.229963068175346	-0.411308979531833	-0.380552561179715	-0.345328089081165	-0.13058240619639	-0.326072011692411	-0.220984021225318	-0.338702950915917	-0.240533200583586	-0.221791491250262
0.0994557792702542	0.136362791042582	-0.038668070703599	0.0411341707446429	0.164698662224854	0.110178657595024	0.0360420580950143	-0.0978184314157583	-0.0917625911699712	-0.0509087988176474	-0.00106455931527239	-0.14106999731348	-0.308797971099663	-0.242398403701624	-0.22455905234917	-0.247824131077212	-0.174844074833689	-0.443601449312963	-0.391233317120725	-0.292626507861141	-0.205178981803234	-0.142266039377665	0.0157392732900463	0.036224924268583	-0.195476643265907	0.20623620985597	0.0387672827735801	0.297015841518464	0.191314302893679	0.147716799577765	0.266038584301953	0.182925686505579	0.0600463861396821	-0.0864766334986476	-0.266299724079754	-0.188011411619236	-0.438202876456655	-0.455849326245255	-0.444099100926089	-0.159357977991453	-0.22642028383881	-0.425914022038495	-0.394787634681684	-0.371696983765434	-0.15891727684391	-0.357973305592168	-0.2488519132372	-0.344937596145039	-0.245315588294801	-0.249847360885846
0.0579135421019601	0.0972336101652083	-0.0563386019343586	-0.00392321199507661	0.109621756143075	0.0515791881716835	-0.017299735104453	-0.154164284600525	-0.143612153507638	-0.0891449078365414	-0.0474403977031865	-0.15670989795353	-0.317602668521673	-0.250703475155538	-0.238823905412406	-0.258003556162213	-0.199604886288275	-0.450189378093067	-0.398336649714235	-0.284326253785738	-0.245688848882591	-0.181928625604178	-0.0346828932741908	-0.0282133914597146	-0.256150097593977	0.149785225553361	0.0111189750791556	0.250904383662199	0.149964104103305	0.11871145831847	0.215495782046962	0.141053421856858	0.0386448896305918	-0.109698561577507	-0.291631930907511	-0.176426950037909	-0.467659610576444	-0.483378703483942	-0.464775766837888	-0.174979062059797	-0.243394816204484	-0.43138023651765	-0.396950807445787	-0.363402724468907	-0.152963626633532	-0.360549722555404	-0.237723863250458	-0.358426777047324	-0.253027290276218	-0.260689894304503
0.0317543634038528	0.0534752359966306	-0.100343328709433	-0.0540301500175573	0.0626288931799653	-0.00929336853969408	-0.0646773544295213	-0.183766461268376	-0.175938079333158	-0.0721489874988586	-0.0504357795823512	-0.128428384391976	-0.29290320248044	-0.243344763997578	-0.231615664482982	-0.228815471165251	-0.16006927648621	-0.453511110252017	-0.410431163767742	-0.296844176110812	-0.256532984099118	-0.207674403096325	-0.0742759800041792	0.016018265443855	-0.168517113373831	0.0968635050887909	-0.0138360098594852	0.211172977730268	0.13331597915675	0.122316898176588	0.175905715907171	0.116062200350008	-0.00184069526315282	-0.151424554025119	-0.33372429124665	-0.191191866309979	-0.484593815832401	-0.506842210362665	-0.476980474354174	-0.20219120509711	-0.246286688927186	-0.43914030619311	-0.405427780670993	-0.374780293992338	-0.159937719211351	-0.334717124035339	-0.223599473120276	-0.362649068514093	-0.250508329159202	-0.220741972787718
0.0766073377391726	0.11700506718582	-0.062852650072475	0.0147934725156316	0.136601737222184	0.0792517969197074	0.0319560720946464	-0.0886567687349207	-0.0756070769622859	-0.0147392005758145	-0.00319666794373533	-0.131743863281389	-0.308645105672738	-0.260477680985918	-0.239947865778186	-0.275949818767982	-0.203889465931078	-0.484495123362769	-0.407763276215017	-0.251777677938235	-0.216801707801146	-0.154990390214739	0.0201789701084931	0.0490528854498977	-0.133280392161167	0.210681771836718	0.0480121976643374	0.296127227573562	0.218242261446446	0.164392370943449	0.277243464449217	0.190418981859461	0.0449681762570682	-0.109565903956213	-0.329239562182508	-0.22910357513214	-0.50544989240677	-0.517911664086859	-0.512976797355069	-0.205342986581921	-0.285888323190323	-0.496947557048808	-0.466280925314711	-0.44634653819765	-0.192087864148609	-0.418367636177643	-0.27454866385926	-0.404881747633265	-0.292467685084977	-0.302482104402111
0.0595026060541636	0.0702299285836801	0.0261240148758188	0.0726281920859339	0.101077280428833	0.0804724168230761	0.0517418410966331	0.00434157703505956	-0.0018532947140211	-0.0388268887805784	0.0101856556846215	-0.0687348632861086	-0.119213093687777	-0.104384571254982	-0.0725128441700283	-0.123031111523623	-0.0820542047401318	-0.157378238969534	-0.145612831763573	-0.132354507289212	-0.0471920767568836	-0.0325594827961876	0.0309005821843282	0.0818765936070126	-0.0263417859101943	0.125146110204435	0.0216455274833107	0.142521927533625	0.110713315318666	0.0647416470122151	0.127149675741344	0.0698101464974672	-0.0111220022009084	-0.019869220605837	-0.118211319595257	-0.0791883879625646	-0.146134866811051	-0.142047024967493	-0.137065948716536	-0.0807681844398893	-0.0889115319583115	-0.121664897330076	-0.112988142903048	-0.117649233131064	-0.0486080555230069	-0.0887204762562464	-0.0540028677070937	-0.0813646532546074	-0.0619791169465185	-0.0411443242963536
-0.267593682357344	-0.212792692098413	-0.212258294196299	-0.179357353063163	-0.208661614300445	-0.213138716295967	-0.0728433618663612	-0.0461050484857703	-0.0231173430837483	0.0237024320487726	0.0739455339711679	-0.0283904111718123	-0.0636231021115222	-0.0746439989869572	-0.0499212443393216	-0.137039002913649	-0.102490102332611	-0.104998775182279	-0.029102846327749	0.0278518800464817	-0.0023985234967756	0.0198234289380588	-0.0113666691786578	0.0859321607415614	0.0361330718621761	-0.0481628522647551	-0.0473375169162965	0.0254123840319788	0.119450457088113	0.0120612241946586	0.0229583012707451	0.0196038795152124	0.0495051840811498	0.174168936831286	-0.0231616070550416	-0.0607113639573435	-0.10906308764013	-0.10946698395778	-0.115959789788456	-0.0356815710490993	-0.0859365126998077	-0.113169583098001	-0.10423153424426	-0.121960311406754	-0.0742195453905316	-0.109176322671828	-0.0957368600170675	-0.0622462446390779	-0.0680910392758835	-0.0688781742230564
0.122922643751004	0.158642621289663	0.0152765509913943	0.110007916294038	0.208481469952722	0.157913610887531	0.137659982579452	0.0380589832898195	0.0610555203441921	0.0205986239874619	0.0214133010343577	-0.066321071535939	-0.225119963007224	-0.215810431566733	-0.200543412847969	-0.228695982067478	-0.200991636620416	-0.398951131097989	-0.282192191835087	-0.0987103733767046	-0.102635109803946	-0.0502352364700857	0.0975929400385069	0.0733621136228406	-0.0795459038227236	0.27566238863707	0.114640674498823	0.289721873619781	0.231418633429058	0.148700335816743	0.278936083992258	0.194548709095049	0.0741040823651014	-0.0659383726279821	-0.231955760900956	-0.237398442039807	-0.406638092025018	-0.407094496882965	-0.430196744069332	-0.130970812969713	-0.241987126486429	-0.447080923234687	-0.43082434164883	-0.41544356092607	-0.185535433973478	-0.411808875640053	-0.265049403474042	-0.382013959658055	-0.296476426530093	-0.326826636071583
0.06604929440862	0.0656890310144892	0.137341237693963	0.154286880974725	0.128088635172439	0.155426133032858	0.178414739972816	0.0414633220317868	0.0445995692102141	-0.123258270857368	-0.0946449794659266	0.138512737282145	-0.244519531757497	-0.198516148886272	-0.216954433905807	-0.13063001753626	-0.120973590839428	-0.264811424208952	-0.236793892608479	0.0971555359638006	-0.131713325449451	-0.0944445855508883	0.0238523752283993	0.0466914520405906	-0.0661667268510851	0.129502994692323	0.12986371480871	0.0871709563248667	0.063991424128331	0.0895597457722882	0.104387964790495	0.0467639251105029	-0.0477485395900128	-0.0273824112053104	-0.228527828176735	-0.168928992042145	-0.263089116696535	-0.258480511334726	-0.263031396773177	-0.047720044489062	-0.150424518311822	-0.271005476385762	-0.247945305342979	-0.255345784761489	-0.123728447178646	-0.245107136314356	-0.137863262075204	-0.236413142493133	-0.208534473875592	-0.186115432974451
0.0940291445260203	0.111267844362909	0.061749177228763	0.107783518055287	0.150359380991483	0.137999050498958	0.0974877211798148	-0.0109698876280478	3.75496043996324E-4	-0.0303026265824422	-0.036792683878428	0.0640896014677508	-0.129495199220528	-0.152457082708445	-0.166901395531034	-0.0986277045683436	-0.0971515140422376	-0.179763138263475	-0.154837022727832	-0.027076542842245	-0.0634116405263685	-0.0415558578190099	0.0477385187332388	-0.00220231964895489	-0.0819644324641297	0.153307876435876	0.0857725105355622	0.15896016361898	0.119040181426314	0.105590379807243	0.180758841474133	0.11554139211018	0.0463605148766702	-0.0508129964517047	-0.125676147205313	-0.111774876979587	-0.21568287585581	-0.210314627800436	-0.205513043943081	-0.0822402987524915	-0.17119497655498	-0.201852485392096	-0.194873021359147	-0.191835812049362	-0.0717285719632918	-0.199532489765634	-0.0998424659707378	-0.179156655405572	-0.17693468801119	-0.16600280838034
0.220844721501689	0.213875724231391	0.157318003252283	0.268604074237196	0.297434996342758	0.28879488397654	0.25243145587044	0.125718195925881	0.148911977461934	-0.00940532718939169	0.0294177089721881	0.0675342342511938	-0.139928985325614	-0.131591196670108	-0.129935733781803	-0.195073669502874	-0.1678934587533	-0.255472674428736	-0.182792470501976	-0.00832739977040963	-0.0576343177867761	-0.0153267531697969	0.128565047397954	-0.0179253399096262	-0.0895131916820979	0.269317051167456	0.193753098184989	0.190596187542633	0.0977177395897558	0.119952319933889	0.17947463301976	0.112079054819842	0.0538618326450531	-0.00154574869031371	-0.134517123581389	-0.164945631798733	-0.230964072283117	-0.226587041208029	-0.244493708702594	-0.0154898505763224	-0.124904098512086	-0.292260543009617	-0.272310912742755	-0.271781386893105	-0.109471549244057	-0.302281938711162	-0.153434418891258	-0.254020861210925	-0.206644266010467	-0.242274383344119
0.193378061483675	0.177448056731432	0.141496808621484	0.224388664047542	0.249132504612873	0.250100642036375	0.200066064062622	0.0899209241708715	0.0988007808375257	-0.0463375257446753	0.00643528860585385	0.0608446426712633	-0.113087082993738	-0.0866112941076541	-0.119972747199436	-0.161397382671513	-0.157238759246949	-0.207523733836466	-0.178236382939978	-0.0169420304882434	-0.070739635767774	-0.0430094679972657	0.0815138130515508	-0.0214097042084839	-0.0784335157722418	0.22465410683612	0.156839738071519	0.156982053778711	0.0814068309607502	0.0891673330139049	0.121899652911516	0.0531473697230331	0.0077910666098474	-0.0324309997343993	-0.126753513006518	-0.109775388470609	-0.188095668458657	-0.18926400231128	-0.20686804886289	-0.0303111751910475	-0.114755658158002	-0.238849146549554	-0.227543196660781	-0.223137801634936	-0.0902085100074095	-0.243831683400451	-0.119600687398662	-0.205525363169656	-0.15767074949535	-0.203646326350782
0.212800500350686	0.210065453226856	0.161500409637983	0.256880143416824	0.28293371344256	0.284141753757287	0.234832986050237	0.147938203282845	0.150941339711017	-0.0393083630133686	-0.00203143858658994	0.0338017221030471	-0.103792439995795	-0.0736280426638839	-0.0908781455257497	-0.123882655316108	-0.131184698194405	-0.162606548639622	-0.129435808428102	-0.0323961617136655	-0.0149975844217865	0.018407645311063	0.137541714093227	0.00190120043428279	-0.0689564359737809	0.270380932808469	0.15924229178993	0.187760491674856	0.0982735668431211	0.116679357761838	0.170181280050041	0.0857600278423242	0.0537020898961363	0.0355011581523788	-0.0591993839807413	-0.109300082436821	-0.130702133552595	-0.11516177490429	-0.130678898792229	0.0294321167175911	-0.0910910300123895	-0.178602549106543	-0.163948991549467	-0.181717385508235	-0.0647961481824815	-0.194876018603305	-0.0822142161694392	-0.146528266194124	-0.114769427041197	-0.151284867294109
0.162581749991297	0.132831675921936	0.170219287477624	0.221300501166638	0.204267345317868	0.216714598834089	0.191417259914747	0.134099958408066	0.113926415386114	-0.0710504611579954	-0.060945887769274	-0.0533669927893973	0.00776294007614122	0.0190776327667226	0.0165789209019052	0.0235690627616471	0.0114587120769792	0.078204865155466	0.0455354816998416	-0.0506043067854431	0.0305091274597193	0.041946095167156	0.103861155721935	-0.039340073217065	-0.0468824973106435	0.187481281112054	0.102947021187001	0.0606578041290346	0.0161762521323	0.00851646889114535	0.0561419760237815	0.00881569507070357	0.0160514030877954	0.0814736872582149	0.0910229691881646	-0.0287824803576578	0.13432001530539	0.160796188076281	0.140815311046005	0.167158228317203	0.0515850547016786	0.104071830522058	0.106003268138214	0.0717663687387099	0.00560968015448666	0.0715459531582601	0.0297727222608267	0.114968003227313	0.110226991011515	0.0635555475544518
0.169395558029341	0.148214021424203	0.159764790286848	0.192073758574049	0.198010911678666	0.197919670635124	0.151646782615141	0.0957459451472896	0.0758192271536667	-0.095531772121752	-0.0619942911913103	-0.0782159590411087	-0.0367532319273539	-0.0137444791921655	-0.0294406054669109	-0.00981115054223512	-0.0167867057556686	0.00205926468421307	-0.0398651772936202	-0.0753073051257485	-0.0200146361968079	-0.0076839148500138	0.0692015131415419	-0.0637001786969775	-0.0907354989925471	0.167502097354635	0.0898927021776427	0.0729351867653051	0.0232788762460734	0.00698311018883539	0.0551805889882401	-0.00444269685453087	-0.0105247071539031	0.0588752295083827	0.0131179376801518	-0.0600041805663148	0.0414473040709342	0.0714798747601636	0.0567719305307318	0.134745502255004	0.00597211924137553	0.0289728183794965	0.0407199561576934	0.00130013971375341	-0.00903043928777644	0.0124987961636477	-0.0141922856169712	0.067279210487988	0.0816917298916563	0.0461011923126043
0.0838930791361843	0.050785971982885	0.0879000285619111	0.09032450594041	0.0726869556326653	0.0556446242145283	0.0607222128827503	0.0319028220481192	-0.00584358770716156	-0.122182029325102	-0.101257505544567	-0.0624547907659483	-0.0268319680429109	0.00680919879254852	-0.00904046744876795	0.0508583117044554	-1.57676925798017E-4	0.0533928658340623	-0.0156435139097635	-0.0122904333242461	-0.0729453352471098	-0.0711446188536257	-0.0316446566935105	-0.08063833782511	-0.0873799420096184	0.00620772838684836	0.0101085637672768	-0.0821256585885843	-0.0645113378465576	-0.0161892061081013	-0.0927516711991207	-0.123356699066573	-0.111630593091077	0.0187314696145877	0.017533955793993	0.0541887577025027	0.0936608530055591	0.111007026736431	0.10094479296537	0.0982788560129892	0.0178665668098735	0.0927325473219687	0.0879878047510577	0.0382603163133493	-0.012616667474547	0.0758184882179062	0.00202495900298156	0.0944498569275491	0.124402640179598	0.117900898053808
0.0369261663519795	0.0174661205226996	0.0381965389242823	0.0154190723911744	0.00465497814482068	-0.0196327120493217	-0.0317160205438113	-0.0540580936756651	-0.112101902182569	-0.173246783423113	-0.100602663249671	-0.155433185979511	-0.0623638517159228	-0.0166618096396656	-0.0245492869640765	0.0574842985077396	0.00385525717874102	0.0193159810756277	-0.0642645903068815	-0.0531122440540942	-0.14020296714734	-0.137946145962228	-0.120295838652519	-0.0861345355712311	-0.105298176169053	-0.0632663993158009	-0.0375296631225916	-0.0920034412968986	-0.101064193782991	-0.0221308832084688	-0.122979278045503	-0.154900543876819	-0.141006336380396	-0.0464450762194086	-0.0356837020208487	0.0401089408896331	0.0494362609827386	0.0598229381386553	0.0599812480675133	0.0603997547737218	0.00874283196248411	0.0865073522849803	0.0912172392631932	0.0379879490416649	-0.0160133737473493	0.0834530662983255	-0.00462114382125822	0.0848764358259728	0.13153362631182	0.11874910191817
0.0175464248413434	-0.00958383397050453	0.052616865101784	0.0366925056904222	-0.0126950572961483	-0.0158599062503824	0.0146601351756001	0.0292615415451861	-0.0210910563920906	-0.10801631780607	-0.0870851220663393	-0.0778530365733272	0.0178196103196758	0.0357085338019488	0.0308308304397201	0.083720218981259	0.0357173921911534	0.120944254713087	0.0391366578018496	0.0292664956508896	-0.0652325073521052	-0.0777106052387442	-0.0705896120690143	-0.0930057907308099	-0.0369988333204095	-0.0663113812825771	-0.0129317282390273	-0.131994758251426	-0.0999672012736176	-0.0385166978347572	-0.159560799464493	-0.166974662649282	-0.147228727053016	0.0165432455520781	0.03844980669946	0.0622888244262316	0.145354933526231	0.160390838245329	0.151977765178978	0.100987824330475	0.0538698982603618	0.151098577020873	0.147946997827649	0.101795327533369	-0.00398535691135754	0.123942333956318	0.0260078301567873	0.133628779493132	0.137889368331852	0.124015849200383
0.0486608131019411	0.00437388426141284	0.115522612488205	0.104154177291077	0.0321236584295892	0.0635503210390519	0.0994116217207227	0.0903268262113925	0.0267970830134599	-0.150005306090337	-0.146318442553848	-0.09410525885382	0.0115079360912798	0.0654358634419572	0.0793468066526125	0.111923484384366	0.0624235343079924	0.205866496745596	0.0973672919065282	-0.0269357571251792	-0.00623472679369837	-0.0150816571136997	-0.0269706671642099	-0.0333253232570017	0.00250312820521396	-0.0132173978052415	0.0577257138744592	-0.116595284608247	-0.0881262794994698	-0.0613070134580943	-0.143242830327913	-0.153404282490211	-0.133968254035703	0.115877645102004	0.0933260095129863	0.0525217752974081	0.239045700431065	0.266933741796028	0.248890497608995	0.218126401742837	0.106464947596708	0.240835542865733	0.241288827860314	0.186367096260592	0.024956698240796	0.200510492612096	0.0853475212422993	0.235391311017556	0.203667565841663	0.169968634620354
0.0813736563558912	0.047310097854789	0.103880121599782	0.0656909957277252	0.0492708793864602	0.0452434105226962	0.0725010120039661	0.0833622552470765	0.0198522801789981	-0.0981217874789619	-0.112571388867313	-0.0869916265552814	0.0247352198528185	0.0369841050080529	0.0787704380780895	0.0801814979725653	0.051310334519279	0.145154290747113	0.0616307304572564	-0.0228827761383994	-0.0202484622525455	-0.0260299263133714	-0.0385175664534975	0.0088962334236673	0.0138104568163583	7.84941481298897E-4	0.0209366296443828	-0.0877727768880217	-0.112741478449004	-0.00406044549207058	-0.0961710594124428	-0.11693782241588	-0.0976396590429478	0.0465409019759951	0.0417983178910554	0.0209092037851241	0.146843100545259	0.190945516109522	0.189482999341089	0.190880795550553	0.0914180411038648	0.170226672461582	0.182892793739543	0.130638799635876	0.0143919849121336	0.167597848638065	0.0933026488049553	0.17554817140471	0.173695672315015	0.153478902124287
0.0831227994857704	0.0299552289040888	0.141503735754206	0.151221006302602	0.0795908181840122	0.0993308328205628	0.128499406006773	0.112142456098346	0.0597008129784565	-0.135302707003715	-0.125377858915184	-0.079847280270537	0.00333127474809333	0.0555259402466508	0.0816023383451092	0.0852398152539273	0.0556796952088728	0.215153767054501	0.102217065762551	-0.0478433726226782	0.0139815932147158	0.00789029201140994	0.0048545920172588	-0.00708530563583183	0.0318446917102935	0.0128509783591543	0.0692277257745111	-0.10109494183812	-0.0773998188246146	-0.057507211495201	-0.129201533673032	-0.135835640007581	-0.124645400750837	0.119116782906919	0.0682249270636044	0.0262794591508756	0.223083518563111	0.264067286050056	0.253239543623791	0.233024164393965	0.110257411486997	0.240841567602258	0.241088184194444	0.199240224579302	0.0170887837070767	0.193139800069875	0.100054456641321	0.221223632315562	0.166238048538903	0.144608212822898
0.125816745611651	0.0702385469935964	0.208178984531167	0.219922767869644	0.144651002013818	0.174971363481205	0.205743319007134	0.161702702486766	0.11703180095937	-0.122245429522124	-0.101789717154967	-0.0858939413844651	-0.01330047954226	0.0519443957779007	0.0513426951334785	0.0477097863958049	0.0303504130144856	0.130372391867013	0.066290185394011	0.0126381482784996	-0.0120321836001525	-0.00844064586725773	0.0471579754170245	-0.0486496834095662	-0.0253674067366944	0.108835509533952	0.155694470072149	-0.0695595064136736	-0.0637889422493499	-0.0252164914409444	-0.0858945192407674	-0.121109391477851	-0.122545139175089	0.108441977200213	0.0524726214011947	-0.0336543054649833	0.165189841015871	0.204393277364712	0.175427729747529	0.178400545440178	0.0626053091759735	0.128800167820823	0.119184009057434	0.0694277272654825	-0.024623402996156	0.0856516299226014	0.0314627154508574	0.118413985069711	0.0915346700262766	0.0721683106019576
0.134922337013357	0.123183695099655	0.0736983271546073	0.122808012704316	0.146828229369527	0.147888329797398	0.0967686166766448	0.110478860717935	0.14096605883033	0.039802216982688	0.0093562653436672	0.0288945539084982	0.160396616972497	0.127855635037243	0.117849121894724	0.103108822116206	0.0348791071536604	0.169838637035372	0.188269562580722	0.0110990026757207	0.17259042168954	0.168122414347437	0.125644483639743	-0.0364475728923873	0.00172278748944804	0.105628165748363	0.0734807309062366	0.0442638539960318	0.0249676287380127	-0.0479138824013861	0.0423386594890836	0.0489358227716779	0.0811787686468885	0.0116306962557158	0.173152355064775	0.0258269724271034	0.176120584914929	0.182167203914296	0.154032945893373	0.14022869986165	0.0437790517665485	0.110141914710427	0.100021654334388	0.0858972922254762	-0.00863199367372165	0.0688815468270636	0.0317529618998614	0.0818807077994773	0.0539333627868701	-0.00197719761767222
-0.170893826606251	-0.144939080932996	-0.243615879087655	-0.245848281651019	-0.206273949732661	-0.252959794123073	-0.213149161879968	-0.101019158459898	-0.0775829918284524	-0.00899273766055337	0.00113583604795931	-0.0389460147092773	0.164358625835204	0.107780294218833	0.114293635118817	0.116368314629184	0.123820834176436	0.224298710992372	0.210736517148033	-0.00261305129490194	0.110930792417578	0.0939661126319881	-0.0524134424776315	0.0104588905907368	-0.0296235796682061	-0.120543534842636	-0.10256255254391	-0.0345371917929546	-0.0303425658179582	-0.0270238550847864	-0.077680293820038	-0.0400169020791849	0.0545743496887973	0.109069634114348	0.209231639145952	0.111140327445469	0.214252326762731	0.227198267903381	0.218283035020626	0.0604182949337803	0.093653001853047	0.214544379430889	0.199276588675898	0.186913888815253	0.0413296036338238	0.191624362820353	0.0937690826573678	0.208496086475685	0.18539374816871	0.165307624185568
0.0173944856798863	0.00395291329382005	0.100064919518257	0.0811082307861367	0.0191315265723815	0.0266514949233731	0.0691345346128399	0.100939361439449	0.0737889760806435	0.0140168717266216	-0.0185312973057982	-0.0369784521066976	0.0976260250246074	0.11478928878198	0.118789456774899	0.0246355080259069	0.00239830918252562	0.120431478518877	0.122638058562889	0.091392857069741	0.0626680989730604	0.0474124709687896	0.0160454122913257	-0.0253068766256764	-0.0269281725902641	-0.0138126200454382	0.0662064934880949	-0.113947589510522	-0.063664205975303	-0.0393162469482774	-0.110435389292006	-0.115358122984327	-0.0771169560476819	0.036286417872406	0.0642574768617128	-0.00396260777354105	0.128528122760692	0.156694457070199	0.137238396758963	0.0799785512830685	0.0290545848128014	0.103485469266749	0.107826979396067	0.0946674967346467	0.0211089162913225	0.0628058556625009	0.0616380866710923	0.0998627175888527	0.0483209899766976	0.0141646958047612
0.135489548184611	0.0921334351681512	0.235854931711119	0.246191756444076	0.162717332294325	0.185503827711908	0.209862520916717	0.166678747368781	0.148592203307752	-0.0518400755770722	-0.0678825481952466	-0.0257746812086187	0.00996864894026929	0.0568623568710167	0.0579364106134041	-0.00812156047154318	-0.00147614711314109	0.0693731440121104	0.0512391294076764	0.0498001604525306	0.00367675047069849	0.00564305919059111	0.059732285757199	-0.0572874274615668	-0.0437149403093807	0.122396777293442	0.151118437984262	-0.070689442178924	-0.0406926985445203	-0.0172327720232037	-0.0828164746582241	-0.117561150697443	-0.124403327899521	0.0672472317460654	0.00500512822459133	-0.0750449041834562	0.0794417207968722	0.119408103525986	0.0941655178380782	0.108891595446573	0.0226498782356344	0.035986182218058	0.0395651111659288	0.0135343501599435	-0.0473758694149419	-0.0211239312854963	-1.00970840032201E-4	0.0247351262650847	-0.0096090206467574	-0.0487937498691152
0.163588883527823	0.129777779401604	0.252139258961524	0.292825088422857	0.235538590545021	0.258798508188944	0.28437840108059	0.226222092570294	0.216238134205848	-0.00279262551273536	-0.0339329247012604	0.0352512886635755	-0.0371841537900966	-0.00553558934104635	-5.74012902380295E-4	-0.0833289209367817	-0.0544772648647565	-0.0311664875601781	0.00143705908287788	0.0438673222531096	0.0177304404726523	0.0419678409717512	0.149396778795576	-0.0456395646620473	-0.0286628660375389	0.236681769927039	0.19826887574443	0.0394832458102788	0.0368400259662056	0.0394046282631978	0.0216848686664296	-0.0370519440228566	-0.0410277871353412	0.0767973965124255	-0.0219134910152609	-0.117482699444071	-0.0199568515859613	0.0199686307934298	-0.0186955805330272	0.0596125394433668	-0.0428612220636659	-0.082148488262178	-0.0772200966338919	-0.106969957779069	-0.0915089298773057	-0.139442699672465	-0.0721480032205259	-0.0938010586347814	-0.119213987745134	-0.152355379697806
0.0512419396337584	0.0724657171493513	0.0129132148481538	0.0203991022369479	0.06201930665423	0.0450321207984608	0.0377545001471363	0.0617117982812814	0.125006813200265	0.121348753172765	0.02372117122515	0.122831486260631	0.10505611836328	0.0790908360574175	0.0547429385671459	-0.00276720181272797	-0.00686055369397709	0.0316024909694598	0.0934295936884287	0.144291474813976	0.129518853817305	0.123149742638545	0.079942058986133	-0.039673809501568	-0.163192582212519	0.0365501409802863	0.0611590728577634	-0.00789129251992761	0.0285936091480826	0.0276717227056908	-1.23952294024743E-4	0.00962919348918839	0.090845940749014	-0.0313980157217457	0.0594347466953835	0.00335953653090415	5.29575747093464E-4	0.00418238541431385	-0.0189969081422608	-0.0326198665626193	-0.0756746985511962	-0.0220673754911239	-0.0405822949555229	-0.0281332823197552	-0.0429666877893916	-0.0615092851840794	-0.0404356493292827	-0.0425708085487836	-0.0584135339957132	-0.0971041138871378
0.0177569395077548	0.00509819349714402	0.0883389515723046	0.0988341490900857	0.0536069269532013	0.0624183601237036	0.103710070557098	0.127627543704004	0.109377858917918	0.00869977182413079	-0.0180709703048247	0.0413190353344341	0.00987968829719614	0.0583341593440968	0.0607013731935754	-0.0269471973956675	-0.0559128723200326	0.0456904430807872	0.0448611700040736	-0.0194892312508102	0.0706041337142693	0.0654762844817316	0.0668506313924373	-0.0789030411788709	-0.0687114860194496	0.0410109846065534	0.0770168074124612	-0.0108269341766783	0.01084537105411	-0.030547791940632	-0.0365040451029483	-0.0564172370208324	-0.0151527828116402	0.0947633779893152	0.0198943995190603	-0.0333881664434138	0.048663736054755	0.0762583550738722	0.0578734892517606	0.0257173380166361	0.0671175704529867	0.0104530278595191	0.0272219074603147	0.0354849588362704	-0.0254949818294576	-0.00713313581567154	0.0149653615765537	0.0108954856463681	-0.0420489493919698	-0.0302346184088633
0.116400228452416	0.100675924170646	0.178430237146589	0.227208263525184	0.195012632739572	0.205994312721526	0.245080475452561	0.205611585652621	0.225345090554494	0.0793549132671257	0.00236666332033871	0.0724413954610344	-0.00954595077516512	-0.0349576985150743	-0.0244507097095568	-0.12934133877664	-0.110635090703416	-0.133492551412574	-0.0254647070010676	0.0906602317582554	0.0278143907349307	0.0582899702151433	0.156934909930746	-0.032940419298174	-0.00841280561393952	0.21661322292507	0.161367259356068	0.0535329521909424	0.0795300771749421	0.0576186785756593	0.0586428802724301	0.0182990879782053	0.00251119310868246	0.00886175896052264	-0.0811707729310029	-0.147933916629925	-0.13630404781331	-0.125027314639281	-0.162094137626379	-0.0370619675328712	-0.0904059033607825	-0.230105413460618	-0.217995345750937	-0.21707307100171	-0.127840951595661	-0.272862973806252	-0.172958957008108	-0.228557413641248	-0.218405541669864	-0.275842229175356
0.131355606262076	0.120502090451488	0.174264348569578	0.240473678007396	0.226586905797134	0.227505673887275	0.269433991594922	0.24820738946478	0.262646063495151	0.115590986173456	0.044432098944969	0.105311927140039	0.00697254681299155	-0.0450389381885455	-0.0417167034150911	-0.154482219246055	-0.141429087373324	-0.143730987463086	-0.00748265420190005	0.086044194011312	0.0691310703278475	0.102289361744185	0.205862832785567	-0.00479273276405042	0.0155676847629972	0.256161035108475	0.17835983959498	0.109260405292495	0.112247753735628	0.0716654089473167	0.110170007329288	0.0647055754619974	0.0674666623362412	0.0397984956240255	-0.0476279872007632	-0.159483862438612	-0.146200408509487	-0.137321053072571	-0.191481301064989	-0.0429868378316945	-0.126021161734417	-0.273570403548776	-0.260244358902158	-0.256810103456231	-0.151174357288104	-0.323440074340832	-0.219942186899844	-0.271263901589504	-0.249907401871051	-0.314165621230827
0.0906331049760449	0.0885501826668861	0.0945234799301572	0.115743655391308	0.120839608101227	0.123756842220967	0.13384783560212	0.164204233800311	0.158490189150378	0.0778276863061944	0.0034646758364049	0.0688083925019815	0.0648161851154041	-0.00838206071158275	-0.0143584382590829	-0.0940525515449371	-0.0640607465983127	0.00249703124808116	0.0650356337344971	0.0767641652069539	0.108911915043617	0.116834175764942	0.128346205186049	0.0288505323063772	0.0217416170154156	0.138363874099471	0.0954145794163064	0.0805712962164792	0.0630519493068713	0.0120421194036649	0.0823818573001853	0.0440449388776948	0.0488212703472017	0.056215818972865	0.0419085730763356	-0.0530505331878375	-2.81569401998073E-4	0.0158699666462396	-0.00925580116527677	0.00626543996105817	-0.0392324935131421	-0.0469461320982257	-0.0479338136959122	-0.0532526832343233	-0.0392756100765963	-0.0818659272607282	-0.0504222661316756	-0.0616111744413076	-0.0708398375929482	-0.0953360641930308
0.06589736731676	0.0665879548611073	0.129702843824865	0.182189770801358	0.155814140373227	0.190766485631704	0.256107117710387	0.26179989894336	0.301142905493312	0.145460668733144	0.0955713692452235	0.140379394209238	0.032129961790739	-0.0289379078117396	-0.0160651134938711	-0.176654858649161	-0.16721677999584	-0.126809632691615	0.023695833310121	0.106148192129871	0.135670119283903	0.169411438050569	0.260081141391102	0.078054780346418	0.0691457186714518	0.246141069105475	0.204995358055767	0.127596312683347	0.149915992132224	0.0758303153324034	0.145832602149243	0.124417068215267	0.13481654482289	0.102790864965402	0.014095437411443	-0.133349554585666	-0.12423676028271	-0.126848037131879	-0.179295422982614	-0.0636425702977495	-0.114791521830096	-0.266910324652654	-0.256826722278577	-0.242746286519527	-0.122665025938958	-0.318684769585524	-0.188942149756977	-0.260497902623311	-0.25358885423118	-0.320664815602571
0.0568875276139113	0.0514480901301409	0.0961623846540284	0.129480951241344	0.123164729564292	0.142352012086559	0.186112694515223	0.187689407509432	0.187867889693303	0.0893223027312997	0.054830282275399	0.0743606260979722	0.0215939857632117	-0.0356447994245948	-0.00962664258306052	-0.13818648278912	-0.108926486855812	-0.0975297856930426	0.0095971873228921	0.0217328433458182	0.0695151328567574	0.0859679679147679	0.157947544840383	0.0341738944456954	0.0621004284860372	0.196552218289667	0.144862050774579	0.130848963630123	0.111622827337855	0.0704129625992765	0.121115834418087	0.0866018675487298	0.042792081940743	0.0217331477655621	-0.0151007318627743	-0.115997219086333	-0.127045218934072	-0.121624443694608	-0.166286657907914	-0.0922449289564567	-0.11139449381238	-0.212240667333956	-0.200377380062273	-0.184614495626151	-0.0736451890060097	-0.224856029280893	-0.133458764791322	-0.20088137342421	-0.204704442040268	-0.2326593519421
0.0530632618395662	0.0253239301738	0.168073763529412	0.214324924420601	0.155967845595937	0.208222404387418	0.29132249001183	0.31725772348889	0.344536133577295	0.174874231887448	0.0887305048149765	0.137450725578366	0.100770591986505	0.0177064011779598	0.0321661899185874	-0.147081663082515	-0.119438703598519	-0.0204404098567656	0.0996865911363036	0.0821098342094298	0.17349430919571	0.204736538029714	0.294205006297131	0.063987812243447	0.0709066595761409	0.252423062173806	0.189071466338029	0.0851104070390855	0.142543684310216	0.0783196988849154	0.10971902179775	0.105389746927099	0.13336085774551	0.129931614886793	0.0871170359730059	-0.0900128520435741	-0.00731456284445409	0.00591023617595339	-0.0573949673448439	-0.0311195143178593	-0.0380912637584053	-0.142580462312808	-0.14480265942183	-0.14056659264159	-0.0640808153628499	-0.205464346476255	-0.101612517040125	-0.165843896427625	-0.175201305523956	-0.241928241617839
0.00880486672085216	0.00866033100798404	0.103791524268709	0.113241580033465	0.0735017470916168	0.121710471894086	0.182220500283051	0.211916037903802	0.218445014678593	0.118221161507214	0.0722876492489963	0.0443231966970182	0.0340854357316855	0.00643256312236854	0.0301813461818046	-0.134260668844875	-0.0795705426651337	-0.0269597708446855	0.0334690518063416	0.00706110849014076	0.0713278227568324	0.0952703648312293	0.156992760031967	0.0408591457953714	-0.00106560306953455	0.14816839628995	0.139380199857907	0.0406297669319428	0.0485740686018161	0.0653444453391875	0.0818251737893788	0.0366312133721963	0.065230823122286	0.0988249820460685	0.0378585551005823	-0.0858832472853083	-0.0406498547770886	-0.0282728868955012	-0.0633578722641567	-0.0308228944358093	-0.0808022616803635	-0.126343834701359	-0.119648666423394	-0.120549752758675	-0.0635059801525718	-0.14935830997348	-0.0744881878948688	-0.11194458135315	-0.0931447066935168	-0.1231341472672
0.0634188542143349	0.0297290136486713	0.19117690511571	0.215750309737392	0.15591151742936	0.197552518819468	0.272341800696747	0.298776455696568	0.316683012138723	0.157201465383432	0.0763711231080908	0.0799786472277167	0.0781361282146427	0.0252920509717028	0.0403624891850496	-0.123183031927346	-0.0859575613993859	-0.034905361588145	0.0674895238511148	0.0267851741510849	0.127445634745458	0.15322701258792	0.248587061834157	0.0349714926439266	0.0564224931265517	0.224049784959455	0.160409694271034	0.0502055299559324	0.108733162224276	0.0514302929954489	0.0720940505363809	0.0609021065217204	0.0795059611839254	0.0905107557296431	0.044418622462379	-0.0970972704560245	-0.034139663053512	-0.0118874690848951	-0.0756569070977991	-0.0549312332711617	-0.0338028539453572	-0.155320639268935	-0.157099491921316	-0.152210463601321	-0.0849305820513772	-0.202676077284183	-0.117709816278373	-0.17692536492681	-0.181589238501985	-0.241796304574255
0.052531788598732	0.0519728958998	0.09706930729865	0.134967923929766	0.12636555897195	0.140161536301987	0.183184410907956	0.169084733468087	0.211541135213555	0.117258767009406	0.0690716126404251	0.0362385595950712	-0.0488933335871242	-0.0884006385367843	-0.0586772871151498	-0.187373609475303	-0.155948356068879	-0.227089414414677	-0.083322781956108	0.00957679953374998	0.0261099959608024	0.0611603367905579	0.169639733812222	0.0381876066517082	0.0555427150525965	0.19268130756511	0.134813181156116	0.113858948179669	0.128763561663396	0.0493025833607076	0.111107493466025	0.081691727838144	0.042301372406959	-0.0253788540422161	-0.0990212874314099	-0.140781763599583	-0.234631210778868	-0.246562361297274	-0.285088627565823	-0.160104553491141	-0.163800852339873	-0.338028610315508	-0.326271165727669	-0.304090825572294	-0.150700980098679	-0.35722545913759	-0.231539257317422	-0.325248918025314	-0.290879926477363	-0.344705857622729
0.112005884128336	0.0764693843079313	0.107307254530081	0.109179874951975	0.102003519836396	0.130962226444787	0.0897710566614894	0.07473898331467	0.067644836972253	-0.00605996195351378	0.00881507923026466	0.0408408298869464	0.022566611940394	0.0184744975295027	0.0206425292851437	0.0440849790786953	0.0879448293812971	0.0425193309478586	0.00807152199638696	-0.0206677467929965	0.0212927930612909	-0.00243215257392861	0.0224526789842171	-0.0274711040791962	0.0904731292701738	0.0767881610532111	0.0538635021145224	0.0244238359412695	7.54268345117854E-4	0.0312625291062321	0.0196582997215017	0.0115020644400435	-0.0437399570353667	-0.0848609139294763	-0.0380335072039894	-0.00950891182339317	0.0263717113441016	0.0241095543947412	-0.0016588956776446	-0.00843504677512049	0.0703021664255068	-0.00781488164325819	-0.0197673549863871	0.0393553446666185	0.053278969431331	-0.0309969064008438	-0.0126265365864086	-0.0813054095187426	-0.090516516169392	-0.0880390649164655
0.00744359455661815	-0.0441624073564496	0.148119939511668	0.127704733260847	0.047490404922915	0.0887591139546648	0.143341197250174	0.201368108698768	0.185656577017286	0.0951270327248878	0.0377389786923035	0.00913692764435484	0.0939067334998148	0.0662074514143311	0.0682136826495152	-0.04183955187445	-0.0199312136448627	0.0467191917587842	0.0821112777158854	-0.0478909288181989	0.0848032625328181	0.073909113585748	0.108188719391458	-0.00992110127580124	0.0508196094821299	0.0641406273369053	0.027890515803988	-0.0629693290741576	-0.0301231113723158	-0.0311318773957031	-0.0391657879762199	-0.0414553794325017	-0.0336135088827259	0.0818888465665987	0.0216936980078128	-0.0192952044701266	0.0568999399743525	0.0720156927709316	0.0465604452830084	-0.00481985022371785	0.0710768186070026	-3.73877698240636E-4	-8.0645872421963E-4	0.00430196582435597	0.0366955813599676	-0.0428676603828437	0.0633186641318522	-0.047188378799425	-0.0745246088457203	-0.118260033848786
0.0109485859361017	-0.0309064247850494	0.13271121942173	0.116156776778418	0.046911930980807	0.0781228654575692	0.130727346457775	0.214475377250385	0.205184832745832	0.109086814326302	0.0369467366810035	0.078790772827513	0.137758926328154	0.110200416336672	0.121268309832651	-0.0198390869229759	0.00943292334471435	0.0954431239555472	0.136938000294785	-0.00175378076007843	0.139406609723755	0.10868155707506	0.100575313630103	-0.00428153275445194	0.0334989523456674	0.0461680894114732	0.036584690134507	-0.0905868266959878	-0.0455899044243952	-0.0435331786002567	-0.0580028669076212	-0.0401211106989536	-0.0192188044483247	0.0435472763240532	0.0453253622927321	0.0155747791432103	0.0896910593419586	0.10664060426297	0.0837800784216896	-0.00522665869408304	0.0925520026154684	0.0418021251962106	0.037115286219176	0.0618692331539492	0.0685064424885758	-0.0236720019033949	0.0870222257300303	-0.0187869565540352	-0.074808863064789	-0.117674586704751
0.0462992674485774	0.0207571051218764	0.0207604313148997	0.0159591696425524	0.0309185126995796	0.0369958443580511	4.32955804344409E-4	0.0122416352082468	0.00685300268257593	-0.0526397796226558	-0.063392154726232	0.0547731646392118	0.0254198618095466	0.0378039353824759	0.057694013317125	-0.0272516011619345	0.00903232897878005	-0.0104640215188799	0.00448418674438514	-0.0506750057871212	-0.0118941901754126	-0.0164215958271439	-0.00915613310300066	-0.042575706527447	-0.0620437355782049	0.0169974640240782	-0.0253462527056221	-0.0106176875889479	-0.0226865383192344	0.00455470810312433	0.00251529287072584	-0.0196759567079275	0.00611667270680649	-0.0739696943892905	-0.0576440017113784	-0.0202799756739658	-0.0160846927568537	-0.0215035513738303	-0.0267252082422683	-0.0218836253031273	-0.0163201807558982	-0.0375509418102262	-0.0350499340831917	-0.0393168068019027	0.00119129192328091	-0.0592407046530279	-0.0164298221280664	-0.0486983493089147	-0.0617779539097987	-0.0296326090298879
-0.00173152576773057	-0.034244512069434	0.134474343969975	0.12209889033146	0.042729839624134	0.0785224133614926	0.140142145518312	0.168376563303874	0.152654992209713	0.0749826628592496	-0.00544424986507604	0.065143870500435	0.0859022050733172	0.0816977565918377	0.0934072979521275	-0.0173463730334077	0.00494152438516072	0.0904820976366488	0.11746494365603	-0.0022161275476264	0.0879829020723099	0.0705859632761361	0.0693766682548683	-0.0201303471794366	0.00461997117475049	0.0399055331307467	0.0560264988379085	-0.0985151907974551	-0.0326956937583789	-0.0596360109895254	-0.0832465271370774	-0.0863114393124069	-0.0465264939046997	0.0759267320423174	0.0401273848835804	0.0338745019835515	0.106082706790146	0.111830117505379	0.0820943372811547	-0.00558403817673435	0.035028795962293	0.033005243544254	0.0337322077861247	0.0524637786205159	-0.0110612949401541	-0.0221373130852925	0.0571271276662905	-0.0087612606300337	-0.0567152774981815	-0.0925499964296167
-0.0330608921384011	-0.0687273679120734	0.0890646482417533	0.0527366227033708	-0.02931178359964	-0.0162449391777063	0.0340252761812499	0.0758523420691926	0.0552370646942707	0.0219035643334449	-0.0128718681783604	0.0345529532130181	0.117856561800788	0.0866750546893265	0.112645712777452	0.0507404639697622	0.0317756021978792	0.158158148169895	0.167261705105714	0.0465200375675894	0.072208064545147	0.0416961702273393	-0.0309304768580003	-0.0653629738566568	-0.0472468749000151	-0.0772516560529621	-0.00297057153188991	-0.183632617472828	-0.121629122713533	-0.103387208664774	-0.175967249529916	-0.15730704572663	-0.0749216966757182	0.0874770328186719	0.098576929349607	0.0851817200965213	0.170963686821968	0.192425038391293	0.195092974245323	0.055093353820181	0.120837471987967	0.165663069869817	0.173708110370888	0.175116747085027	0.0874838954979591	0.102669652953004	0.114558656217901	0.132698773647957	0.0673809334852665	0.0305167592997003
-0.00164421685580805	-0.0160548035820448	0.101188888873737	0.0815797210979728	0.00852025755566085	0.0202014563268655	0.0705803180296646	0.133967478077763	0.112529086810575	0.0605557467981346	0.0227073461714833	0.0661297829945912	0.148097193839692	0.114594392112731	0.151442465748799	0.0440224382732771	0.0261280455024296	0.182202195185292	0.195334837804142	0.0557598443968097	0.125909901307138	0.0912198443387781	0.0277463000038871	-0.0508531547311354	-0.0244874599179315	-0.0342419484551534	0.0238375077563807	-0.141924606774509	-0.0753093146746535	-0.0819482023183369	-0.140930940323316	-0.12742915855104	-0.0495315778872313	0.0875444216485386	0.115660079883727	0.0924659596902626	0.191883414236605	0.212942031075386	0.197188678653208	0.0492345546084569	0.110933367235919	0.163914136079321	0.156852616618799	0.15810019944404	0.0658938089709266	0.0914205436520566	0.126969607563375	0.111876975253661	0.0349473704009873	0.00828422370772288
0.0324573135069249	0.0198999136380829	0.126685687081427	0.13059409637581	0.0528222403777701	0.0784524641734457	0.129885076701509	0.182151859273813	0.144632707249825	0.0246050417132735	-0.014848101048236	0.0429206642707711	0.112843339108627	0.0921532431206469	0.125728026483419	0.0473360784229657	0.0157646415882017	0.171208376953004	0.174595204176809	0.0431457132867301	0.107073098946317	0.0818250669735903	0.0517623030874557	-0.0222194119593917	-0.0259639677404129	0.0307460539146078	0.0653685338765522	-0.100407976063237	-0.0486842927649743	-0.0575438310644566	-0.125222538192018	-0.139469109801509	-0.0851711416628903	0.101299741175466	0.0997089056059071	0.0621761809373323	0.191841811443738	0.219051461298855	0.195140061369235	0.107202146305383	0.104450156447329	0.160252060274632	0.158291116570459	0.153824749910509	0.0569024912876057	0.0828956956692803	0.0990695295071683	0.117979301647958	0.066223859162131	0.0179847497272669
0.0697103041954597	0.0543924120974693	0.118295995444715	0.126946691011644	0.0854835375657683	0.0986958203828591	0.122680358251841	0.161396539779866	0.130244535417502	-0.0192837442454099	-0.0264195946602641	0.0208350651602857	0.0677367367237213	0.0709646565869948	0.102075977237957	0.057598615856172	0.0197225345203976	0.176542294449345	0.149003881940206	0.0339438829816888	0.0854010614385307	0.0695553770638527	0.0582208547607782	-0.031405137827471	-0.0114217171958631	0.041772099185724	0.071741371525306	-0.0784662707337714	-0.0468914289042282	-0.029271753787371	-0.100290112055352	-0.108975832042303	-0.0619684514563008	0.0629535672338549	0.0887938727847587	0.0588820720832126	0.175960896434485	0.213548167086857	0.184964663719151	0.124719482120368	0.117963137621842	0.162957864369095	0.169234503442108	0.145975692798168	0.0346754811026922	0.110209526086408	0.0951125898866566	0.131031073602921	0.0951205902500299	0.0583602959324553
0.0507968151102753	0.0254636678077184	0.118543697444148	0.098156407410329	0.0402437398460842	0.0562216732254085	0.0524331267986892	0.0273800711997998	-0.0128986864712372	-0.0782023376784966	-0.0977959009753259	-0.0552298986765365	0.0103715218333795	0.0730349627738948	0.0792203253858543	0.0999547649439506	0.103327043525413	0.161115138921182	0.10951959003156	-0.0121122507430668	0.0372485414358907	0.0251525696849528	-0.0371705905979422	-0.0230476376574582	0.0134956915381603	-0.0168230597811009	0.0378446373400833	-0.0875871487199652	-0.0623718346401336	-0.0855961045053366	-0.0927461758412178	-0.105233340190745	-0.085221627191559	0.122741719853758	0.102614374799696	0.0488960156924188	0.183943124261106	0.205675173036404	0.202233805806928	0.155186968739103	0.112360685574563	0.19111498854313	0.190101775641761	0.189021647290223	0.0693309502974004	0.142710281043932	0.0852227489287395	0.180406330581611	0.104948053354264	0.0818595668797152
0.0344379170058536	0.0130076803714899	0.131520218723304	0.093147345177288	0.0200753334342067	0.0471872377907556	0.0586627120979804	0.0639886588391339	0.0260873999121443	-0.0463522384130954	-0.0536479537467319	-0.00331539108788925	0.0618899599343132	0.0947638948186378	0.0929419022031852	0.107561124047004	0.0853874839956272	0.170552633450132	0.139529263124177	0.026682776839341	0.0573468725714511	0.0501316619037686	-0.00647865914573682	7.95511495674927E-4	-0.0168177171440495	-0.0134350739783378	0.0455790903763147	-0.100306679274844	-0.0619678136714653	-0.0716025213498242	-0.104966995697507	-0.0932604556773648	-0.0517793516943333	0.0916075111072787	0.110011684717443	0.0385129601380234	0.178074629772161	0.206768145626724	0.194851337248566	0.128649702098119	0.113572125199817	0.177578831813265	0.183008640704905	0.17266361486805	0.0580148015165131	0.131082941917562	0.103612229073579	0.172604099647274	0.115843594695994	0.0881012509805748
-0.0225870973416218	-0.0318120951628372	0.0593809877969351	0.0326382898256503	-0.0408025147533662	-0.027275332405675	8.04565670888137E-4	0.0508210183738293	0.00765643721902458	-0.0364826769391002	-0.0467201579662345	0.00986243441964729	0.115119062508755	0.104828274234513	0.132319781374274	0.102205726031067	0.0799350257802277	0.257628384245349	0.20767496400436	0.0530274213594691	0.0814744259344224	0.0380524931583783	-0.0556974881416456	-0.0911112168228259	-0.061090439104121	-0.092736669110638	-0.0399930043388029	-0.187811958638771	-0.132084353343796	-0.0973521237829473	-0.201972998087493	-0.199129168379715	-0.091748158066802	0.106860828739648	0.137135251315191	0.121279187870353	0.257702274763985	0.28574811439623	0.283344431955483	0.124099663450767	0.146769620815631	0.259047085532083	0.25599426805145	0.241390040905235	0.0674614176811131	0.197868808927728	0.165903958409462	0.219632986359088	0.14157298853914	0.119287871578211
0.00308368885747479	-0.0197366321840479	0.0489286398519222	0.0272393377269363	-0.0234554805403788	-0.0113712992104305	-0.00699483492631475	0.0415823219571995	0.0167170782202198	-0.0574386886209304	-0.0563005001265352	-0.0144136032017962	0.0246626772690684	0.0359118985393579	0.0697572154515531	0.0396759561705388	0.0135443233202403	0.153641966051397	0.118117660676159	0.0508488631598211	0.0187573834800936	-0.0056428330172573	-0.0478454733669296	-0.084984421546649	-0.0330980177698181	-0.0941155233805369	-0.0260986607679177	-0.148700758182454	-0.12289894632826	-0.0837449995164223	-0.175139004962314	-0.153267126823206	-0.0842895480788063	0.053911435674585	0.0480218906683746	0.0834895183777025	0.141826754834872	0.178112965540515	0.169309019051045	0.137737326030361	0.0984139526777007	0.187599229001271	0.194239814753569	0.184056205441742	0.0503560256592999	0.163434218152614	0.142153516178809	0.168701959118531	0.129400587340176	0.107715901413853
0.0845278300572908	0.0351692238500544	0.0748584557032113	0.108729404212221	0.0578563119059646	0.0747977026881925	0.0541948642164256	0.0604012061735345	-0.00908476549825349	-0.0939848971785657	-0.124779338632156	-0.0161894120748055	0.00741332547134696	0.0767529672752134	0.13800525593008	0.0506090192527511	0.0392548893751489	0.159946254563931	0.0948750236437847	-0.0215960138617022	0.0328032819513889	0.0100656790123013	-0.0348695812092293	0.0383096672089939	0.127907136343738	-0.0248939994683636	0.00732516489316639	-0.0871151698828967	-0.0840011573402393	-0.095274155658177	-0.0905386473521777	-0.0906858171192774	-0.104820094368689	0.0925975907405488	0.00458268310917665	0.0660182736120342	0.15811577005279	0.20152512588882	0.209166331609903	0.197886853141841	0.100244478882028	0.205634441397327	0.205610117272949	0.169095196895417	0.0497473228717292	0.173199878708859	0.138909969567339	0.210523604951281	0.134205627444675	0.156513008316276
-0.139647765142511	-0.108214466940027	-0.111139115947021	-0.167656340568259	-0.175255624832985	-0.222541032509414	-0.158199586982764	-0.0930495353622001	-0.118167045826	-0.0382854421323762	-0.050445650999607	-0.0717107289822186	-0.0255128266130167	0.00278850004488592	0.0135049906917798	0.0494838168858666	0.0649346620003725	0.117598145007987	0.0803742054075345	-0.00927040672419201	-0.0482672545213567	-0.0682370420951735	-0.177208176084146	-0.12849940098001	-0.127142092157085	-0.201164831470332	-0.123824891856701	-0.165752177507435	-0.139647362823021	-0.119965520764853	-0.172649581297532	-0.19126861544097	-0.0487019672797382	0.128278750997165	0.0905098515594476	0.0888442451449368	0.12157909752177	0.129558563584224	0.141525546505382	0.0412678415957937	0.047856953444342	0.177630260481579	0.169165326363164	0.137219627811268	0.0580585205449611	0.184168478749771	0.0874952015418556	0.182953138114791	0.167180404701448	0.204277755920242
-0.0877258067208994	-0.0481789348170819	-0.0558444666449884	-0.10491210511827	-0.108260831702326	-0.133424387869237	-0.0978256730433579	-0.0563264883703786	-0.0368353441919999	0.0598892101638581	0.0936459635507543	-0.105737940115901	0.0620471430671146	0.0770962533631057	0.0335259821889641	0.112290574533564	0.0866162692072076	0.158685350493331	0.136277540828016	0.174356644594641	0.0151541680828776	-0.0110476372831519	-0.0932922643583115	-0.216844241656623	-0.310612535162534	-0.128859226858282	-0.0605188333742143	-0.126887461659408	-0.112002216659409	-0.052360803745466	-0.162069962320796	-0.143972321001143	0.0263179865840804	0.0541453631867275	0.177371114913625	0.0924769700855456	0.132703865186629	0.132860211785609	0.12789009257232	-0.0338261686320812	0.0704753215908758	0.137874639345538	0.132268334649875	0.113002293204828	0.0338236004676036	0.121295701984378	0.0425271704543468	0.115210336580624	0.132767156101356	0.0951824141954725
[truncated: 211 more columns]
