# Supplementary material for: Exploration of the selective binding mechanism of protein kinase Aurora A selectivity via a comprehensive molecular modeling study
Source: PeerJ. 2019 Oct 22;7:e7832. doi: 10.7717/peerj.7832 (PMC6814069; doi:10.7717/peerj.7832)
Supplement: Data S1 — The raw data are corresponding to figure order. pse and pdb format files can be opened in PyMol 1.8. cdx files can be opened in Chemdraw 16.0. csv files can be opened in Excel. [file peerj-07-7832-s004.zip › Raw-data/Figure 5/Figure 5A.csv]

PC1	PC2	Frame
13.3695	-19.3815	1
9.036	-15.7095	2
5.4285	-8.6265	3
7.6125	-12.717	4
8.8155	-9.117	5
8.2935	-18.0315	6
14.5785	-14.0385	7
15.282	-18.672	8
16.6635	-11.9505	9
12.2835	-18.126	10
8.292	-16.9695	11
12.8805	-15.957	12
11.9595	-13.218	13
10.8165	-8.8755	14
9.9195	-9.8625	15
10.6305	-14.0955	16
12.3645	-13.6515	17
14.265	-14.913	18
14.9595	-11.4675	19
15.1875	-14.2995	20
16.4865	-13.674	21
16.8615	-15.1995	22
12.8685	-13.9305	23
16.281	-13.3095	24
22.302	-15.555	25
25.572	-14.3655	26
16.9515	-16.7205	27
21.624	-14.19	28
23.3895	-11.523	29
24.0255	-13.821	30
25.215	-15.555	31
19.674	-16.023	32
23.8365	-14.6835	33
26.5215	-15.747	34
31.2885	-11.46	35
33.9855	-19.4415	36
34.671	-19.4925	37
37.638	-20.592	38
37.341	-21.204	39
38.79	-20.8965	40
36.603	-20.0205	41
39.5565	-21.729	42
44.823	-22.806	43
47.322	-20.031	44
42.6345	-21.504	45
40.6485	-22.4535	46
40.692	-21.741	47
39.909	-23.7165	48
44.517	-19.7055	49
40.761	-20.2995	50
46.656	-22.1205	51
45.576	-17.0355	52
45.9075	-15.1215	53
43.9395	-17.205	54
44.6865	-19.0755	55
45.1995	-18.8415	56
42.2445	-13.3125	57
45.8055	-14.1525	58
46.5915	-15.954	59
47.0925	-18.3675	60
45.534	-19.0815	61
41.487	-22.197	62
49.4595	-17.7975	63
48.063	-13.002	64
47.0895	-14.4285	65
46.527	-14.451	66
46.0365	-18.9765	67
48.165	-22.4805	68
42.3615	-20.742	69
39.783	-22.626	70
42.078	-19.722	71
44.574	-23.8575	72
47.229	-22.401	73
40.842	-21.0975	74
44.106	-22.848	75
44.3145	-19.9785	76
48.7395	-20.3445	77
46.2285	-20.697	78
47.8905	-20.3175	79
46.3665	-22.71	80
44.0385	-22.7145	81
43.6275	-20.646	82
42.7905	-22.176	83
38.4045	-24.615	84
43.4625	-26.4015	85
42.2205	-25.038	86
44.0505	-20.2095	87
47.694	-21.333	88
50.3265	-19.9725	89
48.5115	-18.2055	90
49.146	-16.0845	91
51.726	-19.9275	92
52.0095	-18.411	93
52.6425	-18.9675	94
51.0525	-19.0215	95
50.8725	-16.7985	96
47.757	-15.207	97
43.812	-18.9315	98
44.5335	-19.1565	99
43.638	-20.442	100
41.91	-16.7685	101
41.7405	-13.7385	102
41.673	-18.585	103
41.535	-18.9	104
46.0695	-17.115	105
39.7635	-12.264	106
39.0975	-18.9345	107
49.398	-18.3165	108
46.698	-18.384	109
41.0055	-15.4305	110
43.14	-15.858	111
42.8175	-16.3185	112
47.85	-16.899	113
46.743	-21.2715	114
42.486	-19.9215	115
38.703	-20.313	116
44.898	-22.488	117
38.79	-22.3455	118
40.1925	-19.431	119
41.745	-19.611	120
42.3495	-19.005	121
41.829	-18.4335	122
38.0355	-17.97	123
41.082	-20.502	124
43.6875	-18.882	125
39.3765	-20.16	126
43.7505	-19.8945	127
41.943	-22.0275	128
40.2165	-20.0535	129
39.8415	-19.7055	130
44.22	-17.451	131
39.441	-16.422	132
40.4265	-17.622	133
46.044	-15.4515	134
46.9785	-14.628	135
47.667	-15.5835	136
42.9225	-15.3435	137
45.273	-15.8775	138
43.746	-17.3535	139
45.309	-15.951	140
45.981	-17.2245	141
43.3065	-15.3315	142
43.029	-16.071	143
45.378	-11.778	144
47.0955	-12.705	145
47.361	-11.8635	146
44.9625	-13.4085	147
44.415	-8.4555	148
43.9365	-7.293	149
47.1495	-10.0425	150
44.4285	-11.283	151
41.229	-13.119	152
40.1985	-14.502	153
39.2835	-14.874	154
38.8665	-10.9845	155
38.6355	-10.9965	156
40.1805	-8.289	157
37.3035	-11.046	158
43.5765	-14.829	159
45.801	-14.3385	160
43.365	-19.6515	161
42.9045	-17.319	162
44.9385	-17.427	163
40.683	-17.556	164
41.052	-13.7175	165
42.3	-14.871	166
42.696	-14.1885	167
42.504	-16.6305	168
42.9315	-11.37	169
44.4405	-11.874	170
49.8135	-14.988	171
48.3075	-19.296	172
41.667	-17.571	173
45.1545	-19.3815	174
44.025	-16.9875	175
49.416	-18.2265	176
47.631	-17.058	177
50.4855	-16.026	178
48.723	-14.2035	179
47.4765	-15.534	180
42.9795	-11.304	181
41.5455	-12.7815	182
43.1235	-18.3615	183
43.4955	-15.636	184
43.2345	-12.9375	185
43.0365	-13.3335	186
46.0845	-14.8785	187
43.698	-14.172	188
46.3545	-16.803	189
47.649	-12.2655	190
51.1545	-13.6605	191
49.3935	-15.6525	192
45.69	-14.409	193
44.565	-16.3395	194
42.441	-18.0675	195
43.755	-16.341	196
41.658	-19.3485	197
43.236	-16.6455	198
45.0165	-17.352	199
44.376	-18.375	200
42.7995	-16.344	201
42.9945	-13.0965	202
41.391	-16.563	203
44.7315	-16.824	204
44.205	-14.0595	205
47.2305	-13.527	206
45.3705	-15.405	207
41.571	-13.4655	208
43.416	-13.1175	209
42.1155	-19.233	210
43.0125	-17.499	211
44.4255	-13.548	212
44.5125	-19.0875	213
48.129	-19.8885	214
42.6165	-18.6495	215
42.03	-17.7	216
42.6405	-19.143	217
42.519	-20.5635	218
44.0055	-18.2685	219
46.311	-18.765	220
39.6975	-16.722	221
43.608	-19.2165	222
46.3515	-17.652	223
45.741	-16.119	224
43.875	-12.1305	225
42.3585	-13.794	226
44.7015	-12.4965	227
43.7595	-14.9595	228
44.5125	-14.0625	229
45.945	-15.894	230
46.2975	-15.2415	231
44.715	-14.9175	232
43.2015	-11.769	233
44.721	-12.6525	234
44.8155	-14.4435	235
45.837	-11.7585	236
43.773	-10.8885	237
43.491	-15.018	238
46.7505	-15.231	239
47.8425	-14.1435	240
47.0835	-15.861	241
45	-15.597	242
43.8705	-16.308	243
45.972	-13.053	244
46.983	-9.8895	245
42.21	-10.458	246
42.5535	-12.3315	247
42.2805	-9.189	248
42.5745	-9.8115	249
40.29	-8.391	250
46.2	-7.6575	251
45.6135	-9.7455	252
46.3695	-10.0365	253
45.732	-13.881	254
45.6585	-15.1275	255
47.3235	-14.7465	256
49.338	-14.709	257
46.575	-14.7405	258
46.2825	-15.5955	259
44.5425	-18.711	260
43.9545	-17.6625	261
49.0995	-14.073	262
47.652	-18.1035	263
47.082	-13.4715	264
47.523	-11.6205	265
49.281	-13.776	266
51.567	-13.533	267
49.5	-10.995	268
45.591	-13.3485	269
47.2545	-15.414	270
47.8065	-15.4245	271
49.818	-17.2815	272
42.579	-16.3935	273
43.2525	-17.325	274
44.466	-17.3325	275
44.6955	-17.664	276
44.8995	-15.0555	277
42.789	-16.7625	278
39.0225	-15.912	279
41.7495	-12.303	280
39.4815	-13.767	281
39.3825	-14.0805	282
39.018	-10.2885	283
35.0595	-12.432	284
40.0905	-12.387	285
45.027	-14.3715	286
39.8745	-9.8595	287
44.3205	-13.446	288
45.5265	-14.253	289
43.068	-15.8535	290
40.626	-17.7	291
39.3945	-17.2815	292
39.684	-17.5305	293
33.5655	-14.697	294
32.601	-16.8975	295
30.831	-18.7545	296
31.383	-17.7795	297
36.978	-18.1695	298
37.629	-14.3595	299
38.5095	-12.6855	300
39.471	-16.953	301
41.985	-13.6365	302
41.67	-10.419	303
42.705	-11.544	304
41.8935	-6.0495	305
41.6565	-10.1505	306
39.8775	-10.866	307
37.7055	-13.7025	308
39.5685	-15.1185	309
38.511	-18.4125	310
36.204	-11.505	311
32.394	-14.0145	312
35.13	-15.1935	313
34.047	-14.5635	314
38.9715	-13.3455	315
37.1505	-14.1885	316
35.1345	-9.9765	317
36.402	-7.7715	318
33.666	-9.732	319
26.409	-9.5685	320
25.86	-11.3925	321
29.103	-8.4645	322
27.915	-11.625	323
30.621	-14.919	324
29.9025	-17.4855	325
38.7075	-13.182	326
38.175	-14.0895	327
35.595	-14.4825	328
34.23	-15.939	329
33.0255	-14.8515	330
36.936	-13.719	331
33.4995	-14.6595	332
37.4145	-14.346	333
30.867	-16.929	334
29.5125	-19.5915	335
27.1695	-16.248	336
23.8995	-16.836	337
24.267	-16.6065	338
27.0345	-14.6445	339
30.396	-14.982	340
27.5055	-16.563	341
34.791	-20.6235	342
35.9565	-22.0215	343
35.3625	-20.3535	344
36.5505	-17.2425	345
33.024	-15.624	346
30.573	-17.241	347
28.398	-21.435	348
28.8735	-14.2695	349
31.6125	-12.4185	350
31.1655	-7.1055	351
25.3005	-9.3165	352
27.6075	-11.154	353
24.702	-11.271	354
24.2355	-10.2285	355
23.5485	-14.4015	356
19.0065	-15.3075	357
25.881	-15.1425	358
21.1605	-13.899	359
23.6385	-10.812	360
26.841	-8.1645	361
24.708	-6.8085	362
28.5585	-10.2465	363
27.7155	-9.1605	364
27.8145	-8.808	365
27.2865	-8.037	366
28.431	-7.1355	367
24.3735	-8.6355	368
21.105	-12.8295	369
25.3875	-11.349	370
24.231	-12.918	371
25.188	-11.256	372
27.9045	-11.814	373
28.485	-14.439	374
31.3875	-17.7915	375
30.816	-15.93	376
30.285	-21.894	377
27.999	-15.087	378
29.3085	-12.906	379
24.714	-14.9295	380
20.388	-12.8325	381
20.676	-12.7995	382
22.7235	-15.4065	383
22.11	-17.472	384
16.17	-15.171	385
16.629	-11.514	386
21.093	-11.3865	387
22.0545	-15.4035	388
17.1195	-18.384	389
18.423	-18.6405	390
16.488	-17.547	391
18.3975	-18.7005	392
17.088	-15.5085	393
17.3775	-18.687	394
13.185	-20.0625	395
13.863	-14.946	396
12.876	-14.253	397
16.299	-15.9855	398
15.567	-18.1845	399
19.0275	-13.9125	400
20.82	-11.3025	401
25.6125	-14.667	402
22.581	-11.9055	403
19.2045	-11.736	404
20.6535	-9.5625	405
25.446	-9.507	406
24.849	-11.142	407
20.952	-9.129	408
28.053	-12.699	409
25.629	-12.456	410
27.3945	-11.601	411
25.845	-10.3755	412
28.3395	-12.9375	413
28.899	-13.8795	414
28.311	-12.5385	415
28.224	-11.724	416
34.4715	-13.167	417
35.3775	-9.861	418
35.535	-10.002	419
35.217	-5.229	420
35.5305	-6.963	421
37.1505	-11.787	422
43.548	-8.391	423
43.206	-9.753	424
41.3805	-13.266	425
38.949	-8.997	426
39.189	-4.3095	427
42.8805	-2.064	428
43.053	-4.1865	429
45.702	-6.522	430
42.6555	-4.623	431
47.7555	-7.5855	432
47.6415	-9.9375	433
42.747	-11.319	434
41.9385	-9.465	435
43.029	-12.888	436
43.2075	-14.793	437
42.5955	-12.252	438
37.599	-14.748	439
37.401	-10.245	440
36.9075	-11.25	441
31.5555	-6.7425	442
30.456	-8.5635	443
32.7615	-6.0735	444
34.7295	-9.837	445
35.2635	-9.045	446
34.974	-11.9025	447
35.4795	-10.2525	448
36.906	-12.474	449
37.0065	-14.622	450
36.81	-14.511	451
31.2765	-8.9445	452
27.7095	-5.547	453
28.2075	-7.3875	454
34.2705	-6.5625	455
33.288	-8.394	456
40.755	-8.58	457
47.055	-10.647	458
50.0295	-13.4415	459
45.285	-12.1245	460
46.998	-11.0115	461
47.6715	-7.932	462
47.5815	-9.0675	463
45.672	-4.932	464
48.06	-7.9575	465
50.898	-8.238	466
52.311	-6.5445	467
53.2035	-6.336	468
56.1795	-9.222	469
59.241	-6.2715	470
55.9365	-5.466	471
54.7665	-3.0795	472
55.557	-3.3765	473
54.741	-3.1575	474
54.756	-5.628	475
50.3055	-2.901	476
50.877	-2.3865	477
50.1975	-2.9955	478
51.237	-4.5495	479
47.637	-0.804	480
49.806	-3.2325	481
48.924	-5.667	482
46.1865	-0.7725	483
45.432	0.012	484
43.9875	-2.511	485
46.0695	-3.297	486
44.364	-1.683	487
44.46	0.822	488
45.063	3.153	489
45.1875	0.4965	490
39.924	0.324	491
41.061	1.494	492
41.0925	0.0285	493
40.839	-2.904	494
44.424	-4.7895	495
44.448	-4.41	496
46.257	-3.5385	497
49.752	-2.1615	498
45.978	-5.406	499
48.1815	-5.8695	500
48.1005	-4.0545	501
43.9665	-2.976	502
43.431	5.262	503
46.311	2.013	504
48.06	-0.795	505
52.779	-0.396	506
51.375	-1.0815	507
50.1045	-2.769	508
50.607	-7.1115	509
54.939	-4.329	510
54.591	-6.9945	511
53.748	-3.852	512
52.77	-1.5165	513
55.659	-2.715	514
53.1	-2.0565	515
55.5	-0.186	516
53.6835	-1.3395	517
53.721	-2.6745	518
49.611	-5.595	519
51.744	-4.728	520
48.2145	-3.084	521
48.387	0.33	522
48.786	-0.378	523
52.5345	-1.473	524
52.164	-4.137	525
52.11	-1.446	526
52.926	-0.0285	527
50.859	-1.539	528
54.15	-0.375	529
48.9795	-3.024	530
51.9315	-6.4635	531
49.428	-4.1415	532
47.2365	-2.8635	533
47.661	-4.9905	534
48.309	-7.6065	535
47.163	-7.2135	536
44.1255	-6.2475	537
42.7725	-8.022	538
41.817	-11.193	539
37.8495	-9.5985	540
37.335	-7.6035	541
38.229	-6.378	542
38.6895	-6.7635	543
41.9565	-7.125	544
42.057	-8.196	545
38.52	-8.1645	546
38.1675	-8.3205	547
38.2965	-5.4	548
42.423	-2.0115	549
43.4415	-2.43	550
36.651	-1.836	551
37.5435	-1.9155	552
35.955	2.358	553
35.3865	-0.852	554
34.686	-5.193	555
34.3815	-3.9405	556
38.73	-5.8005	557
36.1515	-9.1095	558
38.028	-11.397	559
36.042	-9.0045	560
34.533	-10.305	561
35.847	-7.9095	562
38.3115	-8.1075	563
31.152	-8.181	564
35.2275	-7.5045	565
33.849	-7.002	566
34.185	-5.964	567
34.977	-7.773	568
35.6085	-11.7345	569
33.5475	-11.445	570
31.7145	-8.3115	571
36.9285	-10.0245	572
34.944	-8.649	573
35.1555	-10.209	574
37.428	-12.243	575
37.968	-14.4945	576
35.871	-13.9065	577
37.1505	-11.316	578
32.5935	-11.3955	579
28.8405	-7.3395	580
31.401	-11.1555	581
30.8835	-13.2525	582
34.599	-10.6545	583
41.187	-9.9765	584
40.3095	-6.2595	585
42.2595	-6.165	586
42.9165	-5.397	587
38.928	-5.6985	588
43.0215	-7.434	589
35.967	-4.5255	590
30.132	-5.25	591
25.9215	-7.9395	592
20.9865	-6.366	593
22.314	-5.34	594
24.2955	-6.621	595
23.9685	-6.4635	596
22.8045	-5.22	597
24.891	-5.091	598
25.815	-3.993	599
28.9155	-6.9525	600
25.089	-7.9035	601
26.781	-5.9025	602
21.7485	-6.957	603
26.655	-5.316	604
23.3205	-9.621	605
19.2525	-8.3055	606
18.276	-7.7115	607
23.2245	-8.0115	608
27.135	-6.744	609
26.568	-9.075	610
26.643	-6.4185	611
19.482	-6.4605	612
24.4365	-6.96	613
26.292	-2.8605	614
31.797	-0.9615	615
30.9045	-0.888	616
35.571	-3.0285	617
36.888	-0.927	618
30.9255	-4.1745	619
30.9855	-4.2975	620
32.5995	-1.2945	621
35.7645	-0.465	622
40.7955	-1.518	623
38.5665	-4.7025	624
36.378	-2.658	625
33.135	-4.287	626
39.2025	-3.0765	627
41.826	-10.9125	628
41.049	-8.637	629
41.2635	-1.392	630
42.513	-5.7075	631
40.3215	0.0375	632
41.2785	-1.1175	633
44.1825	-0.3735	634
39.846	-3.426	635
43.299	-2.2245	636
44.6265	-3.1875	637
42.4755	-2.559	638
43.728	-2.0985	639
45.207	-2.9925	640
40.968	-3.663	641
38.901	-1.9335	642
42.1185	-5.7735	643
40.5525	-5.406	644
36.411	-6.2805	645
34.7595	-5.922	646
32.2215	-7.788	647
34.944	-7.3425	648
34.9875	-11.0625	649
36.9345	-8.685	650
31.086	-4.863	651
31.7895	-6.1815	652
29.22	-3.9045	653
28.4205	-4.581	654
25.428	-4.6605	655
25.011	-5.403	656
30.753	-7.8405	657
24.165	-3.069	658
26.433	-4.335	659
23.757	-4.6425	660
27.6345	-5.067	661
29.6565	-4.218	662
21.93	-1.8015	663
16.4115	-0.4965	664
23.952	-6.111	665
25.2345	-5.811	666
25.6365	-3.729	667
26.9505	-3.6255	668
24.3615	-9.699	669
27.012	-3.6525	670
20.3115	-3.2685	671
17.025	1.656	672
17.295	0.1125	673
24.7425	-1.7595	674
22.5	-3.3555	675
15.6735	-6.7845	676
18.987	-4.0815	677
18.5445	-1.236	678
20.931	-4.6965	679
18.8895	-6.399	680
18.2625	-5.502	681
20.5965	-3.573	682
24.885	-3.2205	683
27.7485	-4.2135	684
29.61	-10.089	685
30.309	-5.547	686
29.619	-4.8765	687
32.9685	-0.8895	688
34.2225	-4.908	689
28.365	0.537	690
32.2545	-0.4995	691
36.213	-6.5865	692
37.2465	-7.3005	693
35.7525	-6.507	694
36.9105	-7.392	695
35.5155	-8.328	696
32.4225	-6.414	697
31.4865	-4.1865	698
35.64	-4.9035	699
33.528	-3.1695	700
32.7675	-6.3645	701
27.807	-9.1545	702
21.171	-5.892	703
19.911	-4.6635	704
26.799	-6.4185	705
26.49	-9.4125	706
23.4495	-13.533	707
22.1805	-10.374	708
19.218	-8.3985	709
16.3725	-8.9715	710
21.6495	-8.595	711
23.265	-8.1615	712
20.0835	-7.3185	713
19.9155	-10.317	714
14.295	-8.493	715
18.366	-8.0685	716
16.4325	-5.619	717
19.1415	-6.684	718
23.7165	-7.437	719
23.6115	-6.084	720
26.2605	-5.523	721
23.2545	-1.059	722
20.9235	-0.5205	723
15.204	1.401	724
14.139	1.473	725
10.416	-4.6425	726
12.936	-5.361	727
17.8155	-4.2375	728
11.0025	-7.866	729
6.3465	-3.618	730
8.4705	-3.8265	731
11.217	-4.9845	732
12.432	-5.583	733
15.225	-5.9775	734
12.7185	-5.4495	735
11.118	-6.03	736
11.727	-6.4305	737
8.8275	-8.361	738
10.6875	-6.2445	739
13.1925	-9.96	740
11.571	-7.7235	741
14.4285	-8.082	742
19.332	-7.263	743
21.396	-8.853	744
17.331	-9.738	745
17.826	-13.08	746
17.508	-8.862	747
20.5725	-9.0585	748
25.2975	-10.9875	749
16.5315	-12.7845	750
13.8045	-11.793	751
18.207	-12.03	752
15.1845	-11.9835	753
15.2445	-12.5025	754
18.2895	-15.519	755
11.313	-14.3775	756
14.931	-18.27	757
14.133	-14.868	758
12.789	-14.496	759
20.691	-16.86	760
21.324	-16.9635	761
22.716	-17.5185	762
24.6225	-10.8225	763
19.8195	-10.0005	764
19.242	-11.088	765
20.0055	-9.6585	766
20.934	-11.517	767
27.489	-12.978	768
28.1625	-14.0235	769
25.2015	-11.5365	770
19.128	-9.906	771
25.3485	-12.8445	772
23.2035	-13.731	773
22.8465	-14.544	774
19.176	-15.855	775
11.697	-17.946	776
12.234	-14.814	777
19.113	-17.313	778
17.3415	-15.327	779
19.989	-18.1515	780
16.59	-16.4715	781
19.341	-17.076	782
17.9985	-16.5465	783
16.128	-17.16	784
12.999	-13.935	785
13.269	-14.358	786
15.381	-12.969	787
15.225	-11.0655	788
15.1995	-9.051	789
11.622	-13.92	790
12.3165	-10.6065	791
10.458	-10.2885	792
10.518	-8.868	793
8.8485	-9.078	794
9.9015	-12.5805	795
12.252	-11.1285	796
11.496	-9.2625	797
8.8935	-12.7335	798
3.312	-13.92	799
5.3745	-14.0985	800
9.261	-15.8295	801
10.284	-16.6395	802
14.148	-20.7405	803
12.8445	-19.1895	804
13.425	-19.5135	805
15.513	-19.1655	806
15.237	-18.612	807
23.2725	-18.7995	808
25.6155	-17.4225	809
25.6545	-13.83	810
22.8405	-17.9655	811
17.979	-16.7235	812
15.261	-17.8785	813
18.1245	-15.1305	814
13.5375	-9.552	815
17.772	-10.245	816
16.6575	-11.1195	817
14.8695	-8.445	818
16.596	-9.375	819
14.3775	-13.563	820
16.1865	-14.9265	821
13.74	-10.725	822
19.2525	-8.2755	823
22.1985	-9.819	824
21.5055	-9.3945	825
23.7615	-8.454	826
20.1915	-12.5895	827
20.6445	-15.5715	828
16.56	-12.7335	829
18.489	-13.9185	830
19.305	-15.5655	831
19.6515	-14.7855	832
16.9035	-11.394	833
19.0065	-10.251	834
17.0865	-12.819	835
15.1185	-15.531	836
16.473	-11.9295	837
15.771	-13.6095	838
10.3815	-14.445	839
14.004	-14.37	840
7.7745	-16.8165	841
16.233	-16.08	842
11.8035	-16.3995	843
12.843	-15.738	844
16.503	-12.8955	845
11.226	-13.458	846
13.8615	-9.4365	847
12.5715	-11.7885	848
14.076	-9.4185	849
15.231	-10.56	850
10.965	-13.974	851
12.9045	-16.047	852
13.4985	-11.853	853
19.4775	-9.8325	854
18.3165	-12.3495	855
18.021	-12.441	856
18.7005	-12.996	857
15.558	-14.4735	858
17.259	-17.7375	859
15.651	-13.0665	860
15.462	-11.892	861
16.002	-15.0285	862
18.912	-14.355	863
19.7325	-15.084	864
15.2715	-13.6725	865
16.9575	-14.487	866
17.61	-13.992	867
12.8565	-14.3985	868
14.3655	-12.702	869
19.59	-10.5105	870
22.2165	-8.637	871
21.6345	-7.842	872
18.102	-7.2285	873
17.2125	-10.0965	874
16.0425	-12.1695	875
22.8225	-14.2845	876
19.101	-13.7595	877
19.908	-13.9785	878
18.978	-11.8395	879
15.8445	-14.655	880
16.878	-9.7725	881
21.585	-11.1165	882
17.2545	-10.809	883
19.695	-9.8685	884
20.4225	-7.2375	885
22.8315	-11.9505	886
23.8275	-11.6685	887
25.353	-17.3055	888
26.862	-14.2185	889
26.7165	-14.9025	890
24.882	-16.3065	891
23.931	-15.654	892
27.105	-10.9845	893
26.541	-12.2955	894
24.564	-6.663	895
22.6995	-12.0495	896
19.329	-15.6045	897
20.064	-20.076	898
18.8445	-16.9875	899
17.466	-20.631	900
17.208	-17.796	901
19.302	-18.648	902
16.7385	-17.436	903
19.3335	-17.4765	904
15.6465	-14.418	905
20.5245	-18.582	906
22.638	-14.1075	907
21.1005	-20.427	908
17.8545	-17.499	909
18.7305	-14.4525	910
19.275	-15.399	911
17.781	-15.189	912
22.4565	-14.2005	913
23.6595	-13.3845	914
25.2525	-17.4645	915
24.051	-17.724	916
18.4875	-16.5885	917
21.351	-18.15	918
23.9115	-20.5515	919
18.543	-17.448	920
17.8455	-16.077	921
21.0525	-14.601	922
19.467	-11.4735	923
19.1505	-16.209	924
17.8185	-15.2835	925
21.18	-14.5575	926
19.8075	-15.8025	927
15.657	-14.8845	928
16.296	-14.331	929
20.6955	-16.545	930
20.9925	-16.557	931
17.457	-18.1065	932
20.007	-17.76	933
15.8475	-22.4685	934
19.29	-17.412	935
18.012	-12.123	936
24.0825	-16.0515	937
20.697	-15.6855	938
21.714	-17.1615	939
21.2295	-15.6015	940
19.086	-15.1815	941
26.598	-15.027	942
23.868	-14.5095	943
24.8745	-13.3275	944
21.9465	-16.167	945
20.0745	-14.748	946
19.2	-13.9605	947
24.267	-13.266	948
26.7885	-9.336	949
27.48	-7.47	950
21.525	-8.844	951
18.609	-10.371	952
16.47	-11.943	953
20.1285	-15.876	954
17.463	-17.5635	955
18.6435	-15.333	956
22.461	-13.047	957
21.951	-11.9325	958
20.8845	-14.1105	959
19.2675	-16.788	960
22.3545	-16.1685	961
22.4625	-16.248	962
15.8235	-18.594	963
18.105	-17.0085	964
18.051	-12.6225	965
21.843	-15.6915	966
22.0245	-14.3085	967
14.9985	-14.049	968
17.5935	-10.716	969
17.589	-10.65	970
21.9105	-14.4615	971
17.3265	-15.0555	972
17.5995	-12.663	973
20.1585	-10.452	974
20.4315	-9.87	975
21.4695	-7.6815	976
17.7555	-9.798	977
19.8495	-10.4835	978
21.714	-10.338	979
22.5465	-13.695	980
25.044	-17.5215	981
24.1755	-17.3355	982
22.7625	-15.435	983
22.5705	-14.4495	984
24.4425	-12.471	985
19.5525	-14.7435	986
24.471	-14.547	987
22.9695	-12.846	988
20.3055	-11.838	989
24.2775	-11.052	990
24.765	-13.011	991
23.3385	-10.605	992
25.635	-12.1695	993
32.3445	-13.4835	994
26.4105	-12.207	995
19.6305	-13.167	996
20.187	-15.5025	997
23.697	-13.062	998
22.7325	-13.4925	999
26.1045	-16.893	1000
28.125	-17.1795	1001
26.154	-20.6715	1002
24.7065	-22.9035	1003
23.034	-20.7525	1004
25.6125	-21.2445	1005
27.822	-20.8095	1006
29.412	-22.7925	1007
31.6785	-20.682	1008
34.3125	-23.4285	1009
38.7885	-18.6885	1010
36.612	-18.2145	1011
34.3215	-15.18	1012
28.977	-16.197	1013
29.217	-13.4535	1014
23.589	-8.8545	1015
19.1595	-11.2365	1016
18.1545	-12.7125	1017
23.9295	-12.3855	1018
24.0405	-12.279	1019
22.8825	-9.357	1020
29.562	-4.3725	1021
26.775	-8.0865	1022
31.2555	-8.4465	1023
29.916	-6.741	1024
19.449	-10.038	1025
24.66	-9.4335	1026
29.7	-8.2725	1027
29.832	-6.057	1028
29.967	-10.938	1029
28.776	-9.9405	1030
27.1275	-10.0575	1031
28.1625	-9.927	1032
30.783	-13.644	1033
30.186	-17.325	1034
30.036	-12.432	1035
30.21	-12.12	1036
29.259	-12.0225	1037
26.382	-13.971	1038
24.963	-17.9085	1039
28.5495	-15.0555	1040
27.8355	-17.7675	1041
28.401	-14.9415	1042
27.555	-17.1075	1043
27.747	-21.6615	1044
30.147	-21.0975	1045
24.813	-17.433	1046
24.084	-16.2405	1047
23.811	-17.01	1048
29.883	-20.5065	1049
28.7355	-21.54	1050
25.6425	-20.253	1051
28.017	-19.8555	1052
27.1695	-15.426	1053
29.3565	-20.265	1054
28.1445	-13.3065	1055
30.333	-17.814	1056
26.571	-17.5695	1057
29.3535	-17.952	1058
29.361	-17.8365	1059
31.6575	-19.605	1060
26.79	-22.215	1061
23.0955	-18.5865	1062
23.9415	-17.196	1063
23.0745	-16.497	1064
25.992	-15.189	1065
28.2405	-12.3705	1066
20.9595	-15.678	1067
28.4565	-17.064	1068
27.324	-17.091	1069
27.0795	-17.673	1070
28.137	-20.388	1071
28.587	-18.819	1072
29.5725	-19.212	1073
30.738	-13.809	1074
27.0945	-13.419	1075
24.9255	-8.9775	1076
32.628	-10.989	1077
29.6595	-11.034	1078
32.9805	-10.9035	1079
26.8305	-8.988	1080
26.796	-12.2895	1081
29.0625	-16.797	1082
26.6055	-12.6615	1083
28.6125	-15.8025	1084
26.7885	-16.8315	1085
31.1655	-18.4035	1086
33.0495	-17.937	1087
32.451	-17.0085	1088
28.8285	-14.454	1089
23.9655	-19.1085	1090
24.648	-20.58	1091
26.055	-19.3125	1092
19.7625	-14.3295	1093
21.2475	-15.249	1094
25.722	-16.3485	1095
27.489	-15.9615	1096
25.575	-15.3165	1097
31.092	-17.04	1098
24.153	-18.369	1099
28.956	-15.9135	1100
26.6355	-12.5565	1101
27.2805	-12.9645	1102
26.448	-12.0315	1103
30.039	-12.069	1104
32.226	-15.2025	1105
31.7775	-13.7145	1106
25.7685	-17.3655	1107
27.3345	-14.868	1108
30.93	-14.331	1109
30.492	-11.4105	1110
26.7435	-13.446	1111
31.176	-17.784	1112
31.3965	-15.63	1113
23.2065	-12.9945	1114
23.415	-14.985	1115
26.505	-18.777	1116
28.797	-15.4485	1117
26.9895	-18.072	1118
25.8735	-15.4245	1119
26.16	-10.3665	1120
23.0445	-12.15	1121
28.4595	-11.739	1122
30.8565	-14.3265	1123
24.4755	-16.0155	1124
23.9835	-17.7345	1125
25.7295	-17.3415	1126
22.776	-17.9385	1127
24.1755	-14.568	1128
21.8805	-17.3955	1129
24.255	-19.4445	1130
23.433	-19.6005	1131
22.9215	-21.162	1132
22.3365	-19.1175	1133
18.294	-20.64	1134
22.128	-21.744	1135
20.7195	-16.5705	1136
18.864	-17.475	1137
20.331	-20.7885	1138
21.057	-16.0185	1139
26.103	-15.828	1140
18.4815	-12.843	1141
12.7335	-17.103	1142
11.994	-14.916	1143
14.9985	-17.4705	1144
13.626	-19.6605	1145
16.248	-22.1535	1146
19.0455	-22.911	1147
14.1165	-27.423	1148
11.922	-25.0035	1149
14.7855	-25.7085	1150
17.07	-24.543	1151
15.6105	-25.524	1152
17.6985	-22.449	1153
18.9735	-21.4335	1154
16.212	-20.8545	1155
15.99	-24.7965	1156
18.9645	-24.5385	1157
15.003	-23.2215	1158
12.6255	-26.1255	1159
6.0405	-24.0705	1160
6.354	-23.9355	1161
8.994	-27.009	1162
12.7995	-27.93	1163
13.251	-25.494	1164
12.8895	-24.6915	1165
15.633	-26.565	1166
11.157	-23.4225	1167
16.755	-26.8695	1168
16.1835	-26.304	1169
16.053	-23.6355	1170
16.1355	-24.759	1171
16.8375	-24.3225	1172
13.1235	-24.5925	1173
10.7535	-21.747	1174
13.6125	-19.1265	1175
14.6865	-20.4	1176
19.8345	-18.483	1177
20.4615	-20.2785	1178
27.1995	-22.335	1179
24.6885	-18.0165	1180
30.9765	-20.439	1181
29.7465	-18.7545	1182
28.737	-16.2225	1183
31.41	-14.2815	1184
34.017	-15.3735	1185
36.3015	-17.649	1186
37.1025	-15.8565	1187
33.7275	-15.6885	1188
31.9245	-15.426	1189
27.8235	-19.4415	1190
28.356	-17.0505	1191
29.8875	-16.5765	1192
28.506	-18.2745	1193
27.87	-18.279	1194
26.868	-16.1355	1195
26.67	-15.8565	1196
29.6775	-16.317	1197
31.479	-16.401	1198
31.518	-21.7845	1199
29.385	-17.361	1200
30.489	-14.046	1201
33.5535	-14.6355	1202
33.8085	-18.126	1203
34.497	-19.86	1204
35.046	-16.116	1205
28.5015	-18.807	1206
26.9145	-18.5025	1207
24.996	-18.9825	1208
24.891	-14.7255	1209
24.189	-16.2225	1210
27.6975	-16.8975	1211
26.145	-14.973	1212
28.281	-12.384	1213
26.5095	-13.986	1214
27.2145	-14.6475	1215
27.171	-13.389	1216
29.055	-14.631	1217
23.631	-17.022	1218
25.9695	-17.055	1219
26.0655	-17.733	1220
30.675	-17.505	1221
24.33	-18.894	1222
23.862	-19.125	1223
25.9155	-18.6765	1224
26.2155	-15.885	1225
32.5065	-18.4575	1226
33.7305	-18.7785	1227
34.6185	-20.6805	1228
33.5145	-22.146	1229
32.6835	-19.2135	1230
32.2485	-15.057	1231
32.0475	-20.694	1232
32.274	-18.657	1233
28.182	-12.5745	1234
29.7225	-15.4065	1235
33.534	-18.0885	1236
29.055	-19.0485	1237
26.76	-15.0645	1238
24.5865	-16.539	1239
29.0295	-18.1785	1240
27.4575	-20.871	1241
26.553	-18.2205	1242
22.1595	-16.9365	1243
20.394	-17.7915	1244
18.735	-19.446	1245
16.4805	-19.842	1246
18.5235	-20.0865	1247
19.9815	-18.8265	1248
17.5635	-19.509	1249
21.495	-18.6075	1250
18.4275	-20.6325	1251
11.5545	-21.408	1252
12.432	-21.0705	1253
14.964	-21.849	1254
10.4085	-18.0915	1255
15.2505	-22.512	1256
14.103	-16.2585	1257
9.0255	-19.6935	1258
11.301	-17.6895	1259
15.978	-17.7765	1260
14.2695	-16.569	1261
11.778	-13.29	1262
12.4995	-19.4085	1263
10.2015	-21.93	1264
12.6915	-18.117	1265
13.098	-19.7865	1266
10.8825	-18.495	1267
8.643	-19.245	1268
8.3655	-16.4565	1269
6.3405	-16.2555	1270
8.8845	-17.124	1271
5.277	-16.6755	1272
4.656	-16.149	1273
5.46	-19.5105	1274
3.5205	-20.247	1275
8.889	-19.431	1276
8.0985	-18.135	1277
8.979	-18.2745	1278
9.249	-18.9165	1279
10.524	-19.623	1280
14.574	-18.0045	1281
16.653	-19.209	1282
16.959	-18.0855	1283
18.861	-13.7175	1284
12.81	-14.235	1285
15.9585	-16.416	1286
19.713	-15.5835	1287
17.2395	-13.956	1288
16.746	-17.043	1289
19.0785	-15.0735	1290
14.568	-18.2445	1291
19.5465	-18.51	1292
15.7995	-18.4515	1293
14.253	-16.0425	1294
17.9475	-17.7495	1295
19.1055	-20.583	1296
21.822	-22.233	1297
19.7775	-20.391	1298
20.619	-20.319	1299
17.508	-19.23	1300
17.487	-21.0045	1301
15.4575	-20.9325	1302
15.3915	-18.8715	1303
22.0065	-17.6025	1304
20.6355	-19.716	1305
14.6505	-20.0625	1306
14.1315	-21.8715	1307
14.892	-21.522	1308
12.645	-22.7325	1309
11.3655	-24.5175	1310
5.697	-21.9255	1311
3.2325	-20.649	1312
-1.944	-19.68	1313
3.5745	-20.3565	1314
-4.464	-15.4125	1315
0.561	-18.9405	1316
0.612	-21.621	1317
-0.501	-20.127	1318
-3.1935	-16.905	1319
-3.6735	-17.919	1320
-3.606	-19.5615	1321
-2.919	-17.1345	1322
-8.7795	-14.397	1323
-7.95	-13.917	1324
-2.2665	-19.2645	1325
-6.4695	-16.746	1326
-9.009	-17.7735	1327
-7.5915	-19.7865	1328
0	-17.9895	1329
-3.681	-16.1025	1330
-2.5005	-20.211	1331
-2.5365	-22.3425	1332
-4.041	-22.1535	1333
1.107	-19.7235	1334
1.1025	-19.776	1335
-4.2375	-18.171	1336
-1.659	-19.251	1337
-3.5115	-20.307	1338
-7.017	-20.5545	1339
-3.978	-21.5865	1340
-6.501	-19.179	1341
-3.9765	-20.7825	1342
1.221	-22.0815	1343
-6.9585	-22.32	1344
-1.4355	-23.1315	1345
-10.3395	-19.359	1346
-12.0495	-19.584	1347
-9.1005	-15.2115	1348
-4.9185	-15.906	1349
-12.3585	-13.977	1350
-12.7215	-16.3335	1351
-12.5895	-9.408	1352
-5.49	-14.274	1353
-11.169	-13.4745	1354
-11.313	-12.4035	1355
-8.538	-18.372	1356
-8.619	-20.1315	1357
-11.4585	-17.3175	1358
-7.47	-20.709	1359
-9.9975	-16.5525	1360
-8.511	-21.0555	1361
-6.3735	-16.224	1362
-4.7055	-18.186	1363
-1.335	-18.1695	1364
-0.7635	-16.449	1365
-1.2735	-16.7265	1366
-8.493	-14.109	1367
-6.5205	-14.997	1368
-4.389	-14.238	1369
-2.4375	-16.1325	1370
-6.6105	-14.694	1371
-5.439	-15.84	1372
-7.347	-14.604	1373
-4.647	-18.327	1374
-3.393	-13.5795	1375
-3.021	-12.3975	1376
-4.4355	-18.033	1377
-2.943	-19.116	1378
-5.874	-18.996	1379
-1.1745	-21.951	1380
-2.073	-21.0795	1381
-0.81	-20.7795	1382
-0.7755	-20.3445	1383
-5.805	-18.5325	1384
-4.4805	-17.265	1385
-4.1055	-18.969	1386
-3.9375	-17.5905	1387
-3.024	-16.281	1388
-4.536	-18.3915	1389
-4.701	-16.26	1390
-1.4745	-14.5095	1391
0.8745	-9.6765	1392
-1.563	-11.472	1393
-5.6145	-15.0075	1394
-7.188	-14.2305	1395
-8.097	-17.715	1396
-3.8895	-19.9845	1397
-5.139	-16.1355	1398
-4.4775	-17.523	1399
-3.252	-17.967	1400
-6.207	-18.291	1401
-6.9	-24.2085	1402
-10.137	-18.582	1403
-11.874	-20.6085	1404
-10.4505	-20.5245	1405
-10.764	-19.9815	1406
-7.3515	-21.591	1407
-11.1885	-23.655	1408
-8.85	-23.601	1409
-9.0915	-25.851	1410
-5.706	-26.9535	1411
-7.4505	-25.338	1412
-11.5215	-18.411	1413
-4.9935	-20.616	1414
-5.61	-17.94	1415
-5.2425	-22.1715	1416
-3.639	-24.618	1417
-1.671	-24.087	1418
-1.7865	-23.3835	1419
2.088	-24.7725	1420
-2.715	-23.964	1421
-5.3385	-21.9885	1422
-1.6605	-26.2845	1423
-6.108	-21.3975	1424
-8.367	-19.932	1425
-4.6785	-24.3585	1426
-5.4195	-24.705	1427
-4.023	-22.332	1428
-6.9525	-20.2635	1429
-6.3135	-22.4835	1430
-1.617	-19.95	1431
-4.575	-20.319	1432
-5.586	-19.6755	1433
-3.3825	-16.077	1434
-2.3775	-21.9855	1435
-6.93	-21.129	1436
-4.0965	-21.87	1437
-2.604	-22.059	1438
-0.5235	-23.2965	1439
-4.338	-24.7215	1440
-4.164	-22.0545	1441
-6.354	-19.5765	1442
-8.598	-19.341	1443
-3.8565	-21.855	1444
-4.152	-22.782	1445
-3.696	-21.8535	1446
-5.7285	-24.474	1447
-4.3065	-22.2345	1448
-3.249	-23.358	1449
-3.6555	-21.5235	1450
-10.6395	-10.791	1451
-8.52	-15.939	1452
-4.08	-19.377	1453
-10.599	-19.266	1454
-8.625	-19.3845	1455
-5.5485	-19.263	1456
-8.9745	-16.0485	1457
-7.7445	-17.133	1458
-6.933	-17.3985	1459
-9.0075	-15.366	1460
-7.518	-16.7595	1461
-5.811	-15.0045	1462
-7.0455	-16.416	1463
-2.4285	-22.2285	1464
-2.2125	-17.8065	1465
-5.0955	-18.2625	1466
-6.342	-16.311	1467
-6.15	-17.448	1468
-6.96	-16.701	1469
-7.839	-18.2805	1470
-8.076	-17.8575	1471
-11.166	-14.6055	1472
-10.4115	-14.178	1473
-6.9225	-13.3785	1474
-8.823	-13.695	1475
-6.5775	-15.3885	1476
-4.4055	-16.323	1477
-6.6225	-16.8645	1478
-2.3625	-14.9055	1479
-7.161	-13.335	1480
-8.682	-17.4225	1481
-6.4845	-12.5385	1482
-3.924	-18.132	1483
-1.728	-16.2105	1484
-7.8615	-15.639	1485
-8.1555	-13.281	1486
-5.517	-15.021	1487
-6.132	-18.4215	1488
-7.5945	-17.745	1489
-9.783	-12.867	1490
-12.027	-11.7225	1491
-8.607	-12.3555	1492
-5.052	-15.2325	1493
-3.108	-18.3915	1494
-5.2755	-17.166	1495
-8.391	-15.426	1496
-7.431	-15.066	1497
-6.723	-14.9835	1498
-8.292	-11.01	1499
-10.2525	-13.629	1500
-13.3485	-12.0405	1501
-8.532	-12.6705	1502
-12.672	-15.726	1503
-12.8295	-14.82	1504
-11.9475	-17.2095	1505
-12.1305	-10.9275	1506
-11.2395	-15.5265	1507
-10.89	-10.824	1508
-8.8005	-17.4075	1509
-8.67	-18.195	1510
-9.0135	-15.5205	1511
-8.406	-11.223	1512
-9.8475	-14.691	1513
-10.8255	-14.355	1514
-9.009	-16.8345	1515
-11.6025	-14.013	1516
-8.4975	-18.0285	1517
-7.3335	-17.328	1518
-5.904	-20.0805	1519
-9.7875	-21.201	1520
-10.593	-19.7895	1521
-4.8165	-20.2725	1522
-6.7275	-17.43	1523
-4.548	-17.0685	1524
-4.3485	-18.216	1525
-3.537	-23.3205	1526
-0.7125	-24.948	1527
-3.8895	-26.586	1528
-2.6295	-22.488	1529
-6.4215	-17.4045	1530
-8.5035	-20.454	1531
-4.1535	-20.9085	1532
-6.6765	-18.045	1533
-10.8195	-19.6305	1534
-6.06	-22.4685	1535
-4.4925	-18.8925	1536
-3.1005	-23.3655	1537
-2.2935	-20.0145	1538
0.111	-18.5115	1539
4.593	-17.1	1540
-0.4575	-14.7405	1541
1.6845	-14.3295	1542
0.7455	-14.2845	1543
3.1875	-16.569	1544
2.91	-16.0125	1545
-2.0475	-12.8745	1546
-7.845	-11.25	1547
-10.503	-12.393	1548
-8.661	-13.935	1549
-7.9335	-13.9035	1550
-6.3795	-18.5325	1551
-4.8675	-23.136	1552
-5.5185	-16.8615	1553
0.354	-19.7835	1554
0.8355	-20.49	1555
0.111	-15.984	1556
-1.0575	-13.2285	1557
-3.906	-14.694	1558
-4.3035	-17.694	1559
-3.4035	-16.143	1560
-2.9145	-19.809	1561
-4.704	-15.555	1562
-5.4615	-18.717	1563
-5.139	-19.401	1564
-4.959	-18.5835	1565
-6.105	-20.0835	1566
-6.138	-17.262	1567
-6.3945	-20.973	1568
-3.783	-23.4525	1569
-11.529	-19.5975	1570
-8.0475	-20.4675	1571
-5.157	-23.67	1572
-5.454	-24.093	1573
-5.9205	-23.631	1574
-8.2575	-21.7455	1575
-7.752	-22.281	1576
-1.7565	-26.4465	1577
-4.503	-27.1875	1578
-9.2685	-22.9635	1579
-8.5335	-26.1645	1580
-4.341	-22.131	1581
-0.75	-21.2205	1582
-3.5205	-20.691	1583
-4.1475	-21.1125	1584
-1.44	-23.316	1585
-4.545	-19.536	1586
-4.2645	-22.7565	1587
-5.205	-19.4145	1588
-6.5025	-17.727	1589
-6.294	-20.253	1590
-5.2365	-20.0925	1591
-7.077	-22.608	1592
-6.693	-21.6525	1593
-6.3015	-13.5495	1594
-8.328	-14.328	1595
-7.377	-17.553	1596
-10.125	-14.976	1597
-6.372	-16.803	1598
-10.563	-14.9115	1599
-8.649	-17.322	1600
-12.8955	-13.32	1601
-9.42	-16.026	1602
-7.5435	-16.182	1603
-8.025	-16.2375	1604
-6.537	-18.5925	1605
-4.9845	-16.9965	1606
-4.3875	-15.8805	1607
-7.6155	-15.5595	1608
-9.54	-13.125	1609
-9.2445	-11.247	1610
-8.253	-14.2005	1611
-9.147	-16.6425	1612
-8.8125	-14.199	1613
-5.283	-17.0955	1614
-6.513	-16.872	1615
-7.005	-16.7625	1616
-5.9955	-17.598	1617
-7.3485	-14.169	1618
-2.9565	-16.6575	1619
-1.5465	-15.4905	1620
-0.834	-17.1315	1621
-5.061	-16.212	1622
-7.203	-16.7085	1623
-10.305	-17.64	1624
-5.805	-12.4725	1625
-6.951	-9.468	1626
-3.201	-14.487	1627
-5.5485	-13.002	1628
-9.6345	-16.023	1629
-7.6875	-15.8355	1630
-9.669	-12.771	1631
-4.674	-13.53	1632
-7.8195	-12.285	1633
-10.1505	-13.1535	1634
-9.252	-13.68	1635
-11.625	-16.185	1636
-5.682	-15.615	1637
-7.704	-18.7575	1638
-9.4095	-15.8655	1639
-12.2265	-18.33	1640
-14.3625	-19.9215	1641
-14.199	-18.555	1642
-12.9525	-17.8815	1643
-15.639	-17.7	1644
-9.06	-16.362	1645
-11.241	-16.8495	1646
-14.8665	-15.993	1647
-11.31	-15.315	1648
-10.8375	-17.958	1649
-10.65	-17.0745	1650
-10.902	-19.1355	1651
-9.9825	-18.825	1652
-8.8845	-19.005	1653
-10.9245	-17.8425	1654
-9.795	-18.66	1655
-8.5245	-20.367	1656
-12.618	-20.2695	1657
-13.674	-20.463	1658
-16.878	-19.0305	1659
-16.131	-17.8095	1660
-14.9145	-16.812	1661
-12.5295	-16.9995	1662
-13.9605	-16.6275	1663
-10.317	-17.259	1664
-11.604	-16.5735	1665
-12.5985	-15.3	1666
-12.45	-18.8685	1667
-15.225	-17.172	1668
-15.345	-17.2725	1669
-12.5775	-19.2015	1670
-11.3655	-20.412	1671
-13.4985	-18.6	1672
-15.126	-20.364	1673
-14.484	-15.1935	1674
-15.1365	-17.877	1675
-14.076	-21.996	1676
-10.728	-20.646	1677
-9.756	-22.1505	1678
-11.061	-19.2525	1679
-11.748	-15.591	1680
-10.3755	-15.477	1681
-9.9615	-17.2515	1682
-9.48	-18.8685	1683
-8.271	-17.7255	1684
-10.905	-19.1595	1685
-8.673	-18.444	1686
-4.5465	-22.335	1687
-10.6485	-16.2975	1688
-9.033	-19.4115	1689
-9.267	-21.3645	1690
-8.7705	-21.9945	1691
-8.19	-21.1905	1692
-9.3345	-20.5965	1693
-6.678	-17.361	1694
-8.3625	-16.386	1695
-12.156	-19.5675	1696
-13.296	-18.7965	1697
-14.835	-19.2705	1698
-8.559	-22.4805	1699
-9.6045	-18.471	1700
-13.3575	-18.063	1701
-9.3405	-15.8205	1702
-13.377	-12.1905	1703
-16.5825	-10.272	1704
-17.0415	-10.497	1705
-13.5435	-12.9645	1706
-15.111	-16.488	1707
-8.925	-17.76	1708
-12.462	-13.755	1709
-12.6525	-13.308	1710
-8.6325	-12.273	1711
-15.8265	-12.516	1712
-14.163	-12.414	1713
-10.257	-18.354	1714
-10.665	-17.625	1715
-8.937	-17.607	1716
-8.2875	-19.653	1717
-6.396	-22.5885	1718
-5.3325	-20.835	1719
-11.052	-16.962	1720
-8.565	-16.4175	1721
-9.3645	-15.33	1722
-11.2395	-20.4735	1723
-8.3925	-17.1225	1724
-9.516	-12.822	1725
-6.0855	-18.273	1726
-8.4075	-16.8165	1727
-11.661	-18.7395	1728
-10.5075	-16.08	1729
-8.6625	-16.974	1730
-10.2315	-21.285	1731
-11.73	-19.9485	1732
-12.69	-18.264	1733
-14.0115	-20.5305	1734
-10.17	-22.6485	1735
-14.55	-19.338	1736
-11.6265	-19.974	1737
-15.855	-19.0515	1738
-14.4555	-19.3515	1739
-12.093	-18.5865	1740
-11.4825	-19.3335	1741
-12.138	-20.2995	1742
-12.1425	-18.285	1743
-9.6375	-19.4445	1744
-8.823	-20.601	1745
-11.307	-17.061	1746
-8.571	-19.737	1747
-8.742	-21.558	1748
-9.2175	-21.345	1749
-9.8985	-22.806	1750
-11.6865	-21.3885	1751
-10.1295	-24.459	1752
-11.943	-19.6395	1753
-9.2205	-20.268	1754
-15.93	-21.426	1755
-13.578	-24.489	1756
-12.624	-23.037	1757
-10.3725	-19.893	1758
-14.709	-19.1925	1759
-12.9435	-21.6315	1760
-15.4515	-23.502	1761
-10.9665	-26.562	1762
-6.9375	-31.665	1763
-6.0195	-28.2045	1764
-1.032	-30.597	1765
-2.3205	-31.0515	1766
-9.063	-27.2985	1767
-9.645	-27.6555	1768
-13.2795	-24.849	1769
-12.8715	-19.953	1770
-13.374	-17.8245	1771
-11.439	-21.063	1772
-14.0235	-17.241	1773
-12.531	-20.7825	1774
-13.212	-21.033	1775
-11.3235	-19.791	1776
-7.1895	-19.9935	1777
-8.5485	-20.0355	1778
-9.7155	-19.4445	1779
-10.977	-20.7165	1780
-13.2045	-16.344	1781
-10.62	-14.784	1782
-13.6905	-16.929	1783
-12.9675	-16.6305	1784
-14.0025	-16.422	1785
-13.368	-17.487	1786
-14.1105	-21.0045	1787
-9.7455	-21.933	1788
-10.1505	-22.416	1789
-13.2285	-18.498	1790
-12.9765	-20.16	1791
-12.561	-19.572	1792
-14.2275	-22.395	1793
-12.834	-18.4485	1794
-18.318	-15.9825	1795
-15.963	-18.8955	1796
-15.534	-20.697	1797
-20.2245	-19.4205	1798
-14.5215	-19.6275	1799
-15.306	-22.563	1800
-16.56	-23.844	1801
-16.8495	-22.905	1802
-17.52	-22.914	1803
-20.9895	-16.1895	1804
-19.4595	-19.6905	1805
-17.946	-21.642	1806
-17.3895	-16.8855	1807
-17.6715	-20.994	1808
-14.925	-25.5885	1809
-16.9395	-23.9115	1810
-15.147	-21.351	1811
-10.7535	-24.417	1812
-14.4255	-22.6785	1813
-12.3225	-20.7555	1814
-14.7045	-21.7605	1815
-18.1995	-17.826	1816
-16.977	-19.7385	1817
-20.478	-16.239	1818
-15.5175	-22.7355	1819
-16.659	-20.9835	1820
-16.4175	-21.945	1821
-15.7035	-20.025	1822
-11.2035	-22.1025	1823
-14.667	-17.73	1824
-15.7845	-16.6635	1825
-20.0145	-13.74	1826
-17.667	-15.2955	1827
-18.2895	-18.063	1828
-14.6925	-19.9485	1829
-16.6005	-18.75	1830
-16.395	-20.4705	1831
-13.1025	-20.607	1832
-6.5775	-20.9235	1833
-8.454	-20.1225	1834
-10.059	-17.859	1835
-11.2845	-20.9085	1836
-10.2315	-23.589	1837
-7.1805	-24.3765	1838
-11.4585	-21.543	1839
-14.097	-18.8505	1840
-15.741	-20.031	1841
-16.737	-17.6985	1842
-13.965	-23.1045	1843
-13.464	-25.965	1844
-12.5895	-25.6665	1845
-15.651	-19.9575	1846
-15.9495	-19.9965	1847
-12.9405	-23.526	1848
-15.264	-20.0655	1849
-10.947	-22.44	1850
-10.0155	-24.837	1851
-9.4785	-26.1075	1852
-14.217	-21.5895	1853
-13.863	-22.0905	1854
-8.664	-25.7355	1855
-14.085	-22.323	1856
-6.66	-27.276	1857
-5.4015	-29.667	1858
-7.26	-25.6635	1859
-7.4625	-25.269	1860
-9.9315	-23.3925	1861
-10.086	-24.8835	1862
-6.267	-23.601	1863
-4.77	-29.259	1864
-7.2345	-30.5085	1865
-6.969	-28.821	1866
-4.6425	-25.7445	1867
-6.3825	-28.0155	1868
-4.113	-28.9635	1869
-8.7135	-29.703	1870
-10.0155	-28.296	1871
-9.732	-29.8695	1872
-7.659	-23.853	1873
-10.6065	-23.664	1874
-8.613	-25.98	1875
-8.952	-26.5125	1876
-8.2395	-23.793	1877
-8.9475	-25.755	1878
-9.93	-23.754	1879
-9.2595	-25.041	1880
-5.0445	-24.8325	1881
-7.17	-24.102	1882
-2.6835	-25.29	1883
-5.0025	-25.284	1884
-6.5385	-23.466	1885
-6.9885	-23.589	1886
-5.1	-24.7365	1887
-8.01	-25.305	1888
-13.6905	-21.4365	1889
-10.6065	-25.464	1890
-8.799	-24.759	1891
-12.237	-21.984	1892
-11.481	-23.808	1893
-14.2155	-23.613	1894
-13.3275	-20.9775	1895
-13.6095	-23.6295	1896
-13.2795	-26.094	1897
-11.4975	-21.0375	1898
-12.531	-18.39	1899
-4.275	-21.7695	1900
-4.0605	-23.088	1901
-9.054	-19.167	1902
-5.55	-21.063	1903
-3.627	-18.9465	1904
-5.376	-20.382	1905
-6.1905	-28.0575	1906
-7.791	-30.684	1907
-0.3135	-31.812	1908
-7.008	-26.4075	1909
-7.4325	-27.7935	1910
-8.1825	-27.105	1911
-4.9305	-28.1205	1912
-6.582	-24.468	1913
-6.846	-30.801	1914
-6.45	-29.316	1915
-5.748	-26.199	1916
-12.486	-24.009	1917
-7.269	-30.234	1918
-5.0325	-26.817	1919
-5.211	-26.139	1920
-4.332	-28.6635	1921
-5.274	-27.5775	1922
-7.0485	-29.6445	1923
-11.244	-29.01	1924
-11.595	-29.436	1925
-12.327	-27.2145	1926
-10.353	-27.282	1927
-16.7745	-26.583	1928
-12.657	-26.097	1929
-14.637	-23.817	1930
-11.6505	-21.0495	1931
-15.4515	-25.4145	1932
-13.6875	-23.829	1933
-11.601	-27.048	1934
-16.653	-26.7585	1935
-19.9875	-27.7635	1936
-17.8485	-24.648	1937
-17.004	-22.227	1938
-19.4265	-21.993	1939
-16.503	-25.659	1940
-12.5085	-28.353	1941
-16.899	-23.0445	1942
-16.0455	-24.318	1943
-14.9595	-21.69	1944
-18.7215	-22.56	1945
-17.778	-21.81	1946
-14.9445	-25.806	1947
-12.204	-29.892	1948
-12.177	-30.774	1949
-12.6885	-30.756	1950
-13.9935	-27.666	1951
-14.127	-26.0385	1952
-17.304	-27.3405	1953
-17.9025	-23.6805	1954
-16.254	-23.2455	1955
-15.7335	-24.297	1956
-15.1455	-23.5845	1957
-16.767	-24.645	1958
-17.241	-22.017	1959
-14.55	-23.3535	1960
-16.269	-22.002	1961
-20.0595	-20.952	1962
-16.689	-23.814	1963
-18.2145	-25.8375	1964
-16.35	-23.721	1965
-20.8395	-22.959	1966
-19.98	-23.331	1967
-22.239	-23.496	1968
-19.224	-20.388	1969
-17.106	-23.847	1970
-18.6195	-21.4605	1971
-19.173	-20.241	1972
-23.6595	-17.766	1973
-21.8115	-21.888	1974
-25.224	-21.531	1975
-23.9595	-22.5	1976
-19.068	-27.381	1977
-19.3335	-24.4515	1978
-18.678	-24.813	1979
-20.163	-24.936	1980
-19.0365	-22.611	1981
-24.5145	-21.6105	1982
-23.1255	-20.7735	1983
-20.8455	-21.294	1984
-22.7925	-20.2335	1985
-21.69	-22.3845	1986
-24.111	-20.6655	1987
-22.77	-17.8335	1988
-21.654	-20.949	1989
-20.691	-20.715	1990
-18.993	-21.291	1991
-17.8785	-23.073	1992
-18.75	-26.472	1993
-16.239	-27.1245	1994
-15.0675	-25.785	1995
-15.144	-22.1655	1996
-16.236	-25.7205	1997
-15.6465	-26.871	1998
-15.72	-26.2845	1999
[truncated: 23,001 more rows]
