# Supplementary material for: Exploration of the selective binding mechanism of protein kinase Aurora A selectivity via a comprehensive molecular modeling study
Source: PeerJ. 2019 Oct 22;7:e7832. doi: 10.7717/peerj.7832 (PMC6814069; doi:10.7717/peerj.7832)
Supplement: Data S1 — The raw data are corresponding to figure order. pse and pdb format files can be opened in PyMol 1.8. cdx files can be opened in Chemdraw 16.0. csv files can be opened in Excel. [file peerj-07-7832-s004.zip › Raw-data/Figure 5/Figure 5B.csv]

PC1	PC2	Frame
6.1875	-12.981	1
11.5485	-9.42	2
7.4985	-8.6655	3
9.4425	-7.881	4
6.291	-11.5395	5
8.919	-9.1305	6
3.8505	-13.5795	7
4.6725	-12.672	8
4.287	-18.444	9
3.456	-15.192	10
2.5065	-19.473	11
-2.6625	-20.8785	12
-1.0365	-13.6395	13
1.524	-11.4105	14
-0.63	-7.9035	15
2.6055	-8.9535	16
2.208	-11.2095	17
2.2995	-9.1185	18
3.2625	-8.2155	19
4.044	-11.022	20
1.995	-9.3945	21
4.0485	-8.367	22
2.5755	-9.858	23
4.1595	-11.3295	24
1.7355	-10.152	25
1.4655	-14.598	26
4.9725	-10.533	27
5.274	-8.2725	28
4.362	-4.992	29
4.584	-5.1885	30
3.6705	-11.3295	31
3.2415	-14.79	32
-1.0545	-13.338	33
-1.842	-13.722	34
-0.39	-16.1505	35
-0.519	-15.7635	36
-3.2565	-14.8845	37
-1.5465	-13.1295	38
-5.0865	-16.53	39
-3.0945	-17.5365	40
0.636	-11.55	41
2.232	-12.264	42
1.638	-13.17	43
2.5755	-11.535	44
1.155	-17.628	45
0.324	-12.3645	46
5.9505	-12.699	47
6.4275	-12.189	48
2.9265	-10.833	49
6.0495	-11.46	50
5.22	-12.216	51
6.117	-14.1825	52
3.4695	-20.3085	53
4.4055	-14.253	54
3.7575	-15.0855	55
3.819	-19.3245	56
3.669	-17.9475	57
4.0485	-16.557	58
3.1335	-26.214	59
0.975	-27.282	60
0.018	-24.183	61
0.9195	-26.088	62
-0.552	-22.1925	63
-0.465	-22.338	64
-3.2715	-27.612	65
-2.373	-28.551	66
-4.2375	-26.4195	67
-4.9125	-28.857	68
-1.9455	-28.1475	69
-2.166	-29.3505	70
-1.761	-27.975	71
-5.9745	-26.853	72
-1.671	-26.4165	73
-4.101	-27.906	74
-2.5485	-29.0475	75
1.824	-20.4555	76
1.125	-19.152	77
3.489	-22.794	78
3.5235	-22.29	79
5.523	-17.9025	80
0.45	-22.9335	81
-2.115	-25.182	82
-1.4955	-21.846	83
-3.0795	-25.26	84
-0.738	-23.973	85
-0.612	-29.0775	86
3.087	-24.2205	87
0.471	-21.927	88
-2.4225	-21.687	89
1.677	-18.8445	90
-0.3165	-21.897	91
1.1385	-17.844	92
2.6205	-21.147	93
1.431	-22.6875	94
-1.035	-24.9735	95
2.5575	-19.299	96
2.097	-24.4305	97
-3.12	-27.495	98
-5.544	-23.3445	99
-4.635	-18.087	100
-4.758	-17.667	101
-2.859	-17.8875	102
0.687	-17.898	103
-2.937	-13.686	104
-7.0455	-15.3315	105
-7.4895	-18.6165	106
-7.5075	-15.6465	107
-6.756	-13.4835	108
-9.981	-17.7555	109
-9.7425	-18.141	110
-6.921	-17.6085	111
-6.2445	-19.9095	112
-6.9135	-17.9205	113
-8.3025	-13.3125	114
-7.4295	-16.263	115
-7.0875	-15.858	116
-8.907	-15.2205	117
-6.36	-10.6635	118
-5.655	-14.877	119
-6.2685	-16.6005	120
-6.4125	-15.7485	121
-7.9695	-13.1985	122
-8.7195	-14.889	123
-8.22	-8.466	124
-8.115	-8.118	125
-6.384	-6.3405	126
-9.084	-8.6145	127
-9.816	-10.578	128
-7.953	-7.4145	129
-8.6505	-12.6075	130
-8.472	-13.419	131
-9.3225	-14.5725	132
-8.1375	-11.511	133
-11.562	-19.56	134
-8.487	-18.1335	135
-9.456	-22.2315	136
-11.196	-23.931	137
-9.4485	-25.4325	138
-11.3415	-20.052	139
-10.575	-16.083	140
-8.304	-13.9935	141
-9.582	-20.181	142
-12.5925	-18.906	143
-11.202	-21.2415	144
-10.8045	-17.9625	145
-12.0345	-22.398	146
-10.983	-21.4395	147
-13.788	-23.037	148
-14.4015	-21.9375	149
-15.51	-28.617	150
-15.471	-27.0645	151
-8.325	-24.4185	152
-11.0685	-26.0595	153
-9.654	-23.451	154
-14.9325	-25.8045	155
-18.447	-26.946	156
-16.419	-22.992	157
-18.0645	-26.5545	158
-18.252	-25.293	159
-15.042	-23.106	160
-17.916	-19.2555	161
-18.8865	-20.6325	162
-16.503	-15.8415	163
-15.4005	-21.018	164
-15.972	-20.0385	165
-15.672	-19.3455	166
-15.3045	-24.4905	167
-15.8625	-26.5095	168
-16.047	-25.212	169
-13.293	-26.718	170
-12.7245	-21.9495	171
-14.133	-26.502	172
-13.767	-30.357	173
-16.2285	-31.569	174
-16.8015	-32.274	175
-17.4795	-34.3275	176
-16.2	-32.4945	177
-18.735	-31.974	178
-18.3855	-35.226	179
-19.059	-31.404	180
-18.075	-26.31	181
-17.3685	-30.381	182
-17.8725	-30.5055	183
-14.454	-23.5185	184
-12.8325	-18.9285	185
-12.222	-22.161	186
-15.3075	-25.968	187
-15.8235	-26.736	188
-15.516	-25.623	189
-15.3705	-23.1015	190
-12.2235	-19.299	191
-13.125	-19.128	192
-13.542	-19.5555	193
-11.1525	-21.3675	194
-11.823	-18.3255	195
-10.8435	-20.388	196
-10.578	-17.9565	197
-11.7015	-21.1965	198
-11.0355	-22.902	199
-10.476	-19.281	200
-13.83	-25.305	201
-15.831	-27.018	202
-14.8455	-24.936	203
-17.9505	-24.9855	204
-13.914	-27.1275	205
-17.802	-28.356	206
-14.6385	-27.6135	207
-15.321	-28.128	208
-17.844	-29.7165	209
-18.594	-26.6985	210
-18.867	-31.851	211
-18.615	-34.977	212
-18.0555	-34.8015	213
-16.566	-31.1565	214
-17.4255	-28.908	215
-21.1065	-31.3005	216
-21.2685	-30.4665	217
-16.5045	-23.6535	218
-15.039	-21.33	219
-17.3865	-26.5125	220
-15.918	-25.6515	221
-14.3625	-19.599	222
-16.026	-18.588	223
-16.1205	-19.6305	224
-15.9225	-19.2675	225
-11.9655	-18.5685	226
-9.315	-19.845	227
-11.7015	-18.6435	228
-9.7725	-17.6625	229
-8.259	-14.9535	230
-11.283	-21.729	231
-14.2845	-19.6065	232
-12.18	-20.3115	233
-12.7275	-18.324	234
-12.423	-15.333	235
-9.216	-18.1065	236
-11.763	-17.949	237
-13.8825	-22.275	238
-12.1815	-23.199	239
-12.711	-21.0225	240
-13.0035	-23.2395	241
-14.694	-26.7705	242
-9.756	-20.172	243
-11.535	-19.7445	244
-13.512	-20.265	245
-10.7715	-17.682	246
-9.3345	-19.692	247
-13.2585	-16.296	248
-9.81	-20.6385	249
-12.006	-22.5105	250
-9.7275	-25.152	251
-5.7675	-23.1885	252
-9.5055	-23.4615	253
-7.827	-19.062	254
-10.986	-18.846	255
-10.146	-20.556	256
-9.1995	-24.399	257
-6.579	-23.9835	258
-13.3485	-27.6495	259
-10.923	-24.084	260
-12.783	-18.7785	261
-12.5055	-14.328	262
-10.236	-17.697	263
-12.6765	-20.484	264
-11.9145	-17.859	265
-10.14	-18.294	266
-11.238	-11.0055	267
-10.686	-13.9485	268
-8.757	-17.6565	269
-8.3205	-22.9785	270
-8.508	-19.596	271
-8.577	-16.494	272
-8.0985	-13.9725	273
-7.719	-16.7925	274
-9.726	-14.907	275
-7.3335	-15.117	276
-5.382	-12.1425	277
-10.11	-8.9115	278
-8.379	-11.8755	279
-7.194	-15.0675	280
-1.7325	-11.1825	281
-4.6125	-10.3725	282
-8.43	-19.128	283
-3.8565	-19.5675	284
-8.2575	-19.6335	285
-4.377	-15.09	286
-3.0855	-12.399	287
-6.639	-17.2485	288
-5.4075	-18.405	289
-7.2105	-21.291	290
-12.4515	-22.668	291
-6.9165	-16.0725	292
-9.8925	-18.9135	293
-9.663	-17.946	294
-13.3275	-22.47	295
-12.1545	-23.5395	296
-11.7405	-23.5095	297
-10.0455	-20.9715	298
-10.7025	-21.7665	299
-8.22	-21.87	300
-6.333	-18.0225	301
-8.1435	-23.595	302
-7.152	-21.474	303
-6.5385	-18.975	304
-7.539	-21.3405	305
-7.5825	-19.4055	306
-6.948	-18.984	307
-6.114	-15.804	308
-4.8615	-20.622	309
-3.6945	-17.4315	310
-2.565	-12.972	311
-0.777	-18.2745	312
-2.358	-21.546	313
-2.208	-24.15	314
-4.902	-23.4465	315
-6.021	-23.439	316
-9.4065	-26.049	317
-6.804	-21.945	318
-6.4605	-24.5505	319
-8.118	-21.1935	320
-5.343	-21.5805	321
-7.377	-26.598	322
-7.329	-24.1125	323
-6.72	-22.1415	324
-7.368	-22.938	325
-4.7415	-22.239	326
-4.218	-21.3495	327
-7.479	-25.674	328
-10.128	-28.362	329
-8.205	-35.16	330
-8.025	-33.7755	331
-5.6955	-28.7535	332
-4.9275	-25.1565	333
-8.181	-30.8445	334
-8.055	-26.7	335
-7.7925	-20.625	336
-9.315	-26.6175	337
-6.4875	-22.4115	338
-6.45	-29.196	339
-3.8415	-29.1195	340
-1.9755	-29.3505	341
-3.132	-28.512	342
-4.911	-22.4865	343
-0.7695	-22.956	344
-3.468	-21.126	345
-5.715	-28.0605	346
-4.263	-25.1655	347
-4.575	-23.583	348
-6.378	-26.4885	349
-3.225	-23.919	350
-1.095	-21.531	351
0.8055	-21.7785	352
-1.929	-23.505	353
-7.227	-26.82	354
-6.0705	-22.176	355
-2.706	-20.115	356
-0.177	-15.4935	357
4.5255	-14.001	358
-0.843	-17.6625	359
-0.1995	-17.469	360
1.1055	-12.2985	361
4.6875	-15.009	362
2.277	-13.866	363
2.67	-11.0115	364
4.1865	-12.429	365
1.533	-15.549	366
0.7785	-17.8095	367
2.472	-18.9765	368
1.2075	-17.5515	369
2.34	-18.3465	370
-2.1105	-25.923	371
-2.0475	-23.6295	372
-1.332	-22.3365	373
-4.644	-24.957	374
-3.033	-26.412	375
5.1555	-20.9655	376
5.103	-19.5015	377
3.2265	-14.949	378
3.777	-17.8065	379
3.5985	-18.909	380
1.218	-19.065	381
5.5575	-17.8815	382
0.2055	-26.1225	383
0.732	-24.558	384
0.6705	-23.667	385
1.761	-22.53	386
-1.35	-22.7385	387
-3.8535	-20.826	388
-3.3705	-22.728	389
-3.822	-30.1155	390
1.512	-22.8885	391
0.2055	-25.9245	392
-3.0915	-26.463	393
-5.0895	-27.7605	394
-6.363	-30.87	395
-5.292	-35.475	396
-6.933	-38.88	397
-2.751	-38.871	398
-4.9365	-37.5	399
-2.1645	-35.283	400
-5.4615	-37.9155	401
-3.24	-34.758	402
-4.959	-34.4985	403
-2.604	-34.8045	404
-0.4095	-32.766	405
-1.047	-30.123	406
3.0315	-30.45	407
-1.203	-31.836	408
0.096	-32.7735	409
0.45	-33.858	410
-2.1285	-32.2905	411
-0.3375	-32.1495	412
2.088	-31.902	413
-1.8075	-35.094	414
1.6905	-34.578	415
-0.21	-33.2355	416
-0.3795	-31.3305	417
3.042	-31.104	418
-0.3195	-33.3885	419
1.446	-32.1435	420
3.177	-29.382	421
0.1365	-30.525	422
1.641	-30.2805	423
4.5	-26.784	424
1.74	-29.9505	425
2.4165	-18.3045	426
3.939	-21.069	427
8.268	-21.7425	428
5.208	-21.8055	429
4.482	-19.9425	430
3.6765	-18.2505	431
3.687	-20.4345	432
6.735	-20.1405	433
4.9725	-21.663	434
10.1205	-10.9065	435
8.1195	-14.9835	436
6.09	-13.335	437
6.2385	-13.2915	438
6.3945	-12.6495	439
10.578	-11.7015	440
7.0215	-15.8835	441
7.458	-12.294	442
7.5285	-13.029	443
8.8515	-18.081	444
6.2025	-20.0805	445
8.433	-20.742	446
6.5115	-21.513	447
6.8535	-20.3775	448
6.3675	-19.0065	449
6.0495	-20.001	450
2.295	-28.365	451
0.336	-24.861	452
3.5505	-20.5035	453
3.9495	-22.1175	454
6.0255	-19.113	455
5.1345	-23.508	456
6.9975	-22.536	457
3.6915	-24.8625	458
7.9125	-24.714	459
6.837	-23.7795	460
5.5395	-21.5295	461
6.4635	-21.744	462
8.301	-14.781	463
8.745	-15.399	464
8.3025	-16.2495	465
7.4415	-17.697	466
9.6885	-17.907	467
13.3035	-14.976	468
11.619	-14.559	469
12.7155	-14.9835	470
10.002	-13.5975	471
9.531	-18.2955	472
15.393	-11.766	473
10.4865	-16.785	474
11.988	-15.177	475
10.692	-12.528	476
9.7815	-14.94	477
11.2275	-10.248	478
11.445	-8.127	479
13.104	-11.8755	480
8.7945	-15.309	481
11.0445	-11.6145	482
9.7005	-10.233	483
6.171	-17.9505	484
6.207	-16.8135	485
7.7415	-15.282	486
9.5775	-16.2315	487
7.638	-14.7915	488
8.511	-13.4205	489
10.2285	-12.4995	490
11.715	-15.5835	491
11.226	-16.452	492
14.0925	-12.141	493
13.986	-17.2065	494
15.036	-13.0125	495
11.712	-15.711	496
10.152	-15.3495	497
9.9	-14.7255	498
10.539	-9.3555	499
9.9075	-10.4685	500
7.4205	-6.912	501
9.333	-7.851	502
8.178	-9.831	503
10.212	-11.9715	504
11.3145	-8.5665	505
8.595	-16.6665	506
10.0425	-18.4425	507
9.966	-14.6505	508
11.9325	-14.3145	509
11.8275	-15.5805	510
14.847	-11.1915	511
18.177	-1.62	512
17.343	-2.9625	513
15.8925	-7.158	514
12.8925	-6.375	515
16.2075	-2.6805	516
11.712	-11.34	517
16.497	-0.846	518
19.4595	2.943	519
15.0015	1.7715	520
11.3055	1.962	521
13.986	1.2285	522
11.9295	-5.781	523
10.9605	-3.3285	524
10.5495	-2.535	525
14.0745	0.498	526
13.503	-0.234	527
13.6605	-4.533	528
12.363	-6.0945	529
14.166	-4.989	530
16.5975	-6.5775	531
14.388	-5.961	532
14.0865	-3.0315	533
16.956	-1.671	534
20.619	0.4815	535
20.553	-1.5075	536
16.5045	-1.848	537
16.2405	-1.59	538
16.47	-9.2715	539
15.1335	-6.363	540
14.3535	-11.817	541
16.638	-10.4775	542
15.252	-7.1805	543
15.684	-12.6495	544
10.278	-15.7575	545
12.222	-16.635	546
14.001	-5.8695	547
12.687	-8.247	548
14.1225	-11.352	549
12.411	-11.157	550
12.6225	-4.83	551
16.9095	-8.253	552
17.871	-5.259	553
14.4255	-5.493	554
14.6925	-3.3345	555
12.24	-4.6485	556
13.032	-10.9005	557
14.574	-10.428	558
10.194	-16.203	559
12.138	-14.4705	560
13.665	-12.291	561
16.923	-12.414	562
14.391	-12.6615	563
17.901	-7.7535	564
15.7605	-13.758	565
13.47	-12.3015	566
12.7545	-11.424	567
12.5955	-15.2325	568
11.2365	-13.569	569
10.581	-12.654	570
14.5875	-13.032	571
14.601	-9.378	572
19.098	-6.4485	573
11.8905	-7.851	574
10.0905	-6.7425	575
10.9815	-7.6905	576
7.743	-10.578	577
5.478	-7.41	578
8.2005	-15.6255	579
4.677	-13.5165	580
6.144	-13.3395	581
5.2065	-12.711	582
7.161	-11.3985	583
10.5105	-14.535	584
10.9665	-10.9245	585
10.314	-10.8585	586
11.4195	-8.6565	587
14.1045	-9.096	588
11.112	-10.7355	589
9.5805	-8.601	590
11.13	-7.788	591
12.2055	-3.6045	592
10.1235	-6.81	593
9.5775	-6.633	594
9.492	-9.7905	595
11.3385	-2.406	596
14.64	-2.1255	597
14.64	-2.79	598
11.6745	-0.8895	599
16.1595	-2.169	600
16.131	2.199	601
15.8805	2.079	602
16.3275	1.758	603
13.2435	-0.6675	604
17.1075	2.4435	605
16.0455	-4.743	606
13.44	-3.9045	607
15.213	-1.233	608
15.9525	2.712	609
10.668	1.155	610
11.862	8.7645	611
12.09	-1.551	612
11.4945	0.831	613
10.9635	-0.2505	614
9.7185	2.0925	615
10.1175	-2.7225	616
11.001	4.4085	617
17.1885	8.076	618
12.8865	6.96	619
11.2245	0.465	620
10.818	-3.8175	621
9.747	-2.2815	622
10.2765	-3.807	623
9.876	-6.7755	624
11.571	-6.6465	625
9.7875	-8.205	626
8.733	-6.6105	627
12.93	-10.8555	628
12.441	-6.5265	629
16.4355	-4.218	630
14.679	-8.172	631
11.031	-17.3115	632
9.921	-15.213	633
13.41	-11.2965	634
13.8675	-6.1575	635
14.0715	-7.77	636
14.181	-10.398	637
15.306	-2.2695	638
14.5275	-5.3625	639
13.4205	-6.99	640
15.354	-3.741	641
15.9735	-7.1115	642
9.702	-11.121	643
10.2675	-11.709	644
11.2365	-12.8235	645
8.784	-14.079	646
5.478	-22.2075	647
9.132	-15.981	648
9.1275	-11.433	649
7.86	-12.3375	650
9.1125	-14.1525	651
13.221	-10.6485	652
11.745	-10.806	653
9.984	-8.319	654
8.979	-10.8855	655
12.003	-11.58	656
10.524	-16.4205	657
8.6775	-14.4795	658
9.954	-9.885	659
12.2445	-12.456	660
9.342	-12.1125	661
8.6595	-16.917	662
8.2815	-18.1755	663
10.461	-13.635	664
7.734	-14.3655	665
5.679	-18.7605	666
6.99	-18.2055	667
6.6945	-19.1055	668
10.272	-16.905	669
10.491	-16.95	670
12.816	-18.3135	671
15.0345	-12.777	672
12.2805	-12.786	673
12.744	-10.1865	674
8.9685	-15.372	675
14.8845	-10.9155	676
10.5675	-9.03	677
14.3985	-11.8695	678
17.13	-12.264	679
10.8345	-8.9325	680
10.2705	-15.114	681
13.2165	-10.5345	682
11.9565	-7.002	683
10.3995	-10.6455	684
10.5855	-7.9125	685
9.5595	-9.114	686
11.31	-5.6175	687
10.548	-9.9735	688
10.677	-9.594	689
8.724	-8.5425	690
9.0225	-7.887	691
7.9065	-10.917	692
7.8135	-9.2655	693
8.382	-11.019	694
11.571	-14.4645	695
11.7915	-7.1925	696
11.727	-8.334	697
15.0525	-7.959	698
14.541	-9.276	699
13.8015	-7.5435	700
13.3455	-11.5275	701
11.709	-13.731	702
11.3955	-16.029	703
11.1105	-10.125	704
11.853	-9.0585	705
7.5465	-10.4145	706
9.6465	-11.592	707
7.857	-16.521	708
6.93	-16.7595	709
5.274	-20.5545	710
3.57	-23.3805	711
4.161	-23.0445	712
5.4825	-17.5605	713
9.1755	-16.329	714
9.276	-21.99	715
8.8935	-19.6305	716
11.775	-16.098	717
15.1965	-14.175	718
9.3585	-19.161	719
14.7975	-18.1185	720
10.6935	-16.0605	721
11.7225	-14.367	722
11.5575	-15.7365	723
12.186	-12.714	724
11.355	-16.515	725
12.429	-13.5285	726
9.3825	-11.049	727
10.251	-7.176	728
10.5225	-11.6595	729
8.472	-15.7005	730
7.3365	-14.2125	731
3.714	-17.859	732
2.4195	-18.573	733
7.119	-14.055	734
8.037	-16.974	735
5.4735	-18.678	736
5.9685	-20.523	737
6.3285	-24.447	738
3.4725	-25.4625	739
4.3185	-25.485	740
2.484	-31.461	741
4.182	-29.0115	742
3.543	-29.016	743
6.195	-27.3465	744
5.76	-24.8715	745
7.4445	-28.143	746
6.1545	-29.2635	747
7.1295	-24.816	748
5.2035	-29.2485	749
5.0625	-25.761	750
5.8785	-32.1195	751
7.455	-24.009	752
7.059	-25.626	753
6.054	-23.9355	754
3.6615	-26.367	755
5.937	-24.2565	756
2.2695	-28.929	757
4.6995	-23.7945	758
4.428	-26.1225	759
5.5515	-24.801	760
7.155	-22.1805	761
7.5	-18.1365	762
5.979	-20.328	763
6.3615	-19.803	764
7.62	-18.8745	765
4.641	-15.3615	766
8.325	-15.5955	767
8.3895	-11.6835	768
5.7615	-22.392	769
7.515	-14.3265	770
0.6495	-18.03	771
4.515	-16.911	772
7.7865	-18.6555	773
7.179	-19.812	774
4.044	-20.7165	775
8.8935	-23.0415	776
4.2465	-22.227	777
2.265	-23.7435	778
5.1345	-31.722	779
6.6	-29.1045	780
5.4675	-27.3255	781
8.4915	-20.811	782
6.6285	-24.1665	783
2.8665	-32.931	784
3.6855	-29.685	785
5.2335	-31.275	786
3.957	-28.524	787
5.8365	-22.989	788
9.0015	-22.533	789
5.8155	-27.7365	790
5.7555	-26.0025	791
3.3945	-28.299	792
0.255	-30.1665	793
5.3175	-24.6195	794
5.673	-25.293	795
6.4815	-21.474	796
8.259	-20.1495	797
6.564	-26.0115	798
1.836	-32.2995	799
5.022	-31.5645	800
2.88	-29.0625	801
3.867	-26.328	802
1.944	-27.831	803
1.446	-29.4975	804
3.1035	-29.8125	805
5.145	-29.9355	806
4.5885	-29.172	807
5.1	-27.984	808
4.695	-28.737	809
5.889	-24.8655	810
5.6115	-23.7975	811
4.878	-25.4355	812
3.8475	-26.601	813
3.7995	-29.016	814
2.9865	-23.8575	815
0.111	-26.292	816
0.585	-31.7445	817
-0.615	-35.946	818
-0.861	-35.016	819
-1.8465	-38.088	820
2.2245	-33.402	821
-0.3285	-34.6365	822
0.1275	-32.496	823
2.835	-31.5825	824
4.959	-29.559	825
2.664	-28.212	826
4.0635	-28.7985	827
0.822	-30.594	828
-0.039	-33.4665	829
-3.3765	-36.114	830
1.0905	-28.086	831
-2.0175	-32.2065	832
0.993	-31.2015	833
3.3705	-29.559	834
2.577	-22.6335	835
2.568	-24.9795	836
5.5695	-24.168	837
2.9055	-22.992	838
5.9175	-22.398	839
6.645	-17.262	840
8.1825	-18.4065	841
8.3025	-19.4235	842
10.692	-14.6955	843
7.113	-22.0515	844
8.9655	-21.684	845
12.564	-16.119	846
10.3275	-21.96	847
12.7665	-23.7705	848
8.8155	-24.1905	849
11.2635	-25.239	850
11.04	-24.4845	851
7.3155	-24.4875	852
8.658	-26.7555	853
4.9365	-24.783	854
4.3635	-31.1145	855
5.304	-22.4685	856
6.444	-23.4855	857
4.4115	-20.913	858
7.83	-19.7745	859
13.2525	-10.224	860
9.7965	-13.518	861
6.645	-17.88	862
13.836	-11.4045	863
14.268	-13.5345	864
11.778	-16.536	865
9.849	-18.1215	866
9.6255	-20.601	867
10.0425	-21.1785	868
8.055	-21.1095	869
8.382	-18.954	870
11.16	-13.6785	871
13.4085	-13.1445	872
10.5915	-9.447	873
10.3155	-16.38	874
3.8445	-23.034	875
6.7095	-24.0615	876
7.761	-19.3935	877
8.268	-21.8535	878
8.0265	-24.483	879
5.892	-22.4865	880
8.4945	-20.8605	881
8.973	-17.904	882
10.248	-14.6655	883
11.5635	-13.0845	884
10.3605	-21.2865	885
7.773	-25.113	886
5.541	-23.85	887
6.384	-23.2005	888
5.9685	-22.5405	889
5.3805	-25.884	890
7.0605	-26.283	891
5.898	-28.5705	892
4.548	-27.6285	893
3.975	-24.015	894
4.3515	-27.3315	895
6.1815	-31.0035	896
2.433	-33.0315	897
2.511	-30.6045	898
1.6935	-27.294	899
4.122	-27.183	900
4.092	-22.866	901
7.0185	-22.251	902
3.8445	-26.331	903
6.753	-25.7025	904
4.68	-31.6305	905
6.9435	-31.557	906
6.9555	-25.617	907
7.191	-22.0635	908
7.5045	-14.5215	909
9.396	-18.1995	910
4.2105	-21.306	911
3.207	-22.707	912
3.7905	-17.5335	913
3.942	-21.432	914
5.73	-19.089	915
4.3245	-19.1085	916
6.357	-16.7205	917
5.835	-12.8385	918
7.9665	-13.9275	919
6.582	-16.758	920
5.796	-12.741	921
2.3685	-20.4885	922
2.373	-17.5035	923
0.9	-17.559	924
5.151	-18.423	925
5.1885	-21.792	926
4.956	-22.371	927
5.484	-19.5435	928
8.0685	-15.453	929
9.3105	-18.624	930
5.5365	-22.032	931
10.8645	-17.034	932
10.38	-13.791	933
9.5565	-16.6605	934
7.7145	-22.4565	935
8.928	-21.351	936
10.227	-21.6315	937
9.393	-21.072	938
9.948	-23.112	939
10.2105	-23.013	940
9.366	-21.669	941
10.3605	-27.456	942
11.2755	-22.779	943
7.9425	-26.1885	944
13.332	-17.8875	945
12.477	-17.973	946
10.044	-17.5875	947
8.433	-20.0145	948
9.513	-16.251	949
9.3105	-17.241	950
6.3525	-16.23	951
7.422	-22.05	952
10.872	-20.3085	953
8.9415	-17.715	954
8.304	-19.869	955
7.875	-17.6925	956
11.328	-23.1855	957
8.28	-23.397	958
14.4765	-19.5705	959
13.4145	-16.9605	960
12.8595	-14.8755	961
16.3305	-15.1785	962
14.616	-11.4945	963
14.3115	-11.691	964
16.485	-12.4905	965
15.267	-15.207	966
15.567	-14.4555	967
13.656	-15.4545	968
14.4105	-17.8995	969
17.5305	-16.3845	970
16.269	-10.929	971
17.058	-11.346	972
16.737	-7.2165	973
17.4285	-12.5505	974
17.0745	-12.3375	975
20.184	-12.4245	976
17.07	-12.219	977
14.394	-11.721	978
12.321	-15.5055	979
13.491	-17.97	980
13.1565	-17.3865	981
16.0815	-9.4755	982
13.554	-16.0275	983
12.261	-15.414	984
11.6895	-14.559	985
10.263	-20.0115	986
10.296	-13.0515	987
14.8215	-13.1265	988
14.691	-7.4505	989
14.8275	-9.126	990
11.658	-18.963	991
13.593	-12.8745	992
12.3315	-11.721	993
12.24	-12.186	994
11.616	-16.194	995
12.294	-14.049	996
15.4665	-13.08	997
11.661	-13.8855	998
11.013	-13.818	999
13.509	-14.2755	1000
14.1825	-13.6785	1001
13.3395	-12.855	1002
17.0775	-9.0915	1003
20.6205	-4.29	1004
23.931	0.426	1005
18.4335	-3.9165	1006
20.292	-2.568	1007
21.666	0.6045	1008
20.889	-0.933	1009
20.94	4.161	1010
21.6885	1.305	1011
22.449	1.185	1012
21.027	-1.4505	1013
18.738	-5.7675	1014
17.7435	-10.8015	1015
14.628	-8.301	1016
11.784	-8.814	1017
16.0905	-5.934	1018
17.496	-4.407	1019
12.093	-10.0455	1020
12.432	-17.706	1021
15.681	-17.1195	1022
15.096	-17.9475	1023
16.77	-13.5585	1024
21.2565	-10.527	1025
20.8845	-5.4915	1026
19.599	-6.861	1027
14.451	-10.4025	1028
16.6365	-10.944	1029
18.7485	-8.5875	1030
16.9545	-11.1315	1031
15.018	-12.3465	1032
14.3805	-17.1705	1033
13.2045	-15.012	1034
13.8	-15.4095	1035
12.3345	-17.73	1036
13.575	-14.0175	1037
10.2495	-21.582	1038
15.396	-20.913	1039
9.447	-20.091	1040
12.3855	-18.852	1041
11.9625	-16.953	1042
10.698	-16.002	1043
11.6055	-20.1495	1044
9.84	-22.9455	1045
6.315	-28.149	1046
8.5515	-20.85	1047
6.669	-23.796	1048
12.9915	-20.829	1049
7.2255	-20.4675	1050
8.814	-22.1085	1051
13.536	-18.3615	1052
14.271	-20.772	1053
11.946	-15.102	1054
8.523	-23.2575	1055
8.733	-23.6415	1056
11.9055	-19.431	1057
9.1305	-22.962	1058
9.7665	-22.8975	1059
8.046	-22.065	1060
4.4085	-26.835	1061
7.7205	-20.6355	1062
8.769	-22.23	1063
10.224	-21.03	1064
13.8255	-15.942	1065
10.8735	-15.3135	1066
10.3815	-14.5965	1067
8.6415	-21.804	1068
10.623	-21.6405	1069
11.8425	-16.7355	1070
11.526	-18.99	1071
9.3345	-17.3895	1072
9.6945	-13.8225	1073
12.4905	-11.4855	1074
10.6335	-14.3805	1075
12.8835	-17.097	1076
9.6945	-18.771	1077
8.445	-21.4335	1078
9.198	-16.4175	1079
12.0045	-10.833	1080
10.308	-15.1335	1081
9.6135	-13.3575	1082
7.7925	-18.6045	1083
6.006	-20.6745	1084
8.1585	-20.268	1085
8.6625	-16.767	1086
6.105	-16.206	1087
6.048	-15.231	1088
8.229	-11.169	1089
10.6275	-8.7885	1090
8.8305	-13.29	1091
10.5465	-11.8245	1092
5.877	-18.93	1093
8.6385	-17.361	1094
7.584	-13.5225	1095
8.421	-15.402	1096
5.3685	-19.5075	1097
6.1485	-18.6015	1098
9.123	-10.8495	1099
7.425	-16.095	1100
4.9635	-16.7595	1101
7.3365	-19.998	1102
5.784	-24.3195	1103
9.762	-19.455	1104
6.657	-15.555	1105
5.82	-18.8145	1106
6.825	-19.6155	1107
7.7415	-15.2025	1108
8.934	-14.034	1109
7.7685	-13.011	1110
8.3835	-17.172	1111
5.76	-18.504	1112
7.1745	-19.0995	1113
5.1945	-16.5825	1114
6.5025	-17.1825	1115
6.933	-18.486	1116
6.681	-15.003	1117
7.902	-13.1355	1118
9.612	-15.1005	1119
8.0445	-17.394	1120
7.0395	-17.2365	1121
8.313	-17.769	1122
4.0635	-23.421	1123
4.593	-23.8335	1124
4.341	-25.686	1125
7.149	-22.5465	1126
4.164	-22.452	1127
4.4985	-16.7895	1128
5.5635	-22.422	1129
9.8385	-19.986	1130
9.1335	-13.557	1131
7.428	-17.757	1132
7.6575	-17.295	1133
2.7435	-16.5405	1134
7.9935	-15.162	1135
3.153	-18.786	1136
2.028	-18.6375	1137
2.298	-20.988	1138
4.596	-19.803	1139
7.506	-21.1545	1140
3.0525	-20.4495	1141
4.989	-23.151	1142
1.707	-24.765	1143
4.2285	-20.814	1144
5.637	-22.2135	1145
5.3085	-18.0315	1146
1.8855	-24.8955	1147
1.5705	-22.062	1148
0.489	-25.167	1149
-1.4235	-26.2635	1150
0.3555	-27.3885	1151
0.5235	-28.5795	1152
3.408	-26.796	1153
3.267	-26.0475	1154
3.4455	-26.1255	1155
1.827	-31.656	1156
2.8095	-30.8595	1157
1.131	-31.404	1158
3.618	-21.948	1159
4.0005	-27.96	1160
0.1875	-31.605	1161
1.032	-24.408	1162
1.14	-26.5755	1163
-0.216	-29.4705	1164
1.605	-29.2485	1165
-0.261	-27.933	1166
1.6755	-27.495	1167
3.579	-27.186	1168
2.232	-24.828	1169
2.0895	-24.2475	1170
2.5845	-24.765	1171
0.9525	-21.102	1172
5.871	-16.026	1173
3.2475	-22.125	1174
1.5915	-24.8175	1175
3.3135	-26.8095	1176
1.845	-23.2575	1177
0.675	-24.819	1178
1.9785	-26.184	1179
0.786	-29.991	1180
0.3165	-30.144	1181
4.4625	-25.4235	1182
3.123	-20.808	1183
6.2595	-21.9825	1184
-0.7095	-30.7725	1185
2.082	-29.871	1186
-0.2715	-29.367	1187
-0.5295	-27.816	1188
-0.336	-28.6725	1189
4.479	-28.0365	1190
3.5145	-24.1845	1191
6.2445	-21.6285	1192
8.463	-17.541	1193
8.6745	-14.2365	1194
3.6045	-21.021	1195
7.419	-22.4265	1196
5.97	-18.7545	1197
6.9975	-15.9	1198
8.907	-16.017	1199
9.366	-15.0675	1200
9.63	-15.6015	1201
10.416	-15.102	1202
11.52	-6.474	1203
9.9795	-13.278	1204
9.8865	-15.6	1205
7.8075	-20.6445	1206
4.257	-23.58	1207
4.6665	-29.055	1208
7.578	-27.657	1209
9.9285	-20.5425	1210
7.518	-17.5395	1211
9.0675	-11.7885	1212
10.8225	-12.0825	1213
10.05	-12.342	1214
10.3665	-7.497	1215
11.874	-6.288	1216
8.8575	-10.4205	1217
9.774	-13.5795	1218
9.1035	-15.324	1219
8.5635	-20.514	1220
4.743	-22.44	1221
4.089	-23.6355	1222
5.472	-24.3645	1223
3.897	-23.6415	1224
4.023	-24.8265	1225
3.456	-25.1415	1226
4.3215	-24.5145	1227
4.17	-22.5645	1228
2.847	-30.2205	1229
3.9915	-23.622	1230
3.036	-29.361	1231
2.07	-26.7105	1232
0.387	-28.8255	1233
2.9505	-30.2325	1234
1.7715	-26.8695	1235
2.793	-27.375	1236
-0.0855	-26.6385	1237
5.4795	-21.3825	1238
4.1655	-28.338	1239
-0.8385	-32.529	1240
-1.491	-32.46	1241
4.737	-25.647	1242
0.387	-25.494	1243
4.068	-22.0485	1244
-0.426	-27.828	1245
1.6665	-28.3875	1246
0.18	-29.037	1247
1.683	-27.8505	1248
0.084	-34.191	1249
0.753	-31.68	1250
-0.9165	-35.187	1251
-0.4305	-26.6505	1252
0.969	-28.2645	1253
3.396	-23.493	1254
4.1925	-24.7665	1255
-0.2565	-26.322	1256
3.0675	-21.372	1257
0.885	-21.09	1258
-1.4775	-26.19	1259
-0.9285	-25.923	1260
0.5355	-27.6405	1261
8.856	-17.6475	1262
6.7635	-21.906	1263
9.6405	-20.4915	1264
4.4745	-16.629	1265
6.1245	-16.6095	1266
3.546	-23.2605	1267
6.96	-21.21	1268
3.696	-24.1965	1269
4.818	-17.433	1270
7.3335	-19.6425	1271
7.08	-18.951	1272
2.52	-25.9455	1273
3.72	-22.5045	1274
-0.585	-27.033	1275
-1.494	-21.918	1276
5.2425	-20.265	1277
1.602	-20.622	1278
1.6605	-20.646	1279
-3.039	-24.93	1280
-0.441	-23.0655	1281
3.846	-17.808	1282
4.6635	-15.102	1283
8.796	-3.9645	1284
8.4765	-11.307	1285
5.7885	-13.011	1286
6.831	-11.664	1287
4.1685	-13.92	1288
3.8445	-16.632	1289
5.673	-23.439	1290
5.808	-23.0685	1291
5.1795	-22.092	1292
3.4455	-24.4035	1293
1.1265	-22.413	1294
1.212	-20.0895	1295
0.672	-20.262	1296
-0.615	-18.4695	1297
3.363	-16.3245	1298
0.867	-17.3955	1299
7.7535	-10.0965	1300
7.284	-15.303	1301
6.8925	-11.841	1302
5.487	-20.7105	1303
7.3845	-18.9885	1304
7.7055	-21.015	1305
4.509	-24.837	1306
4.737	-21.4155	1307
4.308	-28.074	1308
4.269	-27.0855	1309
4.038	-28.971	1310
5.247	-27.5925	1311
5.5455	-23.9985	1312
6.567	-24.423	1313
11.298	-21.048	1314
6.6825	-19.446	1315
7.8255	-19.2165	1316
8.4195	-14.688	1317
11.424	-18.8205	1318
7.8405	-14.4495	1319
7.1835	-15.2115	1320
4.428	-19.0665	1321
6.8985	-18.555	1322
6.9	-20.6505	1323
7.0785	-18.1605	1324
7.0605	-23.0145	1325
3.774	-20.676	1326
3.6855	-25.1205	1327
5.925	-17.211	1328
5.061	-20.3235	1329
3.2235	-21.3015	1330
5.1135	-18.459	1331
5.799	-21.8565	1332
3.1425	-23.6145	1333
7.0815	-20.199	1334
4.1895	-20.355	1335
11.9655	-20.688	1336
10.7715	-22.4295	1337
10.0365	-23.4825	1338
6.8805	-27.4125	1339
7.1205	-16.9695	1340
5.796	-21.927	1341
3.507	-19.269	1342
4.917	-19.5075	1343
5.5155	-17.409	1344
8.2695	-16.6575	1345
6.45	-14.2515	1346
10.059	-10.494	1347
12.2535	-8.358	1348
11.046	-10.548	1349
11.448	-10.0395	1350
9.15	-9.885	1351
9.639	-9.081	1352
8.3445	-10.3185	1353
11.448	-8.43	1354
9.4755	-6.951	1355
9.888	-3.06	1356
14.043	-0.858	1357
8.2965	-6.4125	1358
8.559	-5.8665	1359
7.9275	-8.8095	1360
5.2605	-16.695	1361
3.843	-18.312	1362
9.03	-12.0975	1363
7.5015	-9.087	1364
5.1825	-15.489	1365
4.1715	-12.387	1366
8.5215	-13.518	1367
5.415	-20.133	1368
3.7155	-13.878	1369
1.68	-19.2315	1370
5.8545	-17.5155	1371
6.837	-18.3	1372
7.5465	-16.4385	1373
9.1155	-13.9785	1374
5.829	-15.087	1375
5.7045	-14.0205	1376
8.2425	-15.876	1377
7.746	-20.1045	1378
5.7645	-19.515	1379
9.033	-19.0665	1380
6.6075	-19.989	1381
6.6375	-23.046	1382
5.8635	-17.55	1383
7.944	-19.788	1384
6.051	-22.59	1385
5.373	-21.1785	1386
9.1575	-16.449	1387
10.3365	-14.8995	1388
9.8235	-18.4335	1389
7.479	-19.3035	1390
11.67	-18.321	1391
9.4185	-18.9045	1392
10.236	-14.145	1393
7.1535	-14.5125	1394
8.103	-16.851	1395
8.3895	-15.1845	1396
9.2025	-12.0765	1397
6.3165	-17.3745	1398
7.377	-17.028	1399
10.7955	-14.6385	1400
10.0425	-17.8425	1401
9.003	-8.6535	1402
5.805	-20.6865	1403
8.943	-18.879	1404
5.538	-24.927	1405
6.3435	-23.9745	1406
7.113	-22.0785	1407
7.8405	-22.3245	1408
10.1775	-17.718	1409
8.784	-19.9965	1410
11.277	-13.3065	1411
12.237	-13.8135	1412
11.1405	-10.9575	1413
15.7485	-6.2685	1414
16.7595	-2.7975	1415
16.476	-4.5735	1416
15.936	-6.363	1417
13.9785	-11.0505	1418
15.645	-13.8645	1419
16.662	-7.992	1420
15.075	-7.0785	1421
16.8195	-4.68	1422
14.385	-9.7785	1423
14.2155	-12.834	1424
18.0435	-8.481	1425
12.9495	-13.107	1426
12.8685	-15.6405	1427
14.6445	-11.952	1428
12.234	-18.615	1429
8.151	-18.732	1430
6.87	-19.446	1431
9.2685	-21.2745	1432
8.2005	-17.4525	1433
9.51	-20.1885	1434
10.533	-14.946	1435
7.35	-15.6735	1436
11.007	-14.8155	1437
10.107	-17.9115	1438
8.952	-17.187	1439
7.638	-20.8875	1440
10.548	-17.628	1441
7.785	-17.3145	1442
10.2795	-19.968	1443
10.338	-14.478	1444
7.095	-25.2675	1445
9.1995	-24.855	1446
8.7765	-23.0775	1447
6.2295	-21.5295	1448
5.745	-14.847	1449
5.238	-16.446	1450
8.442	-21.711	1451
8.0535	-17.6595	1452
6.576	-21.099	1453
3.8625	-20.4255	1454
5.34	-22.104	1455
5.0625	-19.926	1456
5.1285	-18.8775	1457
2.3355	-21.948	1458
3.174	-18.294	1459
9.9705	-20.526	1460
12.8265	-19.998	1461
8.862	-24.4965	1462
8.664	-26.5335	1463
9.6795	-26.0025	1464
5.8065	-17.9445	1465
9.4485	-17.4885	1466
6.348	-19.776	1467
3.399	-18.528	1468
4.683	-17.772	1469
4.869	-18.6495	1470
6.756	-15.696	1471
2.4615	-17.19	1472
4.4265	-16.9065	1473
2.6745	-21.1965	1474
2.253	-18.9855	1475
3.5715	-20.4015	1476
3.399	-22.5885	1477
-0.1485	-21.1965	1478
3.621	-16.0185	1479
6.5445	-20.3865	1480
7.287	-19.68	1481
5.01	-13.002	1482
7.119	-16.062	1483
6.7425	-12.6555	1484
5.301	-20.1285	1485
7.1175	-14.241	1486
5.412	-13.4535	1487
8.238	-9.9165	1488
9.6285	-8.6055	1489
8.1165	-15.336	1490
6.9105	-12.84	1491
8.1495	-9.5265	1492
5.8575	-12.273	1493
5.481	-8.1525	1494
8.985	-11.511	1495
6.0855	-15.2625	1496
7.002	-10.1175	1497
6.3435	-13.2465	1498
4.4565	-15.072	1499
6.9435	-11.2395	1500
4.9095	-13.2795	1501
3.276	-15.8955	1502
1.197	-16.713	1503
3.921	-20.7435	1504
0.831	-22.5255	1505
3.8385	-18.2955	1506
2.4765	-26.0955	1507
0.4635	-27.7005	1508
-1.455	-31.143	1509
-0.513	-28.6395	1510
3.825	-20.289	1511
4.923	-23.268	1512
-1.506	-25.59	1513
-0.969	-32.724	1514
-0.864	-29.5605	1515
0.7875	-30.879	1516
0.507	-26.8425	1517
-1.653	-24.7875	1518
-1.713	-30.09	1519
-3.645	-31.1925	1520
-0.7485	-28.218	1521
-2.5095	-29.688	1522
1.848	-26.3535	1523
-1.314	-27.6915	1524
-1.0425	-31.854	1525
-1.7775	-25.188	1526
-0.156	-24.0375	1527
-4.7235	-27.8655	1528
-0.0465	-23.97	1529
2.667	-17.8215	1530
3.3135	-21.234	1531
-0.414	-28.0155	1532
-0.249	-30.4005	1533
-1.659	-33.6255	1534
0.294	-25.563	1535
1.4475	-25.5345	1536
-2.274	-22.095	1537
-2.2365	-23.823	1538
-0.927	-23.8005	1539
1.1655	-22.5885	1540
-0.9015	-21.5835	1541
-1.0815	-20.6355	1542
1.3845	-17.526	1543
0.7365	-20.5395	1544
-2.7105	-24.93	1545
-1.725	-21.2745	1546
0.72	-20.031	1547
2.6835	-16.4625	1548
1.692	-19.701	1549
2.292	-18.9915	1550
1.686	-22.1985	1551
-0.6615	-22.374	1552
0.363	-24.5925	1553
-0.2205	-23.3955	1554
0.5085	-20.6745	1555
-1.974	-27.0375	1556
-0.1575	-18.978	1557
1.47	-15.924	1558
3.6945	-10.941	1559
2.892	-17.457	1560
-0.9585	-13.44	1561
0.2295	-15.9	1562
1.722	-18.9	1563
3.8235	-14.8815	1564
2.376	-16.614	1565
2.142	-22.6305	1566
0.663	-28.11	1567
-0.0525	-29.745	1568
3.099	-26.1195	1569
2.136	-28.221	1570
3.384	-20.6235	1571
3.0705	-20.2935	1572
2.781	-24.5235	1573
3.7485	-18.5775	1574
3.8235	-19.425	1575
0.1635	-27.048	1576
-1.725	-28.8105	1577
-2.2845	-26.589	1578
1.3395	-20.118	1579
-0.4335	-25.6785	1580
-1.0455	-25.5555	1581
-1.0155	-24.927	1582
-0.1155	-24.507	1583
0.2175	-23.3025	1584
0.843	-21.1515	1585
3.312	-14.541	1586
3.132	-17.9715	1587
-0.273	-18.984	1588
2.4315	-19.806	1589
4.7655	-16.215	1590
0.993	-23.838	1591
3.2265	-20.805	1592
4.521	-17.6775	1593
4.113	-20.859	1594
8.013	-25.287	1595
8.3235	-23.25	1596
7.125	-25.6965	1597
3.891	-23.0355	1598
1.7985	-28.104	1599
3.5805	-23.28	1600
5.61	-23.799	1601
3.6615	-23.0625	1602
8.949	-18.4005	1603
4.1565	-19.764	1604
0.927	-27.5775	1605
5.2125	-28.9275	1606
3.273	-24.378	1607
2.379	-29.418	1608
1.4325	-21.933	1609
2.496	-23.358	1610
6.024	-24.126	1611
1.281	-27.867	1612
1.245	-22.65	1613
3.06	-21.255	1614
4.6815	-20.0625	1615
2.283	-25.803	1616
1.5225	-23.6595	1617
2.685	-30.4575	1618
1.2165	-29.2665	1619
-1.281	-30.858	1620
-4.5165	-29.5695	1621
-7.0965	-32.367	1622
-7.368	-32.691	1623
-7.389	-37.563	1624
-6.417	-36.396	1625
-4.62	-31.452	1626
-6.5445	-36.762	1627
-4.5525	-28.929	1628
-4.2825	-30.711	1629
-7.758	-31.2225	1630
-5.826	-33.138	1631
-6.66	-30.6315	1632
-5.3865	-27.939	1633
-4.4175	-29.76	1634
-3.762	-23.3955	1635
-5.3295	-26.7105	1636
-7.9215	-32.757	1637
-11.8005	-37.686	1638
-8.622	-37.041	1639
-8.5965	-33.2835	1640
-4.74	-30.2475	1641
-8.3835	-30.834	1642
-7.095	-34.821	1643
-5.442	-33.5025	1644
-4.524	-27.6825	1645
-2.9175	-26.8965	1646
-1.134	-32.2185	1647
-1.827	-33.6075	1648
-1.5855	-27.2895	1649
0.939	-26.1285	1650
0.4065	-23.2905	1651
-3.891	-35.001	1652
-3.1245	-33.456	1653
0.573	-30.0075	1654
0.339	-28.2345	1655
2.988	-25.8225	1656
-1.38	-21.6435	1657
0.597	-22.311	1658
1.6035	-22.38	1659
3.6015	-23.556	1660
7.1475	-21.432	1661
3.3345	-22.1205	1662
4.0725	-21.2865	1663
1.3755	-24.06	1664
4.3035	-23.4555	1665
4.9035	-22.3515	1666
5.1165	-17.283	1667
2.817	-18.492	1668
4.554	-19.9455	1669
5.922	-25.9995	1670
3.96	-28.3155	1671
1.7805	-28.6545	1672
1.9545	-25.6845	1673
-0.2265	-24.129	1674
-1.0335	-27.579	1675
0.375	-25.0005	1676
1.923	-23.5695	1677
2.979	-24.198	1678
4.2135	-23.8065	1679
1.0845	-23.1525	1680
-1.662	-23.4975	1681
0.5595	-20.3445	1682
1.392	-16.965	1683
-0.2265	-25.467	1684
-1.146	-22.356	1685
-1.2495	-22.4775	1686
3.3735	-18.5205	1687
-0.693	-24.108	1688
0.984	-24.786	1689
3.0885	-21.618	1690
3.7995	-23.583	1691
3.0405	-18.0045	1692
0.3195	-20.241	1693
2.3265	-18.513	1694
3.846	-17.358	1695
5.274	-16.5795	1696
8.5995	-18.309	1697
8.277	-11.6235	1698
9.435	-12.2985	1699
7.9875	-14.3385	1700
10.5795	-6.849	1701
9.939	-9.5715	1702
10.11	-10.0155	1703
11.154	-5.6685	1704
12.8175	-4.7775	1705
7.848	-9.2565	1706
7.9185	-4.791	1707
12.4155	-9.162	1708
9.7785	-10.854	1709
7.4385	-11.4	1710
4.9605	-7.7775	1711
1.8585	-8.5155	1712
5.001	-9.4185	1713
2.724	-7.6935	1714
8.3565	-6.4275	1715
9.9825	-6.2685	1716
8.9325	-7.854	1717
11.151	-10.9575	1718
9.3285	-9.471	1719
12.381	-11.6145	1720
8.5455	-14.19	1721
9.549	-13.425	1722
5.016	-14.9655	1723
7.7595	-8.5815	1724
3.8355	-12.0675	1725
2.5095	-13.0395	1726
2.337	-11.172	1727
1.1835	-15.729	1728
-1.248	-17.5065	1729
-2.211	-23.4405	1730
1.335	-21.3915	1731
1.0575	-18.024	1732
1.5885	-16.119	1733
2.0925	-21.915	1734
4.4565	-19.6845	1735
4.2645	-17.259	1736
2.484	-21.0375	1737
1.2675	-14.799	1738
5.256	-17.868	1739
3.108	-17.172	1740
7.839	-14.244	1741
6.834	-16.4265	1742
3.9915	-20.9685	1743
5.6025	-16.524	1744
9.27	-13.785	1745
9.5805	-19.9245	1746
9.303	-18.9765	1747
10.5945	-11.0145	1748
7.614	-14.2005	1749
4.2975	-21.039	1750
6.129	-20.7135	1751
5.9415	-19.9995	1752
8.5635	-13.4625	1753
8.6055	-18.0075	1754
10.284	-18.7845	1755
11.154	-17.814	1756
10.359	-19.023	1757
6.3165	-22.2105	1758
7.41	-17.232	1759
5.1705	-17.235	1760
6.0345	-17.937	1761
6.8595	-19.449	1762
6.0795	-23.3895	1763
7.2315	-21.426	1764
5.355	-23.742	1765
5.2365	-23.7285	1766
4.524	-22.485	1767
6.921	-25.032	1768
7.3335	-25.023	1769
3.927	-20.9535	1770
4.308	-16.734	1771
4.7985	-16.2255	1772
3.417	-16.4985	1773
4.3725	-19.5	1774
0.153	-24.2475	1775
0.138	-27.297	1776
2.5665	-25.056	1777
4.3095	-21.849	1778
4.3305	-19.7235	1779
5.577	-24.0225	1780
6.771	-22.7685	1781
3.228	-24.0855	1782
5.538	-24.18	1783
7.3665	-20.661	1784
5.133	-23.9085	1785
4.5495	-24.639	1786
3.708	-22.5915	1787
3.8805	-21.2115	1788
3.978	-21.207	1789
3.8625	-19.86	1790
9.5265	-12.2565	1791
9.1575	-9.3495	1792
8.127	-12.888	1793
7.587	-13.8705	1794
5.868	-14.907	1795
2.7315	-13.188	1796
0.771	-16.2675	1797
3.171	-14.6925	1798
3.537	-13.2285	1799
5.9865	-16.956	1800
2.2485	-16.3605	1801
2.0535	-16.6965	1802
1.335	-22.0785	1803
3.6435	-16.8135	1804
1.5615	-19.464	1805
5.0355	-16.4415	1806
3.1215	-23.0595	1807
2.745	-23.0265	1808
4.0395	-13.248	1809
4.2735	-14.583	1810
1.8585	-18.6195	1811
-1.6725	-23.0625	1812
-1.923	-20.232	1813
3.6555	-14.13	1814
0.996	-12.606	1815
1.0875	-15.999	1816
0.7845	-15.6435	1817
-1.164	-17.2545	1818
1.2855	-15.8295	1819
1.293	-18.2895	1820
0.4245	-18.7335	1821
1.107	-14.3955	1822
-1.002	-17.3415	1823
-1.5645	-11.2425	1824
4.854	-14.253	1825
5.028	-13.7205	1826
4.371	-15.9945	1827
5.52	-19.191	1828
6.6315	-15.4335	1829
7.1445	-16.464	1830
12.354	-14.358	1831
10.683	-12.4605	1832
10.0965	-11.5335	1833
7.7715	-9.5595	1834
5.8155	-12.9135	1835
6.4065	-14.1645	1836
4.941	-12.96	1837
6.7065	-9.465	1838
5.769	-11.172	1839
3.351	-8.007	1840
7.008	-8.133	1841
5.5725	-15.5775	1842
5.853	-11.4015	1843
8.3175	-9.8115	1844
6.3645	-16.164	1845
7.032	-11.8815	1846
6.4215	-15.045	1847
4.923	-17.6325	1848
4.1895	-19.2645	1849
1.7475	-21.1605	1850
2.445	-19.056	1851
2.1885	-16.3755	1852
3.1605	-11.628	1853
6.4395	-11.2785	1854
-0.174	-16.0005	1855
6.8475	-16.359	1856
4.602	-18.2295	1857
0.876	-19.4565	1858
2.2665	-20.6475	1859
6.81	-18.411	1860
6.9765	-19.488	1861
3.807	-18.0885	1862
6.6165	-16.77	1863
10.17	-16.275	1864
8.487	-20.571	1865
8.5515	-16.044	1866
5.5095	-16.74	1867
6.576	-15.6195	1868
12.573	-13.359	1869
8.142	-20.541	1870
12.807	-15.6345	1871
7.551	-22.275	1872
7.0125	-15.1575	1873
6.4605	-12.495	1874
7.296	-13.2765	1875
6.5355	-8.8455	1876
6.051	-12.2025	1877
8.256	-7.491	1878
8.6745	-14.2905	1879
6.1785	-11.889	1880
6.3255	-3.756	1881
8.2545	-9.8985	1882
8.2425	-13.281	1883
8.4855	-11.232	1884
7.3275	-11.0685	1885
8.9505	-11.8485	1886
9.0765	-8.8935	1887
8.1495	-9.4725	1888
9	-4.0665	1889
8.199	-8.496	1890
13.3995	-8.481	1891
8.607	-12.567	1892
8.733	-8.883	1893
7.026	-13.518	1894
7.806	-12.507	1895
9.0525	-15.105	1896
7.8435	-15.357	1897
5.877	-18.1155	1898
5.9925	-16.9845	1899
3.3315	-15.012	1900
8.9355	-6.759	1901
9.789	-7.4115	1902
9.5235	-6.1005	1903
5.829	-10.632	1904
8.475	-11.238	1905
7.098	-10.3095	1906
8.1645	-14.1975	1907
8.5665	-18.603	1908
7.5375	-19.695	1909
5.9895	-16.29	1910
2.5065	-15.9555	1911
1.353	-19.719	1912
6.3555	-18.6765	1913
6.1515	-18.6825	1914
8.742	-13.458	1915
4.134	-14.1465	1916
6.957	-17.841	1917
7.044	-13.518	1918
12.6105	-11.922	1919
10.023	-9.126	1920
10.368	-10.725	1921
9.927	-6.162	1922
10.386	-7.908	1923
9.846	-13.461	1924
10.9065	-13.5315	1925
7.236	-19.395	1926
1.389	-24.0675	1927
3.4005	-18.3375	1928
2.094	-18.777	1929
3.399	-20.919	1930
4.5825	-20.9385	1931
7.575	-14.8665	1932
6.4275	-16.194	1933
4.47	-20.658	1934
6.2775	-19.7235	1935
4.539	-17.8935	1936
10.1925	-12.537	1937
10.0965	-9.276	1938
10.869	-9.678	1939
7.9485	-13.8825	1940
4.9665	-9.924	1941
8.499	-6.906	1942
7.4865	-15.5715	1943
8.7945	-12.1725	1944
5.784	-8.808	1945
5.892	-12.5685	1946
4.593	-15.3945	1947
6.9075	-14.4255	1948
3.609	-14.379	1949
7.032	-8.1495	1950
8.8035	-12.0045	1951
2.0055	-16.293	1952
5.2725	-8.496	1953
4.221	-13.7295	1954
1.3455	-16.17	1955
1.7685	-15.0915	1956
4.1925	-13.995	1957
4.038	-18.705	1958
9.636	-12.633	1959
0.126	-22.6305	1960
5.442	-18.852	1961
5.5635	-16.656	1962
8.1945	-8.07	1963
7.9545	-9.843	1964
4.6815	-14.784	1965
5.3535	-13.1955	1966
7.779	-9.336	1967
8.505	-12.021	1968
9.7035	-13.1475	1969
11.244	-4.371	1970
11.9655	-3.036	1971
11.757	-2.3205	1972
11.5005	-1.302	1973
9.2055	-5.289	1974
12.0495	-6.396	1975
4.833	-13.044	1976
10.065	-8.8095	1977
8.739	-9.0795	1978
9.7185	-9.207	1979
6.102	-10.9995	1980
10.0365	-8.529	1981
11.2755	-4.092	1982
10.5675	-3.0585	1983
6.4395	-13.9425	1984
8.802	-10.821	1985
7.353	-11.823	1986
9.294	-10.365	1987
6.7515	-8.814	1988
7.149	-10.971	1989
3.5955	-14.5065	1990
3.81	-17.205	1991
3.7845	-20.178	1992
3.9945	-22.398	1993
5.0145	-16.6935	1994
4.629	-26.439	1995
6.7035	-21	1996
5.847	-21.3735	1997
5.1075	-19.857	1998
3.321	-23.4015	1999
[truncated: 23,001 more rows]
