# Supplementary material for: Exploration of the selective binding mechanism of protein kinase Aurora A selectivity via a comprehensive molecular modeling study
Source: PeerJ. 2019 Oct 22;7:e7832. doi: 10.7717/peerj.7832 (PMC6814069; doi:10.7717/peerj.7832)
Supplement: Data S1 — The raw data are corresponding to figure order. pse and pdb format files can be opened in PyMol 1.8. cdx files can be opened in Chemdraw 16.0. csv files can be opened in Excel. [file peerj-07-7832-s004.zip › Raw-data/Figure 5/Figure 5C.csv]

PC1	PC2	Frame
8.577	7.447	1
8.299	5.933	2
7.968	8.278	3
6.802	10.216	4
5.115	9.812	5
5.568	8.498	6
5.661	8.408	7
9.979	8.353	8
8.943	4.427	9
6.519	2.613	10
10.562	3.531	11
8.012	2.842	12
7.57	1.379	13
9.28	5.084	14
8.341	4.375	15
6.209	2.53	16
7.163	6.129	17
8.103	5.833	18
5.78	3.088	19
8.868	6.791	20
7.044	5.856	21
3.305	2.559	22
4.748	5.466	23
4.465	7.108	24
7.669	9.068	25
7.964	8.205	26
6.017	5.024	27
3.26	4.644	28
6.209	7.124	29
4.496	4.268	30
3.781	1.249	31
2.741	0.369	32
1.65	3.674	33
1.157	5.338	34
1.753	6.871	35
2.011	5.085	36
0.902	3.296	37
1.773	6.071	38
2.512	4.786	39
1.854	3.407	40
1.548	4.678	41
2.866	6.989	42
1.998	6.296	43
-1.282	4.101	44
0.241	4.155	45
1.185	3.603	46
-0.024	2.584	47
0.196	4.541	48
0.941	4.524	49
1.99	6.406	50
0.969	4.668	51
2.332	6.626	52
4.545	7.277	53
1.015	3.274	54
2.598	2.629	55
2.188	5.856	56
2.462	6.044	57
0.986	5.187	58
2.3	5.363	59
3.321	6.327	60
3.121	6.443	61
2.535	4.547	62
4.458	5.022	63
3.008	5.226	64
2.743	2.025	65
2.576	6.419	66
3.875	6.373	67
3.858	8.605	68
3.655	6.153	69
5.191	6.31	70
3.973	3.804	71
4.293	2.194	72
4.008	3.469	73
5.764	7.717	74
6.55	7.016	75
6.354	8.453	76
6.71	9.463	77
8.189	8.627	78
8.624	6.993	79
6.621	5.532	80
5.114	6.103	81
5.277	5.057	82
5.046	3.468	83
5.015	5.152	84
6.58	7.976	85
7.98	5.59	86
7.775	2.95	87
6.577	2.142	88
7.185	-0.315	89
4.631	-0.029	90
2.739	3.596	91
4.427	2.754	92
4.104	1.164	93
3.993	1.385	94
5.356	3.375	95
7.529	6.865	96
8.585	4.455	97
6.991	5.295	98
6.87	2.766	99
6.67	4.81	100
6.254	6.118	101
7.071	3.758	102
7.541	4.14	103
6.375	4.741	104
5.571	2.353	105
5.617	3.789	106
7.884	4.184	107
5.191	3.878	108
7.175	7.442	109
7.845	7.382	110
9.933	8.952	111
7.281	7.782	112
8.617	8.192	113
8.221	8.607	114
10.814	9.949	115
11.067	10.534	116
12.086	8.046	117
13.372	8.479	118
11.033	6.187	119
11.398	5.654	120
12.841	7.594	121
10.316	8.934	122
11.338	7.935	123
10.694	5.232	124
9.709	3.839	125
7.997	2.748	126
9.954	3.646	127
8.552	4.518	128
7.987	6.117	129
8.727	5.139	130
9.05	5.76	131
11.998	7.832	132
13.168	8.518	133
12.737	7.134	134
10.253	9.723	135
7.495	4.486	136
7.48	7.404	137
6.365	9.121	138
7.223	6.305	139
9.817	6.361	140
6.794	5.969	141
6.846	7.02	142
9.309	8.474	143
7.525	7.866	144
9.766	8.288	145
9.523	8.015	146
10.623	12.108	147
9.286	13.672	148
10.049	12.202	149
7.864	10.135	150
9.064	10.554	151
10.067	9.603	152
9.792	7.395	153
10.603	8.411	154
9.874	5.78	155
10.394	8.905	156
10.383	5.165	157
10.383	5.841	158
8.536	3.493	159
8.199	6.798	160
10.99	3.931	161
11.075	3.993	162
12.415	6.483	163
12.964	8.194	164
14.426	9.517	165
11.468	8.491	166
13.76	10.028	167
12.967	7.392	168
11.258	9.129	169
12.105	8.827	170
13.009	7.75	171
12.755	7.853	172
11.78	9.642	173
11.572	9.941	174
12.509	10.099	175
8.95	9.566	176
9.232	8.722	177
8.301	6.831	178
9.941	6.892	179
9.306	7.343	180
9.609	9.416	181
11.232	7.476	182
11.039	5.489	183
9.43	8.712	184
10.234	7.096	185
11.031	7.551	186
12.893	10.688	187
9.377	9.586	188
10.057	7.021	189
10.162	6.316	190
11.316	9.755	191
10.586	8.692	192
8.026	7.903	193
11.409	8.903	194
11.993	11.394	195
14.461	11.508	196
15.908	12.806	197
13.517	9.111	198
10.34	9.023	199
12.765	8.014	200
12.996	6.083	201
13.77	6.239	202
9.947	5.239	203
11.238	4.723	204
10.966	5.21	205
10.919	5.879	206
12.242	4.243	207
14.154	8.08	208
13.493	7.387	209
15	8.865	210
12.762	6.965	211
10.932	5.747	212
9.072	6.104	213
8.154	6.358	214
8.741	5.243	215
10.242	5.673	216
11.654	8.327	217
10.937	6.693	218
10.131	6.797	219
11.306	7.22	220
12.538	7.772	221
14.905	8.765	222
14.566	9.552	223
12.413	9.683	224
11.344	4.592	225
11.859	4.97	226
12.956	5.533	227
11.711	4.429	228
11.266	4.261	229
12.106	4.63	230
13.211	1.763	231
11.237	-1.752	232
12.663	2.372	233
10.281	1.027	234
8.399	2.007	235
9.902	2.068	236
10.341	4.931	237
11.077	4.934	238
12.655	5.314	239
14.259	6.342	240
12.549	3.944	241
13.977	6.027	242
10.155	4.982	243
14.034	5.023	244
12.119	6.992	245
12.298	2.684	246
12.324	2.555	247
12.755	4.986	248
12.578	5.047	249
11.017	4.693	250
13.618	6.383	251
11.299	5.241	252
9.177	4.689	253
8.676	1.454	254
11.314	3.081	255
9.27	3.401	256
9.264	-0.132	257
7.428	1.311	258
8.319	1.833	259
7.433	1.816	260
10.519	1.367	261
12.77	2.353	262
9.232	-1.463	263
11.129	1.416	264
11.587	-1.518	265
12.222	-0.261	266
10.914	2.16	267
10.324	1.334	268
9.316	2.239	269
9.65	4.573	270
8.578	2.079	271
8.02	-0.333	272
6.408	-0.055	273
7.424	0.622	274
7.237	0.853	275
8.046	0.745	276
9.827	0.093	277
10.637	-0.361	278
10.827	-3.941	279
9.591	-4.916	280
10.931	-1.303	281
7.785	-4.984	282
5.375	-2.644	283
5.908	-4.117	284
6.132	-2.791	285
6.823	-3.063	286
6.865	-1.146	287
8.09	-0.671	288
10.902	-2.839	289
11.559	-2.145	290
6.645	-2.384	291
6.298	-5.037	292
8.404	-6.525	293
3.086	-5.788	294
7.036	-2.322	295
8.234	-0.833	296
8.435	-2.183	297
7.394	-2.595	298
11.529	-3.652	299
10.099	-2.294	300
11.133	-1.422	301
11.011	-1.704	302
7.756	-2.359	303
8.148	-3.524	304
6.879	-4.442	305
6.498	-3.713	306
10.463	0.045	307
9.342	-1.851	308
8.248	-3.748	309
8.488	-1.21	310
10.85	0.354	311
7.644	-3.19	312
6.689	-5.69	313
6.768	-7.32	314
6.476	-4.509	315
4.244	-7.21	316
3.1	-8.487	317
3.534	-9.706	318
4.242	-4.295	319
5.652	-5.303	320
3.643	-8.448	321
4.486	-8.264	322
5.506	-6.079	323
3.531	-5.778	324
6.004	-4.828	325
7.893	-5.748	326
5.106	-7.166	327
5.947	-5.442	328
4.807	-4.047	329
2.813	-6.611	330
2.696	-7.111	331
3.834	-5.872	332
5.621	-3.687	333
9.927	-3.868	334
7.024	-4.859	335
9.337	-5.289	336
9.241	-5.582	337
6.853	-7.766	338
5.773	-8.739	339
6.992	-8.213	340
4.559	-9.826	341
4.575	-8.083	342
6.103	-7.542	343
7.585	-6.098	344
8.093	-5.035	345
8.488	-7.69	346
9.852	-6.173	347
9.879	-2.198	348
8.238	-3.568	349
8.364	-5.133	350
6.13	-5.047	351
3.16	-4.706	352
4.713	-6.057	353
4.086	-4.339	354
5.427	-1.401	355
4.902	-1.624	356
6.877	-0.758	357
7.015	0.288	358
7.246	0.073	359
7.501	-0.374	360
8.28	1.547	361
6.853	-3.435	362
6.655	-4.752	363
7.396	-3.932	364
7.173	-0.705	365
6.411	-1.541	366
6.569	-2.793	367
4.658	-2.377	368
4.293	-1.945	369
5.136	-3.912	370
6.313	-1.203	371
6.515	-1.323	372
6.986	-2.431	373
5.463	-1.777	374
4.874	-2.87	375
8.379	-3.195	376
7.902	-2.66	377
5.589	-3.058	378
5.565	-0.717	379
6.468	0.029	380
3.659	-0.986	381
4.61	-3.672	382
5.347	-2.379	383
4.31	-4.121	384
3.358	-4.159	385
5.516	-4.874	386
4.58	-4.277	387
5.328	-5.943	388
6.721	-5.911	389
4.831	-6.996	390
6.001	-8.819	391
5.06	-9.443	392
6.272	-6.602	393
4.827	-6.312	394
2.966	-7.727	395
4.806	-7.85	396
7.624	-6.53	397
7.387	-5.07	398
7.888	-4.544	399
8.426	-2.5	400
6.745	-3.1	401
3.336	-5.689	402
3.196	-5.667	403
5.045	-2.873	404
6.454	-1.531	405
7.43	-0.679	406
3.915	-3.445	407
4.375	-2.679	408
5.279	-5.249	409
5.151	-5.116	410
4.993	-2.357	411
7.051	-3.275	412
7.568	-3.626	413
5.947	-5.866	414
4.264	-5.601	415
4.785	-7.4	416
5.447	-3.995	417
5.507	-4.658	418
6.804	-3.546	419
6.373	-2.395	420
4.628	-2.969	421
3.613	-2.958	422
3.046	-4.868	423
6.224	-5.405	424
5.873	-4.579	425
4.346	-4.678	426
4.845	-6.877	427
6.267	-5.181	428
2.465	-5.954	429
2.959	-5.149	430
1.779	-5.309	431
4.7	-1.994	432
3.723	-3.375	433
5.825	-4.409	434
4.976	-0.484	435
5.433	-1.81	436
3.727	-4.066	437
4.326	-3.668	438
4.448	-2.993	439
3.549	-4.216	440
1.068	-6.004	441
1.975	-7.113	442
2.726	-7.43	443
1.329	-8.392	444
4.63	-6.102	445
5.044	-4.622	446
3.806	-5.243	447
4.58	-7.523	448
3.538	-9.068	449
4.826	-8.72	450
2.61	-10.326	451
4.376	-6.385	452
3.684	-8.102	453
4.284	-7.227	454
4.27	-7.082	455
4.391	-5.787	456
2.406	-7.078	457
4.161	-6.258	458
8.12	-3.596	459
7.533	-3.901	460
5.432	-5.967	461
7.303	-2.417	462
7.873	-0.043	463
6.995	-3.081	464
3.874	-5.261	465
3.705	-5.954	466
4.268	-5.653	467
4.254	-4.992	468
5.867	-4.395	469
4.765	-4.414	470
5.353	-4.697	471
6.969	-1.912	472
6.752	-0.976	473
4.372	-3.085	474
4.476	-1.17	475
5.793	-4.935	476
4.836	-3.585	477
5.818	-3.179	478
3.383	-3.439	479
5.468	-0.681	480
5.372	0.736	481
5.466	1.347	482
1.901	-0.951	483
6.081	1.278	484
3.929	1.464	485
2.589	0.371	486
4.383	-2.318	487
5.771	-0.831	488
4.824	1.727	489
6.082	-0.464	490
5.904	-1.595	491
4.322	0.982	492
2.729	-1.886	493
6.419	-2.908	494
5.23	-0.855	495
8.806	-0.09	496
7.343	-1.358	497
7.711	-0.188	498
6.943	3.294	499
8.801	4.011	500
7.591	3.052	501
6.49	2.682	502
4.582	-0.759	503
3.313	1.729	504
5.559	1.686	505
2.666	1.292	506
0.344	3.472	507
2.412	5.755	508
5.381	6.876	509
4.245	5.71	510
3.62	5.787	511
4.823	4.507	512
3.179	0.818	513
4.422	1.986	514
4.286	-0.744	515
5.934	-0.658	516
5.338	-0.668	517
4.8	-0.716	518
6.187	-0.856	519
6.817	-2.106	520
8.939	-0.082	521
9.835	1.182	522
9.675	3.77	523
11.435	5.148	524
10.633	3.578	525
10.977	2.134	526
10.339	2.076	527
13.905	5.333	528
14.227	3.697	529
11.496	3.803	530
11.128	2.031	531
10.166	-2.674	532
9.16	-2.564	533
8.35	-0.257	534
10.388	0.196	535
12.04	1.575	536
12.153	0.797	537
11.626	2.255	538
11.37	1.489	539
9.53	2.47	540
9.565	-0.531	541
7.558	-2.303	542
9.042	-1.318	543
9.675	2.255	544
11.155	2.795	545
12.33	1.23	546
12.18	1.368	547
12.649	-1.046	548
11.072	1.436	549
9.07	-0.351	550
9.69	0.466	551
10.425	2.63	552
9.091	2.53	553
8.47	1.327	554
7.913	1.112	555
9.833	-0.239	556
10.05	-1.782	557
8.281	-0.874	558
10.434	-1.326	559
9.777	-1.589	560
13.999	3.716	561
11.42	3.379	562
12.856	1.618	563
14.201	0.508	564
14.292	0.57	565
12.825	-2.109	566
14.523	-1.796	567
13.801	0.186	568
12.989	1.211	569
13.918	0.262	570
12.655	0.53	571
14.317	-1.521	572
12.673	-1.762	573
12.108	-2.901	574
11.491	-4.963	575
11.591	-5.105	576
9.538	-3.879	577
11.783	-1.604	578
13.051	-2.281	579
15.92	2.516	580
15.528	-0.595	581
16.238	1.464	582
15.562	-0.051	583
12.965	-1.756	584
9.768	-5.132	585
6.567	-4.4	586
8.237	-4.104	587
13.25	-1.789	588
9.751	-3.676	589
10.169	-1.185	590
14.119	0.165	591
13.684	-1.038	592
11.758	-2.272	593
12.378	-1.139	594
12.253	2.379	595
12.543	3.365	596
10.18	0.345	597
10.66	0.99	598
9.604	1.563	599
14.35	3.204	600
14.484	6.198	601
14.961	0.812	602
17.179	3.715	603
16.511	6.028	604
14.65	1.08	605
15.027	2.284	606
13.157	1.239	607
12.388	0.695	608
12.802	0.311	609
13.599	2.437	610
14.291	1.514	611
14.792	3.218	612
14.666	4.839	613
15.832	4.344	614
13.621	4.52	615
14.584	4.395	616
13.438	2.917	617
11.485	2.282	618
13.42	2.725	619
17.674	5.58	620
14.284	3.53	621
15.802	1.494	622
16.031	0.561	623
15.451	3.141	624
16.144	6.677	625
16.66	5.614	626
15.809	6.749	627
15.7	9.899	628
14.629	8.298	629
16.065	5.735	630
15.409	7.999	631
13.867	6.313	632
12.792	5.167	633
10.75	4.375	634
13.584	5.739	635
10.066	-0.405	636
10.398	2.412	637
9.161	0.651	638
6.06	2.293	639
9.06	5.264	640
10.069	3.259	641
9.2	4.328	642
12.814	2.77	643
11.142	7.384	644
12.528	6.257	645
15.285	4.468	646
15.056	5.765	647
16.258	5.764	648
17.144	5.064	649
14.409	7.456	650
13.297	4.38	651
13.578	6.608	652
13.854	3.004	653
13.203	6.028	654
16.068	5.662	655
18.647	7.076	656
13.68	6.864	657
12.06	4.27	658
12.734	3.266	659
11.596	4.168	660
10.696	4.062	661
10.944	5.217	662
11.948	5.767	663
10.03	6.741	664
15.633	8.105	665
13.623	6.816	666
15.544	9.705	667
18.091	11.475	668
16.933	11.227	669
17.149	11.332	670
14.051	7.909	671
15.081	8.814	672
15.962	8.853	673
13.626	4.806	674
16.407	7.809	675
16.05	7.218	676
14.222	7.355	677
11.411	6.394	678
11.523	7.411	679
13.771	7.798	680
11.367	6.855	681
11.706	5.895	682
12.262	4.2	683
12.427	6.152	684
15.741	9.069	685
15.727	9.812	686
12.834	9.206	687
11.003	5.293	688
10.782	4.719	689
13.903	7.345	690
13.144	7.861	691
13.024	7.799	692
12.518	10.071	693
11.703	7.206	694
10.335	7.473	695
11.806	9.814	696
12.924	8.401	697
12.753	6.957	698
12.83	8.931	699
13.487	5.295	700
14.21	7.115	701
11.887	5.575	702
13.609	5.698	703
13.826	5.442	704
13.042	7.034	705
15.39	7.825	706
12.599	6.067	707
11.406	4.676	708
15.202	6.183	709
12.584	7.651	710
13.939	10.155	711
12.128	7.292	712
12.696	5.688	713
11.433	8.315	714
12.346	8.309	715
10.539	8.204	716
12.868	6.802	717
14.837	7.987	718
12.752	5.98	719
13.691	7.911	720
12.792	4.546	721
12.274	7.577	722
11.772	9.328	723
13.156	6.117	724
15.308	8.445	725
15.892	10.093	726
12.102	8.605	727
11.22	6.827	728
11.774	7.789	729
11.658	7.569	730
13.419	7.931	731
10.821	8.008	732
10.748	8	733
14.114	9.637	734
14.532	8.069	735
12.17	6.686	736
10.655	5.215	737
9.01	6.054	738
7.478	6.222	739
7.848	4.914	740
10.686	5.999	741
12.157	5.95	742
11.377	8.066	743
9.961	5.744	744
9.401	3.128	745
8.821	1.828	746
8.529	2.449	747
10.334	2.181	748
10.316	2.935	749
8.809	1.234	750
10.678	3.316	751
11.581	4.452	752
11.617	4.904	753
10.009	4.113	754
9.892	1.111	755
7.16	2.416	756
9.586	4.74	757
10.502	1.992	758
10.721	5.401	759
9.935	5.476	760
10.957	4.304	761
11.475	4.049	762
12.308	4.577	763
11.295	4.335	764
12.677	7.499	765
12.834	6.683	766
10.743	4.5	767
10.249	4.477	768
12.161	6.199	769
12.649	8.348	770
13.641	7.867	771
14.129	8.349	772
13.859	10.006	773
12.133	11.733	774
12.918	11.019	775
14.962	9.799	776
15.172	10.423	777
13.556	10.08	778
12.387	7.96	779
10.246	8.654	780
10.563	4.988	781
10.575	1.607	782
9.28	0.173	783
7.846	-0.061	784
8.214	3.206	785
5.891	-2.389	786
7.265	-1.118	787
7.884	-3.121	788
7.462	-2.866	789
9.194	0.688	790
7.134	0.983	791
5.281	-4.552	792
5.386	-6.036	793
7.389	-2.889	794
7.528	-3.995	795
6.815	-1.245	796
8.697	-0.782	797
9.785	3.081	798
10.493	4.004	799
10.485	3.93	800
12.954	4.451	801
11.112	4.34	802
13.269	7.229	803
12.417	2.189	804
13.007	4.156	805
13.367	1.473	806
11.649	3.101	807
12.286	1.242	808
14.89	5.854	809
12.863	2.872	810
12.585	4.775	811
15.362	5.005	812
13.232	4.071	813
12.384	5.716	814
13.829	4.281	815
14.075	2.572	816
13.243	3.916	817
13.397	4.768	818
12.858	3.905	819
11.715	1.666	820
11.601	2.768	821
13.278	3.702	822
11.282	1.056	823
11.363	3.648	824
11.141	3.821	825
12.272	3.685	826
12.399	3.609	827
12.354	2.85	828
11.906	0.595	829
10.272	1.008	830
12.755	3.93	831
12.617	1.249	832
9.803	0.637	833
8.292	-3.314	834
9.951	-3.584	835
6.791	-4.412	836
7.394	-4.608	837
8.281	-6.867	838
7.963	-2.462	839
6.838	-2.396	840
9.021	-2.165	841
7.931	-3.23	842
8.998	-3.024	843
7.448	-5.055	844
7.593	-3.826	845
6.208	-3.418	846
5.888	-3.432	847
9.708	-2.266	848
8.405	-3.196	849
6.928	-4.124	850
9.814	-3.703	851
7.163	-3.883	852
9.98	-2.213	853
9.712	-2.601	854
7.508	-2.531	855
10.707	-2.229	856
9.094	-3.404	857
10.292	-3.811	858
8.374	-2.985	859
10.74	-2.394	860
9.063	-2.213	861
10.755	0.523	862
8.509	-4.518	863
12.141	-4.625	864
12.801	-1.444	865
14.473	-0.301	866
14.087	0.521	867
14.527	1.598	868
15.589	1.578	869
13.922	-0.983	870
13.116	-2.431	871
12.555	-0.7	872
12.342	-1.993	873
13.053	-3.005	874
11.839	-3.173	875
11.53	-3.987	876
14.117	-1.809	877
12.977	-3.987	878
12.551	-3.932	879
13.658	-3.13	880
12.798	-0.645	881
12.733	-1.07	882
13.366	-1.472	883
12.922	-0.53	884
15.083	-0.788	885
14.665	-0.007	886
12.369	-1.746	887
15.858	-0.524	888
14.934	-1.741	889
12.321	-2.132	890
13.204	-0.872	891
13.633	-2.746	892
15.001	-0.154	893
14.837	-1.604	894
16.913	1.326	895
15.596	0.975	896
14.37	-0.023	897
14.113	-1.623	898
14.313	-2.135	899
14.183	-1.382	900
14.239	-0.664	901
13.537	-2.656	902
11.227	-2.031	903
11.727	-5.122	904
11.015	-2.76	905
11.466	-4.357	906
12.166	-0.85	907
11.869	-1.008	908
12.607	-2.845	909
12.125	-3.678	910
11.073	-4.335	911
9.583	-6.317	912
14.126	-3.868	913
13.921	-5.1	914
12.245	-7.121	915
10.227	-6.853	916
9.169	-6.807	917
11.929	-4.585	918
14.855	-2.999	919
13.049	-6.221	920
13.029	-6.097	921
12.415	-7.964	922
9.847	-9.911	923
13.361	-11.482	924
13.211	-8.475	925
10.964	-7.849	926
11.305	-7.527	927
11.925	-9.415	928
12.009	-8.765	929
11.887	-8.966	930
14.695	-8.28	931
12.947	-8.19	932
14.109	-9.652	933
12.295	-7.102	934
13.101	-7.967	935
14.536	-3.517	936
16.184	-2.911	937
16.354	-2.981	938
17.787	-3.74	939
16.564	-3.99	940
15.067	-5.929	941
15.739	-7.197	942
14.602	-4.806	943
13.824	-5.73	944
13.619	-2.748	945
13.456	-4.109	946
15.678	-3.314	947
15.768	-3.577	948
14.671	-2.889	949
14.809	-3.912	950
15.23	-3.076	951
12.956	-6.598	952
15.059	-6.227	953
11.933	-8.052	954
13.15	-8.788	955
13.007	-9.502	956
14.497	-7.892	957
15.199	-6.234	958
12.016	-7.848	959
11.868	-10.334	960
10.835	-11.606	961
13.699	-7.859	962
14.348	-6.754	963
13.188	-7.093	964
13.756	-7.678	965
14.853	-5.223	966
13.41	-7.903	967
13.327	-6.203	968
15.622	-6.255	969
14.265	-5.916	970
14.017	-5.473	971
15.198	-5.537	972
15.068	-7.528	973
13.2	-7.724	974
11.777	-7.739	975
10.406	-8.475	976
12.929	-7.029	977
11.295	-5.901	978
13.392	-6.797	979
15.338	-5.721	980
16.016	-5.712	981
13.506	-4.174	982
13.156	-5.109	983
17.667	-6.437	984
16.026	-3.575	985
12.091	-7.693	986
14.725	-4.895	987
15.658	-5.511	988
14.291	-6.278	989
14.098	-5.804	990
16.357	-5.123	991
12.87	-4.433	992
10.467	-4.448	993
12.352	-6.454	994
11.045	-7.035	995
12.284	-5.948	996
12.738	-5.859	997
13.799	-5.57	998
13.737	-7.144	999
14.318	-4.629	1000
12.6	-4.752	1001
13.745	-7.883	1002
12.55	-5.424	1003
12.116	-8	1004
12.451	-5.824	1005
11.301	-4.688	1006
14.778	-3.366	1007
15.566	-4.541	1008
15.532	-3.238	1009
16.136	-6.75	1010
14.931	-5.649	1011
15.21	-5.551	1012
16.01	-4.762	1013
14.565	-6.173	1014
16.746	-3.225	1015
14.775	-5.59	1016
15.854	-5.107	1017
16.156	-2.655	1018
16.317	-3.054	1019
14.934	-6.011	1020
15.033	-6.874	1021
16.185	-6.335	1022
17.418	-4.11	1023
15.525	-4.866	1024
17.579	-4.167	1025
15.06	-5.129	1026
15.957	-7.425	1027
14.675	-7.856	1028
13.48	-7.724	1029
13.974	-8.894	1030
11.236	-6.145	1031
13.606	-4.368	1032
16.199	-3.061	1033
17.296	-6.657	1034
15.343	-5.152	1035
15.792	-4.894	1036
13.57	-5.808	1037
13.163	-7.507	1038
14.483	-5.872	1039
14.528	-5.969	1040
13.667	-7.104	1041
14.109	-7.777	1042
13.47	-7.884	1043
14.946	-8.099	1044
12.122	-7.262	1045
13.331	-9.491	1046
12.156	-10.35	1047
11.95	-10.399	1048
12.683	-10.311	1049
13.934	-7.225	1050
13.393	-10.27	1051
12.691	-6.448	1052
11.232	-8.95	1053
11.77	-7.565	1054
12.53	-10.111	1055
11.636	-12.003	1056
11.207	-10.925	1057
11.715	-9.003	1058
14.166	-9.268	1059
13.363	-9.346	1060
12.158	-10.565	1061
13.954	-5.952	1062
14.579	-5.461	1063
16.437	-5.588	1064
13.844	-5.448	1065
16.669	-3.538	1066
15.946	-3.899	1067
16.044	-4.386	1068
15.604	-3.625	1069
15.781	-5.257	1070
14.748	-3.946	1071
19.228	-4.096	1072
19.387	-1.345	1073
19.741	-1.358	1074
18.676	-2.502	1075
19.397	-2.154	1076
16.368	-2.965	1077
14.663	-5.58	1078
13.666	-7.921	1079
14.485	-5.962	1080
15.975	0.439	1081
16.096	-0.653	1082
15.372	-1.745	1083
16.994	-1.986	1084
17.668	-1.914	1085
17.032	-0.99	1086
15.263	-4.234	1087
13.589	-2.651	1088
13.791	-4.418	1089
14.827	-4.458	1090
13.373	-4.987	1091
13.932	-7.508	1092
13.33	-9.171	1093
12.532	-8.131	1094
13.481	-7.012	1095
14.962	-8.14	1096
12.667	-5.983	1097
14.406	-5.447	1098
11.784	-8.305	1099
10.81	-6.561	1100
12.982	-8.112	1101
13.148	-6.315	1102
14.297	-4.386	1103
14.537	-3.508	1104
12.732	-5.088	1105
11.383	-7.309	1106
13.342	-9.408	1107
15.22	-7.214	1108
13.632	-7.438	1109
11.856	-6.647	1110
13.712	-5.604	1111
14.967	-5.164	1112
15.17	-5.095	1113
17.333	-4.702	1114
14.994	-3.273	1115
12.815	-6.739	1116
11.048	-5.988	1117
12.012	-4.882	1118
11.927	-5.266	1119
13.429	-4.823	1120
13.507	-2.062	1121
13.354	-3.685	1122
11.956	-3.73	1123
15.513	-4.965	1124
13.113	-5.037	1125
12.826	-6.303	1126
14.582	-5.078	1127
11.736	-6.851	1128
12.238	-6.935	1129
11.855	-7.02	1130
12.223	-5.868	1131
11.862	-6.837	1132
12.455	-6.787	1133
12.84	-6.63	1134
12.612	-5.707	1135
11.21	-6.099	1136
12.042	-6.985	1137
11.529	-9.236	1138
11.782	-9.877	1139
12.4	-8.048	1140
12.722	-8.136	1141
13.031	-7.556	1142
13.914	-5.821	1143
11.706	-8.312	1144
12.862	-6.355	1145
15.17	-1.394	1146
14.182	-3.436	1147
13.144	-2.089	1148
13.829	-5.738	1149
16.094	-0.902	1150
12.1	-6.218	1151
13.682	-4.915	1152
12.822	-6.239	1153
13.115	-6.024	1154
13.661	-4.23	1155
14.296	-3.467	1156
13.807	-2.213	1157
14.916	-1.775	1158
13.836	-2.491	1159
15.124	-1.552	1160
16.01	-0.919	1161
15.753	-1.205	1162
18.707	-0.754	1163
17.578	-1.31	1164
15.331	-2.811	1165
16.099	0.985	1166
18.215	-2.089	1167
15.174	-4.849	1168
14.571	-3.375	1169
15.153	-0.732	1170
14.421	-1.252	1171
15.444	-1.097	1172
16.113	-2.038	1173
15.542	-2.187	1174
14.255	-5.318	1175
15.636	-4.714	1176
13.551	-3.344	1177
14.015	-3.559	1178
14.802	-3.128	1179
13.648	-5.702	1180
14.82	-4.752	1181
15.14	-3.647	1182
15.204	-2.325	1183
16.691	-0.069	1184
12.602	-1.002	1185
15.16	-3.299	1186
16.347	-3.357	1187
15.871	-2.078	1188
16.177	-2.603	1189
16.338	-2.879	1190
15.355	-2.141	1191
14.438	-4.778	1192
13.48	-3.491	1193
11.588	-2.473	1194
12.653	-2.98	1195
12.86	-4.457	1196
13.337	-5.161	1197
14.151	-5.065	1198
15.924	-4.669	1199
16.198	-3.036	1200
12.233	-3.33	1201
14.547	-5.819	1202
16.086	-2.285	1203
16.846	-1.341	1204
15.434	-2.064	1205
16.33	-2.493	1206
16.75	0.011	1207
16.407	-0.847	1208
16.534	-3.341	1209
13.388	-5.116	1210
13.847	-4.74	1211
12.893	-8.154	1212
13.62	-6.337	1213
14.432	-9.064	1214
15.449	-5.976	1215
14.635	-5.88	1216
14.911	-5.518	1217
13.906	-5.636	1218
14.254	-4.328	1219
13.403	-3.58	1220
13.455	-5.546	1221
12.456	-5.795	1222
13.078	-4.064	1223
14.342	-7.376	1224
13.953	-3.529	1225
14.69	-4.232	1226
13.05	-6.399	1227
11.843	-5.963	1228
13.908	-8.769	1229
12.367	-8.891	1230
12.159	-7.889	1231
14.617	-7.154	1232
13.219	-6.169	1233
14.732	-7.002	1234
14.007	-5.751	1235
13.652	-3.79	1236
15.752	-5.714	1237
13.242	-7.97	1238
12.816	-8.147	1239
14.352	-3.864	1240
17.968	-3.215	1241
16.989	-2.355	1242
15.235	-3.199	1243
14.455	-3.455	1244
16.245	0.517	1245
17.905	-1.319	1246
17.198	-2.174	1247
17.665	-4.939	1248
16.362	-5.073	1249
17.277	-1.867	1250
17.063	-2.251	1251
14.546	-3.803	1252
15.455	-2.47	1253
15.212	-2.702	1254
16.083	-4.661	1255
15.749	-3.875	1256
14.406	-5.581	1257
15.789	-7.389	1258
14.58	-5.667	1259
17.019	-4.606	1260
16.347	-5.119	1261
16.289	-3.539	1262
16.57	-3.314	1263
17.27	-1.789	1264
16.655	-3.593	1265
19.331	-2.212	1266
19.251	-1.671	1267
18.287	-2.873	1268
19.32	-3.338	1269
17.085	-4.596	1270
17.947	-1.597	1271
18.977	-1.019	1272
17.587	-1.797	1273
16.952	-1.427	1274
18.585	0.682	1275
18.723	-1.48	1276
17.556	-3.258	1277
15.709	-3.528	1278
15.164	-2.141	1279
17.081	-4.061	1280
15.586	-3.915	1281
14.215	-6.861	1282
14.976	-6.774	1283
13.729	-6.43	1284
11.754	-7.256	1285
13.175	-7.115	1286
14.32	-6.028	1287
13.375	-7.376	1288
12.604	-7.58	1289
14.05	-8.118	1290
10.83	-6.054	1291
12.886	-5.141	1292
12.175	-4.492	1293
13.611	-5.305	1294
13.752	-3.192	1295
15.64	-3.266	1296
13.483	-4.738	1297
14.099	-2.554	1298
11.824	-2.972	1299
10.911	-3.741	1300
11.758	-6.421	1301
9.053	-7.557	1302
11.999	-6.189	1303
13.653	-4.182	1304
13.863	-1.321	1305
14.481	-2.533	1306
11.733	-4.947	1307
12.453	-3.493	1308
13.352	-4.059	1309
11.434	-4.664	1310
11.393	-7.621	1311
12.62	-4.447	1312
13.04	-3.184	1313
12.078	-2.784	1314
12.056	-4.317	1315
12.538	-4.42	1316
12.653	-4.737	1317
13.76	-5.662	1318
13.311	-4.684	1319
12.277	-3.848	1320
14.416	-4.353	1321
17.426	-2.925	1322
15.244	-5.036	1323
12.935	-6.843	1324
14.393	-7.147	1325
14.326	-6.065	1326
15.951	-4.611	1327
14.07	-5.869	1328
13.67	-7.688	1329
13.998	-5.81	1330
15.593	-3.855	1331
16.023	-6.16	1332
17.089	-5.454	1333
12.685	-7.318	1334
13.26	-8.832	1335
11.68	-9.838	1336
12.426	-8.823	1337
14.708	-6.325	1338
15.433	-8.704	1339
12.536	-9.391	1340
14.319	-7.965	1341
13.41	-7.321	1342
12.432	-6.319	1343
14.61	-6.752	1344
13.414	-9.157	1345
13.021	-9.84	1346
12.531	-8.357	1347
11.454	-7.453	1348
11.32	-6.532	1349
10.8	-7.246	1350
14.495	-5.224	1351
13.475	-5.234	1352
13.553	-2.912	1353
16.192	-1.476	1354
16.47	-2.995	1355
13.679	-2.815	1356
14.696	-3.483	1357
15.077	-2.793	1358
14.926	-3.581	1359
12.938	-6.508	1360
13.385	-5.239	1361
13.329	-6.076	1362
14.043	-7.109	1363
12.782	-6.406	1364
11.662	-6.238	1365
14.221	-3.432	1366
14.227	-5.539	1367
15.696	-1.348	1368
13.323	-3.305	1369
14.402	-5.077	1370
13.362	-5.565	1371
12.958	-4.9	1372
13.589	-4.998	1373
12.289	-5.041	1374
13.911	-7.193	1375
14.771	-4.329	1376
15.346	-6.815	1377
15.134	-4.659	1378
15.738	-4.947	1379
15.361	-6.149	1380
14.363	-6.31	1381
15.111	-5.585	1382
14.049	-5.635	1383
13.787	-3.687	1384
14.875	-2.949	1385
13.576	-4.601	1386
13.53	-5.37	1387
13.528	-3.582	1388
15.319	-2.88	1389
13.453	-5.197	1390
13.064	-4.975	1391
14.012	-3.964	1392
13.209	-6.286	1393
16.496	-3.968	1394
15.424	-4.474	1395
15.597	-2.394	1396
15.793	-1.876	1397
14.273	-2.245	1398
14.718	-4.758	1399
15.365	-2.038	1400
13.875	-5.84	1401
14.558	-7.798	1402
13.898	-6.179	1403
14.762	-7.76	1404
14.866	-5.725	1405
14.692	-4.948	1406
15.559	-4.547	1407
12.386	-7.394	1408
14.62	-4.845	1409
13.317	-3.679	1410
15.408	-3.763	1411
11.717	-6.042	1412
12.152	-7.706	1413
13.453	-9.306	1414
13.301	-7.223	1415
12.741	-8.901	1416
14.354	-4.433	1417
15.356	-3.438	1418
13.339	-3.788	1419
13.089	-7.821	1420
12.525	-7.794	1421
11.593	-8.802	1422
11.133	-6.672	1423
10.132	-8.969	1424
9.357	-9.075	1425
10.733	-8.073	1426
13.905	-7.779	1427
12.406	-7.139	1428
13.3	-5.885	1429
14.999	-6.33	1430
15.783	-5.614	1431
14.237	-5.923	1432
12.432	-5.62	1433
11.814	-6.843	1434
10.483	-6.089	1435
13.091	-5.665	1436
13.237	-8.571	1437
13.114	-8.224	1438
12.358	-9.273	1439
12.843	-8.32	1440
13.517	-6.406	1441
12.149	-4.693	1442
12.451	-6.686	1443
10.55	-7.644	1444
8.983	-8.862	1445
7.626	-9.309	1446
9.172	-10.526	1447
8.887	-9.243	1448
9.79	-8.422	1449
11.54	-7.113	1450
10.139	-5.764	1451
9.674	-7.314	1452
9.543	-8.812	1453
10.278	-8.29	1454
8.655	-9.753	1455
10.627	-4.916	1456
12.725	-3.75	1457
10.89	-4.787	1458
12.446	-3.31	1459
14.142	-3.431	1460
12.454	-2.282	1461
12.079	-3.374	1462
12.119	-5.17	1463
13.215	-4.914	1464
12.877	-5.884	1465
14.956	-5.677	1466
10.534	-7.537	1467
11.662	-7.462	1468
13.076	-5.076	1469
11.894	-5.096	1470
13.138	-4.822	1471
12.587	-2.98	1472
13.282	-3.174	1473
12.99	-5.28	1474
13.866	-4.909	1475
10.91	-8.596	1476
9.655	-6.589	1477
11.207	-4.245	1478
11.665	-2.111	1479
12.111	-2.15	1480
12.588	-2.761	1481
13.757	-2.259	1482
12.942	-3.806	1483
12.109	-3.726	1484
13.254	-4.984	1485
12.713	-5.812	1486
14.442	-5.47	1487
11.963	-9.044	1488
12.246	-6.809	1489
13.382	-6.225	1490
14.034	-6.252	1491
12.494	-7.495	1492
13.765	-6.17	1493
13.651	-5.106	1494
15.901	-4.057	1495
14.08	-8.406	1496
13.986	-8.098	1497
13.434	-6.175	1498
14.704	-4.586	1499
15.24	-5.981	1500
15.546	-3.713	1501
12.861	-2.979	1502
16.887	-3.11	1503
15.147	-3.662	1504
14.418	-4.046	1505
16.043	-1.696	1506
15.706	-3.669	1507
16.091	-1.451	1508
16.276	-1.637	1509
15.018	-1.433	1510
14.965	-3.973	1511
14.713	-3.387	1512
13.172	-4.728	1513
14.694	-5.648	1514
14.399	-4.549	1515
14.485	-5.358	1516
13.908	-5.532	1517
12.286	-6.172	1518
13.701	-4.682	1519
14.679	-4.032	1520
13.94	-4.499	1521
14.269	-5.082	1522
12.611	-7.14	1523
14.301	-4.963	1524
13.48	-5.673	1525
13.191	-5.826	1526
13.774	-6.097	1527
13.867	-6.283	1528
13.366	-5.707	1529
13.293	-10.304	1530
13.545	-8.355	1531
14.865	-7.02	1532
14.865	-4.91	1533
17.05	-1.989	1534
16.209	-2.78	1535
16.944	-1.9	1536
15.464	-3.972	1537
15.104	-3.131	1538
14.925	-5.337	1539
15.566	-3.23	1540
15.422	-4.147	1541
17.413	-3.699	1542
18.57	-1.279	1543
18.717	-0.988	1544
17.653	-2.226	1545
17.422	-2.243	1546
15.271	-3.996	1547
15.802	-1.585	1548
15.806	-4.745	1549
14.602	-4.291	1550
17.263	-4.162	1551
18.592	-1.809	1552
14.205	-3.28	1553
16.027	-4.767	1554
15.987	-3.299	1555
15.718	-2.861	1556
15.309	-6.594	1557
14.284	-7.708	1558
13.283	-8.352	1559
11.441	-8.728	1560
12.973	-7.156	1561
13.511	-5.42	1562
11.743	-7.214	1563
11.212	-7.082	1564
11.995	-5.278	1565
11.629	-7.289	1566
14.04	-7.473	1567
14.409	-6.121	1568
15.126	-7.187	1569
12.813	-5.01	1570
13.528	-5.711	1571
12.107	-7.877	1572
13.247	-5.114	1573
10.964	-10.288	1574
11.07	-8.878	1575
12.699	-9.336	1576
12.278	-6.796	1577
13.757	-4.937	1578
14.622	-2.715	1579
14.398	-4.55	1580
12.825	-3.163	1581
14.227	-2.014	1582
14.815	-0.096	1583
16.608	-1.679	1584
14.984	-2.868	1585
14.914	-2.064	1586
15.177	-1.403	1587
12.88	-4.042	1588
13.057	-4.459	1589
14.467	-5.151	1590
16.059	-1.266	1591
12.671	-4.261	1592
13.408	-5.045	1593
12.314	-5.623	1594
13.757	-2.418	1595
16.025	-1.964	1596
15.507	-2.181	1597
16.849	-1.416	1598
14.992	-3.744	1599
14.769	-1.968	1600
13.187	-2.621	1601
13.285	-4.548	1602
13.944	-4.286	1603
12.692	-6.159	1604
13.103	-5.255	1605
13.254	-5.319	1606
13.782	-4.405	1607
14.921	-6.2	1608
16.2	-5.623	1609
15.5	-6.165	1610
17.102	-3.953	1611
15.193	-5.095	1612
15.713	-3.174	1613
15.095	-4.395	1614
15.253	-3.734	1615
14.519	-5.841	1616
15.094	-6.893	1617
14.834	-6.884	1618
16.008	-5.847	1619
13.559	-5.011	1620
13.831	-5.872	1621
13.839	-4.955	1622
14.962	-5.612	1623
12.433	-5.96	1624
11.044	-5.869	1625
13.817	-6.785	1626
12.551	-5.799	1627
12.376	-3.962	1628
12.342	-4.444	1629
12.91	-5.194	1630
15.433	-4.984	1631
13.277	-7.438	1632
15.155	-4.274	1633
13.512	-3.614	1634
13.064	-7.507	1635
13.89	-4.863	1636
14.979	-5.776	1637
14.604	-4.662	1638
15.4	-4.114	1639
13.647	-7.32	1640
15.854	-4.113	1641
13.931	-2.624	1642
15.403	-2.2	1643
15.232	-1.878	1644
14.719	-5.553	1645
16.204	-5.507	1646
16.654	-4.183	1647
16.655	-4.199	1648
15.422	-3.032	1649
15.017	-5.395	1650
13.963	-3.523	1651
15.638	-2.701	1652
16.134	-1.173	1653
15.285	-4.122	1654
13.147	-7.132	1655
13.863	-3.58	1656
15.562	-4.289	1657
12.227	-5.468	1658
12.661	-5.163	1659
14.784	-3.868	1660
14.044	-5.742	1661
14.569	-5.379	1662
12.884	-5.39	1663
11.44	-6.465	1664
12.341	-5.043	1665
12.813	-4.54	1666
14.207	-6.379	1667
13.315	-4.53	1668
15.178	-3.456	1669
15.504	-4.708	1670
12.746	-7.711	1671
11.39	-6.691	1672
12.404	-8.927	1673
11.118	-9.137	1674
13.543	-8.076	1675
13.907	-5.312	1676
14.362	-6.098	1677
14.23	-8.096	1678
10.979	-5.442	1679
12.699	-5.489	1680
13.723	-5.569	1681
11.985	-5.336	1682
14.451	-4.851	1683
16.54	-5.16	1684
14.989	-6.317	1685
14.641	-5.952	1686
15.319	-3.149	1687
13.469	-3.274	1688
13.696	-5.696	1689
12.533	-5.823	1690
12.787	-6.893	1691
16.77	-4.475	1692
14.4	-3.542	1693
12.347	-6.711	1694
10.806	-4.506	1695
12.474	-5.342	1696
13.703	-4.55	1697
12.141	-5.761	1698
11.251	-5.637	1699
11.833	-5.904	1700
11.104	-3.932	1701
9.958	-1.932	1702
12.63	-5.126	1703
13.353	-4.745	1704
13.328	-4.941	1705
14.426	-4.76	1706
14.433	-4.448	1707
14.851	-5.238	1708
16.806	-4.258	1709
15.118	-2.568	1710
15.973	-3.876	1711
14.149	-5.049	1712
15.348	-4.345	1713
16.004	-3.11	1714
17.569	-1.1	1715
17.65	-1.036	1716
16.312	-2.576	1717
15.434	-3.285	1718
16.154	-3.294	1719
16.748	-2.187	1720
15.971	-5.942	1721
16.385	-5.981	1722
15.512	-5.698	1723
13.754	-4.469	1724
15.124	-6.481	1725
15.546	-5.556	1726
15.244	-6.413	1727
15.976	-3.618	1728
14.101	-3.287	1729
12.425	-7.54	1730
12.769	-5.18	1731
13.245	-6.255	1732
15.526	-5.233	1733
14.798	-5.693	1734
14.69	-6.919	1735
15.578	-6.924	1736
15.962	-3.384	1737
14.682	-3.796	1738
13.985	-3.645	1739
14.145	-3.226	1740
14.623	-3.637	1741
16.978	-3.812	1742
14.074	-5.091	1743
15.686	-3.732	1744
15.091	-2.977	1745
15.437	-2.777	1746
15.427	-2.443	1747
14.391	-0.959	1748
15.998	-3.513	1749
15.609	-3.589	1750
15.162	-4.57	1751
15.294	-5.012	1752
15.32	-4.806	1753
12.539	-7.312	1754
13.646	-8.218	1755
11.484	-9.392	1756
10.283	-8.308	1757
12.001	-9.843	1758
12.082	-8.873	1759
13.093	-8.472	1760
11.768	-8.207	1761
10.319	-7.424	1762
14.524	-7.968	1763
14.342	-8.16	1764
14.342	-7.741	1765
14.03	-5.716	1766
15.404	-5.398	1767
14.022	-7.012	1768
15.754	-6.198	1769
15.695	-6.363	1770
15.716	-4.864	1771
14.424	-7.421	1772
12.925	-9.953	1773
13.35	-7.986	1774
13.513	-8.588	1775
13.482	-6.993	1776
13.511	-8.456	1777
13.368	-7.531	1778
12.53	-8.713	1779
12.71	-8.56	1780
13.239	-8.458	1781
13.336	-7.536	1782
13.673	-3.643	1783
16.844	-1.95	1784
13.299	-4.724	1785
12.952	-3.856	1786
9.357	-6.889	1787
10.74	-7.175	1788
12.808	-6.584	1789
12.428	-2.915	1790
14.003	-6.44	1791
12.043	-4.475	1792
12.589	-7.118	1793
12.926	-8.004	1794
13.566	-6.641	1795
15.676	-4.19	1796
14.81	-5.886	1797
15.131	-4.826	1798
15.841	-4.652	1799
14.846	-3.458	1800
15.437	-5.119	1801
14.475	-2.1	1802
14.347	-3.393	1803
13.356	-3.83	1804
11.356	-4.2	1805
12.893	-3.184	1806
14.77	-3.945	1807
14.178	-0.647	1808
12.216	-0.634	1809
13.049	0.81	1810
14.365	0.126	1811
12.538	-1.408	1812
12.754	-0.849	1813
15.065	-1.16	1814
15.56	-0.335	1815
14.657	-0.359	1816
11.527	-3.083	1817
14.112	-5.414	1818
13.739	-4.033	1819
14.105	-5.565	1820
12.835	-5.65	1821
12.526	-5.254	1822
14.08	-6.614	1823
12.779	-4.247	1824
13.564	-7.484	1825
13.225	-5.632	1826
14.28	-3.963	1827
12.641	-5.582	1828
13.458	-6.299	1829
11.753	-7.079	1830
13.992	-4.919	1831
13.188	-6.908	1832
11.361	-7.882	1833
15.656	-5.931	1834
16.746	-4.218	1835
15.112	-5.357	1836
15.818	-6.407	1837
17.553	-3.5	1838
17.288	-4.325	1839
17.714	-2.714	1840
15.8	-5.451	1841
15.434	-4.559	1842
16.461	-4.018	1843
15.622	-4.047	1844
13.41	-7.087	1845
14.809	-6.509	1846
13.159	-5.429	1847
15.799	-4.305	1848
15.508	-5.388	1849
15.228	-5.766	1850
14.106	-4.614	1851
12.58	-5.901	1852
14.15	-5.118	1853
12.051	-5.7	1854
11.489	-6.958	1855
13.751	-6.103	1856
12.453	-5.836	1857
15.689	-4.422	1858
15.835	-3.237	1859
15.313	-5.17	1860
14.325	-6.382	1861
15.049	-5.417	1862
15.9	-5.369	1863
16.591	-4.247	1864
16.301	-3.806	1865
15.377	-2.978	1866
14.703	-3.026	1867
16.728	-3.961	1868
15.612	-4.779	1869
18.571	-3.823	1870
16.377	-4.887	1871
17.045	-6.22	1872
15.151	-6.909	1873
12.546	-8.149	1874
17.872	-4.02	1875
13.204	-5.094	1876
16.477	-4.017	1877
14.202	-6.109	1878
14.678	-7.464	1879
14.047	-4.453	1880
14.996	-3.045	1881
13.605	-4.803	1882
15.207	-4.003	1883
16.14	-4.254	1884
15.132	-4.762	1885
14.122	-4.4	1886
13.71	-4.601	1887
16.714	-4.197	1888
17.914	-4.717	1889
19.191	-2.999	1890
15.7	-5.875	1891
15.205	-5.756	1892
13.977	-8.898	1893
12.179	-10.088	1894
13.133	-8.691	1895
14.83	-8.234	1896
16.268	-8.615	1897
18.596	-5.346	1898
17.087	-4.847	1899
14.194	-6.356	1900
14.466	-5.922	1901
13.782	-6.585	1902
14.194	-7.499	1903
11.834	-8.916	1904
14.145	-7.22	1905
13.854	-9.157	1906
14.645	-8.796	1907
14.233	-6.561	1908
14.896	-4.151	1909
17.42	-6.279	1910
16.313	-6.926	1911
15.567	-6.704	1912
15.991	-6.341	1913
16.555	-5.164	1914
15.31	-5.508	1915
13.532	-6.633	1916
14.854	-5.212	1917
13.846	-3.676	1918
16.956	-5.25	1919
15.752	-6.894	1920
14.086	-6.613	1921
12.432	-8.494	1922
15.159	-5.389	1923
13.289	-7.031	1924
13.469	-7.884	1925
12.34	-7.105	1926
12.392	-6.204	1927
12.166	-6.399	1928
14.268	-4.351	1929
13.776	-4.746	1930
16.12	-4.996	1931
17.181	-3.556	1932
15.824	-4.134	1933
13.744	-3.21	1934
11.79	-4.248	1935
13.431	-6.838	1936
13.369	-7.633	1937
10.576	-4.978	1938
12.893	-6.079	1939
11.608	-6.605	1940
12.344	-5.24	1941
12.316	-5.7	1942
11.492	-9.87	1943
11.86	-7.635	1944
11.499	-6.171	1945
11.985	-4.468	1946
11.647	-6.733	1947
12.044	-5.48	1948
10.935	-8.062	1949
10.707	-7.874	1950
10.805	-7.723	1951
11.187	-9.912	1952
11.783	-8.154	1953
9.961	-7.492	1954
11.148	-7.433	1955
9.914	-7.008	1956
10.378	-9.814	1957
9.842	-9.26	1958
12.185	-8.829	1959
12.087	-8.085	1960
11.55	-8.065	1961
12.505	-8.561	1962
12.242	-8.972	1963
12.46	-8.279	1964
13.458	-9.192	1965
13.261	-8.357	1966
13.162	-8.816	1967
14.636	-8.165	1968
13.612	-7.733	1969
14.234	-9.485	1970
14.282	-7.106	1971
14.383	-7.089	1972
13.541	-7.946	1973
14.09	-7.676	1974
13.945	-6.687	1975
14.5	-5.753	1976
13.298	-7.393	1977
16.596	-6.027	1978
15.132	-5.891	1979
15.539	-6.616	1980
12.258	-8.314	1981
15.306	-7.38	1982
13.476	-7.563	1983
12.276	-7.336	1984
14.021	-6.875	1985
13.224	-8.224	1986
14.141	-6.239	1987
14.528	-6.788	1988
14.95	-8.502	1989
14.749	-7.985	1990
13.603	-9.015	1991
13.428	-6.515	1992
12.749	-8.438	1993
9.872	-10.427	1994
10.177	-9.588	1995
11.421	-8.685	1996
13.778	-7.89	1997
13.244	-6.989	1998
14.506	-6.665	1999
[truncated: 23,001 more rows]
