# Supplementary material for: Exploration of the selective binding mechanism of protein kinase Aurora A selectivity via a comprehensive molecular modeling study
Source: PeerJ. 2019 Oct 22;7:e7832. doi: 10.7717/peerj.7832 (PMC6814069; doi:10.7717/peerj.7832)
Supplement: Data S1 — The raw data are corresponding to figure order. pse and pdb format files can be opened in PyMol 1.8. cdx files can be opened in Chemdraw 16.0. csv files can be opened in Excel. [file peerj-07-7832-s004.zip › Raw-data/Figure 5/Figure 5D.csv]

PC1	PC2	Frame
5.752	0.142	1
2.978	0.497	2
4.185	-1.601	3
9.981	2.811	4
5.74	4.43	5
4.033	0.494	6
3.962	3.202	7
-0.487	1.785	8
1.491	4.638	9
-0.993	3.341	10
-3.008	0.436	11
-6.463	1.583	12
-5.987	2.916	13
-9.66	-0.519	14
-6.02	4.53	15
-7	4.772	16
-6.544	4.632	17
-9.427	-1.737	18
-11.153	-3.524	19
-6.246	1.542	20
-5.892	1.32	21
-2.993	1.097	22
-6.586	-3.476	23
-8.216	-6.479	24
-8.174	-2.764	25
-9.505	-5.654	26
-5.605	-5.524	27
-7.677	-7.783	28
-6.556	-6.092	29
-6.156	-6.065	30
-6.743	-7.886	31
-5.984	-6.213	32
-8.862	-6.673	33
-4.729	-5.906	34
-3.428	-6.684	35
-5.379	-6.17	36
-4.578	-4.799	37
-2.661	-3.321	38
-1.041	-1.56	39
-2.743	-1.446	40
0.638	-4.397	41
-0.603	-0.631	42
1.144	2.161	43
-0.533	-0.878	44
-2.75	-2.122	45
-3.312	-4.972	46
-3.081	-3.548	47
-4.026	-0.53	48
-4.173	0.697	49
-0.829	-2.871	50
-3.729	-3.373	51
-3.8	-0.691	52
-3.714	-1.921	53
-4.466	-1.263	54
-8.204	-5.037	55
-6.282	-4.466	56
-6.544	-4.007	57
-4.634	-0.914	58
-5.827	-3.361	59
-5.416	-4.024	60
-7.018	-6.155	61
-8.161	-8.876	62
-10.751	-12.987	63
-8.099	-12.667	64
-8.131	-7.916	65
-8.386	-11.284	66
-9.984	-11.109	67
-10.62	-13.095	68
-11.203	-14.358	69
-8.794	-15.462	70
-7.754	-10.596	71
-8.972	-10.091	72
-8.468	-9.182	73
-7.009	-7.78	74
-8.099	-6.134	75
-8.792	-8.931	76
-8.462	-9.427	77
-8.938	-6.3	78
-10.923	-12.261	79
-7.986	-9.593	80
-10.755	-9.357	81
-13.499	-10.679	82
-10.836	-9.025	83
-11.317	-7.97	84
-14.214	-7.023	85
-14.079	-5.59	86
-13.494	-2.351	87
-6.89	-1.015	88
-9.012	-5.145	89
-13.52	-3.774	90
-10.915	-0.546	91
-16.389	-0.643	92
-14.296	-1.385	93
-14.419	-1.929	94
-12.813	-1.046	95
-14.238	-2.233	96
-15.724	-5.374	97
-19.232	-0.344	98
-13.356	1.228	99
-10.878	-0.395	100
-12.889	-3.826	101
-12.127	-4.74	102
-14.481	-7.765	103
-12.091	-2.995	104
-10.64	-2.194	105
-7.461	-1.716	106
-9.16	-1.49	107
-10.597	-2.058	108
-9.255	-3.123	109
-11.27	-2.008	110
-8.872	-2.762	111
-10.514	-1.755	112
-13.167	-2.504	113
-12.052	-3.82	114
-9.977	-0.251	115
-11.82	-4.996	116
-12.845	-2.403	117
-11.776	-0.164	118
-10.911	-3.159	119
-13.016	-6.151	120
-10.315	-6.565	121
-9.781	-6.015	122
-11.115	-5.288	123
-13.96	-4.12	124
-10.977	-1.211	125
-7.421	-1.199	126
-8.906	-2.009	127
-10.964	-2.29	128
-9.597	-2.368	129
-11.048	-1.434	130
-10.608	-2.11	131
-10.028	-0.649	132
-11.286	-0.14	133
-10.09	-0.949	134
-7.842	0.212	135
-9.492	0.835	136
-8.408	-0.352	137
-10.443	-2.226	138
-9.21	-5.293	139
-6.808	-1.512	140
-11.451	-5.525	141
-8.744	-1.795	142
-5.082	1.916	143
-8.278	0.603	144
-10.481	-1.828	145
-11.926	0.024	146
-7.406	-4.348	147
-9.485	-3.078	148
-7.28	-0.759	149
-10.415	-2.593	150
-9.406	-2.032	151
-7.145	-1.45	152
-6.616	0.764	153
-4.118	0.376	154
-6.118	-2.483	155
-5.212	-0.271	156
-5.699	2.454	157
-4.966	1.228	158
-5.048	-1.304	159
-7.168	1.105	160
-9.709	0.66	161
-8.038	-2.46	162
-8.085	-0.594	163
-6.256	3.386	164
-5.165	2.12	165
-3.828	-0.589	166
-6.209	0.296	167
-5.439	-0.765	168
-6.268	0.59	169
-5.624	1.224	170
-7.484	2.995	171
-9.134	1.412	172
-6.563	0.657	173
-7.7	-1.308	174
-12.01	-0.567	175
-8.46	0.227	176
-8.024	-0.895	177
-7.042	-1.001	178
-4.586	-1.417	179
-6.821	-0.889	180
-5.479	0.052	181
-5.046	0.381	182
-5.548	-1	183
-2.401	4.289	184
-5.053	2.132	185
-6.224	1.019	186
-7.037	2.099	187
-3.071	3.356	188
-5.644	0.809	189
-6.346	0.155	190
-6.454	-1.594	191
-5.458	-1.03	192
-7.46	-1	193
-9.423	-2.43	194
-8.35	-0.778	195
-7.78	-1.168	196
-9.495	-6.193	197
-10.482	-4.811	198
-6.76	-4.721	199
-5.352	-2.219	200
-5.515	2.36	201
-3.485	1.961	202
-2.078	5.607	203
-4.2	5.536	204
-3.575	7.636	205
-2.802	5.318	206
-4.52	5.28	207
-5.506	5.223	208
-8.386	2.621	209
-8.449	-0.3	210
-6.175	1.934	211
-4.7	5.363	212
-3.018	4.496	213
-8.28	0.565	214
-4.326	1.827	215
-3.736	1.681	216
-4.569	2.353	217
-1.093	6.796	218
0.552	4.952	219
-0.313	9.162	220
-1.857	9.566	221
-3.332	5.013	222
-5.526	2.229	223
-5.464	5.688	224
-3.956	2.874	225
-4.111	0.986	226
-6.033	-1.775	227
-4.039	2.813	228
-3.999	1.15	229
-6.031	-1.588	230
-8.809	-3.892	231
-13.335	-4.643	232
-15.405	-4.852	233
-10.567	-1.687	234
-10.86	-1.517	235
-8.042	-0.698	236
-5.576	1.262	237
-6.011	-0.291	238
-8.73	-4.804	239
-8.792	-4.445	240
-8.902	-3.318	241
-6.784	-0.097	242
-7.298	-1.426	243
-8.588	-3.605	244
-10.871	-1.564	245
-6.938	1.446	246
-8.079	1.613	247
-10.378	-0.094	248
-11.166	-0.868	249
-10.497	-1.102	250
-8.755	0.585	251
-8.261	0.458	252
-10.385	-0.113	253
-8.246	1.254	254
-6.263	3.659	255
-5.876	2.524	256
-8.806	1.162	257
-10.572	0.638	258
-9.696	-0.44	259
-11.236	0.538	260
-11.274	0.638	261
-12.581	-0.561	262
-9.897	0.566	263
-10.355	0.848	264
-10.53	-1.449	265
-10.242	-1.318	266
-9.254	-2.143	267
-9.53	-3.978	268
-9.006	1.327	269
-15.653	-5.385	270
-12.566	-2.702	271
-11.013	-0.912	272
-9.417	1.564	273
-9.517	-1.161	274
-9.195	-1.054	275
-9.795	-0.612	276
-9.345	1.212	277
-12.035	-2.806	278
-11.079	-2.973	279
-9.709	-5.928	280
-10.588	-4.697	281
-11.665	-4.53	282
-12.614	-8.324	283
-10.1	-6.763	284
-12.263	-6.636	285
-9.599	-5.802	286
-7.285	-4.068	287
-10.948	-7.31	288
-10.512	-6.083	289
-9.226	-3.948	290
-9.444	-4.622	291
-6.439	-1.924	292
-6.992	-5.761	293
-9.057	-8.753	294
-9.483	-7.009	295
-9.715	-7.224	296
-6.155	-5.94	297
-6.934	-7.042	298
-5.717	-3.591	299
-3.982	-3.377	300
-4.857	-1.586	301
-6.547	-4.49	302
-4.948	-2.717	303
-1.434	-3.043	304
-4.223	-4.223	305
-3.049	-1.714	306
-5.66	-2.901	307
-3.63	-2.54	308
-1.917	-0.021	309
-3.145	0.329	310
-5.061	-4.509	311
-4.377	-3.939	312
-2.018	0.183	313
-0.707	-0.128	314
0.721	-1.854	315
-2.669	-3.039	316
-1.21	-0.671	317
-0.005	1.874	318
-2.865	1.498	319
-2.98	1.206	320
-2.492	0.994	321
-2.588	-0.916	322
-5.802	-0.804	323
-1.742	-1.741	324
-4.269	-0.676	325
-3.792	-0.098	326
-4.092	-0.82	327
-6.274	-1.523	328
-5.454	-1.325	329
-7.919	-3.6	330
-9	-3.157	331
-9.551	-2.739	332
-8.869	-4.966	333
-7.461	-2.11	334
-9.987	-1.396	335
-7.416	-2.425	336
-9.69	-4.575	337
-13.379	-10.937	338
-9.007	-4.019	339
-7.44	-2.853	340
-4.618	-0.694	341
-4.916	-1.28	342
-5.414	-2.107	343
-4.637	-0.904	344
-3.868	0.605	345
-3.271	-2.232	346
-3.433	-0.666	347
-6.015	-3.162	348
-6.984	-1.547	349
-7.47	-1.243	350
-10.632	-6.003	351
-12.922	-8.261	352
-12.434	-8.211	353
-10.635	-7.252	354
-12.111	-6.382	355
-10.948	-2.668	356
-10.642	-4.968	357
-9.951	-4.567	358
-11.729	-5.675	359
-9.993	-3.276	360
-10.042	-5.175	361
-6.333	-4.605	362
-10.261	-6.473	363
-8.994	-6.231	364
-9.907	-7.769	365
-8.695	-4.625	366
-4.877	-2.589	367
-6.761	-3.843	368
-5.285	-0.103	369
-6.12	0.529	370
-6.763	1.921	371
-8.027	-1.644	372
-6.285	-5.31	373
-8.954	-6.037	374
-9.538	-8.677	375
-9.719	-10.112	376
-10.024	-8.382	377
-5.041	-7.345	378
-7.831	-6.121	379
-9.33	-7.316	380
-8.247	-10.128	381
-7.221	-7.408	382
-10.306	-5.984	383
-11.058	-7.638	384
-11.234	-7.087	385
-11.231	-8.032	386
-9.141	-4.881	387
-11.024	-4.241	388
-11.342	-2.635	389
-8.121	-2.375	390
-8.57	-1.823	391
-7.07	-1.779	392
-6.679	0.894	393
-9.054	-0.49	394
-9.69	0.678	395
-6.92	1.246	396
-3.419	-0.809	397
-6.362	-1.078	398
-3.513	-0.029	399
-3.878	-0.859	400
-3.926	-1.759	401
-3.017	2.617	402
-3.117	2.383	403
-5.968	1.197	404
-7.779	-4.074	405
-5.423	-2.603	406
-2.75	-6.379	407
-2.916	-4.092	408
-5.136	-5.727	409
-4.361	-2.899	410
-8.178	-4.76	411
-3.947	-3.712	412
-2.362	-1.652	413
-6.855	-6.993	414
-5.785	-3.226	415
-6.048	-3.231	416
-6.096	-1.886	417
-5.529	-3.776	418
-5.998	-1.738	419
-3.217	-0.582	420
-4.463	-2.566	421
-6.404	-3.054	422
-6.627	-2.736	423
-7.295	-4.354	424
-8.351	-5.168	425
-8.003	-4.406	426
-4.781	2.035	427
-5.533	-0.687	428
-3.817	2.074	429
-5.752	-0.201	430
-7.822	-2.943	431
-8.021	-3.09	432
-3.425	-1.124	433
-4.879	-2.757	434
-7.373	-1.796	435
-8.28	0.071	436
-8.742	-1.005	437
-8.414	-5.238	438
-6.612	-1.043	439
-6.398	-0.095	440
-5.404	-2.632	441
-5.081	-0.962	442
-3.013	-2.492	443
-2.511	-0.655	444
-3.045	-1.888	445
-4.296	-1.417	446
-1.735	-0.158	447
-1.367	0.17	448
-2.849	-1.913	449
-4.144	-5.779	450
-5.87	-5.26	451
-7.48	-2.694	452
-7.195	-3.297	453
-5.344	-2.713	454
-2.502	-1.517	455
-4.918	-0.839	456
-6.196	-2.957	457
-7.187	-1.956	458
-5.332	-1.443	459
-2.672	0.074	460
-6.634	-0.304	461
-7.307	0.356	462
-7.589	-1.062	463
-7.296	0.404	464
-7.567	-1.52	465
-9.209	-6.089	466
-8.512	-1.178	467
-8.659	-3.901	468
-6.882	-2.942	469
-6.942	-1.421	470
-6.623	-2.631	471
-8.767	-6.693	472
-6.946	-3.291	473
-7.824	-7.284	474
-7.3	-4.266	475
-4.244	-0.428	476
-3.622	1.912	477
-5.612	-1.49	478
-4.167	-1.51	479
-4.533	1.186	480
-4.362	-0.953	481
-2.691	-1.384	482
-7.608	-4.138	483
-5.464	-0.862	484
-4.062	2.048	485
-6.507	-1.319	486
-5.52	0.861	487
-3.964	0.94	488
-5.944	-2.743	489
-8.89	-1.204	490
-8.594	-0.953	491
-10.455	-5.05	492
-9.57	-6.448	493
-10.148	-5.261	494
-7.83	-1.298	495
-7.96	-4.886	496
-5.901	-0.638	497
-5.209	1.409	498
-5.919	1.946	499
-3.39	3.537	500
-8.401	-0.323	501
-7.965	-0.408	502
-5.232	1.647	503
-6.169	-1.53	504
-5.386	-0.745	505
-4.277	-1.737	506
-2.594	3.038	507
-2.157	-0.876	508
-5.294	-0.741	509
-5.722	-1.032	510
-3.89	2.541	511
-2.662	0.928	512
-1.644	-1.886	513
-0.058	0.823	514
-1.714	1.06	515
-0.077	2.27	516
-1.14	3.343	517
-2.426	0.329	518
0.661	3.899	519
-1.466	4.302	520
-2.423	1.419	521
-3.456	3.367	522
-3.479	0.502	523
-5.094	1.585	524
-0.899	3.31	525
0.776	2.197	526
-5.026	0.713	527
-3.332	-2.398	528
-3.62	-3.017	529
-6.669	-2.934	530
-4.303	-1.921	531
-5.122	-1.397	532
-6.085	-2.051	533
-4.562	-2.488	534
-4.965	-1.39	535
-2.486	1.27	536
-3.558	-1.069	537
-11.799	-4.853	538
-10.476	-3.862	539
-11.027	-4.923	540
-8.052	-2.286	541
-8.073	-3.981	542
-6.829	0.077	543
-5.376	0.082	544
-4.254	-2.415	545
-2.359	1.492	546
-3.707	3.297	547
-0.866	2.838	548
-4.185	0.175	549
-6.51	1.308	550
-1.494	4.61	551
-3.997	2.198	552
-4.569	4.945	553
-5.538	3.239	554
-6.219	2.612	555
-7.361	3.089	556
-10.082	0.159	557
-8.287	0.452	558
-8.216	4.627	559
-8.364	3.398	560
-8.376	4.376	561
-10.017	3.901	562
-8.911	3.368	563
-8.298	2.653	564
-8.224	-0.559	565
-7.741	0.471	566
-6.262	2.007	567
-6.703	0.366	568
-7.042	2.231	569
-9.471	0.641	570
-6.28	5.202	571
-6.202	2.855	572
-6.579	-0.101	573
-5.66	1.002	574
-5.343	5.344	575
-7.462	0.398	576
-12.686	-1.562	577
-11.042	-3.321	578
-10.975	1.89	579
-10.278	3.027	580
-10.217	1.103	581
-12.243	-2.081	582
-8.941	1.368	583
-10.619	-0.66	584
-12.466	-2.939	585
-9.423	1.34	586
-6.107	0.76	587
-5.385	3.626	588
-4.109	2.1	589
-4.602	3.348	590
-5.995	3.211	591
-7.37	1.162	592
-7.969	1.935	593
-7.416	2.594	594
-8.159	1.657	595
-6.812	3.912	596
-7.936	3.393	597
-8.925	-0.874	598
-7.278	0.932	599
-8.111	-0.124	600
-6.901	2.102	601
-4.543	2.727	602
-9.291	0.602	603
-9.133	2.181	604
-6.491	1.792	605
-7.49	-0.142	606
-8.355	1.79	607
-10.193	1.128	608
-10.622	1.597	609
-11.586	-0.007	610
-9.695	1.157	611
-6.916	3.009	612
-9.392	0.423	613
-5.283	0.494	614
-4.221	-0.188	615
-6.397	-1.55	616
-6.227	-2.016	617
-8.858	-2.311	618
-13.522	-5.383	619
-11.619	-3.212	620
-6.852	-0.255	621
-8.625	-3.059	622
-9.523	-6.401	623
-11.504	-2.979	624
-9.917	-4.562	625
-9.58	-1.028	626
-12.372	-2.484	627
-10.177	-2.353	628
-8.139	-0.274	629
-6.773	1.752	630
-6.813	3.378	631
-6.714	-0.562	632
-7.913	-2.133	633
-8.238	-3.039	634
-8.604	-1.109	635
-4.566	1.456	636
-9.27	2.136	637
-8.139	2.062	638
-6.672	-1.871	639
-10.193	-3.605	640
-9.106	-1.79	641
-10.381	-1.401	642
-12.504	-2.643	643
-11.448	-0.305	644
-10.222	-1.265	645
-12.85	-2.746	646
-12.574	-2.252	647
-12.173	-1.138	648
-11.954	-2.324	649
-11.058	-4.602	650
-14.25	-5.713	651
-12.627	-0.677	652
-14.496	-5.373	653
-14.498	-4.729	654
-11.702	-3.056	655
-13.585	-3.354	656
-13.404	-4.735	657
-12.461	-1.652	658
-13.375	-1.957	659
-11.008	-2.774	660
-8.662	0.567	661
-8.015	-4.072	662
-7.421	-3.599	663
-6.123	-5.172	664
-8.319	-8.135	665
-7.911	-5.633	666
-6.978	-4.701	667
-4.242	-2.334	668
-4.571	-3.696	669
-5.503	-5.795	670
-5.601	-7.705	671
-2.507	-3.099	672
-2.271	-4.637	673
-1.552	-2.747	674
-2.553	-3.532	675
-5.902	-3.811	676
-6.948	-3.667	677
-7.888	-5.196	678
-12.866	-8.641	679
-12.991	-10.544	680
-9.447	-8.183	681
-8.655	-11.268	682
-9.827	-8.506	683
-12.34	-8.414	684
-11.168	-8.608	685
-12.094	-9.019	686
-10.429	-6.864	687
-11.05	-5.518	688
-12.863	-10.393	689
-12.51	-12.311	690
-12.551	-8.5	691
-13.141	-10.096	692
-10.532	-8	693
-8.571	-5.235	694
-10.193	-5.208	695
-9.161	-3.783	696
-4.639	-2.954	697
-4.848	-2.275	698
-4.527	-3.097	699
-8.732	-6.559	700
-8.361	-6.955	701
-7.546	-2.84	702
-11.585	-9.884	703
-12.93	-9.923	704
-10.837	-9.205	705
-8.517	-8.146	706
-11.175	-9.766	707
-10.682	-9.202	708
-6.473	-6.272	709
-6.119	-6.57	710
-7.774	-8.68	711
-6.948	-10.135	712
-6.293	-7.95	713
-7.235	-7.567	714
-7.87	-9.358	715
-3.338	-3.55	716
-2.434	-3.126	717
-1.933	-4.757	718
-2.846	-2.53	719
-5.637	-4.171	720
-7.509	-9.965	721
-3.143	-2.799	722
-8.357	-4.219	723
-7.763	-4.154	724
-6.036	-5.057	725
-7.051	-8.286	726
-6.058	-5.972	727
-11.2	-4.407	728
-8.483	-4.353	729
-10.354	-4.234	730
-6.947	-1.813	731
-7.15	-4.172	732
-9.826	-4.316	733
-9.7	-4.929	734
-7.899	-1.17	735
-8.568	-2.52	736
-8.358	-1.877	737
-10.111	-3.887	738
-11.479	-5.068	739
-9.797	-5.447	740
-12.968	-3.98	741
-11.348	-3.627	742
-11.941	-6.837	743
-10.579	-8.626	744
-10.242	-6.137	745
-9.345	-8.977	746
-11.047	-7.695	747
-10.581	-6.555	748
-11.418	-7.515	749
-11.33	-11.127	750
-9.821	-7.44	751
-8.271	-7.212	752
-8.422	-7.469	753
-5.458	-6.677	754
-7.959	-4.286	755
-6.476	-1.294	756
-3.547	-0.715	757
-6.571	-2.617	758
-6.529	-6.839	759
-4.912	-5.52	760
-5.83	-8.283	761
-3.029	-4.493	762
-4.824	-5.071	763
-4.198	-2.581	764
-4.28	0.326	765
-5.982	-3.266	766
-3.518	-1.344	767
-5.999	0.096	768
-5.342	-2.393	769
-5.024	-2.263	770
-3.479	-0.723	771
-6.073	-1.916	772
-3.934	-5.022	773
-4.936	-1.907	774
-4.993	-3.221	775
-4.887	-4.902	776
-4.948	-7.269	777
-5.177	-2.915	778
-4.788	-4.368	779
-3.87	-5.154	780
-3.841	-4.261	781
-5.244	-0.061	782
-3.844	0.297	783
-3.052	-2.323	784
-4.806	-4.784	785
-7.651	-10.521	786
-8.882	-11.117	787
-8.553	-9.579	788
-8.306	-7.897	789
-7.283	-8.276	790
-8.069	-8.371	791
-8.842	-9.242	792
-11.212	-7.048	793
-6.856	-1.653	794
-6.49	-0.797	795
-5.662	-3.508	796
-9.123	-3.485	797
-10.713	-7.704	798
-10.117	-8.651	799
-7.097	-10.155	800
-9.733	-6.669	801
-8.496	-7.813	802
-8.908	-6.299	803
-9.667	-4.838	804
-10.066	-7.593	805
-8.635	-5.145	806
-8.273	-3.559	807
-8.269	-4.734	808
-8.814	-5.133	809
-6.487	-4.26	810
-8.796	-3.881	811
-10.691	-4.342	812
-11.574	-6.018	813
-12.594	-5.796	814
-8.253	-5.289	815
-9.361	-3.166	816
-11.012	-7.237	817
-9.18	-4.653	818
-9.75	-5.299	819
-12.446	-6.865	820
-11.192	-9.489	821
-10.965	-9.117	822
-7.35	-5.536	823
-9.806	-10.991	824
-12.231	-12.047	825
-10.696	-8.73	826
-12.657	-7.573	827
-10.172	-3.377	828
-8.268	-1.216	829
-7.87	-2.991	830
-8.664	-3.056	831
-5.123	-0.913	832
-6.237	-4.394	833
-8.454	-5.896	834
-8.479	-4.881	835
-7.459	-3.227	836
-5.381	-0.543	837
-4.85	-1.907	838
-3.94	-2.209	839
-5.27	-4.247	840
-6.577	-3.381	841
-6.549	-1.851	842
-7.78	-1.483	843
-7.109	-2.795	844
-6.059	-2.209	845
-6.7	-1.797	846
-5.693	-1.474	847
-7.888	-4.723	848
-10.435	-8.451	849
-8.185	-6.238	850
-7.234	-3.584	851
-9.597	-4.394	852
-5.524	0.284	853
-4.026	-0.938	854
-4.403	0.043	855
-8.963	-2.098	856
-8.837	-4.255	857
-5.834	0.071	858
-7.588	-1.757	859
-10.985	-3.715	860
-8.948	-3.799	861
-11.092	-3.24	862
-7.245	-3.464	863
-5.003	-0.326	864
-6.357	-0.246	865
-6.857	-0.941	866
-8.134	-1.483	867
-8.824	-2.67	868
-7.042	-5.124	869
-11.198	-7.449	870
-10.635	-5.76	871
-7.715	-3.203	872
-9.961	-4.334	873
-13.475	-4.888	874
-11.856	-6.346	875
-13.354	-7.939	876
-13.787	-9.516	877
-12.243	-7.639	878
-10.639	-5.38	879
-10.828	-7.07	880
-9.888	-5.623	881
-13.067	-6.443	882
-11.81	-5.807	883
-9.932	-5.488	884
-8.495	-5.585	885
-8.234	-0.989	886
-7.335	-3.23	887
-5.939	1.099	888
-8.861	-5.702	889
-8.195	-2.027	890
-7.242	-1.363	891
-6.618	-0.456	892
-7.249	-2.348	893
-9.356	-4.848	894
-11.415	-7.431	895
-12.87	-4.991	896
-11.275	-2.381	897
-11.649	-3.821	898
-10.076	-5.234	899
-11.562	-5.611	900
-11.237	-5.659	901
-10.973	-5.455	902
-11.418	-7.398	903
-11.411	-3.037	904
-9.715	-4.196	905
-10.897	-0.558	906
-10.672	-4.022	907
-9.948	-4.076	908
-10.667	-4.973	909
-11.27	-4.812	910
-7.079	-0.686	911
-8.583	0.368	912
-11.781	-3.052	913
-8.701	-0.425	914
-8.143	-0.419	915
-6.951	-0.144	916
-9.299	-1.845	917
-7.259	-1.85	918
-4.059	2.297	919
-9.308	-1.329	920
-7.818	-0.079	921
-8.669	-3.147	922
-7.832	-1.928	923
-7.241	-2.84	924
-10.111	-2.744	925
-11.098	-2.619	926
-9.24	0.027	927
-7.366	1.671	928
-5.16	0.149	929
-4.647	0.19	930
-4.768	-0.632	931
-6.778	-0.085	932
-4.076	3.605	933
-6.094	2.975	934
-8.042	3.064	935
-7.706	0.896	936
-12.402	-4.267	937
-9.773	-2.894	938
-9.366	-3.229	939
-9.895	-4.69	940
-9.803	-3.939	941
-6.078	-1.129	942
-6.845	-0.682	943
-6.429	-3.189	944
-10.514	-5.475	945
-10.725	-5.353	946
-12.615	-6.607	947
-11.174	-7.723	948
-11.433	-8.667	949
-8.307	-5.323	950
-7.944	-2.641	951
-5.144	-0.991	952
-11.59	-6.231	953
-8.477	-6.483	954
-8.858	-6.982	955
-5.646	-4.388	956
-9.391	-5.41	957
-9.47	-5.365	958
-10.057	-6.359	959
-5.984	-3.194	960
-9.609	-2.997	961
-10.76	-6.127	962
-10.02	-6.996	963
-7.269	-4.606	964
-8.386	-2.361	965
-8.103	-4.392	966
-9.561	-3.934	967
-7.267	-4.584	968
-10.27	-7.398	969
-11.046	-9.196	970
-9.285	-4.331	971
-9.438	-5.387	972
-11.985	-6.648	973
-8.987	-5.975	974
-10.775	-4.713	975
-10.78	-5.55	976
-9.566	-4.13	977
-9.013	-1.626	978
-6.008	1.511	979
-4.616	0.603	980
-10.852	-4.624	981
-12.685	-6.517	982
-14.286	-8.915	983
-12.883	-12.898	984
-14.638	-8.1	985
-12.798	-3.738	986
-11.782	-4.844	987
-13.271	-8.199	988
-10.545	-6.597	989
-8.464	-5.929	990
-8.762	-5.386	991
-9.318	-5.314	992
-10.157	-5.461	993
-9.146	-3.701	994
-10.215	-5.382	995
-10.034	-3.916	996
-9.376	-2.289	997
-9.606	-1.521	998
-12.105	-5.816	999
-8.867	-5.061	1000
-11.709	-7.709	1001
-13.748	-7.742	1002
-15.106	-7.59	1003
-13.78	-8.776	1004
-14.98	-8.834	1005
-9.915	-6.425	1006
-11.416	-7.985	1007
-10.071	-6.531	1008
-9.317	-7.719	1009
-12.119	-8.406	1010
-11.745	-6.569	1011
-12.062	-8.655	1012
-12.995	-10.287	1013
-11.16	-10.794	1014
-9.544	-6.717	1015
-8.818	-4.22	1016
-7.731	-3.597	1017
-6.154	-0.883	1018
-5.494	-2.73	1019
-2.252	0.762	1020
-5.656	-1.029	1021
-5.825	-1.075	1022
-3.067	-1.845	1023
-7.224	-5.273	1024
-7.687	-8.242	1025
-6.941	-7.829	1026
-7.772	-7.303	1027
-4.794	-6.205	1028
-3.783	-2.675	1029
-2.311	-0.842	1030
-5.24	-4.978	1031
-6.766	-5.964	1032
-8.689	-7.49	1033
-5.927	-5.585	1034
-7.145	-3.06	1035
-4.53	0.655	1036
-2.394	-1.438	1037
-4.646	-4.712	1038
-4.313	-2.137	1039
-4.757	0.068	1040
-5.261	2.658	1041
-5.42	-0.351	1042
-5.314	-1.935	1043
-5.677	-2.781	1044
-7.405	-3.782	1045
-9.686	-6.414	1046
-7.671	-6.134	1047
-9.461	-10.187	1048
-14.493	-11.323	1049
-10.401	-7.966	1050
-8.989	-9.339	1051
-8.651	-8.872	1052
-7.086	-6.514	1053
-7.217	-5.604	1054
-8.681	-5.687	1055
-10.556	-7.361	1056
-7.554	-4.023	1057
-10.102	-7.839	1058
-11.346	-5.111	1059
-11.572	-4.985	1060
-13.37	-5.413	1061
-11.872	-3.202	1062
-12.711	-5.142	1063
-13.604	-7.877	1064
-9.638	-6.861	1065
-11.419	-8.065	1066
-10.3	-9.429	1067
-11.088	-6.879	1068
-10.324	-5.452	1069
-8.568	-3.643	1070
-8.604	-2.074	1071
-10.554	-8.078	1072
-11.966	-4.712	1073
-9.242	-3.532	1074
-10.286	-5.558	1075
-7.084	-1.523	1076
-6.502	-2.106	1077
-6.578	-2.342	1078
-6.091	-1.421	1079
-9.799	-5.533	1080
-6.004	-0.599	1081
-7.564	-1.182	1082
-9.098	-5.446	1083
-10.721	-5.08	1084
-6.772	-3.762	1085
-7.613	-4.112	1086
-6.526	-5.032	1087
-9.693	-6.362	1088
-9.354	-6.476	1089
-10.155	-8.906	1090
-9.003	-5.229	1091
-11.986	-6.204	1092
-11.756	-4.686	1093
-12.827	-3.211	1094
-13.716	-1.723	1095
-14.084	-2.572	1096
-17.413	-5.795	1097
-15.39	-5.145	1098
-12.589	-3.616	1099
-13.591	-3.32	1100
-15.55	-5.517	1101
-12.134	-3.552	1102
-12.309	-3.827	1103
-10.706	-4.515	1104
-12.627	-3.444	1105
-12.543	-4.096	1106
-15.807	-5.054	1107
-11.859	-0.705	1108
-12.074	-7.373	1109
-10.174	-3.666	1110
-16.421	-8.926	1111
-15.525	-7.472	1112
-14.263	-8.748	1113
-12.271	-5.008	1114
-9.881	-6.758	1115
-12.885	-5.399	1116
-11.364	-7.597	1117
-12.004	-9.512	1118
-10.405	-7.9	1119
-10.765	-6.825	1120
-13.618	-14.405	1121
-13.067	-11.817	1122
-12.463	-12.294	1123
-12.756	-13.054	1124
-10.824	-10.875	1125
-9.861	-11.406	1126
-10.64	-8.334	1127
-7.258	-4.741	1128
-5.6	-2.09	1129
-6.859	-5.094	1130
-6.53	-7.758	1131
-4.353	-6.81	1132
-8.005	-6.503	1133
-5.211	-9.852	1134
-5.529	-9.202	1135
-4.712	-8.601	1136
-5.444	-7.617	1137
-4.413	-8.174	1138
-4.071	-12.672	1139
-0.966	-9.544	1140
-0.023	-9.398	1141
-1.294	-8.486	1142
-7.365	-13.799	1143
-3.182	-11.77	1144
0.032	-8.667	1145
-4.52	-14.222	1146
-4.736	-12.26	1147
-5.054	-10.637	1148
-0.082	-11.536	1149
0.943	-13.499	1150
-2.957	-15.536	1151
-3.325	-14.57	1152
-3.622	-11.11	1153
-7.994	-13.944	1154
-7.196	-12.783	1155
-4.652	-10.181	1156
-6.407	-8.97	1157
-4.333	-9.855	1158
-0.371	-8.702	1159
-0.605	-9.108	1160
-0.02	-9.797	1161
-1.465	-11.832	1162
-4.775	-11.588	1163
-5.839	-15.755	1164
-4.105	-13.689	1165
-4.572	-15.996	1166
-2.403	-14.167	1167
-3.48	-13.828	1168
-3.528	-11.602	1169
-2.908	-11.271	1170
-1.488	-8.19	1171
-8.63	-13.952	1172
-6.931	-12.456	1173
-10.153	-11.597	1174
-11.71	-12.365	1175
-8.451	-10.976	1176
-9.659	-9.11	1177
-5.739	-6.769	1178
-5.233	-6.817	1179
-5.862	-9.209	1180
-6.541	-8.073	1181
-6.973	-7.103	1182
-4.629	-5.98	1183
-2.059	-5.886	1184
-3.204	-6.016	1185
-7.652	-10.389	1186
-7.599	-10.975	1187
-5.177	-8.05	1188
-0.794	-4.465	1189
-0.785	-3.087	1190
0.756	-4.186	1191
0.358	-3.642	1192
1.022	-4.291	1193
0.385	-1.896	1194
1.174	-2.739	1195
3.176	-0.674	1196
1.267	-2.628	1197
-0.237	-0.454	1198
-5.468	-3.08	1199
-4.384	-5.213	1200
-4.536	-3.401	1201
-4.407	-3.654	1202
-3.42	-6.379	1203
-4.15	-5.942	1204
-6.12	-7.99	1205
-4.253	-4.76	1206
-4.607	-8.003	1207
-7.474	-9.989	1208
-7.95	-10.502	1209
-7.145	-7.111	1210
-4.502	-5.967	1211
-3.086	-4.107	1212
-8.89	-7.083	1213
-5.373	-6.163	1214
-4.06	-6.097	1215
-7.007	-6.995	1216
-5.456	-5.901	1217
-5.262	-5.123	1218
-4.449	-2.562	1219
-6.692	-6.005	1220
-5.648	-8.269	1221
-3.21	-6.029	1222
0.59	-1.908	1223
2.51	0.53	1224
0.413	-3.126	1225
-1.551	-2.43	1226
-0.659	-4.095	1227
0.373	-3.568	1228
-1.012	-6.5	1229
-2.864	-6.961	1230
-4.069	-8.409	1231
-2.776	-8.103	1232
-1.479	-4.622	1233
-3.228	-8.479	1234
-5.248	-11.256	1235
-7.507	-10.418	1236
-4.424	-10.034	1237
-7.392	-10.999	1238
-8.817	-9.924	1239
-8.319	-12.397	1240
-7.869	-11.773	1241
-7.117	-12.279	1242
-9.186	-11.594	1243
-10.551	-11.01	1244
-8.971	-11.07	1245
-10.268	-14.127	1246
-6.847	-8.009	1247
-7.383	-8.901	1248
-8.865	-7.45	1249
-8.168	-9.123	1250
-12.337	-9.091	1251
-13.66	-16.048	1252
-13.321	-13.916	1253
-14.05	-11.623	1254
-10.3	-10.589	1255
-11.311	-7.91	1256
-9.024	-9.765	1257
-12.202	-13.029	1258
-8.769	-6.477	1259
-7.821	-8.116	1260
-9.322	-9.294	1261
-7.906	-11.939	1262
-9.031	-9.967	1263
-7.953	-5.839	1264
-8.248	-8.807	1265
-10.01	-10.769	1266
-10.52	-11.258	1267
-13.116	-10.473	1268
-9.739	-7.181	1269
-10.194	-9.581	1270
-8.528	-8.772	1271
-9.674	-10.186	1272
-8.837	-10.067	1273
-12.008	-13.249	1274
-11.919	-12.876	1275
-11.331	-12.062	1276
-12.83	-12.293	1277
-13.016	-13.452	1278
-12.226	-11.623	1279
-11.058	-13.174	1280
-11.542	-13.133	1281
-11.991	-12.473	1282
-10.24	-11.076	1283
-9.629	-9.912	1284
-10.757	-10.037	1285
-17.138	-15.485	1286
-14.233	-10.484	1287
-14.01	-12.772	1288
-14.308	-12.473	1289
-15.29	-14.192	1290
-14.493	-13.184	1291
-13.689	-14.993	1292
-14.359	-11.206	1293
-10.754	-8.132	1294
-13.047	-9.846	1295
-10.541	-8.753	1296
-9.316	-9.859	1297
-8.605	-10.602	1298
-8.695	-9.739	1299
-10.87	-12.412	1300
-10.279	-9.717	1301
-9.321	-8.982	1302
-10.845	-8.278	1303
-12.365	-14.06	1304
-11.257	-12.707	1305
-15.068	-14.368	1306
-10.127	-11.762	1307
-11.949	-11.275	1308
-7.06	-5.895	1309
-9.348	-10.543	1310
-7.576	-12.117	1311
-4.561	-8.205	1312
-3.915	-6.862	1313
-5.287	-8.909	1314
-4.88	-11.134	1315
-6.907	-9.608	1316
-6.475	-5.347	1317
-4.715	-4.055	1318
-4.954	-4.663	1319
-2.274	-4.945	1320
-4.178	-6.188	1321
-6.831	-6.294	1322
-4.251	-6.819	1323
-6.709	-7.118	1324
-3.778	-6.463	1325
-3.929	-8.215	1326
-2.283	-5.037	1327
-3.933	-4.369	1328
-2.036	-2.266	1329
-2.772	-5.071	1330
-4.247	-7.455	1331
-2.02	-7.571	1332
-2.228	-5.912	1333
-5.583	-7.716	1334
-4.313	-8.257	1335
-2.63	-5.29	1336
-2.155	-6.332	1337
-2.214	-5.532	1338
-2.138	-5.173	1339
-0.054	-5.072	1340
-1.276	-5.91	1341
-1.603	-5.531	1342
-1.865	-4.609	1343
-0.247	-1.646	1344
-2.17	-4.139	1345
-4.599	-3.281	1346
-5.813	-4.496	1347
-6.651	-4.215	1348
-5.879	-6.123	1349
-7.373	-6.083	1350
-10.657	-7.904	1351
-12.998	-8.408	1352
-11.211	-10.911	1353
-9.023	-8.858	1354
-8.511	-4.471	1355
-9.005	-5.643	1356
-11.185	-7.951	1357
-10.57	-9.254	1358
-9.187	-9.533	1359
-10.154	-9.269	1360
-11.335	-7.425	1361
-10.562	-8.081	1362
-10.25	-8.01	1363
-10.514	-8.262	1364
-8.924	-5.29	1365
-12.95	-10.925	1366
-10.805	-13.458	1367
-12.669	-13.028	1368
-12.134	-11.238	1369
-10.793	-15.417	1370
-12.767	-15.067	1371
-11.145	-10.437	1372
-7.386	-5.406	1373
-10.352	-6.267	1374
-6.284	-6.546	1375
-5.143	-1.941	1376
-4.79	1.109	1377
-5.817	-2.694	1378
-7.462	-5.391	1379
-10.123	-6.426	1380
-10.651	-6.646	1381
-10.195	-7.082	1382
-8.991	-5.125	1383
-7.09	-3.058	1384
-8.123	-6.267	1385
-7.755	-3.759	1386
-8.554	-5.632	1387
-9.027	-7.236	1388
-11.918	-11.334	1389
-9.413	-5.327	1390
-10.168	-6.656	1391
-9.468	-4.216	1392
-8.152	-6.176	1393
-9.688	-9.287	1394
-6.768	-5.59	1395
-9.189	-9.661	1396
-9.673	-8.662	1397
-9.694	-8.811	1398
-11.083	-7.534	1399
-9.351	-6.867	1400
-9.154	-9.247	1401
-9.395	-8.468	1402
-7.525	-6.625	1403
-8.036	-7.687	1404
-9.778	-7.732	1405
-11.034	-6.726	1406
-9.295	-7.607	1407
-10.964	-6.929	1408
-15.278	-10.158	1409
-13.865	-9.51	1410
-9.2	-5.912	1411
-9.524	-7.419	1412
-8.753	-4.459	1413
-8.307	-6.524	1414
-5.923	-4.255	1415
-9.634	-8.268	1416
-10.003	-7.125	1417
-9.348	-6.738	1418
-7.519	-9.156	1419
-9.487	-8.588	1420
-11.598	-4.382	1421
-8.29	-0.826	1422
-6.448	-1.888	1423
-7.635	-3.52	1424
-6.78	-0.637	1425
-5.555	-1.408	1426
-7.998	-1.85	1427
-9.623	-3.738	1428
-9.079	-4.361	1429
-8.868	-4.902	1430
-11.821	-6.08	1431
-9.331	-6.047	1432
-6.92	-4.433	1433
-11.168	-6.796	1434
-7.871	-8.417	1435
-9.937	-7.724	1436
-8.78	-6.389	1437
-11.291	-7.498	1438
-8.75	-5.515	1439
-9.621	-8.735	1440
-7.362	-5.357	1441
-7.285	-3.565	1442
-6.099	-3.479	1443
-7.145	-3.476	1444
-6.759	-2.329	1445
-3.467	-0.735	1446
-5.26	-2.877	1447
-4.456	-1.419	1448
-4.598	-0.731	1449
-1.638	-1.479	1450
-5.332	-5.148	1451
-4.64	-4.741	1452
-5.281	-2.183	1453
-3.015	-2.011	1454
-0.983	-1.563	1455
-4.602	-1.978	1456
-2.753	0.633	1457
-6.239	-4.719	1458
-8.316	-7.232	1459
-2.6	-5.344	1460
-6.051	-8.489	1461
-3.811	-4.394	1462
-6.977	-7.319	1463
-1.114	-9.379	1464
-5.944	-6.886	1465
-5.187	-8.872	1466
-3.166	-3.7	1467
-2.979	-2.425	1468
-1.781	0.303	1469
-7.898	-4.455	1470
-2.141	-3.681	1471
-2.269	-3.847	1472
-2.885	-5.401	1473
-4.754	-7.777	1474
-5.58	-4.706	1475
-4.272	-4.526	1476
-4.041	1.755	1477
-3.412	2.306	1478
-5.653	-0.545	1479
-3.367	-3.064	1480
-1.479	0.261	1481
-2.149	4.973	1482
-4.415	-0.642	1483
-3.244	-2.007	1484
-4.267	-3.053	1485
-3.215	0.436	1486
-3.925	-2.56	1487
-4.041	-3.161	1488
-7.569	-6.317	1489
-3.737	-2.918	1490
-3.809	-0.772	1491
-6.863	-4.149	1492
-7.76	-5.885	1493
-5.306	-6.474	1494
-5.217	-6.235	1495
-5.04	-6.225	1496
-6.69	-5.309	1497
-2.903	-5.684	1498
-6.37	-4.252	1499
-6.104	-3.432	1500
-4.66	-0.345	1501
0.77	-3.386	1502
-2.571	0.702	1503
-3.474	-2.245	1504
-3.471	0.84	1505
-3.034	-0.46	1506
-2.174	2.263	1507
-2.839	1.196	1508
-7.576	-2.793	1509
-7.328	-5.176	1510
-7.666	-5.312	1511
-10.348	-8.581	1512
-8.367	-5.62	1513
-6.911	-4.499	1514
-10.818	-6.472	1515
-9.376	-7.349	1516
-11.775	-8.798	1517
-10.32	-9.775	1518
-9.547	-10.488	1519
-9.203	-7.966	1520
-9.921	-8.053	1521
-9.964	-9.676	1522
-10.729	-10.704	1523
-10.02	-11.654	1524
-11.507	-10.013	1525
-9.429	-7.517	1526
-9.843	-7.839	1527
-7.351	-6.141	1528
-11.437	-8.583	1529
-12.208	-10.474	1530
-11.981	-11.169	1531
-10.837	-11.995	1532
-11.298	-12.319	1533
-10.807	-14.002	1534
-11.484	-10.466	1535
-13.505	-13.098	1536
-12.679	-11.965	1537
-11.027	-9.194	1538
-13.033	-11.487	1539
-9.032	-7.691	1540
-10.38	-8.562	1541
-8.474	-7.063	1542
-9.793	-8.056	1543
-9.556	-8.455	1544
-8.141	-5.623	1545
-7.996	-3.651	1546
-7.052	-5.485	1547
-2.105	-3.026	1548
-3.933	1.375	1549
-4.673	1.135	1550
-6.293	-0.533	1551
-2.337	1.865	1552
-1.838	-1.627	1553
-3.51	-5.537	1554
-5.559	-5.677	1555
-6.644	-3.979	1556
-6.958	-2.697	1557
-5.967	-2.24	1558
-5.994	-4.025	1559
-7.424	-6.405	1560
-8.109	-3.829	1561
-10.433	-7.072	1562
-12.573	-8.35	1563
-11.433	-9.947	1564
-10.642	-9.513	1565
-9.546	-9.221	1566
-9.048	-8.654	1567
-9.742	-9.271	1568
-11.41	-10.888	1569
-13.6	-14.026	1570
-14.51	-15.321	1571
-14.946	-12.924	1572
-16.432	-12.481	1573
-16.177	-12.348	1574
-16.134	-13.249	1575
-17.124	-14.791	1576
-19.307	-14.25	1577
-15.987	-11.228	1578
-17.225	-16.02	1579
-14.091	-14.859	1580
-15.485	-15.194	1581
-16.654	-13.899	1582
-15.013	-11.588	1583
-14.045	-11.926	1584
-11.796	-10.609	1585
-11.399	-8.285	1586
-10.197	-8.604	1587
-10.961	-5.876	1588
-9.51	-4.014	1589
-8.082	-3.905	1590
-8.597	-3.894	1591
-7.516	-3.436	1592
-10.09	-5.861	1593
-8.619	-5.419	1594
-10.019	-5.936	1595
-11.717	-5.801	1596
-11.235	-5.895	1597
-14.5	-10.25	1598
-12.646	-10.56	1599
-12.749	-10.406	1600
-11.817	-6.875	1601
-10.229	-7.556	1602
-12.989	-11.216	1603
-11.738	-12.667	1604
-14.465	-11.727	1605
-15.9	-18.274	1606
-17.565	-21.017	1607
-15.61	-15.628	1608
-18.404	-15.643	1609
-16.766	-14.443	1610
-14.528	-14.066	1611
-14.79	-15.259	1612
-17.429	-16.268	1613
-16.981	-14.08	1614
-15.974	-12.9	1615
-13.689	-9.304	1616
-10.853	-7.068	1617
-13.165	-6.842	1618
-13.317	-11.912	1619
-11.703	-9.621	1620
-15.167	-9.722	1621
-14.772	-12.402	1622
-14.756	-12.563	1623
-13.925	-8.191	1624
-9.459	-5.703	1625
-11.225	-5.106	1626
-13.778	-10.761	1627
-14.871	-8.223	1628
-14.482	-9.358	1629
-10.623	-6.599	1630
-11.72	-6.711	1631
-12.369	-8.776	1632
-14.26	-10.319	1633
-14.925	-11.795	1634
-13.291	-8.497	1635
-13.805	-8.84	1636
-12.247	-8.536	1637
-14.045	-7.224	1638
-14.362	-11.174	1639
-12.945	-11.205	1640
-15.599	-10.216	1641
-14.54	-10.255	1642
-15.248	-9.647	1643
-15.523	-10.629	1644
-16.292	-11.087	1645
-13.917	-9.686	1646
-15.211	-8.056	1647
-14.17	-7.286	1648
-12.505	-7.689	1649
-12.227	-9.084	1650
-13.207	-11.132	1651
-15.487	-8.109	1652
-12.634	-8.931	1653
-14.046	-10.362	1654
-15.098	-10.338	1655
-14.987	-7.39	1656
-13.768	-9.199	1657
-15.745	-11.33	1658
-14.272	-8.587	1659
-11.885	-8.084	1660
-12.311	-9.083	1661
-13.175	-10.13	1662
-12.001	-7.806	1663
-11.269	-7.453	1664
-8.597	-8.118	1665
-7.824	-8.706	1666
-8.795	-7.04	1667
-10.808	-7.184	1668
-8.065	-5.803	1669
-10.822	-10.85	1670
-11.129	-9.678	1671
-13.531	-11.326	1672
-11.737	-10.119	1673
-11.282	-8.484	1674
-9.359	-6.47	1675
-10.027	-6.76	1676
-12.407	-6.179	1677
-13.758	-8.809	1678
-10.979	-4.137	1679
-10.022	-11.044	1680
-11.973	-11.407	1681
-11.533	-8.399	1682
-11.447	-11.129	1683
-9.433	-9.498	1684
-11.49	-13.064	1685
-9.766	-9.786	1686
-9.168	-11.756	1687
-15.362	-16.091	1688
-10.259	-11.113	1689
-10.824	-7.389	1690
-12.333	-11.906	1691
-10.407	-15.656	1692
-13.684	-15.856	1693
-13.513	-16.849	1694
-13.309	-14.611	1695
-14.146	-13.825	1696
-15.287	-13.862	1697
-11.651	-11.996	1698
-9.88	-10.523	1699
-10.711	-9.146	1700
-8.223	-4.085	1701
-9.063	-6.961	1702
-9.627	-6.82	1703
-8.328	-4.766	1704
-7.475	-5.944	1705
-9.617	-9.814	1706
-12.088	-9.988	1707
-10.887	-10.01	1708
-13.752	-15.01	1709
-15.358	-14.359	1710
-14.994	-13.37	1711
-9.678	-10.196	1712
-12.226	-11.366	1713
-12.865	-11.02	1714
-11.898	-12.791	1715
-13.524	-13.106	1716
-10.057	-12.973	1717
-14.069	-13.134	1718
-13.515	-16.481	1719
-15.128	-18.241	1720
-10.348	-13.808	1721
-9.774	-9.917	1722
-13.294	-12.066	1723
-14.327	-12.512	1724
-13.15	-12.246	1725
-14.317	-12.34	1726
-12.282	-12.592	1727
-13.045	-14.637	1728
-10.752	-13.018	1729
-9.539	-9.502	1730
-10.269	-8.904	1731
-9.311	-9.04	1732
-9.014	-8.263	1733
-10.391	-8.787	1734
-10.044	-7.074	1735
-7.9	-3.214	1736
-6.257	-2.338	1737
-6.403	-1.963	1738
-8.361	-1.27	1739
-6.424	-1.387	1740
-5.33	-3.67	1741
-6.591	-5.973	1742
-8.508	-4.99	1743
-8.009	-6.022	1744
-9.507	-5.873	1745
-10.269	-9.401	1746
-11.476	-8.343	1747
-12.663	-6.279	1748
-13.662	-11.579	1749
-13.112	-11.254	1750
-12.434	-9.694	1751
-12.94	-8.782	1752
-15.16	-10.698	1753
-16.217	-11.442	1754
-15.878	-12.502	1755
-14.936	-13.226	1756
-15.259	-17.135	1757
-13.157	-12.226	1758
-13.555	-14.615	1759
-15.302	-14.165	1760
-17.507	-14.898	1761
-16.812	-16.464	1762
-16.445	-16.118	1763
-15.41	-12.543	1764
-15.51	-10.711	1765
-15.341	-10.479	1766
-16.534	-11.208	1767
-14.992	-9.296	1768
-12.008	-4.997	1769
-8.314	-3.501	1770
-10.808	-3.879	1771
-15.341	-9.173	1772
-13.923	-9.444	1773
-11.774	-9.848	1774
-12.324	-9.985	1775
-11.858	-11.169	1776
-12.455	-11.319	1777
-14.068	-11.358	1778
-10.153	-10.355	1779
-12.03	-8.926	1780
-14.021	-9.323	1781
-18.205	-12.691	1782
-15.814	-11.716	1783
-16.652	-11.592	1784
-13.57	-9.186	1785
-17.553	-14.186	1786
-17.54	-14.885	1787
-17.551	-9.395	1788
-15.838	-9.033	1789
-14.932	-9.324	1790
-16.347	-8.741	1791
-15.807	-9.064	1792
-16.832	-11.743	1793
-14.521	-10.697	1794
-17.252	-11.693	1795
-15.919	-12.291	1796
-14.684	-11.888	1797
-15.412	-13.486	1798
-12.867	-8.966	1799
-14.377	-15.8	1800
-14.214	-10.885	1801
-13.616	-12.008	1802
-14.174	-12.2	1803
-12.783	-11.774	1804
-16.025	-15.242	1805
-17.515	-14.148	1806
-12.737	-8.347	1807
-13.863	-12.518	1808
-15.24	-12.138	1809
-14.522	-12.297	1810
-14.936	-12.398	1811
-16.248	-13.279	1812
-14.896	-13.65	1813
-13.799	-10.576	1814
-12.467	-9.994	1815
-12.875	-12.599	1816
-10.361	-10.999	1817
-9.133	-10.102	1818
-7.815	-8.762	1819
-11.209	-10.012	1820
-12.469	-13.859	1821
-14.687	-15.518	1822
-15.979	-15.682	1823
-15.048	-14.559	1824
-12.911	-13.846	1825
-12.491	-14.073	1826
-11.702	-13.543	1827
-9.451	-9.47	1828
-10.888	-12.168	1829
-11.738	-9.5	1830
-10.834	-9.297	1831
-8.964	-11.113	1832
-10.83	-10.737	1833
-15.145	-15.56	1834
-13.286	-10.221	1835
-14.185	-11.66	1836
-13.087	-10.689	1837
-11.197	-9.617	1838
-12.851	-6.519	1839
-10.606	-5.647	1840
-8.743	-3.777	1841
-5.834	-3.246	1842
-8.482	-4.427	1843
-9.38	-5.405	1844
-11.406	-7.805	1845
-11.546	-9.126	1846
-11.343	-10.648	1847
-9.595	-8.926	1848
-10.938	-9.263	1849
-10.31	-7.036	1850
-10.523	-7.639	1851
-9.683	-10.913	1852
-11.615	-9.953	1853
-9.51	-9.905	1854
-9.772	-10.127	1855
-9.481	-10.171	1856
-9.895	-9.39	1857
-8.602	-9.07	1858
-9.685	-7.097	1859
-11.443	-8.642	1860
-7.801	-10.185	1861
-9.265	-11.712	1862
-11.863	-12.554	1863
-12.254	-13.282	1864
-11.475	-12.705	1865
-12.13	-11.842	1866
-12.626	-13.145	1867
-12.222	-13.08	1868
-10.208	-12.178	1869
-10.833	-10.727	1870
-9.796	-9.654	1871
-9.594	-12.38	1872
-8.977	-9.582	1873
-8.298	-9.514	1874
-11.776	-11.772	1875
-12.391	-9.025	1876
-10.951	-7.492	1877
-13.72	-12.24	1878
-15.01	-9.445	1879
-11.602	-6.79	1880
-10.512	-9.185	1881
-12.251	-8.685	1882
-13.938	-12.31	1883
-12.57	-9.563	1884
-10.973	-8.338	1885
-10.465	-4.802	1886
-13.201	-7.528	1887
-14.544	-11.553	1888
-12.104	-6.776	1889
-13.33	-8.06	1890
-12.897	-10.808	1891
-14.281	-9.518	1892
-15.685	-8.756	1893
-13.538	-10.329	1894
-15.577	-10.929	1895
-13.87	-10.141	1896
-15.046	-9.296	1897
-14.973	-9.26	1898
-15.051	-11.907	1899
-13.968	-11.699	1900
-12.189	-8.331	1901
-13.85	-9.8	1902
-16.133	-9.83	1903
-16.045	-11.855	1904
-18.43	-12.214	1905
-18.768	-11.707	1906
-19.335	-15.826	1907
-16.451	-13.599	1908
-16.372	-15.389	1909
-16.077	-12.333	1910
-14.018	-10.513	1911
-13.476	-7.419	1912
-9.968	-6.695	1913
-11.245	-9.876	1914
-12.157	-10.021	1915
-14.14	-11.41	1916
-14.596	-15.127	1917
-10.673	-11.49	1918
-14.267	-13.561	1919
-14.306	-11.464	1920
-14.828	-11.921	1921
-15.192	-15.267	1922
-14.497	-13.088	1923
-13.812	-11.586	1924
-12.974	-12.182	1925
-14.836	-11.822	1926
-13.46	-13.812	1927
-13.812	-14.312	1928
-16.512	-13.644	1929
-15.338	-14.323	1930
-16.26	-12.776	1931
-13.991	-11.963	1932
-15.035	-11.672	1933
-13.669	-12.559	1934
-13.825	-12.815	1935
-14.031	-12.045	1936
-15.949	-17.379	1937
-14.14	-12.409	1938
-15.68	-16.236	1939
-16.195	-15.715	1940
-18.33	-17.9	1941
-16.139	-15.518	1942
-15.507	-17.439	1943
-13.98	-12.929	1944
-13.238	-11.468	1945
-14.932	-15.42	1946
-14.286	-12.982	1947
-16.535	-15.717	1948
-18.255	-18.427	1949
-18.189	-18.557	1950
-19.669	-17.775	1951
-17.808	-15.443	1952
-13.8	-12.535	1953
-12.742	-11.627	1954
-13.41	-12.719	1955
-15.807	-12.939	1956
-15.131	-13.518	1957
-17.247	-12.743	1958
-17.955	-13.38	1959
-17.335	-12.48	1960
-13.364	-12.14	1961
-15.975	-12.916	1962
-16.495	-11.178	1963
-18.756	-12.359	1964
-16.375	-10.972	1965
-15.825	-10.322	1966
-13.596	-8.139	1967
-16.935	-10.996	1968
-13.536	-9.103	1969
-13.624	-10.649	1970
-16.212	-11.204	1971
-17.203	-10.721	1972
-17.322	-11.543	1973
-14.774	-10.154	1974
-13.621	-10.593	1975
-12.327	-9.164	1976
-11.98	-10.099	1977
-12.698	-9.705	1978
-14.226	-10.678	1979
-12.799	-8.066	1980
-9.05	-5.389	1981
-7.735	-6.386	1982
-8.167	-3.967	1983
-8.828	-5.244	1984
-12.741	-8.45	1985
-12.303	-9.087	1986
-12.034	-8.259	1987
-12.43	-8.317	1988
-10.041	-5.803	1989
-8.158	-5.015	1990
-11.78	-6.596	1991
-13.447	-9.48	1992
-12.499	-10.538	1993
-9.878	-7.391	1994
-13.738	-10.482	1995
-11.453	-6.566	1996
-9.432	-8.758	1997
-9.118	-8.754	1998
-7.685	-6.601	1999
[truncated: 23,001 more rows]
