# Supplementary material for: Exploration of the selective binding mechanism of protein kinase Aurora A selectivity via a comprehensive molecular modeling study
Source: PeerJ. 2019 Oct 22;7:e7832. doi: 10.7717/peerj.7832 (PMC6814069; doi:10.7717/peerj.7832)
Supplement: Data S1 — The raw data are corresponding to figure order. pse and pdb format files can be opened in PyMol 1.8. cdx files can be opened in Chemdraw 16.0. csv files can be opened in Excel. [file peerj-07-7832-s004.zip › Raw-data/Figure 6/Figure 6A.csv]

129	TRP 1	-0.0188560000000005
130	ALA 2	9.66000000000002E-4
131	LEU 3	8.31999999999857E-4
132	GLU 4	0.00898999999999999
133	ASP 5	0.0071460000000004
134	PHE 6	-8.80000000000533E-5
135	GLU 7	0.0170099999999998
136	ILE 8	-6.13999999999759E-4
137	GLY 9	0.00308000000000004
138	ARG 10	-0.348736771200001
139	PRO 11	-0.0282697696000001
140	LEU 12	-0.1458614496
141	GLY 13	0.0676984896000002
142	LYS 14	0.191489304000001
143	GLY 15	0.1006151472
144	LYS 16	-0.052442596800001
145	PHE 17	-0.011272
146	GLY 18	6.89999999999956E-4
147	ASN 19	-0.00582000000000041
148	VAL 20	0.0337812912000011
149	TYR 21	-0.0439961328
150	LEU 22	-0.0286765792000003
151	ALA 23	-4.14000000000006E-4
152	ARG 24	-0.00996200000000101
153	GLU 25	0.00889800000000028
154	LYS 26	-0.00675600000000017
155	GLN 27	1.18000000000009E-4
156	SER 28	0.00103200000000005
157	LYS 29	-0.00446800000000086
158	PHE 30	-0.00162799999999992
159	ILE 31	-0.0276499999999997
160	LEU 32	-0.060388
161	ALA 33	-0.245711904
162	LEU 34	-0.00950927520000006
163	LYS 35	-0.0815478800000002
164	VAL 36	0.00330800000000006
165	LEU 37	0.00567599999999986
166	PHE 38	-2.60000000000887E-5
167	LYS 39	-0.0132019999999997
168	ALA 40	-0.00158599999999999
169	GLN 41	-0.00853599999999958
170	LEU 42	7.30000000000258E-4
171	GLU 43	0.0105260000000003
172	LYS 44	-0.0221500000000002
173	ALA 45	-0.00143399999999998
174	GLY 46	-0.00105800000000003
175	VAL 47	-1.60000000000542E-5
176	GLU 48	0.0130560000000002
177	HIE 49	3.31999999999955E-4
178	GLN 50	8.92000000000564E-4
179	LEU 51	6.11999999999938E-4
180	ARG 52	-0.0121940000000016
181	ARG 53	-0.00913199999999927
182	GLU 54	0.004872
183	VAL 55	0.00104200000000006
184	GLU 56	0.00900800000000008
185	ILE 57	8.68000000000053E-4
186	GLN 58	-5.24000000000087E-4
187	SER 59	-0.00278599999999986
188	HIE 60	-2.98000000000114E-4
189	LEU 61	9.97999999999838E-4
190	ARG 62	-0.0108259999999997
191	HIE 63	5.80000000000657E-5
192	PRO 64	0.00356399999999988
193	ASN 65	-0.0055960000000002
194	ILE 66	-0.01209
195	LEU 67	0.0422252239999992
196	ARG 68	-0.0188139999999986
197	LEU 69	0.003266
198	TYR 70	-0.00156000000000001
199	GLY 71	1.70000000000003E-4
200	TYR 72	-0.00192600000000004
201	PHE 73	0.00197200000000006
202	HIE 74	-1.19999999999635E-4
203	ASP 75	0.0129439999999999
204	ALA 76	4.00000000004753E-6
205	THR 77	4.43999999999908E-4
206	ARG 78	-0.0240599999999997
207	VAL 79	0.00350199999999998
208	TYR 80	0.00291999999999951
209	LEU 81	5.58000000000017E-4
210	ILE 82	-0.0194179999999999
211	LEU 83	-0.0413916367999999
212	GLU 84	-2.350646464
213	TYR 85	-1.1952517696
214	ALA 86	0.00968939680000136
215	PRO 87	-0.0159063248000001
216	LEU 88	-0.0559973983999994
217	GLY 89	0.1281437296
218	THR 90	0.1282250768
219	VAL 91	0.00410600000000009
220	TYR 92	0.368971723199999
221	ARG 93	-0.8770427296
222	GLU 94	0.0470550272000009
223	LEU 95	0.00746600000000007
224	GLN 96	-0.00501247999999957
225	LYS 97	-0.0145472415999996
226	LEU 98	-3.42000000000189E-4
227	SER 99	-0.00545000000000028
228	LYS 100	-0.0146779999999998
229	PHE 101	0.00202600000000013
230	ASP 102	0.0122859999999998
231	GLU 103	0.00900200000000052
232	GLN 104	9.54000000000193E-4
233	ARG 105	-0.0183600000000011
234	THR 106	0.00119800000000026
235	ALA 107	1.59999999999523E-5
236	THR 108	8.11999999999979E-4
237	TYR 109	-4.90000000000088E-4
238	ILE 110	4.75999999999844E-4
239	THR 111	-6.24000000000425E-4
240	GLU 112	0.01567
241	LEU 113	-5.65999999999878E-4
242	ALA 114	-2.86000000000024E-4
243	ASN 115	-0.00110200000000071
244	ALA 116	-5.46000000000028E-4
245	LEU 117	-6.84000000000336E-4
246	SER 118	-7.62000000000059E-4
247	TYR 119	-6.20000000000518E-5
248	CYS 120	-5.85999999999876E-4
249	HIE 121	1.18000000000141E-4
250	SER 122	-4.61999999999987E-4
251	LYS 123	-0.00712800000000057
252	ARG 124	-0.00543199999999956
253	VAL 125	4.04000000000224E-4
254	ILE 126	2.23999999999886E-4
255	HIE 127	-0.00787599999999981
256	ARG 128	-0.0570740848000005
257	ASP 129	0.0313219888000001
258	ILE 130	-0.00135200000000016
259	LYS 131	-0.1143788032
260	PRO 132	-0.0142231456
261	GLU 133	0.239717808
262	ASN 134	0.0603890528000008
263	LEU 135	0.00456100639999966
264	LEU 136	0.257151212799999
265	LEU 137	0.00630599999999996
266	GLY 138	0.00527800000000008
267	SER 139	-0.00623000000000018
268	ALA 140	0.00144599999999992
269	GLY 141	-0.00355000000000006
270	GLU 142	0.0167879999999996
271	LEU 143	7.87999999999839E-4
272	LYS 144	-0.0485599999999999
273	ILE 145	-0.0116240000000001
274	ALA 146	-0.1051408576
275	ASP 147	0.1074511536
276	PHE 148	0.00644742400000003
277	GLY 149	0.00472599999999997
278	TRP 150	-0.3560772096
279	SER 151	0.00387200000000019
280	VAL 152	-9.1600000000016E-4
281	HIE 153	0.0130739999999998
282	ALA 154	0.00190999999999989
283	PRO 155	-4.07999999999953E-4
284	SER 156	-0.00265200000000005
285	SER 157	4.54000000000092E-4
286	ARG 158	-0.00515799999999763
287	ARG 159	-0.0272080000000003
288	THR 160	0.00869399999999989
289	THR 161	0.00247599999999983
290	LEU 162	0.00110200000000009
291	CYS 163	0.00225315200000005
292	GLY 164	-4.79838400000057E-4
293	THR 165	-0.00420674399999986
294	LEU 166	-0.00167
295	ASP 167	0.0223879999999994
296	TYR 168	-0.0016199999999998
297	LEU 169	-2.14000000000096E-4
298	PRO 170	8.83999999999858E-4
299	PRO 171	3.00000000000052E-4
300	GLU 172	0.00921799999999962
301	MET 173	-8.11999999999714E-4
302	ILE 174	7.39999999998538E-5
303	GLU 175	0.00569999999999985
304	GLY 176	-3.6999999999998E-4
305	ARG 177	-0.00496799999999939
306	MET 178	-4.88000000000013E-4
307	HIE 179	-0.00256800000000013
308	ASP 180	0.00801999999999982
309	GLU 181	0.00725000000000041
310	LYS 182	-0.00543200000000006
311	VAL 183	0.00156000000000023
312	ASP 184	0.0117779999999998
313	LEU 185	6.61999999999945E-4
314	TRP 186	-6.54000000000095E-4
315	SER 187	0.00118999999999998
316	LEU 188	0.00107199999999998
317	GLY 189	1.88000000000022E-4
318	VAL 190	7.88000000000158E-4
319	LEU 191	5.80000000000133E-4
320	CYS 192	-1.99999999999967E-4
321	TYR 193	-9.4000000000058E-5
322	GLU 194	0.029838
323	PHE 195	-2.94000000000148E-4
324	LEU 196	-5.07999999999851E-4
325	VAL 197	-0.00114800000000016
326	GLY 198	-8.41999999999989E-4
327	LYS 199	-0.02975
328	PRO 200	-0.00173999999999995
329	PRO 201	-9.50000000000195E-4
330	PHE 202	-0.00102400000000013
331	GLU 203	0.0153499999999996
332	ALA 204	-4.14000000000166E-4
333	ASN 205	-0.00114200000000091
334	THR 206	-0.00217000000000017
335	TYR 207	-0.00169800000000013
336	GLN 208	-0.00120600000000084
337	GLU 209	0.0082139999999999
338	THR 210	-0.00179800000000017
339	TYR 211	-6.03999999999926E-4
340	LYS 212	-0.00776600000000012
341	ARG 213	-0.0122140000000001
342	ILE 214	-6.05999999999946E-4
343	SER 215	-4.62000000000068E-4
344	ARG 216	-0.00648599999999908
345	VAL 217	-4.89999999999931E-4
346	GLU 218	0.00692400000000021
347	PHE 219	-5.1600000000005E-4
348	THR 220	4.04000000000112E-4
349	PHE 221	-4.29999999999861E-4
350	PRO 222	-2.13999999999849E-4
351	ASP 223	0.00507799999999996
352	PHE 224	-2.95999999999811E-4
353	VAL 225	-4.21999999999985E-4
354	THR 226	3.35999999999888E-4
355	GLU 227	0.00387599999999969
356	GLY 228	4.60000000000111E-5
357	ALA 229	2.73999999999933E-4
358	ARG 230	-0.00484000000000083
359	ASP 231	0.00458399999999956
360	LEU 232	-3.99999999976865E-6
361	ILE 233	1.68000000000076E-4
362	SER 234	1.04000000000056E-4
363	ARG 235	-0.00437000000000131
364	LEU 236	-1.27999999999691E-4
365	LEU 237	-2.05999999999958E-4
366	LYS 238	-0.0039180000000007
367	HIE 239	3.08000000000044E-4
368	ASN 240	3.60000000000085E-4
369	PRO 241	1.10000000000008E-4
370	SER 242	-2.19999999999896E-5
371	GLN 243	5.19999999998362E-5
372	ARG 244	-0.00915799999999854
373	PRO 245	5.63999999999892E-4
374	MET 246	-1.09999999999886E-4
375	LEU 247	-2.00000000000422E-6
376	ARG 248	-0.00370399999999864
377	GLU 249	0.00351799999999992
378	VAL 250	-2.44000000000024E-4
379	LEU 251	-1.3999999999788E-5
380	GLU 252	0.0031660000000002
381	HIE 253	3.360000000001E-4
382	PRO 254	1.25999999999902E-4
383	TRP 255	3.57999999999858E-4
384	ILE 256	1.88000000000048E-4
385	THR 257	-5.6000000000175E-5
386	ALA 258	-9.40000000001033E-5
387	ASN 259	-9.99999999997385E-5
388	SER 260	-0.00105400000000074
