# Supplementary material for: Exploration of the selective binding mechanism of protein kinase Aurora A selectivity via a comprehensive molecular modeling study
Source: PeerJ. 2019 Oct 22;7:e7832. doi: 10.7717/peerj.7832 (PMC6814069; doi:10.7717/peerj.7832)
Supplement: Data S1 — The raw data are corresponding to figure order. pse and pdb format files can be opened in PyMol 1.8. cdx files can be opened in Chemdraw 16.0. csv files can be opened in Excel. [file peerj-07-7832-s004.zip › Raw-data/Figure 6/Figure 6B.csv]

129	TRP 1	6.3799999999924E-4
130	ALA 2	9.00000000000033E-5
131	LEU 3	-6.35999999999909E-4
132	GLU 4	8.74000000000165E-4
133	ASP 5	3.3400000000016E-4
134	PHE 6	0.00197199999999997
135	GLU 7	-0.00669399999999999
136	ILE 8	-0.00155999999999992
137	GLY 9	0.001796
138	ARG 10	0.0190417392000009
139	PRO 11	0.00885808959999978
140	LEU 12	0.259725216000002
141	GLY 13	0.5268736128
142	LYS 14	0.257081248
143	GLY 15	-0.1281793024
144	LYS 16	-0.0495028416000013
145	PHE 17	-0.0108368000000001
146	GLY 18	-0.00783726400000001
147	ASN 19	0.0483681056000008
148	VAL 20	-0.0174190224000006
149	TYR 21	-0.0102721328000001
150	LEU 22	0.00125151359999995
151	ALA 23	-0.003322
152	ARG 24	0.031144
153	GLU 25	-0.0039300000000006
154	LYS 26	0.00430599999999999
155	GLN 27	-1.99999999944103E-6
156	SER 28	3.84000000000123E-4
157	LYS 29	0.00882599999999929
158	PHE 30	-8.26000000000021E-4
159	ILE 31	-0.024734
160	LEU 32	-0.0285720000000001
161	ALA 33	-0.198958128000001
162	LEU 34	-0.0299149392
163	LYS 35	-0.7019144816
164	VAL 36	0.00308687200000005
165	LEU 37	-0.0234024192000003
166	PHE 38	-0.00170799999999984
167	LYS 39	-0.00607999999999983
168	ALA 40	-3.36000000000024E-4
169	GLN 41	-0.00174199999999978
170	LEU 42	-0.00129400000000003
171	GLU 43	0.0100880000000001
172	LYS 44	-0.0139699999999999
173	ALA 45	-6.95999999999922E-4
174	GLY 46	-3.00000000000322E-5
175	VAL 47	-8.6000000000241E-5
176	GLU 48	0.0117679999999994
177	HIE 49	0.00120000000000007
178	GLN 50	-0.00145000000000026
179	LEU 51	-0.0028980000000001
180	ARG 52	-0.00655799999999874
181	ARG 53	-0.00509000000000128
182	GLU 54	0.0235939999999998
183	VAL 55	-0.00269999999999986
184	GLU 56	0.00689800000000005
185	ILE 57	-0.00109799999999994
186	GLN 58	0.00484800000000025
187	SER 59	0.00144200000000004
188	HIE 60	0.00118399999999989
189	LEU 61	5.93999999999973E-4
190	ARG 62	0.00766999999999996
191	HIE 63	-6.71999999999883E-4
192	PRO 64	-0.00250000000000003
193	ASN 65	-8.17999999999813E-4
194	ILE 66	-0.0100100000000001
195	LEU 67	-0.0978361568000007
196	ARG 68	0.0118320000000009
197	LEU 69	-0.00836799999999977
198	TYR 70	0.00415799999999991
199	GLY 71	3.60000000000051E-4
200	TYR 72	-9.29999999999867E-4
201	PHE 73	3.63999999999899E-4
202	HIE 74	0.0010060000000001
203	ASP 75	0.00664200000000069
204	ALA 76	6.60000000000073E-4
205	THR 77	0.00109799999999973
206	ARG 78	-0.0127459999999992
207	VAL 79	9.99999999985041E-6
208	TYR 80	-0.00152200000000014
209	LEU 81	-0.0277159008000001
210	ILE 82	-0.00907599999999988
211	LEU 83	-0.2029250928
212	GLU 84	-2.0050863584
213	TYR 85	-1.0008384064
214	ALA 86	-0.308260955199997
215	PRO 87	-0.1316839216
216	LEU 88	-0.5899632848
217	GLY 89	0.556343584000002
218	THR 90	0.3781958896
219	VAL 91	-0.0247099999999999
220	TYR 92	0.3971190496
221	ARG 93	-0.0107165056000001
222	GLU 94	-0.0178263072000004
223	LEU 95	0.00667000000000016
224	GLN 96	-0.0203235839999996
225	LYS 97	0.1405438224
226	LEU 98	-0.00116000000000016
227	SER 99	-8.42000000000205E-4
228	LYS 100	0.00139399999999999
229	PHE 101	0.00245200000000012
230	ASP 102	-0.00903399999999991
231	GLU 103	-0.00308600000000011
232	GLN 104	4.64000000000624E-4
233	ARG 105	0.0337439999999988
234	THR 106	4.58000000000077E-4
235	ALA 107	1.79999999999939E-4
236	THR 108	0.00136200000000005
237	TYR 109	5.85999999999904E-4
238	ILE 110	3.23999999999945E-4
239	THR 111	6.4999999999996E-4
240	GLU 112	-9.25999999999917E-4
241	LEU 113	-0.00137199999999958
242	ALA 114	8.39999999999013E-5
243	ASN 115	9.39999999999429E-4
244	ALA 116	5.63999999999959E-4
245	LEU 117	-6.38000000000301E-4
246	SER 118	8.30000000000038E-4
247	TYR 119	9.0399999999999E-4
248	CYS 120	-3.45999999999936E-4
249	HIE 121	2.48000000000138E-4
250	SER 122	3.46000000000034E-4
251	LYS 123	1.89999999999387E-4
252	ARG 124	-0.00176400000000064
253	VAL 125	5.60000000000301E-4
254	ILE 126	0.00172199999999985
255	HIE 127	8.92000000000087E-4
256	ARG 128	-0.0496020848000018
257	ASP 129	0.0406219887999999
258	ILE 130	-0.010244
259	LYS 131	-0.1220368032
260	PRO 132	-0.0183471455999999
261	GLU 133	0.227630788799999
262	ASN 134	-0.194260344000001
263	LEU 135	-0.367058112
264	LEU 136	-1.0152547344
265	LEU 137	-0.0479739999999997
266	GLY 138	-0.00199399999999996
267	SER 139	0.00653999999999991
268	ALA 140	0.00363999999999986
269	GLY 141	0.00609599999999992
270	GLU 142	-0.0211760000000004
271	LEU 143	-0.0109959999999999
272	LYS 144	0.00631799999999982
273	ILE 145	-0.042008
274	ALA 146	-0.3847678832
275	ASP 147	-0.1159809456
276	PHE 148	-0.0133731296000001
277	GLY 149	0.00113400000000008
278	TRP 150	-0.00818400000000018
279	SER 151	0.00134199999999999
280	VAL 152	3.83999999999955E-4
281	HIE 153	0.00254799999999996
282	ALA 154	-6.40000000000071E-5
283	PRO 155	-0.00117799999999995
284	SER 156	-0.00418000000000004
285	SER 157	-3.36000000000012E-4
286	ARG 158	-0.00777199999999874
287	ARG 159	-0.0424359999999991
288	THR 160	-0.00154600000000033
289	THR 161	-0.00151399999999998
290	LEU 162	0.00102800000000011
291	CYS 163	0.00391915200000005
292	GLY 164	5.62161599999911E-4
293	THR 165	-0.00451074399999981
294	LEU 166	-0.00166999999999998
295	ASP 167	0.0130319999999998
296	TYR 168	-0.00459599999999978
297	LEU 169	-5.82000000000193E-4
298	PRO 170	3.99999999999814E-4
299	PRO 171	2.92000000000008E-4
300	GLU 172	0.00571799999999941
301	MET 173	-4.79999999999784E-4
302	ILE 174	1.37999999999852E-4
303	GLU 175	0.00282799999999973
304	GLY 176	-5.40000000000039E-5
305	ARG 177	0.00399200000000064
306	MET 178	-4.16000000000016E-4
307	HIE 179	-0.00204799999999993
308	ASP 180	0.00476799999999984
309	GLU 181	0.00379399999999964
310	LYS 182	-0.0029139999999998
311	VAL 183	0.00151599999999968
312	ASP 184	0.00511200000000039
313	LEU 185	3.06000000000035E-4
314	TRP 186	-7.26000000000133E-4
315	SER 187	3.80000000000047E-4
316	LEU 188	-2.4199999999975E-4
317	GLY 189	-4.64000000000025E-4
318	VAL 190	0.00104400000000021
319	LEU 191	-5.7399999999992E-4
320	CYS 192	-8.74000000000038E-4
321	TYR 193	-7.23999999999837E-4
322	GLU 194	0.00634000000000022
323	PHE 195	-0.00132200000000016
324	LEU 196	-0.00104399999999987
325	VAL 197	-0.00106600000000005
326	GLY 198	-0.00166199999999993
327	LYS 199	-0.0178120000000001
328	PRO 200	-0.00161999999999997
329	PRO 201	-7.8999999999991E-4
330	PHE 202	-7.36000000000067E-4
331	GLU 203	0.00603800000000038
332	ALA 204	-5.2800000000015E-4
333	ASN 205	-0.00126400000000051
334	THR 206	-0.00201600000000002
335	TYR 207	6.59999999998834E-5
336	GLN 208	-0.00118000000000102
337	GLU 209	0.00475600000000014
338	THR 210	-0.00137799999999978
339	TYR 211	-6.44000000000056E-4
340	LYS 212	-0.00517999999999989
341	ARG 213	-0.00682399999999802
342	ILE 214	-4.78000000000083E-4
343	SER 215	-3.56000000000075E-4
344	ARG 216	-0.00380399999999878
345	VAL 217	-4.26000000000121E-4
346	GLU 218	0.00353800000000007
347	PHE 219	-2.80000000000081E-4
348	THR 220	8.40000000001115E-5
349	PHE 221	-4.00000000001519E-5
350	PRO 222	-9.59999999997869E-5
351	ASP 223	3.61999999999882E-4
352	PHE 224	-2.979999999998E-4
353	VAL 225	-4.79999999999583E-5
354	THR 226	3.35999999999753E-4
355	GLU 227	2.55999999999404E-4
356	GLY 228	1.04000000000006E-4
357	ALA 229	2.60000000000019E-4
358	ARG 230	-4.6799999999979E-4
359	ASP 231	9.9200000000063E-4
360	LEU 232	2.62000000000378E-4
361	ILE 233	2.26000000000088E-4
362	SER 234	1.76000000000049E-4
363	ARG 235	-9.88000000002728E-4
364	LEU 236	2.46000000000191E-4
365	LEU 237	-6.20000000001844E-5
366	LYS 238	-0.00158400000000087
367	HIE 239	2.2999999999977E-4
368	ASN 240	1.54000000000281E-4
369	PRO 241	-1.99999999999178E-6
370	SER 242	-8.39999999999961E-5
371	GLN 243	-6.19999999997702E-5
372	ARG 244	-0.00494400000000019
373	PRO 245	3.08000000000073E-4
374	MET 246	-4.59999999998999E-5
375	LEU 247	-4.80000000000347E-5
376	ARG 248	-4.97999999997603E-4
377	GLU 249	4.83999999999909E-4
378	VAL 250	-1.00000000000082E-4
379	LEU 251	-1.15999999999877E-4
380	GLU 252	-2.6199999999983E-4
381	HIE 253	-2.85999999999854E-4
382	PRO 254	-1.08000000000232E-4
383	TRP 255	-9.00000000002343E-5
384	ILE 256	-2.36000000000149E-4
385	THR 257	-2.34000000000027E-4
386	ALA 258	-1.81999999999984E-4
387	ASN 259	-6.82000000000315E-4
388	SER 260	-1.32000000000095E-4
389	SER 261	-4.02000000000049E-4
390	LYS 262	-0.00162400000000105
