# Supplementary material for: Exploration of the selective binding mechanism of protein kinase Aurora A selectivity via a comprehensive molecular modeling study
Source: PeerJ. 2019 Oct 22;7:e7832. doi: 10.7717/peerj.7832 (PMC6814069; doi:10.7717/peerj.7832)
Supplement: Data S1 — The raw data are corresponding to figure order. pse and pdb format files can be opened in PyMol 1.8. cdx files can be opened in Chemdraw 16.0. csv files can be opened in Excel. [file peerj-07-7832-s004.zip › Raw-data/Figure 6/Figure 6F.csv]

Frame	Ala-213	Glu-211
1	3.1239	4.2853
2	2.8826	4.6464
3	3.3577	4.2391
4	3.4535	4.4635
5	3.2563	4.4967
6	3.3275	4.442
7	3.0807	4.5339
8	3.0161	4.3841
9	2.96	4.5011
10	3.2472	4.3617
11	3.2497	4.6154
12	3.4496	4.3864
13	3.0009	4.4023
14	3.2603	4.2092
15	3.1637	4.2556
16	3.3569	4.8128
17	3.1087	4.1407
18	3.2853	4.1828
19	3.421	4.5866
20	2.9473	4.6235
21	3.0493	4.3523
22	3.1185	4.7156
23	3.0998	4.6534
24	2.9162	4.4328
25	2.8813	4.4262
26	3.4721	4.6057
27	3.1822	4.4385
28	3.1773	4.505
29	2.9182	4.4645
30	2.8118	4.457
31	3.079	4.1263
32	2.9904	4.406
33	3.1235	4.4137
34	3.0759	4.3554
35	3.2997	4.6977
36	3.3804	4.3617
37	3.5486	4.5347
38	3.6242	4.6843
39	3.0301	4.3847
40	3.3812	4.2533
41	3.9288	4.0483
42	3.4689	4.2338
43	3.5997	4.2619
44	2.9794	4.3494
45	3.3196	4.1326
46	3.5194	4.4893
47	3.483	4.0288
48	3.1622	4.4401
49	2.9129	4.9391
50	3.0392	4.2196
51	3.9716	4.3071
52	3.1272	4.4889
53	3.0059	4.5376
54	3.0239	4.5585
55	3.3487	4.5811
56	2.9293	4.8277
57	3.0623	4.7174
58	3.2317	4.9746
59	3.0279	4.5479
60	2.8712	4.4981
61	2.9687	4.1861
62	3.428	4.2654
63	3.3606	4.2114
64	2.7846	5.0762
65	3.6263	4.1479
66	3.1607	4.1385
67	3.0504	4.1515
68	3.1135	4.1496
69	2.7507	4.6638
70	3.7563	4.4151
71	3.4681	4.3621
72	3.0141	4.2893
73	3.1968	4.3958
74	2.9279	4.2523
75	3.215	4.3954
76	2.9907	4.3386
77	2.9455	4.5637
78	3.3961	4.4525
79	2.9042	4.2873
80	3.0635	4.4427
81	3.5012	4.383
82	3.1074	4.3094
83	3.0507	4.23
84	2.8941	4.184
85	3.8116	4.1506
86	3.0235	4.5254
87	3.1591	4.511
88	3.1778	4.2497
89	3.2883	4.0162
90	3.1278	4.612
91	3.2892	4.276
92	2.8996	4.4415
93	3.4159	4.4971
94	3.6138	4.946
95	2.9066	4.4806
96	3.5064	4.856
97	3.0591	4.3793
98	2.9314	4.1871
99	3.2234	4.5136
100	3.2175	4.4133
101	3.3902	4.4344
102	3.3737	4.3593
103	3.1272	4.94
104	3.2446	4.5193
105	3.2005	4.2757
106	3.0219	4.4119
107	2.9098	4.3218
108	3.452	4.3936
109	3.667	4.2064
110	3.0621	4.8747
111	2.9766	4.4556
112	3.0373	4.0113
113	3.0352	4.6818
114	3.0714	4.7094
115	2.9897	4.1939
116	3.4464	4.3445
117	3.5141	4.4456
118	3.0129	4.3914
119	3.2129	4.3557
120	3.0747	4.3226
121	3.0378	4.3789
122	2.8344	4.5533
123	2.7808	4.406
124	2.9393	4.6253
125	3.0502	4.4168
126	3.2106	4.9499
127	3.3593	4.5519
128	3.0754	4.3974
129	3.2349	4.6652
130	3.2975	4.5842
131	3.5864	4.222
132	3.2721	5.0462
133	3.2278	4.4313
134	3.1016	4.6746
135	3.1607	3.9318
136	3.2062	4.4157
137	3.0082	4.3791
138	3.0701	4.3195
139	3.4831	4.2903
140	3.335	4.6376
141	3.263	4.3506
142	3.2431	4.6209
143	3.5959	4.3232
144	3.4167	4.0244
145	3.2149	4.2958
146	3.059	4.3442
147	3.1289	4.4266
148	3.3993	4.3529
149	3.255	4.5726
150	3.5853	4.5206
151	3.3372	4.7095
152	3.5653	4.2928
153	3.1643	4.4846
154	3.1523	4.2296
155	2.8817	4.5213
156	3.1382	4.5176
157	3.2467	4.252
158	3.752	4.1131
159	2.8181	4.5957
160	3.2254	4.1663
161	3.7254	4.6026
162	3.5739	4.4576
163	3.4182	4.5574
164	3.6147	4.3855
165	3.2565	4.2038
166	3.432	4.2634
167	2.9419	4.3645
168	3.2595	4.4179
169	3.3204	4.6158
170	3.1604	4.2776
171	3.3998	4.2793
172	3.335	4.5971
173	3.2127	4.3306
174	3.0563	4.4416
175	3.0476	4.5024
176	3.3142	4.3744
177	3.1765	4.3854
178	3.4526	4.6592
179	3.2859	4.3121
180	3.0845	4.3066
181	2.9725	4.3077
182	3.0441	4.8088
183	2.9692	4.4471
184	3.0056	4.4321
185	3.652	4.2161
186	2.7577	4.2171
187	3.0125	4.0927
188	3.1278	4.4377
189	3.6089	4.0565
190	3.7675	4.4794
191	3.2219	4.7331
192	2.9988	4.7897
193	3.1357	4.8602
194	3.2641	4.1856
195	3.0149	4.6032
196	3.7294	4.3394
197	2.9017	4.5996
198	3.1896	4.5108
199	2.845	4.0308
200	3.6191	4.2777
201	3.149	4.2403
202	3.09	4.3458
203	3.0445	4.3193
204	3.2271	4.1691
205	3.5194	4.2949
206	2.7422	4.322
207	3.0048	4.8373
208	3.2648	4.6854
209	3.0639	4.7665
210	3.011	4.2213
211	3.0359	4.3743
212	3.3131	4.467
213	3.1486	4.2315
214	3.3812	4.3397
215	3.1524	4.4341
216	3.0296	3.9732
217	3.2503	4.619
218	3.068	4.1683
219	3.0802	4.2358
220	3.2498	4.2675
221	3.3527	4.4105
222	3.14	4.1744
223	3.0891	4.502
224	3.2722	4.4126
225	3.1123	4.4431
226	3.0853	4.5621
227	3.2885	4.0015
228	3.4589	4.3752
229	3.1632	4.4107
230	3.0208	4.3253
231	2.9604	5.0522
232	3.0035	4.3097
233	3.284	4.2714
234	3.3899	4.3849
235	2.7599	4.527
236	2.867	4.2863
237	3.3848	4.4685
238	3.1239	4.4002
239	3.1407	4.4268
240	3.4887	4.3533
241	3.2535	4.2058
242	3.2378	3.9883
243	3.395	4.4
244	2.977	4.3127
245	3.2316	4.3883
246	2.954	4.5519
247	3.1273	4.4923
248	3.3719	3.9976
249	2.9952	4.6123
250	3.2821	5.0264
251	2.8981	4.3933
252	3.174	4.2132
253	2.9655	4.5974
254	3.14	4.38
255	3.4781	4.3845
256	3.0276	4.3797
257	2.988	4.3512
258	2.9317	5.0985
259	3.2055	4.3724
260	3.2938	4.1591
261	3.2399	4.8731
262	2.9811	4.6011
263	3.0701	4.6255
264	3.2466	4.2476
265	3.0852	5.0489
266	3.3941	4.4122
267	3.2203	4.143
268	2.9854	4.5074
269	2.9813	4.352
270	3.0926	4.808
271	3.1888	4.2827
272	3.3329	4.4346
273	3.273	4.3677
274	3.0552	4.5456
275	2.993	4.5433
276	3.389	4.7734
277	3.4964	4.5749
278	3.0798	4.7298
279	3.1016	4.5781
280	3.1827	5.015
281	3.0946	4.5716
282	2.9961	4.5873
283	3.1345	4.3234
284	2.98	4.6336
285	3.4035	4.3077
286	3.4061	4.5159
287	2.9612	4.4609
288	3.3065	4.5082
289	3.1279	4.398
290	2.8576	5.0833
291	3.1225	4.9817
292	3.2857	4.6758
293	3.3328	4.7797
294	3.137	4.6908
295	3.4938	4.3792
296	3.4969	4.6233
297	3.0759	4.9701
298	3.2785	5.0537
299	3.4876	4.7375
300	3.2481	4.422
301	3.1573	4.2095
302	3.2462	4.3586
303	3.1895	4.6045
304	3.2485	4.7242
305	3.242	4.6625
306	3.1037	4.5664
307	3.3199	4.4187
308	3.3686	4.2601
309	3.1489	4.2057
310	3.0769	4.4011
311	3.4967	4.6059
312	3.4157	4.5339
313	2.9409	4.2165
314	3.3136	4.4176
315	2.8768	4.3597
316	3.1404	4.67
317	3.5267	4.9498
318	3.1775	4.4628
319	2.9845	4.5419
320	3.5412	4.5715
321	2.7849	4.1772
322	3.0795	4.3711
323	3.2714	4.6812
324	3.0585	4.291
325	3.1705	4.517
326	3.3061	4.2641
327	2.9432	4.8927
328	3.4476	4.9141
329	3.2651	4.5633
330	3.1783	4.4798
331	3.0262	4.2057
332	3.4292	4.5494
333	3.2436	4.3658
334	2.9788	4.9822
335	3.5489	4.5168
336	3.0631	4.7637
337	2.9921	4.3725
338	2.947	4.6314
339	3.7459	4.4718
340	3.4795	4.5092
341	2.9112	4.2035
342	3.3671	4.4485
343	3.5662	4.2943
344	3.529	4.1231
345	2.8451	4.3608
346	2.8215	4.619
347	3.412	4.2498
348	3.1915	4.5721
349	3.07	4.2647
350	3.0697	4.3539
351	3.2111	4.4108
352	3.3383	4.3977
353	3.1513	4.6014
354	3.5386	4.4763
355	3.5702	4.7293
356	3.2211	4.4343
357	3.3751	5.0094
358	3.1596	4.1048
359	3.2599	4.3843
360	3.1143	4.3946
361	3.4942	4.899
362	3.5273	4.1911
363	3.2236	4.2944
364	3.4893	4.3151
365	3.7645	4.5584
366	3.0323	4.332
367	3.4809	4.7269
368	2.8682	4.2307
369	4.1737	4.3863
370	3.4962	4.5309
371	3.1438	4.1891
372	3.554	4.3447
373	3.491	4.1566
374	3.2767	4.1015
375	3.6724	5.0722
376	3.2336	4.4406
377	3.3302	4.3777
378	3.1345	4.6936
379	3.0729	4.5651
380	2.9434	4.7357
381	2.9747	4.5536
382	3.6042	4.5106
383	3.1996	4.5335
384	3.1509	4.2463
385	3.166	4.3765
386	3.4847	4.6159
387	3.0744	4.3464
388	3.5004	4.434
389	3.6891	4.1762
390	3.2661	4.1935
391	3.0804	4.3548
392	3.4128	4.4268
393	3.1779	4.6084
394	3.2248	4.4363
395	3.6369	4.6393
396	3.306	4.6298
397	2.9328	4.8952
398	3.0698	4.4234
399	3.1366	4.6537
400	2.9537	4.3315
401	2.9504	4.7096
402	3.2416	4.3668
403	3.2027	4.7985
404	3.0614	4.5567
405	3.062	4.2933
406	3.2538	4.3679
407	3.4133	4.7472
408	3.2586	4.6963
409	3.2571	4.1936
410	3.7764	4.4486
411	3.2571	4.5823
412	3.2114	4.4674
413	2.8918	4.845
414	3.5457	4.4308
415	3.1374	4.7129
416	3.2428	4.7676
417	3.0718	4.3205
418	3.2083	4.5651
419	3.2329	4.8092
420	3.253	4.5568
421	2.8953	4.5878
422	3.2689	4.6303
423	2.8499	4.6643
424	2.9774	4.6488
425	3.4048	4.7489
426	3.4511	5.0194
427	2.8836	4.4785
428	3.1426	4.9556
429	3.3832	4.5502
430	3.656	4.2288
431	3.2161	4.2267
432	2.9807	4.2643
433	3.3123	4.0526
434	2.9308	4.4275
435	3.3113	4.4328
436	3.6433	4.7604
437	2.8582	4.7563
438	3.0496	4.4584
439	3.8073	4.6054
440	3.4505	4.7626
441	3.148	4.1709
442	3.1519	4.174
443	3.2838	4.2746
444	3.0444	4.1963
445	2.9175	4.6008
446	3.2164	4.6484
447	2.9749	4.3578
448	3.0966	4.3048
449	3.343	4.3917
450	3.1484	4.0017
451	3.1166	4.2224
452	3.1207	4.7581
453	3.034	4.2174
454	3.0668	4.1139
455	3.2582	4.3594
456	2.6952	4.2435
457	2.8817	4.1025
458	3.1966	4.5261
459	3.4296	4.5632
460	3.0339	5.1049
461	3.1479	4.4183
462	3.0924	4.3961
463	3.2038	4.443
464	2.9649	4.5594
465	3.3762	4.7411
466	3.092	4.3556
467	2.8469	4.5876
468	2.9608	4.3341
469	3.4388	4.2453
470	3.0604	4.2728
471	3.4487	4.5111
472	3.0856	4.2581
473	3.155	3.9534
474	2.8711	4.5155
475	2.825	4.2848
476	3.0401	4.5124
477	2.997	4.4313
478	3.1406	4.1956
479	2.8878	4.4675
480	3.1203	4.7145
481	2.9429	4.3871
482	3.2791	4.2736
483	3.4292	4.5728
484	2.9134	4.3159
485	3.2824	3.8787
486	3.07	4.1831
487	3.0759	4.6901
488	3.5536	4.6987
489	3.2078	4.4948
490	3.128	4.3513
491	3.3571	4.0567
492	2.9037	5.023
493	3.3049	4.8266
494	2.8302	4.3637
495	3.2759	4.6911
496	2.9859	4.6407
497	3.221	4.624
498	2.9124	4.4847
499	3.2197	4.3636
500	2.9961	4.5412
501	3.3177	4.5776
502	3.4991	4.4493
503	3.1514	4.652
504	3.1695	4.383
505	3.0234	4.7017
506	3.4249	4.1515
507	3.0185	4.3347
508	3.2594	4.71
509	3.1677	4.4351
510	3.2654	4.5416
511	3.0326	4.6496
512	3.2263	4.2077
513	3.276	4.466
514	3.4003	4.5627
515	2.6951	4.6893
516	3.2746	4.3974
517	3.3349	4.6701
518	3.255	4.4853
519	3.6667	5.3289
520	3.3668	5.0714
521	3.3686	4.3023
522	3.062	4.6375
523	3.3808	4.7046
524	3.9509	4.5184
525	3.2913	4.9275
526	3.1561	4.416
527	3.1384	4.6482
528	2.9876	4.8324
529	3.1018	4.4137
530	2.8463	4.7568
531	3.0669	4.3432
532	3.012	4.5586
533	3.0104	4.7493
534	3.5244	4.6403
535	3.0792	4.8426
536	3.1506	4.5345
537	3.3748	4.6317
538	3.0046	4.6145
539	3.0029	4.3909
540	3.3546	4.433
541	2.7947	4.6113
542	3.5201	4.451
543	3.2588	4.7383
544	3.1429	4.3152
545	3.1709	4.9547
546	2.9452	4.2537
547	3.019	4.5166
548	3.1373	4.987
549	3.1325	4.814
550	3.4585	4.2729
551	3.2101	4.7081
552	3.4248	4.3668
553	3.3599	4.9733
554	2.9535	4.732
555	3.0298	4.5753
556	3.5976	4.7007
557	3.6088	4.7776
558	3.2407	4.9478
559	3.1954	4.131
560	3.2562	4.5083
561	3.6478	4.4016
562	3.0528	4.2873
563	3.3947	4.3868
564	3.9162	4.2609
565	3.5604	4.4345
566	3.1813	4.8091
567	2.9787	4.2838
568	2.8355	4.5988
569	3.5996	4.1729
570	3.3163	4.2331
571	2.8759	4.7033
572	2.9773	4.4904
573	3.0583	4.766
574	2.9096	4.6385
575	3.1055	4.21
576	3.2433	4.4146
577	2.8874	4.53
578	3.4261	4.5277
579	3.1054	4.5694
580	3.437	4.7994
581	3.3069	4.461
582	2.9482	4.5533
583	3.4265	4.4056
584	3.4702	4.3824
585	3.3753	4.6751
586	2.8498	4.5082
587	3.3611	4.5134
588	3.0131	4.5751
589	3.0704	4.3677
590	2.867	4.2463
591	3.2991	4.6097
592	3.2224	4.4431
593	3.4406	4.0248
594	3.1101	4.3272
595	3.3321	4.4473
596	3.4282	4.5106
597	3.0531	4.6309
598	2.983	4.9713
599	2.9048	4.2754
600	3.1823	4.6577
601	3.3074	4.8677
602	2.958	4.436
603	3.9217	4.7494
604	2.8819	4.4461
605	2.9448	4.8314
606	3.1833	4.6315
607	2.9894	3.9786
608	3.2609	4.2311
609	3.4533	4.6852
610	3.594	4.6186
611	3.599	5.0473
612	3.2053	4.3915
613	2.8658	4.1561
614	3.7938	4.4471
615	3.3423	5.1233
616	3.1295	4.7337
617	3.3523	4.8394
618	3.2458	4.7134
619	2.9493	4.6418
620	3.5355	3.9792
621	3.6077	4.6947
622	3.1371	4.3671
623	3.1388	4.3752
624	3.2316	4.1041
625	2.9975	4.3556
626	3.1864	4.5549
627	3.2527	4.3279
628	3.246	4.9403
629	2.8979	4.4241
630	3.1078	4.3607
631	3.0312	4.4639
632	3.3074	4.5104
633	3.6463	4.5726
634	3.2728	4.5065
635	3.2554	4.2805
636	3.3687	4.6005
637	3.2862	4.379
638	3.3722	4.7097
639	2.8964	4.5797
640	3.4585	4.9548
641	3.1328	4.4673
642	3.0214	4.2934
643	3.2118	5.0254
644	2.987	4.7348
645	3.1415	4.3947
646	3.023	4.7053
647	3.1779	4.6156
648	3.1136	4.8411
649	2.7896	4.4178
650	3.2436	4.3065
651	3.099	4.5986
652	3.0045	4.4975
653	3.1734	5.1176
654	2.8086	4.5487
655	3.1386	4.3366
656	2.9366	4.5463
657	3.4168	4.5513
658	3.2195	4.6443
659	2.909	4.703
660	2.9157	4.4593
661	3.2696	4.7857
662	3.1155	4.826
663	3.6633	4.2489
664	2.8852	4.4095
665	2.8699	4.8062
666	3.0771	4.5408
667	3.149	4.3831
668	3.2886	4.9323
669	3.2672	4.596
670	2.947	4.7753
671	3.1815	4.3988
672	3.4769	4.8274
673	2.9026	4.6535
674	3.2498	4.1213
675	3.2038	4.7074
676	2.7854	4.4334
677	3.1997	4.4572
678	3.4046	4.2149
679	3.112	4.7393
680	3.2495	4.4584
681	3.2139	4.4995
682	3.231	4.5017
683	3.1885	4.7752
684	3.3293	4.2974
685	3.4726	4.3674
686	3.3489	4.6989
687	3.1474	4.2472
688	3.0254	4.2241
689	3.4991	4.45
690	3.358	4.2853
691	3.4907	4.5771
692	2.854	4.944
693	3.1673	4.3905
694	2.8913	4.8119
695	2.8318	4.237
696	3.2029	4.2766
697	3.023	4.1972
698	2.8969	4.5781
699	2.989	4.5047
700	2.9603	4.3416
701	3.1215	4.3684
702	3.2871	5.1248
703	3.4738	4.3107
704	2.8724	4.2718
705	3.3589	4.6926
706	3.413	4.3334
707	2.9198	4.3646
708	3.4825	4.4145
709	3.0966	4.2051
710	2.9827	4.6311
711	2.847	4.8913
712	3.5834	4.4219
713	3.1463	4.7447
714	3.0146	4.2521
715	3.8884	4.5973
716	3.0761	4.6696
717	2.8761	4.7878
718	3.5901	4.444
719	2.8268	4.4572
720	3.0173	4.573
721	2.9885	4.4623
722	2.9048	4.7663
723	2.794	4.1377
724	3.1851	4.4385
725	3.178	4.7227
726	3.1875	4.6789
727	3.195	4.3677
728	2.8528	4.385
729	2.9369	4.2769
730	3.2016	4.5465
731	3.2249	4.0781
732	2.8367	3.976
733	3.2584	4.5827
734	3.3791	4.3648
735	2.9547	4.0509
736	2.9091	4.3166
737	3.0547	4.1866
738	3.1518	4.5524
739	3.2506	4.3088
740	3.3145	4.4826
741	3.5477	4.2625
742	3.6553	4.6246
743	3.1764	4.4003
744	3.1512	4.4911
745	3.6245	4.5168
746	3.1937	4.3574
747	3.0099	4.2598
748	3.0132	4.5807
749	3.0835	4.1585
750	3.3144	4.3783
751	2.9008	4.2364
752	3.4355	4.5433
753	2.9925	4.5064
754	3.2828	4.5923
755	3.2188	4.9
756	3.1726	4.4242
757	3.3989	4.5987
758	3.2251	4.4765
759	3.6324	4.6145
760	3.1743	4.6843
761	3.6915	4.6558
762	3.0717	4.7287
763	3.0417	3.9292
764	3.1517	4.4669
765	3.0636	4.4716
766	3.0291	4.8074
767	2.9117	4.335
768	3.4821	4.5835
769	3.183	4.2169
770	2.9742	4.7442
771	3.0959	4.5024
772	2.9357	4.6355
773	2.8208	4.5064
774	3.3872	4.4061
775	3.0627	4.405
776	3.0003	4.4572
777	3.0918	4.5427
778	3.3645	4.5085
779	3.4273	4.261
780	2.904	4.6445
781	3.1453	4.1822
782	3.0623	4.7239
783	2.78	4.3761
784	3.4223	4.4643
785	3.1307	4.4101
786	3.2792	4.4071
787	3.0371	4.3685
788	3.2683	4.2957
789	3.2225	4.7648
790	3.101	4.4564
791	3.3492	4.6491
792	3.1172	4.2587
793	2.9885	4.4127
794	3.447	4.4145
795	3.5137	4.2344
796	3.0098	4.4256
797	3.132	4.938
798	3.5505	4.5396
799	2.9445	4.4889
800	2.9834	4.3391
801	3.2454	4.6478
802	3.2448	4.4435
803	3.4003	4.5648
804	3.1159	4.5412
805	3.2044	4.4107
806	3.2078	4.239
807	3.1396	4.5615
808	3.0958	4.526
809	3.3254	4.4525
810	3.595	4.3332
811	3.5192	4.5881
812	3.0786	4.4883
813	3.3309	4.1358
814	3.0663	4.5018
815	3.096	4.9042
816	3.0801	4.4564
817	3.3676	4.4648
818	2.854	4.2674
819	2.9425	4.4715
820	3.1587	4.504
821	3.1818	4.3754
822	3.0833	4.1782
823	3.7254	4.0501
824	2.9383	4.4635
825	2.9959	4.9265
826	2.8506	4.7578
827	3.1914	4.288
828	3.036	4.7416
829	2.9323	4.444
830	2.9952	4.5031
831	3.2739	4.5894
832	3.4366	4.3776
833	2.7906	4.395
834	2.9621	4.1668
835	3.1449	4.6337
836	3.8733	4.4472
837	3.0171	4.9273
838	3.8274	4.4782
839	2.8797	4.6281
840	3.1987	4.3917
841	3.0361	4.2795
842	3.1435	5.3269
843	2.983	4.5528
844	3.6936	4.2968
845	3.4873	4.489
846	3.4813	4.447
847	3.3684	4.2634
848	3.6573	4.4617
849	3.0493	4.0808
850	3.4988	4.4661
851	2.9948	4.4166
852	3.1909	4.4881
853	2.9576	4.6274
854	3.4542	4.2176
855	3.5087	4.2633
856	3.3821	4.4504
857	3.3909	4.4411
858	3.0094	4.3818
859	3.2395	5.0053
860	3.0686	4.442
861	3.2007	4.8714
862	3.0423	4.5995
863	3.9766	4.5129
864	3.3113	4.693
865	3.5877	4.3094
866	2.9688	4.6096
867	3.2844	4.6228
868	3.1863	4.4314
869	3.2194	4.4277
870	2.9739	4.6014
871	3.0951	4.4159
872	3.4529	4.6618
873	3.2384	4.365
874	3.6383	4.5657
875	3.2808	4.5463
876	3.7769	4.9035
877	3.507	4.2948
878	3.3619	5.0108
879	3.2369	4.5251
880	4.0175	4.407
881	3.1845	4.7497
882	3.2653	4.1429
883	2.9497	4.352
884	3.4511	4.5635
885	3.5832	4.614
886	3.0096	4.4714
887	3.2412	4.4914
888	3.7791	4.3151
889	3.3342	4.5615
890	3.9868	4.3895
891	3.4984	4.3217
892	3.1392	4.7328
893	3.8388	4.433
894	3.3308	4.4969
895	3.1397	4.5044
896	3.6427	3.8843
897	3.0581	4.5864
898	3.0439	4.5162
899	3.1645	4.4173
900	3.1945	4.5482
901	3.2322	4.3038
902	3.1345	4.5989
903	3.33	4.4104
904	3.4916	4.3127
905	3.4389	4.3602
906	3.2666	4.6284
907	3.323	4.5906
908	3.3194	4.3881
909	3.1268	4.1929
910	2.9107	4.4171
911	3.4817	4.3569
912	3.0186	4.4643
913	3.4305	4.41
914	3.1481	4.7125
915	3	4.5079
916	3.2728	4.6188
917	3.2321	4.5672
918	3.5033	4.4397
919	3.1227	4.3859
920	3.2349	4.7692
921	3.1956	4.8706
922	3.3439	4.3715
923	2.8571	4.3952
924	3.1504	4.3369
925	3.4903	4.3583
926	3.2254	4.554
927	3.5845	4.9257
928	3.2371	4.2215
929	3.3667	4.4641
930	3.0671	4.5735
931	3.0472	4.3145
932	3.1795	4.5669
933	3.132	4.6091
934	3.9711	4.8968
935	3.2097	4.5165
936	3.4453	4.618
937	3.016	4.4929
938	4.2099	4.6922
939	2.9435	4.8056
940	3.2896	4.4577
941	3.1542	4.4217
942	3.2818	4.2447
943	3.5553	4.3697
944	3.3885	4.4018
945	3.3861	4.4122
946	3.4942	4.7426
947	3.4104	4.3865
948	3.0708	4.591
949	3.3983	4.807
950	3.3379	4.5394
951	3.1598	4.4044
952	3.2061	4.217
953	3.4646	4.6177
954	2.8979	4.3955
955	3.0097	4.2253
956	2.8804	4.3178
957	3.229	4.3602
958	3.1115	4.5019
959	3.3426	4.491
960	3.5423	4.1257
961	3.2967	5.1312
962	3.1635	4.6539
963	3.556	4.6085
964	3.574	3.9898
965	3.4786	4.7102
966	4.3857	4.3746
967	3.2637	4.6073
968	3.7267	4.4446
969	3.0556	4.2069
970	3.5283	4.4222
971	3.1182	4.7804
972	3.1749	4.468
973	3.3938	4.3987
974	3.0632	4.6101
975	3.5329	4.6158
976	3.2942	4.518
977	3.1179	4.4074
978	3.2244	4.6533
979	3.2163	4.3326
980	3.5311	4.1591
981	3.0004	4.2864
982	3.0864	4.6284
983	3.2528	4.4403
984	3.3218	4.2839
985	3.2868	4.7341
986	3.2648	4.1937
987	3.1079	4.409
988	3.0376	4.3481
989	3.0773	4.6983
990	3.0923	4.2105
991	3.0836	4.1177
992	3.2325	4.7586
993	3.7145	4.2614
994	3.5921	4.4183
995	3.0516	4.9971
996	3.4337	4.2863
997	3.033	4.4008
998	3.2108	4.6149
999	3.8592	4.629
1000	3.6485	4.4385
1001	3.1532	4.4547
1002	3.3858	5.0139
1003	3.4646	4.9917
1004	2.8213	4.6801
1005	3.0383	4.3602
1006	2.918	4.9665
1007	2.9253	4.5731
1008	3.6082	4.3463
1009	3.7013	4.3229
1010	3.4314	4.5385
1011	3.4158	3.9489
1012	3.4209	4.323
1013	3.333	4.5283
1014	2.9765	4.7953
1015	3.3526	4.3587
1016	3.4456	4.5406
1017	3.5096	4.8075
1018	3.4483	4.518
1019	3.7643	4.6882
1020	3.677	4.4878
1021	3.2208	4.8881
1022	2.9636	4.2797
1023	3.1878	4.3978
1024	3.1998	4.7182
1025	3.0943	4.6953
1026	3.074	4.4389
1027	2.9431	4.4967
1028	2.8895	4.5478
1029	3.1048	4.9581
1030	3.1257	4.6182
1031	3.4174	4.2682
1032	3.3524	4.5943
1033	3.4501	4.4547
1034	2.8997	4.6727
1035	3.5018	4.4781
1036	3.3092	4.5421
1037	2.8322	4.4627
1038	2.9351	4.2005
1039	2.7415	4.2905
1040	3.6131	4.2724
1041	3.4034	4.3696
1042	3.1781	3.9447
1043	3.38	4.4613
1044	3.1568	4.207
1045	3.3724	4.233
1046	3.714	4.6006
1047	2.947	4.5026
1048	3.6143	4.7292
1049	3.2746	4.7361
1050	3.3253	4.2878
1051	3.5409	4.4443
1052	3.0982	4.4503
1053	3.0346	4.8009
1054	3.1992	4.5939
1055	3.0308	4.6219
1056	3.0473	4.317
1057	3.323	4.4065
1058	3.0677	4.4611
1059	3.5254	4.4655
1060	3.1741	4.4615
1061	3.5216	4.5017
1062	3.2059	4.2568
1063	3.5867	4.5411
1064	3.2845	4.8857
1065	3.0893	4.7246
1066	3.1971	4.6895
1067	3.4435	4.4506
1068	3.4882	4.304
1069	3.3741	4.5623
1070	3.1542	4.4422
1071	3.1336	4.5593
1072	3.4476	4.7784
1073	3.3842	4.6559
1074	2.9282	4.6104
1075	3.3541	4.1247
1076	2.8197	4.1248
1077	3.2667	4.723
1078	3.5296	4.5052
1079	2.8384	4.0509
1080	2.9676	4.8446
1081	3.2805	4.2127
1082	2.8811	4.3904
1083	3.1867	4.2571
1084	3.097	4.2737
1085	3.4241	4.2148
1086	3.2096	4.3313
1087	3.0484	4.8349
1088	3.2104	4.5234
1089	3.2277	4.4025
1090	3.2178	4.7181
1091	3.8907	4.7593
1092	3.6786	5.1341
1093	3.1494	4.1289
1094	3.7464	4.8329
1095	3.3241	4.1912
1096	3.1937	4.4015
1097	3.3295	4.3845
1098	3.8528	4.3705
1099	3.4593	4.4084
1100	3.3278	4.6107
1101	3.0221	4.52
1102	3.0039	4.362
1103	3.331	4.2103
1104	3.5113	4.5961
1105	3.7281	4.4508
1106	2.888	4.5698
1107	2.9097	4.7296
1108	3.6981	4.62
1109	3.1634	4.4663
1110	3.0585	4.4487
1111	3.2414	4.1256
1112	3.2652	4.6988
1113	3.3508	4.8644
1114	3.1183	4.7141
1115	3.2375	4.2571
1116	3.1521	4.6528
1117	3.0322	4.6286
1118	2.9411	4.4371
1119	2.9046	4.4197
1120	3.4382	4.3737
1121	2.837	4.4322
1122	3.0014	4.9257
1123	3.387	4.5045
1124	3.1089	4.2991
1125	3.0816	4.3563
1126	2.8411	4.4678
1127	2.87	4.7847
1128	3.2068	4.7023
1129	3.1116	4.541
1130	3.5161	4.68
1131	3.0601	4.2446
1132	3.2089	4.6176
1133	2.9931	5.0075
1134	3.131	4.7297
1135	3.0606	5.0134
1136	3.0112	4.3141
1137	2.9702	4.2055
1138	2.998	4.4193
1139	3.1037	4.432
1140	3.1871	4.3686
1141	3.0334	4.2368
1142	3.1199	4.4108
1143	3.0626	4.4417
1144	3.1118	4.2249
1145	3.0566	4.7755
1146	3.0674	4.3698
1147	3.3828	4.4047
1148	3.5786	4.3008
1149	3.3385	4.6963
1150	3.3467	4.3415
1151	2.9283	4.6154
1152	3.0858	4.8359
1153	3.1762	4.4153
1154	2.9204	4.2965
1155	3.2023	4.3177
1156	3.1831	4.3213
1157	3.0852	4.7297
1158	2.9383	4.4281
1159	3.1036	4.0782
1160	3.094	4.1645
1161	3.1416	3.8981
1162	3.3312	4.5268
1163	2.9746	4.4685
1164	3.1433	4.5727
1165	2.9382	4.3301
1166	3.1784	4.2149
1167	3.1371	4.2564
1168	3.1808	4.483
1169	2.8692	4.55
1170	3.7706	4.3108
1171	3.3561	4.6569
1172	3.0438	4.4717
1173	3.5186	4.5871
1174	3.5624	4.4856
1175	3.1226	4.3762
1176	3.0671	4.5447
1177	3.4853	4.6052
1178	3.6936	4.5534
1179	3.5944	5.1018
1180	3.6135	4.8178
1181	3.4575	4.583
1182	3.0739	4.5406
1183	3.2198	4.5887
1184	3.2541	4.4436
1185	3.2929	4.26
1186	2.9554	4.1208
1187	3.1682	4.184
1188	3.175	5.0622
1189	3.3946	4.5213
1190	2.8533	4.4198
1191	3.0606	4.3937
1192	3.0122	4.9315
1193	3.2134	4.7751
1194	3.0336	4.3848
1195	3.084	4.2831
1196	2.7647	4.1477
1197	3.1558	4.4138
1198	3.2	4.1162
1199	3.8129	4.6854
1200	3.3104	4.6008
1201	2.9637	4.4548
1202	3.7367	4.2411
1203	3.1196	4.5514
1204	3.1528	4.2431
1205	2.8841	4.5672
1206	3.1429	4.2224
1207	3.1121	4.6635
1208	2.9698	4.5033
1209	3.003	4.2955
1210	3.0916	4.5017
1211	3.2167	4.5379
1212	3.3727	4.953
1213	2.8434	4.3228
1214	3.0382	4.5153
1215	3.5297	4.7996
1216	3.3716	4.707
1217	3.4547	4.2761
1218	3.0328	4.8326
1219	3.1096	4.5451
1220	3.2621	4.2856
1221	2.9998	4.4622
1222	3.3986	4.3876
1223	3.2453	4.5618
1224	3.3345	4.1524
1225	3.0577	4.1229
1226	3.4954	4.3077
1227	3.491	4.8583
1228	2.9751	4.9002
1229	3.4324	4.3401
1230	2.9135	4.9066
1231	3.5529	4.375
1232	3.1901	4.8502
1233	3.0468	4.1862
1234	3.1823	4.6941
1235	3.5464	4.1651
1236	3.2799	4.334
1237	3.47	4.3782
1238	3.3727	4.3453
1239	3.0219	4.2222
1240	2.782	4.5408
1241	3.1394	4.2386
1242	3.3197	4.1954
1243	3.3562	4.412
1244	3.2083	4.4981
1245	3.179	4.48
1246	3.0954	4.4055
1247	2.9293	4.9414
1248	3.3081	4.2105
1249	2.915	4.1988
1250	3.1098	4.2938
1251	3.0949	4.5867
1252	2.9781	4.4334
1253	2.8466	4.4994
1254	3.4002	4.8196
1255	3.1193	4.3634
1256	3.0709	4.5999
1257	3.4735	4.2885
1258	3.3326	4.5064
1259	3.4113	4.7456
1260	3.2268	4.4671
1261	2.9624	4.3965
1262	3.1101	4.6238
1263	3.1925	4.6444
1264	3.6275	4.7049
1265	2.9543	4.8508
1266	3.4542	4.6369
1267	3.7189	4.6327
1268	3.3376	4.4628
1269	2.9758	4.5335
1270	3.2069	4.5661
1271	2.9107	4.6114
1272	3.016	4.5086
1273	3.4018	4.2801
1274	3.2276	4.3139
1275	3.0516	4.5603
1276	3.0142	4.3247
1277	3.3833	4.5582
1278	2.8494	4.4098
1279	3.1957	4.2936
1280	3.1224	4.3907
1281	2.8898	4.2937
1282	2.918	4.5488
1283	3.3693	4.725
1284	3.2978	4.5565
1285	3.0466	4.2369
1286	3.146	4.3881
1287	3.1886	4.4831
1288	3.3675	3.9597
1289	2.9511	4.6494
1290	3.0307	4.1795
1291	3.1955	4.3193
1292	2.9781	4.0236
1293	3.0602	3.9462
1294	3.0709	4.6518
1295	3.239	4.5842
1296	3.9484	4.3737
1297	3.4671	4.3542
1298	2.8659	4.161
1299	3.2623	4.4226
1300	2.8807	4.299
1301	3.6884	4.4281
1302	3.3336	4.5265
1303	3.1805	4.372
1304	3.2546	4.4457
1305	3.299	4.4436
1306	3.3694	4.4678
1307	3.9508	4.83
1308	2.8631	4.6242
1309	3.4294	4.7266
1310	3.2244	4.2587
1311	3.4077	4.5004
1312	2.9157	4.8846
1313	2.8892	4.2955
1314	3.3677	4.3472
1315	3.1364	4.3895
1316	2.8253	4.3984
1317	2.8338	4.8355
1318	2.9889	4.4161
1319	3.112	4.1545
1320	3.2982	4.2783
1321	3.3133	4.1621
1322	2.8188	4.5095
1323	3.5445	4.4813
1324	3.1552	4.1455
1325	3.2923	4.4562
1326	3.0855	4.2818
1327	3.2092	4.7238
1328	3.5469	4.6545
1329	3.1545	4.7262
1330	3.1355	4.3477
1331	3.1876	4.0916
1332	3.001	4.5677
1333	3.7455	4.3243
1334	3.2206	4.6746
1335	3.3829	4.4522
1336	3.2391	4.3185
1337	3.0075	4.4568
1338	3.699	4.6397
1339	3.1831	4.9239
1340	3.3706	4.9929
1341	2.9293	4.3951
1342	2.9673	4.362
1343	3.2058	4.3463
1344	3.0886	4.4827
1345	3.2823	4.8824
1346	3.5345	4.4133
1347	3.4232	4.2291
1348	3.457	4.4922
1349	3.2966	4.5183
1350	3.2285	4.9086
1351	3.074	4.65
1352	3.395	4.3582
1353	3.2348	4.2571
1354	3.0605	4.6986
1355	3.2819	4.4912
1356	3.8241	4.9257
1357	3.7906	4.4012
1358	3.4524	4.6062
1359	3.4696	4.4814
1360	4.0124	4.6202
1361	3.2918	4.2087
1362	3.2003	4.616
1363	3.4577	4.2767
1364	3.2595	4.48
1365	3.3281	4.2781
1366	3.2203	4.4627
1367	3.2045	4.5216
1368	3.0421	4.3541
1369	3.2895	4.4145
1370	2.9381	4.4013
1371	3.1458	4.3026
1372	3.8807	4.296
1373	3.1471	4.4219
1374	3.2047	4.6855
1375	2.8858	4.3908
1376	3.199	4.3484
1377	3.1683	4.4873
1378	3.0262	4.6063
1379	3.5537	4.6427
1380	3.3005	4.5243
1381	3.2786	4.4336
1382	3.1913	4.4315
1383	2.8639	4.4553
1384	3.0578	4.0093
1385	3.0678	4.3181
1386	3.6079	4.396
1387	2.9403	4.2868
1388	3.5302	4.6161
1389	3.0252	4.8079
1390	2.9212	4.7103
1391	2.9033	4.8736
1392	2.9646	4.9961
1393	3.3609	4.176
1394	3.085	4.492
1395	3.0954	4.6817
1396	3.2681	4.4836
1397	3.0873	4.625
1398	3.4028	4.4005
1399	3.273	4.3421
1400	3.4827	4.3173
1401	3.248	4.318
1402	3.2642	4.2696
1403	3.5202	4.2158
1404	3.147	4.5248
1405	3.4428	4.4173
1406	3.4631	4.3047
1407	3.0015	4.258
1408	3.3649	4.8546
1409	3.4647	4.7116
1410	2.9613	4.4825
1411	3.0013	4.5315
1412	3.2307	4.764
1413	3.2402	4.6033
1414	3.3669	4.8366
1415	3.1545	4.4718
1416	3.4969	4.2998
1417	3.4966	4.6729
1418	2.9589	4.4313
1419	3.7209	4.6444
1420	3.1909	4.7416
1421	3.1819	4.2219
1422	3.1219	4.2707
1423	3.4401	4.4903
1424	3.2132	4.6267
1425	3.3513	4.3767
1426	3.573	4.4764
1427	3.182	4.2943
1428	2.8693	4.4402
1429	3.0734	4.938
1430	3.1292	4.7386
1431	3.459	4.579
1432	3.6618	4.5743
1433	3.5812	4.6688
1434	3.641	4.3467
1435	3.0934	4.6642
1436	2.9124	4.8099
1437	3.3434	4.3295
1438	3.1915	4.7745
1439	2.767	4.6069
1440	3.225	4.6665
1441	2.9252	4.646
1442	3.2025	4.6314
1443	2.8664	4.188
1444	3.4519	4.5768
1445	3.3083	4.1459
1446	3.3494	4.6924
1447	3.0324	4.5369
1448	3.2524	4.4871
1449	3.5067	4.2145
1450	3.3727	4.4951
1451	3.2667	4.3549
1452	3.5145	4.9696
1453	3.1892	4.8393
1454	3.6146	4.1057
1455	3.3456	4.3816
1456	3.5475	4.4058
1457	3.6225	4.4996
1458	2.9547	4.3314
1459	2.9963	4.4266
1460	3.4353	4.3448
1461	3.1566	4.4037
1462	2.9501	4.3312
1463	2.8633	4.1495
1464	3.173	4.2997
1465	3.2461	4.455
1466	3.342	4.5842
1467	3.3299	4.7157
1468	3.6055	4.4156
1469	3.1037	4.5559
1470	4.2645	4.4846
1471	3.5274	4.6925
1472	2.9595	4.4669
1473	3.5535	4.6372
1474	3.1236	4.1613
1475	3.115	4.3846
1476	2.9569	4.3893
1477	3.1317	4.8362
1478	3.221	4.4129
1479	3.4949	4.4368
1480	2.9588	4.5962
1481	3.3095	4.1919
1482	3.1389	4.4202
1483	3.5346	4.6091
1484	3.7947	4.37
1485	3.2249	4.3264
1486	3.1869	4.6834
1487	3.3985	4.5211
1488	3.077	4.5961
1489	2.9904	4.9555
1490	2.9956	4.2924
1491	3.1866	4.3266
1492	3.0814	4.3013
1493	3.0283	4.2542
1494	3.1254	4.6365
1495	3.0971	4.2537
1496	2.9247	4.51
1497	3.2202	4.5794
1498	3.1004	4.4188
1499	3.0593	4.6034
1500	3.1026	4.7102
1501	2.8284	4.7536
1502	3.1832	4.2437
1503	2.9926	4.4033
1504	2.9974	4.5376
1505	2.9659	4.4071
1506	3.0158	4.4987
1507	2.9935	4.4966
1508	3.0683	4.4531
1509	2.8805	4.3313
1510	2.9944	4.4213
1511	3.3067	4.4285
1512	3.0029	4.2209
1513	3.2105	4.5138
1514	2.9998	4.2928
1515	2.8863	4.3244
1516	3.2468	4.0745
1517	3.689	4.2634
1518	3.1721	4.4174
1519	3.8055	3.9265
1520	3.1533	4.5033
1521	3.0586	4.0765
1522	3.1544	4.5214
1523	3.37	3.9369
1524	3.2785	4.3733
1525	3.4007	4.2426
1526	3.162	4.4329
1527	3.5217	4.4886
1528	3.2596	4.3679
1529	3.2357	4.4922
1530	3.6276	4.6715
1531	3.3354	4.1216
1532	3.5373	4.2413
1533	3.2035	4.2684
1534	3.1662	4.3757
1535	3.0189	4.5963
1536	3.1656	4.221
1537	3.0248	4.3529
1538	3.0839	4.5885
1539	3.0402	4.3369
1540	3.0988	4.537
1541	3.4899	4.288
1542	2.9032	4.8931
1543	3.1324	4.1951
1544	3.3463	4.3587
1545	3.0557	4.4724
1546	3.6122	4.4779
1547	3.2294	4.5632
1548	3.1017	4.5423
1549	3.1284	4.7376
1550	3.0038	4.3223
1551	3.5429	4.4694
1552	3.2084	4.4475
1553	3.208	5.045
1554	3.0434	4.4369
1555	3.1374	4.5839
1556	3.4206	4.6211
1557	3.5322	4.2321
1558	3.1976	4.3471
1559	3.2739	4.3719
1560	3.3365	4.2231
1561	3.4801	4.7048
1562	3.4785	4.2121
1563	3.4218	4.5199
1564	3.079	4.2738
1565	2.9839	4.2848
1566	3.0698	4.6136
1567	2.8748	4.3351
1568	2.8747	4.2826
1569	3.2866	4.4898
1570	3.58	4.341
1571	3.0949	4.3922
1572	3.1091	4.5896
1573	3.791	4.792
1574	3.1641	4.4245
1575	2.9958	4.478
1576	3.0943	4.3029
1577	3.2207	4.1483
1578	3.8536	4.327
1579	3.2026	4.2513
1580	2.8546	4.2959
1581	2.9396	5.0199
1582	2.8848	4.3545
1583	3.2966	4.2985
1584	3.2716	4.3684
1585	3.1228	4.699
1586	3.3385	4.0533
1587	3.2782	4.5147
1588	3.1515	4.4922
1589	2.9701	4.321
1590	3.1201	4.3016
1591	3.2423	4.0747
1592	3.5816	4.3632
1593	3.2032	4.4134
1594	3.1292	4.7052
1595	2.9033	4.509
1596	3.1399	4.3019
1597	3.1659	4.6898
1598	3.2237	5.0027
1599	2.8307	4.3181
1600	3.3149	4.5933
1601	2.9141	4.3816
1602	3.2864	4.2644
1603	2.9681	4.3113
1604	3.2559	4.4095
1605	3.2047	4.22
1606	3.1586	4.2402
1607	3.0307	4.5298
1608	3.3628	4.5248
1609	2.9479	4.6737
1610	3.0622	4.2738
1611	3.5444	4.3743
1612	3.4989	4.3845
1613	3.6454	4.5619
1614	3.4446	4.8711
1615	3.1561	4.5407
1616	3.2739	4.3886
1617	3.1867	4.8384
1618	3.2555	4.3364
1619	3.01	4.3647
1620	3.2575	4.4147
1621	3.0579	4.8199
1622	3.0508	5.1197
1623	3.2468	4.6302
1624	2.9958	4.507
1625	3.0309	4.1843
1626	3.1992	4.3007
1627	2.8966	4.8891
1628	3.3248	5.1589
1629	3.1079	4.6638
1630	3.2302	4.3751
1631	3.121	4.8447
1632	3.9276	3.9553
1633	3.2311	4.4402
1634	3.1466	4.359
1635	3.006	4.491
1636	4.0386	4.4149
1637	2.9851	4.98
1638	2.9458	4.5747
1639	3.2048	4.3613
1640	3.255	4.4499
1641	3.4253	4.7996
1642	3.1219	5.103
1643	2.8658	4.5146
1644	3.5099	4.6251
1645	3.0509	4.1147
1646	3.2194	4.4679
1647	3.4491	4.3414
1648	2.9995	4.459
1649	3.0478	4.3854
1650	3.6713	4.4849
1651	3.0957	4.4886
1652	3.0878	4.603
1653	3.5707	4.4639
1654	3.4617	4.3229
1655	3.7041	4.5469
1656	3.1763	4.7299
1657	3.2875	4.3049
1658	3.3664	4.5567
1659	3.2135	4.5855
1660	3.4604	4.4911
1661	3.079	4.9008
1662	3.1407	4.5883
1663	3.409	4.3433
1664	3.1024	4.3235
1665	3.3605	4.2867
1666	2.8429	4.1565
1667	3.5177	4.4254
1668	3.43	4.328
1669	3.0743	4.4031
1670	3.0364	4.6491
1671	3.1261	4.1903
1672	3.175	4.5391
1673	3.5504	4.3934
1674	3.1211	4.5077
1675	3.2091	4.2984
1676	3.0922	4.6977
1677	3.9868	4.7951
1678	3.3554	4.577
1679	3.3293	4.3524
1680	2.8056	4.5588
1681	2.7574	4.3913
1682	3.2485	4.4897
1683	3.3881	4.3116
1684	3.6739	4.6428
1685	3.3324	4.8502
1686	3.4921	4.6076
1687	2.9804	4.4676
1688	3.4672	4.3644
1689	3.3118	4.6197
1690	2.9458	4.3817
1691	3.0816	4.45
1692	3.1216	4.4799
1693	3.1001	4.6512
1694	2.9419	4.653
1695	3.0603	4.2906
1696	2.716	4.3114
1697	3.133	4.7264
1698	3.0234	4.3638
1699	3.7225	4.9385
1700	3.0279	4.5088
1701	3.1614	4.6764
1702	3.554	4.5008
1703	3.3485	4.6677
1704	3.3309	4.8959
1705	3.0492	4.7187
1706	3.3508	4.5022
1707	3.0307	4.9332
1708	3.1877	4.8619
1709	2.9337	4.4874
1710	3.0328	4.6602
1711	3.0759	4.2107
1712	3.7319	4.6
1713	3.3552	4.4462
1714	3.2212	4.4288
1715	3.3182	4.1237
1716	3.3195	4.3367
1717	3.1046	4.3595
1718	3.1564	4.6006
1719	2.9876	4.1885
1720	3.0919	4.7936
1721	3.0485	4.5793
1722	3.3663	4.5156
1723	3.0593	4.6902
1724	3.1037	4.4708
1725	2.9541	4.118
1726	3.5222	4.6723
1727	3.4169	4.2565
1728	3.0789	4.6025
1729	3.7211	4.6471
1730	3.3543	4.5081
1731	3.7009	4.7144
1732	3.2948	4.2343
1733	3.3371	4.4497
1734	3.3915	4.3723
1735	3.015	5.0161
1736	2.9816	4.4557
1737	3.1095	4.5003
1738	3.1941	4.1798
1739	3.3344	4.24
1740	2.9933	4.6582
1741	3.0774	4.3955
1742	3.7008	4.3068
1743	3.6207	4.5252
1744	2.9536	4.6272
1745	3.4661	4.379
1746	3.1625	4.5328
1747	3.1889	4.6535
1748	3.3768	4.388
1749	3.0438	4.1515
1750	3.1327	4.7478
1751	3.1108	4.6688
1752	3.372	4.1604
1753	3.1412	4.1566
1754	3.3475	4.2177
1755	2.8064	4.3645
1756	2.9656	4.3417
1757	3.0409	4.3825
1758	2.9819	4.376
1759	3.0217	4.5008
1760	3.007	4.7741
1761	3.0595	4.6927
1762	3.4154	4.5191
1763	3.6032	4.5238
1764	3.5194	4.7757
1765	3.0588	4.704
1766	2.9431	4.8388
1767	3.003	4.9279
1768	2.9122	4.7233
1769	3.0277	4.2176
1770	3.1104	4.4803
1771	2.8522	4.7618
1772	3.0602	4.5027
1773	2.9821	4.5344
1774	2.9421	4.2873
1775	2.9758	4.5611
1776	2.6931	3.9301
1777	3.21	4.6401
1778	3.247	3.8996
1779	3.2425	4.3676
1780	3.0873	4.3065
1781	3.1583	4.461
1782	3.3002	4.7189
1783	3.359	4.5028
1784	2.919	4.543
1785	3.4782	4.6589
1786	3.1629	4.4904
1787	3.0003	4.5599
1788	3.0386	4.2083
1789	3.4029	5.1071
1790	2.8694	4.6233
1791	3.4133	4.5117
1792	2.914	4.3241
1793	3.4344	4.4298
1794	2.9357	4.339
1795	2.9037	4.6892
1796	3.3056	4.3164
1797	3.5041	4.607
1798	3.2403	4.374
1799	4.0175	4.8917
1800	3.4991	4.4082
1801	2.9994	4.7647
1802	3.1826	4.226
1803	3.204	4.9404
1804	3.1954	4.4041
1805	3.2681	4.4782
1806	3.188	4.4299
1807	3.224	4.3644
1808	3.3899	4.4206
1809	3.1578	4.7234
1810	3.0451	4.2533
1811	3.1044	4.301
1812	3.1936	4.4384
1813	3.2275	4.3489
1814	3.3257	4.8674
1815	3.0817	4.3119
1816	3.4857	4.6972
1817	3.1771	4.4084
1818	3.0313	5.0148
1819	3.2156	4.3386
1820	3.2293	4.5485
1821	3.0115	4.7196
1822	3.3934	4.3361
1823	3.4953	4.2611
1824	3.2622	4.6393
1825	3.2583	4.8942
1826	3.0635	4.4042
1827	3.5451	4.6711
1828	2.9552	4.2848
1829	3.3789	4.4108
1830	3.092	4.3512
1831	3.103	4.5494
1832	3.1353	4.2255
1833	3.1078	4.3839
1834	3.2321	4.4317
1835	2.9911	4.1983
1836	3.151	4.9193
1837	3.3303	4.337
1838	3.3579	4.3767
1839	3.1067	4.3102
1840	3.3957	4.2527
1841	3.2729	4.2541
1842	3.0001	4.5911
1843	2.9222	4.1657
1844	3.4358	4.2603
1845	3.0148	4.696
1846	3.2885	4.2974
1847	3.1533	4.3918
1848	2.8971	4.193
1849	3.1996	4.3578
1850	2.9839	4.0515
1851	2.84	4.5525
1852	3.213	4.3618
1853	3.1704	4.2667
1854	3.0049	4.5171
1855	3.3096	4.5366
1856	3.3155	4.106
1857	2.8814	4.3547
1858	3.1109	4.3957
1859	3.2135	4.8521
1860	3.4803	4.4122
1861	3.4045	4.6843
1862	2.8921	4.4005
1863	3.2979	4.4497
1864	3.6621	4.2923
1865	3.27	4.553
1866	2.9325	4.5365
1867	2.9015	4.4218
1868	3.234	4.3163
1869	3.5329	4.2064
1870	3.0898	4.4917
1871	2.7691	4.4937
1872	3.1983	4.3658
1873	3.0662	4.5124
1874	3.7773	4.7232
1875	3.8894	4.3151
1876	3.3506	4.5567
1877	3.343	4.4665
1878	3.4342	4.7384
1879	2.8809	4.4935
1880	2.956	4.5935
1881	3.3144	4.3546
1882	3.3551	4.6402
1883	2.973	4.4124
1884	3.1245	4.3473
1885	2.8297	4.4968
1886	3.0821	4.5124
1887	3.6592	4.5166
1888	3.2273	3.8919
1889	3.5198	4.3562
1890	3.0626	4.1186
1891	3.0435	4.3502
1892	2.8112	4.2723
1893	2.8471	4.5189
1894	3.8588	4.2653
1895	2.997	4.7668
1896	3.0848	4.5154
1897	3.376	4.2335
1898	3.1529	4.3637
1899	3.5664	4.4518
1900	3.3549	4.3783
1901	3.2085	4.3067
1902	3.2642	4.2663
1903	3.5737	4.4073
1904	2.9342	4.2607
1905	3.2954	4.433
1906	2.9032	4.4281
1907	2.8108	4.4249
1908	2.941	4.2592
1909	3.1335	4.1742
1910	3.7689	4.2872
1911	2.9291	4.4545
1912	3.2496	4.2903
1913	3.2222	4.2472
1914	2.9391	4.4704
1915	3.1059	4.47
1916	2.7844	4.221
1917	2.8309	4.1429
1918	3.286	4.2584
1919	2.9701	3.9934
1920	3.0748	4.2948
1921	3.3576	4.1629
1922	3.3421	4.4071
1923	3.5227	4.5881
1924	3.0313	4.4144
1925	3.0174	4.6148
1926	3.1984	4.5312
1927	3.3387	4.4001
1928	3.1074	4.3376
1929	3.6214	4.2635
1930	3.0071	4.353
1931	3.4345	4.3949
1932	3.5719	4.6559
1933	2.9354	4.4471
1934	3.3857	5.0322
1935	3.3009	4.424
1936	3.3789	4.7366
1937	3.291	4.592
1938	3.4132	4.4368
1939	3.1992	4.3495
1940	3.185	4.3309
1941	3.3879	4.4914
1942	3.0258	4.3318
1943	3.1131	4.3445
1944	3.2228	4.5468
1945	3.4202	4.5565
1946	2.8931	4.6576
1947	3.072	4.3659
1948	2.8836	4.3212
1949	3.3544	4.186
1950	3.4881	4.2483
1951	2.9047	4.514
1952	3.0378	4.2096
1953	3.1286	4.4847
1954	3.0649	4.4294
1955	3.4359	4.394
1956	3.2142	4.5008
1957	3.0457	3.9697
1958	3.1534	4.4778
1959	2.8748	4.3753
1960	3.5437	4.4807
1961	3.2907	4.3298
1962	3.273	4.3751
1963	3.0151	4.4568
1964	3.4585	4.5178
1965	3.2681	4.3828
1966	3.0526	4.332
1967	3.1789	4.197
1968	2.9163	4.2873
1969	3.0562	4.5663
1970	2.97	4.3896
1971	2.9949	4.0243
1972	2.7183	4.5758
1973	2.9689	4.4826
1974	3.2464	4.801
1975	3.0375	4.5279
1976	3.2174	4.3632
1977	3.0936	4.5734
1978	2.8536	4.552
1979	3.4155	4.4505
1980	3.0758	4.3914
1981	3.1625	4.4393
1982	3.0307	4.5567
1983	3.4194	4.4217
1984	3.2922	4.3424
1985	2.8627	4.5765
1986	3.3004	4.6906
1987	2.9133	4.5847
1988	3.4231	4.1964
1989	3.1083	4.0151
1990	2.9136	4.4023
1991	3.4443	4.3745
1992	3.1881	4.4447
1993	3.1266	4.2488
1994	2.9938	4.2329
1995	3.0827	4.2888
1996	3.1047	4.5763
1997	3.3326	4.0815
1998	3.7271	4.9792
1999	3.2439	4.3884
[truncated: 23,001 more rows]
