# Supplementary material for: Exploration of the selective binding mechanism of protein kinase Aurora A selectivity via a comprehensive molecular modeling study
Source: PeerJ. 2019 Oct 22;7:e7832. doi: 10.7717/peerj.7832 (PMC6814069; doi:10.7717/peerj.7832)
Supplement: Data S1 — The raw data are corresponding to figure order. pse and pdb format files can be opened in PyMol 1.8. cdx files can be opened in Chemdraw 16.0. csv files can be opened in Excel. [file peerj-07-7832-s004.zip › Raw-data/Figure 6/Figure 6G.csv]

Frame	Ala-213	Glu-211
1	3.0086	3.0522
2	2.8015	2.7537
3	2.7821	2.8555
4	3.0868	2.6621
5	2.8602	3.0913
6	2.8598	2.7644
7	2.6248	2.9524
8	2.6478	2.9753
9	3.0204	2.9703
10	2.7286	2.8687
11	2.8561	2.6779
12	3.0047	2.8763
13	2.7781	2.8532
14	2.9393	3.053
15	2.8921	2.8294
16	2.8738	2.7731
17	3.1628	2.9252
18	2.8665	2.6515
19	2.804	2.7022
20	2.8425	3.1909
21	3.0065	2.8301
22	2.7821	3.0537
23	2.896	2.8169
24	3.0661	2.9215
25	2.8223	2.8939
26	2.8992	2.7761
27	2.7335	2.8837
28	2.9873	2.7865
29	2.8828	2.7887
30	2.8565	2.7577
31	2.8635	2.9068
32	2.7736	2.7816
33	2.9901	2.7934
34	3.0338	2.9322
35	2.9538	2.9724
36	2.9559	2.8067
37	2.8119	2.9994
38	2.7328	2.7418
39	2.9865	2.9022
40	3.2254	2.8143
41	3.0374	2.929
42	2.7694	2.8891
43	2.7136	2.7877
44	2.8931	2.7716
45	2.7787	2.9451
46	2.8048	2.9624
47	2.7873	3.08
48	2.7286	3.0032
49	2.7157	2.7202
50	2.8712	2.9993
51	2.8514	2.9253
52	2.6597	2.9572
53	2.8227	2.7988
54	2.6528	2.8971
55	2.6945	2.7689
56	2.8519	2.9086
57	3.1049	2.6953
58	2.6549	2.7783
59	2.804	3.0516
60	2.7148	2.7268
61	2.9678	2.7563
62	2.8455	2.7415
63	2.8562	3.1173
64	2.7545	2.7764
65	2.8596	2.6722
66	2.9964	2.8134
67	2.8416	2.7773
68	2.881	2.8599
69	2.6741	2.8501
70	2.9308	2.8468
71	2.7831	2.7494
72	2.7728	2.8319
73	3.0385	2.714
74	2.8588	2.8833
75	2.9989	2.7371
76	2.7719	2.7259
77	2.9189	2.8342
78	2.8629	2.8057
79	2.7335	2.7319
80	3.0334	2.6889
81	2.7647	3.2719
82	2.8468	2.8117
83	2.854	2.787
84	2.9394	2.8608
85	3.0571	2.6861
86	3.0817	2.8848
87	2.9479	2.7826
88	2.851	2.5983
89	3.0944	2.8234
90	2.8517	2.6703
91	2.8222	2.813
92	3.1006	3.0667
93	2.9536	2.615
94	2.7745	2.7885
95	3.0368	2.8365
96	2.7792	2.9003
97	3.1032	2.8713
98	2.8123	2.7934
99	2.9527	2.8281
100	2.9018	3.0495
101	2.7138	2.8037
102	2.7988	3.0654
103	2.9813	2.8301
104	2.9005	2.9432
105	2.7467	2.7911
106	3.1332	2.6729
107	2.9628	2.8692
108	2.9362	2.9649
109	2.7088	2.8927
110	3.0401	2.7471
111	2.9176	2.6822
112	2.8499	2.8284
113	2.7946	2.7532
114	2.9266	3.1021
115	2.7529	2.7373
116	2.8933	2.9836
117	2.8828	2.7977
118	2.9596	2.914
119	2.9123	3.0805
120	2.7584	2.7998
121	2.8557	2.7209
122	2.8534	2.8271
123	2.6672	2.9126
124	2.7592	2.7626
125	2.7529	2.8773
126	2.8599	2.8327
127	2.8314	2.8511
128	2.7791	2.8885
129	2.6909	2.6939
130	2.8292	2.7612
131	2.7725	2.8675
132	2.6763	2.8637
133	2.8529	2.721
134	2.6813	3.048
135	3.149	2.7719
136	2.86	2.7434
137	2.8757	2.8228
138	2.7832	2.8115
139	2.796	3.0347
140	2.8763	2.8193
141	2.7363	2.7913
142	2.8394	2.8191
143	2.7598	2.8481
144	2.8226	2.8499
145	2.7821	2.7975
146	2.8969	2.8802
147	2.5929	2.9666
148	2.7851	2.8215
149	2.7673	3.0963
150	2.805	2.8613
151	2.7158	2.6631
152	2.8193	2.7021
153	2.7447	2.8353
154	2.7902	2.8006
155	2.8951	2.9445
156	2.7602	3.0778
157	2.8746	2.9668
158	2.9973	2.8669
159	3.2105	2.8344
160	2.8451	2.973
161	3.0985	2.8381
162	2.8416	2.664
163	2.9135	2.8545
164	2.9411	2.8198
165	2.8771	2.8352
166	2.7573	2.7209
167	2.7526	2.7654
168	3.2521	2.8279
169	2.7847	2.7769
170	2.945	2.8531
171	2.6222	2.965
172	2.7851	2.7698
173	2.7857	2.9436
174	2.6314	3.0628
175	2.7066	3.0815
176	2.7501	2.9589
177	2.6891	2.8678
178	2.714	2.704
179	2.7511	2.8488
180	3.1975	2.8079
181	2.759	2.8845
182	2.9545	2.9534
183	2.7441	2.7985
184	2.8638	2.6698
185	2.8129	2.7019
186	2.8798	2.671
187	3.2268	2.8503
188	2.8585	2.6679
189	2.7689	2.6977
190	2.6975	3.0552
191	2.7452	2.7421
192	2.6793	2.7769
193	2.7729	2.9014
194	2.8741	3.2426
195	2.8214	2.8441
196	3.0245	2.86
197	3.0148	2.6587
198	2.9668	2.9544
199	2.8412	2.9014
200	2.6939	2.8204
201	2.7138	2.9167
202	2.8933	2.7565
203	2.8939	2.9534
204	2.8725	2.7897
205	2.8942	2.8225
206	2.9192	2.9716
207	2.8894	3.1418
208	2.8351	3.1177
209	2.9592	2.9324
210	2.7695	3.0421
211	2.7399	2.8087
212	2.7953	2.7666
213	3.0655	2.8447
214	2.7987	3.0136
215	2.8037	2.8995
216	2.8967	2.7798
217	2.7569	2.8079
218	2.8299	2.882
219	2.8605	2.6273
220	2.8078	2.8909
221	2.7617	2.9772
222	2.9941	2.7202
223	3.0327	2.8393
224	3.0122	2.7277
225	2.7362	2.6997
226	2.9563	3.0121
227	2.7681	2.9427
228	2.8812	2.8061
229	2.7679	2.837
230	3.0038	2.8013
231	2.7707	2.6055
232	2.9864	2.6954
233	2.6473	2.7458
234	2.8319	2.9575
235	2.9743	2.8951
236	2.7687	2.9447
237	3.2576	2.7986
238	2.7222	2.8255
239	2.6648	2.8062
240	2.9081	2.9621
241	2.9776	2.8499
242	2.6644	2.8984
243	3.0381	3.1047
244	2.8696	2.7712
245	2.6884	3.1219
246	2.7932	2.7529
247	2.9115	2.9192
248	2.9808	2.8512
249	2.9354	2.794
250	2.923	2.727
251	2.7484	2.8231
252	2.8925	2.8719
253	2.7566	2.992
254	2.6101	2.9976
255	2.8733	2.8815
256	2.7541	2.7484
257	3.0199	2.8897
258	2.8201	2.715
259	2.8461	2.9229
260	2.7706	2.9694
261	3.101	3.1177
262	2.8981	2.687
263	2.8264	2.9557
264	3.0897	2.7688
265	2.7784	2.9769
266	2.8671	2.6577
267	2.9806	2.8237
268	2.9012	2.7001
269	2.6565	2.7451
270	2.7954	2.9386
271	2.8562	3.0226
272	2.8998	2.9233
273	2.7886	2.8719
274	2.8902	2.7294
275	2.9532	2.7991
276	2.8751	2.757
277	2.8993	2.7941
278	2.9984	2.7896
279	2.7005	2.6848
280	3.1271	2.7274
281	2.8126	2.8049
282	3.2494	2.7102
283	3.6455	2.8848
284	2.7096	2.7131
285	2.6606	2.7791
286	3.1031	3.0624
287	2.7251	3.0326
288	2.7592	2.8235
289	3.143	2.8216
290	3.0034	2.8139
291	2.8419	3.096
292	3.0708	2.7277
293	2.7757	2.8981
294	2.8471	2.9774
295	2.8678	2.7794
296	2.7903	2.8714
297	2.8393	2.9522
298	2.9687	2.7742
299	2.917	2.8567
300	2.9995	2.6388
301	2.7764	2.943
302	2.8543	2.887
303	2.9485	2.798
304	2.7052	2.6619
305	2.863	2.9558
306	3.0751	2.7745
307	2.7449	2.7803
308	2.7926	2.9812
309	3.0236	2.8471
310	2.8282	3.097
311	2.7603	2.7428
312	3.0042	2.6712
313	2.6778	2.8954
314	2.8756	2.8247
315	2.7322	3.0423
316	3.0413	3.0757
317	2.8662	3.0233
318	2.8219	2.7407
319	3.0051	2.8412
320	2.6707	2.8833
321	2.7096	2.7165
322	2.8047	2.8027
323	2.791	2.8756
324	2.7796	2.725
325	2.86	2.9316
326	2.859	2.7072
327	2.9037	2.7372
328	3.056	2.6995
329	2.8849	2.7048
330	2.9368	2.9385
331	2.7865	2.8175
332	2.8763	2.7625
333	2.7808	2.7446
334	2.9804	2.784
335	2.7056	2.8013
336	2.89	3.0186
337	2.8754	3.0512
338	2.9575	2.7494
339	2.8185	2.7663
340	3.0236	2.7219
341	2.8496	3.2337
342	2.9866	2.8606
343	2.8606	2.9641
344	3.0297	2.7003
345	2.7138	2.9123
346	2.7275	2.8237
347	2.6616	2.9298
348	2.8483	2.7313
349	2.8811	3.0355
350	2.8368	2.8501
351	3.4004	2.7392
352	2.7213	2.9129
353	2.9567	2.865
354	2.8357	2.9661
355	2.9364	2.8135
356	2.8011	2.951
357	2.7033	2.9887
358	2.6705	3.041
359	2.7968	3.2312
360	2.7812	2.7586
361	2.7434	2.6871
362	3.0711	2.7813
363	2.9308	2.8818
364	2.873	2.7156
365	2.9753	2.8536
366	2.8636	2.7705
367	3.0415	3.015
368	2.8982	2.7874
369	2.7571	2.8972
370	2.8019	2.9104
371	2.9417	3.064
372	2.8527	2.7747
373	2.8199	2.8725
374	2.9153	2.8041
375	2.7874	2.6965
376	2.9631	2.9165
377	2.8049	2.7529
378	2.626	2.8933
379	2.784	2.8762
380	2.9035	2.7336
381	2.9198	2.6938
382	2.8864	3.1169
383	2.9319	2.9045
384	2.8928	2.8153
385	2.7096	2.9164
386	2.7734	2.791
387	2.7609	2.8214
388	2.9229	2.6946
389	2.8228	2.6695
390	2.7712	3.1709
391	2.7256	2.8381
392	2.7182	3.2132
393	2.8075	2.9801
394	3.0425	2.7895
395	2.7609	2.813
396	2.9713	3.0678
397	2.9197	2.8511
398	2.8577	2.7855
399	2.8426	3.0296
400	2.8788	2.7269
401	2.7303	2.921
402	2.9568	2.8987
403	2.7846	2.9286
404	2.6232	2.6598
405	2.7708	2.8277
406	2.8275	2.8969
407	2.8439	2.8197
408	2.9184	2.901
409	2.6632	2.8137
410	2.7234	2.9091
411	2.974	2.7918
412	2.8897	2.6962
413	2.7913	3.0294
414	2.6997	2.9466
415	3.0022	2.7626
416	2.7511	3.0187
417	2.8105	2.7152
418	3.0438	2.8771
419	2.8012	2.9958
420	2.8992	2.9469
421	3.0357	3.3387
422	2.8083	2.8719
423	2.7294	2.7685
424	2.89	2.7888
425	2.9407	2.9118
426	2.8118	2.8063
427	2.8105	2.8876
428	2.7096	2.7568
429	2.8287	2.8711
430	3.0645	2.7606
431	2.5998	2.8904
432	2.7403	2.8794
433	2.8543	2.7572
434	2.8154	2.8839
435	2.9515	2.6855
436	2.841	3.0898
437	3.0514	2.8409
438	2.8177	2.8628
439	2.7221	2.7626
440	2.6827	2.7785
441	2.6894	2.8292
442	2.7892	2.9124
443	2.7426	2.6894
444	2.7186	2.8696
445	2.7379	2.6979
446	2.7298	2.8647
447	2.8786	2.9102
448	2.709	2.849
449	2.7015	2.9846
450	2.9602	2.7696
451	2.9261	2.8506
452	2.7218	3.028
453	2.6582	2.9591
454	2.9704	2.8232
455	2.6893	2.7385
456	2.6803	3.0463
457	2.6697	2.8332
458	2.9462	2.678
459	2.8761	2.8047
460	3.0277	2.9121
461	2.7888	2.7577
462	2.9961	2.9872
463	3.0178	2.9349
464	2.6933	2.96
465	2.773	2.8336
466	2.8375	3.0415
467	2.847	3.0414
468	2.8162	2.6626
469	2.9001	3.0588
470	2.702	2.788
471	2.9513	2.8201
472	2.9883	2.9009
473	2.8308	2.8453
474	2.677	3.0961
475	2.9468	2.9557
476	2.775	2.7213
477	2.9436	2.8386
478	2.9986	2.7976
479	2.8026	2.8836
480	2.8718	2.8457
481	2.7968	2.9261
482	2.8769	2.786
483	2.89	2.7691
484	2.7571	2.7798
485	2.9503	2.9531
486	2.8265	2.9633
487	2.9513	2.927
488	2.8591	2.7734
489	2.742	2.8606
490	2.9016	2.8866
491	2.8117	3.059
492	2.9687	2.994
493	2.9679	2.9444
494	2.8214	2.771
495	2.6911	2.7159
496	2.7503	2.9429
497	2.8588	2.9447
498	2.8325	2.6985
499	3.0833	2.9937
500	2.803	2.8473
501	2.9678	2.7638
502	2.883	2.8116
503	2.8439	2.884
504	2.9321	2.9135
505	2.7812	2.7904
506	2.9374	3.0177
507	3.1859	2.7796
508	2.9787	2.7735
509	2.8682	2.8695
510	2.8333	2.8033
511	3.1228	2.8523
512	3.0325	2.7546
513	2.8269	2.8669
514	3.2468	2.7451
515	2.8405	2.9117
516	3.1596	2.8217
517	2.8243	2.7027
518	3.0957	2.7363
519	2.9024	2.7118
520	2.8068	2.7876
521	2.9381	2.8314
522	2.8187	2.8583
523	2.9567	2.6538
524	2.9148	2.7993
525	2.9604	2.764
526	2.8151	2.7464
527	2.753	2.8184
528	2.794	2.9053
529	2.8322	2.7397
530	2.9222	2.7576
531	2.8619	2.856
532	2.8378	2.7997
533	2.9425	2.6948
534	3.0191	2.7414
535	3.5701	2.7668
536	2.8278	2.759
537	2.8349	2.8444
538	2.9361	2.7497
539	2.675	2.8306
540	2.9747	2.7652
541	3.0842	3.0136
542	2.9446	2.9501
543	3.1709	2.6707
544	2.8808	2.7074
545	3.0433	2.771
546	2.7429	2.8014
547	2.9268	2.6886
548	2.8806	2.9968
549	2.8153	2.6522
550	2.8252	2.7641
551	2.6578	2.7923
552	2.9513	2.7693
553	2.8884	3.1473
554	2.957	2.7983
555	2.8301	2.8007
556	2.6878	2.8916
557	2.9996	2.6365
558	2.779	3.0167
559	2.7929	2.7927
560	2.7894	3.1047
561	2.8517	2.7513
562	3.102	2.8661
563	3.042	2.7477
564	2.9053	2.8815
565	3.0021	2.7407
566	2.9806	2.7578
567	2.896	2.9041
568	2.7836	2.8717
569	3.0125	3.1275
570	2.7447	2.7882
571	2.8114	2.8811
572	2.6893	2.8955
573	2.7504	2.9188
574	3.1036	2.8293
575	2.7165	2.7148
576	2.7531	2.6318
577	3.1495	2.7887
578	2.8268	2.7805
579	3.0692	2.7477
580	2.7905	2.7111
581	2.9047	2.8618
582	2.8294	2.8185
583	3.0539	2.8501
584	2.8177	2.8567
585	2.9305	2.8137
586	2.8493	2.8465
587	2.7558	2.7827
588	3.0562	2.9944
589	2.9725	2.9464
590	2.8384	2.7089
591	2.8672	3.0131
592	2.8252	2.7614
593	2.9687	2.6039
594	2.9406	2.7159
595	2.7719	2.7378
596	2.7847	2.7338
597	2.7956	2.85
598	2.814	2.8914
599	3.1162	2.7787
600	2.8632	2.958
601	2.9847	2.812
602	2.9007	3.0023
603	2.7127	2.7866
604	2.9607	2.9759
605	2.8075	2.8793
606	2.7326	2.709
607	2.752	2.9996
608	2.6565	2.7311
609	2.9471	2.814
610	2.9757	2.9435
611	2.8347	2.6167
612	2.8032	2.8185
613	2.8384	2.937
614	2.8518	2.7715
615	2.9735	2.8088
616	2.8493	2.781
617	2.7462	3.1617
618	2.7433	2.8633
619	2.7906	2.8565
620	2.7379	2.8429
621	2.7122	3.0089
622	2.8745	2.9881
623	3.1889	3.0067
624	2.9144	2.8403
625	2.6904	2.7093
626	2.6789	2.8767
627	2.6523	3.2466
628	2.9629	2.718
629	2.7965	3.2832
630	2.8586	3.1614
631	2.876	2.903
632	2.6204	2.8021
633	2.828	2.9145
634	2.8372	2.813
635	2.7719	2.9754
636	2.8525	2.8593
637	3.2362	2.9213
638	3.0324	2.8815
639	2.8961	3.0409
640	2.801	2.9881
641	2.8638	2.886
642	2.8264	2.8515
643	2.8693	2.8806
644	2.802	2.9155
645	2.6854	2.9544
646	2.8444	2.9992
647	2.9585	2.9082
648	2.8326	2.949
649	2.6646	2.7775
650	2.846	2.8678
651	2.9122	2.8252
652	2.8462	2.8645
653	2.9918	2.8955
654	2.9016	2.6833
655	2.9051	2.7339
656	3.0192	2.8992
657	2.8115	2.8139
658	2.8548	2.7143
659	2.9873	3.0781
660	2.8269	2.754
661	2.8977	2.6762
662	2.8622	2.736
663	2.8417	3.498
664	2.881	3.015
665	2.6196	2.7842
666	2.6818	3.1275
667	3.0235	2.9232
668	2.8215	2.8856
669	3.0489	2.9277
670	2.8184	2.9535
671	2.7667	2.7376
672	2.8473	3.0377
673	2.8182	2.8279
674	3.0731	2.8198
675	2.6921	2.7448
676	2.8064	2.7447
677	2.6327	2.773
678	2.8552	2.8102
679	2.7829	2.799
680	2.7224	2.9115
681	2.796	2.786
682	2.7146	2.7233
683	2.8197	2.8289
684	2.8726	2.9142
685	2.7947	2.7339
686	2.6682	2.8151
687	2.931	2.9082
688	2.9765	2.715
689	2.9971	2.9352
690	2.8789	3.0779
691	2.7347	2.9053
692	2.8444	2.8008
693	2.9126	3.0322
694	2.7144	2.7548
695	3.2466	2.8041
696	2.8467	2.8605
697	2.7497	2.7839
698	3.0666	3.2943
699	2.8532	2.8745
700	2.6796	3.1537
701	2.703	2.8631
702	2.7231	2.8792
703	2.9861	3.076
704	2.8872	2.8839
705	2.9569	2.9399
706	2.6774	2.8436
707	2.7487	3.0627
708	3.0355	2.8504
709	3.0483	2.9679
710	2.7083	2.9374
711	2.6882	3.035
712	2.8134	3.0072
713	2.9507	2.812
714	2.9256	2.8553
715	2.772	2.7833
716	2.8304	2.78
717	2.7417	2.8168
718	2.8713	2.8694
719	2.6831	2.7965
720	2.7997	2.7109
721	2.6637	2.9248
722	2.7212	2.9209
723	2.9199	3.0588
724	2.8326	2.8695
725	2.8521	2.8635
726	2.7137	2.8108
727	2.7658	2.7938
728	2.7094	2.8577
729	2.8019	2.8065
730	2.8339	2.7232
731	2.8483	2.7206
732	2.9626	2.8968
733	2.9497	2.9738
734	2.9376	2.949
735	3.0077	2.8102
736	3.1734	3.1071
737	2.8141	2.7959
738	2.6645	2.8612
739	3.0206	2.6329
740	2.9804	3.0248
741	2.7932	2.7342
742	2.7612	2.8618
743	3.0251	2.8013
744	2.8267	2.8251
745	2.7651	2.8679
746	2.7372	2.7877
747	2.7792	2.6962
748	2.9265	2.7104
749	2.8027	2.983
750	2.952	2.9939
751	2.7806	3.2726
752	2.833	2.764
753	2.8595	2.8804
754	2.8398	2.8005
755	2.8082	2.7201
756	3.0324	2.7877
757	2.9502	2.7303
758	2.7911	2.8938
759	2.9879	2.9792
760	2.79	3.0945
761	3.0274	2.7753
762	2.8318	2.7917
763	2.9895	2.977
764	2.7122	2.9062
765	3.1048	2.9245
766	2.9746	2.8837
767	2.8995	3.0213
768	2.9034	2.9773
769	3.0309	2.7436
770	2.6433	2.774
771	3.0852	2.8136
772	2.8997	3.2028
773	2.8484	2.8225
774	2.807	2.8385
775	2.7376	2.7947
776	2.7339	3.0834
777	2.7632	2.7495
778	2.6816	2.8809
779	2.7552	2.7416
780	2.863	2.8532
781	2.9029	3.0421
782	2.8785	2.7845
783	3.2061	2.8056
784	3.0571	2.7901
785	3.0348	2.6297
786	2.9173	3.1278
787	2.778	3.0492
788	2.7209	2.8885
789	2.807	2.8742
790	2.7715	2.807
791	2.6853	3.013
792	2.7378	2.8484
793	2.9095	2.839
794	2.9644	2.8735
795	2.7683	3.311
796	2.7025	2.9063
797	3.0227	2.8745
798	2.6272	2.8526
799	2.6617	3.1968
800	2.6963	2.8998
801	2.6577	2.8287
802	2.7353	2.7724
803	2.7679	2.7929
804	2.7937	2.9553
805	2.8476	2.9382
806	2.8595	2.8108
807	2.9631	3.1227
808	2.8912	2.8501
809	2.8873	2.8343
810	2.7898	2.8807
811	2.8215	2.6716
812	2.9051	2.9824
813	2.8794	2.7564
814	2.921	2.8096
815	2.5735	2.9309
816	2.783	2.9869
817	3.1149	2.8966
818	3.2045	2.7824
819	2.6744	2.8822
820	3.0418	2.8124
821	2.7191	2.9167
822	2.8947	3.0057
823	2.933	2.7676
824	2.992	2.7396
825	2.7962	2.7255
826	2.8571	3.1816
827	2.8594	3.3663
828	2.7901	2.9248
829	2.8865	2.8887
830	2.8229	2.887
831	2.9223	2.6682
832	2.8571	2.8456
833	2.9241	2.922
834	2.8834	2.8533
835	2.8003	2.645
836	2.7939	2.9183
837	3.0682	2.9121
838	2.7782	2.7575
839	3.0305	2.9681
840	2.9212	2.8856
841	2.7108	2.7858
842	2.9582	2.7987
843	2.7739	3.1031
844	2.8432	2.9548
845	2.9041	2.9824
846	2.7087	3.0482
847	2.899	2.704
848	2.9726	2.9989
849	2.8258	2.7383
850	2.8254	3.382
851	2.8604	2.8659
852	2.7675	2.8129
853	2.7644	2.9493
854	2.7458	2.9431
855	3.2476	2.9515
856	2.8455	2.9577
857	2.7995	3.0276
858	2.8819	2.8859
859	2.7751	2.7368
860	2.7041	2.8525
861	2.7988	2.7962
862	2.7265	2.8086
863	2.8741	2.7575
864	2.9302	2.8404
865	2.8217	2.8056
866	2.8804	2.8945
867	2.874	2.9369
868	2.7305	2.8691
869	2.9365	2.8127
870	2.8224	3.0195
871	2.7407	2.9308
872	2.8371	2.779
873	2.8061	2.8156
874	2.7616	2.8816
875	2.852	2.8809
876	3.0826	2.8638
877	2.723	2.8837
878	2.7006	2.9549
879	2.8783	2.9911
880	2.8821	2.7411
881	2.8968	3.0504
882	2.8772	2.83
883	2.9343	2.9302
884	2.7915	3.2854
885	2.7943	2.8912
886	2.8668	3.0331
887	2.7012	2.7666
888	2.873	2.7839
889	2.9295	3.3681
890	2.8443	2.9339
891	2.7896	2.8569
892	2.7107	2.8158
893	2.8516	2.9121
894	3.0651	2.7694
895	2.7872	2.9077
896	2.9095	2.7831
897	2.7902	2.8598
898	2.7098	2.8558
899	3.1102	2.8836
900	3.0981	2.7685
901	3.1312	2.7077
902	2.9379	2.8152
903	3.2455	2.9971
904	2.8098	3.0032
905	2.8973	2.831
906	3.2759	2.7269
907	2.9657	2.8969
908	2.9956	2.7667
909	2.7862	2.6944
910	3.0229	2.8818
911	3.2221	2.7969
912	2.9946	2.8804
913	2.8651	3.0845
914	2.9137	2.8132
915	2.8515	2.8105
916	2.9043	2.7532
917	2.7963	2.8388
918	2.8611	2.7836
919	3.3371	2.8954
920	2.9671	2.897
921	3.108	2.8985
922	2.9585	2.8005
923	3.3932	3.0171
924	3.127	2.8681
925	2.7224	2.956
926	2.8048	2.8
927	3.2839	2.9554
928	2.8718	2.8793
929	2.8411	2.727
930	2.7411	2.7474
931	2.7931	2.9276
932	2.8934	2.846
933	2.747	2.993
934	2.7597	2.9307
935	2.6834	2.8478
936	3.0578	2.9329
937	2.7405	2.966
938	2.8812	2.8579
939	2.8151	2.9368
940	3.114	2.8683
941	2.6813	3.1246
942	2.8085	3.1729
943	3.0844	3.021
944	2.7771	2.8964
945	2.8042	2.8067
946	2.7171	2.8152
947	3.5135	2.7682
948	2.8222	2.7972
949	2.7645	2.7079
950	2.967	2.807
951	2.7989	2.8869
952	2.9884	2.973
953	2.7401	3.1823
954	3.1161	2.8187
955	2.9093	2.8031
956	3.1684	2.8047
957	2.8541	2.9049
958	2.9528	2.8053
959	2.8238	2.8702
960	3.0342	3.1155
961	2.9379	2.6767
962	2.7063	2.9777
963	2.8299	2.7373
964	2.8315	2.7834
965	2.8495	2.8541
966	2.8294	2.9092
967	3.0121	2.9936
968	2.8035	2.8654
969	2.9349	2.8967
970	2.8884	2.7912
971	2.8949	2.8745
972	3.4889	2.7203
973	2.9561	3.0763
974	2.9772	2.9456
975	2.9696	2.7
976	2.9599	2.7796
977	2.8669	3.218
978	2.7805	2.9549
979	2.8025	2.9352
980	2.9127	2.9661
981	2.7109	2.6952
982	2.8053	2.8066
983	2.8186	2.881
984	2.7899	2.7598
985	2.7116	2.9521
986	3.0143	2.9215
987	3.1445	3.0757
988	2.8378	2.9266
989	2.9926	2.9263
990	2.9641	2.9472
991	2.9669	2.9327
992	2.9915	2.9612
993	2.9102	2.9651
994	2.8882	2.8524
995	2.7498	2.7175
996	2.8441	2.9604
997	3.2948	3.0616
998	2.6478	2.8266
999	2.8785	2.8315
1000	2.8779	2.8492
1001	3.0515	2.8514
1002	2.9806	2.9822
1003	2.7305	2.6989
1004	2.851	2.9184
1005	2.8883	2.8
1006	2.8922	3.0368
1007	2.817	2.8612
1008	2.9284	3.0559
1009	3.1048	2.8005
1010	2.9902	2.7849
1011	2.8207	2.9511
1012	3.2031	2.7436
1013	2.8288	3.0824
1014	2.9983	2.8494
1015	2.8892	2.81
1016	2.7216	2.8582
1017	2.8303	2.7602
1018	2.8604	2.9486
1019	2.9108	2.7755
1020	2.9292	2.8888
1021	2.8494	2.8466
1022	3.0977	2.7593
1023	3.1744	3.0122
1024	3.0558	2.8833
1025	2.8723	3.0311
1026	2.7231	2.7332
1027	3.0822	2.7681
1028	3.2285	2.8548
1029	3.1136	3.055
1030	3.0173	2.8391
1031	3.2932	3.0246
1032	2.992	2.8024
1033	2.8404	2.8618
1034	2.9695	2.7793
1035	3.0014	2.7852
1036	2.9598	2.7842
1037	2.759	2.9535
1038	3.0635	2.8617
1039	3.1725	2.7169
1040	2.9026	3.078
1041	3.0383	2.8913
1042	2.7778	2.9557
1043	2.702	2.8717
1044	3.0253	2.7055
1045	3.388	2.7044
1046	3.0145	2.9242
1047	2.919	2.8677
1048	3.3913	2.8948
1049	2.9423	2.8288
1050	3.292	2.6655
1051	3.1945	2.7776
1052	3.026	2.8238
1053	2.9881	2.9888
1054	3.1332	3.0274
1055	2.9456	2.7379
1056	3.0556	2.9222
1057	2.7409	2.9182
1058	3.0851	2.8291
1059	3.2584	2.7505
1060	3.0777	2.7952
1061	3.2571	3.0405
1062	3.0424	2.9958
1063	3.0447	2.8532
1064	3.1292	2.9089
1065	2.9162	3.1734
1066	2.7047	3.2517
1067	3.164	2.9183
1068	3.2225	3.0146
1069	2.8117	2.9504
1070	2.691	2.9242
1071	2.7348	2.9593
1072	2.7584	3.3966
1073	2.858	2.9562
1074	2.7413	2.9222
1075	2.9033	2.9218
1076	2.7208	2.9095
1077	2.6924	2.7818
1078	2.8143	2.8124
1079	2.7082	2.6892
1080	2.9011	2.8203
1081	2.7123	3.0034
1082	2.894	2.7916
1083	2.8096	2.9079
1084	2.8139	2.9288
1085	2.7593	2.8591
1086	2.9585	2.6337
1087	2.8494	2.8043
1088	3.0212	2.7804
1089	2.9102	2.7836
1090	2.7762	3.034
1091	2.9031	2.7417
1092	2.8391	3.0056
1093	2.8122	2.746
1094	2.7525	2.6943
1095	2.7989	3.0263
1096	3.1037	2.9818
1097	2.9105	2.7167
1098	3.0788	3.0016
1099	3.0119	2.6969
1100	2.7461	2.7757
1101	2.6182	2.9549
1102	2.8599	2.9858
1103	2.9971	2.9708
1104	2.9265	2.7952
1105	2.9249	3.0458
1106	2.7693	2.8794
1107	2.8687	3.1859
1108	2.8104	2.7545
1109	2.6249	2.9752
1110	2.6708	2.7816
1111	2.8996	2.692
1112	2.8966	2.7803
1113	2.6708	2.9052
1114	2.7241	2.8004
1115	3	3.1327
1116	2.9558	3.1981
1117	2.9423	3.17
1118	2.8785	2.755
1119	2.7359	2.9958
1120	2.7783	2.7855
1121	2.8144	2.7903
1122	2.7613	3.0737
1123	2.9277	3.3099
1124	2.8223	2.9642
1125	2.9399	2.7136
1126	2.7435	2.8653
1127	3.0457	2.8772
1128	3.1466	2.9191
1129	2.8831	2.758
1130	2.7864	2.956
1131	2.9466	2.8119
1132	2.9121	3.1853
1133	2.7109	3.0036
1134	2.9584	2.8734
1135	2.6567	2.9369
1136	2.9414	3.0507
1137	2.6924	2.8212
1138	3.1054	2.7915
1139	2.6849	2.7529
1140	2.9136	2.8356
1141	2.6957	2.8164
1142	3.0683	2.8677
1143	3.0209	2.7884
1144	3.028	2.7809
1145	2.7508	2.927
1146	2.8981	2.7408
1147	2.9771	2.9946
1148	2.8381	2.9655
1149	2.7843	2.802
1150	3.0438	3.0296
1151	2.9814	2.8421
1152	2.8704	2.7316
1153	3.0129	2.7044
1154	2.8873	2.8457
1155	2.8771	2.8185
1156	2.9909	2.8182
1157	2.8471	2.7194
1158	2.7197	2.8267
1159	2.7848	3.1605
1160	2.6419	2.9323
1161	2.8317	2.7873
1162	2.8337	2.8417
1163	2.7963	3.0398
1164	3.0164	3.2541
1165	2.8221	2.8498
1166	3.039	2.7413
1167	2.7945	3.1551
1168	2.7955	2.9433
1169	2.9351	2.709
1170	2.999	2.6943
1171	2.8552	2.9629
1172	2.7561	3.0495
1173	2.8238	3.0716
1174	2.9604	3.0416
1175	2.9649	2.8833
1176	3.1134	2.8154
1177	2.7526	2.8356
1178	2.8227	2.9492
1179	2.8094	3.0997
1180	2.8258	3.1117
1181	2.7306	2.8193
1182	3.0261	2.6458
1183	3.1272	2.9021
1184	2.9929	3.2178
1185	2.7483	3.1334
1186	2.6357	2.8854
1187	2.8256	2.7082
1188	3.0394	3.0789
1189	2.6731	2.8695
1190	2.8931	2.8028
1191	3.0041	2.8904
1192	2.8986	2.7657
1193	2.9071	2.9663
1194	2.9578	2.7984
1195	3.1465	2.8269
1196	2.9401	2.9095
1197	3.1281	2.9831
1198	2.6225	2.7753
1199	2.8908	2.7757
1200	2.7096	2.8911
1201	3.0404	3.0614
1202	2.9183	2.8702
1203	2.7427	2.789
1204	2.8961	2.7031
1205	2.9459	2.7215
1206	2.7395	2.8945
1207	2.7628	2.7487
1208	2.921	2.996
1209	3.1021	3.0472
1210	2.8701	2.941
1211	2.9682	2.8545
1212	2.7415	3.0143
1213	2.7193	2.8368
1214	2.8497	2.67
1215	3.2452	2.8122
1216	2.7676	2.8502
1217	2.836	3.002
1218	3.1337	2.8394
1219	2.7849	2.8337
1220	2.7414	2.7154
1221	2.611	2.9267
1222	2.8881	2.9086
1223	2.9625	2.9285
1224	2.9049	2.8495
1225	2.9616	2.7728
1226	2.9594	2.8073
1227	2.8133	2.9944
1228	2.8074	2.825
1229	2.9702	2.7883
1230	2.8046	2.9255
1231	2.7938	2.8763
1232	2.833	2.7782
1233	2.8608	2.9016
1234	2.7381	2.79
1235	2.9174	2.8945
1236	2.8924	2.9908
1237	3.139	2.9152
1238	3.0504	2.8921
1239	2.7369	2.7817
1240	2.8346	2.971
1241	2.8139	2.9166
1242	2.8247	2.7985
1243	2.7944	2.8426
1244	2.8398	2.8553
1245	2.9336	3.1945
1246	3.0978	2.8746
1247	2.912	3.2334
1248	2.9376	2.9901
1249	3.093	2.9126
1250	2.7752	2.7682
1251	2.7885	2.8856
1252	2.9308	3.1526
1253	2.8725	2.8806
1254	2.7981	2.8957
1255	3.1404	2.797
1256	2.7585	2.7228
1257	2.8942	2.6015
1258	2.727	2.9455
1259	2.6984	3.2992
1260	2.6496	2.9515
1261	2.9226	2.9136
1262	2.8071	2.8431
1263	2.6848	2.8398
1264	2.971	3.0479
1265	2.9634	2.9028
1266	2.9135	2.8538
1267	2.8	2.9462
1268	2.8291	3.2899
1269	2.7781	3.06
1270	2.8403	3.0191
1271	2.8015	3.0733
1272	2.7781	2.8782
1273	2.7509	2.8685
1274	3.0419	2.893
1275	2.6291	2.947
1276	3.1174	2.7546
1277	2.7455	2.8062
1278	2.7554	3.0441
1279	2.9629	2.7483
1280	3.0062	2.8943
1281	3.0809	2.7783
1282	2.8238	3.088
1283	2.8284	2.9904
1284	2.8149	2.6996
1285	2.8546	3.1157
1286	2.7955	2.8281
1287	2.9571	2.9451
1288	2.8758	2.9775
1289	3.1243	2.9326
1290	2.7841	2.7637
1291	3.2393	2.7677
1292	2.8248	2.9288
1293	3.1289	2.6996
1294	2.7475	2.9076
1295	2.7328	2.8428
1296	2.8152	2.781
1297	2.9032	2.8449
1298	2.801	2.8634
1299	2.9424	2.8765
1300	2.9347	2.9024
1301	2.6284	2.9756
1302	2.7853	2.8903
1303	2.6781	2.921
1304	2.9513	3.1887
1305	3.1594	2.8229
1306	2.9202	2.8298
1307	3.0794	2.8505
1308	3.0792	3.2341
1309	2.842	2.9679
1310	2.8037	2.8593
1311	2.8424	2.8143
1312	2.7928	2.8332
1313	2.7946	2.8808
1314	2.7435	2.5997
1315	2.7657	2.8842
1316	3.2751	2.9697
1317	2.9772	2.6765
1318	3.3336	2.8907
1319	2.8744	2.9238
1320	3.0445	2.7987
1321	2.7003	3.0094
1322	3.0673	2.7637
1323	2.6818	3.2093
1324	2.7118	2.9052
1325	2.8687	3.1659
1326	2.8603	3.0152
1327	2.7867	2.9698
1328	2.8121	2.7223
1329	2.7328	2.9365
1330	3.0724	2.9315
1331	3.0094	2.7603
1332	2.8806	2.749
1333	3.0544	2.815
1334	2.8534	3.0495
1335	2.8135	3.1845
1336	2.7746	2.6925
1337	2.7795	2.8943
1338	2.7841	2.6699
1339	2.8801	2.835
1340	2.899	3.1146
1341	2.9474	3.3191
1342	3.016	2.7266
1343	2.8978	2.8278
1344	2.9893	2.9142
1345	2.8047	2.8315
1346	2.8838	2.9587
1347	2.8311	2.9115
1348	2.7457	2.6245
1349	2.7213	2.8449
1350	2.8315	2.8974
1351	3.127	2.8774
1352	3.0246	2.8993
1353	2.5963	2.8381
1354	2.7358	2.7917
1355	2.877	2.9484
1356	2.7659	2.9102
1357	2.6827	2.8646
1358	2.9032	2.9955
1359	2.6637	3.1751
1360	2.8109	2.7493
1361	3.1574	2.9977
1362	2.5597	2.7657
1363	2.7715	2.8978
1364	3.1228	2.8747
1365	3.0294	2.9155
1366	2.6868	2.8155
1367	2.7859	2.873
1368	3.0312	2.7822
1369	2.9698	2.7903
1370	2.7814	2.9615
1371	3.1938	2.8212
1372	2.7065	2.8443
1373	2.9964	2.9807
1374	2.8594	2.796
1375	2.6618	2.7667
1376	2.8293	2.8453
1377	2.8688	2.8475
1378	2.7842	3.0419
1379	2.966	2.9135
1380	2.6848	2.8283
1381	3.0012	2.9131
1382	2.8085	2.7631
1383	2.7884	2.8345
1384	2.8192	2.8467
1385	2.8004	3.0797
1386	2.7967	3.0005
1387	2.6834	3.1402
1388	2.703	2.8887
1389	2.8863	2.8359
1390	2.7093	2.9707
1391	2.9286	2.7621
1392	2.7412	2.9909
1393	2.7551	2.9164
1394	2.6944	2.9624
1395	2.6327	3.0283
1396	3.1559	2.8862
1397	3.0551	3.1445
1398	2.8354	2.8988
1399	2.6579	3.2155
1400	2.8078	2.8884
1401	3.0679	2.8123
1402	3.0835	2.8102
1403	2.9978	2.7526
1404	2.8845	2.9593
1405	2.881	2.9461
1406	2.9437	2.8009
1407	2.7995	2.9424
1408	3.0842	2.8056
1409	2.8039	2.9413
1410	2.7108	2.8026
1411	3.0543	2.8943
1412	2.9065	2.807
1413	2.9169	2.9134
1414	2.813	3.2418
1415	2.8065	2.8056
1416	2.6855	2.8507
1417	3.4756	2.7354
1418	2.9056	3.0508
1419	2.9705	2.8148
1420	3.2101	2.8347
1421	3.0012	3.0866
1422	2.9075	2.8841
1423	3.2299	2.8114
1424	3.075	2.9179
1425	2.9877	2.827
1426	3.1493	2.8934
1427	2.8231	2.8694
1428	2.9159	2.9878
1429	2.8487	3.0037
1430	2.989	2.8125
1431	2.6984	2.8233
1432	2.8358	3.1971
1433	3.4396	2.7428
1434	2.9245	3.0291
1435	2.8278	3.0844
1436	2.8098	3.027
1437	2.8839	2.7701
1438	2.9136	3.0234
1439	2.6904	2.8291
1440	2.749	3.0927
1441	2.9979	2.8855
1442	2.7692	2.5966
1443	2.7649	2.8306
1444	2.7019	2.9401
1445	3.0372	2.8006
1446	2.826	2.8352
1447	2.8176	2.8001
1448	2.8982	2.7463
1449	2.7069	3.1732
1450	2.8582	2.9426
1451	2.8541	3.0154
1452	2.96	2.9044
1453	2.8357	2.8057
1454	2.9282	2.9926
1455	3.0175	2.7366
1456	3.0689	2.7082
1457	2.802	2.8315
1458	2.7495	2.952
1459	2.8226	3.0584
1460	3.0528	2.7261
1461	2.957	3.0679
1462	2.7139	2.9702
1463	2.8838	2.9432
1464	2.6397	2.8342
1465	2.8497	2.7951
1466	2.8938	2.9412
1467	2.9716	2.848
1468	3.1093	2.7093
1469	2.9817	2.8823
1470	2.9294	2.8376
1471	2.9948	2.777
1472	2.9374	2.9061
1473	2.7262	2.7776
1474	2.7774	2.8107
1475	2.8171	2.9734
1476	2.8772	2.8413
1477	2.5894	2.8686
1478	2.8968	3.026
1479	2.834	2.7841
1480	3.1282	2.6701
1481	2.8346	2.7599
1482	3.0309	3.0792
1483	2.7322	3.0204
1484	2.7141	2.9372
1485	2.7998	2.9166
1486	2.7504	3.1988
1487	2.8612	3.214
1488	2.8784	2.7992
1489	2.8972	2.9104
1490	2.8356	2.7988
1491	3.1153	2.777
1492	2.9567	2.8339
1493	3.0521	2.8995
1494	2.8382	2.7442
1495	2.9811	2.9416
1496	2.6817	3.2397
1497	2.6842	2.7938
1498	3.1041	2.8215
1499	2.8292	2.8063
1500	2.7849	3.002
1501	2.6931	2.96
1502	2.9275	3.0611
1503	2.8738	2.8959
1504	2.8741	3.0829
1505	2.7705	2.8889
1506	2.6788	2.952
1507	2.7771	3.1875
1508	2.8401	3.0028
1509	3.0356	2.9497
1510	2.7567	2.8496
1511	2.7446	2.7477
1512	2.7479	2.9766
1513	2.8263	3.1919
1514	3.002	2.6774
1515	2.698	2.9947
1516	2.7445	3.0928
1517	2.7727	3.2122
1518	2.8473	2.8321
1519	2.8346	2.7901
1520	2.7543	2.7989
1521	2.8233	3.1989
1522	2.7361	2.8267
1523	2.8991	2.8795
1524	2.9241	2.7985
1525	2.7289	2.722
1526	2.7947	2.9067
1527	2.8078	3.1037
1528	2.8584	2.8644
1529	2.9841	2.9822
1530	2.8798	2.7749
1531	2.8529	2.9506
1532	2.9616	2.8228
1533	2.722	2.7391
1534	2.8178	2.7332
1535	2.8871	3.0105
1536	2.897	2.8552
1537	2.7233	3.0467
1538	2.9048	3.1096
1539	2.7341	2.9306
1540	2.7905	2.7302
1541	2.8497	2.8221
1542	2.6746	3.0392
1543	2.9045	2.8017
1544	2.6192	2.9727
1545	2.7876	2.9372
1546	3.0707	3.109
1547	2.9434	2.8392
1548	2.8784	2.9178
1549	2.9096	2.6582
1550	2.8975	2.744
1551	2.7629	2.8287
1552	3.2071	3.0074
1553	2.7707	3.0543
1554	2.9236	3.0078
1555	2.9588	2.8307
1556	2.6876	2.8426
1557	2.9942	2.743
1558	2.7827	2.6928
1559	2.7332	2.8418
1560	2.7758	2.9159
1561	2.9504	2.775
1562	2.8051	2.853
1563	3.0838	2.9582
1564	2.6584	2.7856
1565	2.6364	2.8288
1566	2.8438	2.7957
1567	2.8079	2.7924
1568	2.9062	2.735
1569	2.9634	2.929
1570	2.9894	2.884
1571	2.844	2.7612
1572	3.3566	2.8094
1573	2.8203	3.0988
1574	3.0229	2.7399
1575	2.8856	2.9939
1576	2.7758	2.7349
1577	3.0965	2.7971
1578	3.0646	2.7915
1579	2.8659	2.8757
1580	2.7903	2.8312
1581	2.8411	2.7993
1582	2.7596	3.0645
1583	3.0399	2.8653
1584	2.7085	2.9608
1585	2.8203	3.2047
1586	2.8929	2.7153
1587	3.0409	3.0864
1588	2.9173	2.8459
1589	2.9209	2.8006
1590	2.8765	2.792
1591	3.2122	2.8066
1592	3.1564	2.9167
1593	2.816	2.8711
1594	3.0987	2.6901
1595	2.8254	2.8959
1596	3.0117	3.1763
1597	3.0568	3.2511
1598	2.9333	2.8752
1599	2.8768	2.9011
1600	2.9153	3.2294
1601	3.1054	2.9503
1602	2.7276	2.855
1603	3.2367	3.0088
1604	3.044	3.1252
1605	3.0311	2.8218
1606	2.8075	3.0249
1607	2.8521	2.7464
1608	2.8495	2.7566
1609	3.1257	2.9645
1610	2.7972	2.7895
1611	3.1772	2.7487
1612	2.8899	2.8511
1613	3.0273	2.6995
1614	2.9019	2.7375
1615	2.9071	2.8641
1616	2.9493	2.7207
1617	3.2051	2.8012
1618	2.6919	2.9858
1619	3.0414	3.0332
1620	3.0377	3.072
1621	2.927	2.8744
1622	2.9643	2.8027
1623	3.0702	2.9009
1624	2.7954	2.9624
1625	2.9692	2.9508
1626	3.1313	2.8874
1627	2.9324	2.8838
1628	2.9458	2.7874
1629	2.7398	3.1709
1630	3.101	2.8946
1631	2.906	2.6432
1632	2.8757	2.7778
1633	2.9966	2.9297
1634	3.0357	2.8522
1635	2.9664	2.7679
1636	2.8644	2.7707
1637	2.9622	2.9755
1638	2.9591	2.8404
1639	2.9057	2.9189
1640	3.083	2.8459
1641	2.8755	3.0632
1642	3.3402	3.0443
1643	2.7774	2.7102
1644	3.0834	2.894
1645	2.9833	3.0735
1646	2.839	2.9234
1647	2.8783	2.8217
1648	2.8653	3.0183
1649	2.9862	3.0376
1650	3.0867	2.9163
1651	2.9614	2.9337
1652	3.088	2.8056
1653	2.9007	2.8629
1654	2.7438	2.8084
1655	2.7393	2.8579
1656	2.8974	3.0386
1657	2.8993	2.8886
1658	3.2761	2.6664
1659	2.7454	2.9121
1660	2.9016	2.9732
1661	3.2625	2.7134
1662	3.2997	2.7355
1663	2.9698	2.933
1664	3.3983	2.7102
1665	2.7017	2.928
1666	2.7742	2.822
1667	2.8133	2.7358
1668	2.9124	2.8716
1669	2.9493	2.9357
1670	3.0922	2.8825
1671	2.8342	2.9522
1672	2.7751	2.7164
1673	2.7722	3.0804
1674	3.0508	2.8132
1675	2.8392	2.875
1676	2.7417	2.9809
1677	2.8673	2.6812
1678	3.06	2.9045
1679	2.8111	2.8003
1680	2.8879	2.7817
1681	2.8245	2.8895
1682	3.0415	3.068
1683	2.8857	2.7438
1684	3.1852	2.796
1685	3.1219	2.7628
1686	3.1885	2.9282
1687	2.9209	2.8476
1688	2.7364	2.6884
1689	3.0472	3.0311
1690	2.8941	2.9631
1691	2.9163	2.8645
1692	2.7945	2.7213
1693	3.0546	2.7872
1694	3.1134	2.7064
1695	2.9146	2.7832
1696	2.9791	2.8685
1697	3.117	2.6959
1698	2.8943	2.7935
1699	2.7849	2.8571
1700	2.9455	2.9847
1701	3.0263	2.7894
1702	2.8473	3.033
1703	2.6912	3.043
1704	2.8442	2.924
1705	2.8553	2.9413
1706	2.9462	2.6544
1707	3.3499	2.8683
1708	2.9768	2.8424
1709	2.9825	3.1598
1710	3.0324	2.9583
1711	2.827	2.9786
1712	3.0088	2.9828
1713	2.8834	2.8093
1714	2.6602	2.6495
1715	2.7831	3.1624
1716	2.8339	2.639
1717	2.7448	3.0577
1718	2.9524	2.9901
1719	3.0745	2.9422
1720	3.2152	2.8752
1721	2.6289	2.692
1722	3.1442	2.8319
1723	3.0117	2.8015
1724	3.0957	2.99
1725	2.7114	2.9117
1726	2.9889	2.7717
1727	2.98	2.9181
1728	3.1134	3.2972
1729	3.1634	2.84
1730	2.9306	2.9049
1731	3.1111	2.7832
1732	3.0043	2.9709
1733	3.0293	2.7718
1734	2.9752	2.9064
1735	2.733	2.8416
1736	2.6937	2.9148
1737	2.8842	2.9441
1738	2.7509	2.6807
1739	2.9163	3.0672
1740	2.8277	3.0979
1741	2.8429	2.9751
1742	3.0271	2.7907
1743	2.9415	2.9173
1744	2.6842	2.86
1745	2.7762	2.7191
1746	2.7283	3.0154
1747	3.285	2.7902
1748	3.1873	2.8111
1749	2.8269	2.934
1750	2.878	2.8428
1751	2.9028	2.8171
1752	3.1242	2.8612
1753	3.355	2.8012
1754	3.1102	2.8021
1755	3.2697	2.974
1756	2.8565	2.9493
1757	2.8967	2.7594
1758	3.1033	2.7872
1759	2.8599	2.7791
1760	2.9398	2.9354
1761	2.7822	2.9026
1762	2.9888	3.0218
1763	2.7927	2.7508
1764	2.9162	2.8559
1765	2.928	2.6773
1766	3.0159	2.6796
1767	2.8905	2.9959
1768	2.8163	2.9466
1769	3.0193	2.8447
1770	2.8089	3.2304
1771	2.7347	3.0483
1772	2.8583	2.8432
1773	2.9128	2.9044
1774	2.9314	2.8315
1775	2.8433	2.8989
1776	2.7722	3.0162
1777	2.7809	3.0578
1778	2.747	2.8974
1779	2.6654	2.9304
1780	2.8866	2.9652
1781	2.9276	2.8878
1782	3.123	3.2266
1783	2.8456	2.9518
1784	3.0877	3.1379
1785	2.8697	2.8106
1786	2.8511	2.9148
1787	3.0401	2.817
1788	2.8856	2.9194
1789	2.9316	2.8697
1790	2.8866	2.7744
1791	2.7846	2.7654
1792	2.9566	2.693
1793	2.7843	3.188
1794	3.3485	2.6844
1795	2.9725	2.7217
1796	2.8113	2.6911
1797	2.8262	2.8334
1798	3.0622	2.662
1799	3.0069	2.878
1800	3.02	2.6762
1801	2.7873	2.8431
1802	3.2552	2.7253
1803	2.8293	2.7449
1804	3.1032	2.8042
1805	2.9406	2.7519
1806	2.7718	2.8536
1807	3.2201	3.0424
1808	2.8396	2.7071
1809	3.3548	2.725
1810	3.0509	2.7968
1811	2.8145	2.9586
1812	2.8696	2.806
1813	2.7651	2.936
1814	3.0855	2.8476
1815	3.1528	2.7914
1816	2.8126	2.7226
1817	2.9051	3.048
1818	2.8418	2.8739
1819	2.7721	2.8247
1820	2.9542	2.8077
1821	2.9112	2.9382
1822	2.8711	3.0257
1823	2.7073	2.8732
1824	2.8897	2.8268
1825	3.1157	2.8331
1826	2.8826	2.6472
1827	2.9893	2.7886
1828	2.9622	2.8278
1829	2.8733	3.1156
1830	3.1429	2.8812
1831	3.0018	2.8177
1832	2.9048	2.8571
1833	3.1005	3.1161
1834	2.7504	3.1692
1835	2.7631	3.0179
1836	3.049	2.7514
1837	3.0037	2.8582
1838	3.1646	2.9333
1839	3.0551	2.8114
1840	2.8672	2.8879
1841	2.759	2.8847
1842	2.6886	2.7578
1843	2.7721	2.7861
1844	2.8011	2.9921
1845	2.8776	3.0896
1846	3.0567	2.8373
1847	3.4118	2.9797
1848	2.8874	2.7456
1849	3.3442	2.9531
1850	3.1174	2.7018
1851	3.0186	3.0798
1852	3.0736	2.891
1853	2.6769	2.9304
1854	2.6223	2.7306
1855	2.8554	2.8767
1856	2.8752	2.8506
1857	2.8449	2.7476
1858	2.7967	2.8647
1859	2.815	2.7101
1860	2.864	3.1923
1861	2.9756	2.8425
1862	2.989	2.8444
1863	2.9592	2.7637
1864	2.9758	2.9435
1865	3.0937	2.69
1866	3.0326	2.7167
1867	2.8034	2.8409
1868	2.8243	2.9864
1869	3.0139	2.7861
1870	2.7404	2.8222
1871	3.1034	2.849
1872	2.8108	2.8566
1873	2.8574	2.8378
1874	3.3399	2.9247
1875	3.0915	3.0569
1876	3.246	2.9029
1877	2.9586	2.7826
1878	2.7691	2.857
1879	3.2594	2.9114
1880	2.9083	2.7311
1881	2.896	2.8445
1882	2.7878	2.8981
1883	2.8416	2.6863
1884	2.8718	2.9035
1885	2.9489	2.9879
1886	2.9744	3.1587
1887	3.2505	2.7921
1888	2.7782	2.7685
1889	2.7802	2.9549
1890	2.8022	2.792
1891	2.8423	2.9199
1892	3.0572	2.8561
1893	3.0005	2.7905
1894	2.9488	2.8454
1895	2.8217	2.8576
1896	3.0847	2.9435
1897	3.2038	2.7957
1898	2.8684	2.9908
1899	2.8239	2.8037
1900	2.9431	3.0185
1901	2.9825	2.8335
1902	2.8176	2.7697
1903	2.9041	2.8443
1904	2.8813	2.7177
1905	2.8924	3.2166
1906	2.6326	2.6964
1907	2.8255	2.8432
1908	2.6499	3.0436
1909	2.7394	2.8075
1910	2.756	3.0354
1911	2.8557	2.9231
1912	2.8675	2.794
1913	2.8198	2.7856
1914	3.1733	3.0068
1915	3.0333	2.8128
1916	2.863	2.8127
1917	2.9452	2.8015
1918	2.8762	2.8886
1919	2.8613	2.8896
1920	2.9978	2.8713
1921	3.1347	2.7714
1922	3.0584	3.096
1923	2.6717	2.8966
1924	2.8973	2.9569
1925	3.0242	2.8082
1926	2.7902	2.8676
1927	2.7624	2.7902
1928	3.0303	2.869
1929	2.818	2.8215
1930	2.6611	2.8214
1931	2.697	2.7512
1932	2.8595	3.0851
1933	2.9442	2.963
1934	2.8498	3.0494
1935	2.7495	2.9272
1936	2.8635	2.9751
1937	3.0784	2.8636
1938	2.8741	2.863
1939	2.8082	2.8093
1940	2.7282	2.8867
1941	3.0074	2.7871
1942	2.8589	2.8982
1943	3.024	2.7855
1944	2.8093	2.8613
1945	3.018	2.8537
1946	2.965	2.9508
1947	2.7405	2.8802
1948	2.7165	2.8211
1949	2.763	2.7853
1950	2.7943	2.7586
1951	2.9519	2.9889
1952	2.9039	2.8463
1953	2.7167	2.9994
1954	2.9362	2.8337
1955	2.7413	2.7879
1956	2.8052	2.9871
1957	2.684	2.9243
1958	2.809	2.9853
1959	3.1108	2.8223
1960	3.0146	2.664
1961	2.8984	2.7727
1962	2.8322	2.7238
1963	2.7352	2.9643
1964	2.9266	2.9626
1965	3.1194	2.8766
1966	2.9878	2.8702
1967	2.9705	2.6726
1968	2.8948	2.9207
1969	3.0963	2.8088
1970	2.9163	2.7929
1971	2.7408	2.9807
1972	2.7868	3.0049
1973	2.7761	3.2095
1974	2.7007	2.8828
1975	3.0742	2.6922
1976	2.7569	2.9878
1977	2.8589	2.9224
1978	2.8577	2.9059
1979	2.9246	2.748
1980	3.1426	2.9514
1981	2.9545	3.0735
1982	2.8778	2.9737
1983	2.674	2.9245
1984	2.8954	2.7519
1985	2.7105	3.2674
1986	2.7423	2.8661
1987	2.9736	2.886
1988	2.8931	2.7175
1989	2.7104	2.76
1990	2.6942	2.7724
1991	3.0396	2.9848
1992	2.7072	2.8632
1993	2.7397	2.8055
1994	2.739	2.9101
1995	2.8095	3.0611
1996	3.0435	2.8705
1997	2.8581	2.8579
1998	3.0078	3.1533
1999	2.8525	2.9571
[truncated: 23,001 more rows]
