# Supplementary material for: Exploration of the selective binding mechanism of protein kinase Aurora A selectivity via a comprehensive molecular modeling study
Source: PeerJ. 2019 Oct 22;7:e7832. doi: 10.7717/peerj.7832 (PMC6814069; doi:10.7717/peerj.7832)
Supplement: Data S1 — The raw data are corresponding to figure order. pse and pdb format files can be opened in PyMol 1.8. cdx files can be opened in Chemdraw 16.0. csv files can be opened in Excel. [file peerj-07-7832-s004.zip › Raw-data/Figure 6/Figure 6H.csv]

Frame	Ala-213	Glu-211
1	2.83476190476191	2.8034
2	3.57438095238095	2.8035
3	3.6832380952381	2.7851
4	3.88961904761905	2.8942
5	3.23371428571429	2.8399
6	2.98019047619048	2.7464
7	3.21771428571429	2.7535
8	3.88038095238095	3.0291
9	3.38695238095238	2.7035
10	3.67219047619048	2.8216
11	3.06057142857143	2.9884
12	3.19695238095238	2.8234
13	3.06466666666667	2.6924
14	3.286	2.7314
15	3.10514285714286	2.7828
16	2.9292380952381	2.8947
17	3.1692380952381	2.7722
18	3.35228571428571	3.0101
19	3.36971428571429	2.8762
20	2.86819047619048	2.8984
21	3.18666666666667	2.9412
22	3.28571428571429	2.8037
23	3.52742857142857	2.9828
24	3.338	2.7271
25	3.47095238095238	2.8863
26	3.06142857142857	2.7263
27	3.23019047619048	2.6894
28	3.28628571428571	2.9953
29	2.68819047619048	2.9116
30	3.06885714285714	2.8807
31	3.24952380952381	2.9301
32	2.96742857142857	2.8282
33	2.92095238095238	2.7462
34	3.1587619047619	2.7329
35	3.21314285714286	2.995
36	3.16466666666667	3.1742
37	3.00428571428571	2.9721
38	3.08838095238095	2.6463
39	2.98228571428571	2.9424
40	3.52942857142857	2.73
41	3.68295238095238	2.8796
42	3.13390476190476	2.9912
43	3.05742857142857	2.8655
44	3.15333333333333	2.7778
45	3.17942857142857	2.7349
46	3.27152380952381	2.7538
47	3.4972380952381	2.8821
48	2.73971428571429	2.8333
49	3.10866666666667	2.7617
50	2.84752380952381	2.8863
51	3.28295238095238	2.8933
52	3.0552380952381	2.6239
53	3.3432380952381	2.7747
54	2.92980952380952	2.7616
55	3.47809523809524	2.8396
56	3.2672380952381	2.9393
57	3.27580952380952	3.008
58	2.88952380952381	2.8598
59	2.74057142857143	2.9109
60	3.44895238095238	2.9901
61	3.10742857142857	2.7527
62	3.21285714285714	2.8959
63	3.16952380952381	2.9191
64	3.47390476190476	2.8734
65	3.10019047619048	2.722
66	3.36209523809524	2.9143
67	3.39590476190476	2.9378
68	3.01257142857143	2.7733
69	3.17209523809524	2.7074
70	3.03371428571429	2.9862
71	2.72685714285714	2.9872
72	3.43	2.8141
73	2.91857142857143	2.9639
74	3.14990476190476	2.7114
75	3.04638095238095	2.703
76	3.21333333333333	2.8449
77	3.11180952380952	2.8889
78	2.79933333333333	2.846
79	2.93809523809524	2.955
80	3.2007619047619	2.7821
81	2.936	2.8604
82	3.3512380952381	3.0506
83	2.81666666666667	2.8499
84	3.0127619047619	2.7948
85	2.92380952380952	2.7767
86	3.80638095238095	2.7759
87	3.39495238095238	2.8396
88	3.11828571428571	2.9146
89	3.09390476190476	2.8798
90	3.11904761904762	2.7354
91	3.67028571428571	2.7389
92	3.3672380952381	2.7953
93	3.40219047619048	2.7316
94	3.10961904761905	2.8059
95	2.8432380952381	2.8739
96	3.32238095238095	3.0338
97	3.23504761904762	2.9127
98	3.07609523809524	2.757
99	3.17504761904762	2.8281
100	3.12038095238095	2.9612
101	3.24752380952381	2.872
102	3.46342857142857	2.8361
103	3.03885714285714	2.8773
104	2.88628571428571	2.8106
105	3.04619047619048	2.7998
106	3.11523809523809	2.9789
107	3.28580952380952	2.9387
108	3.59514285714286	2.7866
109	2.96238095238095	2.7194
110	3.96914285714286	2.8536
111	3.87885714285714	2.7602
112	3.22457142857143	2.7518
113	3.0507619047619	2.8724
114	3.17619047619048	2.7398
115	3.33019047619048	3.0389
116	3.49552380952381	2.9007
117	3.24552380952381	2.8527
118	2.79447619047619	2.8093
119	3.07228571428571	2.9164
120	3.204	2.8979
121	3.16314285714286	2.9409
122	3.00095238095238	2.7262
123	3.32895238095238	2.8092
124	2.83257142857143	2.9074
125	3.07619047619048	2.7282
126	3.03190476190476	2.8211
127	2.99304761904762	2.991
128	2.96228571428571	2.7585
129	2.79657142857143	3.0722
130	3.32238095238095	2.7119
131	3.40819047619048	2.7364
132	3.04190476190476	2.7833
133	3.36809523809524	2.7209
134	2.79885714285714	2.8341
135	2.89571428571429	2.9847
136	2.97104761904762	2.7728
137	3.17914285714286	2.8478
138	3.01742857142857	2.9697
139	3.31609523809524	2.9097
140	3.148	2.8068
141	2.96628571428571	2.821
142	2.98752380952381	2.959
143	3.15847619047619	2.8963
144	3.32342857142857	2.7542
145	3.38561904761905	2.6467
146	3.25371428571429	2.921
147	3.63923809523809	2.6828
148	3.25114285714286	2.9291
149	3.31419047619048	2.8147
150	2.91609523809524	2.9203
151	3.146	2.6666
152	3.19266666666667	3
153	2.85857142857143	2.7928
154	3.10352380952381	2.9745
155	3.21333333333333	3.023
156	3.16142857142857	2.7473
157	2.79914285714286	2.9935
158	3.80238095238095	2.7702
159	3.05904761904762	3.0884
160	3.036	2.8309
161	3.254	2.9116
162	3.50171428571429	2.9113
163	3.124	2.6824
164	3.03571428571429	2.8567
165	2.6832380952381	2.8381
166	2.93180952380952	2.8509
167	3.31342857142857	2.7689
168	2.95628571428571	3.0042
169	2.97714285714286	2.9371
170	3.27971428571429	2.8433
171	3.272	2.9499
172	3.20609523809524	2.7915
173	2.998	2.8964
174	3.31752380952381	2.9191
175	3.26380952380952	2.801
176	2.82247619047619	2.8325
177	2.96371428571429	2.6955
178	3.32961904761905	2.8026
179	3.21914285714286	2.8857
180	3.3327619047619	2.7397
181	3.078	2.7626
182	3.21742857142857	2.8606
183	2.83971428571429	3.0058
184	2.99695238095238	2.867
185	3.73685714285714	2.8719
186	3.48066666666667	2.8457
187	2.94809523809524	3.0061
188	3.32571428571429	2.8003
189	2.89057142857143	2.6608
190	2.9147619047619	2.7568
191	3.02990476190476	2.7858
192	3.13761904761905	3.0116
193	2.94228571428571	2.809
194	2.94304761904762	2.7633
195	2.93114285714286	2.8285
196	2.93685714285714	2.9099
197	2.88295238095238	2.8949
198	3.04323809523809	2.7488
199	3.17533333333333	3.0167
200	3.11838095238095	2.8699
201	2.97447619047619	2.9063
202	3.26057142857143	2.6502
203	2.88466666666667	2.9618
204	3.27590476190476	2.9554
205	3.41171428571429	2.8338
206	3.22628571428571	2.8245
207	2.93009523809524	2.7183
208	2.98952380952381	2.7288
209	3.00466666666667	2.9533
210	3.26019047619048	2.9392
211	3.15885714285714	2.7873
212	3.10780952380952	2.8989
213	3.4507619047619	2.7811
214	2.84219047619048	2.9708
215	3.29133333333333	2.8297
216	3.12104761904762	2.8619
217	3.41885714285714	2.7076
218	2.79609523809524	2.7699
219	3.46428571428571	2.9161
220	3.59228571428571	2.7743
221	3.36047619047619	2.8065
222	3.10161904761905	2.8208
223	3.20552380952381	2.7011
224	3.04409523809524	2.8345
225	2.97628571428571	2.9138
226	2.94057142857143	2.7816
227	3.29066666666667	2.6479
228	2.8392380952381	2.7983
229	3.40942857142857	2.7296
230	3.31352380952381	2.8264
231	2.89238095238095	2.9588
232	3.10342857142857	2.8108
233	2.91085714285714	2.728
234	2.92447619047619	3.1112
235	2.92495238095238	2.9731
236	3.21361904761905	3.0364
237	3.13485714285714	3.0128
238	3.2892380952381	2.7315
239	2.7292380952381	2.7661
240	2.82923809523809	2.8074
241	3.47428571428571	2.8911
242	2.85438095238095	2.7629
243	3.09666666666667	2.9222
244	3.31038095238095	2.9073
245	3.22019047619048	2.9511
246	2.75580952380952	2.8604
247	2.93933333333333	2.7482
248	2.97752380952381	3.2549
249	3.23961904761905	2.7783
250	3.65571428571429	2.8625
251	2.98180952380952	2.7306
252	2.91466666666667	2.7821
253	2.93047619047619	2.9083
254	3.30876190476191	2.9724
255	3.32009523809524	2.6657
256	3.41390476190476	2.7517
257	3.02809523809524	2.9193
258	3.16533333333333	2.8408
259	3.22847619047619	2.6265
260	3.0807619047619	2.7221
261	2.64895238095238	3.0895
262	2.78714285714286	2.7059
263	2.9152380952381	2.9149
264	2.93180952380952	2.8095
265	2.9167619047619	2.7372
266	2.7252380952381	3.0633
267	2.534	2.8816
268	2.82857142857143	2.8082
269	2.93495238095238	2.7858
270	3.1287619047619	2.8934
271	2.77609523809524	2.8626
272	2.83847619047619	2.9071
273	3.04828571428571	2.7683
274	2.83104761904762	2.8856
275	2.81638095238095	2.832
276	2.83257142857143	2.9931
277	3.33419047619048	2.7869
278	3.12190476190476	2.979
279	2.99514285714286	2.7813
280	3.17857142857143	2.8569
281	3.34352380952381	2.8276
282	2.90371428571429	2.7235
283	2.67409523809524	2.9225
284	3.38590476190476	2.7267
285	3.30419047619048	2.9005
286	3.01647619047619	2.7634
287	3.20666666666667	2.8292
288	3.31742857142857	3.0213
289	3.03152380952381	2.6429
290	3.14552380952381	3.0826
291	2.75171428571429	2.964
292	2.9252380952381	2.8934
293	3.02609523809524	2.9592
294	3.44142857142857	2.7299
295	3.36542857142857	3.2417
296	3.00885714285714	2.7238
297	2.96914285714286	2.7029
298	2.97085714285714	2.8405
299	3.08933333333333	2.7344
300	3.47133333333333	3.0365
301	3.38457142857143	2.9482
302	2.8612380952381	2.8374
303	3.19209523809524	2.9323
304	3.24095238095238	2.7373
305	3.03	2.9808
306	2.906	2.7886
307	3.36542857142857	2.7435
308	2.90790476190476	2.8006
309	2.90133333333333	2.8795
310	3.23628571428571	2.8715
311	3.048	2.8686
312	3.23847619047619	2.8133
313	3.12019047619048	2.779
314	3.04161904761905	2.7917
315	3.49438095238095	2.8474
316	3.5107619047619	2.8889
317	3.3887619047619	2.8278
318	2.99209523809524	2.9131
319	2.982	2.7754
320	3.76971428571429	2.6908
321	2.96466666666667	3.0163
322	3.74085714285714	2.9625
323	3.15333333333333	2.7849
324	3.42228571428571	2.7784
325	3.30457142857143	3.1414
326	3.90171428571429	2.8958
327	3.20285714285714	3.0077
328	3.44228571428571	3.073
329	3.17619047619048	2.7926
330	3.24590476190476	2.7438
331	2.93542857142857	2.8543
332	3.25980952380952	2.9705
333	3.32885714285714	2.7061
334	3.17247619047619	2.7028
335	3.26057142857143	2.8299
336	3.474	3.0345
337	2.9367619047619	2.7652
338	2.7392380952381	2.9485
339	2.974	3.0134
340	3.40266666666667	2.6739
341	3.6652380952381	3.0656
342	2.93552380952381	2.77
343	2.87114285714286	3.0311
344	3.30619047619048	2.9557
345	3.59390476190476	2.9156
346	3.73304761904762	2.6986
347	3.32857142857143	2.7071
348	3.20590476190476	2.7866
349	2.80580952380952	2.8153
350	3.15733333333333	2.7687
351	3.18380952380952	2.6562
352	3.16104761904762	2.8956
353	2.81352380952381	2.9106
354	2.99057142857143	2.8811
355	3.444	2.7157
356	3.36790476190476	3.0302
357	2.908	2.8784
358	3.0387619047619	2.8481
359	2.93333333333333	2.9778
360	2.968	2.7285
361	3.2052380952381	2.8074
362	3.35895238095238	3.0768
363	2.86895238095238	2.8484
364	3.12323809523809	2.8363
365	2.99647619047619	2.7131
366	2.78552380952381	2.7665
367	2.97638095238095	2.8473
368	3.3072380952381	2.8972
369	2.83419047619048	2.89
370	2.74990476190476	2.8096
371	2.98371428571429	2.7346
372	3.78495238095238	2.6882
373	3.07942857142857	2.6586
374	3.36342857142857	2.9666
375	3.06657142857143	2.908
376	3.49914285714286	2.9147
377	3.40628571428571	2.8156
378	2.90590476190476	2.8306
379	3.22085714285714	2.802
380	3.0647619047619	2.8952
381	3.02323809523809	2.858
382	3.23171428571429	2.7756
383	3.41047619047619	2.8854
384	3.35180952380952	2.9642
385	3.15219047619048	3.0451
386	3.27314285714286	2.6398
387	2.87571428571429	2.8728
388	2.81695238095238	2.8442
389	3.07142857142857	2.928
390	3.36780952380952	2.7926
391	3.006	2.6273
392	3.00361904761905	2.9194
393	3.14961904761905	2.7548
394	2.7752380952381	2.7467
395	2.73561904761905	2.9224
396	2.89961904761905	2.8003
397	2.70133333333333	2.8681
398	2.98104761904762	2.7046
399	2.94	2.887
400	2.94990476190476	2.7624
401	2.79152380952381	2.9311
402	3.12352380952381	2.8309
403	2.87171428571429	2.7954
404	3.47790476190476	2.8453
405	3.18085714285714	2.9527
406	2.69295238095238	2.8015
407	2.86561904761905	2.9722
408	3.10571428571429	2.898
409	3.53580952380952	3.0495
410	2.91333333333333	2.9834
411	2.60104761904762	2.7978
412	3.26152380952381	2.9339
413	3.10666666666667	2.8832
414	2.99828571428571	2.9457
415	3.27190476190476	2.8833
416	3.14352380952381	2.755
417	3.34114285714286	3.0023
418	2.78847619047619	2.878
419	2.68628571428571	2.7122
420	3.22933333333333	2.8866
421	3.32038095238095	3.1532
422	3.49019047619048	2.8451
423	3.13085714285714	2.7392
424	3.21961904761905	2.8041
425	3.0767619047619	2.7988
426	2.92104761904762	2.9074
427	3.08247619047619	2.9183
428	2.90438095238095	3.0465
429	2.90133333333333	2.7173
430	3.2792380952381	2.8695
431	3.11142857142857	3.0205
432	3.23571428571429	2.967
433	3.06228571428571	2.9087
434	3.11304761904762	2.7958
435	3.35390476190476	2.7816
436	2.96704761904762	3.005
437	2.92514285714286	2.9342
438	3.29342857142857	3.1916
439	3.19847619047619	2.7303
440	2.8467619047619	3.0366
441	3.06866666666667	2.9446
442	3.02504761904762	2.934
443	3.16771428571429	2.8534
444	3.19714285714286	2.9823
445	2.79495238095238	3.0802
446	2.8692380952381	2.8874
447	3.37685714285714	2.9544
448	3.15857142857143	2.7621
449	3.20304761904762	2.9387
450	2.93038095238095	3.2059
451	3.36533333333333	3.1083
452	3.04809523809524	2.732
453	3.35447619047619	3.3794
454	3.33647619047619	3.0774
455	3.03133333333333	2.9423
456	3.14438095238095	3.0268
457	3.17819047619048	2.8037
458	3.58847619047619	2.9179
459	3.20885714285714	2.956
460	3.04142857142857	2.7885
461	3.35761904761905	2.8495
462	3.07228571428571	2.8903
463	3.42295238095238	2.908
464	3.09438095238095	2.9136
465	3.332	3.0413
466	3.49266666666667	2.8856
467	3.26342857142857	2.8613
468	3.42990476190476	2.8334
469	3.14019047619048	2.901
470	3.41961904761905	2.8337
471	3.17161904761905	2.6608
472	3.00009523809524	2.7477
473	3.08857142857143	3.3147
474	2.69552380952381	2.8102
475	2.94333333333333	2.7588
476	2.98809523809524	2.7836
477	3.62161904761905	2.8896
478	3.58457142857143	2.9562
479	3.53628571428571	3.0541
480	3.62628571428571	2.8365
481	3.0887619047619	2.7925
482	2.75057142857143	3.0022
483	3.04857142857143	3.0007
484	3.39695238095238	2.9318
485	3.10485714285714	2.8753
486	2.76780952380952	2.9529
487	3.07238095238095	2.8518
488	3.15866666666667	2.8049
489	2.88390476190476	2.9156
490	3.29561904761905	2.9743
491	3.2147619047619	2.8102
492	2.91133333333333	2.7304
493	2.98590476190476	2.9374
494	2.85295238095238	2.7758
495	3.07095238095238	2.8198
496	3.52314285714286	2.7872
497	3.46047619047619	2.8982
498	3.44295238095238	3.012
499	3.02342857142857	2.8194
500	2.9512380952381	2.8777
501	2.97238095238095	3.1575
502	3.3647619047619	2.7367
503	2.96666666666667	2.8136
504	3.48685714285714	2.7784
505	3.40161904761905	2.9719
506	3.41190476190476	2.6875
507	3.70209523809524	2.815
508	3.22847619047619	2.9052
509	3.12028571428571	2.9685
510	3.34780952380952	3.0389
511	3.29371428571429	2.7475
512	3.456	2.7473
513	3.18704761904762	2.9523
514	3.62295238095238	2.876
515	3.08571428571429	2.722
516	3.35066666666667	2.9201
517	3.37028571428571	2.8246
518	3.27190476190476	2.898
519	3.224	2.8352
520	3.17419047619048	2.8718
521	3.12304761904762	2.6943
522	2.92590476190476	3.1309
523	2.99047619047619	2.8197
524	3.06828571428571	2.8978
525	3.07857142857143	2.7701
526	3.15247619047619	2.7889
527	2.92752380952381	2.9843
528	3.16904761904762	2.8486
529	3.03152380952381	2.9106
530	2.85733333333333	3.0318
531	2.74485714285714	3.1333
532	3.07085714285714	2.9074
533	3.16209523809524	2.8335
534	3.11552380952381	2.8416
535	3.02342857142857	2.9415
536	3.01485714285714	2.8507
537	3.396	2.764
538	3.21933333333333	2.7514
539	2.95495238095238	3.001
540	2.74133333333333	2.9982
541	2.90066666666667	2.8272
542	2.81371428571429	3.0437
543	2.71819047619048	2.9126
544	3.27771428571429	3.0639
545	2.97742857142857	2.9033
546	3.26504761904762	2.7485
547	2.9552380952381	2.836
548	3.324	2.7777
549	2.82742857142857	2.9644
550	3.04847619047619	2.6688
551	2.97504761904762	2.8219
552	2.95047619047619	2.8318
553	2.766	2.6615
554	3.026	2.8173
555	3.26085714285714	2.9536
556	2.70380952380952	2.7793
557	3.18704761904762	2.9188
558	3.18104761904762	3.0359
559	3.14685714285714	2.8477
560	2.93028571428571	3.0149
561	2.76238095238095	2.8049
562	2.59952380952381	2.9582
563	2.96685714285714	3.0546
564	3.32057142857143	2.8722
565	3.03714285714286	2.866
566	3.41371428571429	2.8118
567	2.70114285714286	2.7925
568	2.86066666666667	2.7669
569	3.07	2.7928
570	3.418	2.8537
571	3.4287619047619	2.9708
572	3.42857142857143	2.7327
573	2.94419047619048	2.9862
574	3.30152380952381	2.9072
575	3.0747619047619	2.9896
576	2.95552380952381	2.9013
577	2.8992380952381	2.8434
578	3.47104761904762	2.9455
579	2.82485714285714	3.098
580	3.2352380952381	3.0037
581	3.10323809523809	2.8138
582	3.28	2.8416
583	3.22	2.7898
584	2.99533333333333	2.6679
585	3.13590476190476	3.0161
586	3.02619047619048	2.9035
587	3.1327619047619	3.0316
588	3.25533333333333	2.8559
589	3.368	2.6592
590	3.25333333333333	2.7441
591	3.25952380952381	2.8191
592	2.89685714285714	2.8766
593	2.81638095238095	2.9662
594	2.98514285714286	3.1074
595	2.82857142857143	2.8882
596	3.11980952380952	2.8019
597	3.178	2.8494
598	3.61761904761905	2.898
599	3.54685714285714	2.6439
600	2.88180952380952	2.7936
601	3.46933333333333	2.9415
602	2.66666666666667	2.7971
603	2.85323809523809	2.9116
604	3.37647619047619	2.7902
605	3.07371428571429	2.6731
606	3.4	2.9007
607	3.00571428571429	2.8061
608	2.76857142857143	2.7534
609	3.04457142857143	2.7131
610	2.90361904761905	3.0284
611	2.91914285714286	2.8534
612	2.91790476190476	2.7899
613	3.44333333333333	3.0284
614	3.04847619047619	2.8684
615	3.45266666666667	2.8175
616	3.13914285714286	2.9226
617	2.95495238095238	2.8693
618	3.13742857142857	2.9373
619	2.70609523809524	2.9145
620	3.164	2.7533
621	3.0327619047619	3.0344
622	2.90371428571429	2.7367
623	2.78828571428571	3.0618
624	2.81761904761905	2.9039
625	3.11542857142857	2.8589
626	2.97133333333333	3.0034
627	2.64990476190476	2.7608
628	2.81914285714286	2.9955
629	3.01085714285714	2.8705
630	3.0847619047619	2.9918
631	2.76971428571429	2.9634
632	3.27133333333333	2.8911
633	2.8232380952381	3.1095
634	2.78647619047619	2.7509
635	2.79352380952381	2.9413
636	2.96085714285714	2.8457
637	3.03371428571429	2.9485
638	3.34238095238095	2.9378
639	2.88695238095238	2.8056
640	3.05085714285714	2.857
641	2.86961904761905	2.9749
642	2.75228571428571	2.8385
643	2.69895238095238	2.9184
644	2.81009523809524	3.0337
645	2.7907619047619	2.8951
646	2.78504761904762	2.8298
647	2.96704761904762	2.8691
648	2.79133333333333	2.8628
649	2.85371428571429	3.0211
650	3.06257142857143	2.7375
651	2.81190476190476	2.9014
652	2.73742857142857	2.9057
653	3.00390476190476	2.9783
654	2.862	2.783
655	3.30095238095238	2.7897
656	3.03028571428571	2.7366
657	3.05638095238095	2.7678
658	2.85904761904762	2.9965
659	3.16219047619048	2.9628
660	3.33371428571429	2.9252
661	3.05304761904762	3.0361
662	2.99838095238095	3.0564
663	3.10952380952381	2.7764
664	3.17428571428571	2.8278
665	3.06066666666667	2.8304
666	2.8852380952381	2.6582
667	2.70457142857143	2.833
668	2.78485714285714	2.928
669	2.94885714285714	3.0145
670	2.68942857142857	2.8444
671	3.01	2.7202
672	2.84809523809524	2.8309
673	3.38038095238095	2.8393
674	2.99371428571429	2.9087
675	2.87704761904762	2.9496
676	2.79552380952381	2.7302
677	3.35371428571429	2.9815
678	2.86085714285714	2.9371
679	2.75466666666667	2.9447
680	3.30485714285714	2.7805
681	2.8352380952381	2.9472
682	3.3472380952381	2.7758
683	2.88580952380952	3.0272
684	3.21952380952381	3.0172
685	3.36533333333333	2.7284
686	2.99419047619048	2.8626
687	3.12980952380952	2.7962
688	3.32914285714286	2.7593
689	2.99552380952381	2.952
690	3.44409523809524	2.8045
691	3.43657142857143	2.8094
692	2.93704761904762	2.7057
693	3.16761904761905	2.7249
694	3.32466666666667	2.8464
695	3.33942857142857	2.9908
696	3.08514285714286	3.0068
697	3.07009523809524	2.8548
698	3.65933333333333	2.7873
699	3.558	2.7133
700	3.19542857142857	2.8312
701	3.326	2.8145
702	2.73961904761905	2.8178
703	2.91028571428571	2.9489
704	2.69971428571429	2.6582
705	3.15933333333333	2.8397
706	3.06142857142857	3.0818
707	2.77361904761905	2.8527
708	2.93495238095238	2.7887
709	2.83295238095238	2.9392
710	3.39838095238095	2.9552
711	2.9452380952381	2.8151
712	3.37580952380952	2.8892
713	3.04419047619048	2.911
714	3.09961904761905	2.8964
715	3.60219047619048	2.8353
716	2.87933333333333	2.7538
717	3.23390476190476	2.7262
718	3.00961904761905	3.0464
719	2.85142857142857	3.1977
720	2.89685714285714	2.9929
721	2.98561904761905	2.6556
722	3.0947619047619	2.8587
723	3.128	2.9305
724	3.27219047619048	2.8407
725	3.72590476190476	2.9389
726	3.03971428571429	2.9949
727	3.30971428571429	2.7917
728	3.07285714285714	2.8814
729	3.16066666666667	3.0868
730	2.7372380952381	2.9737
731	3.12333333333333	2.8606
732	2.71152380952381	2.8799
733	3.18552380952381	3.0877
734	3.25019047619048	2.9557
735	2.806	2.586
736	3.13095238095238	2.9008
737	3.20142857142857	2.8531
738	3.23019047619048	2.7432
739	3.02019047619048	3.1057
740	3.02438095238095	2.6827
741	2.86990476190476	2.8309
742	2.91266666666667	2.8842
743	3.26419047619048	2.791
744	3.24885714285714	2.7572
745	3.40857142857143	3.1224
746	2.95752380952381	2.9319
747	3.03628571428571	2.7773
748	3.17352380952381	2.8619
749	2.65504761904762	2.8917
750	2.89733333333333	3.1855
751	3.21552380952381	3.13
752	2.93533333333333	2.8707
753	3.31647619047619	2.9213
754	2.99847619047619	3.0572
755	2.78390476190476	2.719
756	3.03466666666667	2.9269
757	2.78828571428571	2.9319
758	3.40266666666667	2.7404
759	3.16209523809524	3.0517
760	3.496	2.8153
761	3.37619047619048	3.0129
762	3.12438095238095	2.7508
763	3.37895238095238	2.7317
764	3.09361904761905	2.8449
765	2.86552380952381	2.7961
766	2.78257142857143	2.8553
767	3.30285714285714	2.8191
768	3.4047619047619	2.808
769	3.73457142857143	3.0388
770	3.516	2.7837
771	2.94952380952381	2.78
772	2.9732380952381	2.8608
773	2.92409523809524	2.8683
774	3.43514285714286	2.8623
775	2.93961904761905	2.7503
776	3.13514285714286	2.8154
777	2.70752380952381	2.7494
778	2.71885714285714	2.9038
779	3.02790476190476	2.7629
780	3.11152380952381	2.8242
781	3.03838095238095	2.8486
782	2.72904761904762	2.7099
783	3.22266666666667	2.8122
784	3.43542857142857	2.706
785	3.05666666666667	2.9475
786	2.91466666666667	2.8844
787	3.18990476190476	2.7572
788	2.8772380952381	2.8724
789	3.01704761904762	2.861
790	2.98866666666667	2.8661
791	2.86609523809524	3.0132
792	3.33076190476191	2.8396
793	3.08590476190476	2.8981
794	3.1987619047619	2.8379
795	2.84066666666667	2.8788
796	2.91952380952381	2.8626
797	3.06190476190476	2.9646
798	3.31723809523809	2.8774
799	3.12228571428571	2.8632
800	3.02104761904762	2.8422
801	2.8047619047619	3.0897
802	2.9567619047619	2.8843
803	2.61742857142857	3.1199
804	3.11542857142857	2.9118
805	2.82085714285714	2.7981
806	2.8827619047619	2.7425
807	2.93657142857143	2.7981
808	2.87190476190476	2.7274
809	2.926	2.8213
810	3.15419047619048	2.8425
811	2.86038095238095	2.7719
812	2.90609523809524	2.8642
813	3.25238095238095	2.7728
814	2.94952380952381	2.6687
815	2.96895238095238	2.7941
816	3.30180952380952	2.9342
817	2.87485714285714	2.7674
818	2.98733333333333	2.7403
819	3.16619047619048	3.0737
820	3.37247619047619	2.7524
821	3.39780952380952	2.8184
822	3.21466666666667	2.6988
823	2.98190476190476	2.7947
824	3.23409523809524	2.7502
825	3.30238095238095	2.929
826	3.05857142857143	2.933
827	3.2832380952381	2.8057
828	3.43009523809524	2.8771
829	3.016	2.8666
830	2.77838095238095	2.7713
831	3.01047619047619	3.0047
832	2.66914285714286	3.0086
833	2.90228571428571	2.9628
834	3.02714285714286	2.8604
835	2.66933333333333	3.0037
836	2.96980952380952	2.8127
837	2.88561904761905	2.6514
838	3.49152380952381	3.1694
839	3.34095238095238	2.671
840	3.0672380952381	2.819
841	3.586	2.941
842	3.13028571428571	3.0463
843	2.89047619047619	2.8883
844	3.77514285714286	2.7463
845	3.38542857142857	2.752
846	3.38961904761905	2.6675
847	2.86361904761905	2.62
848	2.87980952380952	2.9583
849	3.23038095238095	2.7295
850	2.95495238095238	2.8059
851	3.43742857142857	2.7172
852	3.0127619047619	2.8761
853	2.9367619047619	2.7758
854	3.47485714285714	2.6778
855	3.41809523809524	2.7036
856	3.27447619047619	2.8995
857	3.47219047619048	2.7456
858	3.04161904761905	2.9581
859	3.4007619047619	2.7281
860	3.05066666666667	2.6647
861	3.33171428571429	2.7895
862	3.01219047619048	2.9892
863	3.14704761904762	2.7521
864	3.18238095238095	2.816
865	3.02304761904762	2.8729
866	2.99238095238095	2.8106
867	3.06904761904762	2.6682
868	2.96609523809524	2.8746
869	3.01009523809524	2.7348
870	2.77761904761905	2.6961
871	2.81295238095238	2.8535
872	3.09742857142857	2.8528
873	2.91571428571429	2.7372
874	3.47952380952381	2.8473
875	3.47104761904762	2.8016
876	3.54733333333333	2.8122
877	3.2127619047619	2.8015
878	3.22009523809524	3.1351
879	3.0087619047619	2.8407
880	3.03952380952381	2.7866
881	3.12066666666667	2.9558
882	2.88990476190476	2.9176
883	2.89790476190476	2.7838
884	2.85457142857143	2.8856
885	2.84219047619048	2.8577
886	3.24	2.878
887	3.134	2.9265
888	3.1732380952381	2.9165
889	3.69066666666667	3.1721
890	2.98133333333333	3.0661
891	3.35085714285714	2.9789
892	3.12161904761905	2.7916
893	3.296	3.0709
894	2.8187619047619	2.9619
895	3.07980952380952	3.166
896	3.13142857142857	2.829
897	2.9712380952381	2.7606
898	3.30876190476191	2.7864
899	3.46704761904762	2.7283
900	3.38790476190476	2.8078
901	2.91085714285714	2.8449
902	3.15542857142857	2.9859
903	3.49428571428571	2.5965
904	3.13647619047619	2.7334
905	3.09114285714286	2.8444
906	3.24466666666667	2.8637
907	3.28428571428571	2.8741
908	3.22771428571429	2.8156
909	3.08685714285714	2.8466
910	3.08971428571429	2.8108
911	3.15371428571429	2.8792
912	3.342	2.7435
913	3.17	2.8757
914	3.0887619047619	2.7845
915	2.81066666666667	2.874
916	3.04638095238095	3.0037
917	3.02923809523809	2.6551
918	2.93847619047619	2.8028
919	3.3787619047619	2.8575
920	3.10666666666667	2.8063
921	3.54628571428571	2.7665
922	2.89790476190476	2.7385
923	2.87009523809524	2.838
924	2.83666666666667	2.8003
925	2.95104761904762	3.1665
926	3.29457142857143	2.8601
927	3.33485714285714	2.7825
928	2.97695238095238	2.7932
929	2.76038095238095	2.8464
930	3.30590476190476	2.9211
931	3.26914285714286	2.9571
932	3.03733333333333	3.0155
933	3.10695238095238	2.8518
934	2.8727619047619	2.7606
935	3.2227619047619	2.7069
936	3.00980952380952	2.8126
937	3.20628571428571	3.0046
938	3.13161904761905	2.891
939	3.35438095238095	2.7791
940	3.15904761904762	2.9362
941	3.18	2.8686
942	3.06542857142857	2.7837
943	3.07952380952381	3.0968
944	2.9732380952381	2.9618
945	3.20447619047619	2.8848
946	3.07190476190476	2.8089
947	2.88533333333333	2.6797
948	3.26847619047619	2.9389
949	2.87447619047619	2.7301
950	3.36409523809524	2.7349
951	3.38780952380952	2.8193
952	2.96771428571429	2.9518
953	3.21152380952381	2.6812
954	3.09114285714286	2.8406
955	3.2632380952381	3.1907
956	3.48190476190476	2.7491
957	3.35809523809524	3.029
958	3.44228571428571	2.8233
959	3.27066666666667	2.9189
960	3.49038095238095	2.779
961	3.58142857142857	2.9168
962	3.31333333333333	2.8871
963	3.13419047619048	2.5972
964	3.56666666666667	2.697
965	3.35333333333333	2.7339
966	3.08457142857143	2.9207
967	2.98980952380952	2.9985
968	3.23780952380952	2.7144
969	2.85904761904762	2.7866
970	3.51638095238095	2.814
971	3.09952380952381	2.9073
972	2.90733333333333	2.8372
973	3.42619047619048	2.8343
974	3.24	2.9522
975	3.27504761904762	3.1012
976	3.28714285714286	2.7487
977	2.82628571428571	2.6883
978	3.36285714285714	2.8093
979	3.31190476190476	2.7084
980	3.16590476190476	2.8036
981	3.12171428571429	2.8418
982	3.62247619047619	2.7257
983	3.2267619047619	2.8113
984	3.22285714285714	3.1325
985	3.14038095238095	2.9956
986	3.60980952380952	2.7864
987	2.86438095238095	3.2231
988	2.83095238095238	3.0126
989	3.14552380952381	2.8132
990	3.63257142857143	2.8965
991	3.28266666666667	2.7538
992	2.964	2.7023
993	3.10542857142857	2.8515
994	3.40104761904762	2.8528
995	3.31609523809524	2.8831
996	2.82095238095238	2.7194
997	3.4292380952381	2.7312
998	2.9212380952381	2.8429
999	2.98695238095238	2.7723
1000	3.16361904761905	2.7841
1001	3.41495238095238	2.8472
1002	3.20038095238095	2.9663
1003	3.50942857142857	2.7072
1004	3.33209523809524	2.7946
1005	3.27257142857143	2.9233
1006	3.14561904761905	3.0749
1007	3.33514285714286	2.991
1008	3.35714285714286	2.8578
1009	3.46580952380952	2.8704
1010	3.08257142857143	2.7061
1011	2.94638095238095	2.8151
1012	2.95961904761905	3.0497
1013	3.35895238095238	3.0996
1014	3.45790476190476	2.9584
1015	3.20333333333333	2.8125
1016	2.85428571428571	2.9492
1017	3.36419047619048	2.659
1018	3.15990476190476	2.8642
1019	3.48123809523809	2.8916
1020	3.43419047619048	2.7114
1021	3.00828571428571	2.7901
1022	3.26295238095238	2.702
1023	3.28342857142857	2.902
1024	2.58419047619048	2.7773
1025	3.34	2.7576
1026	3.59580952380952	2.6425
1027	3.05819047619048	2.7331
1028	3.37990476190476	3.0419
1029	3.14628571428571	2.8115
1030	3.35171428571429	2.9304
1031	3.162	2.824
1032	2.71428571428571	2.7889
1033	2.70666666666667	2.6641
1034	3.38752380952381	2.8154
1035	3.61171428571429	2.9019
1036	3.07038095238095	2.6846
1037	3.098	2.7562
1038	2.998	2.8036
1039	3.49457142857143	2.7808
1040	2.9147619047619	2.8968
1041	3.0247619047619	2.883
1042	3.16504761904762	2.8176
1043	3.01180952380952	2.7846
1044	2.93828571428571	2.7116
1045	3.48857142857143	2.961
1046	3.09152380952381	2.7303
1047	3.32352380952381	2.9634
1048	2.80838095238095	2.7633
1049	3.17466666666667	3.3564
1050	3.372	2.7823
1051	3.71266666666667	2.7805
1052	3.33114285714286	2.9403
1053	3.512	2.9336
1054	3.1727619047619	2.7248
1055	3.33942857142857	3.022
1056	3.346	2.7982
1057	2.96333333333333	2.8115
1058	3.12304761904762	2.726
1059	2.79571428571429	2.7446
1060	2.79466666666667	2.7152
1061	3.21295238095238	2.9099
1062	2.87714285714286	2.8476
1063	3.01190476190476	2.7497
1064	3.42142857142857	2.8067
1065	3.2012380952381	2.8229
1066	3.21638095238095	2.8621
1067	2.72866666666667	2.8769
1068	3.01790476190476	2.8522
1069	3.16657142857143	2.8468
1070	3.29380952380952	2.6788
1071	3.15009523809524	2.6899
1072	2.93780952380952	2.8885
1073	2.8672380952381	2.8601
1074	3.16552380952381	2.9195
1075	2.74561904761905	2.847
1076	3.33257142857143	2.7276
1077	3.33019047619048	2.9039
1078	3.10676190476191	2.9322
1079	3.17047619047619	2.7731
1080	3.16942857142857	3.2842
1081	3.26438095238095	3.1348
1082	3.4392380952381	3.0573
1083	2.70885714285714	2.7348
1084	3.52885714285714	2.7388
1085	3.18733333333333	2.8751
1086	2.89104761904762	3.0206
1087	2.85933333333333	2.7465
1088	3.0027619047619	2.7661
1089	3.11152380952381	2.9571
1090	3.18885714285714	2.8753
1091	2.91142857142857	2.9279
1092	2.78542857142857	2.899
1093	3.06809523809524	3.0737
1094	2.662	2.9847
1095	2.91304761904762	2.9522
1096	2.99352380952381	2.996
1097	3.00838095238095	3.0106
1098	3.27380952380952	2.7983
1099	2.87161904761905	2.8934
1100	2.82361904761905	2.7554
1101	3.00552380952381	2.9739
1102	3.19542857142857	2.8003
1103	3.13523809523809	2.9438
1104	3.47647619047619	2.8609
1105	3.21885714285714	2.8214
1106	3.47990476190476	2.9056
1107	3.21780952380952	2.9067
1108	3.05019047619048	2.7684
1109	2.97295238095238	2.89
1110	2.95361904761905	2.791
1111	2.84990476190476	2.885
1112	3.0572380952381	2.8487
1113	3.23561904761905	3.059
1114	3.28971428571429	2.7328
1115	3.08152380952381	2.8221
1116	3.6287619047619	2.8545
1117	2.8287619047619	2.8549
1118	3.18247619047619	2.9404
1119	3.16419047619048	2.7252
1120	3.28457142857143	2.8511
1121	3.18914285714286	3.297
1122	2.63552380952381	2.9259
1123	2.84904761904762	2.8213
1124	2.90428571428571	2.9388
1125	2.9247619047619	2.7794
1126	3.26761904761905	2.9215
1127	2.77628571428571	3.0206
1128	2.83095238095238	2.9014
1129	3.79161904761905	2.628
1130	3.16133333333333	2.9263
1131	2.95257142857143	2.7657
1132	3.02847619047619	2.9698
1133	2.92066666666667	2.7135
1134	3.01314285714286	2.9576
1135	2.71085714285714	2.6775
1136	3.30476190476191	2.9595
1137	2.85533333333333	2.9037
1138	2.77695238095238	2.836
1139	3.31780952380952	2.9143
1140	2.84028571428571	3.0609
1141	3.10104761904762	2.9603
1142	3.16304761904762	2.8603
1143	2.90514285714286	2.9864
1144	3.15838095238095	2.8955
1145	3.14247619047619	2.971
1146	2.74352380952381	2.8527
1147	3.194	2.7311
1148	3.13180952380952	2.9005
1149	3.34247619047619	2.9103
1150	3.02219047619048	3.0133
1151	3.60790476190476	2.8374
1152	3.18780952380952	2.831
1153	3.11952380952381	2.8431
1154	3.28695238095238	3.0339
1155	3.24085714285714	2.8008
1156	2.88352380952381	2.7646
1157	3.25342857142857	2.9447
1158	2.80457142857143	2.7919
1159	3.11857142857143	2.7906
1160	2.72485714285714	2.9484
1161	2.926	2.9275
1162	3.06657142857143	3.0249
1163	3.13009523809524	2.9223
1164	2.67942857142857	2.8901
1165	2.8092380952381	2.7307
1166	3.4172380952381	2.9482
1167	3.39847619047619	2.9109
1168	3.25542857142857	2.7201
1169	2.726	2.8633
1170	2.99085714285714	3.3213
1171	3.02761904761905	3.0067
1172	2.84333333333333	2.8971
1173	3.10133333333333	2.7987
1174	3.12733333333333	2.8436
1175	3.02352380952381	2.9488
1176	2.88228571428571	2.6612
1177	3.30228571428571	2.7769
1178	2.81885714285714	2.8275
1179	2.87209523809524	2.8735
1180	2.99180952380952	2.7887
1181	2.93342857142857	2.7734
1182	3.22780952380952	2.8456
1183	2.74028571428571	2.8993
1184	3.04142857142857	2.755
1185	2.82552380952381	3.0151
1186	3.12009523809524	2.8068
1187	3.13247619047619	2.9187
1188	2.98266666666667	2.7675
1189	2.71409523809524	2.9042
1190	2.95	2.995
1191	2.90257142857143	2.9623
1192	2.74809523809524	2.7861
1193	2.7432380952381	2.7674
1194	3.43761904761905	2.9351
1195	3.32457142857143	2.8656
1196	2.90542857142857	2.7021
1197	3.19057142857143	2.8788
1198	2.73971428571429	2.923
1199	3.08961904761905	2.8615
1200	3.22742857142857	3.0966
1201	3.16771428571429	2.9244
1202	3.25247619047619	2.9976
1203	3.01980952380952	3.2838
1204	3.26409523809524	2.6865
1205	3.264	3.1668
1206	3.18266666666667	2.8082
1207	3.33952380952381	2.8854
1208	3.17790476190476	3.1042
1209	3.24180952380952	2.7243
1210	3.32542857142857	2.858
1211	3.464	2.9235
1212	3.52371428571429	2.7428
1213	3.02542857142857	3.045
1214	3.05828571428571	2.7121
1215	3.03561904761905	2.8218
1216	2.87619047619048	2.7243
1217	3.03504761904762	3.0856
1218	3.53647619047619	2.9157
1219	3.498	2.8931
1220	3.37495238095238	2.8678
1221	2.7092380952381	2.9076
1222	3.238	2.7588
1223	3.11352380952381	2.872
1224	3.02161904761905	2.7657
1225	2.98409523809524	2.8136
1226	3.46371428571429	2.8379
1227	3.328	2.7849
1228	3.00533333333333	3.0571
1229	3.20190476190476	3.0529
1230	3.044	2.8059
1231	2.71266666666667	2.8731
1232	3.08085714285714	2.9651
1233	3.05161904761905	2.9806
1234	3.13190476190476	2.7572
1235	3.59580952380952	2.871
1236	3.09695238095238	2.9662
1237	2.77885714285714	2.8021
1238	3.34390476190476	2.8572
1239	2.83361904761905	2.9088
1240	2.81914285714286	2.7408
1241	3.35152380952381	2.9553
1242	3.01885714285714	3.069
1243	2.97619047619048	2.9802
1244	3.37466666666667	2.7032
1245	3.12190476190476	2.7601
1246	3.30161904761905	2.8343
1247	3.39114285714286	2.9652
1248	3.05095238095238	2.9833
1249	3.13342857142857	2.8278
1250	3.25647619047619	2.9104
1251	3.176	2.991
1252	3.48123809523809	3.0279
1253	3.31038095238095	2.9412
1254	3.00790476190476	2.864
1255	2.84028571428571	2.6491
1256	3.21466666666667	2.9734
1257	3.12695238095238	2.9906
1258	3.14333333333333	2.6975
1259	2.97190476190476	2.846
1260	2.85323809523809	2.8633
1261	3.35047619047619	2.738
1262	2.89580952380952	2.8472
1263	2.69904761904762	2.9158
1264	2.87790476190476	3.1355
1265	3.02428571428571	2.8435
1266	2.86209523809524	2.8879
1267	3.24447619047619	2.7363
1268	2.88152380952381	2.9664
1269	2.93580952380952	2.726
1270	3.02704761904762	2.9301
1271	3.14266666666667	2.8607
1272	2.95104761904762	2.825
1273	3.0112380952381	3.0083
1274	3.82504761904762	2.7069
1275	3.14961904761905	2.9351
1276	2.992	2.8935
1277	2.90828571428571	2.8281
1278	2.93180952380952	2.9952
1279	2.82704761904762	2.9749
1280	2.86171428571429	2.884
1281	3.34133333333333	2.6915
1282	2.98771428571429	2.7922
1283	3.06161904761905	2.8918
1284	3.10285714285714	3.0005
1285	3.31209523809524	2.6391
1286	2.84780952380952	3.0644
1287	2.95238095238095	2.878
1288	3.0052380952381	2.7701
1289	2.8387619047619	2.9232
1290	3.15819047619048	2.9841
1291	3.10161904761905	3.031
1292	3.26209523809524	2.8096
1293	3.25904761904762	2.8092
1294	3.57961904761905	2.7819
1295	3.36066666666667	2.6988
1296	3.02057142857143	2.9062
1297	3.3	2.9508
1298	3.16847619047619	3.0232
1299	3.45866666666667	2.7574
1300	2.912	2.7922
1301	3.13266666666667	2.7991
1302	3.30609523809524	2.7151
1303	3.39485714285714	2.8521
1304	3.16457142857143	2.731
1305	3.09057142857143	2.9218
1306	2.9512380952381	3.1224
1307	2.99847619047619	2.7638
1308	3.47352380952381	3.0198
1309	2.81847619047619	2.9592
1310	3.4967619047619	2.8676
1311	3.09952380952381	2.8193
1312	3.06819047619048	2.6973
1313	2.98085714285714	2.8545
1314	3.14295238095238	2.763
1315	3.22304761904762	2.7373
1316	2.94942857142857	2.7424
1317	3.34361904761905	2.903
1318	2.98152380952381	2.9287
1319	2.69580952380952	3.0593
1320	3.03228571428571	2.8985
1321	3.4932380952381	2.9306
1322	2.93742857142857	2.7683
1323	3.0287619047619	2.9647
1324	2.96942857142857	3.0737
1325	3.20447619047619	2.9596
1326	3.01304761904762	2.6647
1327	3.03619047619048	2.8235
1328	3.06885714285714	2.9304
1329	3.1727619047619	2.8548
1330	3.33542857142857	2.9172
1331	2.92952380952381	2.7757
1332	3.30647619047619	2.6615
1333	3.68190476190476	2.801
1334	3.28990476190476	2.8209
1335	3.21933333333333	2.9324
1336	3.21657142857143	2.782
1337	3.15980952380952	2.9776
1338	3.17780952380952	2.8197
1339	3.22533333333333	2.7867
1340	3.39428571428571	3.2109
1341	3.70504761904762	2.9634
1342	2.76352380952381	2.7478
1343	3.54866666666667	2.8746
1344	3.49638095238095	2.8747
1345	2.97790476190476	2.8458
1346	2.89209523809524	2.9154
1347	3.27342857142857	2.7212
1348	3.42495238095238	2.8152
1349	3.46809523809524	2.6812
1350	3.05638095238095	2.9061
1351	3.23533333333333	2.724
1352	3.22561904761905	2.9993
1353	3.72780952380952	3.0813
1354	2.67704761904762	2.7814
1355	3.21733333333333	2.97
1356	3.5892380952381	2.9333
1357	3.24428571428571	2.8314
1358	3.42057142857143	2.713
1359	3.28619047619048	2.8319
1360	3.17790476190476	2.793
1361	3.53247619047619	2.8
1362	2.892	2.6696
1363	2.84428571428571	2.9062
1364	3.37104761904762	2.7664
1365	3.36742857142857	2.8449
1366	3.60028571428571	2.6496
1367	3.1092380952381	2.926
1368	2.6727619047619	2.6199
1369	3.08609523809524	2.7761
1370	3.05838095238095	2.9143
1371	2.76619047619048	2.9309
1372	2.86542857142857	2.7663
1373	2.96247619047619	2.9167
1374	3.06104761904762	2.764
1375	3.2727619047619	2.7094
1376	3.09085714285714	2.952
1377	2.9547619047619	2.9322
1378	2.95009523809524	2.6493
1379	3.1172380952381	2.7782
1380	3.06009523809524	3.0833
1381	3.02561904761905	2.8887
1382	2.89914285714286	3.0739
1383	3.30838095238095	2.7916
1384	2.75457142857143	2.7395
1385	3.00514285714286	2.8286
1386	3.28057142857143	3.0473
1387	2.99790476190476	2.902
1388	3.24019047619048	2.8683
1389	3.00133333333333	2.8478
1390	2.90961904761905	2.857
1391	2.90238095238095	3.0108
1392	2.804	2.7781
1393	3.19609523809524	2.9224
1394	3.63390476190476	2.7969
1395	3.37457142857143	2.8823
1396	3.54257142857143	2.924
1397	3.31495238095238	2.8645
1398	2.84866666666667	2.7933
1399	2.8967619047619	2.8079
1400	3.04590476190476	2.8033
1401	3.01314285714286	2.8927
1402	3.03904761904762	2.8095
1403	2.83914285714286	2.9821
1404	3.0652380952381	2.8081
1405	2.79047619047619	2.9382
1406	2.60980952380952	3.1176
1407	2.69219047619048	3.0745
1408	3.00857142857143	3.0413
1409	2.72866666666667	3.0543
1410	3.31247619047619	2.8653
1411	3.03209523809524	2.9147
1412	2.92371428571429	2.902
1413	2.97190476190476	2.7342
1414	2.75590476190476	2.8688
1415	2.77990476190476	2.8145
1416	2.77161904761905	2.8297
1417	3.066	2.9595
1418	2.71371428571429	2.777
1419	3.09	2.8095
1420	2.862	2.8367
1421	3.01057142857143	2.7947
1422	3.11885714285714	2.8757
1423	3.02533333333333	2.9221
1424	3.03780952380952	2.6854
1425	3.23542857142857	2.6682
1426	2.9692380952381	2.6927
1427	3.06561904761905	2.8165
1428	2.94828571428571	3.0432
1429	3.24971428571429	2.9258
1430	2.82076190476191	2.8831
1431	3.23152380952381	2.9694
1432	3.34257142857143	2.6923
1433	3.21066666666667	2.7558
1434	3.14171428571429	2.7841
1435	2.66209523809524	2.7372
1436	2.87704761904762	3.1671
1437	2.8447619047619	2.8891
1438	3.27638095238095	2.8391
1439	2.87771428571429	2.8309
1440	3.09380952380952	2.8435
1441	3.07085714285714	2.7382
1442	2.68161904761905	2.7487
1443	3.03019047619048	2.8475
1444	2.94228571428571	2.8042
1445	3.09695238095238	2.8991
1446	2.99914285714286	2.7302
1447	3.16704761904762	2.7918
1448	3.13247619047619	2.7878
1449	3.16342857142857	3.0421
1450	3.25485714285714	2.7008
1451	3.52114285714286	2.7354
1452	3.04628571428571	2.8952
1453	3.0007619047619	2.7897
1454	3.66580952380952	2.9799
1455	2.97428571428571	2.9713
1456	3.65314285714286	2.7304
1457	2.95628571428571	2.7443
1458	3.58838095238095	2.663
1459	2.80333333333333	3.133
1460	3.02009523809524	2.9934
1461	3.26780952380952	2.8353
1462	3.10228571428571	2.877
1463	2.86942857142857	3.0184
1464	3.28438095238095	2.8971
1465	3.33495238095238	3.0789
1466	3.18038095238095	2.9793
1467	3.33857142857143	2.8674
1468	3.07504761904762	2.7413
1469	3.238	2.8504
1470	2.69704761904762	2.9308
1471	3.32542857142857	2.8019
1472	3.38561904761905	2.7124
1473	2.88019047619048	2.794
1474	2.86152380952381	3.095
1475	2.71457142857143	2.8992
1476	2.9812380952381	2.862
1477	3.01361904761905	2.6758
1478	3.04590476190476	3.002
1479	3.35019047619048	2.9332
1480	2.75066666666667	2.7532
1481	3.15304761904762	2.7304
1482	3.08333333333333	2.7934
1483	3.28961904761905	2.9989
1484	3.05247619047619	2.8101
1485	3.74904761904762	2.8333
1486	3.26019047619048	2.7638
1487	2.81152380952381	2.7502
1488	3.63838095238095	2.6772
1489	3.22628571428571	2.8283
1490	2.8407619047619	2.8247
1491	2.96380952380952	2.7475
1492	3.35142857142857	2.9112
1493	3.00609523809524	2.9237
1494	3.0567619047619	3.0815
1495	2.79342857142857	2.7817
1496	2.89514285714286	2.9068
1497	2.70752380952381	2.8094
1498	3.39333333333333	2.7912
1499	2.72019047619048	2.7901
1500	2.79257142857143	2.9277
1501	2.78609523809524	2.7841
1502	2.75742857142857	2.749
1503	3.03428571428571	2.6664
1504	2.90333333333333	2.6631
1505	3.27647619047619	2.9277
1506	3.37933333333333	3.0048
1507	3.07771428571429	3.0164
1508	2.768	2.8325
1509	3.0287619047619	2.7435
1510	3.10733333333333	2.786
1511	3.44247619047619	2.6724
1512	3.54019047619048	2.971
1513	3.21304761904762	2.8686
1514	2.77371428571429	2.7655
1515	3.15628571428571	2.9012
1516	3.48142857142857	2.7827
1517	3.32933333333333	2.7283
1518	3.46990476190476	2.9033
1519	2.95771428571429	2.8302
1520	3.1327619047619	2.7777
1521	3.59333333333333	2.7948
1522	2.97352380952381	2.8331
1523	3.04057142857143	2.8964
1524	3.46571428571429	2.6441
1525	3.558	2.9898
1526	3.36238095238095	2.7168
1527	3.11552380952381	2.7316
1528	3.84295238095238	2.8524
1529	3.04352380952381	3.0196
1530	3.03409523809524	2.8409
1531	3.23590476190476	2.7047
1532	3.37285714285714	2.8013
1533	3.70171428571429	2.8017
1534	2.82209523809524	2.8891
1535	3.72752380952381	2.8423
1536	2.99561904761905	2.9896
1537	2.96914285714286	3.1048
1538	2.78961904761905	2.7405
1539	2.61942857142857	2.8523
1540	3.35466666666667	2.895
1541	3.13114285714286	2.8082
1542	3.22161904761905	2.9337
1543	3.34447619047619	2.7689
1544	2.86257142857143	2.6741
1545	2.93704761904762	2.8242
1546	3.10133333333333	3.0624
1547	3.33895238095238	2.8672
1548	3.58323809523809	2.8618
1549	3.01838095238095	2.8639
1550	3.41647619047619	2.9943
1551	3.71247619047619	2.8512
1552	3.38695238095238	2.8853
1553	2.96028571428571	2.8886
1554	3.44228571428571	2.8242
1555	3.35180952380952	2.8821
1556	3.13866666666667	2.7757
1557	3.18266666666667	2.8616
1558	2.96228571428571	2.8897
1559	3.18780952380952	2.8817
1560	3.42047619047619	2.8314
1561	3.22485714285714	2.856
1562	3.06171428571429	2.6956
1563	3.05380952380952	2.7103
1564	3.21619047619048	3.1091
1565	3.17	2.8571
1566	2.81	2.7007
1567	3.1467619047619	2.7958
1568	2.99828571428571	2.7164
1569	3.36209523809524	2.8943
1570	3.25685714285714	2.7125
1571	3.39323809523809	2.666
1572	3.036	2.7869
1573	3.36980952380952	2.74
1574	2.906	2.9768
1575	3.0507619047619	3.0195
1576	2.92838095238095	2.7822
1577	3.23647619047619	2.7116
1578	2.89361904761905	2.8331
1579	3.06933333333333	2.7623
1580	2.60780952380952	2.9954
1581	3.04352380952381	2.8361
1582	3.26657142857143	2.765
1583	3.51819047619048	2.9705
1584	3.26752380952381	2.7878
1585	3.272	2.847
1586	4.02228571428571	2.757
1587	3.45533333333333	2.6995
1588	2.70685714285714	2.8383
1589	3.00933333333333	3.0071
1590	2.73885714285714	2.7379
1591	3.12019047619048	3.0724
1592	3.0632380952381	2.9499
1593	3.09761904761905	2.8469
1594	3.71914285714286	2.8249
1595	3.23314285714286	3.0471
1596	3.30685714285714	2.8958
1597	2.81904761904762	2.9465
1598	3.30361904761905	2.8221
1599	3.13514285714286	2.8623
1600	3.37009523809524	3.0017
1601	2.76809523809524	2.8771
1602	3.19219047619048	2.9297
1603	3.14114285714286	2.9562
1604	3.30114285714286	2.845
1605	3.61942857142857	2.8338
1606	3.90295238095238	2.7284
1607	3.14361904761905	2.9412
1608	3.05933333333333	2.7336
1609	3.29142857142857	2.8109
1610	3.02685714285714	2.7473
1611	3.15161904761905	2.7429
1612	3.03428571428571	2.7225
1613	2.79990476190476	2.8873
1614	2.93409523809524	3.0769
1615	2.90533333333333	2.7698
1616	3.20485714285714	2.9013
1617	3.21819047619048	2.8771
1618	3.21914285714286	2.8814
1619	2.98952380952381	2.9261
1620	2.95504761904762	2.9695
1621	3.38085714285714	3.0047
1622	3.1052380952381	2.8623
1623	3.43885714285714	2.7722
1624	2.90609523809524	2.8904
1625	2.82533333333333	2.7683
1626	3.02457142857143	2.7333
1627	3.00133333333333	2.7717
1628	3.21590476190476	2.8171
1629	3.36990476190476	2.7559
1630	3.14114285714286	2.7617
1631	3.48838095238095	2.7483
1632	3.06057142857143	2.877
1633	3.48247619047619	2.9478
1634	3.42285714285714	2.8884
1635	3.45266666666667	2.7825
1636	3.48971428571429	2.8542
1637	3.65390476190476	2.6642
1638	3.42733333333333	2.8899
1639	3.27704761904762	2.7931
1640	3.01171428571429	2.8738
1641	3.09666666666667	2.6183
1642	3.38038095238095	3.1376
1643	3.15419047619048	2.7764
1644	3.47638095238095	2.7469
1645	3.25733333333333	2.986
1646	3.31609523809524	2.7828
1647	3.31285714285714	2.869
1648	3.06485714285714	2.8454
1649	3.47047619047619	2.875
1650	3.23571428571429	2.8016
1651	2.81885714285714	3.0725
1652	3.10942857142857	2.7332
1653	2.97295238095238	2.9538
1654	2.80533333333333	3.0174
1655	2.69857142857143	2.7058
1656	3.08914285714286	2.8361
1657	3.23466666666667	2.8308
1658	3.06990476190476	2.7651
1659	2.80438095238095	2.7959
1660	2.72457142857143	2.8707
1661	3.016	2.8685
1662	3.30219047619048	2.7125
1663	3.2687619047619	2.8009
1664	2.91609523809524	2.8683
1665	3.33171428571429	2.7647
1666	2.80333333333333	3.0819
1667	3.15228571428571	2.7739
1668	2.77180952380952	2.7111
1669	3.12342857142857	2.8829
1670	3.17857142857143	2.7443
1671	3.09723809523809	2.7669
1672	3.41914285714286	2.9726
1673	3.11685714285714	3.0196
1674	2.99390476190476	2.6144
1675	3.09114285714286	3.0636
1676	3.65809523809524	2.8224
1677	2.72666666666667	2.6856
1678	2.84714285714286	2.8756
1679	3.1932380952381	2.6931
1680	3.18695238095238	2.8354
1681	2.98	3.0805
1682	3.19285714285714	2.8813
1683	3.13285714285714	2.7944
1684	3.81161904761905	2.824
1685	3.37657142857143	2.7466
1686	3.41638095238095	2.8692
1687	3.00371428571429	2.7675
1688	3.1027619047619	2.8549
1689	3.17304761904762	2.8463
1690	3.1592380952381	2.8718
1691	2.89380952380952	2.8736
1692	3.04066666666667	2.9318
1693	3.0787619047619	2.8264
1694	3.24028571428571	2.8438
1695	2.81009523809524	2.8165
1696	3.02257142857143	2.8918
1697	2.83304761904762	3.0591
1698	3.3012380952381	3.1394
1699	3.35161904761905	3.1209
1700	2.84161904761905	2.8495
1701	2.86209523809524	2.9508
1702	2.89571428571429	2.782
1703	3.69142857142857	2.7164
1704	3.14666666666667	2.7825
1705	3.01	2.8427
1706	2.89571428571429	2.9706
1707	2.8687619047619	2.7946
1708	3.38552380952381	2.8138
1709	3.11914285714286	3.0754
1710	3.11761904761905	2.7738
1711	3.12647619047619	2.8267
1712	2.962	2.9807
1713	2.752	2.843
1714	2.81438095238095	3.0306
1715	2.86219047619048	2.7501
1716	2.98	2.8586
1717	3.15076190476191	2.813
1718	3.49219047619048	3.2055
1719	3.47685714285714	2.8318
1720	3.22333333333333	2.8085
1721	2.77552380952381	2.863
1722	2.86752380952381	2.7254
1723	3.04485714285714	2.7636
1724	3.15066666666667	2.809
1725	3.2232380952381	2.8424
1726	3.04257142857143	2.8444
1727	3.03571428571429	2.7583
1728	2.98142857142857	3.0849
1729	3.49028571428571	2.795
1730	3.25057142857143	3.1137
1731	3.01552380952381	3.0933
1732	3.19542857142857	2.7119
1733	3.02047619047619	2.8271
1734	3.08028571428571	2.9071
1735	3.0452380952381	2.7157
1736	3.29771428571429	2.8067
1737	3.45152380952381	2.8904
1738	3.15838095238095	2.8512
1739	2.84371428571429	3.0475
1740	3.91380952380952	2.827
1741	3.19885714285714	2.7538
1742	3.10761904761905	2.8866
1743	3.0012380952381	2.7709
1744	3.60552380952381	2.8233
1745	3.02276190476191	2.8514
1746	3.03104761904762	3.0016
1747	3.2792380952381	2.6765
1748	2.87228571428571	2.867
1749	3.40285714285714	2.8485
1750	3.16028571428571	2.865
1751	3.32380952380952	2.9868
1752	3.1452380952381	2.7308
1753	2.89761904761905	2.7321
1754	2.93752380952381	3.0139
1755	2.964	2.8628
1756	2.9007619047619	2.9114
1757	2.80380952380952	2.8305
1758	2.888	2.8855
1759	3.06704761904762	2.8619
1760	2.90895238095238	2.8334
1761	3.24733333333333	2.8227
1762	3.26304761904762	2.8234
1763	2.96809523809524	3.1029
1764	3.02	2.8406
1765	2.8467619047619	2.8139
1766	3.03114285714286	2.8945
1767	2.91390476190476	2.854
1768	2.89523809523809	2.7861
1769	3.23761904761905	2.7392
1770	2.98714285714286	3.0661
1771	3.18028571428571	3.2022
1772	3.15142857142857	2.8468
1773	3.14704761904762	2.8596
1774	2.84304761904762	2.7364
1775	3.05390476190476	2.8035
1776	2.99228571428571	3.0294
1777	3.38933333333333	2.828
1778	3.01628571428571	2.6752
1779	3.34104761904762	2.942
1780	3.08714285714286	2.7164
1781	3.07438095238095	2.7827
1782	3.02638095238095	2.8128
1783	3.16257142857143	2.8146
1784	3.13561904761905	2.8454
1785	2.8592380952381	2.7813
1786	3.10190476190476	2.8719
1787	3.15990476190476	2.9344
1788	3.08704761904762	2.9085
1789	2.78457142857143	3.2583
1790	2.73314285714286	3.0248
1791	3.01619047619048	2.7932
1792	3.26219047619048	2.9798
1793	2.85180952380952	2.773
1794	3.286	2.7308
1795	3.24019047619048	2.7652
1796	3.25466666666667	2.9924
1797	3.19571428571429	2.9139
1798	3.61190476190476	2.7377
1799	3.18542857142857	2.9485
1800	3.30847619047619	3.0075
1801	3.02761904761905	3.021
1802	3.19038095238095	2.7719
1803	3.13819047619048	2.7626
1804	3.53961904761905	2.6986
1805	3.25866666666667	2.7914
1806	3.22847619047619	3.0497
1807	3.58038095238095	2.8603
1808	2.90066666666667	2.6972
1809	2.98780952380952	2.8146
1810	3.2007619047619	2.962
1811	2.9567619047619	2.9981
1812	3.10285714285714	2.6822
1813	3.34438095238095	2.7843
1814	3.77895238095238	2.7685
1815	3.2092380952381	2.8124
1816	2.966	2.7969
1817	3.42019047619048	2.7752
1818	3.46161904761905	2.8097
1819	3.76828571428571	2.7672
1820	3.39219047619048	2.7477
1821	2.83190476190476	2.6619
1822	3.27257142857143	2.7436
1823	2.92447619047619	3.0424
1824	3.25390476190476	2.8656
1825	3.22447619047619	2.9222
1826	3.1532380952381	2.7619
1827	3.17809523809524	2.8385
1828	3.49476190476191	2.6941
1829	3.0287619047619	2.9255
1830	3.46857142857143	3.0546
1831	2.85961904761905	3
1832	3.0332380952381	2.8963
1833	2.96066666666667	2.9089
1834	2.80904761904762	2.7001
1835	3.45209523809524	2.833
1836	3.02990476190476	2.9066
1837	3.19209523809524	2.6965
1838	3.47333333333333	2.757
1839	3.01466666666667	2.9704
1840	3.08161904761905	2.7483
1841	3.21733333333333	2.9628
1842	3.292	2.8911
1843	3.44047619047619	2.969
1844	3.308	2.8959
1845	3.39876190476191	2.9476
1846	3.46228571428571	2.735
1847	3.08590476190476	2.9923
1848	3.29466666666667	2.7839
1849	3.49923809523809	2.6842
1850	3.21552380952381	2.709
1851	3.00761904761905	2.8511
1852	3.33657142857143	3.028
1853	3.1387619047619	2.7899
1854	2.83895238095238	2.8758
1855	3.40504761904762	2.742
1856	2.76257142857143	2.8637
1857	3.17647619047619	2.795
1858	2.99104761904762	2.8153
1859	3.03466666666667	2.7659
1860	2.61085714285714	2.8758
1861	3.22714285714286	2.6941
1862	3.48409523809524	3.0159
1863	3.48133333333333	2.906
1864	3.5592380952381	2.8569
1865	3.04447619047619	2.9627
1866	3.03961904761905	2.8576
1867	3.04266666666667	2.8641
1868	3.46809523809524	2.998
1869	4.04952380952381	2.6719
1870	3.34971428571429	2.7584
1871	3.25895238095238	2.7004
1872	3.34142857142857	2.9576
1873	3.47514285714286	2.8712
1874	3.40419047619048	2.725
1875	3.62695238095238	2.7927
1876	3.06047619047619	2.8593
1877	3.43057142857143	2.8743
1878	3.10628571428571	2.8341
1879	3.31342857142857	2.9631
1880	3.10542857142857	2.8204
1881	2.91695238095238	2.7483
1882	3.41190476190476	2.8973
1883	3.10495238095238	2.9454
1884	2.87809523809524	2.8053
1885	3.08657142857143	2.7751
1886	3.18171428571429	3.0042
1887	3.39904761904762	2.8829
1888	2.9912380952381	2.8381
1889	3.16828571428571	2.7503
1890	3.00704761904762	2.8191
1891	3.72028571428571	2.8667
1892	3.30761904761905	3.1248
1893	2.87104761904762	2.9259
1894	2.99104761904762	2.8833
1895	3.51342857142857	2.7914
1896	3.23561904761905	3.0475
1897	2.98	2.8573
1898	2.85485714285714	2.8478
1899	3.29780952380952	2.7005
1900	3.35809523809524	2.9924
1901	3.41552380952381	2.8231
1902	3.11466666666667	2.8172
1903	3.13914285714286	2.9215
1904	2.70057142857143	2.7548
1905	3.14342857142857	2.9807
1906	3.04809523809524	2.9038
1907	3.42828571428571	2.8193
1908	3.20514285714286	3.016
1909	2.82695238095238	2.7333
1910	3.35942857142857	2.7812
1911	3.56438095238095	2.7838
1912	3.04733333333333	2.9959
1913	3.18409523809524	2.7534
1914	3.46209523809524	2.7268
1915	2.77819047619048	2.8377
1916	2.88485714285714	2.9091
1917	3.0932380952381	3.0678
1918	3.4552380952381	2.9975
1919	3.148	2.8614
1920	3.28590476190476	2.7763
1921	2.90819047619048	2.6902
1922	2.67419047619048	3.2535
1923	3.33523809523809	2.7911
1924	2.86885714285714	2.8789
1925	3.35342857142857	2.7857
1926	3.14809523809524	2.8161
1927	3.29857142857143	3.099
1928	2.98838095238095	2.9178
1929	2.95952380952381	2.8829
1930	3.27590476190476	2.8839
1931	3.18	2.6817
1932	3.62666666666667	2.8073
1933	3.27790476190476	2.7994
1934	3.39933333333333	2.6894
1935	2.84419047619048	2.8873
1936	2.98085714285714	2.7176
1937	3.43609523809524	2.8912
1938	3.14504761904762	2.8982
1939	3.726	2.8129
1940	3.36247619047619	2.7652
1941	3.0987619047619	2.7803
1942	2.998	2.9698
1943	3.57628571428571	3.0269
1944	3.49885714285714	2.8063
1945	3.29495238095238	2.9595
1946	3.25361904761905	3.051
1947	2.88609523809524	3.0239
1948	3.46228571428571	2.7347
1949	3.25695238095238	2.8633
1950	3.21047619047619	2.8317
1951	3.06247619047619	2.9105
1952	3.49609523809524	3.0133
1953	2.82066666666667	2.8135
1954	2.83609523809524	2.6901
1955	3.25771428571429	2.9079
1956	2.7527619047619	2.8485
1957	2.87895238095238	2.7281
1958	3.38857142857143	2.7546
1959	3.11219047619048	2.7443
1960	3.07085714285714	2.7198
1961	3.36638095238095	2.8152
1962	3.11352380952381	3.2123
1963	3.44409523809524	2.7786
1964	3.15009523809524	2.7541
1965	2.908	2.9657
1966	3.37028571428571	2.6593
1967	3.46009523809524	2.8298
1968	3.37180952380952	2.8747
1969	3.58980952380952	2.9441
1970	3.3207619047619	2.6788
1971	3.47838095238095	2.857
1972	3.36561904761905	2.903
1973	2.89666666666667	2.8795
1974	2.94095238095238	2.7162
1975	3.12990476190476	2.7774
1976	3.37742857142857	2.9196
1977	3.25495238095238	2.8044
1978	2.67161904761905	3.0735
1979	3.75790476190476	2.7534
1980	3.52	2.85
1981	3.40752380952381	2.7554
1982	3.67885714285714	2.8214
1983	3.41647619047619	2.9435
1984	3.47038095238095	2.837
1985	2.78609523809524	2.8293
1986	2.924	2.6708
1987	2.83219047619048	2.9312
1988	3.29638095238095	2.8346
1989	2.82133333333333	2.7528
1990	3.22495238095238	2.7461
1991	2.94885714285714	2.7348
1992	3.63019047619048	2.7344
1993	3.52419047619048	2.849
1994	3.434	2.8664
1995	3.0647619047619	2.739
1996	3.35133333333333	2.8464
1997	3.3907619047619	2.784
1998	3.37066666666667	2.8451
1999	3.93190476190476	2.7159
[truncated: 23,001 more rows]
