# Supplementary material for: Exploration of the selective binding mechanism of protein kinase Aurora A selectivity via a comprehensive molecular modeling study
Source: PeerJ. 2019 Oct 22;7:e7832. doi: 10.7717/peerj.7832 (PMC6814069; doi:10.7717/peerj.7832)
Supplement: Data S1 — The raw data are corresponding to figure order. pse and pdb format files can be opened in PyMol 1.8. cdx files can be opened in Chemdraw 16.0. csv files can be opened in Excel. [file peerj-07-7832-s004.zip › Raw-data/Figure 7/Figure 7.csv]

Frame	Danusertib-Aurora	AT9283-Aurora	Gleevec-Aurora	Apo-Aurora
1	0	0	0	0
2	0.6092	0.478615384615385	0.6743	0.69
3	0.7036	0.620384615384615	0.70092	0.7017
4	0.6738	0.547384615384615	0.80905	0.712
5	0.6602	0.669384615384615	0.84095	0.6792
6	0.7046	0.681769230769231	0.8943	0.687
7	0.7285	0.720076923076923	0.86845	0.6994
8	0.6791	0.807615384615385	0.83149	0.7196
9	0.7562	0.813230769230769	0.89573	0.6978
10	0.7901	0.779692307692308	1.01068	0.7316
11	0.9486	0.828923076923077	1.04544	0.7222
12	0.8682	0.790846153846154	1.05721	0.7368
13	0.8549	0.833461538461538	0.9911	0.8144
14	0.9179	0.806307692307692	1.01596	0.8502
15	0.984	0.860307692307692	1.21726	0.7684
16	0.9138	0.870538461538461	1.05336	0.8221
17	0.9471	0.886	1.11562	0.7877
18	0.9618	0.901769230769231	1.13091	0.8989
19	1.0714	0.988076923076923	1.22914	0.9111
20	1.046	0.980461538461538	1.30537	0.9407
21	1.0371	0.907384615384615	1.12926	0.9416
22	0.9169	0.863615384615385	1.2298	0.9021
23	1.0137	0.838923076923077	1.1814	0.8701
24	1.0212	0.879384615384615	1.19097	0.9414
25	1.0296	0.897076923076923	1.2969	0.8475
26	1.1076	0.961846153846154	1.33485	0.8898
27	1.0533	1.09053846153846	1.28821	0.9154
28	0.9387	1.10353846153846	1.04456	0.9319
29	0.9256	1.01623076923077	1.21594	0.9489
30	0.9	1.11953846153846	1.11595	0.911
31	0.8532	1.10553846153846	1.10946	0.8496
32	0.8396	1.07076923076923	1.18492	0.8976
33	0.8585	1.03507692307692	1.12915	0.8943
34	0.9124	1.08853846153846	1.12959	0.8624
35	1.0459	1.08607692307692	1.07833	0.9644
36	1.1091	1.08815384615385	1.03884	0.9572
37	0.9927	1.12338461538462	0.99396	1.0368
38	0.928	1.01669230769231	1.03576	1.0945
39	0.9326	0.967461538461538	1.02388	1.0833
40	0.9345	1.03430769230769	0.94127	1.1441
41	1.0399	1.04553846153846	1.01057	1.033
42	1.0728	1.054	0.95205	1.0287
43	1.0538	1.05492307692308	1.03158	0.9344
44	1.142	0.940307692307692	1.03059	1.064
45	1.1215	0.886846153846154	1.08944	1.0803
46	1.1782	0.936615384615385	1.08812	1.0806
47	1.1287	0.945846153846154	1.02124	1.067
48	1.2329	0.942692307692308	1.04038	0.9782
49	1.1295	0.985769230769231	1.10077	1.0845
50	1.1553	0.937923076923077	1.07866	1.1969
51	1.2003	1.00523076923077	1.1858	1.0788
52	1.1829	1.08830769230769	1.28392	1.0756
53	1.109	1.16253846153846	1.35586	1.2327
54	1.3155	1.15084615384615	1.43165	1.1715
55	1.2535	1.17253846153846	1.37401	1.1842
56	1.2831	1.07930769230769	1.50854	1.1043
57	1.2759	1.11792307692308	1.41295	1.1407
58	1.2151	1.11761538461538	1.52493	1.0857
59	1.1687	1.10207692307692	1.52339	1.0444
60	1.3287	1.04415384615385	1.32902	1.1435
61	1.3103	1.05484615384615	1.33518	1.1102
62	1.3893	1.08115384615385	1.1671	1.0212
63	1.3699	1.01115384615385	1.12123	1.0938
64	1.2945	1.00384615384615	1.10517	1.0629
65	1.3604	1.05338461538462	1.18569	1.1372
66	1.4079	1.17323076923077	1.20021	1.0704
67	1.3754	1.13715384615385	1.04533	1.2843
68	1.422	1.07638461538462	1.07129	1.2411
69	1.3229	1.045	1.16897	1.1846
70	1.3716	1.08738461538462	1.29492	1.1532
71	1.3558	1.04753846153846	1.24025	1.1957
72	1.3652	1.09730769230769	1.16314	1.2156
73	1.234	1.13938461538462	1.12585	1.1608
74	1.236	1.15284615384615	1.19603	1.1993
75	1.3247	1.19253846153846	1.18635	1.3051
76	1.2221	1.09361538461538	1.21968	1.2775
77	1.3229	1.18946153846154	1.05622	1.1914
78	1.2381	1.21515384615385	0.98373	1.1612
79	1.2073	1.13653846153846	1.06634	1.3423
80	1.1659	1.12338461538462	1.1517	1.4418
81	1.1806	1.12269230769231	1.03367	1.2833
82	1.1776	1.08446153846154	1.15808	1.2365
83	1.2449	0.981153846153846	1.17238	1.1657
84	1.2239	1.01384615384615	1.15522	1.1937
85	1.2538	1.03976923076923	1.1891	1.2588
86	1.3217	1.03346153846154	1.08944	1.2122
87	1.2406	1.08353846153846	1.18316	1.2095
88	1.394	1.02330769230769	1.10099	1.2253
89	1.3958	0.982615384615385	1.06282	1.2356
90	1.3211	0.943538461538461	1.1583	1.2285
91	1.3374	1.03661538461538	1.19383	1.3886
92	1.4818	0.903846153846154	1.07833	1.3036
93	1.5362	0.959692307692308	1.15324	1.3343
94	1.444	0.942153846153846	1.0868	1.2401
95	1.4835	1.02161538461538	1.22144	1.3376
96	1.3939	1.06161538461538	1.26192	1.4915
97	1.2932	1.04953846153846	1.27259	1.321
98	1.2011	1.04376923076923	1.27215	1.4011
99	1.2015	1.01046153846154	1.30592	1.4612
100	1.2795	0.955538461538461	1.22309	1.4607
101	1.2287	0.959692307692308	1.3189	1.4806
102	1.246	1.05692307692308	1.35729	1.5281
103	1.2442	1.11361538461538	1.40844	1.6285
104	1.3133	1.01161538461538	1.39953	1.5644
105	1.3201	0.980153846153846	1.33892	1.6039
106	1.3054	0.946384615384615	1.47004	1.4703
107	1.3734	0.999076923076923	1.49336	1.3399
108	1.3246	1.04646153846154	1.44067	1.2488
109	1.2996	1.11923076923077	1.2837	1.3255
110	1.3593	1.10984615384615	1.28436	1.2941
111	1.2433	1.10515384615385	1.29734	1.4459
112	1.2532	1.15707692307692	1.3585	1.3837
113	1.2302	1.11584615384615	1.27028	1.4328
114	1.3865	1.20415384615385	1.20692	1.3975
115	1.3124	1.06946153846154	1.29822	1.4394
116	1.3579	1.02415384615385	1.2903	1.6233
117	1.3395	1.07869230769231	1.27787	1.6059
118	1.4085	1.01453846153846	1.24696	1.6028
119	1.3502	1.07961538461538	1.37225	1.4801
120	1.3368	1.14761538461538	1.4817	1.5938
121	1.2844	1.04030769230769	1.36466	1.5448
122	1.3055	1.00276923076923	1.35872	1.4436
123	1.2137	0.951692307692308	1.28436	1.5314
124	1.1992	1.07923076923077	1.24806	1.4949
125	1.1479	0.979615384615385	1.21594	1.4536
126	1.0733	0.976	1.29096	1.471
127	1.2074	0.979384615384615	1.25246	1.4301
128	1.2706	1.00669230769231	1.26621	1.3891
129	1.1773	1.01330769230769	1.33496	1.4402
130	1.1598	1.03546153846154	1.27721	1.558
131	1.2782	0.979846153846154	1.15115	1.5268
132	1.2109	0.987153846153846	1.23563	1.5745
133	1.2297	1.01538461538462	1.3277	1.6105
134	1.293	0.972384615384615	1.20318	1.7906
135	1.2817	0.946615384615385	1.35036	1.6311
136	1.2863	0.943615384615385	1.23981	1.4817
137	1.2091	1.10192307692308	1.13762	1.5403
138	1.3052	1.07092307692308	1.19999	1.5409
139	1.2342	1.06830769230769	1.2738	1.5023
140	1.2201	1.04053846153846	1.27864	1.331
141	1.2105	1.00107692307692	1.15786	1.5019
142	1.1154	1.08084615384615	1.08306	1.4456
143	1.1767	1.11338461538462	1.29074	1.367
144	1.2018	1.07007692307692	1.13509	1.3957
145	1.2295	1.151	1.17359	1.4357
146	1.2285	1.03907692307692	1.18855	1.4349
147	1.1942	1.07976923076923	1.27369	1.3985
148	1.2449	1.08376923076923	1.16754	1.549
149	1.2071	1.06423076923077	1.12101	1.3997
150	1.1232	1.07223076923077	1.1726	1.2618
151	1.1899	1.12284615384615	1.23805	1.3545
152	1.1787	1.119	1.25862	1.497
153	1.1732	1.06330769230769	1.35806	1.5104
154	1.2185	1.06469230769231	1.41086	1.5417
155	1.2736	1.19830769230769	1.43869	1.517
156	1.2329	1.10353846153846	1.31912	1.4544
157	1.2387	1.14246153846154	1.33551	1.4288
158	1.2533	1.26061538461538	1.37918	1.6111
159	1.3048	1.224	1.50678	1.5248
160	1.2712	1.14146153846154	1.37896	1.7196
161	1.3257	1.13723076923077	1.33221	1.7701
162	1.1921	1.16569230769231	1.3948	1.5971
163	1.2116	1.16838461538462	1.36521	1.5228
164	1.2188	1.10930769230769	1.40811	1.6181
165	1.3187	1.04315384615385	1.47994	1.7206
166	1.2728	0.992692307692308	1.44606	1.7351
167	1.1886	1.00753846153846	1.37632	1.6431
168	1.2628	1.03315384615385	1.55892	1.6641
169	1.3189	1.06415384615385	1.48973	1.722
170	1.2832	1.16746153846154	1.40932	1.5332
171	1.2928	1.20038461538462	1.56717	1.6451
172	1.3734	1.19353846153846	1.5961	1.5602
173	1.4185	1.28184615384615	1.68091	1.6098
174	1.3634	1.10384615384615	1.4454	1.5928
175	1.4367	1.08076923076923	1.40514	1.5556
176	1.329	1.07053846153846	1.30306	1.4789
177	1.3023	1.07023076923077	1.46553	1.6124
178	1.3222	1.08923076923077	1.64692	1.6543
179	1.2689	1.13315384615385	1.56431	1.6676
180	1.3303	1.01546153846154	1.42274	1.7747
181	1.4536	1.06953846153846	1.40899	1.7681
182	1.5574	1.18653846153846	1.52306	1.8072
183	1.3509	1.23269230769231	1.46751	1.7955
184	1.3614	1.30938461538462	1.47653	1.8683
185	1.3348	1.23153846153846	1.4806	1.866
186	1.4002	1.25007692307692	1.44749	1.8088
187	1.4243	1.22084615384615	1.42252	1.7401
188	1.3956	1.233	1.5411	1.64
189	1.4765	1.28338461538462	1.47796	1.6242
190	1.3611	1.29584615384615	1.47917	1.7023
191	1.3639	1.30138461538462	1.42549	1.6772
192	1.33	1.37053846153846	1.51272	1.7518
193	1.3544	1.24615384615385	1.48181	1.816
194	1.3224	1.17	1.56387	1.7508
195	1.3725	1.10230769230769	1.51052	1.8402
196	1.3036	1.23869230769231	1.63966	1.8739
197	1.2668	1.25023076923077	1.5279	1.7771
198	1.2091	1.17923076923077	1.58851	1.8065
199	1.3087	1.08907692307692	1.4289	1.8344
200	1.2935	1.03507692307692	1.68443	1.7814
201	1.5153	0.986846153846154	1.57916	1.8266
202	1.5606	1.07169230769231	1.57762	1.8523
203	1.4235	1.087	1.54803	1.8186
204	1.3429	1.06553846153846	1.66683	1.7379
205	1.256	1.05	1.81665	1.7198
206	1.1871	1.00961538461538	1.80345	1.6408
207	1.2609	1.05053846153846	1.79025	1.5796
208	1.1687	1.06869230769231	1.82127	1.4985
209	1.2249	1.11215384615385	1.80466	1.6363
210	1.1015	1.16069230769231	1.77045	1.5739
211	1.1241	1.09407692307692	1.82314	1.4348
212	1.0344	1.137	1.57531	1.4948
213	1.1177	1.11169230769231	1.53274	1.4926
214	1.2137	1.091	1.6005	1.4799
215	1.2605	1.082	1.49897	1.5606
216	1.2118	1.11653846153846	1.45145	1.5327
217	1.1807	1.09161538461538	1.59126	1.3161
218	1.1972	1.11723076923077	1.60204	1.3487
219	1.1842	1.198	1.61238	1.5293
220	1.2734	1.16715384615385	1.6819	1.4314
221	1.195	1.06730769230769	1.62239	1.4704
222	1.1728	1.06546153846154	1.51514	1.4058
223	1.1388	1.03830769230769	1.50986	1.3977
224	1.1917	1.01823076923077	1.46487	1.4847
225	1.1614	1.02323076923077	1.44661	1.5395
226	1.1118	0.964923076923077	1.5224	1.5389
227	1.1397	1.04515384615385	1.5356	1.4462
228	1.1021	1.04546153846154	1.4454	1.4547
229	1.2342	1.09430769230769	1.54132	1.535
230	1.096	1.06976923076923	1.57839	1.4722
231	1.1257	1.12630769230769	1.61667	1.4214
232	1.1269	1.15930769230769	1.69961	1.378
233	1.1967	1.08207692307692	1.70456	1.4718
234	1.0872	1.12176923076923	1.68542	1.4012
235	1.1736	1.21376923076923	1.58631	1.3659
236	1.2103	1.18507692307692	1.54561	1.2486
237	1.2968	1.25353846153846	1.68751	1.3554
238	1.1496	1.31638461538462	1.62151	1.296
239	1.2433	1.18984615384615	1.77364	1.2032
240	1.2392	1.21969230769231	1.79982	1.1356
241	1.2091	1.23838461538462	1.79135	1.1807
242	1.2082	1.15238461538462	1.71688	1.2279
243	1.1117	1.10061538461538	1.72238	1.3334
244	1.0068	1.09930769230769	1.68014	1.3023
245	1.1169	1.16792307692308	1.58015	1.2807
246	1.1601	1.12084615384615	1.61161	1.2887
247	1.1608	1.16676923076923	1.51492	1.2302
248	1.2178	1.15453846153846	1.58004	1.2545
249	1.2981	1.04176923076923	1.49171	1.2758
250	1.2333	1.12876923076923	1.46729	1.379
251	1.2101	1.12915384615385	1.6368	1.4194
252	1.165	1.05338461538462	1.64483	1.43
253	1.1805	1.07946153846154	1.65704	1.4845
254	1.2141	1.06561538461538	1.5433	1.5389
255	1.186	1.01069230769231	1.56794	1.6243
256	1.3041	1.01976923076923	1.42868	1.5889
257	1.2573	0.960307692307692	1.34618	1.5834
258	1.2896	1.05192307692308	1.60908	1.6384
259	1.3114	1.05630769230769	1.61535	1.5053
260	1.3549	1.077	1.52339	1.5176
261	1.3004	1.08623076923077	1.38182	1.4037
262	1.2953	1.10361538461538	1.34761	1.4379
263	1.1462	1.04707692307692	1.38787	1.4496
264	1.2813	1.04884615384615	1.47873	1.472
265	1.2272	1.03307692307692	1.52735	1.4864
266	1.2308	0.997076923076923	1.4828	1.3963
267	1.2057	1.05430769230769	1.46872	1.3751
268	1.1644	1.04238461538462	1.53351	1.3335
269	1.075	1.05646153846154	1.63119	1.4376
270	1.1637	1.06338461538462	1.58939	1.3533
271	1.2562	1.06061538461538	1.63053	1.387
272	1.2479	1.05638461538462	1.73052	1.4086
273	1.2433	1.11076923076923	1.62206	1.36
274	1.2341	1.14823076923077	1.6522	1.3105
275	1.2135	1.086	1.57795	1.3356
276	1.3086	1.04992307692308	1.64054	1.2635
277	1.3292	1.04315384615385	1.61755	1.335
278	1.2422	1.01261538461538	1.85526	1.2332
279	1.2137	1.03730769230769	1.84063	1.2894
280	1.2534	1.14615384615385	1.79333	1.263
281	1.3078	1.17376923076923	1.79091	1.3092
282	1.3264	1.12869230769231	1.6929	1.1662
283	1.3146	0.995692307692308	1.78376	1.1259
284	1.3156	1.01169230769231	1.7985	1.2857
285	1.3326	0.996538461538462	1.90443	1.2991
286	1.3519	1.11307692307692	1.93853	1.2329
287	1.3673	1.1	1.79806	1.1865
288	1.4474	1.13361538461538	1.76847	1.172
289	1.3422	1.14407692307692	1.87143	1.2369
290	1.4125	1.13	1.98715	1.218
291	1.4092	1.13207692307692	1.90333	1.2723
292	1.3908	1.11415384615385	1.92005	1.2709
293	1.3613	1.09853846153846	1.74812	1.31
294	1.3662	1.09146153846154	1.75681	1.3175
295	1.5092	1.15223076923077	1.85702	1.2315
296	1.4229	1.19753846153846	1.8414	1.2616
297	1.4326	1.10523076923077	1.69532	1.1453
298	1.41	1.10976923076923	1.81467	1.1935
299	1.4202	1.16415384615385	1.80169	1.1938
300	1.4097	1.12638461538462	1.71589	1.2144
301	1.3856	1.10984615384615	1.73272	1.1614
302	1.3978	1.11338461538462	1.78783	1.2696
303	1.4152	1.06730769230769	1.61139	1.2483
304	1.3655	1.09938461538462	1.69488	1.1947
305	1.3249	1.13630769230769	1.61942	1.2325
306	1.3456	1.23523076923077	1.78046	1.2306
307	1.2487	1.22569230769231	1.71842	1.3005
308	1.2883	1.279	1.54088	1.225
309	1.2482	1.25946153846154	1.45783	1.2566
310	1.2769	1.21361538461538	1.52878	1.2453
311	1.3917	1.20176923076923	1.60908	1.1978
312	1.3887	1.19230769230769	1.58004	1.1475
313	1.3818	1.10023076923077	1.69796	1.1523
314	1.2786	1.06630769230769	1.58719	1.1378
315	1.3725	1.10130769230769	1.58202	1.1544
316	1.3905	1.04984615384615	1.54385	1.1798
317	1.36	1.03376923076923	1.70588	1.2589
318	1.4018	1.07607692307692	1.60688	1.2178
319	1.3602	1.04546153846154	1.75186	1.2453
320	1.2992	1.06323076923077	1.81148	1.3612
321	1.3923	1.18369230769231	1.82622	1.223
322	1.4277	1.11215384615385	1.79751	1.2427
323	1.4951	1.08823076923077	1.77364	1.2747
324	1.4748	1.06392307692308	1.74922	1.24
325	1.3648	1.06346153846154	1.71677	1.3204
326	1.3501	1.06092307692308	1.85801	1.2855
327	1.3656	1.17707692307692	1.69367	1.213
328	1.3051	1.205	1.65242	1.2588
329	1.3296	1.15453846153846	1.79201	1.2648
330	1.2525	1.12215384615385	1.66518	1.2615
331	1.2841	1.02515384615385	1.57223	1.252
332	1.3378	1.05023076923077	1.58895	1.1967
333	1.3545	1.13692307692308	1.5367	1.2796
334	1.3466	1.10253846153846	1.62888	1.1277
335	1.355	1.05123076923077	1.67893	1.2218
336	1.3523	1.16038461538462	1.705	1.3266
337	1.3779	1.17830769230769	1.83612	1.3119
338	1.3446	1.22307692307692	1.70335	1.3386
339	1.3233	1.26030769230769	1.77056	1.2814
340	1.4708	1.24223076923077	1.6731	1.332
341	1.4736	1.23315384615385	1.65847	1.3778
342	1.2762	1.183	1.63207	1.3875
343	1.29	1.21169230769231	1.69983	1.3743
344	1.2391	1.11330769230769	1.68344	1.3513
345	1.3552	1.16784615384615	1.75934	1.5105
346	1.3117	1.14761538461538	1.72887	1.4731
347	1.3544	1.14438461538462	1.63075	1.5997
348	1.4171	1.13	1.65627	1.738
349	1.3799	1.06538461538462	1.72876	1.7972
350	1.435	1.10076923076923	1.58862	1.7714
351	1.4035	1.06092307692308	1.58543	1.6903
352	1.4024	1.14169230769231	1.50799	1.724
353	1.3794	1.18607692307692	1.54099	1.4906
354	1.3838	1.16853846153846	1.65924	1.4585
355	1.3854	1.23623076923077	1.55287	1.4876
356	1.4805	1.29584615384615	1.52559	1.5299
357	1.3408	1.17430769230769	1.61348	1.4308
358	1.333	1.15761538461538	1.53549	1.4595
359	1.4698	1.10184615384615	1.57663	1.3855
360	1.3285	1.12484615384615	1.53615	1.4784
361	1.3495	1.19692307692308	1.43297	1.3988
362	1.3883	1.24976923076923	1.47895	1.5417
363	1.364	1.25923076923077	1.49908	1.4746
364	1.3327	1.28346153846154	1.43231	1.3859
365	1.2729	1.24076923076923	1.51745	1.3631
366	1.3285	1.196	1.49842	1.5222
367	1.3545	1.12	1.53076	1.4467
368	1.3311	1.12538461538462	1.51041	1.4789
369	1.3423	1.03576923076923	1.48632	1.5189
370	1.3147	1.15107692307692	1.41757	1.6499
371	1.309	1.04823076923077	1.42527	1.5637
372	1.302	1.16692307692308	1.53769	1.6187
373	1.3258	1.15238461538462	1.50062	1.5711
374	1.3224	1.15723076923077	1.49864	1.603
375	1.3476	1.08646153846154	1.55199	1.5914
376	1.2948	1.13530769230769	1.5587	1.6215
377	1.2701	1.09869230769231	1.61326	1.496
378	1.31	1.12392307692308	1.64175	1.4879
379	1.2808	1.208	1.69136	1.423
380	1.2638	1.13784615384615	1.58741	1.3278
381	1.2166	1.169	1.72502	1.3735
382	1.3053	1.22138461538462	1.57234	1.2918
383	1.3701	1.22415384615385	1.5697	1.3046
384	1.3209	1.26238461538462	1.7545	1.431
385	1.3653	1.18746153846154	1.88199	1.5205
386	1.4224	1.26323076923077	1.93831	1.4881
387	1.3737	1.19376923076923	1.88881	1.5301
388	1.3919	1.13815384615385	1.82204	1.5154
389	1.3884	1.12646153846154	1.77056	1.4922
390	1.4133	1.11930769230769	1.61425	1.527
391	1.4968	1.19084615384615	1.68861	1.521
392	1.4254	1.23453846153846	1.69224	1.4558
393	1.4387	1.25053846153846	1.6577	1.465
394	1.4123	1.16223076923077	1.81687	1.4152
395	1.4574	1.10223076923077	1.66661	1.4739
396	1.4815	1.15038461538462	1.6786	1.4755
397	1.4909	1.16423076923077	1.66078	1.3622
398	1.4006	1.09123076923077	1.64186	1.3494
399	1.4433	1.05984615384615	1.63812	1.4461
400	1.4784	1.17853846153846	1.64505	1.39
401	1.4773	1.12484615384615	1.55188	1.3993
402	1.5032	1.11053846153846	1.55276	1.4055
403	1.4945	1.12238461538462	1.70709	1.3845
404	1.5106	1.177	1.89816	1.3213
405	1.4887	1.23215384615385	1.81434	1.2992
406	1.4104	1.28307692307692	1.83106	1.3492
407	1.3825	1.16069230769231	1.85152	1.3345
408	1.4824	1.20384615384615	1.66969	1.3515
409	1.5155	1.19530769230769	1.72799	1.3508
410	1.4383	1.22830769230769	1.8843	1.4931
411	1.5509	1.23453846153846	1.67948	1.4722
412	1.59	1.12907692307692	1.70456	1.4973
413	1.5733	1.25030769230769	1.76616	1.4556
414	1.5695	1.34892307692308	1.8843	1.4886
415	1.5824	1.328	1.86549	1.4128
416	1.496	1.38830769230769	1.89475	1.5005
417	1.4726	1.33192307692308	1.80103	1.4915
418	1.4272	1.44915384615385	1.67629	1.5121
419	1.4003	1.36646153846154	1.70115	1.4771
420	1.3773	1.38907692307692	1.71732	1.4629
421	1.2729	1.35530769230769	1.70203	1.3775
422	1.3535	1.278	1.73866	1.2664
423	1.3282	1.30192307692308	1.80213	1.2548
424	1.4165	1.29161538461538	1.78893	1.2717
425	1.3372	1.30315384615385	1.7908	1.2442
426	1.4223	1.33246153846154	1.73459	1.2646
427	1.3559	1.21515384615385	1.66397	1.2409
428	1.2725	1.29076923076923	1.65275	1.3343
429	1.3494	1.23307692307692	1.64549	1.3213
430	1.3426	1.26969230769231	1.59214	1.3362
431	1.3494	1.19876923076923	1.56255	1.3762
432	1.4139	1.24661538461538	1.56959	1.4066
433	1.5061	1.16046153846154	1.60754	1.3907
434	1.4317	1.12861538461538	1.79069	1.319
435	1.3741	1.21084615384615	1.65121	1.4105
436	1.3494	1.29392307692308	1.65748	1.3362
437	1.3205	1.37676923076923	1.70005	1.3235
438	1.3674	1.214	1.60468	1.2903
439	1.421	1.35169230769231	1.58906	1.2353
440	1.3278	1.25376923076923	1.617	1.3446
441	1.4105	1.28184615384615	1.59973	1.4156
442	1.3468	1.33469230769231	1.64824	1.3592
443	1.4692	1.27138461538462	1.72821	1.4235
444	1.5259	1.157	1.70027	1.3518
445	1.4557	1.23461538461538	1.73547	1.3455
446	1.426	1.21276923076923	1.79267	1.3182
447	1.4207	1.24230769230769	1.75637	1.4177
448	1.6113	1.30207692307692	1.73679	1.3867
449	1.5568	1.288	1.76088	1.3105
450	1.5393	1.32261538461538	1.69356	1.2519
451	1.4935	1.32976923076923	1.69015	1.2919
452	1.4858	1.28138461538462	1.61524	1.3106
453	1.5081	1.22184615384615	1.61172	1.2939
454	1.577	1.22669230769231	1.66892	1.2377
455	1.4576	1.218	1.6874	1.2278
456	1.5541	1.28423076923077	1.67409	1.2352
457	1.6921	1.30723076923077	1.64395	1.1732
458	1.6565	1.31315384615385	1.57223	1.2977
459	1.8366	1.28338461538462	1.49842	1.2281
460	1.7231	1.24276923076923	1.59687	1.3313
461	1.756	1.26107692307692	1.48885	1.3585
462	1.6961	1.23530769230769	1.55562	1.3641
463	1.6662	1.24292307692308	1.62778	1.3965
464	1.5405	1.27284615384615	1.75087	1.3948
465	1.5358	1.22469230769231	1.70874	1.4827
466	1.604	1.37607692307692	1.63768	1.4147
467	1.5065	1.30153846153846	1.56772	1.3368
468	1.6674	1.21792307692308	1.6764	1.3458
469	1.6598	1.26707692307692	1.52999	1.3138
470	1.7094	1.42315384615385	1.53703	1.3219
471	1.6861	1.40207692307692	1.45057	1.3231
472	1.6498	1.43176923076923	1.50546	1.3575
473	1.487	1.34969230769231	1.58972	1.3226
474	1.6486	1.29946153846154	1.58433	1.289
475	1.6836	1.28769230769231	1.58532	1.3595
476	1.6131	1.30930769230769	1.55584	1.38
477	1.6143	1.32030769230769	1.56365	1.3152
478	1.5888	1.33315384615385	1.57839	1.2682
479	1.5229	1.37115384615385	1.51294	1.2871
480	1.528	1.25092307692308	1.71842	1.3124
481	1.5545	1.23261538461538	1.6841	1.2708
482	1.5164	1.26938461538462	1.69279	1.2719
483	1.4962	1.33592307692308	1.551	1.1955
484	1.5333	1.36861538461538	1.54902	1.1791
485	1.4448	1.35992307692308	1.62459	1.2482
486	1.5178	1.38376923076923	1.50403	1.4398
487	1.4902	1.35015384615385	1.62316	1.4687
488	1.4368	1.24884615384615	1.60765	1.4311
489	1.5564	1.31553846153846	1.57608	1.4774
490	1.6347	1.34092307692308	1.53175	1.3928
491	1.5232	1.37392307692308	1.66474	1.4366
492	1.4393	1.38784615384615	1.60325	1.3508
493	1.5537	1.31815384615385	1.60996	1.3239
494	1.5355	1.40115384615385	1.72634	1.3694
495	1.4117	1.37684615384615	1.63009	1.2734
496	1.5872	1.40346153846154	1.67673	1.3571
497	1.6579	1.36553846153846	1.73448	1.3351
498	1.6866	1.401	1.82072	1.3328
499	1.6604	1.39438461538462	1.74746	1.314
500	1.6094	1.42830769230769	1.69444	1.3923
501	1.7172	1.47184615384615	1.73008	1.2735
502	1.6339	1.46538461538462	1.60655	1.2299
503	1.6077	1.38807692307692	1.67299	1.2607
504	1.5806	1.43592307692308	1.63999	1.3404
505	1.5905	1.36553846153846	1.64043	1.2984
506	1.7144	1.46230769230769	1.68872	1.3666
507	1.633	1.40938461538462	1.84448	1.2704
508	1.5409	1.39623076923077	1.94535	1.3541
509	1.4931	1.45976923076923	1.73943	1.3831
510	1.4959	1.43153846153846	1.82006	1.3067
511	1.4423	1.37976923076923	1.85625	1.2829
512	1.4206	1.47461538461538	1.80455	1.3153
513	1.4004	1.46315384615385	1.80356	1.4957
514	1.399	1.35553846153846	1.8018	1.4738
515	1.3902	1.39761538461538	1.75285	1.4444
516	1.428	1.26361538461538	1.73052	1.4662
517	1.4128	1.25346153846154	1.75417	1.6158
518	1.3664	1.21123076923077	1.66276	1.5342
519	1.4875	1.22061538461538	1.6016	1.6358
520	1.4429	1.27061538461538	1.66947	1.6151
521	1.5464	1.24007692307692	1.55012	1.5985
522	1.4715	1.25123076923077	1.73602	1.5056
523	1.5721	1.18430769230769	1.71501	1.596
524	1.6077	1.22807692307692	1.76924	1.6577
525	1.5858	1.31407692307692	1.77232	1.583
526	1.5774	1.33915384615385	1.90729	1.5834
527	1.6199	1.32223076923077	1.74636	1.584
528	1.5775	1.24776923076923	1.79696	1.4626
529	1.6641	1.19176923076923	1.63339	1.5239
530	1.6839	1.26630769230769	1.65704	1.4831
531	1.7372	1.28030769230769	1.66848	1.5333
532	1.6641	1.31446153846154	1.8117	1.4029
533	1.6422	1.34215384615385	1.81489	1.3929
534	1.7765	1.40684615384615	1.63988	1.3974
535	1.7209	1.39661538461538	1.66419	1.4951
536	1.7207	1.43430769230769	1.67376	1.5187
537	1.6349	1.49823076923077	1.69092	1.4939
538	1.5045	1.40707692307692	1.72898	1.4769
539	1.5867	1.41561538461538	1.77507	1.5291
540	1.5887	1.43476923076923	1.77342	1.5197
541	1.6793	1.47253846153846	1.69444	1.4734
542	1.5127	1.48376923076923	1.73899	1.5364
543	1.6396	1.475	1.71501	1.4178
544	1.6137	1.53423076923077	1.70192	1.5648
545	1.5901	1.50807692307692	1.76968	1.5637
546	1.6471	1.52953846153846	1.75505	1.6738
547	1.5463	1.69746153846154	1.72458	1.6284
548	1.5786	1.635	1.65099	1.6751
549	1.6214	1.52984615384615	1.7006	1.6002
550	1.5444	1.62223076923077	1.6544	1.6746
551	1.5375	1.57384615384615	1.70599	1.6517
552	1.5265	1.76192307692308	1.69477	1.7746
553	1.5582	1.69869230769231	1.73679	1.7677
554	1.5881	1.73869230769231	1.76726	1.7667
555	1.5933	1.75361538461538	1.70049	1.7626
556	1.5241	1.64653846153846	1.84415	1.8677
557	1.5523	1.67238461538462	1.6951	1.7996
558	1.4503	1.58076923076923	1.78013	1.7929
559	1.5424	1.64292307692308	1.73558	1.8298
560	1.586	1.64484615384615	1.67222	1.653
561	1.4472	1.58238461538462	1.59434	1.7197
562	1.3688	1.71646153846154	1.65286	1.815
563	1.4071	1.73761538461538	1.6676	1.6945
564	1.519	1.75653846153846	1.62624	1.7728
565	1.5382	1.72384615384615	1.69246	1.7173
566	1.541	1.61346153846154	1.85812	1.7159
567	1.5474	1.55292307692308	1.95668	1.6936
568	1.5039	1.65046153846154	1.92995	1.7261
569	1.4274	1.53376923076923	2.12597	1.5996
570	1.3481	1.542	1.97153	1.6574
571	1.2977	1.59407692307692	1.86153	1.5323
572	1.3631	1.60907692307692	1.77507	1.5549
573	1.4733	1.63923076923077	1.69587	1.6417
574	1.4438	1.62269230769231	1.79102	1.5507
575	1.3291	1.57615384615385	1.79179	1.4493
576	1.4375	1.73546153846154	1.76704	1.5293
577	1.4821	1.69076923076923	1.65605	1.5805
578	1.5237	1.82907692307692	1.6115	1.5103
579	1.5514	1.81007692307692	1.75681	1.5065
580	1.5217	1.65469230769231	1.59357	1.5068
581	1.6911	1.62669230769231	1.58961	1.5813
582	1.5154	1.62769230769231	1.62965	1.6513
583	1.5323	1.55123076923077	1.63218	1.678
584	1.6847	1.56315384615385	1.54616	1.7378
585	1.6548	1.56215384615385	1.52625	1.7104
586	1.6695	1.60830769230769	1.54297	1.7748
587	1.591	1.54230769230769	1.48346	1.8262
588	1.5699	1.60661538461538	1.54099	1.7596
589	1.57	1.53415384615385	1.53637	1.8335
590	1.5242	1.48192307692308	1.65682	1.7665
591	1.5077	1.58692307692308	1.69499	1.7977
592	1.4804	1.53030769230769	1.7193	1.7267
593	1.4613	1.53661538461538	1.61997	1.67
594	1.5387	1.58146153846154	1.70071	1.7131
595	1.4608	1.52953846153846	1.68443	1.7332
596	1.394	1.591	1.67189	1.7778
597	1.3166	1.51953846153846	1.55749	1.6524
598	1.4606	1.54684615384615	1.60468	1.6514
599	1.4222	1.61615384615385	1.73899	1.5743
600	1.4588	1.61923076923077	1.68674	1.6278
601	1.4298	1.62307692307692	1.72832	1.6093
602	1.4055	1.59923076923077	1.77056	1.5415
603	1.4805	1.56876923076923	1.75175	1.6153
604	1.4353	1.56138461538462	1.62162	1.5706
605	1.4558	1.61369230769231	1.56156	1.6616
606	1.5968	1.70430769230769	1.68102	1.7053
607	1.6289	1.69023076923077	1.64439	1.7658
608	1.66	1.60707692307692	1.70324	1.6575
609	1.6176	1.57907692307692	1.72216	1.689
610	1.7526	1.60723076923077	1.53626	1.7359
611	1.7352	1.66438461538462	1.59742	1.6706
612	1.6812	1.62938461538462	1.63053	1.713
613	1.6601	1.60115384615385	1.59577	1.6589
614	1.7861	1.60084615384615	1.57014	1.7974
615	1.7592	1.57561538461538	1.70511	1.8944
616	1.7363	1.50923076923077	1.64714	1.8884
617	1.6291	1.574	1.73338	1.7699
618	1.6397	1.60553846153846	1.74207	1.7074
619	1.656	1.613	1.66804	1.708
620	1.5092	1.63723076923077	1.72887	1.8132
621	1.566	1.75184615384615	1.72656	1.8083
622	1.5599	1.80530769230769	1.64692	1.6981
623	1.5992	1.77061538461538	1.7325	1.6363
624	1.5705	1.80684615384615	1.66441	1.6775
625	1.6183	1.80561538461538	1.64142	1.7302
626	1.6384	1.77153846153846	1.72524	1.7556
627	1.6328	1.70453846153846	1.74394	1.6793
628	1.5927	1.70423076923077	1.73679	1.8697
629	1.4876	1.66769230769231	1.81247	1.8452
630	1.4898	1.56630769230769	1.78981	1.8816
631	1.4051	1.55715384615385	1.71369	1.9064
632	1.4025	1.61153846153846	1.58081	1.8729
633	1.4302	1.49630769230769	1.6214	1.8181
634	1.449	1.48092307692308	1.6082	1.8158
635	1.4858	1.49561538461538	1.65495	1.8033
636	1.4714	1.54884615384615	1.64659	1.7338
637	1.446	1.60823076923077	1.76253	1.7251
638	1.5172	1.62907692307692	1.67827	1.6615
639	1.4563	1.60853846153846	1.79597	1.7187
640	1.5133	1.75346153846154	1.76231	1.8239
641	1.563	1.79076923076923	1.78541	1.828
642	1.4941	1.74769230769231	1.88507	1.7294
643	1.5265	1.72038461538462	1.84217	1.6287
644	1.5809	1.80707692307692	1.7259	1.7412
645	1.5788	1.73669230769231	1.72788	1.589
646	1.6791	1.839	1.67431	1.574
647	1.7438	1.81530769230769	1.62371	1.5615
648	1.6005	1.806	1.65924	1.5706
649	1.5908	1.81730769230769	1.72843	1.5899
650	1.6124	1.79061538461538	1.73118	1.6053
651	1.7069	1.69484615384615	1.837	1.6531
652	1.7736	1.62838461538462	1.63977	1.712
653	1.6214	1.70369230769231	1.76	1.6179
654	1.5595	1.69638461538462	1.78519	1.6273
655	1.4594	1.64776923076923	1.77793	1.6081
656	1.5922	1.61730769230769	1.79234	1.7514
657	1.6525	1.67569230769231	1.77155	1.6667
658	1.5898	1.84861538461538	1.80367	1.7004
659	1.5996	1.78584615384615	1.88298	1.5949
660	1.695	1.76792307692308	1.95569	1.608
661	1.6196	1.76930769230769	1.94601	1.6104
662	1.6783	1.77807692307692	1.75835	1.647
663	1.7496	1.79815384615385	1.79718	1.7157
664	1.714	1.76007692307692	1.95195	1.7239
665	1.6563	1.81876923076923	1.84404	1.724
666	1.6262	1.80453846153846	1.96196	1.5955
667	1.6789	1.75076923076923	1.9503	1.5458
668	1.6634	1.73153846153846	1.86714	1.6127
669	1.7769	1.74592307692308	1.76374	1.7034
670	1.7147	1.67892307692308	1.83007	1.6378
671	1.7256	1.74484615384615	1.79168	1.6426
672	1.6643	1.85492307692308	2.03643	1.5473
673	1.6763	1.81276923076923	2.00453	1.5619
674	1.7169	1.75446153846154	1.98473	1.6256
675	1.7367	1.80984615384615	2.02532	1.7623
676	1.6552	1.78	2.01223	1.7273
677	1.5891	1.82646153846154	2.03599	1.6649
678	1.7012	1.78723076923077	2.09726	1.7228
679	1.6667	1.71407692307692	2.10683	1.8367
680	1.6801	1.78307692307692	2.1351	1.9688
681	1.7568	1.75269230769231	2.04622	1.795
682	1.7106	1.74007692307692	1.89563	1.9281
683	1.7506	1.816	1.90421	2.0484
684	1.6893	1.71769230769231	1.91213	1.9587
685	1.5723	1.732	1.8029	1.9896
686	1.5469	1.75507692307692	1.65594	1.8867
687	1.7045	1.78861538461538	1.68949	1.7895
688	1.6607	1.72292307692308	1.87418	1.9076
689	1.5619	1.78030769230769	1.92049	1.9374
690	1.7	1.72053846153846	1.85009	1.9186
691	1.7433	1.63107692307692	1.75945	1.8513
692	1.7369	1.57584615384615	1.8315	1.8708
693	1.7221	1.67207692307692	1.81918	1.9571
694	1.6409	1.66515384615385	1.85768	2.0043
695	1.6793	1.674	1.7798	1.9378
696	1.6139	1.64992307692308	1.85108	1.9362
697	1.7175	1.70461538461538	1.86197	1.8359
698	1.6188	1.71661538461538	1.94095	1.8355
699	1.765	1.71261538461538	1.92357	1.7633
700	1.7454	1.69753846153846	1.92841	1.7843
701	1.628	1.76061538461538	1.89893	1.9115
702	1.5975	1.78046153846154	2.00695	1.8699
703	1.6193	1.723	2.1098	2.0004
704	1.6725	1.82284615384615	2.19318	1.8751
705	1.6443	1.87123076923077	2.11552	1.8905
706	1.7644	1.84338461538462	2.05667	2.0063
707	1.8302	1.91761538461538	2.13983	1.8652
708	1.7735	1.78653846153846	1.95712	1.9249
709	1.807	1.73461538461538	2.03379	1.9654
710	1.7365	1.71069230769231	2.21793	2.0858
711	1.8474	1.80346153846154	2.16216	2.0481
712	1.644	1.79953846153846	2.14214	2.007
713	1.6966	1.77361538461538	2.16656	1.9698
714	1.7336	1.76892307692308	2.13422	2.0333
715	1.7848	1.67730769230769	2.06019	2.1175
716	1.7834	1.71184615384615	1.91598	2.1144
717	1.8324	1.81338461538462	1.89343	2.2516
718	1.8943	1.73830769230769	2.02389	2.1714
719	1.8315	1.76184615384615	1.83623	2.063
720	1.8042	1.73507692307692	1.91741	2.0577
721	1.7718	1.77192307692308	2.03291	2.0467
722	1.7502	1.68623076923077	2.04567	2.0098
723	1.6495	1.73992307692308	2.00343	1.9445
724	1.646	1.76	2.19043	2.0728
725	1.5676	1.83223076923077	2.03808	2.0448
726	1.6379	1.75638461538462	2.05205	2.1292
727	1.6543	1.73361538461538	2.06547	2.1645
728	1.5706	1.75069230769231	2.22662	2.0923
729	1.552	1.71430769230769	2.16293	1.931
730	1.5295	1.799	2.1758	1.9167
731	1.5974	1.73169230769231	2.1362	1.9439
732	1.6022	1.75861538461538	2.26424	1.8948
733	1.6197	1.73346153846154	2.17272	1.8866
734	1.5761	1.76369230769231	2.05469	1.9322
735	1.5389	1.68492307692308	2.06173	1.8588
736	1.5637	1.69346153846154	2.13202	1.8937
737	1.5036	1.696	1.99782	1.9695
738	1.5245	1.624	2.02268	2.0051
739	1.5638	1.66915384615385	2.09077	2.0755
740	1.5289	1.65523076923077	2.04391	2.1275
741	1.497	1.58315384615385	2.05062	2.1701
742	1.5645	1.62292307692308	2.04215	2.2132
743	1.5903	1.62038461538462	2.00959	2.2335
744	1.5815	1.69261538461538	2.04413	2.2568
745	1.5754	1.66830769230769	2.1747	2.1291
746	1.4955	1.73415384615385	2.10364	2.103
747	1.6187	1.79284615384615	2.02389	2.1087
748	1.6129	1.80507692307692	2.06305	2.0376
749	1.5919	1.78592307692308	1.93204	2.0575
750	1.5844	1.75461538461538	2.06635	2.1533
751	1.6246	1.74461538461538	2.10485	2.3203
752	1.51	1.75753846153846	2.14786	2.3589
753	1.4686	1.78707692307692	2.05414	2.3628
754	1.4534	1.73807692307692	1.99023	2.2248
755	1.4889	1.76684615384615	1.93831	2.3765
756	1.5666	1.81692307692308	1.99551	2.53
757	1.4277	1.68692307692308	2.00761	2.4682
758	1.419	1.80469230769231	2.08868	2.4449
759	1.4834	1.71761538461538	2.00156	2.523
760	1.4442	1.64230769230769	1.91686	2.4406
761	1.4687	1.65361538461538	1.97307	2.477
762	1.4494	1.67153846153846	1.8854	2.5991
763	1.4155	1.62246153846154	1.84833	2.6137
764	1.4765	1.54892307692308	1.85735	2.5659
765	1.5695	1.58884615384615	1.86054	2.5457
766	1.5177	1.623	1.97307	2.4612
767	1.5228	1.63269230769231	1.93149	2.4118
768	1.5064	1.59338461538462	1.94359	2.5365
769	1.5787	1.66715384615385	2.05689	2.5143
770	1.6185	1.56438461538462	2.14588	2.4286
771	1.688	1.49738461538462	2.16909	2.3871
772	1.6825	1.47123076923077	2.2143	2.4381
773	1.5839	1.42876923076923	2.13752	2.593
774	1.572	1.47661538461538	2.0064	2.4567
775	1.69	1.473	1.98374	2.3396
776	1.5835	1.50823076923077	1.9844	2.3932
777	1.4869	1.43476923076923	1.97329	2.2909
778	1.5861	1.48815384615385	1.99958	2.262
779	1.6833	1.52330769230769	1.96636	2.2013
780	1.6441	1.51253846153846	2.06052	2.186
781	1.6007	1.47761538461538	2.10078	2.2814
782	1.5639	1.51023076923077	1.99276	2.1486
783	1.5625	1.53184615384615	2.01256	2.2171
784	1.5831	1.458	2.02686	2.3527
785	1.6639	1.43092307692308	2.00013	2.2948
786	1.5901	1.37915384615385	2.07823	2.2689
787	1.6612	1.42738461538462	1.99683	2.3277
788	1.5706	1.46784615384615	1.91565	2.1899
789	1.4071	1.542	2.03236	2.2564
790	1.5107	1.51569230769231	1.97274	2.2427
791	1.4534	1.59384615384615	2.04105	2.4122
792	1.2903	1.59476923076923	2.11464	2.4177
793	1.2879	1.49307692307692	2.07724	2.4354
794	1.4201	1.54061538461538	2.15842	2.4128
795	1.4036	1.61876923076923	2.13125	2.4167
796	1.5177	1.69184615384615	2.17415	2.3304
797	1.3682	1.66353846153846	2.22871	2.2247
798	1.4783	1.62107692307692	2.26754	2.1475
799	1.4882	1.52707692307692	2.21661	2.3499
800	1.521	1.49723076923077	2.23707	2.4105
801	1.4662	1.45184615384615	2.13422	2.353
802	1.5188	1.46384615384615	1.98946	2.4014
803	1.4458	1.49969230769231	2.08131	2.4905
804	1.3985	1.52569230769231	2.04589	2.4173
805	1.2976	1.57415384615385	2.00343	2.3737
806	1.366	1.53584615384615	2.00717	2.4109
807	1.3413	1.56807692307692	1.9206	2.231
808	1.3001	1.57738461538462	1.93622	2.135
809	1.3787	1.524	1.88386	2.171
810	1.3015	1.57253846153846	1.89134	2.2129
811	1.3074	1.61730769230769	1.94447	2.1706
812	1.3066	1.48584615384615	2.02158	2.0716
813	1.2788	1.46915384615385	2.00706	2.1371
814	1.4227	1.457	1.96504	2.1972
815	1.5054	1.55669230769231	2.0196	2.2117
816	1.3985	1.54953846153846	2.02587	2.0137
817	1.3554	1.56084615384615	2.14665	2.1229
818	1.4256	1.60515384615385	2.10903	2.086
819	1.4272	1.49323076923077	2.08241	2.1442
820	1.4642	1.52269230769231	2.05084	2.1065
821	1.5352	1.50776923076923	2.0119	2.1197
822	1.5261	1.57523076923077	2.00475	2.1319
823	1.4547	1.59353846153846	2.13598	2.2324
824	1.5466	1.60646153846154	2.07053	2.2178
825	1.5053	1.60807692307692	1.94183	2.1721
826	1.4707	1.50576923076923	1.85218	2.2438
827	1.4213	1.54246153846154	1.98484	2.1605
828	1.4114	1.59884615384615	1.90795	2.1799
829	1.4526	1.66284615384615	2.0317	2.2547
830	1.4467	1.64715384615385	1.98099	2.2774
831	1.376	1.63030769230769	2.03368	2.3061
832	1.3872	1.57692307692308	2.00156	2.4312
833	1.3132	1.54707692307692	2.02433	2.4484
834	1.3445	1.49738461538462	2.03973	2.4706
835	1.4179	1.43423076923077	2.123	2.539
836	1.3703	1.46046153846154	2.12366	2.6813
837	1.3872	1.54661538461538	2.19923	2.6181
838	1.4317	1.57084615384615	2.12938	2.7746
839	1.4454	1.49853846153846	2.17613	2.7474
840	1.3994	1.47907692307692	2.2187	2.504
841	1.4171	1.51584615384615	2.18812	2.5992
842	1.4143	1.486	2.07427	2.6118
843	1.4953	1.48953846153846	2.11002	2.6557
844	1.4278	1.47661538461538	2.05249	2.6031
845	1.4536	1.42076923076923	2.04017	2.5573
846	1.5212	1.32861538461538	2.20638	2.606
847	1.555	1.408	2.10441	2.5389
848	1.5495	1.41792307692308	2.08923	2.6104
849	1.5904	1.44023076923077	2.11497	2.5615
850	1.5589	1.41592307692308	2.17393	2.5715
851	1.4968	1.42838461538462	2.1208	2.6413
852	1.5632	1.45707692307692	2.14258	2.5722
853	1.5538	1.418	2.12916	2.6188
854	1.4959	1.45507692307692	2.04941	2.6233
855	1.5352	1.45223076923077	2.10683	2.6567
856	1.5793	1.48615384615385	2.05436	2.6094
857	1.5649	1.47530769230769	1.96317	2.5161
858	1.4711	1.54153846153846	1.98528	2.419
859	1.5103	1.56330769230769	2.02301	2.5393
860	1.4798	1.49853846153846	2.04072	2.4514
861	1.4522	1.50353846153846	2.01245	2.6104
862	1.5224	1.57623076923077	1.94249	2.524
863	1.5067	1.59369230769231	1.95811	2.6606
864	1.5122	1.53053846153846	2.03951	2.7709
865	1.4321	1.53592307692308	2.02312	2.778
866	1.4712	1.50346153846154	1.91697	2.6677
867	1.4849	1.51830769230769	1.83788	2.607
868	1.4975	1.48923076923077	1.83029	2.5885
869	1.5235	1.45930769230769	1.90443	2.6149
870	1.5077	1.48138461538462	1.95228	2.6301
871	1.5053	1.48430769230769	2.00156	2.6572
872	1.5099	1.46076923076923	1.97527	2.5061
873	1.5349	1.50561538461538	1.95492	2.4957
874	1.5239	1.43023076923077	1.99463	2.5258
875	1.3614	1.38607692307692	2.03489	2.43
876	1.3763	1.39761538461538	1.9426	2.4579
877	1.481	1.45261538461538	1.9404	2.6067
878	1.3826	1.51215384615385	2.03148	2.5234
879	1.4103	1.52692307692308	2.09099	2.5589
880	1.3466	1.53476923076923	2.04688	2.6647
881	1.3851	1.54138461538462	1.96988	2.5731
882	1.3585	1.54115384615385	2.05799	2.6253
883	1.3913	1.58615384615385	2.03313	2.807
884	1.4066	1.56653846153846	1.90553	2.6802
885	1.3466	1.536	1.77353	2.5071
886	1.4113	1.52361538461538	1.87638	2.5142
887	1.3683	1.45223076923077	1.9657	2.394
888	1.4993	1.54284615384615	1.86516	2.4844
889	1.531	1.56092307692308	1.8788	2.674
890	1.5471	1.61284615384615	1.7831	2.6011
891	1.5335	1.56	1.72458	2.6978
892	1.4808	1.58523076923077	1.76044	2.7078
893	1.4474	1.60469230769231	1.70588	2.6974
894	1.417	1.60007692307692	1.72524	2.6511
895	1.5033	1.649	1.77991	2.5716
896	1.4283	1.679	1.80048	2.4112
897	1.4365	1.68715384615385	1.85922	2.3585
898	1.5016	1.59030769230769	1.90069	2.2886
899	1.4996	1.56792307692308	1.88309	2.3716
900	1.4449	1.62769230769231	1.8557	2.56
901	1.4911	1.60915384615385	1.82193	2.3378
902	1.5493	1.71923076923077	1.97164	2.2608
903	1.5267	1.64892307692308	1.95096	2.1826
904	1.5242	1.697	2.01641	2.2874
905	1.4604	1.69361538461538	2.02004	2.2374
906	1.4815	1.72446153846154	2.04677	2.2696
907	1.4817	1.65984615384615	1.99529	2.2617
908	1.3957	1.70284615384615	1.90025	2.459
909	1.5108	1.64084615384615	1.86043	2.3035
910	1.4155	1.55115384615385	1.93138	2.3606
911	1.3064	1.60538461538462	1.93138	2.3903
912	1.4028	1.53323076923077	1.92291	2.3172
913	1.3307	1.54338461538462	1.91015	2.4149
914	1.3047	1.60953846153846	1.85372	2.3208
915	1.3323	1.635	1.88606	2.3012
916	1.2986	1.57676923076923	1.86736	2.3413
917	1.3638	1.51807692307692	1.87891	2.3988
918	1.3421	1.47623076923077	2.02411	2.3166
919	1.3666	1.41807692307692	1.99903	2.3627
920	1.4179	1.50569230769231	2.07537	2.3335
921	1.3734	1.46338461538462	2.03335	2.2695
922	1.4806	1.48307692307692	1.93358	2.2042
923	1.4566	1.55376923076923	2.01586	2.2324
924	1.4933	1.54661538461538	1.97945	2.2052
925	1.4434	1.51938461538462	2.02433	2.2155
926	1.3916	1.52876923076923	2.19428	2.168
927	1.3853	1.51007692307692	1.98264	2.2454
928	1.4832	1.58253846153846	1.95668	2.2146
929	1.5133	1.60723076923077	2.08769	2.3162
930	1.4196	1.60269230769231	2.0372	2.2203
931	1.4813	1.59838461538462	2.01916	2.3925
932	1.4273	1.67692307692308	2.01795	2.286
933	1.5036	1.55930769230769	2.10287	2.1942
934	1.4673	1.63707692307692	2.1131	2.2535
935	1.4923	1.60476923076923	2.11772	2.3427
936	1.5256	1.62230769230769	2.134	2.333
937	1.4859	1.61869230769231	2.07548	2.3307
938	1.4398	1.611	2.12542	2.4274
939	1.396	1.63138461538462	1.94601	2.3733
940	1.4341	1.62576923076923	1.90278	2.3389
941	1.509	1.63692307692308	1.9987	2.3612
942	1.47	1.60853846153846	1.96229	2.322
943	1.4523	1.67646153846154	1.98385	2.2932
944	1.4143	1.678	2.00244	2.1775
945	1.5344	1.66692307692308	1.96691	2.259
946	1.5353	1.72438461538462	2.08637	2.2769
947	1.5172	1.73376923076923	1.98253	2.3328
948	1.5127	1.63153846153846	2.01861	2.313
949	1.5093	1.648	1.9008	2.4403
950	1.5869	1.66553846153846	1.82908	2.2943
951	1.5328	1.65346153846154	1.97252	2.373
952	1.501	1.69561538461538	1.83062	2.1871
953	1.4898	1.66753846153846	2.00926	2.1618
954	1.4294	1.58676923076923	2.18845	1.9952
955	1.4041	1.58815384615385	2.23916	2.03
956	1.4139	1.66592307692308	2.11112	2.0347
957	1.3874	1.70038461538462	2.00167	1.9769
958	1.3806	1.58130769230769	2.03269	1.783
959	1.4942	1.54823076923077	2.04644	1.888
960	1.5123	1.566	1.84701	1.87
961	1.4586	1.59769230769231	1.98044	1.8056
962	1.4675	1.61769230769231	2.07053	1.9058
963	1.4586	1.66069230769231	2.00717	1.9851
964	1.4633	1.61661538461538	2.15072	2.0354
965	1.4819	1.58069230769231	2.05194	2.0206
966	1.3915	1.57353846153846	1.98	2.0076
967	1.4222	1.52353846153846	1.96471	1.9442
968	1.5229	1.58384615384615	2.03269	1.9026
969	1.5434	1.51	2.17404	1.9057
970	1.5483	1.52476923076923	2.19318	2.0757
971	1.5138	1.53053846153846	2.27458	2.0725
972	1.7181	1.597	2.20924	2.1225
973	1.8274	1.64830769230769	2.41351	2.1917
974	1.7873	1.66246153846154	2.34355	2.1638
975	1.7141	1.69607692307692	2.45905	2.1504
976	1.6263	1.70776923076923	2.5036	2.1824
977	1.6075	1.68438461538462	2.54386	2.2529
978	1.5453	1.67992307692308	2.59908	2.3207
979	1.5173	1.65530769230769	2.563	2.205
980	1.5019	1.57176923076923	2.60425	2.2679
981	1.5551	1.55553846153846	2.53506	2.2691
982	1.5267	1.48923076923077	2.5102	2.4106
983	1.5751	1.53869230769231	2.57785	2.5465
984	1.4845	1.62353846153846	2.60887	2.4685
985	1.5247	1.71376923076923	2.56938	2.4603
986	1.5576	1.68507692307692	2.5861	2.4929
987	1.5121	1.62776923076923	2.46587	2.3402
988	1.5192	1.644	2.4156	2.3204
989	1.5853	1.65592307692308	2.44827	2.3353
990	1.5308	1.60961538461538	2.57213	2.3624
991	1.5083	1.612	2.50569	2.3953
992	1.5379	1.57123076923077	2.53968	2.5585
993	1.6292	1.52453846153846	2.54617	2.6601
994	1.5713	1.48938461538462	2.30802	2.7905
995	1.3699	1.48738461538462	2.33728	2.8534
996	1.4165	1.54607692307692	2.3815	2.7976
997	1.4454	1.54392307692308	2.29174	2.6941
998	1.4664	1.48976923076923	2.23795	2.7211
999	1.373	1.51776923076923	2.3749	2.7249
1000	1.4038	1.46692307692308	2.32188	2.6934
1001	1.442	1.48238461538462	2.32617	2.8428
1002	1.4503	1.38184615384615	2.45091	2.9505
1003	1.4962	1.41515384615385	2.47379	2.8603
1004	1.4613	1.48807692307692	2.5223	2.7961
1005	1.4646	1.63384615384615	2.56344	2.7362
1006	1.42	1.63630769230769	2.51251	2.7925
1007	1.4895	1.61038461538462	2.50778	2.7634
1008	1.4737	1.59192307692308	2.69049	2.6994
1009	1.3965	1.59407692307692	2.6675	2.5789
1010	1.4542	1.56123076923077	2.6543	2.5832
1011	1.3636	1.52138461538462	2.52681	2.532
1012	1.4285	1.57207692307692	2.37402	2.581
1013	1.5364	1.63423076923077	2.43859	2.7696
1014	1.5871	1.695	2.37182	2.7614
1015	1.6311	1.59707692307692	2.32056	2.8208
1016	1.6678	1.58830769230769	2.45498	2.8679
1017	1.636	1.61307692307692	2.47654	3.0033
1018	1.6159	1.59984615384615	2.53154	2.9122
1019	1.5716	1.59307692307692	2.5586	2.9732
1020	1.5388	1.52753846153846	2.60975	2.9638
1021	1.5172	1.60115384615385	2.5641	2.9287
1022	1.6454	1.62223076923077	2.53814	2.9446
1023	1.6379	1.59961538461538	2.52142	2.843
1024	1.5911	1.58276923076923	2.40405	2.7817
1025	1.5565	1.61876923076923	2.52142	2.9121
1026	1.6162	1.56646153846154	2.46367	2.8742
1027	1.6289	1.58953846153846	2.59182	2.865
1028	1.5796	1.66053846153846	2.54595	2.7883
1029	1.5113	1.59915384615385	2.64176	2.9119
1030	1.6366	1.55792307692308	2.61261	2.9937
1031	1.6676	1.57546153846154	2.43595	2.9822
1032	1.7086	1.49792307692308	2.62955	2.9655
1033	1.6589	1.50969230769231	2.5949	2.8997
1034	1.849	1.49261538461538	2.48754	3.0472
1035	1.7413	1.50807692307692	2.8523	3.1078
1036	1.7563	1.566	2.72228	3.0805
1037	1.8258	1.52615384615385	2.62526	2.9722
1038	1.8787	1.46161538461538	2.64825	2.9737
1039	1.825	1.48930769230769	2.58742	2.8954
1040	1.807	1.478	2.52307	2.7713
1041	1.7573	1.47223076923077	2.35532	2.6665
1042	1.579	1.40176923076923	2.25038	2.7148
1043	1.6062	1.46553846153846	2.51559	2.6859
1044	1.6285	1.47153846153846	2.47313	2.5313
1045	1.5597	1.49769230769231	2.4981	2.4836
1046	1.5416	1.45707692307692	2.44453	2.6519
1047	1.6121	1.391	2.45564	2.6205
1048	1.616	1.379	2.3485	2.6176
1049	1.5717	1.45146153846154	2.26512	2.5741
1050	1.6404	1.43815384615385	2.35114	2.5732
1051	1.6964	1.466	2.23212	2.5893
1052	1.6756	1.49830769230769	2.28426	2.6347
1053	1.6232	1.51746153846154	2.354	2.552
1054	1.6152	1.50823076923077	2.31858	2.5967
1055	1.6633	1.50546153846154	2.24059	2.4549
1056	1.611	1.46692307692308	2.14357	2.4371
1057	1.6879	1.389	2.25896	2.4374
1058	1.5889	1.40792307692308	2.30318	2.5509
1059	1.6111	1.33776923076923	2.43155	2.4848
1060	1.5963	1.41838461538462	2.51922	2.418
1061	1.6524	1.37346153846154	2.50393	2.4716
1062	1.6254	1.38192307692308	2.59919	2.5535
1063	1.6919	1.38976923076923	2.57697	2.6177
1064	1.6209	1.38969230769231	2.45619	2.6861
1065	1.6137	1.44969230769231	2.38524	2.661
1066	1.5842	1.41853846153846	2.28756	2.6755
1067	1.6487	1.45623076923077	2.32804	2.6806
1068	1.6786	1.44592307692308	2.4134	2.6905
1069	1.6713	1.46653846153846	2.29955	2.581
1070	1.5406	1.46715384615385	2.16887	2.703
1071	1.6095	1.44561538461538	2.09451	2.678
1072	1.6145	1.50846153846154	2.13378	2.828
1073	1.5306	1.55546153846154	1.98957	2.8312
1074	1.5673	1.479	1.98462	2.7814
1075	1.6065	1.46623076923077	2.07449	2.8221
1076	1.5355	1.50092307692308	2.05117	2.8181
1077	1.5376	1.42069230769231	2.12762	2.6731
1078	1.4781	1.37492307692308	2.19923	2.6883
1079	1.5077	1.42830769230769	2.27491	2.6225
1080	1.5352	1.39523076923077	2.22717	2.5413
1081	1.5485	1.36253846153846	2.18372	2.7117
1082	1.5478	1.38023076923077	2.24466	2.7813
1083	1.5261	1.43392307692308	2.22805	2.7259
1084	1.4755	1.40046153846154	2.21419	2.9956
1085	1.4712	1.38030769230769	2.27546	2.8963
1086	1.4718	1.46138461538462	2.29053	2.776
1087	1.3954	1.41692307692308	2.35224	2.7042
1088	1.3592	1.43323076923077	2.31297	2.7137
1089	1.4491	1.44761538461538	2.34685	2.7252
1090	1.6276	1.42192307692308	2.19637	2.6576
1091	1.5626	1.51584615384615	2.13158	2.6587
1092	1.5468	1.54738461538462	2.19131	2.672
1093	1.5796	1.49576923076923	2.20561	2.4769
1094	1.569	1.50807692307692	2.15908	2.4548
1095	1.5183	1.53261538461538	2.07251	2.523
1096	1.682	1.47792307692308	2.11178	2.5194
1097	1.7258	1.52484615384615	2.25544	2.6297
1098	1.5974	1.46307692307692	2.2847	2.6588
1099	1.6061	1.48030769230769	2.23674	2.5819
1100	1.4927	1.49230769230769	2.12355	2.567
1101	1.4305	1.49884615384615	2.18834	2.549
1102	1.4435	1.43076923076923	2.2033	2.5305
1103	1.4264	1.47476923076923	2.30527	2.4849
1104	1.37	1.33507692307692	2.2165	2.5678
1105	1.3425	1.35892307692308	2.15787	2.6729
1106	1.4173	1.32484615384615	2.11805	2.7672
1107	1.3873	1.31730769230769	2.24213	2.8257
1108	1.351	1.32353846153846	2.24906	2.8125
1109	1.3768	1.36392307692308	2.29999	2.6789
1110	1.4574	1.27707692307692	2.24455	2.7372
1111	1.3654	1.33707692307692	2.25412	2.7039
1112	1.3851	1.31069230769231	2.189	2.6392
1113	1.4335	1.28838461538462	2.14995	2.7645
1114	1.4337	1.35976923076923	2.19648	2.668
1115	1.4686	1.3	2.24444	2.6837
1116	1.3819	1.34123076923077	2.29889	2.6865
1117	1.3625	1.38938461538462	2.18581	2.536
1118	1.3273	1.41446153846154	2.29702	2.6316
1119	1.4749	1.39130769230769	2.13994	2.633
1120	1.5409	1.43476923076923	2.03797	2.649
1121	1.5391	1.39723076923077	2.15974	2.7408
1122	1.5334	1.40769230769231	2.21353	2.788
1123	1.3625	1.26876923076923	2.20253	2.937
1124	1.4493	1.25984615384615	2.31022	2.8607
1125	1.4658	1.29753846153846	2.42748	2.8468
1126	1.6055	1.28815384615385	2.41417	2.8864
1127	1.5291	1.40692307692308	2.43793	2.8816
1128	1.53	1.40123076923077	2.45025	2.79
1129	1.577	1.36930769230769	2.54716	2.7663
1130	1.4926	1.43923076923077	2.60733	2.7973
1131	1.5384	1.40838461538462	2.54166	2.8376
1132	1.5769	1.36038461538462	2.61734	2.9613
1133	1.6021	1.36184615384615	2.58709	2.9786
1134	1.6499	1.322	2.62911	2.9451
1135	1.5497	1.34830769230769	2.70413	2.9094
1136	1.5683	1.41738461538462	2.5454	2.9127
1137	1.4465	1.35684615384615	2.55486	2.9002
1138	1.4905	1.327	2.58841	2.7944
1139	1.4975	1.31846153846154	2.50118	2.8107
1140	1.5752	1.34230769230769	2.51053	2.8482
1141	1.4291	1.33361538461538	2.51559	2.7111
1142	1.5737	1.43769230769231	2.39041	2.7345
1143	1.5596	1.41653846153846	2.44618	2.797
1144	1.4474	1.44169230769231	2.32408	2.8035
1145	1.4899	1.36530769230769	2.29427	2.7372
1146	1.5182	1.36138461538462	2.37237	2.7512
1147	1.4642	1.39361538461538	2.35279	2.7815
1148	1.4741	1.35507692307692	2.14632	2.8408
1149	1.4736	1.46569230769231	2.10353	2.8436
1150	1.4736	1.49923076923077	2.03181	2.8678
1151	1.4864	1.41969230769231	2.04534	2.9777
1152	1.4184	1.35953846153846	2.02609	3.0108
1153	1.4971	1.38207692307692	1.98286	2.9645
1154	1.5351	1.35784615384615	2.20649	2.9193
1155	1.5148	1.41184615384615	2.13312	2.8159
1156	1.5457	1.34884615384615	2.08571	2.8539
1157	1.4952	1.40623076923077	2.3551	2.9043
1158	1.4276	1.37561538461538	2.33772	2.7715
1159	1.4677	1.42461538461538	2.34289	2.7576
1160	1.4787	1.42584615384615	2.36324	2.6284
1161	1.3161	1.39084615384615	2.38832	2.7275
1162	1.3429	1.41269230769231	2.31814	2.8125
1163	1.4223	1.43538461538462	2.20968	2.7938
1164	1.3523	1.40069230769231	2.24367	2.7917
1165	1.4106	1.42915384615385	2.12245	2.837
1166	1.4327	1.46861538461538	2.27909	2.8063
1167	1.4221	1.42661538461538	2.26633	2.8373
1168	1.4422	1.39	2.23993	2.7669
1169	1.4546	1.37192307692308	2.17668	2.8115
1170	1.3079	1.28007692307692	2.12311	2.9835
1171	1.2772	1.36576923076923	2.15908	2.896
1172	1.2881	1.35538461538462	2.2495	2.9227
1173	1.3172	1.38576923076923	2.19197	2.8471
1174	1.2138	1.43130769230769	2.10694	2.7999
1175	1.2483	1.45461538461538	2.01586	2.8488
1176	1.2307	1.41030769230769	2.17195	2.8768
1177	1.2626	1.42938461538462	2.33585	2.745
1178	1.4345	1.52453846153846	2.14082	2.9654
1179	1.2392	1.49761538461538	2.22673	2.8809
1180	1.251	1.48869230769231	2.22431	2.9084
1181	1.3775	1.51507692307692	2.2715	2.9175
1182	1.3235	1.40461538461538	2.30054	3.0071
1183	1.3428	1.41384615384615	2.14984	2.8632
1184	1.3123	1.387	2.19593	2.9043
1185	1.2542	1.35823076923077	2.21056	3.0008
1186	1.3159	1.396	2.22376	2.9557
1187	1.398	1.43930769230769	2.21221	2.8449
1188	1.3804	1.41853846153846	2.25841	2.6281
1189	1.3237	1.43123076923077	2.34817	2.7696
1190	1.3655	1.42276923076923	2.40317	2.6935
1191	1.3673	1.36676923076923	2.3067	2.8233
1192	1.2444	1.45107692307692	2.34014	2.8144
1193	1.3415	1.40076923076923	2.40086	2.8616
1194	1.2257	1.48915384615385	2.35576	2.7608
1195	1.2844	1.50476923076923	2.40636	2.8398
1196	1.2627	1.47876923076923	2.49172	2.8056
1197	1.2376	1.468	2.22904	2.707
1198	1.1815	1.48646153846154	2.3452	2.6895
1199	1.2254	1.53330769230769	2.26501	2.6682
1200	1.225	1.56792307692308	2.27436	2.6588
1201	1.2281	1.51023076923077	2.23784	2.6008
1202	1.1849	1.48115384615385	2.21749	2.6414
1203	1.3316	1.59792307692308	2.27711	2.7934
1204	1.2659	1.54130769230769	2.34157	2.7336
1205	1.215	1.55146153846154	2.33629	2.7253
1206	1.2414	1.529	2.29097	2.7242
1207	1.2646	1.48846153846154	2.31627	2.7593
1208	1.3196	1.544	2.40174	2.6973
1209	1.3616	1.523	2.39437	2.7406
1210	1.29	1.51361538461538	2.36478	2.8603
1211	1.2159	1.57	2.32562	2.6522
1212	1.294	1.57507692307692	2.20814	2.6942
1213	1.392	1.51369230769231	2.35741	2.6585
1214	1.4058	1.512	2.35114	2.6894
1215	1.4387	1.53061538461538	2.24928	2.604
1216	1.3688	1.53938461538462	2.25555	2.7679
1217	1.3515	1.58046153846154	2.28712	2.8012
1218	1.4523	1.62676923076923	2.2495	2.5353
1219	1.4223	1.58130769230769	2.19241	2.5345
1220	1.4119	1.58238461538462	2.22156	2.5624
1221	1.4754	1.60353846153846	2.28096	2.5858
1222	1.4956	1.64838461538462	2.27942	2.5744
1223	1.5746	1.60676923076923	2.17283	2.7608
1224	1.5271	1.53	2.1175	2.7378
1225	1.6008	1.60061538461538	2.10408	2.6549
1226	1.4816	1.56730769230769	2.08516	2.7232
1227	1.6249	1.52430769230769	2.09737	2.7541
1228	1.5984	1.41830769230769	1.96185	2.7199
1229	1.5911	1.49246153846154	2.02213	2.9522
1230	1.4693	1.53223076923077	2.03995	2.8745
1231	1.5084	1.55723076923077	1.88793	2.8275
1232	1.4131	1.62876923076923	1.97582	2.8645
1233	1.3781	1.662	1.98198	2.8071
1234	1.5037	1.61915384615385	1.88925	2.7633
1235	1.459	1.66915384615385	1.99221	2.7291
1236	1.5665	1.62315384615385	2.00288	2.6869
1237	1.6206	1.66715384615385	2.06118	2.7646
1238	1.5403	1.66692307692308	2.04523	2.6901
1239	1.5485	1.62707692307692	2.02103	2.9793
1240	1.7154	1.64061538461538	2.0053	2.8473
1241	1.4977	1.55423076923077	2.01355	2.8308
1242	1.5432	1.63638461538462	1.98495	2.6786
1243	1.672	1.60553846153846	2.04237	2.5726
1244	1.6699	1.64938461538462	2.01905	2.6192
1245	1.5953	1.62661538461538	1.98385	2.4621
1246	1.6252	1.67123076923077	2.00376	2.5125
1247	1.597	1.59261538461538	2.02719	2.4897
1248	1.6231	1.58907692307692	1.98627	2.4593
1249	1.6383	1.58469230769231	2.00904	2.4707
1250	1.6634	1.59161538461538	1.9272	2.4955
1251	1.609	1.61284615384615	1.85064	2.4203
1252	1.576	1.67553846153846	1.91455	2.4525
1253	1.6609	1.66323076923077	1.97252	2.4139
1254	1.6229	1.67084615384615	1.93831	2.3184
1255	1.6013	1.75646153846154	1.93633	2.3837
1256	1.6011	1.65753846153846	1.9701	2.1978
1257	1.6404	1.61269230769231	1.92126	2.1683
1258	1.707	1.57123076923077	1.88034	2.0637
1259	1.8229	1.59769230769231	1.9338	2.0351
1260	1.9697	1.609	1.91279	2.1402
1261	1.7965	1.70753846153846	1.91136	2.2225
1262	1.8768	1.67630769230769	1.85108	2.1922
1263	1.9566	1.597	1.99782	2.2586
1264	1.9191	1.62992307692308	1.92115	2.2491
1265	1.8747	1.63607692307692	1.99276	2.3715
1266	2.0536	1.67561538461538	1.95085	2.6106
1267	1.9496	1.63492307692308	2.02433	2.6015
1268	1.9301	1.68084615384615	2.04886	2.604
1269	1.9842	1.64884615384615	2.09649	2.5406
1270	2.0418	1.60761538461538	2.07009	2.4793
1271	1.9244	1.58430769230769	1.92852	2.3647
1272	2.0414	1.61715384615385	2.00552	2.5351
1273	2.0364	1.69815384615385	2.05975	2.5703
1274	1.9693	1.724	2.01707	2.4538
1275	1.99	1.69753846153846	2.05051	2.5462
1276	1.9184	1.73607692307692	2.05645	2.6616
1277	2.0344	1.73469230769231	2.05007	2.6005
1278	2.0124	1.665	2.06129	2.5739
1279	2.1141	1.62415384615385	1.97802	2.5967
1280	2.1088	1.71546153846154	2.21452	2.4668
1281	2.0687	1.69038461538462	2.12817	2.5039
1282	2.0873	1.681	2.09165	2.3917
1283	2.1367	1.79330769230769	2.08483	2.2543
1284	1.9224	1.63769230769231	2.17646	2.1584
1285	1.9707	1.62269230769231	2.11596	2.226
1286	1.9646	1.587	2.14863	2.228
1287	2.0296	1.55569230769231	2.17195	2.2267
1288	1.9805	1.60246153846154	2.17767	2.2768
1289	1.9394	1.55269230769231	2.16326	2.0358
1290	1.747	1.56630769230769	2.17195	2.0146
1291	1.7268	1.63453846153846	2.31484	2.0303
1292	1.7501	1.61907692307692	2.35675	2.0662
1293	1.8358	1.60669230769231	2.28217	2.0601
1294	1.7995	1.64030769230769	2.29515	2.23
1295	1.7511	1.71692307692308	2.16359	2.2194
1296	1.7421	1.73430769230769	2.22266	2.2278
1297	1.8429	1.61684615384615	2.17206	2.2412
1298	1.7537	1.68130769230769	2.16271	2.2617
1299	1.7743	1.62723076923077	2.17602	2.2303
1300	1.7668	1.59153846153846	2.26831	2.2895
1301	1.7953	1.53638461538462	2.134	2.1162
1302	1.8804	1.588	2.22222	2.1868
1303	1.8458	1.55792307692308	2.28778	2.0454
1304	1.7079	1.59146153846154	2.19516	2.1731
1305	1.6455	1.60176923076923	2.1054	2.1152
1306	1.4606	1.62638461538462	2.09044	2.3093
1307	1.4199	1.58038461538462	2.06327	2.3175
1308	1.4058	1.61684615384615	2.06855	2.2289
1309	1.4078	1.61153846153846	2.26116	2.1781
1310	1.4239	1.66969230769231	2.21496	2.3764
1311	1.3923	1.665	2.32144	2.4675
1312	1.4426	1.694	2.2209	2.425
1313	1.5157	1.58176923076923	2.1395	2.3617
1314	1.5264	1.62469230769231	2.17129	2.4079
1315	1.4339	1.59061538461538	2.16381	2.336
1316	1.4557	1.63315384615385	2.15226	2.4518
1317	1.5472	1.63607692307692	2.06877	2.4094
1318	1.5334	1.63015384615385	2.05502	2.4332
1319	1.4916	1.77423076923077	2.02257	2.4059
1320	1.6462	1.67107692307692	1.947	2.4479
1321	1.5794	1.59338461538462	1.97285	2.3431
1322	1.5474	1.59307692307692	1.98077	2.5173
1323	1.608	1.563	1.92181	2.6034
1324	1.5738	1.618	1.93974	2.5993
1325	1.5637	1.64115384615385	1.90179	2.5746
1326	1.5443	1.55092307692308	1.97571	2.6272
1327	1.5716	1.57515384615385	1.96174	2.6511
1328	1.647	1.60969230769231	2.07119	2.549
1329	1.5057	1.62192307692308	2.03434	2.555
1330	1.5248	1.63861538461538	1.92137	2.447
1331	1.5057	1.62369230769231	1.98616	2.6412
1332	1.4352	1.58876923076923	2.04952	2.517
1333	1.3324	1.70284615384615	2.13972	2.6001
1334	1.3637	1.67076923076923	2.14291	2.7813
1335	1.3559	1.59653846153846	2.25643	2.6826
1336	1.335	1.602	2.32298	2.5547
1337	1.3516	1.52215384615385	2.24642	2.6052
1338	1.3124	1.49053846153846	2.19219	2.5491
1339	1.3193	1.50392307692308	2.21683	2.6608
1340	1.3217	1.49638461538462	2.22343	2.7924
1341	1.2659	1.614	2.24356	2.8536
1342	1.295	1.61769230769231	2.53209	2.7063
1343	1.273	1.60146153846154	2.64066	2.7306
1344	1.3802	1.60530769230769	2.46653	2.7432
1345	1.2887	1.71669230769231	2.44882	2.71
1346	1.2566	1.81453846153846	2.50778	2.6176
1347	1.1818	1.72530769230769	2.36742	2.6626
1348	1.2132	1.68453846153846	2.30747	2.7897
1349	1.3502	1.64292307692308	2.33266	2.8257
1350	1.2238	1.62238461538462	2.22948	2.9034
1351	1.2804	1.67153846153846	2.0405	3.0429
1352	1.2456	1.62876923076923	2.26732	3.0497
1353	1.3275	1.64238461538462	2.2935	2.9691
1354	1.3781	1.73153846153846	2.18438	3.141
1355	1.3738	1.71730769230769	2.17668	2.9451
1356	1.3357	1.69507692307692	2.09935	3.0075
1357	1.4499	1.68530769230769	2.06129	2.9805
1358	1.4492	1.70923076923077	2.07163	2.9623
1359	1.3449	1.67484615384615	2.17646	2.8629
1360	1.4382	1.60592307692308	2.15589	2.9249
1361	1.3905	1.633	2.09847	2.8484
1362	1.4395	1.58753846153846	2.26259	2.9872
1363	1.3996	1.65846153846154	2.15754	3.0228
1364	1.4226	1.61592307692308	2.17239	3.1121
1365	1.2984	1.67346153846154	2.18966	2.8713
1366	1.356	1.58307692307692	2.25654	2.8534
1367	1.3533	1.66876923076923	2.13796	2.8228
1368	1.3991	1.70992307692308	2.14236	2.7876
1369	1.3237	1.717	2.05227	2.9267
1370	1.3483	1.67484615384615	1.99936	2.8635
1371	1.4438	1.66369230769231	2.07306	2.7183
1372	1.4688	1.62723076923077	2.06195	2.8079
1373	1.3769	1.57107692307692	2.16392	2.882
1374	1.3864	1.65338461538462	2.05865	2.7022
1375	1.4625	1.62738461538462	2.16062	2.7816
1376	1.4373	1.72538461538462	2.09616	2.7251
1377	1.3851	1.66976923076923	2.30384	2.5386
1378	1.4598	1.68984615384615	2.26567	2.5315
1379	1.4635	1.67015384615385	2.17525	2.4991
1380	1.4309	1.66138461538462	2.2616	2.3439
1381	1.349	1.73838461538462	2.20165	2.4321
1382	1.5201	1.68046153846154	2.23322	2.3542
1383	1.5772	1.63546153846154	2.26402	2.4405
1384	1.565	1.54223076923077	2.14786	2.4715
1385	1.4112	1.59915384615385	2.27282	2.635
1386	1.4057	1.61738461538462	2.22024	2.6135
1387	1.4887	1.578	2.2704	2.621
1388	1.5	1.59492307692308	2.30681	2.5676
1389	1.4364	1.59069230769231	2.24983	2.5731
1390	1.3631	1.48707692307692	2.17679	2.4371
1391	1.3838	1.50415384615385	1.95173	2.3972
1392	1.2978	1.49561538461538	2.03324	2.4327
1393	1.4073	1.57084615384615	2.0064	2.2947
1394	1.4499	1.65853846153846	2.16766	2.3402
1395	1.3917	1.55776923076923	2.13653	2.5112
1396	1.4239	1.56476923076923	2.22387	2.5221
1397	1.3342	1.63138461538462	2.10078	2.5636
1398	1.3346	1.63523076923077	2.00662	2.6193
1399	1.2404	1.60707692307692	2.1593	2.6158
1400	1.3159	1.67430769230769	2.16843	2.5919
1401	1.3907	1.78553846153846	2.06228	2.6629
1402	1.3782	1.81092307692308	2.11167	2.667
1403	1.5173	1.76907692307692	1.97714	2.5442
1404	1.3908	1.66553846153846	2.00057	2.6988
1405	1.3627	1.70707692307692	2.06965	2.5277
1406	1.4271	1.70576923076923	1.98297	2.5533
1407	1.4629	1.633	2.18988	2.5101
1408	1.4539	1.60053846153846	2.18031	2.4815
1409	1.5762	1.57984615384615	2.08219	2.3006
1410	1.6251	1.49453846153846	2.00882	2.345
1411	1.6319	1.58815384615385	2.13444	2.4097
1412	1.6483	1.60130769230769	2.05722	2.4835
1413	1.5333	1.56330769230769	1.97747	2.4155
1414	1.5106	1.59230769230769	2.01102	2.4006
1415	1.5236	1.54376923076923	1.89816	2.3961
1416	1.5173	1.66869230769231	1.86802	2.3981
1417	1.5456	1.622	1.87924	2.414
1418	1.5655	1.60923076923077	2.0526	2.4752
1419	1.5252	1.69961538461538	2.05381	2.6621
1420	1.4266	1.67423076923077	1.958	2.435
1421	1.4849	1.71923076923077	2.01916	2.4765
1422	1.5485	1.75515384615385	2.02048	2.4359
1423	1.5785	1.70215384615385	2.01861	2.4285
1424	1.6113	1.76676923076923	2.06514	2.5444
1425	1.6612	1.79807692307692	1.97582	2.6237
1426	1.6239	1.74461538461538	2.03918	2.5427
1427	1.6268	1.69153846153846	2.03445	2.6228
1428	1.7342	1.78476923076923	2.10892	2.5602
1429	1.7583	1.80707692307692	1.9943	2.5562
1430	1.6946	1.79253846153846	2.02169	2.6589
1431	1.5475	1.75423076923077	2.16931	2.5431
1432	1.7084	1.77792307692308	2.19175	2.583
1433	1.714	1.78469230769231	2.2682	2.4395
1434	1.6828	1.75138461538462	2.29559	2.5628
1435	1.6533	1.66915384615385	2.25841	2.6072
1436	1.4949	1.73553846153846	2.31638	2.5786
1437	1.7009	1.66438461538462	2.40394	2.6506
1438	1.8442	1.68830769230769	2.25258	2.6373
1439	1.8204	1.75084615384615	2.3815	2.7473
1440	1.8828	1.76215384615385	2.36709	2.6162
1441	1.9098	1.69776923076923	2.18086	2.6028
1442	1.8782	1.67323076923077	2.27678	2.6126
1443	1.8921	1.72138461538462	2.3188	2.7204
1444	1.894	1.58746153846154	2.38436	2.8318
1445	1.9435	1.68369230769231	2.37677	2.5839
1446	1.8183	1.63523076923077	2.31165	2.6071
1447	1.9037	1.60076923076923	2.34333	2.5788
1448	1.8358	1.66130769230769	2.48677	2.5944
1449	1.9215	1.63984615384615	2.47874	2.6599
1450	1.8141	1.66053846153846	2.49876	2.7352
1451	1.7111	1.70607692307692	2.33189	2.7406
1452	1.641	1.636	2.28184	2.8044
1453	1.534	1.64338461538462	2.18262	2.9151
1454	1.6403	1.58230769230769	2.08802	2.8851
1455	1.6368	1.63461538461538	2.28822	2.8533
1456	1.6249	1.63792307692308	2.29922	2.6812
1457	1.6499	1.56838461538462	2.25247	2.6928
1458	1.6581	1.60215384615385	2.10793	2.8174
1459	1.6768	1.56869230769231	2.21694	2.7318
1460	1.7484	1.61192307692308	2.20946	2.7035
1461	1.5958	1.59353846153846	2.17283	2.6003
1462	1.5581	1.56184615384615	2.11299	2.6498
1463	1.5449	1.65146153846154	1.98308	2.5445
1464	1.4639	1.67338461538462	1.98616	2.4549
1465	1.4577	1.59892307692308	2.02224	2.5762
1466	1.5015	1.60653846153846	2.13697	2.6419
1467	1.5175	1.58653846153846	2.09506	2.5533
1468	1.4865	1.58353846153846	2.1285	2.5147
1469	1.5336	1.52976923076923	1.98308	2.6413
1470	1.6704	1.58423076923077	1.93512	2.5419
1471	1.656	1.61030769230769	1.9283	2.5226
1472	1.6043	1.57753846153846	1.96361	2.6935
1473	1.6186	1.62430769230769	2.04259	2.6943
1474	1.4898	1.53807692307692	2.05293	2.598
1475	1.4139	1.61707692307692	2.08615	2.6349
1476	1.5223	1.61707692307692	2.27326	2.7517
1477	1.3653	1.63084615384615	2.16392	2.5633
1478	1.4872	1.67453846153846	2.23388	2.577
1479	1.4811	1.67992307692308	2.27524	2.5043
1480	1.4649	1.61630769230769	2.13785	2.666
1481	1.4	1.62753846153846	2.1934	2.7591
1482	1.3565	1.65807692307692	2.02455	2.8832
1483	1.3507	1.77723076923077	2.06195	2.85
1484	1.3906	1.803	2.08021	2.8717
1485	1.3688	1.778	2.15006	2.7091
1486	1.4704	1.72792307692308	2.11915	2.8493
1487	1.4641	1.67723076923077	2.0933	2.8569
1488	1.5207	1.70176923076923	2.02609	2.7705
1489	1.4992	1.61946153846154	2.17261	2.9452
1490	1.4973	1.69476923076923	2.09726	2.9827
1491	1.445	1.72992307692308	2.05854	2.943
1492	1.3698	1.68792307692308	2.05216	3.0119
1493	1.4288	1.76884615384615	2.00497	2.9665
1494	1.5479	1.73646153846154	1.93622	3.0542
1495	1.6536	1.722	1.96361	3.0063
1496	1.5096	1.69707692307692	2.04776	2.9401
1497	1.5788	1.88646153846154	2.05689	3.0526
1498	1.5307	1.78830769230769	2.12168	3.0288
1499	1.5864	1.82515384615385	2.18295	3.1872
1500	1.541	1.80776923076923	2.07559	3.3755
1501	1.4523	1.78684615384615	2.02477	3.3143
1502	1.4463	1.80230769230769	1.98726	3.3424
1503	1.513	1.862	2.14313	3.3642
1504	1.5911	1.86576923076923	2.01124	3.3128
1505	1.5431	1.79007692307692	2.08186	3.3015
1506	1.5393	1.74353846153846	2.04149	3.2742
1507	1.5801	1.76253846153846	2.14159	3.3294
1508	1.5554	1.77130769230769	2.13554	3.2255
1509	1.673	1.77515384615385	2.01399	3.2135
1510	1.676	1.77107692307692	1.94513	3.2345
1511	1.633	1.73838461538462	2.00167	3.2564
1512	1.5798	1.66246153846154	2.06888	3.1909
1513	1.7021	1.72215384615385	2.05766	3.3205
1514	1.641	1.77192307692308	2.09451	3.3091
1515	1.7863	1.73184615384615	2.08318	3.4748
1516	1.8158	1.77353846153846	2.02081	3.4266
1517	1.7708	1.802	2.05051	3.4489
1518	1.7084	1.92976923076923	1.84954	3.3571
1519	1.6369	1.91853846153846	1.91818	3.3935
1520	1.6061	1.758	1.91543	3.3735
1521	1.6632	1.78907692307692	1.93369	3.4455
1522	1.7193	1.80315384615385	1.96735	3.368
1523	1.6221	1.86015384615385	1.87946	3.4934
1524	1.6829	1.75746153846154	1.98264	3.3344
1525	1.6883	1.77007692307692	1.96537	3.4358
1526	1.6737	1.75515384615385	1.98187	3.3392
1527	1.6533	1.69146153846154	2.06965	3.4119
1528	1.6098	1.75153846153846	2.00948	3.3884
1529	1.607	1.72630769230769	2.19384	3.429
1530	1.5584	1.75423076923077	2.20825	3.426
1531	1.5046	1.778	2.04534	3.439
1532	1.5992	1.71169230769231	1.96625	3.3127
1533	1.6125	1.74207692307692	1.92951	3.3133
1534	1.545	1.67507692307692	1.96262	3.4189
1535	1.5999	1.67323076923077	2.00948	3.3896
1536	1.5724	1.67661538461538	2.02818	3.3751
1537	1.5801	1.648	2.05029	3.3442
1538	1.5364	1.694	2.0757	3.3535
1539	1.6371	1.63892307692308	2.09715	3.2672
1540	1.6104	1.58538461538462	2.05447	3.2241
1541	1.5905	1.62392307692308	2.06954	3.2955
1542	1.5158	1.64030769230769	2.02169	3.517
1543	1.5842	1.73461538461538	2.05062	3.5107
1544	1.6298	1.63515384615385	1.99331	3.469
1545	1.7657	1.67907692307692	1.9459	3.4828
1546	1.6593	1.66307692307692	1.9646	3.5361
1547	1.6859	1.62761538461538	2.05271	3.6823
1548	1.6827	1.65953846153846	2.05579	3.6014
1549	1.6627	1.68776923076923	2.03082	3.5064
1550	1.7019	1.68953846153846	1.96911	3.496
1551	1.7742	1.68553846153846	1.90487	3.5838
1552	1.7242	1.67515384615385	2.00079	3.6316
1553	1.6652	1.69815384615385	1.91235	3.7041
1554	1.6715	1.61076923076923	1.83722	3.7228
1555	1.6613	1.63815384615385	1.92731	3.7157
1556	1.5344	1.682	1.97406	3.603
1557	1.547	1.67515384615385	2.10353	3.6473
1558	1.5587	1.67546153846154	2.0031	3.6506
1559	1.5871	1.60653846153846	1.92203	3.6817
1560	1.5618	1.70676923076923	1.93446	3.6159
1561	1.6276	1.71653846153846	1.91917	3.8461
1562	1.646	1.62546153846154	1.96207	3.6767
1563	1.7215	1.66353846153846	1.92302	3.7795
1564	1.6422	1.69676923076923	1.95591	3.6792
1565	1.5529	1.70292307692308	1.94051	3.682
1566	1.6282	1.76369230769231	1.85042	3.7103
1567	1.5806	1.65076923076923	1.82589	3.679
1568	1.6462	1.71538461538462	1.82325	3.6048
1569	1.5533	1.597	1.83656	3.5926
1570	1.4973	1.68553846153846	1.84591	3.6872
1571	1.6115	1.63853846153846	1.93314	3.4795
1572	1.483	1.64330769230769	1.95052	3.3564
1573	1.5587	1.76646153846154	1.93237	3.4138
1574	1.5439	1.67461538461538	1.88122	3.5885
1575	1.6398	1.59761538461538	1.89728	3.5408
1576	1.6229	1.594	1.82886	3.6066
1577	1.6436	1.50169230769231	1.92511	3.5903
1578	1.525	1.51453846153846	2.00002	3.5704
1579	1.5995	1.52938461538462	1.89992	3.5931
1580	1.5281	1.60346153846154	1.83106	3.6038
1581	1.5198	1.58323076923077	1.91642	3.4914
1582	1.5011	1.59123076923077	2.05194	3.5468
1583	1.4028	1.73146153846154	1.90817	3.5584
1584	1.5229	1.75523076923077	1.88111	3.5595
1585	1.5238	1.73438461538462	1.95272	3.3833
1586	1.6243	1.575	2.05337	3.244
1587	1.6049	1.56753846153846	2.03445	3.4071
1588	1.5509	1.66507692307692	2.05359	3.459
1589	1.5838	1.63084615384615	2.06393	3.4558
1590	1.6896	1.53192307692308	2.06822	3.4747
1591	1.6392	1.54184615384615	1.98737	3.5093
1592	1.6423	1.50761538461538	1.95624	3.5365
1593	1.6393	1.56530769230769	2.07317	3.5996
1594	1.5284	1.49592307692308	2.16007	3.5725
1595	1.5618	1.53784615384615	1.99287	3.4414
1596	1.4962	1.53369230769231	2.00112	3.5528
1597	1.558	1.53553846153846	1.9921	3.6468
1598	1.4686	1.48969230769231	2.08626	3.5333
1599	1.5486	1.48938461538462	1.99001	3.5943
1600	1.487	1.46323076923077	2.03841	3.6923
1601	1.5036	1.48715384615385	2.07031	3.5181
1602	1.616	1.54823076923077	2.0405	3.6436
1603	1.5278	1.5	2.00596	3.6915
1604	1.5346	1.47369230769231	1.97681	3.5529
1605	1.5828	1.49561538461538	2.04534	3.4296
1606	1.5807	1.49676923076923	2.03313	3.5538
1607	1.5467	1.45169230769231	2.02147	3.6953
1608	1.5344	1.43853846153846	2.03423	3.8217
1609	1.4602	1.40953846153846	2.00013	3.6945
1610	1.5913	1.43	2.02939	3.6588
1611	1.6233	1.43461538461538	2.10969	3.6576
1612	1.5708	1.45438461538462	1.99463	3.6617
1613	1.5994	1.52769230769231	1.95074	3.7031
1614	1.58	1.46946153846154	2.00486	3.815
1615	1.6733	1.499	2.08208	3.8791
1616	1.5788	1.52792307692308	2.03962	3.8289
1617	1.583	1.51646153846154	2.07724	3.7745
1618	1.564	1.49592307692308	2.06624	3.7338
1619	1.6245	1.53876923076923	2.13631	3.8234
1620	1.6437	1.50492307692308	2.14104	3.6486
1621	1.6895	1.485	2.17679	3.6993
1622	1.6643	1.529	2.12927	3.7734
1623	1.7272	1.52338461538462	2.04281	3.7186
1624	1.7559	1.49546153846154	2.12289	3.5513
1625	1.7249	1.51069230769231	2.18713	3.6617
1626	1.7305	1.49276923076923	2.22585	3.6082
1627	1.6662	1.39523076923077	2.22629	3.7748
1628	1.6865	1.43353846153846	2.2825	3.6966
1629	1.7775	1.49630769230769	2.19329	3.6609
1630	1.6703	1.41446153846154	2.24301	3.6494
1631	1.6438	1.397	2.17844	3.7684
1632	1.6224	1.43569230769231	2.25247	3.6317
1633	1.746	1.38892307692308	2.1945	3.5841
1634	1.6669	1.50046153846154	2.22112	3.6651
1635	1.759	1.50876923076923	2.19098	3.5087
1636	1.7231	1.55423076923077	2.19835	3.5045
1637	1.6236	1.497	2.19582	3.4682
1638	1.5619	1.51253846153846	2.16447	3.3231
1639	1.5791	1.50607692307692	2.20495	3.2703
1640	1.6227	1.49453846153846	2.14247	3.2787
1641	1.5727	1.51053846153846	2.12872	3.4954
1642	1.5259	1.48376923076923	2.04457	3.5294
1643	1.5257	1.48830769230769	2.02444	3.4338
1644	1.579	1.51615384615385	2.03379	3.3516
1645	1.6319	1.50423076923077	2.02147	3.1661
1646	1.6127	1.51923076923077	2.09341	3.2217
1647	1.6321	1.41730769230769	2.06899	3.2725
1648	1.5241	1.46953846153846	2.07141	3.2806
1649	1.5198	1.41323076923077	2.06107	3.3439
1650	1.6133	1.42676923076923	2.07834	3.2565
1651	1.5851	1.41692307692308	2.11772	3.2539
1652	1.6274	1.51953846153846	2.11002	3.2771
1653	1.7001	1.53576923076923	2.12399	3.1926
1654	1.7673	1.52230769230769	2.08637	3.2975
1655	1.7618	1.51630769230769	1.96702	3.265
1656	1.7853	1.49307692307692	1.98385	3.2493
1657	1.701	1.52207692307692	2.09033	3.4814
1658	1.6723	1.45792307692308	2.04688	3.4853
1659	1.6997	1.49038461538462	2.03577	3.5696
1660	1.6722	1.54423076923077	2.057	3.6639
1661	1.7796	1.49907692307692	2.02521	3.6906
1662	1.7605	1.55830769230769	2.01718	3.5742
1663	1.7918	1.53230769230769	2.04204	3.7045
1664	1.7207	1.54215384615385	1.99782	3.7842
1665	1.7443	1.54223076923077	2.04545	3.7872
1666	1.8047	1.55238461538462	2.0713	3.78
1667	1.7727	1.52407692307692	2.05931	3.5834
1668	1.7353	1.50692307692308	2.02609	3.5972
1669	1.7534	1.47692307692308	2.15006	3.5724
1670	1.7593	1.48623076923077	2.09572	3.5864
1671	1.6699	1.48038461538462	2.06789	3.5761
1672	1.638	1.48753846153846	2.14148	3.5923
1673	1.7253	1.47153846153846	1.98924	3.3854
1674	1.6565	1.47069230769231	2.05601	3.4812
1675	1.6567	1.481	2.03599	3.4705
1676	1.5723	1.50746153846154	2.04039	3.6553
1677	1.5191	1.53192307692308	2.04941	3.6498
1678	1.5213	1.52253846153846	2.00266	3.5731
1679	1.5592	1.48707692307692	2.14412	3.4884
1680	1.4953	1.52961538461538	2.13983	3.5652
1681	1.4879	1.51592307692308	2.22024	3.6364
1682	1.5378	1.46146153846154	2.14379	3.5889
1683	1.462	1.53261538461538	2.07207	3.5807
1684	1.5167	1.49915384615385	2.17338	3.5835
1685	1.4791	1.42784615384615	2.17646	3.6073
1686	1.5625	1.463	2.18284	3.605
1687	1.5192	1.41976923076923	2.10452	3.4598
1688	1.5696	1.43676923076923	2.13444	3.4875
1689	1.555	1.41838461538462	2.14379	3.4578
1690	1.5878	1.46515384615385	2.0383	3.5408
1691	1.5494	1.43853846153846	2.09913	3.5598
1692	1.5785	1.42707692307692	2.0977	3.5878
1693	1.685	1.46384615384615	2.21738	3.4026
1694	1.6445	1.49692307692308	2.30428	3.3973
1695	1.6758	1.50884615384615	2.31946	3.4298
1696	1.6472	1.53576923076923	2.32111	3.3937
1697	1.7546	1.38561538461538	2.27931	3.3143
1698	1.7004	1.42292307692308	2.20858	3.499
1699	1.7284	1.44953846153846	2.20594	3.4624
1700	1.7883	1.44730769230769	2.16986	3.4164
1701	1.6099	1.45553846153846	2.211	3.4105
1702	1.6219	1.49376923076923	2.1637	3.5546
1703	1.6198	1.46253846153846	2.21991	3.3513
1704	1.7058	1.50284615384615	2.12509	3.2256
1705	1.6897	1.47046153846154	2.22959	3.3064
1706	1.7059	1.527	2.12124	3.1495
1707	1.6878	1.52007692307692	2.24048	3.2181
1708	1.7222	1.52076923076923	2.15875	3.2011
1709	1.7134	1.51123076923077	2.19615	3.2451
1710	1.6824	1.54584615384615	2.16172	3.3456
1711	1.7133	1.40684615384615	2.2011	3.2975
1712	1.7162	1.41676923076923	2.27018	3.4543
1713	1.7209	1.45192307692308	2.12663	3.4824
1714	1.7707	1.49823076923077	2.18856	3.4933
1715	1.8046	1.52430769230769	2.16392	3.6019
1716	1.7503	1.53469230769231	2.13741	3.4546
1717	1.7457	1.52007692307692	2.17965	3.4505
1718	1.7529	1.54869230769231	2.17624	3.3855
1719	1.7294	1.46692307692308	2.25137	3.3966
1720	1.7143	1.54876923076923	2.27623	3.5647
1721	1.6876	1.52553846153846	2.15666	3.5797
1722	1.6496	1.51969230769231	2.21881	3.5084
1723	1.6583	1.57376923076923	2.17151	3.5279
1724	1.6656	1.58176923076923	2.29284	3.5444
1725	1.7261	1.60046153846154	2.31165	3.525
1726	1.7284	1.56123076923077	2.2803	3.5826
1727	1.7331	1.53707692307692	2.22508	3.5746
1728	1.6108	1.556	2.07229	3.5848
1729	1.4701	1.54730769230769	2.09759	3.6305
1730	1.4548	1.51746153846154	2.14841	3.758
1731	1.5058	1.47715384615385	2.27623	3.803
1732	1.5801	1.52323076923077	2.1076	3.7823
1733	1.5463	1.54684615384615	2.13477	3.6897
1734	1.5656	1.57638461538462	2.06217	3.7774
1735	1.5254	1.54769230769231	2.04127	3.7974
1736	1.4387	1.54476923076923	2.21056	3.8127
1737	1.4074	1.53353846153846	2.22178	3.8748
1738	1.3879	1.55261538461538	2.28745	3.8845
1739	1.4195	1.59169230769231	2.24598	3.6994
1740	1.5131	1.58169230769231	2.18284	3.7533
1741	1.411	1.59453846153846	2.16733	3.5873
1742	1.3705	1.55976923076923	2.12025	3.6476
1743	1.4474	1.58984615384615	2.11101	3.5123
1744	1.5941	1.64746153846154	2.13323	3.4628
1745	1.5612	1.62284615384615	2.02279	3.5022
1746	1.5846	1.62284615384615	2.0911	3.4659
1747	1.6183	1.61130769230769	2.12278	3.415
1748	1.6516	1.60969230769231	2.00673	3.3817
1749	1.701	1.491	2.07922	3.4144
1750	1.6397	1.47784615384615	2.05634	3.356
1751	1.5815	1.50869230769231	2.05238	3.3979
1752	1.6193	1.51615384615385	2.03709	3.4181
1753	1.611	1.49984615384615	2.13587	3.6574
1754	1.6604	1.46646153846154	2.02235	3.6317
1755	1.6416	1.54661538461538	1.93963	3.6901
1756	1.6199	1.49423076923077	1.95668	3.7239
1757	1.5723	1.59869230769231	1.96427	3.7225
1758	1.5324	1.61907692307692	2.0955	3.6973
1759	1.4569	1.59284615384615	1.96647	3.7065
1760	1.4943	1.64115384615385	2.05623	3.7739
1761	1.4923	1.69	2.14687	3.6541
1762	1.4499	1.57969230769231	2.08428	3.8252
1763	1.412	1.60384615384615	2.06943	3.8193
1764	1.3775	1.69861538461538	2.07031	3.665
1765	1.4547	1.63584615384615	2.06569	3.6615
1766	1.5211	1.65515384615385	2.07515	3.6994
1767	1.4688	1.58938461538462	1.87308	3.6077
1768	1.519	1.66	2.00167	3.6771
1769	1.3877	1.58984615384615	2.00882	3.6525
1770	1.3877	1.52992307692308	2.04446	3.6968
1771	1.4176	1.50138461538462	1.94788	3.7042
1772	1.4222	1.52646153846154	2.00959	3.6654
1773	1.4048	1.61592307692308	1.96977	3.7613
1774	1.4856	1.62338461538462	2.01124	3.7944
1775	1.4771	1.68530769230769	2.00783	3.7684
1776	1.5082	1.74069230769231	2.01234	3.7041
1777	1.4452	1.58892307692308	1.98132	3.5875
1778	1.4874	1.66207692307692	2.05777	3.5075
1779	1.4752	1.60253846153846	2.0064	3.5562
1780	1.5152	1.69376923076923	2.07152	3.465
1781	1.4628	1.60676923076923	2.03269	3.3367
1782	1.4658	1.58961538461538	2.05315	3.3896
1783	1.4085	1.56223076923077	2.06393	3.4443
1784	1.6154	1.531	2.10232	3.3296
1785	1.5434	1.539	2.04776	3.2831
1786	1.4722	1.52892307692308	2.09176	3.1406
1787	1.4605	1.57576923076923	2.02873	3.2749
1788	1.5331	1.64469230769231	2.05128	3.0503
1789	1.6009	1.63338461538462	2.00112	3.3016
1790	1.5684	1.64861538461538	2.03467	3.1947
1791	1.6232	1.68469230769231	1.97208	3.2786
1792	1.6442	1.59276923076923	2.04116	3.2461
1793	1.5409	1.57430769230769	2.19351	3.2735
1794	1.6034	1.57653846153846	2.18207	3.2819
1795	1.6155	1.56253846153846	2.20132	3.3411
1796	1.6611	1.55838461538462	2.1373	3.2171
1797	1.6627	1.52453846153846	2.07548	3.2469
1798	1.6602	1.55569230769231	2.02631	3.1775
1799	1.6111	1.53684615384615	2.0449	3.3253
1800	1.6766	1.55138461538462	2.0416	3.2725
1801	1.5037	1.53984615384615	2.12278	3.1704
1802	1.5961	1.59246153846154	2.13499	3.2241
1803	1.6322	1.62623076923077	2.06789	3.2676
1804	1.553	1.59453846153846	2.02829	3.2513
1805	1.5841	1.64907692307692	2.09528	3.3024
1806	1.6874	1.66907692307692	2.13004	3.3453
1807	1.6893	1.63161538461538	2.10771	3.343
1808	1.6349	1.61307692307692	2.21925	3.286
1809	1.6871	1.63923076923077	2.1626	3.3313
1810	1.6402	1.66915384615385	2.13609	3.3188
1811	1.5239	1.67246153846154	2.11794	3.1794
1812	1.6685	1.62530769230769	2.18823	3.1671
1813	1.632	1.66376923076923	2.14115	3.2007
1814	1.6371	1.59469230769231	2.13114	3.261
1815	1.5923	1.62461538461538	2.11596	3.1549
1816	1.6218	1.52746153846154	2.06184	3.0477
1817	1.6093	1.58730769230769	2.06558	3.1513
1818	1.6056	1.55484615384615	2.05502	3.0937
1819	1.6148	1.57669230769231	2.05315	3.114
1820	1.7808	1.61830769230769	2.03181	3.0146
1821	1.7168	1.66184615384615	1.97043	3.0273
1822	1.6504	1.67784615384615	2.01234	3.1436
1823	1.5442	1.62653846153846	1.96449	3.1269
1824	1.6908	1.51876923076923	2.00035	3.1391
1825	1.5542	1.53830769230769	2.09704	3.1486
1826	1.5436	1.54415384615385	1.95041	3.37
1827	1.5754	1.54046153846154	1.97395	3.3659
1828	1.5684	1.55776923076923	2.07669	3.3866
1829	1.6221	1.57053846153846	2.08989	3.4778
1830	1.5192	1.61853846153846	2.0086	3.4686
1831	1.6426	1.56684615384615	2.05656	3.2713
1832	1.6818	1.66646153846154	2.02587	3.2607
1833	1.7257	1.62807692307692	2.01124	3.5191
1834	1.6897	1.60569230769231	2.06206	3.4788
1835	1.7401	1.62076923076923	1.98715	3.4511
1836	1.7	1.60507692307692	2.03929	3.3274
1837	1.7812	1.58769230769231	2.10606	3.2601
1838	1.8207	1.58153846153846	2.08461	3.208
1839	1.8286	1.56876923076923	2.07339	3.1943
1840	1.7971	1.54938461538462	1.98649	3.1407
1841	1.7361	1.47061538461538	2.0284	3.28
1842	1.7531	1.55753846153846	1.94689	3.2162
1843	1.6517	1.52230769230769	1.90223	3.2895
1844	1.6044	1.47238461538462	2.02664	3.2006
1845	1.6664	1.435	2.09726	3.1052
1846	1.5939	1.49353846153846	2.0119	3.1685
1847	1.5623	1.495	2.0977	3.1097
1848	1.6703	1.54292307692308	2.08406	3.0476
1849	1.7156	1.53692307692308	2.11299	3.0339
1850	1.6142	1.51776923076923	2.09209	3.0751
1851	1.6365	1.55861538461538	2.05689	2.9966
1852	1.664	1.55823076923077	2.07889	2.9584
1853	1.7795	1.53269230769231	2.14698	2.9256
1854	1.7863	1.52976923076923	1.99925	2.8651
1855	1.62	1.57069230769231	2.01641	2.982
1856	1.7762	1.58969230769231	2.17349	3.0505
1857	1.8083	1.55530769230769	2.18119	2.9815
1858	1.76	1.63853846153846	2.21683	2.9975
1859	1.817	1.56269230769231	2.28855	3.0153
1860	1.7972	1.56684615384615	2.21826	3.0265
1861	1.681	1.61869230769231	2.23443	2.981
1862	1.6259	1.69638461538462	2.31264	2.914
1863	1.6308	1.72492307692308	2.30967	3.0629
1864	1.6538	1.66515384615385	2.27128	3.0715
1865	1.7371	1.61853846153846	2.29031	3.1921
1866	1.7011	1.52107692307692	2.17426	3.1164
1867	1.6908	1.55169230769231	2.28921	3.1181
1868	1.6875	1.56330769230769	2.25544	3.2252
1869	1.6994	1.57330769230769	2.31	3.2688
1870	1.6518	1.68446153846154	2.25577	3.3353
1871	1.7459	1.58192307692308	2.26336	3.3964
1872	1.7133	1.61476923076923	2.29801	3.3534
1873	1.7925	1.59623076923077	2.17756	3.2232
1874	1.8137	1.65130769230769	2.16931	3.1444
1875	1.7751	1.58484615384615	2.21155	3.1475
1876	1.8482	1.60907692307692	2.15512	3.1575
1877	1.8253	1.58415384615385	2.11651	3.246
1878	1.8292	1.66561538461538	2.145	3.4034
1879	1.7766	1.66623076923077	2.14863	3.5242
1880	1.7301	1.64861538461538	2.18933	3.4858
1881	1.6688	1.69776923076923	2.29284	3.6052
1882	1.7579	1.71076923076923	2.29735	3.5209
1883	1.7815	1.62469230769231	2.26853	3.509
1884	1.7248	1.63615384615385	2.25918	3.4338
1885	1.657	1.61623076923077	2.35202	3.4615
1886	1.7688	1.62953846153846	2.35191	3.4147
1887	1.7047	1.67415384615385	2.29746	3.553
1888	1.6981	1.66592307692308	2.3034	3.4743
1889	1.6862	1.63753846153846	2.31385	3.4428
1890	1.6823	1.65138461538462	2.24147	3.3471
1891	1.7742	1.65592307692308	2.22002	3.2717
1892	1.9106	1.57092307692308	2.20792	3.2891
1893	1.7804	1.63853846153846	2.30615	3.3179
1894	1.8531	1.60715384615385	2.23146	3.4243
1895	1.8979	1.57330769230769	2.31737	3.5101
1896	1.8624	1.57407692307692	2.3199	3.4661
1897	1.7212	1.53084615384615	2.42308	3.4867
1898	1.5673	1.56715384615385	2.34927	3.505
1899	1.6957	1.54153846153846	2.28767	3.4933
1900	1.6761	1.60961538461538	2.41142	3.4256
1901	1.7034	1.60107692307692	2.37512	3.2899
1902	1.6231	1.60646153846154	2.29801	3.5137
1903	1.6019	1.61430769230769	2.2495	3.4532
1904	1.5814	1.65084615384615	2.2759	3.5409
1905	1.6362	1.61523076923077	2.22442	3.6949
1906	1.6	1.568	2.26358	3.6844
1907	1.634	1.53930769230769	2.34036	3.6035
1908	1.6613	1.54261538461538	2.30483	3.5366
1909	1.5324	1.65446153846154	2.42869	3.6649
1910	1.6319	1.57061538461538	2.33827	3.5297
1911	1.6291	1.61853846153846	2.40449	3.4003
1912	1.6482	1.62076923076923	2.47995	3.3142
1913	1.5668	1.66523076923077	2.52395	3.1877
1914	1.5246	1.61661538461538	2.39602	3.2666
1915	1.535	1.64915384615385	2.46235	3.2909
1916	1.5358	1.60453846153846	2.31	3.1657
1917	1.4877	1.59569230769231	2.28316	3.2112
1918	1.5276	1.52515384615385	2.20561	3.2394
1919	1.48	1.568	2.24301	3.2561
1920	1.5518	1.58892307692308	2.25137	3.2243
1921	1.6224	1.59730769230769	2.31022	3.3861
1922	1.6102	1.66669230769231	2.30846	3.2932
1923	1.6775	1.64469230769231	2.15292	3.1632
1924	1.6759	1.70423076923077	2.22816	3.2174
1925	1.5603	1.74615384615385	2.34003	3.0414
1926	1.5662	1.777	2.27997	3.0003
1927	1.6298	1.82969230769231	2.31253	3.0615
1928	1.6212	1.94215384615385	2.36082	3.1997
1929	1.7143	1.81038461538462	2.22761	2.9835
1930	1.657	1.81338461538462	2.30384	3.0176
1931	1.6811	1.84315384615385	2.42297	3.0801
1932	1.6575	1.77615384615385	2.35598	3.1203
1933	1.525	1.77538461538462	2.44552	2.9702
1934	1.6262	1.805	2.39151	3.0541
1935	1.4978	1.79130769230769	2.28657	3.0886
1936	1.4556	1.79530769230769	2.31264	3.1959
1937	1.4943	1.65053846153846	2.32617	3.2673
1938	1.5629	1.797	2.3859	3.3314
1939	1.5941	1.66884615384615	2.39602	3.3405
1940	1.6267	1.64507692307692	2.48358	3.3324
1941	1.5882	1.64553846153846	2.36676	3.3375
1942	1.5716	1.68692307692308	2.29515	3.3836
1943	1.5763	1.70992307692308	2.27865	3.3494
1944	1.5988	1.66715384615385	2.24202	3.5278
1945	1.5213	1.66892307692308	2.25126	3.4049
1946	1.5711	1.63492307692308	2.22233	3.4101
1947	1.7124	1.64630769230769	2.29416	3.3644
1948	1.6264	1.71530769230769	2.23982	3.3573
1949	1.6189	1.71046153846154	2.26798	3.2994
1950	1.6117	1.62961538461538	2.29053	3.2685
1951	1.6182	1.67176923076923	2.23212	3.3939
1952	1.6339	1.67284615384615	2.20715	3.4241
1953	1.665	1.69892307692308	2.12355	3.4656
1954	1.5873	1.63876923076923	2.11277	3.5282
1955	1.6812	1.62761538461538	2.12993	3.5719
1956	1.6489	1.63223076923077	2.09264	3.5375
1957	1.653	1.63161538461538	2.19703	3.5231
1958	1.6156	1.65392307692308	2.20682	3.4782
1959	1.627	1.64846153846154	2.24114	3.5385
1960	1.572	1.62361538461538	2.178	3.3607
1961	1.5637	1.59376923076923	2.23267	3.3269
1962	1.5406	1.61276923076923	2.23938	3.1676
1963	1.6034	1.62507692307692	2.22959	2.9515
1964	1.6724	1.61107692307692	2.26215	3.0456
1965	1.7659	1.62484615384615	2.06316	3.0341
1966	1.846	1.65930769230769	2.15446	3.0471
1967	1.8124	1.59776923076923	2.18515	3.1347
1968	1.6627	1.65330769230769	2.34289	2.9772
1969	1.7582	1.60046153846154	2.32166	2.9421
1970	1.6156	1.61176923076923	2.3166	2.9804
1971	1.6946	1.55430769230769	2.36621	3.0636
1972	1.6842	1.58423076923077	2.34685	3.0552
1973	1.7573	1.67669230769231	2.44002	2.9105
1974	1.7233	1.65523076923077	2.30186	3.0152
1975	1.8072	1.71169230769231	2.27557	3.141
1976	1.7333	1.68238461538462	2.28228	3.1583
1977	1.7036	1.60507692307692	2.25544	3.1421
1978	1.6952	1.66907692307692	2.32364	3.0692
1979	1.7338	1.56269230769231	2.30208	3.0604
1980	1.7444	1.67484615384615	2.35246	3.0395
1981	1.8631	1.62092307692308	2.30692	3.1242
1982	1.8022	1.62015384615385	2.39591	3.0379
1983	1.7243	1.602	2.41197	3.0366
1984	1.7216	1.60292307692308	2.40702	2.9988
1985	1.8122	1.67469230769231	2.35158	2.965
1986	1.7458	1.71323076923077	2.43672	2.9439
1987	1.8229	1.67230769230769	2.28844	2.9822
1988	1.8665	1.71053846153846	2.32276	3.0697
1989	1.7229	1.61438461538462	2.34949	3.0184
1990	1.8131	1.55584615384615	2.40845	2.9765
1991	1.7557	1.50823076923077	2.34894	3.0395
1992	1.8411	1.50176923076923	2.36324	2.9812
1993	1.8391	1.54946153846154	2.40009	3.05
1994	1.7114	1.52576923076923	2.38942	2.8542
1995	1.7982	1.59838461538462	2.34828	2.8247
1996	1.7635	1.63353846153846	2.37204	2.8503
1997	1.6747	1.62592307692308	2.31132	2.8659
1998	1.7162	1.66876923076923	2.39877	2.7592
1999	1.7768	1.64446153846154	2.34751	2.9089
[truncated: 48,401 more rows]
