# Supplementary material for: Exploration of the selective binding mechanism of protein kinase Aurora A selectivity via a comprehensive molecular modeling study
Source: PeerJ. 2019 Oct 22;7:e7832. doi: 10.7717/peerj.7832 (PMC6814069; doi:10.7717/peerj.7832)
Supplement: Data S1 — The raw data are corresponding to figure order. pse and pdb format files can be opened in PyMol 1.8. cdx files can be opened in Chemdraw 16.0. csv files can be opened in Excel. [file peerj-07-7832-s004.zip › Raw-data/Figure 8/Figure 8.csv]

Frame	Danusertib-Aurora	AT9283-Aurora	Gleevec-Aurora
1	0	0	0
2	0.4158	0.998761904761905	0.6167
3	0.4553	1.07666666666667	0.9287
4	0.8345	0.914	0.902
5	0.7211	0.905142857142857	1.0753
6	0.8477	1.072	1.0104
7	0.9166	1.05990476190476	0.9699
8	0.7896	1.00371428571429	0.9404
9	0.6389	0.932285714285714	0.8984
10	0.7478	1.00390476190476	0.9354
11	0.9876	1.10780952380952	1.0544
12	0.7952	1.10733333333333	0.713
13	0.9734	1.11571428571429	0.9775
14	1.0142	1.194	0.9638
15	1.2311	1.07133333333333	1.0519
16	0.8805	1.02914285714286	1.0201
17	0.4475	0.841047619047619	1.1014
18	0.4936	0.87447619047619	0.9933
19	0.8367	1.01733333333333	0.7982
20	0.6352	1.11257142857143	0.9315
21	0.5361	1.26	1.1047
22	0.3887	1.06495238095238	0.9408
23	0.8882	0.963904761904762	0.9235
24	0.4702	0.774571428571429	0.9856
25	0.5841	0.949904761904762	0.7271
26	0.3768	1.01257142857143	0.8413
27	0.3967	0.827619047619048	1.0576
28	0.3703	0.870380952380952	1.0186
29	0.6041	0.626380952380952	0.8203
30	0.409	1.13352380952381	0.7492
31	0.3625	0.994571428571429	0.8898
32	0.587	0.916380952380952	1.0057
33	0.5144	0.961428571428571	0.8852
34	0.5141	0.942571428571429	0.8545
35	0.4969	0.915047619047619	0.8088
36	0.4148	1.00980952380952	0.9579
37	0.3628	0.904857142857143	0.853
38	0.4013	1.00257142857143	0.9032
39	0.7374	1.18409523809524	1.0575
40	0.4659	1.14628571428571	1.0654
41	0.5487	1.11066666666667	1.2827
42	0.48	1.1412380952381	1.2763
43	0.469	1.23704761904762	1.0491
44	0.3884	1.05	1.0394
45	0.2957	1.10914285714286	0.9145
46	0.3593	1.12266666666667	1.4189
47	0.5498	1.29657142857143	1.583
48	0.4552	1.17990476190476	1.2805
49	0.3369	1.23295238095238	1.3584
50	0.3577	1.21209523809524	1.5332
51	0.376	1.27904761904762	1.3413
52	0.4952	1.09571428571429	1.4821
53	0.3561	1.08142857142857	1.3086
54	0.6459	0.946761904761905	1.4658
55	0.5741	1.03457142857143	1.3316
56	0.6156	1.02742857142857	1.2066
57	1.0522	1.18761904761905	1.3059
58	0.9273	1.09942857142857	1.2562
59	1.0432	1.17180952380952	1.6327
60	0.8281	1.2712380952381	1.3254
61	1.265	1.2552380952381	1.3482
62	0.9288	1.27914285714286	1.2981
63	1.0532	1.31504761904762	1.3978
64	1.1933	1.148	1.4815
65	1.1196	1.13466666666667	1.4641
66	1.2619	1.27838095238095	1.3429
67	1.1888	1.31742857142857	1.4869
68	1.0709	1.12047619047619	1.3001
69	1.1283	1.03828571428571	1.3297
70	0.8883	1.02257142857143	1.3415
71	0.8333	1.13771428571429	1.2852
72	1.0429	1.20571428571429	1.4351
73	0.9489	0.981809523809524	1.2618
74	0.9849	1.16504761904762	1.4866
75	1.2817	1.28009523809524	1.7289
76	1.0111	1.16504761904762	1.3422
77	1.1225	1.33428571428571	1.2018
78	1.3245	1.27666666666667	1.2164
79	1.0399	1.21466666666667	1.2938
80	1.0754	1.27885714285714	1.5422
81	1.1206	1.29552380952381	1.1412
82	0.9541	1.35342857142857	1.5038
83	1.0693	1.30695238095238	1.4508
84	1.062	1.17819047619048	1.3187
85	1.2703	1.168	1.448
86	1.1615	1.25390476190476	1.2831
87	0.8428	1.1447619047619	1.2269
88	0.9065	1.09552380952381	1.2469
89	0.9285	1.0767619047619	1.2425
90	1.0754	1.25514285714286	1.2543
91	0.9806	1.11885714285714	1.2715
92	0.9356	1.156	1.3933
93	0.6391	1.11961904761905	1.5396
94	0.9166	1.06142857142857	1.429
95	1.1517	0.997428571428571	1.3516
96	0.937	1.18085714285714	1.3637
97	1.0435	1.10619047619048	1.2283
98	0.8291	1.22342857142857	1.2937
99	1.1171	1.09009523809524	1.4863
100	0.7884	1.0252380952381	1.3377
101	0.7528	1.05580952380952	1.3045
102	0.9921	0.919809523809524	1.3375
103	0.9373	1.02457142857143	1.3815
104	0.9247	1.10809523809524	1.4917
105	0.9301	1.07085714285714	1.3739
106	0.9895	1.14628571428571	1.4997
107	0.9323	1.05180952380952	1.3277
108	0.9758	0.946	1.3872
109	0.9952	1.08904761904762	1.4052
110	1.0065	1.04904761904762	1.2092
111	0.9984	1.26361904761905	1.3218
112	1.0087	1.08780952380952	1.4362
113	1.1157	1.14190476190476	1.3602
114	1.1156	1.39047619047619	1.1739
115	1.2838	1.03904761904762	1.3141
116	1.0016	1.1112380952381	1.5782
117	1.0518	1.02971428571429	1.3933
118	1.1272	0.930666666666667	1.4858
119	1.0747	0.983333333333333	1.3358
120	1.1593	0.966666666666667	1.3175
121	1.1691	0.918952380952381	1.2744
122	1.1731	0.916666666666667	1.4431
123	1.1895	0.98	1.396
124	1.3047	1.01447619047619	1.3625
125	1.3424	0.976380952380952	1.4282
126	1.2757	1.27038095238095	1.3618
127	1.233	1.11914285714286	1.3642
128	1.1479	1.13133333333333	1.6618
129	1.1451	1.11257142857143	1.4285
130	1.3283	1.0087619047619	1.5173
131	1.2516	1.03219047619048	1.3503
132	1.2296	1.3032380952381	1.1474
133	1.3654	1.218	1.0186
134	0.9597	1.19095238095238	1.0202
135	1.1062	1.12580952380952	1.3301
136	1.2401	1.20790476190476	1.2654
137	1.0766	1.12752380952381	1.3938
138	0.9053	1.19647619047619	1.3896
139	1.0687	1.11085714285714	1.6485
140	0.9296	1.16390476190476	1.8496
141	0.7769	1.12847619047619	1.629
142	1.0221	1.09095238095238	1.2871
143	0.8417	1.1347619047619	1.0335
144	0.8886	1.07666666666667	1.0075
145	0.9449	1.16933333333333	1.3381
146	0.947	1.04628571428571	1.2979
147	0.9031	1.18580952380952	1.4325
148	0.9055	1.23028571428571	1.2008
149	1.0129	1.15219047619048	1.0991
150	0.9158	1.10333333333333	1.2917
151	1.1936	1.22019047619048	1.3807
152	0.9448	1.31685714285714	1.1726
153	1.0172	1.17485714285714	1.3277
154	1.2035	1.02838095238095	1.301
155	1.2434	1.1487619047619	1.4971
156	1.0643	1.12142857142857	1.4077
157	0.9486	1.3727619047619	1.2587
158	0.9224	1.28495238095238	1.3354
159	1.2104	1.34780952380952	1.2401
160	0.993	1.28761904761905	1.3809
161	1.2122	1.07114285714286	1.4619
162	1.2592	1.06638095238095	1.4225
163	1.3046	0.904761904761905	1.3152
164	1.3107	1.00380952380952	1.511
165	1.3221	0.94047619047619	1.2471
166	1.2729	0.973619047619048	1.2104
167	1.2001	0.995428571428571	1.0696
168	1.205	0.985428571428571	1.1957
169	1.1202	1.01028571428571	1.1371
170	1.1813	0.887238095238095	1.1283
171	1.1459	0.814666666666667	1.0842
172	1.1595	0.986476190476191	1.1263
173	1.2182	0.886285714285714	1.1173
174	1.0897	1.03961904761905	1.1751
175	1.1822	0.998857142857143	0.8802
176	1.1465	0.930285714285714	1.0523
177	1.2834	0.975523809523809	1.2597
178	1.2184	1.43761904761905	0.8929
179	1.1091	1.30009523809524	1.019
180	0.7744	0.772095238095238	1.1376
181	0.6826	1.1287619047619	0.9195
182	0.5037	0.816095238095238	1.0518
183	0.5172	1.33161904761905	1.0422
184	0.3445	0.998190476190476	1.1086
185	0.5314	0.97047619047619	1.0545
186	0.5119	0.984190476190476	1.0763
187	0.6232	0.929523809523809	0.8818
188	0.5365	0.921714285714286	0.8967
189	0.4643	1.17009523809524	1.0381
190	0.5732	1.09257142857143	0.7611
191	0.5781	1.03961904761905	0.9461
192	0.6259	1.05161904761905	0.868
193	0.6444	1.16285714285714	1.118
194	0.7137	0.882857142857143	0.9476
195	0.6808	1.01352380952381	1.0153
196	0.77	1.1152380952381	0.9617
197	0.8722	0.983238095238095	0.8747
198	0.8377	1.03180952380952	1.0884
199	1.143	1.10571428571429	1.0637
200	1.0778	1.17619047619048	1.1335
201	0.795	1.04838095238095	1.1647
202	0.62	0.914761904761905	1.4086
203	0.5201	1.03209523809524	1.2023
204	0.3825	1.03352380952381	1.0523
205	0.3664	1.06561904761905	1.0047
206	0.3796	0.988952380952381	0.9792
207	0.5663	0.967333333333333	0.9544
208	0.6099	1.10895238095238	1.339
209	0.5586	0.92	1.1999
210	0.5423	0.873142857142857	1.3622
211	0.4459	0.999142857142857	1.2945
212	0.3981	0.933904761904762	1.2559
213	0.5051	0.88047619047619	0.9354
214	0.6881	0.918380952380952	0.9537
215	0.3243	0.995333333333333	1.1222
216	0.4722	0.95647619047619	0.9982
217	0.5807	0.933904761904762	1.177
218	0.3424	0.874571428571429	1.2132
219	0.5214	0.933428571428571	1.2318
220	0.6343	0.860095238095238	1.0433
221	0.4544	0.918380952380952	1.2475
222	0.4328	0.812190476190476	1.1377
223	0.7375	0.722571428571429	1.275
224	0.6022	0.862761904761905	1.4436
225	0.5223	1.21752380952381	1.5302
226	0.5569	0.991238095238095	1.504
227	0.508	1.16914285714286	1.4492
228	0.4225	1.24504761904762	1.3538
229	0.4888	1.10828571428571	1.5551
230	0.5069	1.10266666666667	1.2809
231	0.5012	1.05361904761905	1.2851
232	0.6348	1.11209523809524	1.3341
233	0.6254	1.11447619047619	1.4554
234	0.4445	1.0547619047619	1.2555
235	0.4601	1.07885714285714	0.9012
236	0.4043	1.1272380952381	0.942
237	0.591	1.178	1.0668
238	0.7657	1.13504761904762	1.2273
239	0.6383	1.06190476190476	1.36
240	0.5861	1.08104761904762	1.1764
241	0.6161	1.13914285714286	1.2397
242	0.5019	0.986285714285714	1.3728
243	0.5843	1.01161904761905	1.4455
244	0.5753	1.05571428571429	1.5883
245	0.3833	1.06495238095238	1.6658
246	0.4447	1.10847619047619	1.6437
247	0.5185	1.26133333333333	1.7488
248	0.5377	1.2787619047619	1.535
249	0.4058	1.21152380952381	1.6204
250	0.4998	1.18009523809524	1.6075
251	0.5091	1.13580952380952	1.5614
252	0.4554	1.13904761904762	1.6211
253	0.7711	1.16361904761905	1.6627
254	0.6363	1.17542857142857	1.5128
255	0.6431	1.11733333333333	1.6874
256	0.6045	1.1227619047619	1.717
257	0.8929	1.15790476190476	1.4676
258	0.8376	1.16590476190476	1.5646
259	0.4888	1.06828571428571	1.6466
260	0.5959	1.114	1.658
261	0.5605	1.18952380952381	1.539
262	0.5127	1.06561904761905	1.4577
263	0.6633	1.05047619047619	1.4292
264	0.567	1.1492380952381	1.5307
265	0.6702	1.154	1.3603
266	0.613	1.14847619047619	1.4669
267	0.5121	1.23019047619048	1.5242
268	0.6013	1.04438095238095	1.5069
269	0.4566	1.0687619047619	1.3887
270	0.6255	1.05352380952381	1.4755
271	0.5118	0.957333333333333	1.541
272	0.4947	0.999619047619048	1.6811
273	0.4975	0.958095238095238	1.6032
274	0.8434	1.05819047619048	1.5313
275	0.6125	1.04457142857143	1.5393
276	0.5622	0.980190476190476	1.4864
277	0.6037	1.14714285714286	1.5815
278	0.5113	1.0807619047619	1.8315
279	0.9855	1.08219047619048	1.5488
280	1.1153	1.08028571428571	1.4798
281	0.873	1.11295238095238	1.4583
282	0.5842	1.17647619047619	1.5615
283	0.6306	1.12304761904762	1.5148
284	0.6884	1.11742857142857	1.4942
285	0.9496	1.10990476190476	1.4632
286	0.9903	1.10466666666667	1.5583
287	1.026	1.12019047619048	1.5115
288	0.9751	1.15752380952381	1.3388
289	0.838	1.22	1.5099
290	0.7678	1.31190476190476	1.5865
291	0.5926	1.09742857142857	1.4492
292	0.7417	1.04380952380952	1.6265
293	0.4785	1.25257142857143	1.6148
294	0.59	1.16961904761905	1.556
295	0.7523	1.11819047619048	1.5698
296	0.9577	1.13419047619048	1.4435
297	0.9974	1.05514285714286	1.5658
298	0.8707	1.07647619047619	1.6395
299	0.6611	1.02180952380952	1.5858
300	0.9762	1.26971428571429	1.485
301	1.0329	1.11571428571429	1.502
302	0.9959	1.20857142857143	1.5354
303	0.9693	1.10047619047619	1.7136
304	0.7432	1.03314285714286	1.7782
305	0.899	1.05561904761905	1.8208
306	1.0731	1.45942857142857	1.8033
307	1.2468	1.5132380952381	1.6717
308	0.9551	1.5752380952381	1.5803
309	0.9659	1.3727619047619	1.5493
310	0.9236	1.21095238095238	1.6311
311	1.0968	1.22533333333333	1.8868
312	1.0732	1.40847619047619	1.8695
313	0.7675	1.30742857142857	1.7723
314	0.7361	1.33409523809524	1.7293
315	0.83	1.2372380952381	1.6165
316	0.7936	1.11961904761905	1.5273
317	1.4208	1.146	1.4507
318	1.3348	1.42219047619048	1.4923
319	1.4843	1.16390476190476	1.5575
320	0.9793	1.40209523809524	1.6631
321	0.9996	1.19457142857143	1.7139
322	1.0649	1.1872380952381	1.687
323	0.503	1.24552380952381	1.6479
324	0.6625	1.56933333333333	1.6642
325	0.4531	1.66219047619048	1.5823
326	0.7814	1.70095238095238	1.5614
327	0.4214	1.63533333333333	1.6065
328	0.7351	1.64666666666667	1.497
329	0.5733	1.396	1.6253
330	0.8554	1.59714285714286	1.592
331	0.4195	1.62190476190476	1.43
332	0.8582	1.678	1.6106
333	0.5547	1.65847619047619	1.5646
334	0.7113	1.79990476190476	1.5697
335	0.591	1.81371428571429	1.8789
336	0.645	1.83809523809524	2.0423
337	0.6921	1.46466666666667	1.9682
338	0.7158	1.61657142857143	1.7676
339	0.618	1.506	1.673
340	0.751	1.46466666666667	1.7207
341	0.5468	1.65828571428571	1.6777
342	0.6006	1.54485714285714	1.7689
343	0.7011	1.5747619047619	1.8203
344	0.6673	1.68180952380952	1.7897
345	0.7329	1.6132380952381	1.724
346	0.7603	1.71114285714286	1.8278
347	0.6572	1.51	1.7524
348	0.7797	1.8007619047619	1.9244
349	0.6735	1.66780952380952	1.7682
350	0.3739	1.69161904761905	1.7672
351	0.7535	1.59714285714286	1.895
352	0.6158	1.74171428571429	1.8334
353	0.4913	1.7927619047619	1.9882
354	0.588	1.78371428571429	1.6468
355	0.7042	1.71580952380952	1.9648
356	0.495	1.72666666666667	1.7554
357	0.4975	1.65361904761905	1.7031
358	0.5558	1.8967619047619	1.7238
359	0.8569	1.67809523809524	1.7469
360	0.644	1.77571428571429	1.6262
361	0.6261	1.8012380952381	1.5445
362	0.4292	1.6647619047619	1.8597
363	0.6333	1.73371428571429	1.6397
364	0.4752	1.75533333333333	1.5984
365	0.4739	1.81685714285714	1.6539
366	0.4861	1.71438095238095	1.6287
367	0.6144	1.73257142857143	1.6087
368	0.9338	1.82009523809524	1.49
369	1.4429	1.56142857142857	1.5351
370	1.2235	1.68209523809524	1.4572
371	1.2204	1.67685714285714	1.4672
372	1.3415	1.53009523809524	1.4938
373	1.2352	1.47533333333333	1.2533
374	0.7829	1.69838095238095	1.5015
375	1.1887	1.60628571428571	1.3887
376	0.8263	1.80266666666667	1.4471
377	1.1984	1.6332380952381	1.3137
378	1.2165	1.7912380952381	1.3596
379	0.8584	1.64104761904762	1.4581
380	0.6349	1.70057142857143	1.4518
381	0.5371	1.64838095238095	1.6032
382	0.6538	1.44419047619048	1.4667
383	0.6655	1.75609523809524	1.4268
384	0.588	1.94333333333333	1.6293
385	0.5952	1.77657142857143	1.6506
386	0.714	1.70742857142857	1.6484
387	0.7556	1.61761904761905	1.5098
388	1.0946	1.73180952380952	1.6475
389	0.7888	1.7647619047619	1.584
390	0.8296	1.64533333333333	1.3252
391	0.7467	1.67257142857143	1.5498
392	0.9043	1.40228571428571	1.4018
393	0.935	1.62895238095238	1.3703
394	1.0529	1.73980952380952	1.47
395	0.9228	1.632	1.382
396	0.8195	1.88028571428571	1.4619
397	1.0242	1.76933333333333	1.3954
398	0.5805	1.72428571428571	1.4822
399	0.4853	1.58238095238095	1.3605
400	0.5045	1.55352380952381	1.3591
401	0.4513	1.70657142857143	1.1953
402	0.4861	1.73695238095238	1.2314
403	0.5939	1.77590476190476	1.3609
404	0.5751	1.70885714285714	1.5058
405	0.5613	1.71057142857143	1.4856
406	0.5856	1.73514285714286	1.3701
407	0.577	1.65142857142857	1.315
408	0.5922	1.71257142857143	1.3692
409	0.8009	1.48552380952381	1.2264
410	0.5663	1.53409523809524	1.2972
411	0.5217	1.7127619047619	1.4016
412	0.6487	1.53838095238095	1.1923
413	0.6506	1.64361904761905	1.1556
414	0.6474	1.67733333333333	1.3983
415	0.5103	1.71609523809524	1.2828
416	0.3794	1.75142857142857	1.2775
417	0.549	1.65219047619048	1.2217
418	0.3281	1.54961904761905	1.5494
419	0.4799	1.74352380952381	1.5227
420	0.4291	1.33057142857143	0.9584
421	0.5255	1.45057142857143	0.8988
422	0.692	1.50533333333333	0.9718
423	0.5616	1.50733333333333	0.9986
424	0.6905	1.46190476190476	0.8831
425	0.5488	1.40209523809524	1.1612
426	0.6303	1.50333333333333	1.436
427	1.1424	1.60295238095238	1.3727
428	0.9746	1.43847619047619	1.317
429	0.7469	1.56257142857143	1.3937
430	1.081	1.67714285714286	1.5233
431	0.7933	1.68228571428571	1.404
432	1.1636	1.7547619047619	1.3922
433	0.931	1.75104761904762	1.6381
434	1.0067	1.60057142857143	1.435
435	0.4839	1.78285714285714	1.5386
436	0.5045	1.47428571428571	1.6181
437	0.5856	1.74257142857143	1.5447
438	0.6648	1.61095238095238	1.5377
439	0.5935	1.6992380952381	1.5921
440	0.5405	1.85304761904762	1.501
441	0.5176	1.80247619047619	1.5162
442	0.4849	1.86638095238095	1.4633
443	0.4302	1.74561904761905	1.5436
444	0.5105	1.66504761904762	1.5196
445	0.6631	1.74638095238095	1.3602
446	0.5744	1.65333333333333	1.5855
447	0.8403	1.56019047619048	1.6063
448	0.5607	1.68333333333333	1.2913
449	0.5973	1.576	1.5069
450	1.0317	1.68190476190476	1.4979
451	0.9451	1.75380952380952	1.4868
452	0.7311	1.49504761904762	1.4184
453	1.1721	1.69628571428571	1.5883
454	1.3366	1.67066666666667	1.3605
455	1.2782	1.59361904761905	1.4521
456	1.1692	1.57485714285714	1.4494
457	1.1941	1.49552380952381	1.7299
458	0.9563	1.45761904761905	1.4705
459	1.3532	1.60638095238095	1.4892
460	1.4616	1.56533333333333	1.4828
461	0.9851	1.64980952380952	1.7344
462	1.1416	1.63371428571429	1.7935
463	0.8731	1.68914285714286	1.6536
464	0.8648	1.68295238095238	1.5803
465	1.1975	1.50780952380952	1.4577
466	1.2947	1.70419047619048	1.3619
467	1.2375	1.46238095238095	1.6796
468	0.5351	1.57628571428571	1.3154
469	0.7983	1.5447619047619	1.3848
470	0.7058	1.49333333333333	1.3045
471	0.6976	1.47133333333333	1.4938
472	0.8448	1.55580952380952	1.4826
473	0.8413	1.67809523809524	1.3622
474	0.9373	1.79914285714286	1.3962
475	0.8986	1.70733333333333	1.5774
476	0.9597	1.67990476190476	1.6437
477	1.1183	1.77228571428571	1.3674
478	1.1422	1.62771428571429	1.3816
479	0.9279	1.63514285714286	1.3443
480	1.176	1.61152380952381	1.2741
481	1.314	1.62314285714286	1.3659
482	1.5053	1.53914285714286	1.3547
483	1.2056	1.66219047619048	1.4038
484	1.1608	1.65714285714286	1.1835
485	1.1674	1.56952380952381	1.0672
486	1.089	1.8007619047619	1.0105
487	0.9285	1.84238095238095	0.9769
488	0.8901	1.7947619047619	1.0514
489	1.0884	1.90457142857143	0.9597
490	1.2456	1.76580952380952	1.0093
491	1.1524	1.52828571428571	0.8758
492	1.0506	1.55895238095238	1.1145
493	1.1316	1.58485714285714	0.9266
494	1.1272	1.61809523809524	0.9446
495	1.1802	1.85685714285714	0.9525
496	1.1341	1.66457142857143	1.0867
497	1.0859	1.73771428571429	1.0999
498	1.2381	1.72428571428571	1.0935
499	1.1162	1.64219047619048	0.9574
500	1.058	1.62552380952381	1.2981
501	1.2083	1.83504761904762	1.0501
502	1.1777	1.74228571428571	0.9703
503	1.0937	1.57514285714286	0.9252
504	0.9443	1.51809523809524	0.9989
505	0.9901	1.53009523809524	1.0344
506	1.1105	1.72390476190476	1.0044
507	1.1448	1.84066666666667	1.0036
508	1.1882	1.71657142857143	1.036
509	1.3582	1.70457142857143	0.9844
510	1.0148	1.66980952380952	1.2856
511	1.0673	1.75580952380952	1.2251
512	1.0881	1.48885714285714	1.4375
513	0.9299	1.46895238095238	1.4023
514	0.9571	1.69066666666667	1.2693
515	1.1675	1.60838095238095	1.1761
516	1.1343	1.58352380952381	1.0708
517	1.2617	1.6007619047619	1.1965
518	1.1534	1.70428571428571	1.187
519	1.1972	1.56980952380952	1.1334
520	1.1898	1.82990476190476	1.0459
521	1.3027	1.53752380952381	1.1003
522	1.5158	1.69266666666667	1.5363
523	1.0999	1.67685714285714	1.4866
524	1.3188	1.57047619047619	1.2662
525	1.2706	1.6072380952381	1.2674
526	1.2011	1.35209523809524	0.9636
527	1.3667	1.408	1.3565
528	1.1451	1.56838095238095	0.9747
529	0.825	1.58457142857143	0.9995
530	0.9552	1.658	0.9622
531	1.2595	1.77133333333333	1.2539
532	1.4071	1.77304761904762	1.1026
533	1.2731	1.77333333333333	1.0242
534	1.235	1.62285714285714	1.2996
535	1.2744	1.52828571428571	1.1615
536	1.2834	1.55485714285714	1.2585
537	1.0449	1.40238095238095	1.1485
538	1.0008	1.65847619047619	1.1806
539	1.2359	1.54457142857143	1.1552
540	1.329	1.47142857142857	1.5028
541	1.2021	1.55428571428571	1.579
542	1.2934	1.38933333333333	1.6643
543	1.3763	1.606	1.67
544	1.2644	1.50847619047619	1.7199
545	1.1986	1.74904761904762	1.4749
546	1.0571	1.69371428571429	1.5048
547	0.9168	1.82828571428571	1.6157
548	0.8755	1.73580952380952	1.4699
549	0.9059	1.65990476190476	1.5571
550	1.0567	1.77571428571429	1.5434
551	1.014	1.68257142857143	1.5353
552	0.977	1.76819047619048	1.65
553	0.9816	1.46247619047619	1.4016
554	0.8644	1.71990476190476	1.5193
555	0.961	1.76638095238095	1.5434
556	0.9542	1.7227619047619	1.5919
557	0.7531	1.88742857142857	1.6781
558	0.726	1.71819047619048	1.1699
559	1.0131	1.90019047619048	1.4369
560	0.8075	1.63028571428571	1.6476
561	1.0463	1.79095238095238	1.3488
562	1.1153	1.5987619047619	1.3018
563	0.7802	1.68933333333333	1.1601
564	0.9871	1.73685714285714	1.307
565	1.0199	1.92314285714286	1.3517
566	0.7451	1.72828571428571	1.2049
567	0.7513	1.7727619047619	1.5224
568	0.6211	1.68457142857143	1.5436
569	0.5535	1.70628571428571	1.5746
570	0.4578	1.80190476190476	1.4199
571	0.5839	1.75295238095238	1.4576
572	0.4688	1.66752380952381	1.5924
573	0.6768	1.462	1.325
574	0.5529	1.39285714285714	1.1363
575	0.5637	1.62980952380952	1.0999
576	0.6627	1.60009523809524	1.3693
577	0.7772	1.71447619047619	1.4367
578	0.9229	1.7092380952381	1.2517
579	1.0725	1.61666666666667	1.3058
580	0.7454	1.60942857142857	1.278
581	0.8107	1.61419047619048	1.3484
582	0.542	1.65285714285714	1.1914
583	0.5773	1.75133333333333	1.2326
584	0.7556	1.59438095238095	1.3022
585	0.4793	1.74066666666667	1.2123
586	0.5021	1.78533333333333	1.4106
587	0.5992	1.55619047619048	1.4285
588	0.8184	1.53171428571429	1.4986
589	0.4042	1.43304761904762	1.2299
590	0.583	1.62590476190476	1.558
591	0.7276	1.63809523809524	1.5204
592	0.7777	1.54095238095238	1.2987
593	0.8093	1.62257142857143	1.207
594	0.7944	1.60333333333333	1.332
595	0.9495	1.71580952380952	1.3904
596	0.7671	1.55628571428571	1.409
597	0.6172	1.4607619047619	1.476
598	0.6574	1.4932380952381	1.5892
599	0.6907	1.59761904761905	1.4881
600	0.7613	1.59219047619048	1.3229
601	0.9694	1.75257142857143	1.2455
602	0.8942	1.77342857142857	1.3212
603	0.6679	1.95466666666667	1.4974
604	0.8064	1.85219047619048	1.3815
605	0.6828	1.70809523809524	1.1747
606	0.7416	1.77361904761905	1.0704
607	0.7333	1.62561904761905	1.1957
608	0.7672	1.73809523809524	1.2856
609	0.705	1.85561904761905	1.3752
610	0.6154	1.73390476190476	1.3987
611	0.6848	1.72980952380952	1.2907
612	0.6814	1.75695238095238	1.3413
613	0.6222	1.93142857142857	1.3602
614	0.6134	1.70457142857143	1.4069
615	0.5902	1.86	1.6462
616	0.7844	1.79428571428571	1.6579
617	0.6377	1.76961904761905	1.8067
618	0.8129	1.80895238095238	1.4422
619	0.7554	1.73790476190476	1.5066
620	0.47	1.86514285714286	1.4924
621	1.0134	1.87114285714286	1.5458
622	0.7154	1.82561904761905	1.3467
623	0.7248	1.86590476190476	1.3851
624	0.7453	1.69733333333333	1.3386
625	0.9176	1.85514285714286	1.2869
626	0.723	1.68733333333333	1.3147
627	0.823	1.63361904761905	1.2428
628	0.9529	1.90514285714286	1.1849
629	0.8848	1.78152380952381	1.2534
630	0.8605	1.68019047619048	1.06
631	0.8345	1.71038095238095	1.2286
632	0.5913	1.72504761904762	1.2488
633	0.7514	1.52161904761905	1.0357
634	0.79	1.67542857142857	1.1044
635	0.9565	1.81085714285714	1.2753
636	0.7998	1.64190476190476	1.4177
637	0.6798	1.58609523809524	1.2325
638	1.0672	1.69742857142857	1.495
639	1.1069	1.51895238095238	1.6049
640	1.0025	1.71914285714286	1.4866
641	0.8497	1.64028571428571	1.3894
642	0.6451	1.95952380952381	1.3304
643	0.9951	1.714	1.4584
644	0.9175	1.55952380952381	1.462
645	0.8974	1.89295238095238	1.2213
646	0.9766	1.65266666666667	0.9254
647	0.9215	1.84409523809524	1.1741
648	1.142	1.55742857142857	1.0873
649	1.0018	1.64342857142857	1.0563
650	0.8967	1.78219047619048	0.9182
651	0.9536	1.68552380952381	1.1285
652	0.8159	1.88561904761905	1.118
653	0.9003	1.74066666666667	1.0833
654	1.0328	1.82266666666667	1.5254
655	0.5896	1.78933333333333	1.3329
656	0.7103	1.63095238095238	1.3757
657	0.892	1.78838095238095	1.4345
658	0.9263	1.68933333333333	1.4531
659	1.0516	1.93704761904762	1.44
660	0.7457	1.6187619047619	1.4514
661	0.6615	1.77752380952381	1.5349
662	0.9172	1.66409523809524	1.4093
663	0.9249	1.62085714285714	1.304
664	0.8677	1.64952380952381	1.7203
665	0.9882	1.81695238095238	1.157
666	0.9912	1.62580952380952	1.0212
667	0.8234	1.74209523809524	0.9017
668	0.8338	1.56952380952381	0.7806
669	0.9315	1.66714285714286	0.8269
670	0.7287	1.94295238095238	0.9137
671	0.5908	1.84790476190476	1.0399
672	0.7275	1.70580952380952	1.0982
673	0.8099	1.86942857142857	1.0316
674	0.7797	1.66466666666667	0.8736
675	1.6267	1.6967619047619	0.884
676	1.0456	1.74257142857143	0.9769
677	0.9697	1.62733333333333	0.8935
678	0.9455	1.63828571428571	1.0488
679	1.1507	1.738	0.7293
680	0.8776	1.95352380952381	0.9909
681	0.8598	1.83314285714286	1.0178
682	0.8442	1.72314285714286	1.2073
683	0.8096	1.76552380952381	1.1692
684	0.8299	1.75580952380952	0.8557
685	0.6429	1.77019047619048	1.2009
686	0.6929	1.82019047619048	1.1928
687	0.7592	1.63571428571429	0.9317
688	0.8731	1.61733333333333	1.2594
689	0.4959	1.4772380952381	1.3264
690	0.6615	1.71533333333333	1.3611
691	0.8668	1.74542857142857	1.2907
692	0.6715	1.65209523809524	1.2619
693	0.9136	1.46314285714286	1.2745
694	1.6195	1.63552380952381	1.4055
695	1.4744	1.61657142857143	1.4054
696	1.3918	1.63285714285714	1.4764
697	1.2683	1.58952380952381	1.3801
698	0.6866	1.72257142857143	1.7985
699	0.6606	1.83180952380952	1.1966
700	0.6639	1.8472380952381	1.2238
701	0.9129	1.66838095238095	1.3647
702	1.2906	1.81219047619048	1.1891
703	0.9747	1.79790476190476	1.3562
704	0.7435	1.61428571428571	1.3555
705	0.7211	1.6667619047619	1.3936
706	0.8796	1.75495238095238	1.2401
707	0.636	1.8732380952381	1.4236
708	0.8985	1.72352380952381	1.2634
709	0.9229	1.69904761904762	1.3039
710	0.7287	1.8987619047619	1.3405
711	0.9572	1.67352380952381	1.4615
712	0.7265	1.75733333333333	1.6957
713	0.5563	1.91742857142857	1.805
714	0.6693	1.75980952380952	1.7034
715	0.8868	1.70742857142857	1.7251
716	0.8696	1.62095238095238	1.8691
717	0.9817	1.69047619047619	1.7147
718	0.9631	1.68657142857143	1.7734
719	0.8843	1.80961904761905	1.8623
720	1.113	1.69342857142857	1.7424
721	0.8349	1.82847619047619	1.8872
722	0.6947	1.59571428571429	1.6302
723	0.7144	1.6272380952381	1.7087
724	0.6344	1.70857142857143	1.6512
725	0.6053	1.7192380952381	1.7701
726	0.8871	1.74019047619048	1.7343
727	0.5941	1.65619047619048	1.6923
728	0.8748	1.73466666666667	1.7106
729	0.572	1.71704761904762	1.6257
730	0.7213	1.65	1.71
731	0.7961	1.73752380952381	1.8695
732	0.8783	1.65	1.4534
733	0.8785	1.67247619047619	1.7326
734	0.8061	1.84142857142857	1.7458
735	0.7611	1.75314285714286	1.6178
736	0.9331	1.76419047619048	1.582
737	0.7545	1.75552380952381	1.557
738	0.6453	1.57314285714286	1.5099
739	0.5484	1.72828571428571	1.5708
740	0.4543	1.71685714285714	1.6612
741	0.649	1.81114285714286	1.4101
742	0.8832	1.71257142857143	1.4613
743	0.925	1.61095238095238	1.4766
744	1.0078	1.56533333333333	1.4903
745	0.6818	1.75590476190476	1.5303
746	0.8597	1.78190476190476	1.3789
747	0.542	1.77314285714286	1.2871
748	0.8628	1.82047619047619	1.3755
749	0.8438	1.8372380952381	1.3243
750	0.8988	1.77295238095238	1.3722
751	0.652	1.59352380952381	1.2129
752	0.7768	1.56295238095238	1.2251
753	0.7087	1.54914285714286	1.2889
754	1.0018	1.65933333333333	1.2161
755	0.9516	1.5907619047619	1.3326
756	0.839	1.77142857142857	1.5268
757	0.8631	1.76409523809524	1.6955
758	1.0104	1.76238095238095	1.7714
759	1.0163	1.68104761904762	1.7367
760	0.8278	1.874	1.7933
761	1.1122	1.6112380952381	1.8158
762	0.9783	1.54457142857143	1.6781
763	0.6964	1.66114285714286	1.6604
764	0.7105	1.63352380952381	1.6581
765	0.6139	1.59390476190476	1.5514
766	0.898	1.5147619047619	1.6986
767	0.8429	1.68038095238095	1.6385
768	0.8265	1.67466666666667	1.66
769	0.7534	1.81628571428571	1.4715
770	0.6365	1.99390476190476	1.6331
771	0.8604	1.87438095238095	1.5373
772	0.7273	1.8172380952381	1.784
773	0.6947	1.75371428571429	1.669
774	0.8023	1.79942857142857	1.8406
775	0.8442	1.76247619047619	1.8186
776	0.7167	1.98133333333333	1.752
777	1.0495	1.8467619047619	1.6646
778	0.7595	1.77314285714286	1.7634
779	0.9244	1.70285714285714	1.7199
780	0.7033	1.8372380952381	1.6166
781	0.6117	1.66361904761905	1.6833
782	0.6802	1.7747619047619	1.7676
783	0.7106	1.84704761904762	1.5192
784	0.9075	1.76809523809524	1.6221
785	0.9792	1.98380952380952	1.5871
786	1.0186	1.66733333333333	1.6352
787	0.8844	1.64609523809524	1.5931
788	0.9213	1.70838095238095	1.6886
789	0.9517	1.6007619047619	1.7479
790	0.928	1.83885714285714	1.5279
791	0.7473	1.66114285714286	1.5202
792	0.7007	1.67066666666667	1.7157
793	0.9086	1.97238095238095	1.7782
794	1.1545	1.74342857142857	1.7505
795	0.9468	1.65152380952381	1.6401
796	0.9705	1.67142857142857	1.6778
797	0.8585	1.48038095238095	1.7799
798	0.8536	1.31580952380952	1.8397
799	0.9511	1.61590476190476	1.7832
800	0.8602	1.64104761904762	1.437
801	0.8761	1.61828571428571	1.5366
802	0.6248	1.78914285714286	1.7001
803	0.5828	1.54171428571429	1.8545
804	0.8078	1.56438095238095	1.5961
805	0.7164	1.7652380952381	1.6706
806	0.7293	1.67704761904762	1.5516
807	0.9029	1.55457142857143	1.5152
808	0.9065	1.50028571428571	1.743
809	0.8607	1.77704761904762	1.7016
810	0.8097	1.67638095238095	1.5549
811	0.9084	1.6567619047619	1.6376
812	1.0294	1.72771428571429	1.6679
813	0.968	1.60371428571429	1.9206
814	0.8186	1.54219047619048	1.55
815	0.9936	1.64419047619048	1.6646
816	0.5968	1.632	1.7667
817	0.6522	1.80085714285714	1.6327
818	0.8614	1.69790476190476	1.7109
819	0.6251	1.80695238095238	1.6111
820	0.8168	1.65266666666667	1.7701
821	0.817	1.69847619047619	1.5447
822	0.6097	1.74485714285714	1.6118
823	0.857	1.65285714285714	1.6743
824	0.763	1.71219047619048	1.6162
825	1.1075	1.59771428571429	1.6969
826	0.9942	1.58971428571429	1.7054
827	0.9248	1.672	1.7955
828	1.0444	1.60942857142857	1.8198
829	0.7346	1.79009523809524	1.7952
830	0.9993	1.62666666666667	1.7049
831	0.9917	1.85933333333333	1.8894
832	0.8832	1.64819047619048	1.7539
833	0.6871	1.70666666666667	1.5627
834	1.0278	1.72885714285714	1.5523
835	1.0063	1.53838095238095	1.6473
836	0.9083	1.68761904761905	1.5044
837	0.5357	1.72361904761905	1.6129
838	1.0019	1.462	1.6309
839	0.8922	1.6152380952381	1.6493
840	0.7802	1.54466666666667	1.6611
841	0.6162	1.66838095238095	1.7004
842	0.9676	1.67247619047619	1.6209
843	0.7708	1.69885714285714	1.5569
844	0.688	1.67866666666667	1.6678
845	0.5501	1.69114285714286	1.6825
846	0.9279	1.5032380952381	1.7344
847	0.7857	1.63180952380952	1.6599
848	0.7467	1.54390476190476	1.7065
849	0.528	1.49428571428571	1.558
850	0.5249	1.83895238095238	1.4948
851	0.7421	1.61380952380952	1.7377
852	0.7533	1.596	1.7056
853	0.6425	1.80171428571429	1.6638
854	0.4647	1.81761904761905	1.5991
855	0.8728	1.65247619047619	1.5405
856	0.7423	1.70133333333333	1.551
857	0.9191	1.68057142857143	1.6999
858	0.8864	1.62714285714286	1.508
859	0.8721	1.70828571428571	1.5296
860	0.6978	1.66514285714286	1.6823
861	0.7404	1.26752380952381	1.705
862	0.8251	1.25933333333333	1.7187
863	0.8307	1.55152380952381	1.4651
864	0.8544	1.61047619047619	1.6344
865	0.6092	1.67285714285714	1.5751
866	0.6673	1.54819047619048	1.4577
867	0.7714	1.43466666666667	1.4264
868	0.6487	1.64819047619048	1.6487
869	0.6838	1.4607619047619	1.6956
870	0.7673	1.49628571428571	1.6211
871	0.8822	1.4252380952381	1.5342
872	0.8056	1.45533333333333	1.5751
873	0.5709	1.41161904761905	1.7059
874	0.4911	1.33819047619048	1.5877
875	0.6375	1.484	1.6141
876	0.5393	1.63428571428571	1.4983
877	0.7069	1.83438095238095	1.5528
878	0.5865	1.89895238095238	1.6619
879	0.6314	1.8152380952381	1.5313
880	0.477	1.76828571428571	1.5448
881	0.7648	1.9012380952381	1.4431
882	0.9518	1.85771428571429	1.4753
883	0.6754	1.82114285714286	1.3518
884	0.6781	1.99685714285714	1.2871
885	0.6483	1.85028571428571	1.3633
886	0.6576	1.92257142857143	1.1796
887	0.5896	1.85571428571429	1.6092
888	0.8877	1.98266666666667	1.5465
889	0.7884	1.83542857142857	1.4017
890	0.8243	1.99019047619048	1.4176
891	0.4775	1.97161904761905	1.5104
892	0.5995	1.95866666666667	1.6608
893	0.8665	1.93285714285714	1.6942
894	0.8196	1.66095238095238	1.6585
895	0.5854	1.77028571428571	1.5505
896	0.4914	1.61971428571429	1.6606
897	0.8007	1.78	1.7244
898	0.7656	1.52742857142857	1.6049
899	0.7331	1.60838095238095	1.5203
900	0.8253	1.38780952380952	1.5212
901	0.65	1.67152380952381	1.3755
902	0.6565	1.66657142857143	1.4992
903	0.4719	1.61885714285714	1.3282
904	0.5573	1.65466666666667	1.3431
905	0.8781	1.7272380952381	1.3194
906	1.0287	1.75219047619048	1.296
907	1.0059	1.638	1.1689
908	0.8397	1.86895238095238	1.3105
909	0.9853	1.70828571428571	1.4369
910	0.8034	1.82342857142857	1.4534
911	0.8165	1.61457142857143	1.3358
912	0.8091	1.81733333333333	1.3322
913	0.7932	1.7012380952381	1.3844
914	0.7385	1.71857142857143	1.4101
915	0.7396	1.59761904761905	1.4931
916	0.6021	1.59742857142857	1.3559
917	0.7485	1.72352380952381	1.3292
918	0.6779	1.56657142857143	1.3685
919	0.7285	1.59428571428571	1.3875
920	0.5411	1.46095238095238	1.4944
921	0.5683	1.61019047619048	1.3429
922	0.8766	1.57228571428571	1.09
923	0.8299	1.36285714285714	1.1909
924	0.5929	1.64295238095238	1.1136
925	0.6817	1.64752380952381	1.162
926	0.8286	1.64266666666667	1.3249
927	0.8855	1.486	1.2411
928	0.6768	1.62438095238095	1.1343
929	0.8659	1.69314285714286	1.361
930	0.7544	1.74714285714286	1.575
931	0.7741	1.48628571428571	1.4399
932	0.842	1.66152380952381	1.4639
933	0.777	1.39838095238095	1.4466
934	0.8028	1.64638095238095	1.2238
935	0.859	1.71247619047619	1.2553
936	0.7978	1.65409523809524	1.4135
937	0.9359	1.6567619047619	1.6174
938	0.9712	1.67609523809524	1.6101
939	0.6804	1.47390476190476	1.5381
940	1.1444	1.56666666666667	1.4286
941	0.8988	1.35466666666667	1.4972
942	0.8208	1.51438095238095	1.5065
943	0.724	1.77447619047619	1.4711
944	0.9298	1.60590476190476	1.8939
945	0.8028	1.47666666666667	1.6867
946	0.8998	1.65095238095238	1.5671
947	0.9711	1.62409523809524	1.7066
948	0.7676	1.65028571428571	1.574
949	0.8705	1.59190476190476	1.6093
950	1.0045	1.50885714285714	1.5958
951	0.6771	1.62514285714286	1.6409
952	0.6383	1.81866666666667	1.6517
953	0.462	1.69361904761905	1.6403
954	0.5531	1.728	1.5911
955	0.6188	1.692	1.6185
956	0.6225	1.76590476190476	1.5105
957	0.5786	1.65133333333333	1.4785
958	0.5159	1.5912380952381	1.7651
959	0.518	1.53438095238095	1.6416
960	0.513	1.50142857142857	1.8523
961	0.5228	1.6032380952381	1.6184
962	0.7753	1.63352380952381	1.6469
963	0.7352	1.58190476190476	1.6579
964	0.639	1.30742857142857	1.5406
965	0.6045	1.60285714285714	1.6446
966	0.8023	1.7312380952381	1.5121
967	0.4947	1.61904761904762	1.5923
968	0.5392	1.6072380952381	1.5826
969	0.7065	1.59628571428571	1.5164
970	0.5649	1.57390476190476	1.5213
971	0.5138	1.58695238095238	1.5042
972	0.6462	1.52419047619048	1.5489
973	0.8123	1.58028571428571	1.62
974	0.9047	1.58590476190476	1.4626
975	0.7834	1.7107619047619	1.3676
976	0.8591	1.53409523809524	1.4093
977	0.5445	1.67542857142857	1.5673
978	0.5355	2.0172380952381	1.5042
979	0.4727	1.66085714285714	1.7918
980	0.5727	1.76771428571429	1.5446
981	0.7326	1.73790476190476	1.8191
982	0.4545	1.52533333333333	1.4445
983	0.5336	1.60133333333333	1.5313
984	0.7504	1.67009523809524	1.802
985	0.6065	1.58647619047619	2.0545
986	0.5129	1.69114285714286	2.0248
987	0.3519	1.72152380952381	1.825
988	0.54	1.65266666666667	2.1413
989	0.607	1.66857142857143	2.2256
990	0.8628	1.50847619047619	1.9957
991	0.6384	1.47	2.0754
992	0.3642	1.56704761904762	1.7778
993	0.7126	1.83628571428571	1.8251
994	0.5636	1.8087619047619	1.663
995	0.3986	1.55761904761905	1.5979
996	0.6741	1.54609523809524	1.7908
997	0.5808	1.63133333333333	1.559
998	0.507	1.74	1.6706
999	0.6479	1.79933333333333	1.5157
1000	0.6882	1.74361904761905	1.4937
1001	0.9527	1.50828571428571	1.6344
1002	0.9032	1.68590476190476	1.4985
1003	0.9154	1.81390476190476	1.4737
1004	0.7268	1.78628571428571	1.3965
1005	0.7888	1.68466666666667	1.5276
1006	0.5038	1.60695238095238	1.3281
1007	0.7576	1.64809523809524	1.4026
1008	0.7566	1.79342857142857	1.3099
1009	0.7261	1.78752380952381	1.3175
1010	0.6538	1.806	1.2345
1011	0.4775	1.73028571428571	1.4181
1012	0.6227	1.75152380952381	1.3098
1013	0.7102	1.66780952380952	1.3644
1014	0.668	1.85733333333333	1.5698
1015	0.5671	1.668	1.4732
1016	0.6273	1.71095238095238	1.4595
1017	0.7906	1.67866666666667	1.5637
1018	0.7804	1.78304761904762	1.7769
1019	0.7205	1.75904761904762	1.7881
1020	0.7162	1.71	2.0225
1021	0.6606	1.83342857142857	1.806
1022	0.8918	1.67380952380952	1.4535
1023	0.624	1.68228571428571	1.8067
1024	0.7817	1.59161904761905	1.6707
1025	1.0274	1.78438095238095	1.8145
1026	0.9585	1.65580952380952	1.6483
1027	0.9993	1.64609523809524	1.7077
1028	0.8807	1.49809523809524	1.8302
1029	1.2825	1.44171428571429	1.8718
1030	1.0349	1.5452380952381	1.9327
1031	1.3424	1.60171428571429	1.8574
1032	0.8573	1.49695238095238	1.7499
1033	1.0784	1.42028571428571	1.4022
1034	0.8368	1.71866666666667	1.7759
1035	0.5369	1.52571428571429	1.7894
1036	0.7352	1.69114285714286	1.8404
1037	0.6204	1.68038095238095	1.6929
1038	0.4152	1.63209523809524	1.7556
1039	0.458	1.79419047619048	1.5649
1040	0.763	1.6987619047619	1.5114
1041	0.5865	1.62466666666667	1.6417
1042	0.5464	1.48961904761905	1.4401
1043	0.7469	1.63742857142857	1.8535
1044	0.9894	1.7247619047619	1.5661
1045	0.632	1.81695238095238	1.476
1046	0.7425	1.82266666666667	1.5121
1047	0.5527	1.68742857142857	1.4586
1048	0.6252	1.83085714285714	1.6522
1049	0.883	1.724	1.5234
1050	0.7445	1.64247619047619	1.5412
1051	0.7822	1.56790476190476	1.5092
1052	0.8126	1.62495238095238	1.5182
1053	0.9441	1.54552380952381	1.5159
1054	0.5007	1.67495238095238	1.2945
1055	0.5536	1.54114285714286	1.3358
1056	0.6444	1.60695238095238	1.3971
1057	0.8345	1.76809523809524	1.3236
1058	0.9487	1.66619047619048	1.4995
1059	0.7116	1.80857142857143	1.4743
1060	0.6012	1.73847619047619	1.4763
1061	0.768	1.47257142857143	1.4026
1062	0.5465	1.63085714285714	1.5522
1063	0.4799	1.66771428571429	1.5253
1064	0.6049	1.75009523809524	1.3716
1065	0.4578	1.5152380952381	1.3548
1066	0.5937	1.66438095238095	1.4216
1067	0.7686	1.74952380952381	1.6701
1068	0.4716	1.554	1.3838
1069	0.351	1.70571428571429	1.5019
1070	0.5598	1.61304761904762	1.5544
1071	0.6894	1.61114285714286	1.3601
1072	0.8978	1.66590476190476	1.4109
1073	0.8224	1.65514285714286	1.2888
1074	0.9812	1.50504761904762	1.4759
1075	0.5205	1.73971428571429	1.3439
1076	0.3465	1.71704761904762	1.3962
1077	0.519	1.56704761904762	1.4397
1078	0.7838	1.70733333333333	1.3508
1079	0.5539	1.63428571428571	1.4373
1080	0.6388	1.74380952380952	1.4586
1081	0.805	1.758	1.486
1082	0.6627	1.79809523809524	1.2778
1083	0.785	1.72961904761905	1.3707
1084	0.48	1.78733333333333	1.1905
1085	0.4496	1.79809523809524	1.3357
1086	0.5945	1.78114285714286	1.3843
1087	0.6731	1.52314285714286	1.2564
1088	0.5476	1.57590476190476	1.2983
1089	0.7445	1.60657142857143	1.4456
1090	0.4506	1.66571428571429	1.4178
1091	0.4497	1.56942857142857	1.3417
1092	0.6342	1.76095238095238	1.2014
1093	0.3962	1.53542857142857	1.3546
1094	0.4912	1.64428571428571	1.3504
1095	0.6945	1.70038095238095	1.233
1096	0.6486	1.75571428571429	1.363
1097	0.7579	1.69942857142857	1.3498
1098	0.8885	1.60342857142857	1.4021
1099	0.7459	1.67552380952381	1.4342
1100	0.85	1.69885714285714	1.6925
1101	0.7824	1.37885714285714	1.5739
1102	0.7216	1.5712380952381	1.5555
1103	0.4367	1.60619047619048	1.7467
1104	0.7799	1.34714285714286	1.4627
1105	1.009	1.35438095238095	1.5058
1106	0.8474	1.30838095238095	1.5788
1107	0.6744	1.39933333333333	1.4352
1108	0.7055	1.27828571428571	1.4698
1109	0.6549	1.48	1.5139
1110	0.3661	1.33761904761905	1.624
1111	0.6159	1.388	1.7948
1112	0.8357	1.58180952380952	1.5885
1113	0.6266	1.62257142857143	1.7161
1114	0.5937	1.43704761904762	1.8954
1115	0.6788	1.46371428571429	1.6246
1116	0.4867	1.54352380952381	1.848
1117	0.7839	1.59809523809524	1.6495
1118	0.5721	1.63895238095238	1.5079
1119	0.5483	1.76466666666667	1.2933
1120	0.5736	1.77247619047619	1.3232
1121	0.9908	1.58266666666667	1.2245
1122	0.5052	1.70333333333333	1.2105
1123	0.9039	1.63047619047619	1.2316
1124	0.5835	1.58504761904762	1.3003
1125	0.5723	1.79561904761905	1.2512
1126	0.4554	1.656	1.3016
1127	0.3984	1.60685714285714	1.4807
1128	0.4328	1.69638095238095	1.3978
1129	0.5327	1.70295238095238	1.3712
1130	0.6149	1.64028571428571	1.3739
1131	0.5474	1.65047619047619	1.4503
1132	0.3831	1.74980952380952	1.3589
1133	1.0354	1.64209523809524	1.4348
1134	0.9399	1.83828571428571	1.3417
1135	0.8127	1.71095238095238	1.475
1136	0.7782	1.80952380952381	1.6053
1137	1.0511	1.81333333333333	1.5917
1138	0.5478	1.79190476190476	1.538
1139	0.5938	1.73619047619048	1.32
1140	0.4969	1.78209523809524	1.4577
1141	0.4877	1.79828571428571	1.345
1142	0.7128	1.63152380952381	1.4561
1143	0.4763	1.84	1.3102
1144	0.5366	1.75219047619048	1.5039
1145	0.745	1.81409523809524	1.186
1146	0.7879	1.79933333333333	1.3032
1147	0.6415	1.78066666666667	1.3075
1148	0.5252	1.82219047619048	1.3438
1149	0.5002	1.65580952380952	1.3791
1150	0.405	1.58533333333333	1.444
1151	0.6113	1.76752380952381	1.3308
1152	0.6437	1.7607619047619	1.1606
1153	0.8371	1.78628571428571	1.2692
1154	1.0169	1.7987619047619	1.1723
1155	0.9474	1.78457142857143	1.3153
1156	1.1547	1.84695238095238	1.1158
1157	0.8104	1.82457142857143	1.2415
1158	0.9236	1.73790476190476	1.3114
1159	0.7535	1.80361904761905	1.2075
1160	0.7314	1.72914285714286	1.055
1161	0.6661	1.64771428571429	1.0277
1162	0.6649	1.7832380952381	1.2938
1163	0.9075	1.75	1.1904
1164	0.7482	1.74009523809524	1.4967
1165	0.9856	1.66209523809524	1.2743
1166	0.7973	1.67609523809524	1.4058
1167	1.1513	1.82114285714286	1.2001
1168	0.9045	1.89409523809524	1.267
1169	0.9794	1.72847619047619	1.1903
1170	1.1399	1.626	1.1219
1171	0.9788	1.71257142857143	1.3259
1172	0.9276	1.69285714285714	1.535
1173	0.8807	1.80609523809524	1.4049
1174	0.3897	2.03228571428571	1.2071
1175	1.0115	1.742	1.32
1176	0.8512	1.81438095238095	1.3626
1177	0.3108	1.75066666666667	1.4204
1178	0.4569	1.68552380952381	1.5634
1179	0.4453	1.81933333333333	1.5392
1180	0.6563	1.8087619047619	1.6329
1181	0.8864	1.74114285714286	1.5724
1182	0.8853	1.68809523809524	1.6448
1183	0.7494	1.8672380952381	1.5898
1184	0.9987	1.7392380952381	1.593
1185	0.8271	1.37438095238095	1.5019
1186	0.7504	1.71619047619048	1.6372
1187	0.671	1.66342857142857	1.5446
1188	0.8528	1.76028571428571	1.6475
1189	0.6791	1.71238095238095	1.5719
1190	0.7169	1.76628571428571	1.6713
1191	0.6236	1.70247619047619	1.7028
1192	0.5502	1.57514285714286	1.8488
1193	0.8405	1.47314285714286	1.8545
1194	0.3958	1.69571428571429	2.1275
1195	0.5743	1.40695238095238	1.8255
1196	0.4026	1.48066666666667	1.9587
1197	0.5922	1.87685714285714	1.9803
1198	0.4204	1.54914285714286	2.0315
1199	0.5948	1.62371428571429	1.8927
1200	0.552	1.62247619047619	1.9321
1201	0.5735	1.6867619047619	1.8797
1202	0.952	1.71038095238095	1.8812
1203	0.6505	1.72438095238095	2.0137
1204	0.6883	1.63819047619048	1.7193
1205	0.4981	1.63495238095238	1.7326
1206	0.6275	1.55942857142857	2.0416
1207	0.7691	1.59514285714286	1.9003
1208	0.5557	1.4907619047619	1.8995
1209	0.5867	1.53980952380952	1.798
1210	0.6172	1.42895238095238	1.9561
1211	0.5299	1.35761904761905	1.7648
1212	0.4432	1.41171428571429	1.9145
1213	0.6025	1.21152380952381	1.9046
1214	0.6043	1.41314285714286	1.8079
1215	0.5711	1.25904761904762	1.6399
1216	0.6343	1.33980952380952	1.7982
1217	0.5845	1.22571428571429	1.7763
1218	0.7137	1.01609523809524	1.9544
1219	0.6021	1.50314285714286	1.7278
1220	0.787	1.19542857142857	1.7504
1221	0.9741	1.20933333333333	1.7633
1222	0.4164	1.46238095238095	1.7951
1223	0.5068	1.26419047619048	1.7562
1224	0.5918	1.29685714285714	1.7693
1225	0.8595	1.03428571428571	1.8188
1226	0.4851	1.33466666666667	1.8831
1227	0.6922	1.58952380952381	1.7865
1228	0.5719	1.4367619047619	1.5625
1229	0.5165	1.58552380952381	1.7164
1230	0.4485	1.41552380952381	1.6059
1231	0.5124	1.34209523809524	1.7609
1232	0.3937	1.48704761904762	1.7087
1233	0.573	1.5212380952381	1.7107
1234	0.5088	1.56219047619048	1.612
1235	0.4401	1.53533333333333	1.5695
1236	0.5349	1.58180952380952	1.738
1237	0.504	1.61457142857143	1.5727
1238	0.7512	1.65542857142857	1.6065
1239	0.6318	1.71114285714286	1.7789
1240	0.4572	1.58809523809524	1.5695
1241	0.4023	1.78742857142857	1.6071
1242	0.3355	1.68666666666667	1.8321
1243	0.4652	1.75038095238095	1.7233
1244	0.7165	1.7287619047619	1.5845
1245	0.8918	1.63238095238095	1.6908
1246	0.8128	1.62352380952381	1.5681
1247	0.4109	1.79809523809524	1.6083
1248	0.7492	1.78133333333333	1.7384
1249	0.5782	1.69085714285714	1.6196
1250	0.7222	1.668	1.7762
1251	0.7546	1.76895238095238	1.8489
1252	0.6374	1.43714285714286	1.617
1253	0.7652	1.60638095238095	1.788
1254	0.9458	1.57114285714286	1.7135
1255	0.7898	1.71914285714286	1.8004
1256	0.8109	1.56171428571429	1.7882
1257	0.4423	1.60819047619048	1.7029
1258	0.468	1.58390476190476	1.8212
1259	1.0419	1.67885714285714	1.8096
1260	0.7388	1.778	1.908
1261	0.6401	1.75571428571429	1.7651
1262	0.7239	1.638	1.6417
1263	0.6496	1.73914285714286	1.8765
1264	0.8246	1.56095238095238	1.813
1265	0.7872	1.64914285714286	1.6569
1266	1.0293	1.47447619047619	1.7384
1267	0.9472	1.66542857142857	1.7294
1268	0.97	1.4672380952381	1.8476
1269	0.8933	1.51019047619048	1.871
1270	0.9544	1.71914285714286	1.8002
1271	0.9357	1.77552380952381	1.7522
1272	0.9884	1.50742857142857	1.8167
1273	0.7971	1.7072380952381	1.8134
1274	0.8317	1.64895238095238	1.8085
1275	0.3985	1.83552380952381	1.8793
1276	0.4017	1.73895238095238	1.8749
1277	0.4057	1.65552380952381	1.7627
1278	0.4702	1.67628571428571	1.8901
1279	0.3726	1.64628571428571	1.9039
1280	0.4933	1.65361904761905	1.8456
1281	0.3613	1.65152380952381	1.7965
1282	0.8025	1.54580952380952	1.7684
1283	1.0319	1.54590476190476	1.8883
1284	0.8286	1.64838095238095	1.8673
1285	1.0826	1.67828571428571	1.761
1286	1.017	1.66495238095238	1.7532
1287	0.5627	1.66685714285714	1.8318
1288	0.4853	1.81466666666667	1.8229
1289	0.4865	1.56228571428571	1.8231
1290	0.4961	1.57304761904762	1.7095
1291	0.5415	1.65095238095238	1.7632
1292	0.4926	1.73085714285714	1.8936
1293	0.7639	1.55047619047619	1.8903
1294	0.6939	1.66485714285714	1.8517
1295	0.7325	1.58819047619048	1.6885
1296	0.6162	1.56304761904762	1.8811
1297	0.5463	1.5487619047619	1.7176
1298	0.3371	1.62361904761905	1.737
1299	0.4857	1.76085714285714	1.7347
1300	1.0779	1.64657142857143	1.7701
1301	0.5778	1.52733333333333	1.8024
1302	0.7503	1.6807619047619	1.649
1303	0.6271	1.49133333333333	1.7127
1304	0.8225	1.58438095238095	1.8494
1305	0.9155	1.53914285714286	1.7997
1306	0.7443	1.66019047619048	1.8051
1307	1.0932	1.64009523809524	1.7588
1308	0.7852	1.62761904761905	1.6952
1309	0.9151	1.55828571428571	1.7572
1310	1.1851	1.48552380952381	1.7231
1311	0.9025	1.65971428571429	1.9057
1312	0.6904	1.74114285714286	1.8619
1313	0.9343	1.54285714285714	1.7701
1314	0.9088	1.53285714285714	1.843
1315	0.6162	1.54104761904762	1.7513
1316	0.8915	1.68619047619048	1.72
1317	0.7668	1.5267619047619	1.7272
1318	0.5451	1.46466666666667	1.6628
1319	0.5854	1.79085714285714	1.7927
1320	0.5483	1.61514285714286	1.7154
1321	0.7053	1.83904761904762	1.6569
1322	1.0985	1.65695238095238	1.5671
1323	0.8003	1.75180952380952	1.6211
1324	0.6454	1.71514285714286	1.7018
1325	0.9118	1.62	1.8461
1326	0.8158	1.66990476190476	1.7767
1327	0.9253	1.64180952380952	1.6846
1328	0.9094	1.68380952380952	1.7759
1329	0.803	1.72552380952381	1.7469
1330	0.7137	1.72561904761905	1.6199
1331	0.6699	1.73247619047619	1.896
1332	0.6069	1.74285714285714	1.9404
1333	0.9598	1.79695238095238	1.8202
1334	1.0448	1.77933333333333	1.8317
1335	0.6117	1.72533333333333	1.8201
1336	0.6812	1.6147619047619	1.8806
1337	0.3539	1.7907619047619	1.8029
1338	0.6014	1.66666666666667	1.801
1339	0.8712	1.49961904761905	1.8019
1340	0.838	1.58628571428571	1.787
1341	0.7314	1.4452380952381	1.8954
1342	1.0474	1.78428571428571	1.9088
1343	0.7332	1.50409523809524	1.885
1344	0.5452	1.37180952380952	1.8299
1345	0.4491	1.5132380952381	1.7885
1346	0.7564	1.676	1.591
1347	0.8369	1.65257142857143	1.8264
1348	0.9033	1.53209523809524	1.8505
1349	1.0743	1.67285714285714	1.769
1350	0.9886	1.53142857142857	1.862
1351	0.9863	1.48295238095238	1.7503
1352	0.7671	1.70638095238095	1.7272
1353	0.5237	1.646	1.7285
1354	0.4892	1.61333333333333	1.6042
1355	0.5232	1.55361904761905	1.8946
1356	0.742	1.57590476190476	1.6641
1357	0.6884	1.61571428571429	1.6143
1358	0.9404	1.57590476190476	1.922
1359	1.0574	1.622	1.7445
1360	1.0877	1.58904761904762	1.8019
1361	1	1.56647619047619	1.7243
1362	0.91	1.7167619047619	1.7058
1363	0.7428	1.60457142857143	1.7463
1364	0.8393	1.67638095238095	1.7314
1365	0.4225	1.61428571428571	1.7877
1366	0.5804	1.6707619047619	1.6961
1367	0.7442	1.58761904761905	1.8815
1368	0.7505	1.44361904761905	1.8989
1369	0.6501	1.46552380952381	1.7067
1370	0.4524	1.66485714285714	1.7079
1371	0.4139	1.78371428571429	1.7738
1372	0.393	1.74971428571429	1.795
1373	0.55	1.56504761904762	1.7795
1374	0.6169	1.81619047619048	1.7604
1375	0.6749	1.6732380952381	1.6919
1376	0.3532	1.71952380952381	1.6735
1377	0.6797	1.76466666666667	1.762
1378	0.5077	1.63409523809524	1.8802
1379	0.6991	1.66742857142857	1.7685
1380	0.5537	1.69866666666667	1.8933
1381	0.3982	1.63752380952381	1.8846
1382	0.5353	1.59914285714286	2.0744
1383	0.6327	1.58495238095238	2.0439
1384	0.4694	1.56028571428571	2.3263
1385	0.5202	1.53104761904762	1.9496
1386	0.5063	1.65838095238095	2.1262
1387	0.4918	1.72390476190476	1.8896
1388	0.6131	1.63571428571429	1.824
1389	0.4862	1.57819047619048	2.0443
1390	0.3081	1.71238095238095	2.0759
1391	0.3076	1.63257142857143	1.9227
1392	0.3048	1.64990476190476	1.9626
1393	0.377	1.58190476190476	2.0359
1394	0.3561	1.65647619047619	1.9549
1395	0.6267	1.70857142857143	1.9622
1396	0.504	1.78066666666667	1.9789
1397	0.4398	1.72971428571429	2.0309
1398	0.488	1.75561904761905	1.8583
1399	0.5332	1.43933333333333	1.6622
1400	0.3929	1.57971428571429	1.6188
1401	0.4681	1.67019047619048	1.6732
1402	0.4036	1.74895238095238	1.665
1403	0.3253	1.79542857142857	1.8956
1404	0.7001	1.76942857142857	1.8922
1405	0.5423	1.78047619047619	2.1436
1406	0.7154	1.71571428571429	1.881
1407	0.6391	1.65085714285714	1.941
1408	0.6628	1.57828571428571	2.1803
1409	0.6408	1.71828571428571	1.9462
1410	0.5939	1.76333333333333	1.9426
1411	0.6118	1.79571428571429	2.047
1412	0.7105	1.57047619047619	2.3165
1413	0.7267	1.64857142857143	2.4978
1414	0.5898	1.73638095238095	2.2614
1415	0.7327	1.59828571428571	2.3568
1416	0.8159	1.61457142857143	2.1604
1417	0.899	1.77885714285714	2.0897
1418	0.9259	1.44438095238095	1.843
1419	0.8766	1.53533333333333	1.8981
1420	0.948	1.49990476190476	1.7742
1421	0.9871	1.61419047619048	1.9442
1422	0.682	1.61019047619048	2.0664
1423	0.608	1.52009523809524	1.7279
1424	0.4173	1.69990476190476	1.6847
1425	0.4763	1.68085714285714	1.8765
1426	0.381	1.51590476190476	2.1537
1427	0.5183	1.80342857142857	2.1132
1428	0.5478	1.43209523809524	1.8146
1429	0.7443	1.65314285714286	1.7083
1430	0.671	1.64904761904762	1.5029
1431	0.6124	1.552	1.5143
1432	0.4521	1.67571428571429	1.5116
1433	0.7489	1.80095238095238	1.7768
1434	0.5256	1.51552380952381	1.5222
1435	0.957	1.6647619047619	1.6981
1436	0.5722	1.54514285714286	1.5606
1437	0.545	1.58428571428571	1.556
1438	0.4715	1.58371428571429	1.7362
1439	0.5592	1.72904761904762	1.9846
1440	0.4112	1.75161904761905	1.9746
1441	0.6127	1.68457142857143	1.7512
1442	0.5051	1.61	1.6422
1443	0.5999	1.61390476190476	1.7492
1444	0.5482	1.54647619047619	1.9449
1445	0.6952	1.77142857142857	2.1029
1446	0.7382	1.74638095238095	2.145
1447	0.5992	1.59857142857143	1.9949
1448	0.8615	1.82885714285714	2.0935
1449	0.9374	1.56742857142857	2.3344
1450	0.9455	1.46752380952381	2.3119
1451	0.4937	1.48161904761905	1.9759
1452	0.762	1.69438095238095	1.7895
1453	0.9081	1.654	2.0697
1454	1.1803	1.49438095238095	2.1569
1455	1.1146	1.56209523809524	1.9287
1456	0.936	1.64295238095238	1.9477
1457	0.8645	1.638	1.6771
1458	0.6683	1.60485714285714	1.6622
1459	0.7373	1.50533333333333	1.4522
1460	0.5888	1.52314285714286	1.7159
1461	0.3516	1.60790476190476	1.8342
1462	0.2972	1.68390476190476	1.7145
1463	0.6731	1.55104761904762	1.6029
1464	0.6216	1.6947619047619	1.757
1465	0.6495	1.49904761904762	1.5338
1466	0.6657	1.66866666666667	1.5484
1467	0.5656	1.6832380952381	1.5203
1468	0.4768	1.66809523809524	1.5652
1469	0.5033	1.73028571428571	1.5469
1470	0.836	1.70447619047619	1.5193
1471	0.7574	1.70733333333333	1.3165
1472	0.4385	1.55380952380952	1.5591
1473	0.8354	1.65285714285714	1.438
1474	0.7534	1.62571428571429	1.6054
1475	0.6944	1.75342857142857	1.6673
1476	0.6766	1.64466666666667	1.6449
1477	0.9205	1.67866666666667	1.483
1478	0.7378	1.53304761904762	1.7257
1479	0.7247	1.68809523809524	1.5291
1480	0.326	1.61561904761905	1.672
1481	0.4913	1.70552380952381	1.4362
1482	0.8309	1.54495238095238	1.6684
1483	0.9196	1.78390476190476	1.5967
1484	0.8182	1.65514285714286	1.5046
1485	0.7978	1.53542857142857	1.3624
1486	0.8297	1.63628571428571	1.5644
1487	0.6728	1.77819047619048	1.4865
1488	0.9457	1.6952380952381	1.5748
1489	0.9132	1.53028571428571	1.6966
1490	0.5684	1.6712380952381	1.5962
1491	0.7445	1.66285714285714	1.7746
1492	0.7056	1.67361904761905	1.5829
1493	0.8331	1.63371428571429	1.7555
1494	0.7411	1.77780952380952	1.7747
1495	0.6358	1.58038095238095	1.625
1496	0.7613	1.77314285714286	1.7241
1497	0.7424	1.718	1.5515
1498	1.044	1.69095238095238	1.5102
1499	0.4483	1.76580952380952	1.596
1500	0.9665	1.888	1.4453
1501	0.5778	1.66180952380952	1.1233
1502	0.6785	1.6	1.1002
1503	0.3419	1.80914285714286	1.3985
1504	0.5272	1.6752380952381	1.1958
1505	0.5776	1.83933333333333	1.042
1506	0.5689	1.83733333333333	1.0461
1507	0.4903	1.714	1.0457
1508	0.7497	1.776	1.3651
1509	0.6518	1.59971428571429	1.3841
1510	0.6481	1.62028571428571	1.4446
1511	0.7198	1.79295238095238	1.4512
1512	0.4887	1.74190476190476	1.5658
1513	0.4777	1.70657142857143	1.6743
1514	0.6142	1.56114285714286	1.1582
1515	0.3658	1.70161904761905	1.2395
1516	0.5472	1.50371428571429	1.5634
1517	0.5853	1.72219047619048	1.3898
1518	0.4782	1.58371428571429	1.1541
1519	0.4074	1.73285714285714	1.2508
1520	0.494	1.62314285714286	1.348
1521	0.3839	1.68019047619048	1.2302
1522	0.4754	1.6832380952381	1.2744
1523	0.6242	1.8432380952381	1.3991
1524	0.4469	1.64971428571429	1.5265
1525	0.348	1.78133333333333	1.219
1526	0.4768	1.70438095238095	1.268
1527	0.4872	1.74866666666667	1.2651
1528	0.7196	1.7447619047619	1.1443
1529	0.8859	1.67980952380952	1.2823
1530	0.9309	1.54219047619048	1.7147
1531	0.6836	1.72809523809524	1.3107
1532	0.825	1.68914285714286	1.5891
1533	0.5331	1.66333333333333	1.4423
1534	0.798	1.57990476190476	1.4907
1535	0.9726	1.4947619047619	1.6028
1536	0.848	1.58380952380952	1.6471
1537	0.9359	1.76409523809524	1.7389
1538	0.7609	1.67780952380952	1.7481
1539	0.8188	1.75628571428571	1.5792
1540	0.7791	1.6207619047619	1.563
1541	0.3821	1.69980952380952	1.3918
1542	0.5691	1.83019047619048	1.7341
1543	0.4417	1.824	1.746
1544	0.4653	1.69619047619048	1.4892
1545	0.5245	1.67247619047619	1.6114
1546	0.9067	1.67952380952381	1.6797
1547	0.7731	1.6892380952381	1.584
1548	0.8285	1.69257142857143	1.4926
1549	0.8613	1.64771428571429	1.7135
1550	1.1396	1.59542857142857	1.5461
1551	0.8138	1.50371428571429	1.5242
1552	0.6958	1.73904761904762	1.4366
1553	0.7223	1.58380952380952	1.5348
1554	0.8201	1.67885714285714	1.3688
1555	1.0091	1.71847619047619	1.5217
1556	0.8975	1.71714285714286	1.6424
1557	0.94	1.56542857142857	1.4765
1558	0.6459	1.78771428571429	1.5198
1559	0.7517	1.73657142857143	1.5783
1560	0.7563	1.75904761904762	1.614
1561	1.0294	1.71447619047619	1.5297
1562	1.0201	1.80866666666667	1.3832
1563	0.8566	1.842	1.6261
1564	1.1794	1.73542857142857	1.6319
1565	0.9981	1.72904761904762	1.6454
1566	0.8951	1.74238095238095	1.6824
1567	1.3391	1.70990476190476	1.6049
1568	1.1419	1.63514285714286	1.7292
1569	1.079	1.66152380952381	1.6759
1570	0.648	1.88542857142857	1.6768
1571	0.8067	1.66161904761905	1.546
1572	0.9023	1.82647619047619	1.5896
1573	0.5007	1.71342857142857	1.5571
1574	0.4407	1.64285714285714	1.6174
1575	0.5819	1.74561904761905	1.7289
1576	0.9869	1.70257142857143	1.5659
1577	0.8733	1.65019047619048	1.556
1578	1.2192	1.54666666666667	1.4615
1579	0.8592	1.70133333333333	1.4985
1580	0.8894	1.74133333333333	1.3941
1581	0.9237	1.7512380952381	1.4445
1582	0.5855	1.70838095238095	1.4866
1583	0.7139	1.7152380952381	1.5351
1584	0.7942	1.76447619047619	1.5573
1585	1.0104	1.79009523809524	1.627
1586	0.7983	1.76209523809524	1.6311
1587	0.9353	1.78733333333333	1.5536
1588	0.7878	1.81752380952381	1.4062
1589	0.8887	1.79495238095238	1.5638
1590	1.0114	1.73438095238095	1.5479
1591	0.8616	1.70819047619048	1.5561
1592	0.9745	1.7992380952381	1.5436
1593	0.6553	1.81390476190476	1.6285
1594	0.6394	1.81295238095238	1.435
1595	0.8793	1.66647619047619	1.5138
1596	0.6161	1.6507619047619	1.4847
1597	0.98	1.85933333333333	1.5911
1598	0.6638	1.72552380952381	1.5703
1599	0.8533	1.53352380952381	1.5639
1600	0.7636	1.36438095238095	1.7435
1601	0.9586	1.462	1.5626
1602	0.8149	1.484	1.417
1603	0.9024	1.48342857142857	1.4528
1604	0.8857	1.57514285714286	1.4888
1605	0.5366	1.4487619047619	1.4603
1606	0.9709	1.53695238095238	1.4824
1607	0.6237	1.32961904761905	1.5792
1608	0.817	1.73266666666667	1.3905
1609	0.7983	1.60390476190476	1.5124
1610	0.5005	1.63342857142857	1.5069
1611	0.4304	1.66095238095238	1.5054
1612	0.3567	1.77838095238095	1.5217
1613	0.5576	1.71761904761905	1.5193
1614	0.4902	1.546	1.364
1615	0.5847	1.19914285714286	1.3297
1616	0.5804	1.376	1.4515
1617	0.3186	1.32180952380952	1.4419
1618	0.563	1.42038095238095	1.4877
1619	0.4827	1.52219047619048	1.4187
1620	0.3607	1.37295238095238	1.5744
1621	0.425	1.3187619047619	1.6287
1622	0.6676	1.3792380952381	1.3651
1623	0.561	1.44847619047619	1.5396
1624	1.0361	1.55066666666667	1.4328
1625	0.9825	1.56371428571429	1.305
1626	0.5029	1.5007619047619	1.3056
1627	0.446	1.53571428571429	1.3424
1628	0.5033	1.50638095238095	1.5809
1629	0.4378	1.50790476190476	1.3408
1630	0.3517	1.35761904761905	1.4909
1631	0.4041	1.33485714285714	1.6292
1632	0.6795	1.45295238095238	1.5802
1633	0.424	1.41152380952381	1.6658
1634	0.3824	1.50847619047619	1.4083
1635	0.6426	1.51695238095238	1.5613
1636	0.4592	1.45942857142857	1.5614
1637	0.6131	1.64647619047619	1.4821
1638	0.3621	1.62790476190476	1.5037
1639	0.5259	1.38152380952381	1.5384
1640	0.645	1.55314285714286	1.4789
1641	0.7827	1.45009523809524	1.3715
1642	0.5895	1.48038095238095	1.5712
1643	0.3349	1.47971428571429	1.5345
1644	0.5907	1.5207619047619	1.7376
1645	0.7867	1.24209523809524	1.5365
1646	0.6975	1.49866666666667	1.6132
1647	0.5902	1.42219047619048	1.656
1648	0.7894	1.51	1.5991
1649	0.4436	1.4347619047619	1.5742
1650	0.7458	1.46057142857143	1.6994
1651	0.4803	1.47457142857143	1.6918
1652	0.6106	1.19952380952381	1.6715
1653	0.7793	1.20533333333333	1.8286
1654	0.6698	1.36380952380952	1.7372
1655	1.0599	1.32095238095238	1.5132
1656	1.057	1.36990476190476	1.6373
1657	0.9738	1.4427619047619	1.5217
1658	0.6385	1.57819047619048	1.5869
1659	0.8524	1.51266666666667	1.6049
1660	0.8347	1.488	1.6803
1661	0.9691	1.4692380952381	1.7609
1662	0.7885	1.52285714285714	1.6799
1663	0.5875	1.55352380952381	1.5533
1664	0.7998	1.43266666666667	1.5862
1665	0.9619	1.42838095238095	1.7444
1666	1.0301	1.43057142857143	1.5877
1667	0.9167	1.38771428571429	1.755
1668	0.7572	1.47638095238095	1.5974
1669	0.4128	1.60161904761905	1.4389
1670	0.4139	1.50504761904762	1.6196
1671	0.5286	1.58838095238095	1.6338
1672	0.402	1.49247619047619	1.6311
1673	0.4861	1.54085714285714	1.6414
1674	0.5496	1.55628571428571	1.6242
1675	0.4167	1.48209523809524	1.7165
1676	0.5653	1.546	1.5752
1677	0.4842	1.54342857142857	1.5819
1678	0.4995	1.62742857142857	1.4941
1679	0.3795	1.3387619047619	1.4937
1680	0.5667	1.42228571428571	1.5642
1681	0.4872	1.54038095238095	1.575
1682	0.6733	1.4887619047619	1.5669
1683	0.8176	1.452	1.43
1684	0.6933	1.514	1.3274
1685	0.5186	1.54352380952381	1.422
1686	0.5934	1.47466666666667	1.4689
1687	0.4891	1.65114285714286	1.4726
1688	0.4947	1.59009523809524	1.2898
1689	0.5406	1.56371428571429	1.348
1690	0.5966	1.48380952380952	1.3779
1691	0.6876	1.348	1.358
1692	0.6327	1.41638095238095	1.269
1693	0.4095	1.49447619047619	1.143
1694	0.7037	1.27866666666667	1.2279
1695	0.4264	1.2767619047619	1.1235
1696	0.4381	1.29485714285714	0.9762
1697	0.5501	1.304	1.2209
1698	0.7981	1.14504761904762	1.2938
1699	0.9511	1.16590476190476	1.2557
1700	0.98	1.08990476190476	1.4811
1701	0.936	1.25866666666667	1.3165
1702	0.5127	1.1852380952381	1.2801
1703	0.7925	1.10238095238095	1.6394
1704	0.4976	1.05104761904762	1.511
1705	0.4893	1.16952380952381	1.4831
1706	0.6408	1.00180952380952	1.4429
1707	0.7514	0.980476190476191	1.3914
1708	0.5803	1.108	1.204
1709	0.5228	1.176	1.6162
1710	0.7095	1.096	1.4968
1711	0.9355	1.08628571428571	1.5478
1712	0.5933	1.06933333333333	1.6657
1713	0.8655	1.05819047619048	1.6173
1714	0.673	1.17371428571429	1.6985
1715	0.5867	1.19352380952381	1.6687
1716	0.571	1.23733333333333	1.6406
1717	0.4098	0.984	1.6308
1718	0.6102	1.15971428571429	1.6285
1719	0.4286	1.10190476190476	1.6123
1720	0.5253	1.15342857142857	1.8215
1721	0.5046	1.09057142857143	1.8155
1722	0.5607	1.07457142857143	1.6333
1723	0.5835	1.11961904761905	1.7311
1724	0.5365	1.03495238095238	1.708
1725	0.472	1.01009523809524	1.6985
1726	0.7241	1.1727619047619	1.6337
1727	0.5563	1.19695238095238	1.5806
1728	0.5644	1.30714285714286	1.6801
1729	0.4378	1.24190476190476	1.8448
1730	0.4635	1.15914285714286	1.9482
1731	0.5345	1.1687619047619	1.7607
1732	0.5223	1.08980952380952	1.7188
1733	0.4642	1.12114285714286	1.8002
1734	0.4082	1.14352380952381	1.7263
1735	0.5733	1.322	1.772
1736	0.4913	1.25009523809524	1.7256
1737	0.3377	1.26590476190476	1.619
1738	0.4417	1.1527619047619	1.633
1739	0.9852	1.15457142857143	1.5825
1740	0.5996	1.17466666666667	1.568
1741	0.5019	1.11380952380952	1.4567
1742	0.5043	1.106	1.3737
1743	0.5401	1.08485714285714	1.3394
1744	0.3637	0.984380952380952	1.5178
1745	0.6155	1.05419047619048	1.5317
1746	0.5979	1.122	1.5331
1747	0.3314	1.3732380952381	1.3948
1748	0.461	1.23866666666667	1.8074
1749	0.5731	1.20485714285714	1.6762
1750	0.4148	1.10638095238095	1.5922
1751	0.4566	1.2192380952381	1.6115
1752	0.317	1.12580952380952	1.5427
1753	0.6634	1.23266666666667	1.4525
1754	0.5969	1.20828571428571	1.5008
1755	0.5391	1.15733333333333	1.4463
1756	0.6917	1.3067619047619	1.505
1757	0.6697	1.23809523809524	1.5454
1758	0.505	1.2607619047619	1.5069
1759	0.5086	1.21095238095238	1.3676
1760	0.4352	1.08266666666667	1.3459
1761	0.4732	1.21828571428571	1.4466
1762	0.3949	1.25104761904762	1.3727
1763	0.5237	1.20752380952381	1.3131
1764	0.5821	1.23514285714286	1.3801
1765	0.4243	1.21733333333333	1.5107
1766	0.5483	1.28190476190476	1.468
1767	0.4075	1.1912380952381	1.4926
1768	0.622	1.17485714285714	1.6076
1769	0.7323	1.11380952380952	1.6913
1770	0.7423	1.178	1.4196
1771	0.5686	1.19952380952381	1.4564
1772	0.6962	1.19552380952381	1.4849
1773	0.3819	1.13885714285714	1.4974
1774	0.3882	1.21428571428571	1.4752
1775	0.4022	1.2307619047619	1.5852
1776	0.5302	1.20638095238095	1.4748
1777	0.7815	1.16657142857143	1.4899
1778	0.6601	1.19247619047619	1.6089
1779	0.3809	1.18	1.5845
1780	0.434	1.11342857142857	1.3364
1781	0.5606	1.15190476190476	1.7039
1782	0.5935	1.124	1.6279
1783	0.4168	1.10161904761905	1.6187
1784	0.3769	1.18657142857143	1.4222
1785	0.491	1.1832380952381	1.5682
1786	0.6518	1.16847619047619	1.3549
1787	0.497	1.128	1.3996
1788	0.4076	1.21552380952381	1.5685
1789	0.4898	1.16980952380952	1.5434
1790	0.4266	1.17752380952381	1.3067
1791	0.5229	1.2127619047619	1.3891
1792	0.5469	1.18057142857143	1.3178
1793	0.4959	1.09171428571429	1.4724
1794	0.5493	1.16380952380952	1.3976
1795	0.4631	1.18647619047619	1.6181
1796	0.7898	1.25485714285714	1.4565
1797	0.4976	1.19847619047619	1.2924
1798	0.4325	1.2232380952381	1.3892
1799	0.5497	1.15838095238095	1.6754
1800	0.526	1.164	1.5439
1801	0.2684	1.16657142857143	1.4633
1802	0.3497	0.988190476190476	1.5482
1803	0.6719	1.07819047619048	1.6585
1804	0.494	1.07533333333333	1.572
1805	0.3175	1.10219047619048	1.7009
1806	0.419	1.05609523809524	1.4785
1807	0.3531	0.900190476190476	1.397
1808	0.5118	0.843809523809524	1.5592
1809	0.5022	0.784	1.642
1810	0.5186	0.726095238095238	1.6384
1811	0.7561	0.970095238095238	1.4201
1812	0.669	0.855428571428571	1.642
1813	0.7624	0.852952380952381	1.4026
1814	1.1202	0.897619047619048	1.5466
1815	1.1678	1.09257142857143	1.5297
1816	1.0462	1.25514285714286	1.5359
1817	1.0863	1.0012380952381	1.5329
1818	1.1347	0.970285714285714	1.6409
1819	1.1286	0.588285714285714	1.4739
1820	1.0332	0.664666666666667	1.5909
1821	0.892	0.539238095238095	1.4747
1822	1.0925	0.631142857142857	1.5427
1823	1.2465	0.540571428571429	1.6391
1824	1.0888	0.811333333333333	1.6931
1825	1.2235	0.636095238095238	1.6012
1826	1.2688	0.866666666666667	1.5614
1827	1.0118	0.927428571428571	1.6938
1828	1.0451	0.864857142857143	1.7107
1829	1.1207	0.798380952380952	1.7278
1830	1.1141	1.13828571428571	1.6706
1831	1.1095	1.00114285714286	1.6227
1832	1.0547	0.945714285714286	1.7962
1833	1.2464	1.13647619047619	1.5416
1834	1.1252	1.24209523809524	1.5614
1835	1.0487	1.07685714285714	1.5109
1836	0.9034	1.1447619047619	1.5264
1837	0.9751	1.07533333333333	1.5916
1838	0.8816	1.10114285714286	1.5948
1839	1.0958	1.19571428571429	1.6952
1840	1.0015	1.13314285714286	1.5774
1841	0.829	1.09809523809524	1.5864
1842	1.2542	1.05704761904762	1.567
1843	1.0279	1.09371428571429	1.6343
1844	1.0411	1.13457142857143	1.6299
1845	0.8023	1.07857142857143	1.4854
1846	0.8405	1.08104761904762	1.6212
1847	0.9628	1.11304761904762	1.5181
1848	1.0264	1.06619047619048	1.617
1849	1.0057	1.04980952380952	1.6601
1850	0.9627	1.05171428571429	1.5553
1851	1.0796	1.11485714285714	1.4752
1852	1.1607	0.837619047619047	1.4771
1853	1.0953	1.0547619047619	1.5236
1854	1.0325	0.952380952380952	1.3497
1855	1.0839	1.03161904761905	1.5668
1856	1.0728	1.0232380952381	1.4333
1857	1.0846	1.13371428571429	1.4801
1858	0.9816	0.987809523809524	1.5313
1859	1.1239	0.995333333333333	1.7386
1860	1.0816	1.07409523809524	1.6128
1861	1.0024	1.112	1.6961
1862	0.9715	1.18790476190476	1.7145
1863	1.037	1.00838095238095	1.6449
1864	0.9143	0.979714285714286	1.6628
1865	0.8398	1.05838095238095	1.5844
1866	0.9472	1.11142857142857	1.5127
1867	0.97	0.925142857142857	1.5614
1868	1.1608	0.952285714285714	1.556
1869	0.9893	1.12142857142857	1.6109
1870	0.9159	1.03742857142857	1.5306
1871	0.9851	1.08390476190476	1.5708
1872	0.9108	1.09247619047619	1.6108
1873	0.8759	1.122	1.5336
1874	0.8103	1.05438095238095	1.5854
1875	1.1328	1.13790476190476	1.5083
1876	1.133	1.12552380952381	1.4243
1877	1.2011	1.20685714285714	1.5229
1878	1.0516	1.082	1.5469
1879	1.2797	1.06352380952381	1.5464
1880	1.357	1.12038095238095	1.453
1881	1.13	1.15980952380952	1.3799
1882	1.1776	1.18219047619048	1.3969
1883	1.0707	1.1107619047619	1.4746
1884	0.9086	1.07685714285714	1.4497
1885	0.9947	1.03142857142857	1.4562
1886	1.0293	1.08190476190476	1.6345
1887	0.7996	1.11295238095238	1.7138
1888	0.8997	1.236	1.4087
1889	0.9033	1.16047619047619	1.5923
1890	0.9882	1.18019047619048	1.611
1891	1.0323	1.21009523809524	1.682
1892	0.9812	0.946095238095238	1.5923
1893	1.0436	1.07038095238095	1.6219
1894	1.089	1.09514285714286	1.463
1895	1.2498	1.05142857142857	1.6125
1896	1.1727	1.14609523809524	1.5374
1897	1.2327	1.21361904761905	1.5392
1898	1.1602	1.12104761904762	1.7201
1899	0.8972	1.052	1.4866
1900	0.9344	1.182	1.5754
1901	1.1197	1.18847619047619	1.6142
1902	1.0999	1.05704761904762	1.6145
1903	1.1084	0.995904761904762	1.4768
1904	0.8941	1.23847619047619	1.5175
1905	0.8011	1.2027619047619	1.4593
1906	1.0948	1.00761904761905	1.5373
1907	1.1078	0.995142857142857	1.4539
1908	1.0156	1.10257142857143	1.4064
1909	1.0724	1.10314285714286	1.4236
1910	1.0335	0.917333333333333	1.5005
1911	0.8477	0.962	1.4527
1912	0.8992	0.575047619047619	1.4842
1913	1.0774	0.656857142857143	1.6117
1914	1.1402	0.525428571428571	1.4812
1915	1.0874	0.742380952380952	1.47
1916	0.9925	0.604476190476191	1.3352
1917	1.1842	0.532857142857143	1.5526
1918	1.0451	0.587904761904762	1.4502
1919	1.1094	0.642	1.6008
1920	0.9609	0.583047619047619	1.5248
1921	1.0699	0.645714285714286	1.6172
1922	0.9067	0.656380952380952	1.4959
1923	0.9896	0.589333333333333	1.575
1924	1.0169	0.581142857142857	1.4962
1925	1.2283	0.681714285714286	1.5164
1926	1.1966	0.856190476190476	1.4298
1927	1.1594	0.640666666666667	1.3993
1928	0.8382	0.824380952380952	1.5621
1929	0.8025	0.707142857142857	1.4321
1930	0.808	0.721904761904762	1.4836
1931	1.175	0.845904761904762	1.4838
1932	1.0297	0.689714285714286	1.5021
1933	0.9712	0.78552380952381	1.515
1934	0.9694	0.691714285714286	1.6
1935	1.0642	0.961238095238095	1.5142
1936	0.9328	0.960190476190476	1.4841
1937	0.8837	1.00133333333333	1.5528
1938	1.0536	0.903047619047619	1.4833
1939	1.0106	0.853428571428571	1.6471
1940	1.1703	0.752952380952381	1.5105
1941	1.1571	0.777904761904762	1.559
1942	0.8732	0.781142857142857	1.7201
1943	0.8387	0.832	1.7759
1944	0.9793	0.730952380952381	1.5993
1945	1.1068	0.668285714285714	1.6818
1946	1.0622	0.720952380952381	1.6638
1947	0.933	0.690095238095238	1.7074
1948	1.1997	0.799333333333333	1.7761
1949	1.014	0.779428571428571	1.8282
1950	0.8679	0.754190476190476	1.6006
1951	1.1899	0.814761904761905	1.6506
1952	0.9729	0.719904761904762	1.6716
1953	1.028	0.746190476190476	1.7758
1954	1.024	0.771619047619048	1.6873
1955	0.9302	0.691047619047619	1.6237
1956	0.9196	0.841809523809524	1.7661
1957	0.9614	0.786857142857143	1.755
1958	0.9239	0.754666666666667	1.7778
1959	1.1274	0.727428571428571	1.6694
1960	1.2518	0.825047619047619	1.6654
1961	1.0499	0.678952380952381	1.6186
1962	1.1021	0.957047619047619	1.7742
1963	1.0109	0.948761904761905	1.7956
1964	1.1183	0.861047619047619	1.697
1965	1.037	0.717238095238095	1.4827
1966	1.1553	0.707619047619048	1.7899
1967	1.1807	0.879238095238095	1.7122
1968	1.2705	0.728	1.6858
1969	1.2381	0.833428571428571	1.6724
1970	1.2049	0.721619047619048	1.6228
1971	1.0359	0.844095238095238	1.6452
1972	1.2584	0.381333333333333	1.6914
1973	1.3067	0.809619047619048	1.6464
1974	1.0701	0.625809523809524	1.6217
1975	1.207	0.604857142857143	1.6952
1976	1.1567	0.518571428571429	1.7535
1977	1.2579	0.738666666666667	1.7909
1978	0.8558	0.676	1.7535
1979	0.8889	0.664285714285714	1.6116
1980	1.0322	0.78152380952381	1.6971
1981	0.9606	0.809142857142857	1.5563
1982	0.8376	0.814380952380952	1.5929
1983	1.0136	0.767714285714286	1.683
1984	1.0569	0.962666666666667	1.5688
1985	0.9832	1.02371428571429	1.6939
1986	0.8606	0.758761904761905	1.4518
1987	1.0768	0.751428571428571	1.6404
1988	0.9342	0.728285714285714	1.5895
1989	0.7172	0.957142857142857	1.6061
1990	0.8651	0.814761904761905	1.6458
1991	0.8998	0.796190476190476	1.5819
1992	1.0306	0.769904761904762	1.6991
1993	0.8698	0.752761904761905	1.623
1994	0.9151	0.698857142857143	1.6067
1995	1.006	0.695714285714286	1.6428
1996	0.8817	0.632666666666667	1.8186
1997	1.0766	0.47447619047619	1.8229
1998	0.9332	0.670285714285714	1.7289
1999	1.0448	0.620857142857143	1.6961
[truncated: 48,401 more rows]
