# Supplementary material for: Exploration of the selective binding mechanism of protein kinase Aurora A selectivity via a comprehensive molecular modeling study
Source: PeerJ. 2019 Oct 22;7:e7832. doi: 10.7717/peerj.7832 (PMC6814069; doi:10.7717/peerj.7832)
Supplement: Data S1 — The raw data are corresponding to figure order. pse and pdb format files can be opened in PyMol 1.8. cdx files can be opened in Chemdraw 16.0. csv files can be opened in Excel. [file peerj-07-7832-s004.zip › Raw-data/Figure 9/Figure 9A.csv]

1	0.878611372181091	0.539470206971112	0.166913544606209	0.205624000892768	0.325213128988523	0.207507019783656	0.0476781556511002	-0.036724919848906	-0.138859326909811	-0.224371590724022	-0.274457918944621	-0.27442083533327	-0.271244796181618	-0.211424436575588	-0.101942297346446	-0.0570236305652219	-0.164510976354236	-0.184123745503392	-0.217447919247432	-0.177132129003507	-0.179075699067035	-0.194940732173372	-0.10524515638494	-0.00423830246022476	0.132058160198582	0.0923208178811121	0.0839628753759513	0.0325396752746125	-0.0276298175748018	-0.054898084535166	-0.149556114516476	-0.140254342387463	-0.0965682712522697	0.0296024030841623	-0.083129042015418	-0.112163390568604	-0.122300049838884	-0.121887456563635	-0.136778265611423	-0.164312895130997	-0.169076327752243	-0.160979834868282	-0.169009215107267	-0.172171079661519	-0.163473002539995	-0.143804325458638	-0.124000800662353	-0.121045404338064	-0.0540116815169752
0.878611372181091	1	0.769721278368503	0.454584155561912	0.389289179120597	0.435776672501586	0.30480602795282	0.0548634109704309	-0.0471961257573829	-0.183114086865288	-0.28678039775444	-0.334028595723935	-0.356251291817752	-0.320711240256425	-0.238443916102797	-0.0821350164185883	-0.0377863742587928	-0.132022448926439	-0.201650870073869	-0.254230986917221	-0.256285431361903	-0.279284484781131	-0.30876175197399	-0.157183852903674	-0.0446327312709609	0.149471505795683	0.0792228644901607	0.0826247446527038	0.0177162275943002	-0.0834205916914463	-0.102576686645606	-0.235586409108475	-0.221433695961235	-0.212519649340444	-0.0807630256128719	-0.147018417074011	-0.114059618954009	-0.104923301611693	-0.0885825128708569	-0.0955821245242195	-0.132459948739966	-0.13380383107208	-0.11406008751639	-0.129807394582061	-0.140180929611543	-0.122483577612098	-0.104261147284739	-0.081809308626817	-0.0821820714656647	-0.0110108705156827
0.539470206971112	0.769721278368503	1	0.803415281936636	0.683494272841281	0.663843678193888	0.5091192934621	0.133784969381911	-0.00356255366342255	-0.166070748399708	-0.306979056164415	-0.355267498137995	-0.421492368584848	-0.363187835198376	-0.252330978070457	0.00513138333325914	0.0392783732313476	-0.0389991946170316	-0.154807809147185	-0.260600242874458	-0.343011246754672	-0.366894108017916	-0.386930796234573	-0.165053249138586	-0.0287885584471192	0.235963496200629	0.168948661447783	0.149677806945226	0.033515090042414	-0.110165068521251	-0.137310106545469	-0.318533550878843	-0.287575744171729	-0.353402921907672	-0.217399049121923	-0.199247657292736	-0.0707313652517625	-0.0124010827246542	0.0353198488045332	0.0441213848661861	0.00645682522154238	-0.00916771799254533	0.00408257357513623	-0.00821934998627752	-0.0290515498792841	-0.0382339767579235	-0.0250805357240617	-0.0248689479050752	0.00809836643031591	0.0522631972160423
0.166913544606209	0.454584155561912	0.803415281936636	1	0.783810039407671	0.590533365059059	0.542150723480275	0.244278568560581	0.159065803150761	-0.00194521807068924	-0.121634695889576	-0.146742422887721	-0.238324748961808	-0.179287283506724	-0.0791610083220585	0.133390437877621	0.114526194972749	0.132256739728538	0.0215054916243375	-0.0767588990007646	-0.206878859223795	-0.237240765337581	-0.259660036338798	-0.0529355679913701	0.00742603806305355	0.18350186825482	0.16009645242053	0.107075471392005	-0.00633123234019793	-0.0967395838166508	-0.14636513803686	-0.275931742949107	-0.248117931882524	-0.350902595893261	-0.246445405918698	-0.104624631860238	0.0805062694774973	0.147650800378934	0.198055918016622	0.180862611438082	0.161977900795676	0.173686237414861	0.172462042891358	0.131261171009715	0.128699415386054	0.126505079478737	0.104900920325016	0.0959512432094378	0.102478006298176	0.0767670760564796
0.205624000892768	0.389289179120597	0.683494272841281	0.783810039407671	1	0.799533027044961	0.752193614176562	0.448308016159175	0.293195991927644	0.142287437111953	-0.0593432652358614	-0.156801012724175	-0.294843735677746	-0.277166314740297	-0.160308831301696	0.0956465910834901	0.092165192162161	-0.0236896646389115	-0.0488683091739038	-0.157112363519068	-0.268536295755466	-0.187064841989761	-0.133438787165729	0.141384645194138	0.211962805467083	0.386509715719658	0.367168269588225	0.258688313522208	0.12518130447126	0.0496209574964703	0.00460168178866956	-0.111152902219879	-0.123133699796108	-0.244848546110019	-0.154085922406003	-0.152348153391092	0.0340550668675896	0.0611726064847457	0.123093061243867	0.0918364130441842	0.0583163480568943	0.0267492170008904	0.00804752806215854	-0.0011075396167167	-0.0220127255508725	-0.0624880861491179	-0.0771781017106286	-0.100687772868956	-0.0504134373052362	-0.0521276284940274
0.325213128988523	0.435776672501586	0.663843678193888	0.590533365059059	0.799533027044961	1	0.880182390691851	0.504577107981665	0.277341842286269	0.104866807500212	-0.129780548865309	-0.247205183099833	-0.339773851867545	-0.354264720319642	-0.282826376417559	-0.10348592233168	-0.0870457191766286	-0.264285745971565	-0.234530073533153	-0.299433998942947	-0.317573866632233	-0.200735987015938	-0.0867597418039668	0.241299309015316	0.454665473511186	0.720506992882996	0.668878103155583	0.596163149404699	0.459588922156871	0.33230950331049	0.298789740048725	0.111327277527068	0.0604185168578148	-0.108816212415702	-0.075036848118982	-0.205451082467164	-0.135831942301345	-0.168509393926602	-0.118950208403606	-0.146898049368757	-0.175649598569899	-0.223132028485067	-0.244607882334712	-0.23498499555439	-0.241108516575533	-0.278895894358508	-0.287419655930573	-0.309345970991398	-0.258665958139091	-0.2104695794487
0.207507019783656	0.30480602795282	0.5091192934621	0.542150723480275	0.752193614176562	0.880182390691851	1	0.748644870859379	0.534541246886803	0.359420940866759	0.10701061978805	-0.020940218515962	-0.136087711859786	-0.17763623263407	-0.119633436906592	-0.0233005725882606	-0.0440479799809647	-0.183372812658667	-0.098182900023957	-0.115034953562915	-0.120249121046621	0.0275390914894778	0.152183767615911	0.4838072400625	0.608633994026449	0.731562791128138	0.715757962876636	0.574983432790224	0.440047165955156	0.404517519417953	0.347447615576489	0.239079071287105	0.194765997310113	0.036817351290976	0.0627059792355497	-0.0587212244313564	-0.0125177567258074	-0.0828897735198102	-0.0589576747757899	-0.137106019335585	-0.157403731814933	-0.173499138074135	-0.211078622094112	-0.233186288708439	-0.21745876364084	-0.235914575540547	-0.286034135996325	-0.302047853380427	-0.276352539410805	-0.275323555908863
0.0476781556511002	0.0548634109704309	0.133784969381911	0.244278568560581	0.448308016159175	0.504577107981665	0.748644870859379	1	0.860961407321495	0.681141599125271	0.457314742245293	0.342583080489854	0.225365936649642	0.137501882717753	0.154526369226408	0.0454377314736976	-0.0172617399586502	-0.0374142663768373	0.133280991162381	0.196521938037564	0.223517333466623	0.401369224922676	0.51359715365771	0.753005553974159	0.698986714905111	0.537205885474388	0.638347750444807	0.414881274516694	0.302830721659525	0.435370464335332	0.321731533765876	0.384112375848099	0.332516343023967	0.252041349051674	0.293447329974866	0.206784865420786	0.167619215106221	0.0630509608158579	0.033444257047336	-0.101982588742645	-0.124486653230437	-0.0939481233655537	-0.140229256429891	-0.198739054742898	-0.163472807239912	-0.153895369126186	-0.230679281922761	-0.232177971171522	-0.249863690580746	-0.317238756863715
-0.036724919848906	-0.0471961257573829	-0.00356255366342255	0.159065803150761	0.293195991927644	0.277341842286269	0.534541246886803	0.860961407321495	1	0.84919448672322	0.674683018557347	0.578726318192846	0.442027985029028	0.350002345006329	0.339839794108717	0.167082402689805	0.069892649358771	0.131160192868166	0.31721341445699	0.416075660397195	0.446710053205594	0.619987062648538	0.663509102663008	0.758119798978106	0.561200446276988	0.32342585965338	0.432408880325035	0.22119919545448	0.141762614130705	0.304104841674521	0.205533582928308	0.337437552494091	0.343586847542206	0.356995381675838	0.437762823680783	0.387954548478418	0.352033930694173	0.234272362556461	0.184462287371354	0.0203695316200423	-0.00700480290736602	0.0435355380566309	-0.00887161540449057	-0.0927756672279166	-0.0493703415345739	-0.0341137637395804	-0.123660167536901	-0.112139999942892	-0.139658746660695	-0.245466761947825
-0.138859326909811	-0.183114086865288	-0.166070748399708	-0.00194521807068924	0.142287437111953	0.104866807500212	0.359420940866759	0.681141599125271	0.84919448672322	1	0.850158104351745	0.728831150641502	0.586618175473651	0.469358204679862	0.426137286071176	0.229393318268659	0.120214825585345	0.174708948052492	0.365151158939008	0.49025987693661	0.531477150000235	0.72185870264569	0.771217455648986	0.732967463524765	0.493625411563612	0.211958350842575	0.306851154841682	0.124872484801438	0.0863326720495761	0.267632011625067	0.194614376026406	0.373526107889332	0.39795028373434	0.460872367500679	0.457713378916328	0.396157579929633	0.354495595365546	0.239168447155681	0.186409604230991	0.0235418186142195	0.00986446261104043	0.0606242858407311	0.00548387688851761	-0.0704373424746707	-0.0277133158044428	-0.0183555323564464	-0.107728971421324	-0.094536962509323	-0.118019731509681	-0.229965726870946
-0.224371590724022	-0.28678039775444	-0.306979056164415	-0.121634695889576	-0.0593432652358614	-0.129780548865309	0.10701061978805	0.457314742245293	0.674683018557347	0.850158104351745	1	0.901862918428213	0.771685265488429	0.642631694042754	0.537458964784938	0.263588042777764	0.122631156842221	0.262430783982502	0.457887550361674	0.620269953064308	0.667247232552004	0.827891150968524	0.813343507213787	0.613026903985678	0.339566888696654	0.0231646026430119	0.103758576059712	-0.0372066945580261	-0.0322813390548632	0.155832253408305	0.105955064312513	0.32496453674379	0.383750901940141	0.524990022927647	0.488692814720209	0.477775918472299	0.431742196434779	0.316971517182859	0.264789439790121	0.112854326466835	0.098037071221581	0.151478715951741	0.103659564418334	0.0216786281256307	0.0611401209419099	0.0740968782972637	-0.00759097809614697	0.0110477225108752	-0.0140884670597066	-0.140960585798564
-0.274457918944621	-0.334028595723935	-0.355267498137995	-0.146742422887721	-0.156801012724175	-0.247205183099833	-0.020940218515962	0.342583080489854	0.578726318192846	0.728831150641502	0.901862918428213	1	0.888003817099772	0.787582262677889	0.667520461471452	0.35537492190847	0.201121945510919	0.371527834780311	0.56180145457679	0.748366925080699	0.785401551591011	0.858259876687614	0.76980772374721	0.536952867607964	0.241929037426452	-0.0793703814843173	0.00407196122514599	-0.117185046911075	-0.0998111277880756	0.0875146237452549	0.04512541081537	0.275501398873971	0.346149014242224	0.512609025062783	0.494141812758921	0.576836716287449	0.521119153575178	0.413639419500443	0.353557443742631	0.193433244423752	0.183638356381781	0.250986400902344	0.194658192235219	0.0955207839054165	0.145683639385917	0.170485318611783	0.0769891807488142	0.0929274922860777	0.0455664789167222	-0.101209308346123
-0.27442083533327	-0.356251291817752	-0.421492368584848	-0.238324748961808	-0.294843735677746	-0.339773851867545	-0.136087711859786	0.225365936649642	0.442027985029028	0.586618175473651	0.771685265488429	0.888003817099772	1	0.890581607828942	0.696953950947524	0.333115410554841	0.174044640545326	0.34207542399154	0.518278591729682	0.731641686827508	0.829644759985129	0.816941910160268	0.747466195343288	0.484389214106887	0.208368466807819	-0.105826605558757	-0.0478901590754539	-0.130594653203753	-0.0809650546957541	0.103442873858737	0.0876443788952575	0.318536056366332	0.395566281435664	0.555453217031591	0.516828760316036	0.607104597779678	0.482081977581912	0.358001725737837	0.286076295877328	0.135478294674576	0.13526031690885	0.214292317730324	0.161317843108242	0.05999212509692	0.117260751060689	0.160653873516758	0.0665069743927036	0.0844903241082179	0.0228456552773111	-0.116434222976474
-0.271244796181618	-0.320711240256425	-0.363187835198376	-0.179287283506724	-0.277166314740297	-0.354264720319642	-0.17763623263407	0.137501882717753	0.350002345006329	0.469358204679862	0.642631694042754	0.787582262677889	0.890581607828942	1	0.821734450167121	0.477506554704059	0.331939825907796	0.459562189934971	0.591215787960306	0.785054997165817	0.819771076137053	0.715231636790222	0.59650278629233	0.354882249833288	0.0740234224772582	-0.190891885859755	-0.144768635979183	-0.221222951876258	-0.180545813213207	-0.0230010019786236	-0.0332261510873772	0.182125043892268	0.259571674727628	0.433395812604881	0.427279490259384	0.609371317252642	0.50565461173693	0.41238399576174	0.344239965891462	0.18638977328126	0.194781357099108	0.291726180021765	0.239692117595977	0.125525366736171	0.188100294525118	0.237389129287204	0.137494900029951	0.159704681320843	0.0913518468808814	-0.0506282252423703
-0.211424436575588	-0.238443916102797	-0.252330978070457	-0.0791610083220585	-0.160308831301696	-0.282826376417559	-0.119633436906592	0.154526369226408	0.339839794108717	0.426137286071176	0.537458964784938	0.667520461471452	0.696953950947524	0.821734450167121	1	0.758379843964915	0.650895246061111	0.644731192872295	0.720724387242928	0.82341974398739	0.734694760785196	0.623144600826026	0.456381898259911	0.258996085073468	-0.0641297166802355	-0.276836988820791	-0.207425039033815	-0.321110860444475	-0.333014812312261	-0.191072080786148	-0.221575815287054	-0.0232173634374001	0.0435805585390273	0.260000496405985	0.331670095647194	0.57567789476448	0.531961224791078	0.502680096858163	0.418821508829113	0.230632187386233	0.222426422263191	0.351358040141113	0.293473107964639	0.152449274468648	0.214427878956573	0.27180099123869	0.161145850830164	0.20250955147026	0.126801415585466	-0.0267382678957816
-0.101942297346446	-0.0821350164185883	0.00513138333325914	0.133390437877621	0.0956465910834901	-0.10348592233168	-0.0233005725882606	0.0454377314736976	0.167082402689805	0.229393318268659	0.263588042777764	0.35537492190847	0.333115410554841	0.477506554704059	0.758379843964915	1	0.90386807033989	0.71462937461131	0.663606273230738	0.589118893130596	0.42783417015181	0.307188327673382	0.132824181376222	0.0268672894472635	-0.253753311549007	-0.310590131058721	-0.267559614074456	-0.366060258135438	-0.417736942605746	-0.358238675385381	-0.389457956970271	-0.279799785905743	-0.222063628180733	-0.020201242994967	0.102757725347919	0.367224643065379	0.416774610773583	0.505436252187468	0.459413711160074	0.322806539722187	0.310508504738674	0.418165526940459	0.376926601342694	0.255764830535714	0.289158207020114	0.313893166724846	0.22661881282305	0.261308705290407	0.22576294184089	0.100889625006395
-0.0570236305652219	-0.0377863742587928	0.0392783732313476	0.114526194972749	0.092165192162161	-0.0870457191766286	-0.0440479799809647	-0.0172617399586502	0.069892649358771	0.120214825585345	0.122631156842221	0.201121945510919	0.174044640545326	0.331939825907796	0.650895246061111	0.90386807033989	1	0.728290098592045	0.553449673247315	0.464662990428935	0.305466456670287	0.182796043609788	0.00710954296853028	-0.0683234534621195	-0.309036737006825	-0.329768083785805	-0.29761092609371	-0.381644892855633	-0.434906948700482	-0.400631790023587	-0.419906985756614	-0.338274186107634	-0.305047312917392	-0.102121601764606	0.0327588140262655	0.275688228801048	0.320806507811521	0.44470137608626	0.392478608954017	0.261269339561146	0.242049912221039	0.368687782997244	0.333174469645735	0.207390422092414	0.241294192461124	0.280577069379148	0.199136265150474	0.238258086035714	0.199273408954762	0.0940962362516035
-0.164510976354236	-0.132022448926439	-0.0389991946170316	0.132256739728538	-0.0236896646389115	-0.264285745971565	-0.183372812658667	-0.0374142663768373	0.131160192868166	0.174708948052492	0.262430783982502	0.371527834780311	0.34207542399154	0.459562189934971	0.644731192872295	0.71462937461131	0.728290098592045	1	0.769484225282097	0.658802490163906	0.458456029931066	0.30819456833996	0.11222496360361	-0.0499081066170064	-0.354469110480053	-0.455744786458699	-0.406339319628231	-0.487762372917054	-0.52342797439087	-0.470446853141951	-0.487473298580304	-0.360182275059653	-0.281190134788376	-0.0586466344954193	0.0855045480046694	0.451342885555492	0.573980742115598	0.778967920443884	0.748122852345346	0.618017854543198	0.58004329567198	0.724297600305908	0.715307995298702	0.549318727426372	0.562590901011472	0.612747098592716	0.531155359452266	0.582884010632611	0.536784122488619	0.359720616915529
-0.184123745503392	-0.201650870073869	-0.154807809147185	0.0215054916243375	-0.0488683091739038	-0.234530073533153	-0.098182900023957	0.133280991162381	0.31721341445699	0.365151158939008	0.457887550361674	0.56180145457679	0.518278591729682	0.591215787960306	0.720724387242928	0.663606273230738	0.553449673247315	0.769484225282097	1	0.820293791888809	0.635187526852574	0.529083853649803	0.352742393951726	0.185051794143703	-0.127088298280434	-0.295544375873239	-0.237960419903555	-0.345290333095709	-0.370842574061561	-0.269518547064585	-0.299377479758718	-0.127707059784996	-0.046862455678325	0.156087213443034	0.283153983284389	0.59865317111162	0.702919028384183	0.764935076207679	0.717417375625971	0.531378761409673	0.472492204398125	0.553623184692121	0.522417053334452	0.387421375248466	0.404816832494512	0.426009944881753	0.341528745909071	0.371788577439364	0.329008584231508	0.139262036189946
-0.217447919247432	-0.254230986917221	-0.260600242874458	-0.0767588990007646	-0.157112363519068	-0.299433998942947	-0.115034953562915	0.196521938037564	0.416075660397195	0.49025987693661	0.620269953064308	0.748366925080699	0.731641686827508	0.785054997165817	0.82341974398739	0.589118893130596	0.464662990428935	0.658802490163906	0.820293791888809	1	0.87822543141881	0.744134206215162	0.547496757829976	0.330488426727598	-0.0120793832952819	-0.261207715869677	-0.196094076324639	-0.310490940530407	-0.31350422545531	-0.164266590689845	-0.198997293692017	0.0205005716361925	0.118940131063753	0.353295084719107	0.471555997531116	0.737026045031791	0.748474057863734	0.671563904249856	0.588023151172806	0.389956173846466	0.350828623552622	0.444422306581366	0.394497243213628	0.252342781201619	0.289464344502806	0.325169598651123	0.218688347821475	0.255493635442742	0.203197917578957	0.0284501464627708
-0.177132129003507	-0.256285431361903	-0.343011246754672	-0.206878859223795	-0.268536295755466	-0.317573866632233	-0.120249121046621	0.223517333466623	0.446710053205594	0.531477150000235	0.667247232552004	0.785401551591011	0.829644759985129	0.819771076137053	0.734694760785196	0.42783417015181	0.305466456670287	0.458456029931066	0.635187526852574	0.87822543141881	1	0.872567001410342	0.702785786049127	0.457278796582171	0.135950644807041	-0.151543597369722	-0.109850441077971	-0.210146511337063	-0.180703863299984	-0.0089967597739254	-0.018454342050712	0.219440359059064	0.326496529951941	0.569674802772892	0.663246387577631	0.773710677021747	0.632312614060836	0.488250559964787	0.388382845234171	0.204854769791536	0.19062592668121	0.277877277662813	0.216526324246342	0.0897492646475583	0.144589659426758	0.188454110035396	0.0831529894328401	0.110787139611647	0.0529772736441793	-0.102319236081626
-0.179075699067035	-0.279284484781131	-0.366894108017916	-0.237240765337581	-0.187064841989761	-0.200735987015938	0.0275390914894778	0.401369224922676	0.619987062648538	0.72185870264569	0.827891150968524	0.858259876687614	0.816941910160268	0.715231636790222	0.623144600826026	0.307188327673382	0.182796043609788	0.30819456833996	0.529083853649803	0.744134206215162	0.872567001410342	1	0.882916997768838	0.645359878201618	0.32972437581538	0.00768626653389929	0.0648787333690822	-0.0650350035727743	-0.0444512600876185	0.154129628524665	0.1272627103731	0.377089821741897	0.465385605070144	0.674902427529397	0.727550999495879	0.676266231783187	0.543541124939408	0.375184728381753	0.289455782798276	0.105484225227142	0.0942132148910297	0.160948108197755	0.0863873443114079	-0.0136947844025679	0.0428153770729864	0.0636715530229522	-0.0418516384419043	-0.0271668385466728	-0.0642887565591271	-0.205802388592565
-0.194940732173372	-0.30876175197399	-0.386930796234573	-0.259660036338798	-0.133438787165729	-0.0867597418039668	0.152183767615911	0.51359715365771	0.663509102663008	0.771217455648986	0.813343507213787	0.76980772374721	0.747466195343288	0.59650278629233	0.456381898259911	0.132824181376222	0.00710954296853028	0.11222496360361	0.352742393951726	0.547496757829976	0.702785786049127	0.882916997768838	1	0.818113263038319	0.537677466551519	0.205309841923479	0.243475479324862	0.108179425268826	0.144890191520723	0.350829464617475	0.345941412743913	0.589285966989338	0.637328098612174	0.713022842216798	0.658808387537915	0.532741337398654	0.370267330747083	0.198183106885589	0.118266673291029	-0.0406188945314285	-0.0448757474536106	0.00717831623353124	-0.053996527813986	-0.132673290031422	-0.0803095832809738	-0.0631360345049721	-0.155770262248446	-0.143989940752366	-0.17564445041565	-0.282661884222788
-0.10524515638494	-0.157183852903674	-0.165053249138586	-0.0529355679913701	0.141384645194138	0.241299309015316	0.4838072400625	0.753005553974159	0.758119798978106	0.732967463524765	0.613026903985678	0.536952867607964	0.484389214106887	0.354882249833288	0.258996085073468	0.0268672894472635	-0.0683234534621195	-0.0499081066170064	0.185051794143703	0.330488426727598	0.457278796582171	0.645359878201618	0.818113263038319	1	0.773701110467617	0.51129626655361	0.537275320259816	0.38287428588569	0.374578718107493	0.538499960409012	0.515239834298264	0.675184016192768	0.662904066221614	0.583346921318651	0.522350148737	0.368237590144629	0.241998104296479	0.0648100333636698	0.00615803675379386	-0.146871868687205	-0.164757616489751	-0.135283620063499	-0.193912081459033	-0.256103726815774	-0.210994669333447	-0.203172347201066	-0.290894388682972	-0.294517988132307	-0.314252489555812	-0.385505621290337
-0.00423830246022476	-0.0446327312709609	-0.0287885584471192	0.00742603806305355	0.211962805467083	0.454665473511186	0.608633994026449	0.698986714905111	0.561200446276988	0.493625411563612	0.339566888696654	0.241929037426452	0.208368466807819	0.0740234224772582	-0.0641297166802355	-0.253753311549007	-0.309036737006825	-0.354469110480053	-0.127088298280434	-0.0120793832952819	0.135950644807041	0.32972437581538	0.537677466551519	0.773701110467617	1	0.840679143544993	0.808267710031769	0.727095312629418	0.728893548198984	0.82545423448732	0.801391234978097	0.790200393038091	0.698245809288134	0.482680033532223	0.3214711281975	0.0891649480917639	-0.0338664672526169	-0.215149518744806	-0.240618575174815	-0.333699247415094	-0.325020657795295	-0.35033507323964	-0.417662086672918	-0.420646214406764	-0.37287867665763	-0.385243537630662	-0.452835173041969	-0.487602811304829	-0.495246526994554	-0.500144799097869
0.132058160198582	0.149471505795683	0.235963496200629	0.18350186825482	0.386509715719658	0.720506992882996	0.731562791128138	0.537205885474388	0.32342585965338	0.211958350842575	0.0231646026430119	-0.0793703814843173	-0.105826605558757	-0.190891885859755	-0.276836988820791	-0.310590131058721	-0.329768083785805	-0.455744786458699	-0.295544375873239	-0.261207715869677	-0.151543597369722	0.00768626653389929	0.205309841923479	0.51129626655361	0.840679143544993	1	0.902373153772052	0.894895153706162	0.858259477557806	0.78702975322886	0.786565969768837	0.61975189712297	0.525772895684255	0.257663818709607	0.130904388268454	-0.109973848211003	-0.174559692784808	-0.323235484733541	-0.31024842408921	-0.356873259110801	-0.351781512104695	-0.407396314816229	-0.459669395791514	-0.435375300778052	-0.405067843309306	-0.436236478118818	-0.47149085345227	-0.51248772146256	-0.490421135771518	-0.43661114110547
0.0923208178811121	0.0792228644901607	0.168948661447783	0.16009645242053	0.367168269588225	0.668878103155583	0.715757962876636	0.638347750444807	0.432408880325035	0.306851154841682	0.103758576059712	0.00407196122514599	-0.0478901590754539	-0.144768635979183	-0.207425039033815	-0.267559614074456	-0.29761092609371	-0.406339319628231	-0.237960419903555	-0.196094076324639	-0.109850441077971	0.0648787333690822	0.243475479324862	0.537275320259816	0.808267710031769	0.902373153772052	1	0.922895792843432	0.827114975105763	0.823339681066118	0.714570388327212	0.567543701885301	0.466759527317073	0.224376047318376	0.125324452928091	-0.0892593223229536	-0.145351917516332	-0.281224657137116	-0.268968547544927	-0.328436099332786	-0.317606447104133	-0.362269903393273	-0.419009714277773	-0.398700086035958	-0.36090820028369	-0.388191765635087	-0.428884295859286	-0.471116646841185	-0.458505861922996	-0.429792655536718
0.0839628753759513	0.0826247446527038	0.149677806945226	0.107075471392005	0.258688313522208	0.596163149404699	0.574983432790224	0.414881274516694	0.22119919545448	0.124872484801438	-0.0372066945580261	-0.117185046911075	-0.130594653203753	-0.221222951876258	-0.321110860444475	-0.366060258135438	-0.381644892855633	-0.487762372917054	-0.345290333095709	-0.310490940530407	-0.210146511337063	-0.0650350035727743	0.108179425268826	0.38287428588569	0.727095312629418	0.894895153706162	0.922895792843432	1	0.946777349472773	0.857942425208518	0.786608360066268	0.571448357589428	0.467310417942016	0.196549558890631	0.0719414923853727	-0.164804405369531	-0.2311944221779	-0.364386449971238	-0.338878237122103	-0.361926180437327	-0.338599823872868	-0.398531809656939	-0.453116421125478	-0.408127842396714	-0.370140159811308	-0.405918085644797	-0.434024926319998	-0.48418288689633	-0.472788434592734	-0.414201120742991
0.0325396752746125	0.0177162275943002	0.033515090042414	-0.00633123234019793	0.12518130447126	0.459588922156871	0.440047165955156	0.302830721659525	0.141762614130705	0.0863326720495761	-0.0322813390548632	-0.0998111277880756	-0.0809650546957541	-0.180545813213207	-0.333014812312261	-0.417736942605746	-0.434906948700482	-0.52342797439087	-0.370842574061561	-0.31350422545531	-0.180703863299984	-0.0444512600876185	0.144890191520723	0.374578718107493	0.728893548198984	0.858259477557806	0.827114975105763	0.946777349472773	1	0.911508872198397	0.890949793250484	0.691433276606126	0.577653280328537	0.2873074018854	0.106761552112383	-0.151431033875315	-0.244931131363174	-0.392402575688544	-0.376358782992866	-0.388511629291067	-0.355388751365181	-0.420583426757381	-0.478070342826219	-0.423972623811204	-0.385231327283523	-0.421650480512307	-0.448159331917825	-0.495698969123167	-0.493212736212779	-0.428285456539898
-0.0276298175748018	-0.0834205916914463	-0.110165068521251	-0.0967395838166508	0.0496209574964703	0.33230950331049	0.404517519417953	0.435370464335332	0.304104841674521	0.267632011625067	0.155832253408305	0.0875146237452549	0.103442873858737	-0.0230010019786236	-0.191072080786148	-0.358238675385381	-0.400631790023587	-0.470446853141951	-0.269518547064585	-0.164266590689845	-0.0089967597739254	0.154129628524665	0.350829464617475	0.538499960409012	0.82545423448732	0.78702975322886	0.823339681066118	0.857942425208518	0.911508872198397	1	0.918985676892782	0.817875506292953	0.685966386984083	0.42162584505118	0.22231031128908	-0.0384731680690813	-0.174802984390241	-0.346243887215217	-0.359621096477023	-0.403596255056058	-0.36784355126067	-0.415550130673979	-0.489963761480514	-0.449240531040918	-0.395840990547852	-0.419186086940238	-0.472775907716232	-0.519928942324208	-0.535205122168775	-0.50406833683556
-0.054898084535166	-0.102576686645606	-0.137310106545469	-0.14636513803686	0.00460168178866956	0.298789740048725	0.347447615576489	0.321731533765876	0.205533582928308	0.194614376026406	0.105955064312513	0.04512541081537	0.0876443788952575	-0.0332261510873772	-0.221575815287054	-0.389457956970271	-0.419906985756614	-0.487473298580304	-0.299377479758718	-0.198997293692017	-0.018454342050712	0.1272627103731	0.345941412743913	0.515239834298264	0.801391234978097	0.786565969768837	0.714570388327212	0.786608360066268	0.890949793250484	0.918985676892782	1	0.895973193006891	0.775692568719552	0.477660290063953	0.235972246662335	-0.0361623680432114	-0.188052423418375	-0.366939609416523	-0.383382772248137	-0.419790194455572	-0.382451726404409	-0.428331491272552	-0.495618215678033	-0.455038510052123	-0.408594706355342	-0.427406583636418	-0.470310174814265	-0.510742213626377	-0.525697794741462	-0.479023161012973
-0.149556114516476	-0.235586409108475	-0.318533550878843	-0.275931742949107	-0.111152902219879	0.111327277527068	0.239079071287105	0.384112375848099	0.337437552494091	0.373526107889332	0.32496453674379	0.275501398873971	0.318536056366332	0.182125043892268	-0.0232173634374001	-0.279799785905743	-0.338274186107634	-0.360182275059653	-0.127707059784996	0.0205005716361925	0.219440359059064	0.377089821741897	0.589285966989338	0.675184016192768	0.790200393038091	0.61975189712297	0.567543701885301	0.571448357589428	0.691433276606126	0.817875506292953	0.895973193006891	1	0.891529790874749	0.655579628182299	0.398286626296987	0.145223334163	-0.0429964779481156	-0.253848122847256	-0.296540928862431	-0.360215450868797	-0.337017472691089	-0.359060731055972	-0.425803964662017	-0.412448186074107	-0.36398683156121	-0.371244719686208	-0.430136384798484	-0.457001546729172	-0.483618608072908	-0.476251787416441
-0.140254342387463	-0.221433695961235	-0.287575744171729	-0.248117931882524	-0.123133699796108	0.0604185168578148	0.194765997310113	0.332516343023967	0.343586847542206	0.39795028373434	0.383750901940141	0.346149014242224	0.395566281435664	0.259571674727628	0.0435805585390273	-0.222063628180733	-0.305047312917392	-0.281190134788376	-0.046862455678325	0.118940131063753	0.326496529951941	0.465385605070144	0.637328098612174	0.662904066221614	0.698245809288134	0.525772895684255	0.466759527317073	0.467310417942016	0.577653280328537	0.685966386984083	0.775692568719552	0.891529790874749	1	0.782852729552147	0.517185316025945	0.268089102889924	0.0707830641167511	-0.147844475906219	-0.201054914460454	-0.279954691338147	-0.252529041507199	-0.268127893997114	-0.343507601413782	-0.342010198162747	-0.291097974173598	-0.303584031216116	-0.367126321105387	-0.396127164075902	-0.42260457259994	-0.438553249198528
-0.0965682712522697	-0.212519649340444	-0.353402921907672	-0.350902595893261	-0.244848546110019	-0.108816212415702	0.036817351290976	0.252041349051674	0.356995381675838	0.460872367500679	0.524990022927647	0.512609025062783	0.555453217031591	0.433395812604881	0.260000496405985	-0.020201242994967	-0.102121601764606	-0.0586466344954193	0.156087213443034	0.353295084719107	0.569674802772892	0.674902427529397	0.713022842216798	0.583346921318651	0.482680033532223	0.257663818709607	0.224376047318376	0.196549558890631	0.2873074018854	0.42162584505118	0.477660290063953	0.655579628182299	0.782852729552147	1	0.737392838256932	0.495968347499718	0.269399338236567	0.0536761939048158	-0.0247494871520094	-0.133708465179723	-0.118413805523	-0.103138205819471	-0.178059925174615	-0.212608084514051	-0.164925687097081	-0.163084123034405	-0.235584228372374	-0.239923827093936	-0.261796438181863	-0.316349009053489
0.0296024030841623	-0.0807630256128719	-0.217399049121923	-0.246445405918698	-0.154085922406003	-0.075036848118982	0.0627059792355497	0.293447329974866	0.437762823680783	0.457713378916328	0.488692814720209	0.494141812758921	0.516828760316036	0.427279490259384	0.331670095647194	0.102757725347919	0.0327588140262655	0.0855045480046694	0.283153983284389	0.471555997531116	0.663246387577631	0.727550999495879	0.658808387537915	0.522350148737	0.3214711281975	0.130904388268454	0.125324452928091	0.0719414923853727	0.106761552112383	0.22231031128908	0.235972246662335	0.398286626296987	0.517185316025945	0.737392838256932	1	0.728392329010727	0.466868286820123	0.240473396397907	0.138782098236416	-0.0222212471946416	-0.0449016446702057	-6.23927706066358E-4	-0.0664844565834727	-0.151004091653377	-0.113358570176054	-0.0964968720735165	-0.175308464701883	-0.147274429585305	-0.156678199247254	-0.226488437615602
-0.083129042015418	-0.147018417074011	-0.199247657292736	-0.104624631860238	-0.152348153391092	-0.205451082467164	-0.0587212244313564	0.206784865420786	0.387954548478418	0.396157579929633	0.477775918472299	0.576836716287449	0.607104597779678	0.609371317252642	0.57567789476448	0.367224643065379	0.275688228801048	0.451342885555492	0.59865317111162	0.737026045031791	0.773710677021747	0.676266231783187	0.532741337398654	0.368237590144629	0.0891649480917639	-0.109973848211003	-0.0892593223229536	-0.164804405369531	-0.151431033875315	-0.0384731680690813	-0.0361623680432114	0.145223334163	0.268089102889924	0.495968347499718	0.728392329010727	1	0.80197400694847	0.599143446926607	0.468227714880729	0.28716547626539	0.230729143176976	0.305257893761719	0.263216095673507	0.123526663066617	0.148260253244144	0.186775756183653	0.0951704989427212	0.148649384946932	0.129669499167584	8.88020272216988E-4
-0.112163390568604	-0.114059618954009	-0.0707313652517625	0.0805062694774973	0.0340550668675896	-0.135831942301345	-0.0125177567258074	0.167619215106221	0.352033930694173	0.354495595365546	0.431742196434779	0.521119153575178	0.482081977581912	0.50565461173693	0.531961224791078	0.416774610773583	0.320806507811521	0.573980742115598	0.702919028384183	0.748474057863734	0.632312614060836	0.543541124939408	0.370267330747083	0.241998104296479	-0.0338664672526169	-0.174559692784808	-0.145351917516332	-0.2311944221779	-0.244931131363174	-0.174802984390241	-0.188052423418375	-0.0429964779481156	0.0707830641167511	0.269399338236567	0.466868286820123	0.80197400694847	1	0.826875990518849	0.730926649588645	0.560957238570511	0.472378644092912	0.510950723456717	0.478145176896113	0.348260934174153	0.34185619008184	0.345622544273726	0.268623888281291	0.305027455963908	0.318862888263846	0.151174172562163
-0.122300049838884	-0.104923301611693	-0.0124010827246542	0.147650800378934	0.0611726064847457	-0.168509393926602	-0.0828897735198102	0.0630509608158579	0.234272362556461	0.239168447155681	0.316971517182859	0.413639419500443	0.358001725737837	0.41238399576174	0.502680096858163	0.505436252187468	0.44470137608626	0.778967920443884	0.764935076207679	0.671563904249856	0.488250559964787	0.375184728381753	0.198183106885589	0.0648100333636698	-0.215149518744806	-0.323235484733541	-0.281224657137116	-0.364386449971238	-0.392402575688544	-0.346243887215217	-0.366939609416523	-0.253848122847256	-0.147844475906219	0.0536761939048158	0.240473396397907	0.599143446926607	0.826875990518849	1	0.910383972317555	0.751960977026062	0.652279813541886	0.707701936811653	0.708609004606796	0.555859379189217	0.528516341935151	0.541001051724117	0.476413456141073	0.532697738700111	0.542659810455687	0.353126402268589
-0.121887456563635	-0.0885825128708569	0.0353198488045332	0.198055918016622	0.123093061243867	-0.118950208403606	-0.0589576747757899	0.033444257047336	0.184462287371354	0.186409604230991	0.264789439790121	0.353557443742631	0.286076295877328	0.344239965891462	0.418821508829113	0.459413711160074	0.392478608954017	0.748122852345346	0.717417375625971	0.588023151172806	0.388382845234171	0.289455782798276	0.118266673291029	0.00615803675379386	-0.240618575174815	-0.31024842408921	-0.268968547544927	-0.338878237122103	-0.376358782992866	-0.359621096477023	-0.383382772248137	-0.296540928862431	-0.201054914460454	-0.0247494871520094	0.138782098236416	0.468227714880729	0.730926649588645	0.910383972317555	1	0.863300925158062	0.765094974463504	0.783862232900496	0.776755451795964	0.655262686562272	0.614622261186678	0.599303087414115	0.552342202917162	0.577802829698022	0.593806958156239	0.401846824108438
-0.136778265611423	-0.0955821245242195	0.0441213848661861	0.180862611438082	0.0918364130441842	-0.146898049368757	-0.137106019335585	-0.101982588742645	0.0203695316200423	0.0235418186142195	0.112854326466835	0.193433244423752	0.135478294674576	0.18638977328126	0.230632187386233	0.322806539722187	0.261269339561146	0.618017854543198	0.531378761409673	0.389956173846466	0.204854769791536	0.105484225227142	-0.0406188945314285	-0.146871868687205	-0.333699247415094	-0.356873259110801	-0.328436099332786	-0.361926180437327	-0.388511629291067	-0.403596255056058	-0.419790194455572	-0.360215450868797	-0.279954691338147	-0.133708465179723	-0.0222212471946416	0.28716547626539	0.560957238570511	0.751960977026062	0.863300925158062	1	0.89257811536817	0.7705333674147	0.812869408830639	0.813442699329549	0.701054937084453	0.626934373283626	0.65687126455471	0.651353625504828	0.724394316787667	0.569043074859244
-0.164312895130997	-0.132459948739966	0.00645682522154238	0.161977900795676	0.0583163480568943	-0.175649598569899	-0.157403731814933	-0.124486653230437	-0.00700480290736602	0.00986446261104043	0.098037071221581	0.183638356381781	0.13526031690885	0.194781357099108	0.222426422263191	0.310508504738674	0.242049912221039	0.58004329567198	0.472492204398125	0.350828623552622	0.19062592668121	0.0942132148910297	-0.0448757474536106	-0.164757616489751	-0.325020657795295	-0.351781512104695	-0.317606447104133	-0.338599823872868	-0.355388751365181	-0.36784355126067	-0.382451726404409	-0.337017472691089	-0.252529041507199	-0.118413805523	-0.0449016446702057	0.230729143176976	0.472378644092912	0.652279813541886	0.765094974463504	0.89257811536817	1	0.883795866036432	0.836856722000606	0.888753816882578	0.850792236641517	0.742801736642395	0.739145258154579	0.668132425126886	0.688846331035258	0.526382446359371
-0.169076327752243	-0.13380383107208	-0.00916771799254533	0.173686237414861	0.0267492170008904	-0.223132028485067	-0.173499138074135	-0.0939481233655537	0.0435355380566309	0.0606242858407311	0.151478715951741	0.250986400902344	0.214292317730324	0.291726180021765	0.351358040141113	0.418165526940459	0.368687782997244	0.724297600305908	0.553623184692121	0.444422306581366	0.277877277662813	0.160948108197755	0.00717831623353124	-0.135283620063499	-0.35033507323964	-0.407396314816229	-0.362269903393273	-0.398531809656939	-0.420583426757381	-0.415550130673979	-0.428331491272552	-0.359060731055972	-0.268127893997114	-0.103138205819471	-6.23927706066358E-4	0.305257893761719	0.510950723456717	0.707701936811653	0.783862232900496	0.7705333674147	0.883795866036432	1	0.926358850440553	0.845711132377223	0.896907995944939	0.877074978528983	0.794006565992803	0.752268285448453	0.677807566411104	0.475773124216937
-0.160979834868282	-0.11406008751639	0.00408257357513623	0.172462042891358	0.00804752806215854	-0.244607882334712	-0.211078622094112	-0.140229256429891	-0.00887161540449057	0.00548387688851761	0.103659564418334	0.194658192235219	0.161317843108242	0.239692117595977	0.293473107964639	0.376926601342694	0.333174469645735	0.715307995298702	0.522417053334452	0.394497243213628	0.216526324246342	0.0863873443114079	-0.053996527813986	-0.193912081459033	-0.417662086672918	-0.459669395791514	-0.419009714277773	-0.453116421125478	-0.478070342826219	-0.489963761480514	-0.495618215678033	-0.425803964662017	-0.343507601413782	-0.178059925174615	-0.0664844565834727	0.263216095673507	0.478145176896113	0.708609004606796	0.776755451795964	0.812869408830639	0.836856722000606	0.926358850440553	1	0.903213402495349	0.881827223098931	0.898162268185526	0.878750932945584	0.877832130332318	0.821358104921505	0.630762409650052
-0.169009215107267	-0.129807394582061	-0.00821934998627752	0.131261171009715	-0.0011075396167167	-0.23498499555439	-0.233186288708439	-0.198739054742898	-0.0927756672279166	-0.0704373424746707	0.0216786281256307	0.0955207839054165	0.05999212509692	0.125525366736171	0.152449274468648	0.255764830535714	0.207390422092414	0.549318727426372	0.387421375248466	0.252342781201619	0.0897492646475583	-0.0136947844025679	-0.132673290031422	-0.256103726815774	-0.420646214406764	-0.435375300778052	-0.398700086035958	-0.408127842396714	-0.423972623811204	-0.449240531040918	-0.455038510052123	-0.412448186074107	-0.342010198162747	-0.212608084514051	-0.151004091653377	0.123526663066617	0.348260934174153	0.555859379189217	0.655262686562272	0.813442699329549	0.888753816882578	0.845711132377223	0.903213402495349	1	0.933711790895355	0.853597401389514	0.907958447288948	0.829289531609948	0.818151862951268	0.675174068670956
-0.172171079661519	-0.140180929611543	-0.0290515498792841	0.128699415386054	-0.0220127255508725	-0.241108516575533	-0.21745876364084	-0.163472807239912	-0.0493703415345739	-0.0277133158044428	0.0611401209419099	0.145683639385917	0.117260751060689	0.188100294525118	0.214427878956573	0.289158207020114	0.241294192461124	0.562590901011472	0.404816832494512	0.289464344502806	0.144589659426758	0.0428153770729864	-0.0803095832809738	-0.210994669333447	-0.37287867665763	-0.405067843309306	-0.36090820028369	-0.370140159811308	-0.385231327283523	-0.395840990547852	-0.408594706355342	-0.36398683156121	-0.291097974173598	-0.164925687097081	-0.113358570176054	0.148260253244144	0.34185619008184	0.528516341935151	0.614622261186678	0.701054937084453	0.850792236641517	0.896907995944939	0.881827223098931	0.933711790895355	1	0.93326637124418	0.895608491636447	0.784620309031465	0.694557224720242	0.527600826057079
-0.163473002539995	-0.122483577612098	-0.0382339767579235	0.126505079478737	-0.0624880861491179	-0.278895894358508	-0.235914575540547	-0.153895369126186	-0.0341137637395804	-0.0183555323564464	0.0740968782972637	0.170485318611783	0.160653873516758	0.237389129287204	0.27180099123869	0.313893166724846	0.280577069379148	0.612747098592716	0.426009944881753	0.325169598651123	0.188454110035396	0.0636715530229522	-0.0631360345049721	-0.203172347201066	-0.385243537630662	-0.436236478118818	-0.388191765635087	-0.405918085644797	-0.421650480512307	-0.419186086940238	-0.427406583636418	-0.371244719686208	-0.303584031216116	-0.163084123034405	-0.0964968720735165	0.186775756183653	0.345622544273726	0.541001051724117	0.599303087414115	0.626934373283626	0.742801736642395	0.877074978528983	0.898162268185526	0.853597401389514	0.93326637124418	1	0.918813309294486	0.859250468285197	0.696662297676019	0.517029480509323
-0.143804325458638	-0.104261147284739	-0.0250805357240617	0.104900920325016	-0.0771781017106286	-0.287419655930573	-0.286034135996325	-0.230679281922761	-0.123660167536901	-0.107728971421324	-0.00759097809614697	0.0769891807488142	0.0665069743927036	0.137494900029951	0.161145850830164	0.22661881282305	0.199136265150474	0.531155359452266	0.341528745909071	0.218688347821475	0.0831529894328401	-0.0418516384419043	-0.155770262248446	-0.290894388682972	-0.452835173041969	-0.47149085345227	-0.428884295859286	-0.434024926319998	-0.448159331917825	-0.472775907716232	-0.470310174814265	-0.430136384798484	-0.367126321105387	-0.235584228372374	-0.175308464701883	0.0951704989427212	0.268623888281291	0.476413456141073	0.552342202917162	0.65687126455471	0.739145258154579	0.794006565992803	0.878750932945584	0.907958447288948	0.895608491636447	0.918813309294486	1	0.925791499838856	0.818402585903818	0.684286037813228
-0.124000800662353	-0.081809308626817	-0.0248689479050752	0.0959512432094378	-0.100687772868956	-0.309345970991398	-0.302047853380427	-0.232177971171522	-0.112139999942892	-0.094536962509323	0.0110477225108752	0.0929274922860777	0.0844903241082179	0.159704681320843	0.20250955147026	0.261308705290407	0.238258086035714	0.582884010632611	0.371788577439364	0.255493635442742	0.110787139611647	-0.0271668385466728	-0.143989940752366	-0.294517988132307	-0.487602811304829	-0.51248772146256	-0.471116646841185	-0.48418288689633	-0.495698969123167	-0.519928942324208	-0.510742213626377	-0.457001546729172	-0.396127164075902	-0.239923827093936	-0.147274429585305	0.148649384946932	0.305027455963908	0.532697738700111	0.577802829698022	0.651353625504828	0.668132425126886	0.752268285448453	0.877832130332318	0.829289531609948	0.784620309031465	0.859250468285197	0.925791499838856	1	0.883715534256971	0.757565603918541
-0.121045404338064	-0.0821820714656647	0.00809836643031591	0.102478006298176	-0.0504134373052362	-0.258665958139091	-0.276352539410805	-0.249863690580746	-0.139658746660695	-0.118019731509681	-0.0140884670597066	0.0455664789167222	0.0228456552773111	0.0913518468808814	0.126801415585466	0.22576294184089	0.199273408954762	0.536784122488619	0.329008584231508	0.203197917578957	0.0529772736441793	-0.0642887565591271	-0.17564445041565	-0.314252489555812	-0.495246526994554	-0.490421135771518	-0.458505861922996	-0.472788434592734	-0.493212736212779	-0.535205122168775	-0.525697794741462	-0.483618608072908	-0.42260457259994	-0.261796438181863	-0.156678199247254	0.129669499167584	0.318862888263846	0.542659810455687	0.593806958156239	0.724394316787667	0.688846331035258	0.677807566411104	0.821358104921505	0.818151862951268	0.694557224720242	0.696662297676019	0.818402585903818	0.883715534256971	1	0.903906095885422
-0.0540116815169752	-0.0110108705156827	0.0522631972160423	0.0767670760564796	-0.0521276284940274	-0.2104695794487	-0.275323555908863	-0.317238756863715	-0.245466761947825	-0.229965726870946	-0.140960585798564	-0.101209308346123	-0.116434222976474	-0.0506282252423703	-0.0267382678957816	0.100889625006395	0.0940962362516035	0.359720616915529	0.139262036189946	0.0284501464627708	-0.102319236081626	-0.205802388592565	-0.282661884222788	-0.385505621290337	-0.500144799097869	-0.43661114110547	-0.429792655536718	-0.414201120742991	-0.428285456539898	-0.50406833683556	-0.479023161012973	-0.476251787416441	-0.438553249198528	-0.316349009053489	-0.226488437615602	8.88020272216988E-4	0.151174172562163	0.353126402268589	0.401846824108438	0.569043074859244	0.526382446359371	0.475773124216937	0.630762409650052	0.675174068670956	0.527600826057079	0.517029480509323	0.684286037813228	0.757565603918541	0.903906095885422	1
-0.0514013756756054	-0.016612858178248	0.0176891497363221	0.0558854481846964	-0.109183786058826	-0.253150016509645	-0.299639679663507	-0.292025512021358	-0.198524032159826	-0.184430023952756	-0.0819958001500224	-0.0276642526004034	-0.0259144968564074	0.0360516019577071	0.0555121021630311	0.122335197977924	0.10005999097968	0.419373630815979	0.205303962212254	0.114007844572433	-0.00897454956616097	-0.133239522601066	-0.212542119377157	-0.342314392039934	-0.484807323968224	-0.45387081508303	-0.431019787935506	-0.420560761925343	-0.429728450724707	-0.487911777837202	-0.463918502662002	-0.445640617653537	-0.404799578725304	-0.269885403425931	-0.16439173612519	0.0860834287123192	0.201445664919492	0.417146804089043	0.426516368485118	0.536100729504258	0.485259910116361	0.502073735175386	0.662095259936216	0.629622505889933	0.516902224834909	0.575482967869533	0.689298534305997	0.819162900379409	0.859420690230071	0.893633570755728
-0.0671955400526694	-0.0495897334828473	-0.0347185758282558	0.0320342016578007	-0.138337313142474	-0.27449491354623	-0.285889370345216	-0.214871222375188	-0.091240156815304	-0.0710672416498061	0.043986890735604	0.0974078235927389	0.102268036486033	0.130371569717888	0.119065485589022	0.12397234207803	0.0616320994315718	0.434030607553656	0.286131741841383	0.214238184079643	0.115393079994885	0.012644023487228	-0.064850920376556	-0.219494093808176	-0.397940607844961	-0.419963317542396	-0.390240004764354	-0.395186750333111	-0.398868362698196	-0.426672117210382	-0.408679841305351	-0.356788578739921	-0.292304850381228	-0.148843653950202	-0.0413640726389726	0.214938576196785	0.31295271301463	0.496011069625375	0.483826301514289	0.55965743356451	0.489865133088231	0.503991549880883	0.651409677620904	0.592124879180891	0.482712553914778	0.537280364208914	0.627307371604564	0.761407580447209	0.814965070627269	0.787376316652492
-0.0291645961373377	0.0182120157298211	0.0626406420005279	0.103898637352457	-0.0568089332029403	-0.181668900366216	-0.22982948914262	-0.238457374630233	-0.15309880673134	-0.166330517990979	-0.0828403758266909	-0.0377858045093318	-0.0340795767339146	-0.0112505305896409	-0.0297460537238369	0.0286370352086344	-0.0269376078165706	0.311542607029171	0.163356168916598	0.0719025687484659	-0.0260388005164083	-0.12472876603821	-0.172532813277104	-0.256977297960313	-0.371159359269083	-0.338486456898006	-0.344390228192501	-0.320543639767394	-0.317208548576445	-0.385631569452546	-0.35633711697201	-0.351827853856056	-0.297665221984764	-0.225664444820224	-0.124942305253845	0.111029109411851	0.221981006218871	0.399286039422412	0.402703649116185	0.488907578665518	0.422731362387398	0.405255683987032	0.545315284422603	0.51439565126544	0.407370960738662	0.434331707897253	0.531468505939138	0.63732890530984	0.716699967192469	0.74656233261304
-0.0648085259461302	-0.0143231031842985	0.0514341163096078	0.0761158906717576	-0.10321057078952	-0.193811242508175	-0.258386109151901	-0.309072593121276	-0.239021916529232	-0.239244559883422	-0.153147636309824	-0.103957889602724	-0.0840866854743447	-0.0625569595970891	-0.104562437426517	-0.0348694741227818	-0.0834702391538224	0.251426325535505	0.0782394140932943	-0.0166510774226411	-0.096768728067445	-0.195810055153335	-0.23558132759667	-0.327672459105911	-0.389925036737742	-0.324909369191284	-0.3340699321472	-0.285764148486616	-0.280690688916052	-0.360640203188822	-0.330067528067517	-0.351320717127311	-0.292858807057719	-0.250538996679267	-0.177785108692104	0.0334391782284659	0.122246250890208	0.30225412416504	0.31408137341231	0.422303187262369	0.379713677375234	0.377025893182595	0.519011070256006	0.50449914483765	0.419333890569751	0.46090467142192	0.552313411837822	0.635880440152753	0.68121616118198	0.730713053502539
-0.150888747951856	-0.167456696065679	-0.168578811315848	-0.138239585315165	-0.29405305331438	-0.319101289420346	-0.334549165032812	-0.241144479023919	-0.140296590974167	-0.0953554831264347	0.0280014282864234	0.0710850039320731	0.105147927610723	0.0867332496428119	-0.00912049489884763	-0.104733919483353	-0.178534949617774	0.20027010118041	0.130709110693362	0.100047655295577	0.0744316002459547	0.0122587879966526	-0.0128437553549593	-0.176402026558419	-0.271216513503165	-0.309333455766358	-0.294555735038059	-0.265109968104019	-0.24131018770116	-0.261120375020569	-0.227852160496852	-0.174888450442392	-0.114615042307616	-0.0352956794862603	-0.00718166147387365	0.150107883936534	0.160857189312685	0.259791571818443	0.246083743122742	0.34002065049668	0.301901826564519	0.316591278526564	0.440760847203582	0.432290564460732	0.360043130122373	0.401551636968074	0.492174078177229	0.567904350542506	0.594540496010618	0.60726627073463
-0.0511750475628466	-0.0609727772486887	-0.0872488436879383	-0.119118555216532	-0.230297029392212	-0.217051373635184	-0.264152904706278	-0.283899675683337	-0.21005306973327	-0.173663290577811	-0.0627955174149735	-0.0296665993856055	0.0313157850774407	0.0135778113918761	-0.126057915078367	-0.201397585668872	-0.23622624461154	0.0503925490837554	-0.00996998538100234	-0.0232965450880831	0.00820282573398708	-0.0465695770996785	-0.0539299093372421	-0.17979037893396	-0.202130029029706	-0.181476487499178	-0.219426133163193	-0.154383144960167	-0.110401116904332	-0.162985883658667	-0.104617880097005	-0.0949907898367233	-0.0335262209298101	0.013372611693555	0.0310820593646218	0.106194831821783	0.0974293579161412	0.139725958589537	0.13230705105677	0.234979020296109	0.196578127958473	0.17293768411582	0.270269703262898	0.283504271159315	0.221187249846229	0.2399908035254	0.319641997805666	0.357454245898638	0.413376253213451	0.462844087439143
-0.0235759704075349	0.00220005564224622	0.0347592125859528	-0.00521571454016861	-0.123672219086226	-0.115600694471402	-0.196844474431362	-0.327078455636846	-0.291230853972136	-0.275619013005248	-0.199327042082605	-0.167036783885913	-0.104370553505543	-0.117622109022502	-0.257362726297551	-0.241471485930423	-0.272368096676742	-0.0402908795796536	-0.129164699751142	-0.158563990854154	-0.136839253258572	-0.199830901438886	-0.198253369254966	-0.266545574188658	-0.198638121035878	-0.11014138656148	-0.165998234452195	-0.0649106785913583	-0.0276777031628423	-0.117223629315146	-0.0645925920248334	-0.124952065890338	-0.0751910885565548	-0.0877834393532513	-0.0780453585865686	-0.0259564147504184	-0.0062193017029725	0.0519655364271966	0.067266554678592	0.17333941147082	0.157425833146748	0.13053649364125	0.206073734908967	0.229167329191841	0.186806479980319	0.199216919031804	0.265162772436242	0.279806124774141	0.326570658524528	0.405463248460578
-0.108970685097276	-0.143604010027966	-0.184747302252648	-0.214713605831862	-0.334135542799427	-0.267104345592325	-0.314842943110699	-0.295724529452214	-0.246794862103166	-0.202614996086048	-0.0910941003089622	-0.0521014858292932	0.0275727336958521	-0.00721086774049207	-0.177797296900252	-0.306143316655886	-0.357417553788529	-0.0839405034272222	-0.10598970176434	-0.0934584301193183	-0.0330302600304709	-0.0775447783026544	-0.0629815338875555	-0.185480512245219	-0.139104820175462	-0.13920254419863	-0.153932445544643	-0.0642572918903221	-0.00931245430034935	-0.0445020596245005	0.00164912896986287	-9.1832667787057E-4	0.0419057259479279	0.0423145373415457	0.00423261574123489	0.0290199641982449	-0.0320174596115545	-0.0131863418227409	-0.0191619297145025	0.0733538115917759	0.0738355428872143	0.073703127389717	0.147483179241966	0.179012983903905	0.150945064015639	0.174595573830546	0.247018261036182	0.257144133761906	0.264695512943136	0.330575698568564
-0.103231728740344	-0.17570739054024	-0.2655408871204	-0.317680142079337	-0.385500936837761	-0.270819221981736	-0.288912523666292	-0.204795874025999	-0.145694516181544	-0.0879069375021095	0.0256939511670796	0.0470165175385923	0.131387800648205	0.0675510234333773	-0.139665002734114	-0.349222128267931	-0.402046613771439	-0.172806510604061	-0.124357799536477	-0.0490413691063431	0.065364490294641	0.0612097437900152	0.094001506543163	-0.0428386908002006	0.00150818250711702	-0.0495124529676608	-0.0675101990897973	0.00990594532919249	0.0767059245057441	0.0778278915323961	0.122882389299317	0.153596965353436	0.194869038803525	0.206579291057737	0.14127995463097	0.0907252534725274	-0.0277450039501332	-0.0965131269017658	-0.112999265354316	-0.0392294897812449	-0.0340889626260715	-0.0398766776613136	0.0023547896747102	0.0392823172652861	0.0295525512484476	0.0402379786932428	0.0960452874154731	0.0910235432539388	0.0943502647134795	0.147493844351046
-0.0140761726986469	-0.0463906304950633	-0.107925335354883	-0.19717899112015	-0.227737331707756	-0.115107688907246	-0.170889099245698	-0.230527314882735	-0.229103780218653	-0.193239778396835	-0.135332066995572	-0.123444084558569	-0.0473970616122691	-0.0944950949226341	-0.270643218801057	-0.368314779185371	-0.386487052477914	-0.274320003475641	-0.253314718418935	-0.200033110515248	-0.0826300346140258	-0.085383563839757	-0.0513652584174566	-0.10405541002771	0.0169432415249658	0.0505848305600549	-7.10199673964426E-4	0.101800902992158	0.161174110346903	0.123084210433975	0.165668338208884	0.131399864909613	0.15814265817015	0.11976264596474	0.064470433926522	-0.0353993111550794	-0.134406632038204	-0.204134559574844	-0.203243096775552	-0.125830174562505	-0.117826330045483	-0.152657868697922	-0.133102882194425	-0.0812129331909875	-0.0843923044655937	-0.0944919148106247	-0.048406231132983	-0.0802982929352061	-0.0559867788985324	0.0350355819502329
-0.0924114752956738	-0.155826544515485	-0.224210987202005	-0.267155088796935	-0.316902892805885	-0.24592973522084	-0.25246179874455	-0.219481237949815	-0.192663305916606	-0.13880425617885	-0.0668044287719473	-0.0579157166487266	0.0134323503651353	-0.0292324700744911	-0.168483454765619	-0.297338032022651	-0.317962180955159	-0.192100609196284	-0.170396909500203	-0.110501410643964	-0.0154526800762236	-0.0345830704649597	-0.00986857558706411	-0.0939684649177443	-0.0372894606631571	-0.073906520749852	-0.075511238916374	0.00241880475906347	0.0618533275877442	0.0593230163782547	0.0867288801913237	0.100253921503371	0.130259315689235	0.116609555424574	0.0544828808577695	0.00548076313444743	-0.110898991076925	-0.156904593545456	-0.177403010755767	-0.113802043005254	-0.110439404727601	-0.115197470096983	-0.080457314833197	-0.0410396935862402	-0.0568097542641404	-0.0523344307909819	0.0103235203211716	-0.00149658539358808	0.0192393403109672	0.0893818284005533
-0.156817042591779	-0.229101539626101	-0.317571338369452	-0.349770794116007	-0.392273980487524	-0.271989468303681	-0.267717019322781	-0.158729907178445	-0.133916960821115	-0.0717880815237322	0.011204728138127	0.0185289840327103	0.0947750933427837	0.0476938465066309	-0.105787466410075	-0.295009363193847	-0.317710499738438	-0.218350346995449	-0.159251084464269	-0.0700863465575414	0.0455646337094534	0.0409572483677422	0.076900016630591	-0.0257869838333316	0.0122597057828156	-0.0537648750960997	-0.043747920369914	0.0181849301072203	0.0758763400521224	0.095225582952673	0.11851055106471	0.16161785663226	0.181464618935972	0.181528438696636	0.0898289596481264	0.014685184079368	-0.136442463939118	-0.208191627583656	-0.239638127596211	-0.193342210574513	-0.177587994899058	-0.168443238721954	-0.148209650669614	-0.112685547780349	-0.110561641235455	-0.0951182222080455	-0.0507407175674609	-0.0598542576264752	-0.065143150657246	-0.00945929881185614
-0.135984408149343	-0.216350698253615	-0.306254063539819	-0.353434574454214	-0.363384351375978	-0.251896334964087	-0.25050226044722	-0.134184871987707	-0.0950380771544501	-0.0413651020607832	0.0510075916518839	0.0584544009954968	0.124756053072125	0.0840916393064439	-0.0542478962316118	-0.230500039149223	-0.279312716712969	-0.113052708086775	-0.0713886882438994	-0.00459575227723159	0.0834824933344161	0.0848849671682369	0.117798186820001	-0.00528980068640861	-0.0207853110948242	-0.0791701849749581	-0.0821211266360693	-0.0463999522468253	-1.10515753018696E-5	0.00667197847366688	0.0483178938384702	0.113133428574402	0.142357051033787	0.188515836854946	0.116980985273667	0.0913475059365793	-0.0365623945832974	-0.0889953856300694	-0.129648374950791	-0.071300076348706	-0.0781780415866228	-0.0644610589743608	-0.0140694019551727	0.00543369106501081	-0.0173749660570975	-5.37134256684862E-4	0.0502830374591403	0.0725733940443921	0.0887757228779268	0.113665190218747
-0.117876059047885	-0.206857216541013	-0.298901701862827	-0.34901835006671	-0.370844741129862	-0.24234057460411	-0.241069408819256	-0.114351006045562	-0.0798689592386265	-0.0403074592480721	0.0546989186810921	0.0651448139139667	0.132824320358513	0.0943259961596492	-0.0255343298685806	-0.185963157554141	-0.229556798848727	-0.0957185347512153	-0.05406424808468	1.18343552547598E-4	0.0945423212159789	0.087445011968759	0.116813796227108	0.00503539797604662	-0.0148304573605369	-0.0749171868738815	-0.0754430931371867	-0.045730902944714	-0.00754611422902283	0.00360145428933892	0.0358215570378839	0.101184221157862	0.133543443511228	0.19498202089658	0.129008187685228	0.107833656827179	-0.0381297942927373	-0.0757139129200824	-0.127368155442484	-0.0768044388168895	-0.0903359135411607	-0.0640420633653963	-0.0111200140785415	-0.00701244258503307	-0.0248990684749548	-5.51032831561442E-4	0.036421422853817	0.0700239587775455	0.0701814979841506	0.0817180145847829
-0.141944833320697	-0.238943242964303	-0.344920737332953	-0.384435835703397	-0.38161333069989	-0.25959042280775	-0.244909873447693	-0.0834598811637098	-0.0483791877159669	0.0152863766537694	0.112161140169824	0.11621067289909	0.182654329773487	0.119329752898574	-0.010011729727389	-0.195908543179431	-0.232864901441591	-0.126322948364445	-0.0544412026232087	0.0327522350284467	0.147361222082218	0.152329481156115	0.184072332265752	0.0621532953878572	0.0383301353695233	-0.0582819126642744	-0.0546376382458594	-0.0345945616380701	0.0121752575240698	0.0582766807057325	0.0849285515797274	0.173755955284247	0.195893702803203	0.25957046099013	0.175029149556538	0.125869967978389	-0.0322256035394753	-0.0948212396515658	-0.148892503896185	-0.104236965798919	-0.104333810221235	-0.0831900464007885	-0.0420911566078179	-0.0305917985555059	-0.03971641374492	-0.0195432744977325	0.00829052697696174	0.0270113150417813	0.0241123252015311	0.0245020910517682
-0.200728207034771	-0.291518612657849	-0.402006014826353	-0.39982144780178	-0.465105494187649	-0.37834748337833	-0.347551790067255	-0.133507128430468	-0.0615588493130108	0.017896306324403	0.136258115130593	0.162214853619469	0.235175003580679	0.187362044826798	0.0688618212328741	-0.137223308135519	-0.178478053366469	-0.0453650018124817	0.0149609309647037	0.088601765143727	0.187239028817059	0.167904767937763	0.192187068608024	0.027822514011808	-0.0285766756031961	-0.169171026392884	-0.14499893772832	-0.125753867650984	-0.0714866989604906	-0.0148593710426018	0.017144939305035	0.124563947084363	0.160391509612982	0.242806157867415	0.146871543529833	0.159751786092293	-0.00383623176803409	-0.0488858875379589	-0.1189279145249	-0.0871309936500247	-0.0844211127907389	-0.0441267831322744	0.00446478168656151	-0.00404891057600916	-0.00816622249439135	0.0287919276936412	0.0578553711617696	0.0945002351427038	0.0734720631595658	0.0673293710319901
-0.208853055425456	-0.296871862442509	-0.405322134839355	-0.395048660938883	-0.441623067718953	-0.375523500474032	-0.334271929825567	-0.124084931344003	-0.0507749464453275	0.0356599174132486	0.148351277907453	0.163894016546043	0.23124822637992	0.184197870245772	0.0616263297150725	-0.133354802903385	-0.182419964684044	-0.0526438551397727	0.00138598357426147	0.0866793921584864	0.183038902526732	0.167753701035155	0.19147457456695	0.0302578785666567	-0.0299586040040887	-0.164864948554162	-0.137993706817307	-0.118298984309332	-0.0679758744847799	-0.0152184870325474	0.0158645652655961	0.12305213360084	0.165875722738331	0.248779253938716	0.151265408735379	0.159112213691753	-0.0113889355450663	-0.0587079969379278	-0.121587535829005	-0.0883221735481003	-0.0909899613415513	-0.0478434062799605	0.00688261049530398	0.00556888485322499	-0.00386406914745411	0.0319874877353954	0.0677163820024136	0.104645816456806	0.0883907197273583	0.0873700708587698
-0.199499601239367	-0.308042804664391	-0.447103867503146	-0.450521397536411	-0.487856556775055	-0.370465530974667	-0.323098342463499	-0.0804153668166181	-0.0133119681050518	0.0762340975495874	0.186869398933684	0.200247169583185	0.280815749036842	0.216428108798561	0.054819858858752	-0.194380183275774	-0.244289614930925	-0.11739464882997	-0.0266979617553368	0.0955537462524133	0.232701206963967	0.240159295383309	0.277908666708064	0.118397206514936	0.0686342250544864	-0.0902045127420588	-0.0704674693508454	-0.0538244226740098	0.0137194386340796	0.0877563305244521	0.125703119347313	0.246587540440286	0.300696698432465	0.371695935735555	0.249945586884667	0.203991672011367	-0.0126067520597154	-0.105967507502796	-0.174684136519018	-0.152227720935369	-0.148448158465577	-0.113019073628421	-0.0801619552955526	-0.0711879596574101	-0.0774811708955242	-0.0475018102143644	-0.0212183450256169	0.00827231534388908	-0.0055109801448865	0.00553852982242945
-0.0689966761498415	-0.174385888821445	-0.323893676962149	-0.38627458613938	-0.380880253505898	-0.208732684727793	-0.187673958184748	-0.0640029892806619	-0.0330263965497533	0.0288349411794452	0.098337950202999	0.103033268208441	0.201443532899966	0.120842611846941	-0.0863976897044716	-0.302049762654879	-0.35539461383178	-0.25951170967997	-0.150719567201254	-0.0269510779666271	0.148667521971316	0.169600417020777	0.24857876317375	0.15990389796089	0.191613048123188	0.104251039063803	0.0846396038157773	0.142417909487883	0.22125872345304	0.245141071877214	0.306571498632503	0.36598032826836	0.440085566376745	0.436526882069744	0.302782012108498	0.181341960226262	-0.0433476823776061	-0.18841228554723	-0.234757418297951	-0.214745659311762	-0.196137006932544	-0.198982136696092	-0.183239357756879	-0.157199989851725	-0.150996102033167	-0.138832103053992	-0.120277985440355	-0.124044868630532	-0.126704389630065	-0.0937132564693297
0.0198159420199794	-0.0497275433704514	-0.148686786210779	-0.219724447552836	-0.218426554511878	-0.0690303417751727	-0.086592342537657	-0.063586064980238	-0.0390752817188044	-0.00750746403938819	0.0490790653233382	0.0578982346407572	0.146152286098019	0.0596129104465068	-0.165148693950657	-0.314491704934325	-0.392914244760233	-0.209285231910328	-0.120708182715386	-0.0424085484489438	0.114659141203024	0.120423121759865	0.184975419620166	0.119068155995171	0.175658949192155	0.156407848605072	0.124550677821474	0.187072536841499	0.246102908253467	0.222574665180517	0.278810680176636	0.291704563424829	0.383851596903717	0.370979124519342	0.313707423852766	0.213995476039166	0.0622294934567062	-0.0543248722060421	-0.0859521600644779	-0.0552216379146748	-0.0601860330589045	-0.101144317544029	-0.0713909705907068	-0.0516724160545467	-0.0685996211676806	-0.0745521142098989	-0.0392686003407663	-0.0420269479521892	-0.00700792484045592	0.0227196950916595
0.140286632683042	0.0928594599401907	0.017185408094202	-0.125992993157359	-0.0355101417631777	0.157968106364844	0.0883718579632789	-0.00273187588612883	-0.0430465184364693	-0.0479488828834848	-0.0474427725282828	-0.0685432919043114	-0.00400079038884185	-0.0896073773192731	-0.277923853697541	-0.349950435396211	-0.402941099540246	-0.35741181468477	-0.241153327672462	-0.185270147814699	-0.0154981384025629	0.030423772934069	0.121959378165376	0.150761813178554	0.31754187372425	0.383373133351854	0.310609055359018	0.389785508460581	0.440469465440743	0.385316124176601	0.447794047382707	0.38917223130115	0.443340326340449	0.362079254454589	0.306888833599487	0.111793444401488	-0.0362781803841056	-0.163095880112409	-0.191799036501936	-0.178486045966168	-0.199445801791682	-0.261307967051342	-0.250224613235011	-0.227301419756695	-0.241312947905357	-0.261972065445065	-0.240632743791059	-0.243647245642127	-0.209881541601242	-0.149035622323653
0.149330609503678	0.153344875992667	0.157358571700248	0.0242250688058838	0.0885878386224256	0.219790992136561	0.114191017090007	-0.0360285109757805	-0.0480980588637885	-0.0815090639171381	-0.0746424919912456	-0.0900352024517588	-0.0573506642530345	-0.123183568300601	-0.249356991189984	-0.252588916565853	-0.296731578479477	-0.201121458727007	-0.122429180587337	-0.130242703147199	-0.0333854119896165	-0.018740729752799	0.0183118183776294	0.0507677601168323	0.164157176048599	0.280494913589543	0.210061643535625	0.281322369962325	0.30247758771406	0.206715774484379	0.26309514567455	0.180212972431758	0.255257736702623	0.206491976213718	0.252278977067775	0.137891878911918	0.0867573066710763	0.0102378396128404	0.00292209553170689	0.00735332052913342	-0.0386202906219475	-0.0964703017779902	-0.0744708189800165	-0.0737513661062459	-0.104957082334575	-0.134362437375453	-0.0989045657789015	-0.0957414855664786	-0.0466289373533201	-0.00346443970041333
0.131700730897053	0.182265777294152	0.272629000276439	0.175226693871167	0.200143082071399	0.224236674879903	0.12766774455502	-0.0387995243231565	-0.0294193593065667	-0.0832112701164768	-0.0817867420324905	-0.0928268335353306	-0.0946168830900618	-0.142426080372918	-0.236722052505342	-0.169397839577221	-0.212691270140782	-0.0256199695508753	-0.0108940849991919	-0.0645960879400874	-0.0401721079111415	-0.0449624733007569	-0.0614923976652208	-0.0382881642689955	0.0194517019404846	0.142394415448264	0.0794130588566185	0.12155942375408	0.111651357069685	-5.36108333552938E-4	0.0423488638086508	-0.0335502986489833	0.076615517467323	0.090906976961328	0.209812215225322	0.196220550550007	0.247198213526582	0.23065713254932	0.244451076086122	0.255716171982559	0.187510913846897	0.129192589555976	0.162194073932516	0.145702747112362	0.0936021894553675	0.0542243313456096	0.0893274909237163	0.101099907398097	0.178974725092228	0.190085428354192
0.141254796196048	0.196738265564843	0.292880029098357	0.216813246453584	0.267260336053143	0.260235293143649	0.150309090753625	-0.0286772483533251	-0.0186664834473076	-0.072808149788125	-0.0784428060801526	-0.0904381233089602	-0.130808299125646	-0.180635648348171	-0.229386698776273	-0.149393548492036	-0.185694042550936	0.0136025368735248	0.0479765603088003	-0.0351843152686623	-0.0723632812543927	-0.0654833614626256	-0.0911417131060155	-0.0366385763502516	0.0296159160585993	0.171582280567342	0.120626392254068	0.183853784652637	0.165238708491785	0.0282150950230364	0.0458231941053896	-0.052007128996903	0.0246263720876264	0.0283075554565018	0.145371707106771	0.145910836357954	0.304683745384157	0.30712057206843	0.356388876272195	0.351055005256305	0.259706294300764	0.167875960586542	0.184934364141912	0.172100337775529	0.10137986464581	0.0380282751893516	0.0721237337895546	0.086011285725073	0.176261090952273	0.173491377002926
0.0898503887631197	0.16865095544002	0.302206570444641	0.322305044040106	0.328157959486069	0.181571021891346	0.118376166920893	-0.0223692228193902	0.0120685691848802	-0.0531747837194281	-0.0536539818184696	-0.0387693580295096	-0.105695989812652	-0.107679586298001	-0.0907991261795714	0.0355029347432897	-4.08889436693838E-4	0.25517508934816	0.233414064986706	0.106867258327838	-0.017629214238294	-0.0510429711356477	-0.133423997060626	-0.0996676803420624	-0.124842085182669	-0.0198051767587458	-0.0426802152349024	-0.0274475548025564	-0.0629152685812154	-0.17307115703909	-0.172758108671773	-0.223856585927945	-0.141750949317929	-0.0950131289237799	0.05455929290579	0.178344510336758	0.450256224416323	0.517136860902628	0.601061122687333	0.584832694849457	0.486732564183308	0.412127364371363	0.425556989144317	0.386449759426767	0.310583595004053	0.253878008747185	0.269412432504072	0.280196334876038	0.358053302999018	0.290508019642221
0.0696709065626481	0.14391993753574	0.261098901122107	0.305398004432805	0.32056815059147	0.147976834155578	0.108401309332142	-0.0178920555970038	0.0187025819907776	-0.0231530765647935	-0.0172035903790627	-0.011304323306768	-0.0848188538266672	-0.0797751996842047	-0.0568235264557883	0.060713326930727	0.0264573687027463	0.259737872959756	0.245255397762728	0.125055599988871	-0.0129113579267125	-0.036263905930484	-0.118629090740466	-0.0980342701853414	-0.123807090716975	-0.0497997136936284	-0.0600471167174239	-0.0627967690748536	-0.0959226173469746	-0.177485521327852	-0.185849511383985	-0.218048853056867	-0.153545511983632	-0.105092000756723	0.0151949779282672	0.136004976986817	0.435287919965441	0.49603040856574	0.600637010186003	0.592328276820878	0.498807004558026	0.408601810805039	0.409682384413481	0.389517200635469	0.312652060524519	0.244474597658982	0.257310707313105	0.252958747573517	0.337989351328565	0.263071966289127
0.0259767269880918	0.0898975435274595	0.214600003656451	0.289637780963447	0.292322972379162	0.114990416797257	0.0887023715745678	-0.0177722445056031	0.0162788187546151	-0.0171720933573109	-0.00961422284768468	4.731569999927E-4	-0.0714826343011979	-0.0552047031540902	-0.0202244934124769	0.104894534617814	0.0727083286764002	0.313739045205205	0.275772716661154	0.137785417680794	-0.0150801326419389	-0.0470024852187556	-0.125288900724297	-0.105491920468618	-0.15183462280353	-0.0934905462949527	-0.0913459970420311	-0.10735160544153	-0.143573494408111	-0.209539226743994	-0.220364337163863	-0.236691388149755	-0.188686649336556	-0.153365345961154	-0.0525096984646382	0.100627206099424	0.40527466273201	0.517142577514791	0.634955843266963	0.639975661975892	0.543497519953534	0.458414250270276	0.467747679857048	0.448371310695372	0.372381624001471	0.312254235727653	0.321161271867876	0.318209200663567	0.388261616816358	0.300903200627992
-0.016866174633865	0.0339159595280339	0.17570215396838	0.272594853945788	0.257155775324815	0.0647982651178404	0.0519532585776306	0.00462516242524579	0.0909913637744144	0.0572782015726856	0.0846520657463155	0.118118647744004	0.048494720981235	0.0772242713762717	0.123280677248819	0.22633736947833	0.18054715474471	0.465147493035049	0.440483047465133	0.299695468210657	0.120533105407476	0.0691819308885282	-0.0461743993346597	-0.0711750473714088	-0.178434103381091	-0.154844929375198	-0.138707303980309	-0.167655552578535	-0.203446169224286	-0.253825535111043	-0.26930112888139	-0.26467977859214	-0.196448048354084	-0.114734196313914	0.0187490382900288	0.232834932955557	0.544601843151612	0.676537232469263	0.800296016810343	0.771731208388818	0.659799738300491	0.591816154925176	0.594397538864188	0.543797966348501	0.469649948789949	0.412437004092771	0.40931002639498	0.414640847343734	0.479709775187983	0.351392887497372
-0.0172016941065773	0.0408107635119022	0.175549181918816	0.278405738856335	0.26251261158179	0.0492660194081984	0.0603889327867641	0.0356158057321352	0.137382841043375	0.104371737423602	0.134133156266157	0.182332165668018	0.113579188542178	0.128661434042052	0.165818562967166	0.244968409213336	0.190610024428298	0.493419230588532	0.484166017332569	0.369002848147746	0.200164549335839	0.144336242235394	0.0221932349825211	-0.017738585977371	-0.156044424611624	-0.149352952004359	-0.133237488107383	-0.168424797840123	-0.203201119068011	-0.240238713908138	-0.257958102963031	-0.236798160085932	-0.149957561655167	-0.0469801176529791	0.120105493500738	0.353851609789458	0.66291587602848	0.757950243262501	0.82571296900888	0.761502073873039	0.642758516949433	0.599098329905318	0.59680136006771	0.520249978983577	0.456039523915015	0.409452832943058	0.391429749631467	0.40582139736338	0.469276133154667	0.334637648846615
0.0269456484622412	0.0793135149065767	0.188591650019834	0.257741048340712	0.230346903892322	0.0412390826024309	0.0392741030212284	0.00580755438054261	0.0999612433318396	0.0506824851718675	0.0840313802822556	0.134345791104241	0.0820811776812254	0.0898041963214214	0.115060714650861	0.190881775033164	0.143007890716892	0.467496402741182	0.447201338012418	0.328970779286691	0.19096791476237	0.122430006238954	0.007189516020272	-0.0290194967507191	-0.156715033872708	-0.130885487094422	-0.135972918493939	-0.154850023230474	-0.179575009797729	-0.229901105084283	-0.226060248474866	-0.212603470626906	-0.104010649466675	-1.40997705647647E-4	0.185593780993811	0.400951235153251	0.654815909949986	0.755078823019394	0.778664600176512	0.720166038431053	0.603232074137818	0.569093516778743	0.580734377217215	0.493919190131422	0.427625691074923	0.395901456880818	0.383791520100275	0.413203465770495	0.472075326054494	0.361608692105272
0.0663740680469624	0.082402626514529	0.146577831792367	0.164422865100885	0.175077682510517	0.0488794592457964	0.0613010699448537	0.0459208783930705	0.158485282587216	0.114607534365256	0.161004481719759	0.200596230472461	0.162857493194877	0.137614576252828	0.101441637921715	0.0980186115467377	0.0208617094855329	0.298632318653289	0.359508496061488	0.331680785612568	0.274753691743434	0.237917006592669	0.134982470742557	0.0704267138053403	-0.0366851711093517	-0.0316391545531635	-0.0432180019218637	-0.0477785537662202	-0.0592217938970043	-0.0943662702362315	-0.0905465389868764	-0.0689322178166111	0.0689653616300206	0.190706354935464	0.389130092725801	0.514093697026897	0.653169261624403	0.602457375895141	0.595940707635472	0.511077383548284	0.414212481475524	0.38346948806698	0.379739234997142	0.304389800051533	0.252432179023363	0.219384331649516	0.208934608786366	0.239277310395712	0.311339464002779	0.234964138529593
0.107225678687821	0.0658975513727669	0.0354988806695621	0.00359637719783479	-0.0151768173645452	-0.0227866963405894	-0.00367391749272964	0.0305886926530961	0.147435049866316	0.103549207751815	0.160850056312697	0.207810347844459	0.237862982101359	0.198287740493277	0.101911267487837	0.0365469546524599	-0.0360500322551342	0.197693221858627	0.261130241574899	0.292392907144385	0.358832359634411	0.302785994890043	0.216426514672671	0.11823306232663	0.00705962158669174	-0.0116465885951141	-0.036782970227769	-0.0270912826845014	-0.0175659751603567	-0.0407925559955116	-0.0101644669216756	0.0334333085384103	0.191760121700643	0.333605647966141	0.551841400674904	0.62710782053523	0.543609217008325	0.447306048268819	0.382192473640689	0.301559604312153	0.22918738131447	0.235744406630469	0.239704964099692	0.153184429403075	0.128115771865666	0.133491476183982	0.11592463625779	0.165189292669103	0.211494256486802	0.169611762024829
0.0651547255557768	-0.0202628140037104	-0.092635738746523	-0.132802968000258	-0.0710154906068642	0.0471787448416949	0.0800651976451358	0.13975563325001	0.199381633990314	0.188526474521382	0.223212132456171	0.231937241423828	0.27767584812657	0.176303348537223	-0.0208114376622108	-0.182263879383928	-0.284415674151556	-0.10504486487376	0.066724662542937	0.154270458605488	0.306660786038473	0.343346858781194	0.362489787815141	0.316561575089875	0.346197917987757	0.293544963110744	0.259810440815628	0.299751260857125	0.354062860230801	0.357913111970775	0.40336038544461	0.429359554851045	0.547296439075293	0.559140031711106	0.591572785755837	0.465445941177851	0.32132355279267	0.158450415971733	0.108227267840607	0.0341249437709308	0.0162032752447191	0.00111580716703979	-0.0329517013754072	-0.0694473581171301	-0.0563463037565026	-0.0725309985778606	-0.105755560031622	-0.1109129469977	-0.0860198179704051	-0.109377440237082
-0.0435334179433193	-0.119225619941339	-0.227445740871601	-0.252450315967761	-0.246745167135582	-0.116416872404915	-0.0514701969519691	0.0479443987541647	0.112960405660952	0.173030821594209	0.256085493330444	0.271771035800906	0.3576419908137	0.264359736403162	0.03924090520793	-0.1675365027216	-0.26107579432799	-0.114518577033943	0.0358889852008564	0.162585135797535	0.345508795120379	0.367699909525033	0.423104673242608	0.319523354351862	0.31888599064289	0.211865697974517	0.158655892644224	0.197217956641103	0.289568529823753	0.324675998357864	0.410851259227378	0.493415352672292	0.635881813481907	0.675337031244767	0.534006449658241	0.426130407455051	0.219341490551742	0.0494872614353908	-0.0165569153861323	-0.0643517639573318	-0.0638904765775134	-0.0690040914656789	-0.0889427396245344	-0.116253885704414	-0.0983196939039928	-0.0895827830617588	-0.119044217045732	-0.110830074513526	-0.110823260863541	-0.127800151442508
-0.120885443318699	-0.214378730053586	-0.352177751281151	-0.37031116905457	-0.330399925806995	-0.165906433721439	-0.0799031932345995	0.0558339720515916	0.0910547004630991	0.181825258767535	0.240463527401759	0.243953257307756	0.334389183984344	0.237159240261721	0.019382208323917	-0.22278535830742	-0.280680536943002	-0.222434478667924	-0.0617697189999007	0.0782494497210386	0.282994446138955	0.344587835926404	0.438625670456812	0.348228597273264	0.370287129246938	0.229978718915247	0.180220589200885	0.220050991143315	0.326218332813746	0.3992470939938	0.484943206834885	0.587624033158956	0.680036626254238	0.677277399263544	0.434719294149093	0.251617919122747	0.0325768820844827	-0.150209093068119	-0.202717373720004	-0.226907486008711	-0.186753856420971	-0.194333800893995	-0.232406577404859	-0.215758982001054	-0.18190767089034	-0.181838952711717	-0.209667528956734	-0.232944822556579	-0.253612889941144	-0.260806997899718
-0.167286388973703	-0.276787435968523	-0.424645723083608	-0.402794612080285	-0.364695601881043	-0.219162572584141	-0.107821229541659	0.0722926286080828	0.122601271598075	0.240384726268686	0.314036496937862	0.31572018864017	0.399313575361181	0.304058473976376	0.111555488389642	-0.153268439607662	-0.207675620723331	-0.185031198165011	-0.0114796725495619	0.141335653878053	0.332222795153302	0.403903967711672	0.492804397802904	0.37539303781773	0.359284327232942	0.174671508596679	0.139626265641021	0.15294670681604	0.256042995325757	0.370162479254475	0.441786162236391	0.590603222299289	0.643455292140132	0.653310801944746	0.422001875336106	0.246208149779098	0.0281036208952319	-0.158211356398154	-0.214137844867364	-0.245474094146786	-0.20432845993136	-0.201094590975966	-0.24648555894749	-0.226616298584444	-0.18928428428994	-0.186826922761472	-0.212813629845812	-0.234275273360964	-0.264226794584859	-0.28002658823505
-0.208569220410857	-0.31536619207236	-0.450465673261499	-0.420082151359393	-0.426276901370852	-0.296836006833862	-0.204940751941153	0.00784592351002877	0.0695322171798985	0.198159505146096	0.291138288438836	0.292353909671627	0.385813621643982	0.296855061110629	0.123110759483185	-0.152004184044062	-0.190691417285932	-0.149483628566419	-0.0138091021555758	0.13617773611267	0.298211589243535	0.345693766000717	0.43295359534743	0.277888690094129	0.241467579797181	0.0538173421342473	0.0360821932981299	0.0424756969432755	0.141159763125756	0.261030015702589	0.320434420653822	0.470946595135653	0.501404599846634	0.519904107031289	0.32370858175233	0.197873299229509	-0.00897612226826883	-0.165244508290092	-0.219159896220163	-0.226588870349592	-0.18531736501758	-0.166516426929672	-0.189861683206632	-0.177601137339221	-0.139007112229116	-0.124204587586701	-0.138738263039087	-0.150708796988426	-0.188024763417767	-0.206534112234407
-0.167509003677016	-0.240005381235116	-0.354063644092324	-0.331407502836103	-0.340965120246069	-0.228190375892816	-0.167975433161918	0.00454143935671992	0.0506510271340107	0.164961615301616	0.242109153077124	0.237643923819225	0.319945153464597	0.254938615415712	0.114607964106317	-0.108243787563515	-0.131099474359998	-0.137673698053306	-0.0219968797796252	0.0930789451420689	0.224517606131051	0.269107998221106	0.342072701554694	0.220964951815072	0.191835859561651	0.0451345591448894	0.0107991837509786	0.0203496932617474	0.105523334242808	0.194488549441057	0.255957580839854	0.384651943567005	0.394664861572778	0.394294940374734	0.229896259057176	0.135787718537808	-0.0348369737058465	-0.168000245311525	-0.214508054059516	-0.210156840490146	-0.168552386930883	-0.155016759813502	-0.170971336247648	-0.160415560693574	-0.123790303023558	-0.111289769487011	-0.125229515975709	-0.142261668433851	-0.168597376229468	-0.17850178052143
-0.162148960952054	-0.24064616085652	-0.340863460282949	-0.323601269058032	-0.339289156325751	-0.244654672154509	-0.198400507114169	-0.0415984207277289	0.0084430501482595	0.123392629639319	0.19011597859902	0.182512032387914	0.248343195740917	0.198916803349277	0.0918475763892826	-0.0946827663173599	-0.0988460251343285	-0.116680699192829	-0.0325495995123755	0.0611138417364599	0.17120738151511	0.205775210980058	0.258567857217718	0.133540725391924	0.117338256321861	-0.0160437115898513	-0.0365876304310295	-0.0301190846226067	0.0407316417124907	0.116549367857846	0.171564585411194	0.285633407514665	0.288041076729444	0.31508132831167	0.163908225400045	0.0745329202698214	-0.074083841668276	-0.17614482395012	-0.222466191144685	-0.221136929800676	-0.185505991126756	-0.153969831387019	-0.161779835001163	-0.160151894518806	-0.128865305228016	-0.106328668293035	-0.113180803505319	-0.122266644895893	-0.145919959810825	-0.149828594322369
-0.142786947645261	-0.238117345214259	-0.37479961497628	-0.39125470674077	-0.42440454734274	-0.322551082386062	-0.302086630923632	-0.135481085200965	-0.073786033654689	0.0210562592459939	0.105220707729833	0.117805218044324	0.183274942715008	0.146987452392333	0.045615463740646	-0.141145683356743	-0.139267248849452	-0.170326594664405	-0.0959962358869072	0.00852690608333098	0.125452134708524	0.145428250583634	0.166244161946609	0.0428114305709353	0.0378106873688747	-0.085272971977474	-0.0836119876989379	-0.0597556191851068	0.0118230581186235	0.0828712570251078	0.120362293439666	0.215368545078076	0.216000139183973	0.251304689716246	0.124021236994165	0.0271932719219855	-0.121827985142566	-0.223819030964403	-0.270196577086241	-0.249369930975753	-0.225841036276511	-0.20641882991164	-0.204702228136229	-0.189856014929956	-0.165878108230981	-0.143179894546764	-0.133470244266424	-0.135169548988125	-0.167980263555111	-0.1528283436604
-0.0910679501785569	-0.143761027758256	-0.275849994475888	-0.329984693970256	-0.377124965386453	-0.239847235805364	-0.276190673273416	-0.179996194525844	-0.189297683580206	-0.136414805867281	-0.080934094772255	-0.0644290644937034	0.00775612298536645	-0.0251882646122019	-0.118777583300285	-0.261485672855567	-0.238932385267095	-0.350891649514706	-0.274691950933914	-0.177173622355455	-0.0469323588781407	-0.0280024673135879	0.00652789741734521	-0.0478732525292175	0.0435170375838189	-0.0114520216563652	-0.0312016782256517	0.0276492638960609	0.102135592284566	0.146849715114186	0.181443814999231	0.214075968990036	0.174734355083899	0.145585933640427	0.0060654936489853	-0.151441472846159	-0.304485604070272	-0.398137179349608	-0.43264715328844	-0.390599669058323	-0.349255531170151	-0.357852889910782	-0.368533595719228	-0.321439393800033	-0.289551179422273	-0.276199368049938	-0.258156927627793	-0.274373058678575	-0.309921122090845	-0.245954997307134
0.00549085613215889	-0.0252619196304089	-0.0936135874981929	-0.184456780815125	-0.244114327965859	-0.0798686375454268	-0.184470368313189	-0.213691980351252	-0.273840487775577	-0.277195062185133	-0.254443463873083	-0.250837639599682	-0.185272827262863	-0.19357143983673	-0.266270145370572	-0.298818375694848	-0.254398853499328	-0.382175260026093	-0.381162900503932	-0.327253677370983	-0.220894810071717	-0.220330829183391	-0.178085550573915	-0.172317695295841	-0.0299644465514607	0.030377602473199	-0.0165717187726848	0.0651738416832568	0.111923524595236	0.0836301008023833	0.118677795783826	0.075480143422534	0.0315124509692419	-0.0376503169824947	-0.118499449722002	-0.262091757951988	-0.390854907608117	-0.437879969868901	-0.446768928114963	-0.372378421458078	-0.331011014392148	-0.348985660823838	-0.34435961501782	-0.2845238481732	-0.267090472730101	-0.266694167268135	-0.227125683403457	-0.245900973960818	-0.260194019342001	-0.145520320295129
0.0500979288505923	0.0455608573685943	-0.0281616454719894	-0.159315907036722	-0.179499347444563	0.020294355674106	-0.0889666327307935	-0.198937709675389	-0.295792836260752	-0.30354861506165	-0.300087122536765	-0.306951489621802	-0.231475049663753	-0.250155912746038	-0.339989528833993	-0.364198577525617	-0.314552627752675	-0.484469896176829	-0.459319028115648	-0.392221134171804	-0.267441500614714	-0.26005705653381	-0.194797679052158	-0.142117807582156	0.0787471522585779	0.189487576380185	0.108579365910872	0.217963600908471	0.277683711295014	0.233646321075429	0.277871087467427	0.184573783251449	0.125658758325769	-0.0114011477651024	-0.099312132348558	-0.29791739437024	-0.416808490191113	-0.508575958999595	-0.509778589392191	-0.44058058118026	-0.400944819539585	-0.440010828289483	-0.467775482440972	-0.398444498927477	-0.377485991970055	-0.390199895700391	-0.373344379621468	-0.409013992557648	-0.416624040056199	-0.281563330800605
0.0714785270082089	0.0955880145568622	0.0713251427480905	-0.0618612044436715	-0.0709516480515724	0.0853306795123715	-0.0559403784588845	-0.238966624446935	-0.339015669885518	-0.352589562884884	-0.362280580230274	-0.3701125058539	-0.307734733361107	-0.307031482064637	-0.362271747971454	-0.304181452076733	-0.256828802205111	-0.430709816729056	-0.434075891239852	-0.423668174499176	-0.331445857074618	-0.334668025967826	-0.288684680134733	-0.225400972401623	-0.0151071236247614	0.158394823654804	0.0717295445342898	0.182910449356401	0.218644254276546	0.13722289134034	0.184761631874282	0.0592288378480675	0.0226520997040419	-0.0946409075141318	-0.16189201118923	-0.346517821227279	-0.403337385949406	-0.446332895648338	-0.426468250872556	-0.34745725752967	-0.309369029886774	-0.35187606439866	-0.374840890249976	-0.302208752043802	-0.290875732464216	-0.318940037399783	-0.292900073367615	-0.337111422150987	-0.327567364163363	-0.19439806598335
0.0524150737492476	0.10063061168297	0.150172527054448	0.019921800040893	-0.0129844047519458	0.0860623255488668	-0.0834970110286936	-0.315746132149732	-0.422858303355189	-0.445774376505137	-0.457333821662981	-0.453993297697961	-0.418475289366944	-0.381600751089176	-0.386585866973298	-0.234456872171038	-0.159813860138636	-0.338338197951766	-0.417794435245502	-0.457709838448947	-0.42317174725602	-0.449914785327112	-0.436838897138717	-0.361983604827559	-0.175189402039666	0.0413229835841045	-0.0454759592109097	0.0677031099500879	0.0824149015762932	-0.0357337654117407	0.00916277541981044	-0.134347545406973	-0.167516040132629	-0.264695466402261	-0.295914520206391	-0.414765371722612	-0.437848277030911	-0.398059205667199	-0.354035435090465	-0.245338132647782	-0.204751941742276	-0.255403546390456	-0.256103451828025	-0.172429204855291	-0.183530815115888	-0.214816002564401	-0.166108596428161	-0.210526422793475	-0.182786523772528	-0.0361048150191473
0.0978126115265233	0.144700165449421	0.16997421370122	0.00568806286920027	-0.00524584108295779	0.128203278426262	-0.0500989192855848	-0.32400361729584	-0.441847711604261	-0.46729519389976	-0.492005285765711	-0.502507359090968	-0.462643447954474	-0.430820540937078	-0.438183976706092	-0.292039698709329	-0.209750543255319	-0.394075522199303	-0.480944414660725	-0.501865608467431	-0.459688384395751	-0.479431645906139	-0.450859150149926	-0.352457609790093	-0.127597199662103	0.112260142867138	0.0111042425586663	0.138036895389075	0.160188558657879	0.0299338745643104	0.0712466526713517	-0.0863059687480345	-0.141315832326166	-0.258273886685911	-0.283344912278321	-0.436519665643911	-0.460840162305178	-0.442177892568932	-0.397876590071634	-0.291401716598314	-0.271554987301842	-0.328223605701245	-0.333603442351689	-0.250899850393953	-0.262405477576558	-0.294147918419007	-0.252636789654521	-0.289929000177595	-0.251367602487065	-0.0807879449670696
0.127240277414832	0.169651628980137	0.193088082118533	0.00955880620535583	0.0160275505521134	0.168178791885842	-0.00724160340974987	-0.283515805220236	-0.399756618422693	-0.4268433089508	-0.459441909613469	-0.477322039291511	-0.42966952581023	-0.41539646265969	-0.432333764431133	-0.301731289360471	-0.229860546513032	-0.416250349159814	-0.47316540735619	-0.484874663573801	-0.427814994546107	-0.437050122457576	-0.403588476102448	-0.300493261892857	-0.0658796602392011	0.171977920609154	0.0700981860572364	0.193107388594754	0.218868344268421	0.0909359817820122	0.137311468123995	-0.0229084211190513	-0.0747448759703743	-0.200706151475192	-0.237795481918318	-0.416950792709584	-0.433836145382358	-0.439218023461532	-0.403694799233861	-0.30078255418135	-0.293354500130074	-0.358022783806047	-0.365207654253232	-0.285961143142903	-0.298123540778946	-0.333690478396062	-0.294706378943221	-0.332484097193061	-0.2924294182222	-0.129820497913417
0.13643650176774	0.205272126837331	0.270756105888763	0.0965202737912313	0.0833211849336986	0.18198188591508	-0.0113115364114649	-0.321745113715469	-0.442071570648539	-0.483129851695411	-0.513437125654133	-0.520543223782966	-0.4909150823213	-0.445143253182777	-0.431577957439464	-0.240709770988809	-0.16212474947114	-0.343137719149966	-0.437825901955716	-0.493343901246693	-0.473497422780128	-0.5041671638089	-0.487203040148518	-0.385720628878965	-0.177595397461322	0.0937653177086992	-0.0104388054113734	0.111378880778463	0.115520110557727	-0.0369848243107663	0.0137907761508172	-0.161761290909205	-0.198170670010259	-0.304263453822728	-0.300940177119834	-0.436002539830407	-0.41987185677628	-0.383945490307449	-0.335233119915958	-0.2123940624241	-0.202037428351667	-0.27746086572633	-0.263147755105139	-0.177056258113105	-0.207740246579106	-0.24930695483293	-0.188229736840605	-0.224562638566909	-0.168120239615147	-0.00728240198254075
0.19341590149246	0.263300891779377	0.335752524662799	0.162570744382377	0.149790900770563	0.215468806925904	0.0215694957946395	-0.331431746197968	-0.454160382718197	-0.508155598650246	-0.541536737009241	-0.549827625662732	-0.53496025695242	-0.472331730723353	-0.428759924950129	-0.181680640782764	-0.0957442875578579	-0.276666333938729	-0.409565589814761	-0.487799663281496	-0.501183122115612	-0.54314049954089	-0.541209232827881	-0.432697853865474	-0.236190090139499	0.0570500453617394	-0.0540309772468532	0.0609990969210919	0.0516991178550851	-0.115785440799331	-0.0681938366385714	-0.248163516383493	-0.277220887838239	-0.374717709454402	-0.333972406853519	-0.435353417408201	-0.389651045392855	-0.324498883117073	-0.265243598814213	-0.147963840889658	-0.149487346807764	-0.21502237498468	-0.196398293094167	-0.125433961257371	-0.158165013319285	-0.197649428740508	-0.137250832833007	-0.16837748196373	-0.103575936806593	0.0622114594206857
0.19468348749386	0.240309696138436	0.27535769621621	0.0782366921094446	0.098030373418751	0.247099906221033	0.0619857113465052	-0.280470974300567	-0.417321977831062	-0.458185354468631	-0.506093918560277	-0.525625581230059	-0.492231196432056	-0.468537506378618	-0.479826747338008	-0.310506806025867	-0.235584969949541	-0.429489987032572	-0.498652721697425	-0.529209484039824	-0.488444405562794	-0.49696570736781	-0.45437337592666	-0.326781160031931	-0.0658452028239228	0.212243299620694	0.0987716968365259	0.232539268297567	0.243529388239079	0.08899222005377	0.129637563403386	-0.060770495445032	-0.102171754848502	-0.24366298332556	-0.255390011491265	-0.431455993729279	-0.427045271566726	-0.424411841804113	-0.370267848930883	-0.255711163337041	-0.248527363881243	-0.331517182356342	-0.340824928275349	-0.247900338679719	-0.262809147363961	-0.317471559066691	-0.271756479193191	-0.321898786123134	-0.254047347827295	-0.0750897505578237
0.17460359167309	0.209027750028128	0.239885806837574	0.0590390607089227	0.0783581732111553	0.190774325873771	0.0143783221145947	-0.307177007999514	-0.437076541188334	-0.480108333801488	-0.535195910186553	-0.552513026824428	-0.521097813768885	-0.48091223418396	-0.457628696816766	-0.279877104670252	-0.18286417685179	-0.391948903934486	-0.485206294134179	-0.519559685577329	-0.499200440442505	-0.521513018798889	-0.48611971175582	-0.368366837199048	-0.128860195421218	0.132403771298268	0.0340102123255698	0.155632736182862	0.165129155977082	0.0289274146996697	0.0644252424768114	-0.108442080962594	-0.157890904729139	-0.287196681429962	-0.289781764976223	-0.436770766851051	-0.438476661547369	-0.417754255435252	-0.367805123014237	-0.252176120399698	-0.241634593678841	-0.317847798647814	-0.32890970491187	-0.238176893112726	-0.252115990209778	-0.301499512031954	-0.255497678134508	-0.298090619739946	-0.22996989596842	-0.0601307035555651
0.145671089704753	0.18636195718439	0.228949231965669	0.0910038536291851	0.0801591008912313	0.114644228964842	-0.0434462234968713	-0.330480189323789	-0.444825993764842	-0.48962513531367	-0.522552189010487	-0.532037842571159	-0.509437006520852	-0.439379409603215	-0.359903708301573	-0.157682814423213	-0.0496609726687386	-0.260745031752536	-0.398118933881391	-0.445686033944356	-0.474175261097383	-0.514917833624113	-0.524490055513438	-0.432146719985427	-0.260237015690367	-0.0323558802910986	-0.104029652437402	-0.0102543949107088	-0.0133461890593075	-0.127103223526057	-0.107343536509944	-0.249913029938042	-0.290870572325886	-0.375345266350327	-0.343794937509228	-0.437159314386567	-0.409421145287607	-0.349414156180718	-0.295123078277238	-0.194645049355649	-0.171097223599988	-0.218326412513967	-0.220457291195909	-0.15109173041524	-0.164063685996057	-0.195555942828096	-0.149148094264727	-0.173353529119525	-0.124178431154391	0.0211064268004693
0.109383562134472	0.157417569944852	0.217853621242217	0.140831482207959	0.134031569309258	0.0796077543508582	-0.0332279876062626	-0.276231176823031	-0.365468295176631	-0.383778174217388	-0.415969169559507	-0.420184110722631	-0.419258929800372	-0.343682996847217	-0.231237223372021	-0.00870210422055992	0.0811589812181108	-0.112125728111081	-0.250907030454748	-0.315935114514552	-0.383245554573426	-0.423462457534481	-0.464118070848796	-0.393206302977524	-0.295158820432259	-0.117347547441261	-0.157509500007786	-0.0987172896988319	-0.116558381006955	-0.191464822638041	-0.192571771571296	-0.300076694726129	-0.335485084799685	-0.372933764867732	-0.317695170403071	-0.368718952584737	-0.288134673812738	-0.20107061448469	-0.147208405211035	-0.0783280209369029	-0.0647505871365852	-0.0916068034802143	-0.0969326437541758	-0.0552310471927388	-0.0645348839924408	-0.0959323807194135	-0.0656983664966909	-0.0857229743499177	-0.0380678459624138	0.0554833395242558
0.0835327841032678	0.141095303534018	0.202002608680496	0.161613387659145	0.185398082395814	0.0664224685500125	-0.0160097318693008	-0.202870163879704	-0.264448258904879	-0.285516924786827	-0.317147146272296	-0.31521171578862	-0.338666769433709	-0.261090716414833	-0.133281340712814	0.0944934161456703	0.173465402844557	-0.0121840752177117	-0.126265843960655	-0.203511633794703	-0.282610171282201	-0.321573756267174	-0.383367869146056	-0.324775667319873	-0.282245056584651	-0.148957479961793	-0.174975297940282	-0.138192402351485	-0.163734900006195	-0.214084270544411	-0.220986666403123	-0.300173377986789	-0.325700362925142	-0.323456700465979	-0.245905000388031	-0.275124985029777	-0.176832192037502	-0.0875875656870788	-0.0352049746835592	0.00338359701076047	0.007621392612333	-0.0162184305982704	-0.0320849986916476	-0.00230088694044038	-0.00890944098693875	-0.0458372254211513	-0.03065453141565	-0.0542899391547406	-0.0185203983560595	0.0290160082860115
0.023271713006443	0.0897181298344095	0.156509496049143	0.157559557935366	0.126048702345097	-0.0487194317111603	-0.107734079269752	-0.24518672694702	-0.266536362297983	-0.274209798297075	-0.271029766573125	-0.26050518367488	-0.284372793838311	-0.201739727149942	-0.0468975320667803	0.167110155161069	0.238956904209059	0.122999380699267	-0.029353321957101	-0.116226262531354	-0.220378590142554	-0.284389001459805	-0.376061186074832	-0.361662486812223	-0.395640290953721	-0.297681288874011	-0.30774604673937	-0.281437844967071	-0.307126437195088	-0.337268480488606	-0.353079532728253	-0.39396792358547	-0.398487684087491	-0.365048874716702	-0.266412659057181	-0.218070940423295	-0.0993778380406012	0.0150172274810584	0.056438457860115	0.104834459901901	0.107304067926238	0.108549054137126	0.0991373829768254	0.101101006121041	0.093451060876914	0.0794779155910659	0.0806162348602001	0.076737184733079	0.0856629140715197	0.10496092074068
0.00872199499292315	0.0411051960564926	0.0921918323440943	0.0418555055461385	-0.00574779685257574	-0.0771274022077398	-0.168785327157036	-0.333717540137055	-0.382060334691593	-0.378444934882922	-0.358636005373169	-0.346755120202779	-0.337567818275391	-0.263334435215199	-0.149382462833703	0.0244872038037979	0.111149943851256	-0.0171139585785196	-0.171620161494695	-0.227193266357861	-0.288852100583006	-0.354136320827944	-0.418214504118062	-0.413215329388263	-0.367050627096826	-0.2382182213842	-0.258971913046194	-0.19970942389031	-0.21050204068356	-0.25335420920569	-0.263578863337833	-0.329291169181338	-0.347266478038723	-0.35593522934694	-0.29006641484567	-0.289303201285699	-0.239631390127064	-0.140193379919205	-0.101538144870383	-0.0256745156413183	-0.00912531542533504	-0.015178419982843	-0.0200263434638477	0.00777245811052034	0.00279903614856915	-0.0117036395148087	0.00202205469293615	-0.00552754054305417	3.66944198868651E-4	0.0628644704144868
0.0462997337798792	0.0489610811955522	0.0621886287554128	-0.0289137191637187	-0.0134269487137916	-0.0494225071031269	-0.146184671741635	-0.289713532598901	-0.347901339478891	-0.339899211284783	-0.331459075971082	-0.334918125141641	-0.331933032272155	-0.267054807789954	-0.176485014577177	-0.0266756055552823	0.0605334912579483	-0.103987891965986	-0.206949024410817	-0.238878646963875	-0.277385748068295	-0.317691194443756	-0.365882705106588	-0.360295574571047	-0.290038457898265	-0.175067873285555	-0.196313461313617	-0.141397409801904	-0.145954931893258	-0.182010554250304	-0.191352624829694	-0.253603590307975	-0.278722743132003	-0.270072661573675	-0.218037673470725	-0.280858847710549	-0.252973107936484	-0.190016490065229	-0.151016865371402	-0.077097495858534	-0.0650168090012548	-0.0965614278997855	-0.104683771528145	-0.0559297788985741	-0.0680632720056464	-0.101060065800139	-0.0701667992161515	-0.0890430015478276	-0.0617678178722913	0.0123047410203257
0.00783702337392703	0.0129368984321762	0.0335638348404654	0.00203255533703199	0.0113460338322078	-0.124695114882191	-0.17262848213874	-0.212675197348767	-0.21222128443335	-0.201229378931748	-0.176274092822991	-0.179758974437005	-0.200981954384277	-0.132941548302367	-0.0160520443763285	0.11835482261864	0.181674572718167	0.0938705132465313	-0.00720232944309726	-0.0614277555665604	-0.133475062089379	-0.182015408446641	-0.268446704554284	-0.301538775547226	-0.349674707085028	-0.304312925378318	-0.293797736936965	-0.279152724573859	-0.29188642863395	-0.300973321536928	-0.316319459923245	-0.326082641855898	-0.325376850569623	-0.249295120436104	-0.165551234358277	-0.143017270174531	-0.0700171912870088	0.0166342547264011	0.0445313293975433	0.0962479320589158	0.094115695528977	0.0800376709423292	0.0760563685332333	0.097139995163011	0.0809217086464457	0.0568917445838596	0.0761727545106252	0.0732041618691612	0.0885973863092765	0.096347192367161
-0.0332533083535518	-0.0342149075689084	-0.00482767812648595	-0.0301153158740178	-0.0749308100873105	-0.183619139680273	-0.243454010724756	-0.287473910354656	-0.286368721815623	-0.266279132269068	-0.212480140657671	-0.199896548656581	-0.203147756504591	-0.143953331185456	-0.0386734775447935	0.0797953850345753	0.142084533035499	0.0946876965474891	-0.034142167442768	-0.0860247389803765	-0.153835903047318	-0.217861317544362	-0.313645439797202	-0.366521943107236	-0.407411809534704	-0.35279989265249	-0.32779959951415	-0.294203830333035	-0.310074658191748	-0.325214617949406	-0.354304556084111	-0.37075638907307	-0.364042795810372	-0.299345829531953	-0.209914245988044	-0.164192190601041	-0.109284075318755	-0.00894640031539131	0.0189884638394901	0.089276791574452	0.0920096646185544	0.0953485384306886	0.0962874375005813	0.11781209524051	0.103277172590121	0.0933753860460538	0.110688133422779	0.112778171426313	0.117263676847204	0.136901387496152
0.00163455679302142	-0.033061195279995	-0.0455533468767062	-0.138377097434017	-0.181502514130981	-0.165588477455212	-0.258443097062332	-0.332643905695869	-0.357824608854154	-0.332246301289421	-0.270114733595521	-0.268706553041303	-0.236308470185904	-0.202458083086262	-0.180625808622974	-0.101791177832094	-0.0436277042549864	-0.0995111806961668	-0.198459765907236	-0.209368486483621	-0.213948727382496	-0.265307429515934	-0.313248504832071	-0.367945858660107	-0.313682825643648	-0.222778960282238	-0.221805972762145	-0.156301164568643	-0.153538930121849	-0.188502263794032	-0.207426287971585	-0.257433117347079	-0.259335196200131	-0.23885437220715	-0.199468845967934	-0.220199934200652	-0.235146974333293	-0.170664415678092	-0.150146645233312	-0.0552642694739982	-0.0446580812370816	-0.0723104065864063	-0.0679789388593928	-0.0172497392783878	-0.0364021904299079	-0.0561007757829903	-0.0190343206753057	-0.0226091637007786	0.0022640517971422	0.0816074574732795
-0.0252874568235992	-0.11640326101136	-0.177844385694537	-0.239865143761589	-0.20528559524419	-0.197304737293585	-0.225372643754763	-0.17397721445659	-0.177675202375755	-0.134456142245056	-0.0753460087243234	-0.0869572909275288	-0.0714275215385411	-0.0738552594742933	-0.0806931162697429	-0.0810763367313238	-0.0490577148788504	-0.0936876676187861	-0.114769913500462	-0.0770498037318948	-0.0534019740842877	-0.0641804316560594	-0.0945881148125847	-0.162353601490611	-0.165692880068569	-0.177607910991523	-0.148195897373456	-0.125769046156979	-0.116905343673229	-0.0932153323638166	-0.121549078763768	-0.11109039801955	-0.101147268901438	-0.0467039608747081	-0.0382517932950923	-0.0791614779941637	-0.123630199376734	-0.109745199092306	-0.104628816821979	-0.0404095286286919	-0.0347572698729735	-0.0673844186325302	-0.0713313873299967	-0.0296105871398638	-0.0383236951814537	-0.0649611133196439	-0.0417859699007089	-0.0477676867090017	-0.0260866305447859	0.00824492325670612
-0.0840044463268612	-0.141388379739036	-0.182090172892898	-0.1497405063148	-0.179540323943371	-0.303464651348118	-0.291938553076866	-0.166810613582993	-0.127742164233564	-0.0811230660249816	-0.00202554099069944	0.0202246517647542	0.017480281915657	0.0468101214960215	0.0981340840456359	0.101049223612741	0.128174284140886	0.12922498600932	0.0725166400910113	0.0777348113428166	0.0433961179102127	-0.00553423667200517	-0.0892333012745477	-0.191552547705239	-0.286442424657188	-0.364129715669011	-0.302763891917412	-0.311325475422237	-0.314139360131729	-0.251210084257927	-0.289834608120893	-0.232783086111215	-0.211832722191765	-0.127829746748933	-0.0793029762058729	-0.0185886197502268	-0.0165103527108	0.0453675674369427	0.0584939048478385	0.0975718380663798	0.100499198069199	0.108924977582764	0.103230052365558	0.105443117210592	0.109780645237107	0.104928005169205	0.10642918939334	0.110855199439037	0.101732231188872	0.075363479301825
-0.0960897782001327	-0.146622643815202	-0.165554425955121	-0.169055039901447	-0.26494098502629	-0.290557766065463	-0.323896890261841	-0.262208057009833	-0.241037649497535	-0.206353573729607	-0.106418417339544	-0.0737283498992892	-0.0402653953716323	-0.0157844675818577	-0.00551503615861179	-0.00548048200904167	0.0145625635672508	0.030098103105274	-0.0478297486623409	-0.0418954765322092	-0.0493362832354076	-0.110925000506656	-0.178579168300648	-0.27711951463096	-0.290105624698078	-0.308693278385664	-0.27209370090026	-0.237311087340445	-0.231199647498672	-0.20679253404775	-0.243568598346773	-0.231037287264931	-0.220374321009637	-0.176180540225836	-0.143725814226316	-0.100784120699926	-0.14293013857015	-0.0816564534851444	-0.0709513679589384	-0.00493323469291152	0.0156331036446225	0.0298400567752861	0.0261423896810658	0.045564278188442	0.0537790731852095	0.0531377608422695	0.0634142095439064	0.0663529314164126	0.0477562122801503	0.0683257561807087
-0.0608449672740486	-0.17991026827621	-0.252604157531394	-0.337602567495551	-0.358431893132467	-0.248065858013961	-0.288714706849224	-0.20782578471119	-0.199692983198952	-0.148576133298606	-0.058228926229846	-0.0587186121170646	0.00170146777315002	-0.0298399495055916	-0.109217942762004	-0.217950016963489	-0.225100251124721	-0.182324337736647	-0.154707958272951	-0.102421968090079	-0.0353073051830516	-0.0503863782300494	-0.0506365735274628	-0.159458376840495	-0.110113943407206	-0.139482996643988	-0.125339212904482	-0.0865233868055301	-0.068651193405486	-0.0519447562470022	-0.0543758477145084	-0.0319809948518404	-0.0206800685692741	-7.30784508145779E-4	-0.0275070711161114	-0.075405080309394	-0.188546938392511	-0.194718360832364	-0.206841238308773	-0.132439884960181	-0.112123086099034	-0.132915524700182	-0.125024422849512	-0.0730624620456858	-0.0789353618452329	-0.0917744717766222	-0.0503652419348844	-0.0584208616518708	-0.0584256655227099	-0.00488324002920499
-0.162573775364405	-0.295759824727639	-0.383097380445547	-0.391195483314555	-0.370843745296801	-0.343728484423521	-0.28615989656486	-0.0643987899488487	-2.97724473734357E-4	0.0911173899905064	0.190495491423026	0.180702391564209	0.203694239923994	0.150185903419022	0.0875458510017807	-0.0909742392412967	-0.12043067040934	-0.0515778022630697	0.0299973698495917	0.103317997427982	0.158950648588863	0.176214473335891	0.170325006449169	0.0208468094335919	-0.0449862668316966	-0.201903009837615	-0.146699821562949	-0.158410006160648	-0.13804367527919	-0.0530751805214545	-0.0711417991708806	0.0342827696560646	0.0554987670357931	0.130865451354967	0.104739996974424	0.0752126978526605	-0.0278802347618274	-0.0496879375774793	-0.0784227563088641	-0.0594813329569768	-0.0428516467768481	-0.0332821516218924	-0.0351057608145653	-0.0192891327364111	-0.00743748443262431	-0.00206812788760537	0.00170660002628778	0.00637540278092584	-0.0242538919694446	-0.0463381129506114
-0.207359202305695	-0.295452476162381	-0.346870465961905	-0.306081011951344	-0.377484100212718	-0.410588479511841	-0.356191361438146	-0.139472418829365	-0.0576679182580096	0.0275535611422619	0.142403120685972	0.159298968415043	0.181684130557559	0.167585238914673	0.135760772377424	-7.128871944422E-4	-0.0169999881989373	0.0894939467247235	0.0896782457256328	0.145905179684897	0.156321144521439	0.125716338691952	0.069883481517445	-0.0906340986788268	-0.18915988063362	-0.341678148408889	-0.268882755990356	-0.279893858564589	-0.267755151678059	-0.18114553990195	-0.212277470115908	-0.112494903298745	-0.0840968555144529	0.0062924063097161	0.0128363708912874	0.0779943123955529	0.0093029930058708	0.0260237850645746	-4.36450166833279E-4	0.0233330205329081	0.0362868163691972	0.0771914065332298	0.0848792835490817	0.0749253871581465	0.0892409265021741	0.11050823181354	0.101070103670293	0.121390190915688	0.0890136260291673	0.0577925313925403
-0.179668867559413	-0.288008185309366	-0.354182579829687	-0.372810972909135	-0.452055178386853	-0.365759227573041	-0.361218389181358	-0.196346334897009	-0.14530557530343	-0.0706427967586872	0.0508760029383265	0.0662775610825584	0.126998646302021	0.0978582447423361	-0.00420739090207676	-0.187008718700009	-0.206995329145075	-0.0981619900954012	-0.0797532006255446	0.00822338719468483	0.0713358382514778	0.0458940426970624	0.037976646131626	-0.110227196262735	-0.120341769818032	-0.218935692371506	-0.172244692710912	-0.141269419299792	-0.111943756014436	-0.0642242182824302	-0.0727277558680985	-0.0130861276376635	0.0015006876784268	0.0413174254801185	-6.49421008849972E-4	0.0049084800734179	-0.119935882527116	-0.145595779181208	-0.164035171529423	-0.105336154825055	-0.0856857756259892	-0.0762517889269685	-0.0617601713905465	-0.0349428907385124	-0.0258449130822931	-0.0109143011219917	0.00882469850204761	0.0166654834819381	-0.00410199883183095	0.0249003197400884
-0.196058123070795	-0.341680313891626	-0.447817277669006	-0.468123252918028	-0.488483741067366	-0.338595791433167	-0.293354667549725	-0.0671246524074052	-0.00957159446928028	0.0820108677863017	0.184852293346972	0.184856665389036	0.245786412283099	0.17071631994945	0.0308608351865174	-0.247274588827895	-0.298086093462514	-0.189404590369946	-0.0724232651974727	0.0529860511303694	0.158514961279397	0.186247465666967	0.228856279656883	0.0818455252211109	0.071254797703529	-0.0818511982633976	-0.0344158375084191	-0.0154123195463576	0.025139690290096	0.0968689375087333	0.0984962530159257	0.182914935576982	0.191801662769693	0.221981606526429	0.125476072039939	0.0689701233109776	-0.0985666732483741	-0.180414575958521	-0.216918469941382	-0.194589209304475	-0.169585460763594	-0.165409014075053	-0.158175574850804	-0.128386977387333	-0.113607342141349	-0.0964488125180979	-0.0821952593393652	-0.0762483786001128	-0.112063546135482	-0.100983559575852
-0.247668163665999	-0.380885763939019	-0.458410462105281	-0.420431514358711	-0.459401341940622	-0.39733279738488	-0.303180895710063	-0.00854894619893436	0.0868865889914812	0.177988300532648	0.284703442017962	0.291258997898442	0.326902753342118	0.273049585706408	0.178807355819991	-0.0781238859784395	-0.141495720413412	0.0153795681576495	0.108675317285795	0.214649413094376	0.273841649198071	0.283081762441113	0.284548560660107	0.117711962487463	0.00848540780828137	-0.202709121366229	-0.120565134751097	-0.146520831831174	-0.122296553195841	-0.0101018655770677	-0.0295636081067963	0.103459478432239	0.12249269254989	0.211789357888831	0.165897432411379	0.184280196247019	0.0523122301471096	0.00628611969442075	-0.0407946573242911	-0.0544730976702529	-0.0340162925045699	0.00665526981400341	0.0135426017688166	-0.00514217531601094	0.0132338131471192	0.0498612517666202	0.0389986526698865	0.0677604538271306	0.0209360804578183	-0.024652157122285
-0.246697840954655	-0.367355755673722	-0.440942362804174	-0.417006392198604	-0.468743988927174	-0.392303778652451	-0.3254651968512	-0.0653258777716081	0.018620385237662	0.102718515582208	0.221194373928102	0.228618028656173	0.27424534334346	0.218793117423082	0.114464283123773	-0.134031248683652	-0.194746147515794	-0.0244878408877251	0.0420650014977147	0.150212454109162	0.216739780318718	0.219252130755743	0.228490376488364	0.056795786885647	-0.0289980117102357	-0.209025383028111	-0.135567510031839	-0.143521378627415	-0.113979137340344	-0.0210907811037808	-0.0329434707698428	0.0891372915628928	0.107961370936403	0.18584953866998	0.124424905493077	0.137504023964505	-0.00204089086899475	-0.0423068667911214	-0.0926979774990262	-0.0747822694461552	-0.0598992479030036	-0.0279498387578574	-0.0120649342018027	-0.0177999703920677	-0.00712456500048317	0.0255642804855545	0.029967058846401	0.0575510354243036	0.0265792329416582	0.00805567610232857
-0.24050088132449	-0.362770222737201	-0.454248369181649	-0.446967566616091	-0.483528502362664	-0.345722429159901	-0.295541517689193	-0.0610658317983098	0.0107352459916232	0.0914961913548234	0.212138831514269	0.211736626749914	0.274405945525848	0.181504972849588	0.00851823715523036	-0.291001590475727	-0.357531461427849	-0.170850703759549	-0.0639786193237398	0.0700430704678725	0.176060748945847	0.209986895952984	0.254834322616144	0.0948628586913342	0.0870423450443108	-0.0758638622702461	-0.0216904742459149	0.00574792541131342	0.0558131629664881	0.126278051617855	0.129225749523314	0.21925313930801	0.227483102509676	0.257838440534581	0.154496484853921	0.0941588928122898	-0.0546821953338752	-0.137271153890858	-0.171861914215313	-0.136201881574654	-0.118675337529603	-0.117522893955242	-0.105051383567811	-0.0772944327904586	-0.0688518454997617	-0.0529347104980498	-0.0375845752368335	-0.0311466971789617	-0.0501017651028733	-0.0510337844757285
-0.247097797504139	-0.393533948937408	-0.493432060276894	-0.44912436174444	-0.474601943114249	-0.365606051056323	-0.269774275286732	0.0266533611896997	0.111069411941116	0.18899611232605	0.302560517458804	0.307776606140949	0.353298834681041	0.260052389148544	0.09851846539677	-0.222250855435064	-0.303582328555562	-0.0881741056234421	0.0421464697770439	0.166786282963675	0.262179117429787	0.302477405437917	0.349088150173576	0.18310586010794	0.130204774993763	-0.0867593359226903	-0.0107575931662714	-0.0145475939079239	0.0304859916979131	0.136929173163966	0.123677696464668	0.245544936745435	0.254333336228213	0.307073368817696	0.211654149179993	0.17736138167848	0.0315681639103681	-0.0428993064059496	-0.0858814246044702	-0.0806594758707858	-0.0632688474246555	-0.0441554821072523	-0.03211961692578	-0.027401680315588	-0.0172748054106869	0.0080497252724313	0.00927943459728313	0.0232082840744493	-0.0153766555818102	-0.0533772928183618
-0.28517923891183	-0.414200320364978	-0.479287927536199	-0.393351236634856	-0.4482524855164	-0.382241538671151	-0.275117028180791	0.0190981641374896	0.11747715230978	0.186720855840593	0.296236177992336	0.305039497794272	0.340088446387458	0.263632796218058	0.124997288029603	-0.163432679388495	-0.239382478541825	0.0082832715382218	0.091428164804391	0.200390488908059	0.270888957743238	0.293193346008627	0.324691564803918	0.154773234531009	0.0629308044580766	-0.152259757021445	-0.0675530826653018	-0.0870345104338829	-0.0522309787814856	0.0568898376437438	0.0363069823707084	0.172180510668758	0.184697584499713	0.26917758328434	0.182798092267636	0.199227484227072	0.0828876902601956	0.0397352832025509	-0.0101228379984027	-0.00358176056958348	0.0127925996540394	0.0452423638069682	0.0614957611575573	0.0489297952554162	0.0536256527353243	0.0881849099541915	0.0826292164448015	0.108067461892645	0.0741344286254799	0.0196811007567387
-0.279055561229789	-0.381219504045612	-0.446699295230555	-0.380278470623562	-0.440095374188079	-0.330913200698493	-0.255700927557328	-0.010050565455286	0.0733328739495744	0.140164287331327	0.25994712230913	0.267263752890538	0.31998002815906	0.225727810248886	0.0421294696327329	-0.265189937253466	-0.342620605483552	-0.0964864688340981	-0.00601794792079373	0.127585200731046	0.226524662071045	0.261452039852424	0.304015530050965	0.143950015556153	0.110869305740455	-0.0779799511228263	-0.0147516926081138	-0.00434011271457679	0.0475466730711984	0.129581578402976	0.128415760356236	0.232220189757081	0.249063564732628	0.301584403638047	0.183360390035223	0.153505113750128	0.0400003635063537	-0.0320835662373912	-0.0660151543466182	-0.0373181038152706	-0.0233166350127287	-0.0109589098655825	0.00355898658559603	0.0162909901159015	0.0214903410884918	0.0495691713343804	0.0524012092063024	0.0666504961792155	0.0315084465584943	-0.00860836839831574
-0.271288061439433	-0.381556738807441	-0.458344764722083	-0.399717650237384	-0.443629939105557	-0.330109055980984	-0.24278173262094	0.0148989331917954	0.10700211164767	0.175191338604822	0.296868961692323	0.295985858832735	0.352349848482208	0.251960277597023	0.0504934938384179	-0.275007039927366	-0.366811068650156	-0.120142591876142	0.00908508875952114	0.138086836632302	0.249864853412978	0.295632578687606	0.347902830983022	0.187242562729012	0.153515319748575	-0.0454305605515126	0.0164740099054245	0.0265673955457456	0.0818721023208448	0.169908200124604	0.167752578985995	0.273491686054349	0.304530018466752	0.334564653197721	0.221871826200129	0.177349072486678	0.0524619404178466	-0.0349063801122364	-0.0682446327479953	-0.0487600047633368	-0.021350224815177	-0.0164555110003882	-0.0124068269907744	0.0076866769234537	0.0193926531554507	0.0344426051708144	0.0337768153510372	0.0419584990680502	0.0139450321676304	-0.0301977157711248
-0.247507782376756	-0.357151289266841	-0.465222618350878	-0.450963482417494	-0.472693537904463	-0.314321246034403	-0.246066968537062	-0.0139076781188422	0.058649261430249	0.13978477715112	0.256664229983639	0.250837258184557	0.316403140703575	0.205975452118551	-0.0226330039340464	-0.364707363786983	-0.441322607615443	-0.246199395469913	-0.0954563507543852	0.0625392429937001	0.196180032140557	0.260430776529758	0.329275303101937	0.180288709845473	0.198411533577913	0.028871515457356	0.0706198648108437	0.108102530382084	0.185223209317227	0.25294258531032	0.265927071328052	0.350698901233605	0.366683616564745	0.361451479500894	0.218968124054307	0.111503394733817	-0.0367871089104507	-0.158025732931856	-0.184774477235635	-0.15558571480582	-0.135386452140817	-0.152667553415154	-0.150797484529991	-0.104879475354991	-0.0970098187585714	-0.0967360856831306	-0.0758865787392223	-0.0796534606553502	-0.0937722778509127	-0.0932744807389639
-0.225079625274153	-0.320527931583384	-0.409096787030721	-0.396946536166583	-0.421515513139139	-0.234788972541756	-0.17898059859482	0.0284360771292094	0.0822726313254979	0.155287983193671	0.252713503535229	0.249604809006164	0.308483644668677	0.201033398354541	-0.00943651479857504	-0.349321796824735	-0.426479311005937	-0.289190832276251	-0.121100662079748	0.0421801591077897	0.180773043283441	0.252568364521365	0.333623644470094	0.211202120172789	0.255119738702282	0.11425625944378	0.147942202625964	0.187902436524097	0.25188329722365	0.309392022335504	0.319274648266262	0.382217267226578	0.381330892167216	0.350683653152462	0.203068500066039	0.0929767546662393	-0.0632956213374291	-0.204326610072772	-0.238921977915281	-0.218021723262066	-0.196314336034918	-0.218003574274982	-0.211158839491094	-0.168226921865234	-0.156229949116293	-0.152994132539048	-0.131679703567056	-0.132277922123008	-0.150785863094396	-0.142034033092966
-0.167023294419777	-0.273398307367477	-0.411333739777032	-0.429324585077968	-0.414743904270576	-0.237446246109585	-0.188240794295802	-0.0350378250322505	0.00803673291341978	0.101641940060082	0.197295364741243	0.185862604529104	0.25235915168213	0.139683543443743	-0.0943267103426499	-0.408793556178019	-0.475407563213917	-0.378989762713452	-0.198697462017496	-0.0346608065174191	0.127825133249729	0.201137956190602	0.291101392812795	0.178863456641454	0.268826778081782	0.145177588906859	0.153160698777615	0.217146912730832	0.30553375084851	0.360407597018208	0.384614160216457	0.424821970572205	0.409176590625478	0.355458518387619	0.191806828228465	0.033246322121227	-0.119769918709937	-0.270936685217202	-0.293894818117037	-0.263320390045153	-0.24010301918949	-0.296222081847373	-0.307117714522604	-0.239853749411265	-0.235936912477455	-0.250500620325642	-0.225784935318307	-0.238990392344833	-0.231452454634827	-0.19363816530541
-0.200540039980064	-0.312956171150219	-0.449039151005143	-0.445488625625732	-0.480174657249308	-0.326643936687543	-0.282227103830859	-0.0964677202036748	-0.0417714535312322	0.0522734951836955	0.179488148946823	0.181834175546197	0.25462025072223	0.141238796315186	-0.0956449335213846	-0.413170161482726	-0.490185905882216	-0.303836142331503	-0.16434145345842	-0.017741688185259	0.132844439432614	0.177726006257275	0.254490013998665	0.111675817742977	0.175932109602425	0.0369436297730111	0.0584228458635346	0.123283098000529	0.210411027806054	0.258108651415969	0.281481969723503	0.33999237860805	0.348504074708513	0.327741360863841	0.166506889024503	0.0591258434349114	-0.0950350092980141	-0.202423177171864	-0.231812948764134	-0.176143812841527	-0.153136331660686	-0.194316390745762	-0.172275968412649	-0.111809747328501	-0.125980507214955	-0.12999424383824	-0.0835039129838588	-0.0772592630813542	-0.0734056035204155	-0.0281879061914008
-0.095468578719867	-0.175772239916914	-0.296383893397613	-0.363970589784648	-0.38069367057599	-0.151758950100087	-0.185841548337682	-0.161846448126832	-0.162292491997143	-0.095908576061372	-0.00848379468420572	-0.0131073335529536	0.0741267748864455	-0.024600904146127	-0.255588969699388	-0.499170211050877	-0.538429143308149	-0.475308270927516	-0.34537432025467	-0.211166700934642	-0.0413434036146852	0.0109324517663891	0.102708612950654	0.0279711404616086	0.210373847420015	0.195503089050265	0.164010162371649	0.279599241083508	0.364459030588373	0.353716241620017	0.388105763181297	0.35774101109657	0.350218679275488	0.256428136937884	0.106817443760333	-0.0854322287916394	-0.243886974935875	-0.376925248043333	-0.392158210419241	-0.325874913677854	-0.296147596337818	-0.360092382395345	-0.36054488117979	-0.270421653024001	-0.274056951288492	-0.295564596852101	-0.253380088975495	-0.272930890275205	-0.266509570446282	-0.164502698169893
-0.132166748934512	-0.21018483219599	-0.309864182794145	-0.381719344804596	-0.399834241581216	-0.182185408184345	-0.200716795572448	-0.170476880595222	-0.190766981357563	-0.128179873483203	-0.0543484619454895	-0.0566805769181563	0.0241901454369643	-0.0514816014350698	-0.21646550695605	-0.430854686635224	-0.420807709560923	-0.459182258257777	-0.364369974492909	-0.223630500170701	-0.0617220844239239	-0.0161483738578899	0.0690328367567649	-6.72579899206291E-4	0.174323987757021	0.140064601781417	0.116237474402047	0.213195666447373	0.29335334400587	0.317275738081673	0.341459796075866	0.325392283930222	0.2930881260359	0.202388978281225	0.0548631727715255	-0.145801701215779	-0.327220429079212	-0.434024663340595	-0.46100424394267	-0.41816860954727	-0.384894651348841	-0.429069443942953	-0.45160711311563	-0.376462914614788	-0.360087939982625	-0.370805615263707	-0.35356953601758	-0.370161807192788	-0.388972545858607	-0.289211851298623
-0.0990927054493188	-0.14058845401113	-0.238247910026018	-0.327408276536017	-0.316337175333603	-0.132089545301287	-0.158198631841896	-0.178204500385638	-0.225156784838339	-0.175528795929933	-0.121306809899231	-0.140196121917909	-0.06823316029262	-0.12041575106761	-0.23472240731645	-0.379903941141709	-0.347345562211655	-0.466117376542257	-0.39479728776882	-0.276218089609662	-0.139246310588979	-0.0924024416450819	-0.0148984784957424	-0.038773190021796	0.143558927556533	0.152225963226323	0.107985612512132	0.209698040268128	0.289084250474901	0.298321352520716	0.330165514999942	0.289063887001855	0.245618375239025	0.130975889972996	-0.00138437314705444	-0.214480546668804	-0.362825753087527	-0.467472140726113	-0.488736176276446	-0.446030114063287	-0.41065094572036	-0.448039018951869	-0.490950316812902	-0.420775749431571	-0.396357721204373	-0.408076635241158	-0.409515093924776	-0.424952458816861	-0.45526272486525	-0.344932641242421
-0.0350755626367901	-0.0661780833201774	-0.192536245813469	-0.316643233523521	-0.31858526443407	-0.118792218044923	-0.17013798192529	-0.218742460366267	-0.28587495302625	-0.246171200726904	-0.210327882802451	-0.222740488427903	-0.135051624997969	-0.177835234972673	-0.302746892829854	-0.411735496087472	-0.372692488191487	-0.514420002195414	-0.438287432470814	-0.336014414537982	-0.192021872085982	-0.169703002452281	-0.0942287314757985	-0.0898729238831272	0.122065899488772	0.160461183616994	0.101280895627253	0.216757137403601	0.297084329120917	0.28889975161154	0.331301592267081	0.271576337495384	0.21637355167874	0.0960487260116702	-0.0320051110317935	-0.252528802428718	-0.395444711904087	-0.51169745542239	-0.528678290947628	-0.468184232402313	-0.430977048099758	-0.477285685867263	-0.509793459184808	-0.436583014179354	-0.414398630793873	-0.423315179284517	-0.409498103417997	-0.430465802017692	-0.460175399900153	-0.339534527632607
-0.0572183964596637	-0.114087963534029	-0.245500694045164	-0.360824649731854	-0.348505569843344	-0.118843537399777	-0.154160622647624	-0.0863380130938706	-0.135036006675008	-0.0994459485914409	-0.0712959018035991	-0.0794552534385041	-0.00438020275958922	-0.0629829292968058	-0.187652622104573	-0.370450003023423	-0.342004347271512	-0.482606789994506	-0.365078680691286	-0.221856732986012	-0.0597685567844633	-0.0101914861672893	0.0622267943324602	0.0513491336086327	0.212549721377498	0.183243120918043	0.152598608475387	0.236923932075302	0.312999348139147	0.34978005980443	0.371139867036012	0.353987358520587	0.298231258478236	0.207931638818556	0.0992355613831479	-0.137855613190258	-0.32779336327913	-0.466933400543139	-0.500718532002428	-0.475259507244699	-0.445054884784212	-0.474011772321277	-0.50835881645555	-0.455025172452594	-0.423796500133094	-0.424198571845764	-0.421961291549815	-0.439248939777467	-0.475221364441873	-0.393134957772491
-0.13976166195485	-0.224961323424203	-0.404536240823452	-0.448720253676792	-0.455556405996338	-0.267981325822202	-0.236535931405111	-0.0447511078367288	-0.0412691653117569	0.0141587544922674	0.0777597598748278	0.0835999193784765	0.170519501950924	0.0823176766479508	-0.0923792250804742	-0.384603696285183	-0.405727238905873	-0.418304186041788	-0.255719881718154	-0.085057299403242	0.091243933855072	0.14383793876354	0.219769798802999	0.14637092523931	0.254972596115595	0.121189567071178	0.123815153838008	0.185849740875744	0.276675230515898	0.363247518632263	0.377627473515575	0.426329907216603	0.397096989048972	0.330390625260436	0.180018018807189	-0.0199219132584999	-0.212684756890863	-0.365062049462165	-0.418102728504609	-0.413314772057173	-0.374812364966098	-0.384851704758682	-0.414935345005193	-0.378272592228471	-0.33728979483637	-0.324390981181989	-0.331527988994199	-0.343361871140915	-0.393115765076955	-0.355069940393212
-0.187751749788201	-0.273188180330083	-0.438654672214793	-0.44922161754877	-0.500798288425728	-0.384199551579762	-0.347469693074203	-0.0977825727399961	-0.0599357222888525	0.0128471560882648	0.100823019485385	0.119797885966257	0.196327522536105	0.144329494389483	0.0222286606847359	-0.236948617631871	-0.249362144496228	-0.245804620093304	-0.143465183686062	0.0021396773148195	0.134160448259994	0.151613232880677	0.185018078319464	0.0616646484183319	0.0834163412954876	-0.0895854421948734	-0.0600469842426476	-0.033200081113056	0.0445445287929264	0.144956844400557	0.159303165194461	0.253252915114991	0.22900051799926	0.251339572194461	0.112992831956565	0.00932286869774768	-0.181288375277637	-0.268922483690091	-0.330805137701385	-0.312865943464681	-0.273397353075788	-0.249735845166104	-0.246477024046756	-0.227421566856776	-0.192455323205272	-0.157007551489687	-0.155896871056929	-0.152138767337087	-0.225592933949015	-0.207688137338545
-0.177267390505451	-0.256601613054369	-0.426287811883822	-0.439915908989728	-0.504424273367983	-0.39607238041641	-0.346279853187084	-0.103908461668513	-0.0426797775251485	0.0496266477870602	0.147544214292156	0.171759226452565	0.245540528924427	0.202003258715451	0.0883608599738974	-0.167898897381567	-0.177334715570136	-0.188967205297215	-0.0778647321971315	0.0630691781192808	0.189583775393158	0.201946082937275	0.230651523088007	0.0920190220402978	0.0705335544263224	-0.107913539614067	-0.0932169576700022	-0.0774263091992398	0.00246574648667854	0.108017594056687	0.136563849185434	0.246940840402731	0.246352679858753	0.291940636484629	0.152483814304901	0.0708883952000883	-0.123174267451733	-0.226947760960018	-0.301857123447931	-0.297826492518348	-0.277941645411405	-0.243256100927287	-0.230617868175187	-0.234022516849028	-0.205023145391297	-0.159211999627826	-0.157444974746747	-0.134991052244381	-0.184224226091513	-0.178172168404723
-0.178259342423861	-0.254043472458344	-0.397678694462883	-0.395202074123375	-0.451166641739505	-0.37932297389932	-0.32883223068252	-0.10083508004058	-0.0283453086705364	0.0756713744182363	0.174543572176074	0.19696911604039	0.264296348412456	0.241620310179509	0.141020797937249	-0.0764492193654474	-0.085293988918149	-0.104612507164597	-0.00154079816366297	0.113073100684128	0.208716707149268	0.20043417525844	0.21900204094347	0.072962368551689	0.0207119305952486	-0.144325789029145	-0.142505479223599	-0.135107904334094	-0.0699133393112963	0.0202547555261952	0.0576403370535607	0.174911869186101	0.178848719709973	0.242362060741571	0.137291548585002	0.0904091120789607	-0.0763016200366118	-0.161085868402098	-0.236374489760451	-0.234824487512151	-0.20889259787918	-0.168546002760668	-0.154736256227588	-0.169110171033418	-0.13670879644554	-0.0938389850797193	-0.0928672730873156	-0.0820247053192287	-0.123888845125877	-0.128195483859011
-0.231565703444709	-0.31618994260342	-0.387553143630922	-0.321895548440263	-0.389831882795747	-0.349862678752389	-0.281186736251661	-0.0318723248588859	0.0598206110230526	0.13767863585235	0.235373481757336	0.264303237632676	0.320001175920207	0.295463708080359	0.214499329161479	0.018576657925967	-0.0168804847714988	0.0405756227559113	0.12769640335648	0.209303475838826	0.270846923094353	0.266305739342161	0.275778236758392	0.121752339328968	0.0267269149973464	-0.153739980347183	-0.135919349841045	-0.1612630309544	-0.106685240732611	-0.00378857743069827	0.0272594415152978	0.171633632765061	0.175959362192759	0.233631411491097	0.161250401515771	0.17667079527972	0.0305104354600128	-0.024597621643796	-0.0799235560368291	-0.0992667545658692	-0.0572094654000848	-0.00217690073235271	-0.00513936161807123	-0.0340171555131458	0.00250356195157318	0.0378366124188867	0.0209925322057095	0.0233828311972011	-0.00846315932534315	-0.0510901679684949
-0.291886042853271	-0.337025145306791	-0.269543461712749	-0.145624611993441	-0.173115706288836	-0.204098604101792	-0.147332265700064	0.00375526717568714	0.0815557960784745	0.142819793184405	0.2031179456668	0.229756207704098	0.261917532652938	0.252438227157767	0.209249161245676	0.130886637719463	0.106811468621573	0.149298937177442	0.18908103090551	0.206262423733902	0.224038050810399	0.227564936651004	0.232950788282273	0.112918214340919	0.0120878869238507	-0.105189568483648	-0.0953131448229215	-0.123914951306052	-0.0890474135309332	-0.0223150520194428	0.00828069110813395	0.126655379265639	0.144806362749665	0.179974516679445	0.116121575609581	0.163289097249009	0.0912312084543439	0.0823616390118712	0.0629534870533969	0.0413742133868478	0.089856910717135	0.124161313267935	0.103450087470999	0.0802118087525922	0.106679928798425	0.110874309773299	0.0866341011852391	0.0683582530400288	0.0692965899158696	0.00160363756255904
-0.221991545744553	-0.231253006321465	-0.202590350946851	-0.0882811391748816	-0.166376659257776	-0.186464313070879	-0.14128152181136	-0.0188953727284771	0.0554329078493057	0.0882604112698017	0.155627697964796	0.200046989436666	0.208574476264017	0.202308356065181	0.182878074943302	0.0863744708592659	0.06763114296599	0.165856239913761	0.193856007641075	0.200790314989017	0.205001115889766	0.19248542712159	0.166623360260596	0.0736707261922452	-0.00130560596022572	-0.0848209270459435	-0.0745656473950497	-0.0859662337887969	-0.0612923657338198	-0.0128365949445272	-0.00564739602332049	0.0721972295159355	0.0647206799715222	0.133908634022067	0.0855228569669917	0.158728451427737	0.120945594095653	0.124958944569888	0.111694360714542	0.0820986676335132	0.10646087083948	0.140065491047473	0.12392599510015	0.0887797349894753	0.105561187207606	0.115101612767534	0.0897159499134	0.0968680721595862	0.0905216538659863	0.0277429121591555
-0.229115813206642	-0.247774732520837	-0.251123552275005	-0.150742299042793	-0.216134795375416	-0.235531725612835	-0.187289792647116	-0.0536869389312474	0.00999411452974042	0.0518458280354248	0.122204087067535	0.17753438358055	0.220116309479735	0.239353297266746	0.195641854862243	0.0937911569490319	0.0713117304503075	0.110933125914331	0.171249621996584	0.195279350368203	0.219119330378255	0.177778297288288	0.158496304961289	0.0612792420806081	-0.00122824013213281	-0.0971180221141502	-0.101753203726615	-0.10966122083531	-0.0751243071918693	-0.0227509857712406	0.00957795458197072	0.104909293410058	0.108358481929104	0.160543241846827	0.0884068198211165	0.152511762967781	0.100166665008991	0.0836524388691793	0.0318786955848213	1.39919701510288E-4	0.0246322452259764	0.0660715454039043	0.0650155770347642	0.0169684307961661	0.0434205658338467	0.0699652201677303	0.0504989592631409	0.0575163641385477	0.0304791973992926	-0.0225591932246821
-0.180686302651128	-0.250270586966556	-0.344441662337869	-0.320074007997782	-0.378601278505636	-0.341570926321272	-0.298408349022666	-0.1122842070393	-0.0374994718383625	0.0494823112216346	0.154995910337277	0.187307504268956	0.248052116458126	0.242606329599211	0.17562644869212	0.0209534183016692	0.00100890494538338	0.0247603166469823	0.0877241959346633	0.156567173335656	0.217173560898693	0.183815340243493	0.178409749945256	0.0168327349347182	-0.0500685877381315	-0.165244370705119	-0.163492889073261	-0.164092009880279	-0.115547939041661	-0.0511036827336393	-0.01326763819156	0.093902318494953	0.0975678524894536	0.187896184245705	0.123792497712615	0.136456153207698	0.0131583109232392	-0.0203307088144264	-0.0921076130550537	-0.111191100049822	-0.106809629104843	-0.0555269289461632	-0.027993132539363	-0.0788428466591074	-0.0600389190067033	-0.0159794801909304	-0.0142314070472799	0.0187640881949637	0.00737918357543146	-0.00891621068646416
-0.19816522320816	-0.282855201676704	-0.394793925475611	-0.373394012482547	-0.44010771039031	-0.398405271375145	-0.352649445224566	-0.120576238822118	-0.0419730249983079	0.0519855887065376	0.163117840769235	0.191321211827437	0.256788875450687	0.23147483424013	0.157815196977369	-0.0225300974280936	-0.0395757292282495	-0.0199473264943024	0.0388220598381398	0.138061432305458	0.220627428129777	0.201984754959294	0.209823257396653	0.0302969486036999	-0.053042354959065	-0.208306163653019	-0.193222443516604	-0.195536464042737	-0.141417582527234	-0.0563693674291536	-0.0179645779201592	0.1110352758391	0.128114609294245	0.208601781716971	0.128827128827549	0.11647654172499	-0.044593901301846	-0.0849347686294808	-0.163175879723973	-0.181620016601453	-0.149796338131113	-0.0761233697625468	-0.0632200299906171	-0.103160614514662	-0.0606652898529692	-0.011820009619162	-0.0199978607425564	0.00959287275190104	-0.0479485676758296	-0.0538875819238959
-0.251364495337727	-0.315383777644674	-0.440411801391957	-0.404074173700691	-0.484099720877528	-0.406940466850918	-0.345353395569233	-0.087789223776561	-0.0208614844703824	0.0781970343678279	0.18963700236764	0.228987565993332	0.306245630043955	0.258452792290316	0.133632172418282	-0.128651818221063	-0.167238362395966	-0.0948116310203324	0.00648349009075363	0.136908969602577	0.246530422099575	0.238083742823442	0.273142540303697	0.105261854378927	0.0578136237499824	-0.125350698251663	-0.098192645970648	-0.0926061956302326	-0.020223543059247	0.0822504185903377	0.113667631830938	0.23291229243445	0.246490233250499	0.298801836178637	0.170944615131318	0.155472195690475	-0.0345974806174067	-0.115682637667735	-0.200596721586256	-0.212696741719307	-0.183918124579209	-0.130979498663718	-0.121457059466284	-0.136537263400741	-0.105326583067625	-0.0523543440197334	-0.0549112102450482	-0.0285823780312038	-0.086866818556472	-0.0954931574722651
-0.193050096891047	-0.265635905541941	-0.412132231606101	-0.40908833644091	-0.490539012519783	-0.431708230012727	-0.393190216238195	-0.177938969544635	-0.115308042881192	-0.0136401314181279	0.0957963272061436	0.119447513943008	0.204985440979416	0.184319801374158	0.105852935898108	-0.091432917426516	-0.0969271622329354	-0.0732197592882203	-0.031148002793876	0.0764472869900518	0.167458112462734	0.133736965335214	0.145259518531085	-0.0257660306638925	-0.0709771062616425	-0.224638899316108	-0.20011809774266	-0.192679370995634	-0.128496415937625	-0.0506240477991015	-0.0106279135929505	0.097293530610335	0.112693225851789	0.189912344490148	0.0871557380966023	0.0876520389340434	-0.101752815198938	-0.164083431934849	-0.242354988686029	-0.221292087145733	-0.178294953262077	-0.116606148356937	-0.0985203902363623	-0.0884430107143725	-0.0630894083064266	-0.0104314474689467	0.00781687052500344	0.0357013597779889	-0.0336350945075365	-0.00962969130778538
-0.138710728082721	-0.221080720991399	-0.378051205110309	-0.419547941977443	-0.475487731041446	-0.324915585327368	-0.319268524448734	-0.183514287783897	-0.139388438004411	-0.0472272261611427	0.0591480351353772	0.0767110643270288	0.167916453660666	0.111016669281365	-0.0375279092731344	-0.260689684035031	-0.270816240960642	-0.244460468245481	-0.174693743685983	-0.0358025418446869	0.112511208625598	0.108695761191651	0.14986887123836	0.0154412376073506	0.0632230498067717	-0.0291187167667195	-0.0382556422503456	0.0254296745356771	0.110690530320177	0.147935809055519	0.189683766888185	0.238986153931116	0.252897700982586	0.265185706975612	0.138056836416155	0.0440705643545256	-0.147124420145283	-0.261677414846263	-0.314572748388606	-0.284654820445067	-0.23702726996662	-0.211551093707277	-0.205348123217989	-0.167864487970236	-0.13888159407107	-0.112496240171727	-0.0863533146154352	-0.0891751918102106	-0.13174124750746	-0.0701342107272205
-0.151796993051231	-0.260420423696178	-0.410266264525302	-0.420176286767607	-0.476113618657473	-0.332006898611028	-0.315152680594921	-0.13710939308025	-0.0622443532731518	0.0244377474383806	0.152253182642368	0.186280774702373	0.261890983236865	0.164395250499951	-0.0756379029357052	-0.387233567935714	-0.45828656423113	-0.242884177381894	-0.123373942117624	0.0187917653630468	0.165491601296877	0.181610416745497	0.231456608916345	0.0654132062177411	0.12433223592754	3.59726668134676E-4	0.00863634313538418	0.0828862398845886	0.172833026942178	0.214500514433667	0.248220690497527	0.297967671096073	0.325549182961074	0.322091370655513	0.194760295081914	0.096456700901652	-0.0380551417098938	-0.133337207088379	-0.161186115719793	-0.116638513923861	-0.0785845332024216	-0.0932761978568181	-0.0719761426536375	-0.014515808374017	-0.00909456007267482	-0.00772192821392825	0.0430033735065304	0.0253281872738036	-0.00466974588286001	0.0293516241470162
0.0368422287862191	0.0488980704840095	0.0421149788499479	-0.0394980764293053	-0.0809451825538597	-0.0784704250853489	-0.176210860459836	-0.32192965633746	-0.32051440244856	-0.258041468604827	-0.247582983437799	-0.209982855413023	-0.191538244520717	-0.118249484668611	0.0162296735962877	0.251556861427493	0.305072270805765	0.0698996431790705	-0.0448265968186967	-0.119694742212212	-0.155513669793316	-0.242721819799913	-0.29348620540942	-0.323478042842839	-0.367602813373399	-0.229935537508986	-0.261920255937065	-0.214170232405704	-0.217681662036342	-0.293541437137209	-0.265129882789433	-0.307696584581858	-0.306895205272575	-0.242659398093287	-0.187249850131905	-0.150049470674329	-0.172090379194934	-0.0724968972010262	-0.105940678765905	-0.0860433896862485	-0.0829792032189021	-0.0477667121339193	0.00235933806593281	0.0020610089990127	-0.0061882855525754	0.00446115846809445	0.0557406566743236	0.0918794596922998	0.108211015462091	0.196354859293714
0.0187272018730439	0.0840387721422371	0.214269176820737	0.229775406965065	0.10999051906182	-0.00476131140807126	-0.0889727081991738	-0.2271426954456	-0.16432557876602	-0.156981037680032	-0.0928985148264079	-0.0607296995920251	-0.0647359407713803	-0.041774854472107	-0.0442719391202156	0.119331423159293	0.0292907895714337	0.304851939197657	0.175541562046195	0.0220820983706018	-0.0849780198929535	-0.164787192645069	-0.212077994792469	-0.283648219608746	-0.364114388239331	-0.237726571427026	-0.257274960127245	-0.236358811207842	-0.276323939041343	-0.388150068580864	-0.364433343091074	-0.405736838890845	-0.326741094785636	-0.242663655305984	-0.174188166339839	0.0522096050298277	0.203358738061598	0.366783724815677	0.415349533203987	0.490182181026028	0.439677405464729	0.426875150234956	0.543040382954345	0.511960012277968	0.42599966648262	0.430521902997606	0.510167910140819	0.569056663700092	0.634680468005228	0.630585957071814
0.0294363500922575	0.0885327086861032	0.185068374201298	0.21738648228599	0.132447661318444	-0.0288818295618557	-0.0650601597482189	-0.185474566005538	-0.103382700720287	-0.0602489823661227	-0.0105715579399463	0.048181100388012	0.0410433363156141	0.112304348162467	0.208960888279331	0.439206939969921	0.37859401100305	0.469561725938602	0.340078499718235	0.192070876283373	0.0720582896546215	-0.0320726162259041	-0.135461730690961	-0.22829101599066	-0.396363704314657	-0.299543447692985	-0.316869171962319	-0.329496744694842	-0.372797208526366	-0.446177831882701	-0.426042166217385	-0.425362214538351	-0.354260514050929	-0.202761434773832	-0.097759385141472	0.141714499001621	0.257069511668595	0.421986682201332	0.440718588274372	0.443980106281505	0.399864544733532	0.43074218061257	0.516051967963825	0.444594154315324	0.386147412403866	0.417906516505558	0.450922689244626	0.514914449805666	0.536183774206438	0.488635932234296
-0.0228369608527978	0.0297914777897941	0.126092424894673	0.194800169590067	0.0772684559561018	-0.111283357964076	-0.12214486128668	-0.164135714603674	-0.0844785630257162	-0.0451360898268206	-2.45956773453057E-5	0.0615381842675283	0.0508243406409764	0.139771618426379	0.277236510043023	0.490200519808029	0.464640261139052	0.55761680902114	0.372383451119684	0.227625932200669	0.0927617329656557	-0.0218771660058521	-0.126809371276849	-0.234828802368639	-0.446650865821992	-0.396979267730295	-0.390428312925168	-0.424232279591241	-0.468900939869237	-0.512380737846811	-0.495676365159481	-0.460301669042786	-0.400981011149902	-0.233942425033907	-0.127071132120834	0.148672193623555	0.225082177429076	0.419928756318676	0.414003268345747	0.402727255728755	0.394674588802487	0.488370870306587	0.569934639171233	0.482668976298823	0.455755946736934	0.519247529231146	0.534823809556138	0.597259977934663	0.556970807610664	0.486642061447516
0.0422261406555869	0.140700033279851	0.278312182851738	0.336145721966341	0.204925686421196	-0.0208705748341516	-0.0701387037640758	-0.204970241684614	-0.155896427583165	-0.169570268572788	-0.160963003728313	-0.113922711877716	-0.144148706325862	-0.0273668994056804	0.161409774312462	0.475450629852502	0.497369049060892	0.543521386748912	0.281319722396919	0.0903059326698888	-0.0871886566923514	-0.218687929000242	-0.320197682411769	-0.350363428135404	-0.52282142111744	-0.409026222126207	-0.417684314704615	-0.44858455157387	-0.503513411916003	-0.585460260599873	-0.570739455707088	-0.585081901389622	-0.542604384583789	-0.421797091150123	-0.2964328382826	-0.00516331498951567	0.147021423234921	0.393454157474657	0.400109850195492	0.415822601466628	0.393799385560763	0.476519186564001	0.56204123172555	0.480510595211263	0.442047138624714	0.499864887155823	0.516963646162955	0.585736747639442	0.558685241674973	0.519082426928606
-0.0167757371643393	0.0636092792973321	0.161779034857301	0.257173828953664	0.116053521020893	-0.150393804039015	-0.150778415041978	-0.171271199849231	-0.1012428340849	-0.103122963446313	-0.0819362232260638	-0.0306407738353377	-0.0690061348396969	0.0478654665729819	0.27010680353445	0.524797449065104	0.571206312006063	0.599624760736826	0.340772069878179	0.179699591473701	-0.00829143142370448	-0.141071842726504	-0.252940578499748	-0.305301154038288	-0.528719007027115	-0.509538647673013	-0.487985602735631	-0.549167714593663	-0.596395183445474	-0.627423609133614	-0.620382575235009	-0.582362197333348	-0.552939424241262	-0.40685919876355	-0.285371233673619	0.0226899971987654	0.151377275047267	0.396815066319537	0.382006451258604	0.370100869194213	0.335682699579052	0.444387148062982	0.527688063091799	0.429971101930631	0.394375903335221	0.472870815834915	0.481016859522215	0.56742152907575	0.524760531649717	0.461184589715438
-0.00401041649144172	0.0748900479669225	0.154698315809456	0.244083163805921	0.113142425130493	-0.14549607896362	-0.138937639674677	-0.146365248217009	-0.0840840522395331	-0.0920690086626211	-0.0842533552953416	-0.0361828710501187	-0.0743367576570539	0.0517933197910761	0.293414351768048	0.532447563371382	0.59631824836704	0.583780044498653	0.330416952453343	0.189249655657578	0.00321059951555077	-0.12723541998227	-0.244245780076742	-0.28615692729722	-0.509161778136364	-0.50236670121362	-0.478221221791581	-0.549537698549439	-0.599036157137285	-0.611001866722552	-0.610851255216265	-0.566904412475276	-0.547388307475169	-0.407400147923863	-0.275078507884356	0.0145348178623683	0.130655224717551	0.36380187257453	0.337686793303178	0.306949807324329	0.267485543094397	0.39206027173867	0.464173168869838	0.348055106627725	0.327738219016056	0.419363306239534	0.402772375949149	0.495616870625941	0.435025000603787	0.368893479497835
0.05427103535266	0.148969996927713	0.229566961033752	0.289174394305491	0.157870388085381	-0.0678900857465076	-0.0883272773246511	-0.152873788716142	-0.117527495794253	-0.144384532641862	-0.151406403464084	-0.109316852057848	-0.142099956816464	-0.00706363653574551	0.238983553878366	0.505719426282291	0.576615884728393	0.521652776538808	0.267267626310507	0.118109112779379	-0.0625330431313064	-0.192201245380632	-0.304698678885249	-0.315098321908609	-0.495723962677046	-0.438853214498406	-0.432644935087672	-0.490030398633766	-0.549317102763134	-0.585976585477224	-0.585498363206893	-0.57284924213952	-0.555687784548211	-0.442746538344239	-0.304787023005715	-0.0299432301075936	0.0829719854606624	0.293126319696007	0.270851928971732	0.247134617491599	0.214145329527398	0.338200652217232	0.401772333209933	0.288898932779469	0.279933791732698	0.361931336124644	0.34088875051815	0.415639584107742	0.367209903036263	0.329261850404155
0.0176639102696666	0.121464026514513	0.201803587702208	0.282120302007145	0.140235231446507	-0.089239769626912	-0.100867271053028	-0.141020588397314	-0.11310039995464	-0.142004258955485	-0.152180664749531	-0.111584054662805	-0.145307596865565	-0.00858457663938951	0.250407478863639	0.501252052899424	0.58047638785123	0.497536893479644	0.245841566215187	0.113502983987035	-0.0650438850279359	-0.191043356357725	-0.299118812789452	-0.30321964717601	-0.485892522303942	-0.449874134765069	-0.435430793536292	-0.500659622364241	-0.559044282226841	-0.577512574695121	-0.581701811981466	-0.554021603470866	-0.546196370738454	-0.442723115446558	-0.321558487721377	-0.0484098691111189	0.0459218123290909	0.243285987918825	0.218876081565604	0.18939675354395	0.16633606376649	0.294214389059979	0.34508697397568	0.238125054959355	0.235813473629287	0.315275829126955	0.291827213778903	0.36571205352904	0.31446903460634	0.27978485943994
0.0395855401716405	0.147300952108393	0.222046785373998	0.29573668019163	0.151345635252302	-0.0550518253101843	-0.0738454481109935	-0.125465213793813	-0.109138019334175	-0.146305732454705	-0.169341270800103	-0.131881713113534	-0.167042815644938	-0.0317025797313574	0.227075726192392	0.48217034192452	0.561230047207005	0.457105991157186	0.216190184473862	0.0889371346044663	-0.0836759277980872	-0.205238536654762	-0.306284585604872	-0.298658871313532	-0.460432711549288	-0.408701898324162	-0.395931562009291	-0.460161997422045	-0.521658358347415	-0.544565018690484	-0.554889052609118	-0.534445209028578	-0.525514142689664	-0.438713521676374	-0.318759501165723	-0.0580922329986025	0.0265109077280136	0.204194808692767	0.181166740154017	0.150058971977669	0.137867931809445	0.262240954628365	0.300506533664198	0.20111561884202	0.207433091213504	0.274563122913269	0.250544915564548	0.311496721150468	0.267777477769574	0.244105898710563
0.0131783034556675	0.123981418312797	0.206466337938618	0.286148111314665	0.136453886203896	-0.0689202198774805	-0.0879694227287347	-0.120573473775219	-0.112639428620052	-0.1596075813954	-0.17699322656226	-0.144092777351211	-0.181967771239256	-0.0564425597127369	0.190880046049446	0.426495701847323	0.499434581286634	0.399952978182924	0.177082532625553	0.063411415448413	-0.102380197296687	-0.214888359744936	-0.308678964178373	-0.297865566758669	-0.460642347700544	-0.42410262006936	-0.41098439668351	-0.47605545318673	-0.534960556594801	-0.553045077053505	-0.559224754156992	-0.529042430882476	-0.527056683285099	-0.441390564197438	-0.330997617809901	-0.0837650023172537	-0.00646780126131199	0.15852290620084	0.144787243888286	0.134717672101995	0.122474814711269	0.220246544218556	0.265126309695548	0.194540816127421	0.183361598664633	0.237002647298989	0.236845694449768	0.295415903331547	0.273658406060992	0.264780000982555
0.0322204027357352	0.145379415265884	0.220808924230177	0.28014189521976	0.136855221840857	-0.0748719243871366	-0.103144196466091	-0.143848282374545	-0.120962166752564	-0.165728273630799	-0.171788413045329	-0.144557597163294	-0.183172530724893	-0.0679905944549312	0.161420183906587	0.393687593058433	0.451055037531955	0.401062059857717	0.188870243112542	0.0596737763014388	-0.10789503741631	-0.217087186174944	-0.31297446912189	-0.32265522907917	-0.507373697170427	-0.459564436083614	-0.452608227955533	-0.523165548202158	-0.582244014152991	-0.615253458214368	-0.606828863348258	-0.573998114479103	-0.5628926432955	-0.450882149658757	-0.326081365109036	-0.0762072256551143	0.0220206013212907	0.189303983185889	0.184672865726265	0.190007940880188	0.168115242601925	0.248538132822246	0.315702318774667	0.255146648874808	0.221119624383307	0.272009243581871	0.294445253479332	0.362040575409197	0.35232831226497	0.346107176075471
-0.0506415564415782	0.0201355450110455	0.0553784509134891	0.148991488039922	0.0342881418930066	-0.218062610831729	-0.178888456881078	-0.115899559082159	-0.046818782322296	-0.055283386461993	-0.0163611292296874	0.01737952850238	-0.0177788064730651	0.0562695792622385	0.20728996501041	0.329743665256141	0.337424033525157	0.438453648516643	0.283318759262971	0.16682873916419	0.0179349129637458	-0.0730959313169876	-0.156209842445962	-0.230077911434611	-0.476870328071159	-0.513312880392034	-0.487982658515824	-0.578442251125087	-0.618219898367216	-0.618845252879392	-0.596187714155379	-0.504982488159947	-0.466161071262698	-0.320544008054641	-0.244649538947043	0.040255635101103	0.149842952966146	0.29507943787355	0.288113074429166	0.317655753248786	0.291991684303622	0.353805504447811	0.442096049861719	0.397738800438816	0.342583001792302	0.390303630781399	0.433387099962645	0.505020934280653	0.496506332874377	0.448450508893206
-0.0519240394876662	-0.0218200431133152	-0.0196403938533713	0.0295171057635844	-0.0436316694380914	-0.206270340534483	-0.17183594224685	-0.0998234678932754	-0.0285494154893259	-0.0130811064990008	0.0421740938225982	0.0642241668265336	0.0470168643971376	0.0673523901254008	0.119056555164918	0.145427680751948	0.114747535663164	0.31128723825778	0.224785466530458	0.127599828374218	0.0371971783616586	-0.020305781429154	-0.0555040977703739	-0.14510725941977	-0.35844880803694	-0.390247802390369	-0.37725660059159	-0.448031064033206	-0.471499362259912	-0.494890014456009	-0.451356708789676	-0.372243162677669	-0.322621722569417	-0.187292317932254	-0.173832627250677	0.0573017459984626	0.140030190412377	0.252370633887368	0.255265893138506	0.3141432597681	0.28678870446619	0.308236411974283	0.413704526008727	0.402493316985896	0.331266686290444	0.362194048953167	0.434915921812051	0.49404806334056	0.50034431006824	0.454172581233444
0.00815706544252494	0.0986757296285134	0.189436052130955	0.202564904394658	0.0575607517413874	0.0154232860168567	-0.0534334823651231	-0.131071678716762	-0.139973151777301	-0.176137924605358	-0.178218174183614	-0.157114223805338	-0.164970469015301	-0.113495319587629	-0.00278635206993703	0.122143675843331	0.13812205494826	0.196087835458567	0.0460803064633576	-0.068825281404337	-0.163755993097237	-0.239106381547991	-0.246618811388972	-0.240928753329856	-0.334685083055039	-0.239377738286458	-0.260568927691975	-0.305182161621269	-0.357543121696334	-0.442376947251851	-0.403175739561968	-0.414288082788979	-0.397094029613694	-0.345156406605462	-0.339258288381786	-0.132495806245105	-0.0778186593076651	0.0572994132513458	0.0591843431318131	0.104807527957253	0.0780753593793788	0.117134530859715	0.213104157845633	0.194154088113602	0.142163854229221	0.178394140146896	0.243385515569045	0.296533399833135	0.306542606891254	0.319575689178751
0.0797495497799159	0.0227508383488647	0.0445810239274773	-0.138251683259012	-0.0866059278870737	0.203258082488471	0.0864731683150434	-0.0110544688422616	-0.0772058362911575	-0.0812649724977973	-0.0905449892641293	-0.122207045768873	-0.083042385477578	-0.137212050821551	-0.243676845005589	-0.296083224223474	-0.31558704431695	-0.242117307911207	-0.181489565513526	-0.214971147852026	-0.133161179441443	-0.107021448030223	-0.0143999488865786	0.0082777312790681	0.114998251543813	0.254489187409556	0.208439229145255	0.23426756474096	0.21196047536561	0.0966453415452923	0.141347558776637	0.0605734411380047	0.0543237210945073	0.0463228441197239	-0.0282159644013784	-0.091790874143091	-0.161682377096502	-0.168631759938796	-0.157880021614109	-0.0758604895938724	-0.0997377794797356	-0.171869648158831	-0.104523044749318	-0.0369875508538962	-0.0912895129052897	-0.115484564646632	-0.0287449716875794	-0.0285151765711705	0.0208745753572981	0.0748579873650606
0.0556867064420102	0.04548733728195	0.0700463736547593	-0.0715209670551453	-0.116281477211038	0.169748567477318	0.0137958738003769	-0.169628740691319	-0.260072046530009	-0.285849649295093	-0.290070379660246	-0.296592803325034	-0.220216004583108	-0.248910832049637	-0.388996084189904	-0.415335640700133	-0.41955922194238	-0.437933586660378	-0.406261284619076	-0.396996892306395	-0.289970114208537	-0.291088398383769	-0.190765726751558	-0.134866330029583	0.11709705661398	0.296760482160168	0.236715097759075	0.357997860907109	0.37082047856281	0.248638151121253	0.270525453323895	0.115704309851926	0.090815275268006	-0.0469616084054206	-0.118860080811325	-0.250549075041891	-0.348815622743527	-0.393575547656864	-0.375835542586614	-0.276448346730271	-0.252737759940137	-0.32443022813443	-0.308948688654263	-0.216735691837353	-0.225587857832168	-0.264451784547402	-0.206590857647359	-0.245907585247605	-0.195696102553666	-0.0828668649752595
0.106893827861673	0.163153505095108	0.275652723241747	0.155473272634131	0.0947773837153483	0.3214109293088	0.111611346886509	-0.236951273536663	-0.365972803243705	-0.403821986962178	-0.434089189445478	-0.436068532790108	-0.377902604937398	-0.368837285042663	-0.430380688516346	-0.309782537337152	-0.278577223037607	-0.397892484792712	-0.452468614939405	-0.491586253939186	-0.437609441605402	-0.458514702674705	-0.379294333113845	-0.25559641997913	0.0308387796448848	0.317097647850281	0.20945103141906	0.351476733656952	0.350382644639508	0.172761040346162	0.216041965282199	0.00425069901328507	-0.0228670742230219	-0.197246665234217	-0.287582332907537	-0.385954013613596	-0.403947532738755	-0.406733785466952	-0.359507876674274	-0.262299709572878	-0.230402012469508	-0.303153904739246	-0.308429588305545	-0.216243603690745	-0.225886757361393	-0.285375690360097	-0.237325287019545	-0.291835426551867	-0.222604447419748	-0.0834852742609264
-0.006097856881418	-0.0702620202575576	-0.0869653734388851	-0.201009305849925	-0.126864073870665	0.181463186782781	0.0833110779133063	-0.0345791484413348	-0.144775286060838	-0.129961197358689	-0.158207018627582	-0.199526481582848	-0.145390606973385	-0.239159257278716	-0.398232992208358	-0.477528080903477	-0.477443228449529	-0.559130779706034	-0.439619058108612	-0.399413979761731	-0.246040600550765	-0.164077582416565	-0.0251705876104792	0.0558036249897637	0.331018083408768	0.44501973468024	0.388958212620187	0.4961994494599	0.531927439855316	0.453213467112071	0.483344053101975	0.363625280249987	0.315604401176713	0.153163411404736	-0.0309729825176333	-0.254950139678478	-0.373242735146495	-0.481121783213626	-0.468484983595206	-0.406825382209921	-0.365147057301817	-0.449866843579292	-0.473644328249498	-0.360701920196523	-0.349383433000486	-0.40362883456991	-0.363515413412166	-0.439722322015923	-0.406798184814779	-0.309718591341586
-9.89154993124284E-4	-0.0404146618902595	-0.0786004139612268	-0.187923763353084	-0.134182738636865	0.14394307039695	0.0597116957614762	-0.0483556944740251	-0.161613760350642	-0.163324001730423	-0.209894017574381	-0.242190200322318	-0.184933172209018	-0.261839159149753	-0.416483191273882	-0.520332541636566	-0.503689575468772	-0.580868433933673	-0.473964861553376	-0.411999664430363	-0.254164048911261	-0.186313161276798	-0.0468293806865585	0.0385075918242189	0.334823777718686	0.424266636097832	0.365009305324726	0.479535074560817	0.526125814420772	0.470090329702641	0.495643536475561	0.383393906486685	0.322103262674454	0.132469175237285	-0.0197518726985221	-0.252783602405203	-0.38707512183856	-0.505735053662453	-0.50242273453349	-0.446406690239357	-0.407649547676614	-0.478210523804477	-0.503801968133426	-0.414610086556678	-0.38926279273565	-0.423489013660806	-0.407689978395443	-0.470103915882194	-0.469654998594864	-0.366976341853402
-0.00826282262456213	-0.0682351786222742	-0.191669474756069	-0.304889191651089	-0.206198949493658	0.0300426124145642	-0.0249034838990623	-0.0677279395355553	-0.161081743289855	-0.122103485603321	-0.142499575481529	-0.181183763874452	-0.124413179439141	-0.207771948671139	-0.354558753039418	-0.490933358380609	-0.455675103703644	-0.597363420300818	-0.470084396568682	-0.38460800318109	-0.21042335502871	-0.122882089251291	0.0140879655152477	0.0628566826734342	0.321870643733863	0.348381210782959	0.301397326794472	0.398519908748499	0.46709814331972	0.449964292433567	0.485724089302292	0.41524603084487	0.332041817723092	0.186966127379622	0.0211975856280589	-0.244125521755822	-0.407419783710475	-0.546892860095937	-0.554893252276759	-0.505949934538989	-0.487706264772427	-0.567325838217127	-0.588620473217241	-0.494263761131996	-0.480398698126422	-0.507592505324328	-0.481178797426228	-0.528158111643207	-0.521562445169085	-0.408667133555683
-0.0685784820666653	-0.163957216165484	-0.29438621370167	-0.366696798846949	-0.220810438938066	-0.0155460753869115	-0.0163524693092177	0.0426515467983572	-0.022257757602929	0.0399581193261224	0.0316869760521512	-0.0200815958770218	0.0172298901241621	-0.0985979134094529	-0.260798394593459	-0.442582728332269	-0.445810599196065	-0.548048115993093	-0.351655538039744	-0.246737715093643	-0.0726161218543978	0.0426042042827402	0.173244745259797	0.196194981488731	0.400759105956868	0.34976210643353	0.338701687606198	0.404868445579279	0.474683645025612	0.508320253349449	0.521769695832369	0.501875961720125	0.429034434765033	0.310398907176509	0.130703544942189	-0.130797098942197	-0.283881286831944	-0.464164633457506	-0.48251285733733	-0.449795180527127	-0.428555804019813	-0.517140044867133	-0.545379809610344	-0.446410968759284	-0.438741607990081	-0.478300848612056	-0.449739290319487	-0.501725407634187	-0.481433704674799	-0.411771983129755
-0.037222436700711	-0.133062018983498	-0.257185934181669	-0.325656395326865	-0.169175316954513	0.0397794705846852	0.0547909910047596	0.13795445080787	0.0830133830726627	0.129270640237921	0.10757494249737	0.0518877686994549	0.0806318608398578	-0.0462257385762686	-0.213935688546392	-0.424239042283255	-0.43332433158787	-0.518375116459876	-0.301649763798346	-0.177120805180476	-0.00668242214646488	0.116651407849823	0.247309081952217	0.282261927059125	0.448886919895581	0.382768612908329	0.373159118571459	0.412401937813832	0.474863684351232	0.516668152044807	0.529094554560251	0.521574754576138	0.459596279746505	0.356949245282763	0.19197098544963	-0.0701879244808013	-0.215776977039954	-0.414548365131018	-0.429061333069328	-0.431904388886826	-0.411542164308793	-0.488016174083771	-0.530209297749242	-0.446167160117436	-0.430518970464946	-0.471524477877008	-0.457842251874259	-0.516683182227582	-0.496883444432441	-0.453690026393361
-0.0346399243676458	-0.109608026927271	-0.178346801889689	-0.232886743186185	-0.0932246011313877	0.129421458659001	0.134613513460857	0.18141795405394	0.0972489432925487	0.113380821827602	0.0513953619866814	-0.00758872672303757	0.0224581147891357	-0.0952544795323761	-0.25936496436587	-0.46102510087433	-0.467012600972477	-0.582560877767457	-0.347848536563627	-0.227841711553797	-0.0636147031697203	0.0636514163058235	0.213337650129939	0.292737486047786	0.508033116886207	0.468692660114314	0.455787549187659	0.506644131081426	0.557794313966375	0.591052479966114	0.593007250757767	0.55565601530246	0.504763936579531	0.331871411640378	0.172961172434802	-0.113595726418903	-0.250113412288442	-0.46153463475177	-0.474887268343391	-0.486816658649334	-0.453910328002774	-0.5281763967787	-0.595361550711993	-0.511092866436233	-0.477921786821735	-0.525393282204421	-0.525794742256188	-0.593982741993147	-0.573480251615617	-0.523030296168689
-0.112546124981217	-0.222476751378162	-0.333945315715524	-0.363091050480707	-0.190981310794342	-0.0172793565533306	0.049986973994015	0.2193625086126	0.169885407299538	0.223800872277823	0.196456954905201	0.143965627897768	0.160878671938295	0.0343086125898955	-0.130489266944123	-0.394858071589619	-0.419094052078195	-0.49679502175809	-0.227354538048349	-0.0903066398625395	0.0761130976071334	0.21126349721867	0.342023088374101	0.368298041354826	0.509436526858592	0.375676036843487	0.392402381388015	0.413814730504602	0.477111032212012	0.567779338387034	0.55949914268275	0.58459499657258	0.533307848066152	0.411846140196582	0.252610359566192	-0.0090810568443896	-0.161571572556551	-0.369591905305257	-0.403909946722534	-0.432380373913941	-0.399561644488004	-0.461416618042146	-0.531150142371158	-0.459046193604071	-0.421620500497359	-0.462712564901612	-0.472491490500685	-0.532264045625553	-0.52254054414036	-0.511504830302085
-0.182353858016349	-0.295716791990964	-0.404872688411386	-0.416792170480965	-0.221272894392581	-0.0997047543196025	-0.0199686334443398	0.153156542697456	0.121062771040088	0.207353888580455	0.192375673912698	0.14454462459593	0.161764335400908	0.0416871405784325	-0.11071300727314	-0.335923668010057	-0.359318807292037	-0.457935903230688	-0.209115683195645	-0.0832251540836015	0.0720370058654479	0.203827931692542	0.319135277921635	0.320633843299575	0.449476209224097	0.299749113104412	0.334648399637799	0.356543419168296	0.425144093885509	0.527224871356247	0.514794883825247	0.553325075752349	0.491733981889757	0.397038051399044	0.216293875780728	-0.0278292726766087	-0.15899199593366	-0.352451911543512	-0.383002796451224	-0.378258215698217	-0.341042162176887	-0.42194015879825	-0.486148880225941	-0.396145778576398	-0.365635870103244	-0.419913746445961	-0.420115810970417	-0.486458257209868	-0.462505193588762	-0.457246164595675
-0.16490733684272	-0.225564285291874	-0.266661947600429	-0.262602824038	-0.142392554151909	-0.00149442645775052	0.029284760364983	0.0833647268980711	0.0264955801495665	0.0749160592872778	0.0466363611320033	0.00774183290559616	0.0379578099506198	-0.0595203771887595	-0.22897087885123	-0.415175950889418	-0.434702905678459	-0.528791541197975	-0.31734284455301	-0.201603972052875	-0.0565888286040715	0.0536077172009525	0.175371095720377	0.219015860706175	0.436923180263277	0.367282755596412	0.37674694802847	0.439434123923359	0.503687678002983	0.569094197762926	0.549182379026681	0.524545148250271	0.470940308864334	0.292284591325894	0.0977881161774849	-0.153145676289121	-0.249624724363846	-0.420902322463136	-0.431200361730776	-0.409475603037503	-0.355276906219449	-0.440689371508946	-0.525070289681255	-0.421910439309237	-0.37837320359341	-0.446496501647799	-0.454629904613846	-0.539911921434732	-0.518476847751933	-0.485368218026883
-0.157448353105159	-0.215824289313115	-0.264197524190365	-0.256219101255073	-0.152609383752334	-0.0098532218423561	0.0360915078681719	0.123241016326916	0.0639309253689366	0.0949449908632311	0.0664940380138798	0.0328405855516051	0.0555015829242281	-0.0315804609995933	-0.189245810741478	-0.402981870734197	-0.429049207750444	-0.503888650601132	-0.289293558133905	-0.156155424969785	-0.0218490685004245	0.0865873190215668	0.196592198652464	0.241046922192017	0.442213575523379	0.351882089024199	0.371046186135666	0.421455692604285	0.483525967847182	0.563990598427871	0.537392185304995	0.520174152969847	0.472271426408879	0.289197174404454	0.110780445092778	-0.131642518565827	-0.234390884665859	-0.398542392402307	-0.412246931442347	-0.409802924431475	-0.351458901090637	-0.415687473253786	-0.508770432164981	-0.419226956331835	-0.365055151238251	-0.420402564697728	-0.449143626811746	-0.522541388911585	-0.523179958636398	-0.498777233435087
-0.215805353290794	-0.305634763301275	-0.386405839751852	-0.364570232695209	-0.220844108720442	-0.139143571031689	-0.0439353058390395	0.126479492002814	0.0996800651832693	0.17099211765061	0.167925058144842	0.133234332006548	0.145170462171958	0.0618135954542528	-0.0713617117375829	-0.289531191220489	-0.317030080881618	-0.400142937163394	-0.178003697740062	-0.044683657394972	0.0737589275621833	0.181846551001917	0.264666375380111	0.262117974127907	0.380614838185364	0.227804815906128	0.266872379696777	0.291680516668406	0.359814824036076	0.472722545124852	0.444492799959383	0.484387034113661	0.436733545928126	0.321682188482979	0.142522490515095	-0.0618855525838334	-0.155518254058208	-0.31786495909808	-0.341625110623184	-0.33908284656337	-0.288446118393762	-0.353910959814881	-0.439559167188403	-0.351984678328519	-0.306435356998045	-0.359214769087037	-0.384131825421871	-0.447433936421645	-0.441250155406034	-0.44390740116181
-0.172589270066706	-0.265399223154652	-0.375585001660571	-0.374961550314026	-0.217301466964934	-0.135788618379702	-0.0248827958376957	0.174313527948155	0.151038071973953	0.224707794146407	0.220377553390025	0.181686081209728	0.192104160763935	0.100963742669611	-0.02842976803077	-0.267636938884416	-0.307146579561321	-0.377001050826754	-0.137144329789953	0.0101498667764767	0.122840302200825	0.236169629091439	0.321861434511061	0.312092107837893	0.39730833654956	0.22262164275916	0.267679186952233	0.27427507763318	0.336031894853186	0.467570115996053	0.435902526070557	0.493791846884039	0.447478402513514	0.347110273692973	0.204956102001179	-9.62486888992864E-4	-0.106064667316608	-0.286349176424695	-0.320409673121247	-0.34659549826399	-0.315605516560298	-0.359547465058748	-0.43427732179291	-0.379192473889457	-0.331317987118944	-0.357623165572838	-0.394955010229861	-0.431543835284786	-0.444413288974886	-0.449506982105948
-0.18317948650492	-0.273709485797028	-0.357081439994272	-0.33422117238609	-0.217873772156044	-0.160130952146732	-0.0521121980000051	0.149859755800339	0.144460447782777	0.217422763952021	0.23233722906513	0.206911606580315	0.219624658326209	0.141223433344146	0.0347595869402304	-0.19431133917158	-0.238322543580538	-0.283612786139284	-0.0701074978816961	0.0682846962361325	0.157107828747763	0.245846147362474	0.307341089219346	0.275034228002792	0.328006089976944	0.146522139434925	0.196165890919083	0.190971993507177	0.241236546244492	0.376533880422667	0.3435065865653	0.413569431114946	0.381952392336462	0.299958687912055	0.186398471891412	0.0326004355826752	-0.0561535720775619	-0.228991897320902	-0.266447979741232	-0.299730685430734	-0.265693893637093	-0.285995586748058	-0.360185931905899	-0.326681241880748	-0.274347887835619	-0.289554638066408	-0.336032321504429	-0.364279728417001	-0.37679665608788	-0.391138307217137
-0.19959691636069	-0.287792902371968	-0.344590551099126	-0.311373385284854	-0.192802052676841	-0.161702007418384	-0.0483312821048288	0.14432956687125	0.144826649062205	0.217228340194236	0.229412707428317	0.210556860355259	0.214957257258911	0.148140448014652	0.0761891057688016	-0.133734603480475	-0.167138136866117	-0.241198809644248	-0.0414860604158962	0.098961003914544	0.175497295601072	0.258735029391742	0.299256107499807	0.260524503877012	0.303361422847483	0.121667491141762	0.178350497330891	0.169407938027322	0.21295362385708	0.353104675832531	0.314542646687581	0.39056702626355	0.364574509585729	0.286388610678718	0.201007556832414	0.0562350996255903	-0.0345976947975147	-0.208301702849225	-0.250134349051794	-0.291922075375252	-0.260437407944861	-0.273517462194132	-0.35727097796064	-0.334355534659488	-0.278350668160914	-0.290002423764061	-0.346134456259098	-0.374994457364729	-0.388733344767687	-0.406350711946643
-0.268851240836541	-0.355612910699964	-0.426519279274609	-0.324774165587722	-0.225183505645889	-0.27482800835329	-0.117884566583505	0.145523080692028	0.182670085826606	0.263238157512873	0.296008685308064	0.286627657722732	0.28084455966233	0.212613212436182	0.149406853756039	-0.0748830193810002	-0.118698608493899	-0.166583114909078	0.0303047084670375	0.165242241813001	0.233203640996494	0.31393666528375	0.339116847928102	0.272670721406351	0.264953833143963	0.0197220379253389	0.100345909838981	0.0830998858730672	0.140332300212347	0.310212835061064	0.266583867476968	0.379959045501679	0.364767622753756	0.3200786708092	0.208662837519245	0.0983102959395504	0.010300048110906	-0.142483136988034	-0.182397016751111	-0.235172165507307	-0.195790153822758	-0.20508205688042	-0.28885709677769	-0.26768126804529	-0.21463935805163	-0.230457816622758	-0.285050913391358	-0.31811257556396	-0.331458173336409	-0.373627823877686
-0.238123057070997	-0.358244851080551	-0.527557312737696	-0.451344028477044	-0.30230069822853	-0.399080790700175	-0.199608809351096	0.156019470735243	0.237974537990419	0.346803968315869	0.404690237330235	0.389581542941931	0.379055366759778	0.308936045885572	0.241231164196953	0.0042401150257107	-0.0470817977230693	-0.0510056901351795	0.138687893670879	0.255253921677949	0.331250224489713	0.416126448475566	0.433069231486457	0.310053948275006	0.179115246416621	-0.124764645741618	-0.0385831248006591	-0.0992509847674033	-0.0387562550795215	0.142587903767804	0.126246995098518	0.302042060299302	0.301817715548157	0.379267727873785	0.283997075175433	0.194296514903337	0.0993840164116201	-0.0244860958253683	-0.0619630701760989	-0.102655229388376	-0.0794631640858779	-0.0890931347323033	-0.124639712011118	-0.109460291978243	-0.0805946713417346	-0.0798727905900645	-0.110662398174256	-0.129176794284151	-0.154484381081381	-0.230281024208178
-0.166664201100185	-0.324901350297886	-0.440110227563615	-0.437129430058704	-0.278593874696667	-0.191960016344075	-0.0708250223159862	0.20865582736907	0.2576844644182	0.339713335804271	0.381620069154244	0.35638262762228	0.355929527603236	0.252691216514265	0.125502747929723	-0.151655387288295	-0.21260165287006	-0.214635818825029	0.0408112136509729	0.157393688013561	0.275070312803349	0.385097413146832	0.440473921056561	0.357353894538476	0.32715372945832	0.111716835439011	0.185938458249322	0.143533026071329	0.183493302862901	0.314368842905905	0.290220374042392	0.402263756785763	0.394169324712445	0.427473445049164	0.2952022408525	0.15329192437864	0.0323051986506413	-0.130536493043367	-0.145102712965453	-0.168272752114957	-0.159159008405914	-0.209322940237322	-0.248121570667655	-0.204509881500284	-0.190290774770566	-0.205898001213547	-0.214385492694493	-0.249393918525359	-0.241378317902622	-0.292894978497058
-0.0877225481715054	-0.257488384320107	-0.385506622378736	-0.464024814468115	-0.310445727108152	-0.0817041086887431	-0.0243252349861117	0.163075215253941	0.160215159517227	0.228832115860131	0.248015342153108	0.209943635358551	0.243318448719025	0.127480819500024	-0.038048462746385	-0.320424158609974	-0.358995344896816	-0.408373084862532	-0.148123995865196	-0.00758714090870029	0.154720010525879	0.273414911042534	0.372788918213768	0.328880837663733	0.409079163359101	0.277558285404358	0.314903655123138	0.323172515924475	0.370227573900801	0.450417285640323	0.441137373906698	0.486566307250221	0.446993227184461	0.419939507425508	0.277190130075614	0.0580177924300521	-0.123413722993968	-0.322359540220902	-0.348455522969663	-0.355630853002955	-0.340581875528522	-0.399988666006776	-0.437160741647138	-0.374570602847598	-0.353806985159417	-0.375930899423902	-0.37013323591714	-0.412064246458362	-0.395460661998476	-0.386104179570515
-0.0720011958831324	-0.259438728242309	-0.418695473444179	-0.498112206993137	-0.388085270855522	-0.151196328942435	-0.105094252749951	0.0887435657592182	0.0865012995708621	0.159287021031988	0.20029582908133	0.176564524325205	0.219294981758294	0.113612905564212	-0.0306418888779493	-0.319027623337259	-0.350161651914497	-0.371547316399789	-0.150611014751751	-0.0171083387114543	0.128868358930394	0.227634385494402	0.316555623579596	0.246261869562475	0.329854602644297	0.198963444560804	0.247409322007718	0.262429733571586	0.308802600807269	0.390736125774814	0.373147824204525	0.417511886237084	0.364815779607244	0.338807557688859	0.207969059114162	0.0175821747373051	-0.156539672451915	-0.320398097472664	-0.354319017210354	-0.35408382241519	-0.336437760073466	-0.381869755102489	-0.410507242662395	-0.355618489620222	-0.335090522768884	-0.342055259305423	-0.338354394180968	-0.353476429271011	-0.363758528310512	-0.344477272551277
-0.0762684373550406	-0.227026259289761	-0.381015486037866	-0.421380277729477	-0.28298846856763	-0.15429851044335	-0.0596831556286518	0.166397767815415	0.192783603802113	0.259361964386581	0.276058831983541	0.236205076452789	0.244012902525638	0.161652935546282	0.0613510197262445	-0.192490525841659	-0.222881785406455	-0.259693618219041	-0.0487349816602143	0.075390277628471	0.173667201190849	0.280106343725573	0.34065975855554	0.279626348458408	0.288991719106778	0.122512746009094	0.190456568228485	0.165500043078805	0.196061031457715	0.305434617608947	0.269507735228654	0.341051846423673	0.291198275199739	0.305483464455934	0.214218449880451	0.0565730606195316	-0.0563515075536671	-0.209309499690855	-0.229790208238203	-0.256771001208766	-0.259600864190535	-0.301769073055078	-0.33218258795984	-0.299400153396435	-0.283291879518642	-0.284074195578654	-0.292087338163577	-0.29443472149086	-0.311384449491081	-0.325798716617206
-0.0182777713298165	-0.13486533099896	-0.279837633170513	-0.347196882953792	-0.17624360828036	0.0101190013238369	0.0665093187959561	0.176125772534769	0.126258469661457	0.162335098658664	0.123168637214943	0.0662541755900647	0.081588439472749	-0.00639250324590579	-0.120535521394124	-0.326627313339231	-0.329090985906376	-0.466625397882425	-0.249150189538836	-0.135167835708504	0.00680750687045719	0.133305958425564	0.251439842751058	0.283870524549959	0.420337656637319	0.327893323957827	0.347995160545171	0.357940523445343	0.396237327435955	0.468394747387772	0.452981188797423	0.461443845658612	0.378970868248191	0.293356939608339	0.161131095067017	-0.0906281258985389	-0.22868413458219	-0.409679919456159	-0.424613990923438	-0.432545095388215	-0.417864773573443	-0.483424981189127	-0.536247130863131	-0.46910181476256	-0.444601938369591	-0.467019285113099	-0.475394981760866	-0.503386693360263	-0.510454179626136	-0.473213222043031
-0.0429216588454973	-0.169524708250932	-0.276437065257231	-0.362464420626635	-0.239411328636651	-0.00580349157828912	-0.00546169641600566	0.0279437942338194	-0.0344349358716613	0.00398775337443517	-0.0102945883911188	-0.0464589512081984	-0.00167466942196545	-0.0781952093732706	-0.190022045137791	-0.367832519096524	-0.352311820685276	-0.501129034681157	-0.336331461010648	-0.229734709400636	-0.0759937268158258	0.0227974892744166	0.142502365077617	0.164023893184007	0.349090165258141	0.312189733710701	0.315637598403242	0.365447999293976	0.415528795303771	0.456144802694099	0.45520267049836	0.432433499340719	0.358333544885125	0.238797927892726	0.0900331772976938	-0.158832184796216	-0.316087373798662	-0.481363368330037	-0.491371292759257	-0.474768133356848	-0.448682321026847	-0.50877115928172	-0.560742072971764	-0.483694964859361	-0.456241632689085	-0.478303287213195	-0.479267412780018	-0.516225434151497	-0.5235148163658	-0.460039143902182
-0.0562765664731446	-0.165611067291276	-0.259827271139099	-0.323232111571655	-0.239218306794088	-0.0872748939422309	-0.0773691202981732	-0.0191605359124455	-0.0397542580904334	-0.00162704793206399	0.00972715695456614	-0.0010766114450708	0.0298435868154209	-0.0224410363067519	-0.106008311165483	-0.26519565519638	-0.253105081311158	-0.38221664234168	-0.251970349117598	-0.143140873869188	-0.0341537733520236	0.035990567637765	0.0880178158728639	0.0705140939095864	0.202181440333962	0.159524714377032	0.183661070078346	0.225760203920371	0.262204167017583	0.311305698303099	0.287491144196822	0.276084057206553	0.211946183138377	0.153480721725418	0.0657048285627897	-0.108110558791458	-0.226222187361494	-0.361346212384656	-0.378487655509155	-0.36953178989207	-0.344479581950604	-0.393342355413088	-0.449190879208283	-0.389228859541028	-0.363221368233723	-0.38417850244953	-0.390110947182167	-0.406833754634284	-0.411905856983698	-0.358578821697678
0.0336766454230172	-0.0173773075286998	-0.0942922643174859	-0.175514359916367	-0.0359024497908059	0.0825190059533611	0.0676369535229798	0.0386739639614799	-0.0122891293200302	-0.019839967272554	-0.0657408707419197	-0.103857262196947	-0.0970982568795996	-0.135246513588846	-0.187313101060221	-0.263268313398173	-0.220650528755461	-0.40461557047594	-0.296465176194274	-0.231705827181288	-0.141823677745855	-0.0400455564153079	0.0243508972288062	0.0907157822397162	0.238790511901811	0.259017853078929	0.253650863035551	0.302145181859135	0.32521892495611	0.343478575503555	0.323737606405048	0.275497466134503	0.207925072173878	0.101999775762674	0.0614722102725628	-0.168515700813783	-0.229524689242349	-0.355854063672044	-0.360960401926313	-0.354983265264625	-0.343117406850771	-0.411938234900231	-0.478716943769127	-0.40706586598341	-0.388626764031586	-0.424229079324614	-0.436857980142659	-0.466918419283509	-0.450388299182076	-0.373659055384058
0.0742488380434167	0.014952630558808	-0.0613814202840562	-0.206722214888799	-0.067453150122598	0.166973083081038	0.0830545746024979	-0.0314023237683012	-0.151472814946119	-0.166890539322914	-0.237696213006462	-0.296214784480257	-0.255432093261121	-0.306418762922719	-0.396936367096813	-0.451931287981462	-0.391373089013799	-0.624081497042532	-0.509430654905851	-0.450155374418881	-0.313044285132439	-0.21055867154682	-0.0867074106872875	0.026375149842369	0.297042311779716	0.388684244211154	0.348290563152646	0.435817921271092	0.474019558896966	0.447126243668872	0.452661823274486	0.339485107907528	0.248225101005038	0.0692980649258644	-0.0195072843519266	-0.323278916674415	-0.447926996304569	-0.587010328467871	-0.57602684096625	-0.528351797088339	-0.503001960871018	-0.601088174704808	-0.651647058991587	-0.536311975475832	-0.522245478074742	-0.569663992637462	-0.544711928155153	-0.601869607289584	-0.58361082216406	-0.444336749509019
0.0473228837378693	-0.00382356576485249	-0.0682683306841544	-0.222270829171781	-0.144396718117692	0.0579965835286759	-0.0459574392857277	-0.188201297727355	-0.289333016619088	-0.297752145323907	-0.317706053108363	-0.346088336340727	-0.292591649114282	-0.304596611668776	-0.370501350129868	-0.395669720819437	-0.330482490509843	-0.536904010353247	-0.487297805405922	-0.435567493210398	-0.327918451934206	-0.284515849593753	-0.208199438030289	-0.138601090996369	0.108082235080001	0.226831498761481	0.183347799327999	0.291081387223137	0.32618264335947	0.279489601036206	0.288164625806783	0.176930440087249	0.0969411042232158	-0.0394904168992822	-0.10351326870333	-0.336584590312531	-0.451676176696177	-0.546307621790804	-0.533634803585097	-0.457908497944769	-0.440023877058061	-0.530024803414332	-0.564719838964541	-0.459252352591431	-0.460267933016634	-0.499013831807011	-0.462156465830181	-0.501893899829281	-0.475018768020515	-0.316670637959729
0.119782223119992	0.102542216103565	0.0956840210262851	-0.0515454269555469	0.016508839296505	0.120531882020917	0.00298889004041466	-0.195737541303388	-0.277912247818985	-0.320070135441236	-0.344632272662669	-0.370755092883523	-0.352899957775087	-0.317950092524554	-0.311600542873702	-0.232576338319965	-0.154396768600986	-0.360347319443546	-0.384992286136595	-0.379810954067484	-0.340294935815824	-0.324488553284216	-0.305609369277807	-0.233306026224995	-0.0379864590995643	0.123094913023916	0.0801631553123386	0.167894208533953	0.169689417271938	0.102659793458908	0.107251911547026	-0.0117966789668094	-0.0682470381234141	-0.157528657465541	-0.144798088181529	-0.312072581267389	-0.351236129025795	-0.388910534639452	-0.349580696585689	-0.285561039342468	-0.273090372170298	-0.352031609075915	-0.386044213454456	-0.306638006436632	-0.310301404544058	-0.354573860139691	-0.331417545874451	-0.361187204594515	-0.327849183078743	-0.188379866871801
0.192635213741811	0.201530867210951	0.208403616363954	0.0300241443167305	0.118376067347114	0.282999057856845	0.132222817253723	-0.150515744619052	-0.280933788234897	-0.339244545495736	-0.416310801445813	-0.464668516033	-0.440213790814409	-0.412827443173518	-0.416393125363146	-0.307868788460174	-0.222762995187445	-0.480808835562128	-0.491354306795622	-0.481974882473626	-0.421089375926611	-0.383800875273115	-0.33591154558937	-0.184103417557678	0.0788852702593564	0.290658749079686	0.216915651010217	0.322176776275806	0.325068096121934	0.233280831343115	0.239823016473065	0.07884713219371	0.00283566905873533	-0.142160285783659	-0.155746633535535	-0.395745419905312	-0.426251148410873	-0.482999246397737	-0.437379870088904	-0.368892338836984	-0.353586908811379	-0.452514452760515	-0.497052961245096	-0.397655498339305	-0.396352771452641	-0.452472121027736	-0.434370030068458	-0.485220970851036	-0.434543291535878	-0.267831137781016
0.151671682097312	0.149158115088684	0.123777261158929	-0.069225553695208	0.00363919663738605	0.202999917255206	0.0474191351470576	-0.21575683593635	-0.350122770134259	-0.378433265465001	-0.434811629979375	-0.475848293797727	-0.434935265674199	-0.426379376960637	-0.452480916522295	-0.389659898349768	-0.301679383829162	-0.556044838519698	-0.552729120278559	-0.522077505919086	-0.433602837886324	-0.392414368153709	-0.32785299223917	-0.203160289709974	0.0758174663446676	0.275559401507861	0.192476787600581	0.314432063707928	0.341251941144556	0.251836231845533	0.27299307223579	0.117395471695864	0.0386085776036572	-0.115846996399537	-0.161678157891035	-0.420565580899923	-0.491103451597822	-0.561988299811253	-0.524976605261154	-0.44197057791037	-0.426254432792746	-0.519536182891345	-0.556963854043988	-0.450078119460817	-0.448398830826625	-0.499349422061701	-0.47068245690745	-0.51847192393377	-0.475571607661236	-0.298201713395459
0.144775674140623	0.140332585681456	0.142256684675592	-0.0480688647155229	0.00761457215154662	0.146646728185189	-0.0232163547891767	-0.302165370296935	-0.411794802263709	-0.4418341592339	-0.47505388227473	-0.497230225571468	-0.456231418056271	-0.419402517700763	-0.418532547581446	-0.292445284121156	-0.195483528782099	-0.427170112485495	-0.484871651108112	-0.48973363902658	-0.442009073724802	-0.438933796478655	-0.408375841814957	-0.328492693925995	-0.106098242140348	0.121307944513257	0.0435653964981677	0.159137898966132	0.175088528662667	0.0684635921704973	0.0873577996560652	-0.0654876209923224	-0.12932770802768	-0.224813409278386	-0.229238446048929	-0.428156507080131	-0.467299432729104	-0.464304442618692	-0.416905771995976	-0.326145438774446	-0.311020537289717	-0.396338224345905	-0.40898325442792	-0.317389635219387	-0.331762156310117	-0.377476422064671	-0.333237895675833	-0.365401585153261	-0.314927923184971	-0.141863252072855
0.247769490724524	0.301022057089376	0.355272542957713	0.189259736821511	0.226893319710727	0.297438147883754	0.112749962457463	-0.242632202928148	-0.357574138816945	-0.437260173846212	-0.509167577515293	-0.532761219663331	-0.51371356259573	-0.451293248104688	-0.386432888116303	-0.15822054716224	-0.0569831415886347	-0.292618008241978	-0.412661909432067	-0.465028617114013	-0.473395327158589	-0.492287404177062	-0.485920275883896	-0.348390365574997	-0.152244472865615	0.117301432071966	0.0296642475544678	0.118471954981853	0.0962360540472999	-0.0423994498478034	-0.0228667640280564	-0.20065426248672	-0.247518765528482	-0.34304120123798	-0.279029684793868	-0.414999721885739	-0.379403364116553	-0.332491052815491	-0.272318172890622	-0.206037538443619	-0.204491406909669	-0.275001206482037	-0.282659797315638	-0.222286677369432	-0.237327659798743	-0.27308416873165	-0.245005400763432	-0.26466588873049	-0.221281189071293	-0.0575537538416115
0.241459192042136	0.294705624533176	0.334116972639313	0.161852129072389	0.205804641748153	0.34034793590942	0.154615695603203	-0.209922197166104	-0.351397990862618	-0.425076557862947	-0.520672734545579	-0.551781177733223	-0.522830301896466	-0.479582822650996	-0.44091273029528	-0.246249258317713	-0.144564092819671	-0.412080010043756	-0.48949742620326	-0.519194837185372	-0.494482866398839	-0.498706364974254	-0.457255400896037	-0.284060385740311	-0.0189083988797923	0.251038997876979	0.15816324178457	0.273693630732254	0.264270840798272	0.127940843160749	0.14812111157819	-0.0506680754982952	-0.108051984267085	-0.266479644866859	-0.24697413586469	-0.429710795752489	-0.432191242258499	-0.42653913021536	-0.374978707803793	-0.310369627889982	-0.29969969362191	-0.380072547567098	-0.407731771147629	-0.326914097391151	-0.326852569539172	-0.374319398412423	-0.356130778622955	-0.399624169203472	-0.356334989598056	-0.189108071104309
0.181697643242802	0.208920109822351	0.22773423695556	0.0523504665209151	0.0931686961781648	0.268415039175224	0.0881523840063683	-0.250729623363636	-0.391159434430877	-0.439324035426734	-0.507642134336802	-0.534089830105375	-0.490829959394826	-0.465869560076852	-0.466127958264996	-0.330154477231045	-0.232617366824804	-0.489104024912663	-0.537412635039243	-0.543539012023043	-0.486458240552766	-0.485091147054767	-0.427987396032951	-0.281853701028964	0.00734135287063278	0.261235706452826	0.171920450401748	0.307208646107407	0.318804647717797	0.188024972119582	0.212554746197089	0.0229620367624608	-0.0367860931882528	-0.211988249131125	-0.236928656610521	-0.439544839130491	-0.47271364136663	-0.496977275307335	-0.451293609206648	-0.369909806242725	-0.35383434728836	-0.441344331863531	-0.467491605995551	-0.373310312345202	-0.369762894546983	-0.420896775551068	-0.398643023721851	-0.451600806809798	-0.402151614281269	-0.226025963774356
0.150957974815969	0.150782944078713	0.136905558576503	-0.0393677275453836	0.0346894176968365	0.259463660091339	0.109628294643879	-0.17069413639841	-0.31099357343056	-0.348520999569109	-0.417807906868121	-0.456669425429162	-0.410362582875046	-0.426533966554002	-0.46616463124882	-0.402326172046913	-0.320092912335321	-0.566658727228907	-0.546235467957639	-0.525038023125779	-0.427828042506175	-0.388598145142653	-0.308488864610841	-0.160818472293947	0.146287811719709	0.352301517842591	0.280365164971305	0.413348653526376	0.437376881775489	0.337911364885667	0.346876990913799	0.170280766100691	0.106520372631111	-0.0819791728564633	-0.149953343607544	-0.402562055194197	-0.463249071078722	-0.535500738898946	-0.503446453596387	-0.433737382351941	-0.408761987195124	-0.503688567005661	-0.55402257827001	-0.455757556186633	-0.441138503866648	-0.501905425677204	-0.496583800225329	-0.557214896937426	-0.504917804278372	-0.347232205106278
0.112298409011925	0.0738888112534485	0.0209963243456278	-0.149012151624862	-0.0186281098085828	0.228180118299565	0.124075525603494	-0.0688060999792993	-0.205876604989346	-0.22707158754364	-0.3000447693506	-0.347753005300573	-0.31158109184961	-0.355244444004171	-0.432122359972434	-0.435263421150882	-0.380132119906893	-0.603737789177939	-0.506062781635943	-0.454873011836342	-0.336070930790316	-0.260557590505622	-0.164348087466218	-0.0199782108934926	0.268165950784185	0.417174000156915	0.366470761018449	0.481212145612584	0.515753644698529	0.451610686123371	0.45116355984828	0.304733373399328	0.228190964085651	0.0425165320236576	-0.0416262341844052	-0.331877867750863	-0.412714131833294	-0.523888983678341	-0.503819423051319	-0.439918930222885	-0.418067061321338	-0.530995173625268	-0.585584087974839	-0.476448595994478	-0.466043655507093	-0.536954544072493	-0.5233722019834	-0.593352516660798	-0.530537557807225	-0.391802334374821
0.156984665601074	0.129352161130504	0.102861348993709	-0.0773358681527326	0.0592040330289761	0.301255654568998	0.184686963284398	-0.0447860200892274	-0.193450903975023	-0.230513544802635	-0.325467849488094	-0.38155386950822	-0.354461187731737	-0.385519040442366	-0.450851914261909	-0.423148581547688	-0.34432153376545	-0.585991411299885	-0.521399100464802	-0.477628810864551	-0.372908759534977	-0.290624097832003	-0.183464457173625	-0.0271712763589954	0.280865290579676	0.446457652367331	0.365645161537974	0.470248031298676	0.503473385606397	0.424322258765773	0.442661024631373	0.289786524530783	0.206105915212772	0.0139624816934116	-0.0630745679107933	-0.354778484773341	-0.420788193582095	-0.526928312558924	-0.498240314948083	-0.445970844969865	-0.411866267462981	-0.51930062616872	-0.573908926306841	-0.466227399852296	-0.446945387797691	-0.509624820163997	-0.49814690457525	-0.580341614571161	-0.537570677512421	-0.393610469488642
0.0867887124256832	0.0528311298041045	0.032526512759301	-0.0927483463742868	0.0386551006818594	0.262088327073115	0.19173235727	0.0346165992298429	-0.0967617062176661	-0.120883291655909	-0.21034142252991	-0.273123002802544	-0.255276734671706	-0.324925784733798	-0.41502447328306	-0.424533257305086	-0.381420078182191	-0.60748882908999	-0.485086157873132	-0.429431748787277	-0.307330619297263	-0.185285629955996	-0.0706831576452275	0.0778654064730666	0.374030594847526	0.47120271453408	0.419172692877625	0.516720727125546	0.548168929016746	0.513290475707099	0.503238739912084	0.374376848408199	0.316414836833023	0.108155923443301	-0.00363032030980386	-0.320186952064303	-0.385778611218873	-0.520196891900626	-0.504077442848086	-0.469298398947997	-0.415926127315193	-0.515150474880045	-0.60112786090693	-0.485806570079589	-0.444914603450928	-0.52393622501823	-0.531199244416422	-0.635267509812364	-0.58877847188494	-0.482778244941151
0.126977960257261	0.110330798143259	0.0779693108721529	-0.0501523666371589	0.0231816150248758	0.216043444499291	0.13905075386377	-0.0277331320120519	-0.124833610751146	-0.153691634862042	-0.211019785928268	-0.260208608375266	-0.245305005271159	-0.290669779143181	-0.355363542433086	-0.345984570117994	-0.33106242176179	-0.481009091298571	-0.400296265340362	-0.361412394070629	-0.28352211632319	-0.191726881595607	-0.114732210439522	1.56359139049217E-4	0.24218051835138	0.359463214460397	0.296145552071285	0.397529683355594	0.415293677812738	0.363258279940843	0.343106884456514	0.226928415960418	0.192172333071676	0.0348339037164826	-0.0451423325790201	-0.286450371787195	-0.313230932888054	-0.408719940397968	-0.389314373443383	-0.353021526864512	-0.315274024852354	-0.386825584102566	-0.450155930225737	-0.371445953969138	-0.337049917649647	-0.395691131260101	-0.414507787975235	-0.492666818457422	-0.452121423768649	-0.362357992182473
0.191932830915163	0.172393445525981	0.0899783665900798	-0.0641789801105358	0.0274960804454621	0.254773999308563	0.161936578097316	-0.0340294790901501	-0.180445427852836	-0.228079865040639	-0.309162008620032	-0.374017717230606	-0.328613145999277	-0.384395042013212	-0.494945411063672	-0.504020260584809	-0.462899939558972	-0.615958421194152	-0.543291127191412	-0.494649919349483	-0.372585308726442	-0.294757559435566	-0.159184711107716	-0.00751522502000373	0.289140751105609	0.423529069360909	0.351079831143505	0.458134393350429	0.492971304708275	0.417708118225155	0.433621813844765	0.291696860604717	0.230255704599633	0.0321878454531462	-0.0661389951697777	-0.34254843150005	-0.413720798605107	-0.527140618848865	-0.501436574687587	-0.457094593466165	-0.437337915540236	-0.51708729041201	-0.546478361693627	-0.467759179497975	-0.448439801484895	-0.479278143535498	-0.469528956267425	-0.525096060250485	-0.497086708900344	-0.370273199091073
0.240895028518996	0.225814625892252	0.0997771463412984	-0.0569363616428397	-0.01651146366233	0.187218614466303	0.0873080965109763	-0.0988778202994272	-0.232358721868155	-0.280810608470655	-0.339847780959581	-0.389719312617747	-0.330451817605001	-0.365132384452801	-0.459913636171044	-0.462921274386288	-0.412388170389738	-0.516321876246219	-0.502864481210419	-0.466242250583128	-0.357121509080243	-0.33022370188001	-0.197769531205518	-0.0845046382744711	0.164885066067195	0.301251060630748	0.221752537607866	0.313960681992402	0.349391203874615	0.264016197716571	0.302883019603353	0.1794993960987	0.122180384535927	-0.0319150514844395	-0.0993104095383076	-0.305533702105673	-0.393181241664453	-0.463039952423598	-0.452854929104761	-0.417699698969464	-0.421736896744795	-0.466360551185177	-0.455335671656317	-0.423075320715399	-0.415687944814559	-0.406376195689298	-0.38609690757719	-0.389796671060225	-0.384277942308734	-0.252051697363786
0.115141617532825	0.100191967948708	0.0240034953024437	-0.102896609291144	-0.0176391783594649	0.190548222729734	0.112166251519454	-0.0536149351642619	-0.200504904859383	-0.226898281144672	-0.311020397304811	-0.375732260795023	-0.318787471285375	-0.381941345999558	-0.50823073480253	-0.53232012189309	-0.482064971652554	-0.636774520942464	-0.563082183992142	-0.514653159885148	-0.37752120355349	-0.297298568885452	-0.146268134160101	-0.0108835914192475	0.281534087626628	0.391162042546027	0.323544244306242	0.428814143262226	0.475327854135735	0.414874233929076	0.44365527404683	0.317988754919419	0.260108995815516	0.0505026368518145	-0.0842369325198027	-0.353246226361312	-0.441559243043386	-0.565925845142273	-0.555460894263745	-0.495267982500883	-0.469159894716013	-0.548567801777693	-0.579035313712444	-0.48471644117693	-0.465537782077914	-0.497529451150513	-0.477281876172547	-0.539642175368855	-0.507964030285827	-0.385258747969223
0.047959112766444	0.0491703911770196	0.00778924432675004	-0.0939565083261625	-0.015004521048797	0.181877822518517	0.109212381533843	-0.0624782912818285	-0.207033729481453	-0.214710859192137	-0.291860452575927	-0.354905279750683	-0.299487776673806	-0.363835552012699	-0.494411703282273	-0.525818856475706	-0.484321053848777	-0.646271710643208	-0.56528508342216	-0.513639048592257	-0.378738194955352	-0.294856128630183	-0.14319433881842	-0.00507014698570783	0.283758967714272	0.390182190936187	0.326470247304804	0.430380458507517	0.479252115335653	0.425662229848825	0.452279983389519	0.327406425605295	0.266176438251127	0.0425958678412616	-0.119090725708025	-0.378885551323572	-0.451775095804011	-0.583644982230059	-0.5682681892794	-0.494274479978037	-0.471103387352812	-0.568651303811016	-0.602529292099256	-0.485583790404914	-0.480380998665395	-0.52685077367434	-0.49097137676191	-0.563902730844426	-0.507659627266762	-0.380075481505566
0.0355406547059619	0.0255787689199676	-0.0143729657946065	-0.096628861753799	0.00829963443706993	0.20516384466792	0.156231567775605	0.0264383442620472	-0.115768412825502	-0.127179992465551	-0.224284363179635	-0.292041121304349	-0.244356588283587	-0.323468998253897	-0.473266175068773	-0.520442033236554	-0.49122927304586	-0.64507824355576	-0.523210645218071	-0.468502756674431	-0.316219651919485	-0.218456853281683	-0.0555315959749996	0.0902054545815478	0.372796873979751	0.443267498470091	0.386517509296466	0.476923672333132	0.524651178381755	0.487629337762576	0.516027963052897	0.40606464754911	0.357635700205145	0.123188274748429	-0.0446411643996255	-0.315528054558384	-0.396022700843372	-0.550110907380432	-0.539451808508875	-0.491012297562761	-0.456426141105045	-0.544964521027337	-0.589211482550342	-0.473846088852761	-0.450820661072442	-0.498528189324994	-0.472915448802041	-0.563292786999266	-0.524668501600452	-0.421952912082476
0.0923047392880001	0.0827721557475527	0.0421115457967867	-0.0661214325591457	0.05233755218678	0.262680682978358	0.197696516589985	0.0339497822174828	-0.125077408145405	-0.151643028763692	-0.264435131826807	-0.337972361250371	-0.292743486093627	-0.363369140036653	-0.498245761798303	-0.509302010955671	-0.460525269266993	-0.646601355417417	-0.549269477793527	-0.497696844402925	-0.350630387579399	-0.250665756554644	-0.0931265087935654	0.074565107884658	0.375931392383913	0.474852474305095	0.419147645706735	0.51361078313954	0.553784902160292	0.504499356278832	0.526715093347591	0.393851659270135	0.338014813937865	0.104834039055432	-0.0442301136998751	-0.327586280690927	-0.412164075924106	-0.560045206575174	-0.545527858625627	-0.503702978573246	-0.465244632274891	-0.551333108025792	-0.600162243618844	-0.493145983107486	-0.462862417178352	-0.51146201400813	-0.493926995119094	-0.582500612592503	-0.550395434284914	-0.442601180888757
0.0738899671079671	0.0749618065733567	0.025620855419044	-0.0776744195853869	0.0237134285954481	0.228769208947405	0.15934990276416	-0.0134562052370188	-0.157810575302241	-0.177095214331625	-0.269132945918709	-0.331618404195179	-0.283141382467415	-0.349783502679395	-0.494131634917788	-0.528906442467805	-0.485949059584802	-0.666096688335741	-0.565166723171315	-0.50117464863258	-0.356023716947195	-0.260793033413844	-0.107002112308175	0.049548874774123	0.353106381368587	0.452679386807034	0.391675791258307	0.496475122183145	0.549474570929663	0.500486856572123	0.522937965031929	0.39240532853857	0.328946317021385	0.0880907453989338	-0.0652655005076562	-0.35221594827969	-0.432925592745504	-0.580919808647607	-0.567579520555102	-0.517382716867303	-0.487705181347916	-0.581642528444676	-0.628137083960849	-0.517694326591758	-0.497991690020679	-0.548121499770697	-0.524591068057229	-0.605211655400202	-0.564980012718988	-0.446594551377057
0.00913773010548808	0.0182844358821979	-0.00877771157422457	-0.0756921663774704	0.0169326220679529	0.214443978547164	0.168921537192766	0.0368575486759746	-0.0961789657718193	-0.0995002464886151	-0.189738951172831	-0.251787629349798	-0.206533596868617	-0.283858182381584	-0.436229657052217	-0.510529733896691	-0.488490885603036	-0.660548804191076	-0.520199608522423	-0.441390216449255	-0.284323036011267	-0.184180885816996	-0.0251972484506536	0.122283876866142	0.405724572335857	0.468118034663923	0.415631601756383	0.507160231267849	0.56206410732302	0.536513956733967	0.559464517324545	0.452429754217595	0.398305319524224	0.153102916637269	-0.0233458684406396	-0.305429654697074	-0.392473238485534	-0.569388998151508	-0.562534960330782	-0.521420203127397	-0.486702268219322	-0.575974302027609	-0.63538015114641	-0.52232148187321	-0.495041029917743	-0.547294793752099	-0.530733179856208	-0.620322940379981	-0.582000296944781	-0.487546018171075
0.042768350635314	0.0401011789549628	0.0208018525085568	-0.0486228127231681	0.0708497306475992	0.275954316884248	0.233802377459635	0.109562780277549	-0.0355868252402877	-0.0558428045077821	-0.167267238249198	-0.233345494457101	-0.201638879571999	-0.283619997644476	-0.422340514191653	-0.474889441134813	-0.445737219913729	-0.62509356410209	-0.489497533598117	-0.420594490814421	-0.263339981843242	-0.156534159189543	0.00339696318657056	0.173212144961831	0.464604534336988	0.523338393360157	0.479769580627844	0.557261955056866	0.600699311024971	0.577198870084919	0.589787227088838	0.477940065390074	0.4197888221251	0.16936046885128	0.00998423514893073	-0.269659699379323	-0.353720562116283	-0.521557821591078	-0.517031194618256	-0.505616833761366	-0.468733287079342	-0.549232801796677	-0.61597785272643	-0.518795223645262	-0.480207343749041	-0.530309628637029	-0.528662333303827	-0.624159760613887	-0.59365259556676	-0.51166707023779
0.0852768175585891	0.0818909011215788	0.0607265610096378	-0.0326818523554742	0.0972448497496935	0.305460422454437	0.249038409200044	0.100294467351059	-0.0455975382393014	-0.0788154391884232	-0.19715012409397	-0.264012067712455	-0.239361047080883	-0.312547506271067	-0.437493427473918	-0.46738593874764	-0.429405954880696	-0.628021959425062	-0.504192403293601	-0.434881136193847	-0.286012346163282	-0.177996262237329	-0.0345609065770416	0.143144322511256	0.442828794951149	0.527398281208878	0.481666583508066	0.567749648754523	0.605934118567863	0.566961422853229	0.570953872992445	0.441103408032378	0.380122558717511	0.139118694806763	0.0155744320072331	-0.282638721044333	-0.35770769185878	-0.514217433493666	-0.503437489586027	-0.497556375731828	-0.47052957370935	-0.559444021416936	-0.622593761573949	-0.530590897345598	-0.497618720425627	-0.551949735945489	-0.547511898248996	-0.635399798665419	-0.593342764785636	-0.499143065271899
0.0469754169402401	0.0384260073819805	0.0101925951282988	-0.0707933509876199	0.0464523970501726	0.262586646262041	0.210185450023739	0.0860897685266128	-0.0364496114387185	-0.0530862721092337	-0.151364372399404	-0.210176632550573	-0.177198153713629	-0.264106386130193	-0.408709378934323	-0.483545123955762	-0.462561724522955	-0.645916005440486	-0.49096423027922	-0.398856922084814	-0.237138262100267	-0.128761773174834	0.0124069891075911	0.164460915560695	0.459580935597964	0.520920198115625	0.475962868363499	0.566060940486879	0.613925849349378	0.589429861704115	0.594598367653335	0.482312487216284	0.419233748118744	0.182878449957592	0.0531847116668058	-0.254203129860383	-0.347192373024307	-0.533695488685398	-0.526417756701983	-0.517228325270522	-0.482360806657045	-0.573834769376876	-0.646240232362313	-0.548923366161761	-0.516050630559602	-0.572487083572552	-0.569814343529495	-0.659510482502545	-0.612220364153489	-0.519721050763607
0.0194906032300442	0.0238379618446152	0.0154760144491985	-0.0170285915736397	0.0750284836971476	0.264455205829512	0.229793323771104	0.135491217832707	0.0232413244883273	0.0017138151126127	-0.0929537278093769	-0.144563728964599	-0.116522663497282	-0.203158295169012	-0.343150083620839	-0.431136847284557	-0.422038561369155	-0.569481995058007	-0.417082648947628	-0.325539900950617	-0.176915360420243	-0.0815981047906287	0.0589085727911363	0.207662115834299	0.477178896962889	0.514075625510335	0.482300720275346	0.552916841177406	0.594633709100132	0.587157851558439	0.586852658271023	0.494726831531682	0.431499342562912	0.189806200059398	0.0637418180152506	-0.192028572358809	-0.28175575898738	-0.463472128913475	-0.463798778890594	-0.485555305547084	-0.458347077670509	-0.525030802049463	-0.596983080999767	-0.530725189056545	-0.492759599024652	-0.533512026350622	-0.545792704545087	-0.6253313643457	-0.587265279797157	-0.514659553421687
0.0533136341911876	0.0547595688677911	0.0581779662186693	0.0172122861189852	0.114968462488922	0.319315092287529	0.277956643464904	0.172622275794394	0.0592810361066134	0.0277520885976146	-0.0805622888125996	-0.138864031373295	-0.127990555230795	-0.210611178373528	-0.324729341703547	-0.392079273326091	-0.371269667139702	-0.531456460729544	-0.393081701083681	-0.306477659403638	-0.172233441134069	-0.0691834197147234	0.0613637176352773	0.219950650723768	0.49224930296291	0.541602031095981	0.518277937352793	0.576590700307563	0.602589157364823	0.584856312038362	0.572000429890775	0.4683102210821	0.407802548518042	0.176036842693573	0.0822974616150037	-0.175299869913509	-0.244744516984955	-0.404614840414623	-0.409723803761048	-0.443319408934794	-0.433326199915047	-0.501726993199869	-0.570154218553863	-0.512865275372142	-0.484228224477919	-0.526815146064411	-0.534590725408393	-0.601108132918113	-0.55038110388052	-0.488744093311263
0.067037982947667	0.0477706270954064	0.0578940577276471	-0.0145172238026009	0.108681179754893	0.329806315394926	0.274925282285855	0.158191371924272	0.0426653064832586	0.0110711199782045	-0.0955353492677791	-0.151862145440844	-0.15079633922598	-0.220264617574101	-0.32339047105273	-0.383847760146627	-0.35382879285544	-0.533199216041308	-0.388783473730378	-0.30973946416171	-0.187717526343071	-0.0767081660219461	0.035563440812387	0.18854531653187	0.466126763283158	0.536971627455578	0.517694782015104	0.581694649596754	0.60100016206044	0.574103887279274	0.548921763962012	0.433831108132292	0.369940704959631	0.152110353727259	0.0795803716717627	-0.191327612714756	-0.249299750169795	-0.406122204988447	-0.393267899945631	-0.414155576821176	-0.389623715698332	-0.481491839060606	-0.566329703586647	-0.481337618160272	-0.448004861178806	-0.518123138121834	-0.522598892212843	-0.604764912517629	-0.546743466900268	-0.472990594588883
0.123343703376273	0.0960704700273298	0.0805690753144649	-0.020431990213328	0.125587217939375	0.340012490288146	0.278916423681297	0.155250539013995	0.0225028131437262	-0.0316408837115334	-0.147608677075655	-0.217711639327027	-0.222620017415144	-0.291188493221003	-0.380109180292927	-0.39813685040112	-0.352139279758987	-0.528324176269229	-0.413696997814182	-0.350163416024405	-0.235234227126377	-0.120073300478114	-0.00918432633215296	0.161473421561833	0.433983655721511	0.519937085225145	0.496126568480312	0.559860064462998	0.576945670127454	0.539395076912922	0.514155173189902	0.38581029431176	0.325016357852182	0.128209739806012	0.0630723847933754	-0.223991685650173	-0.262829567205802	-0.381985422768098	-0.366327401123972	-0.374132868429723	-0.355818057592406	-0.459369059605791	-0.52745409868127	-0.432690470297003	-0.414714647801908	-0.484668204673997	-0.481759249052826	-0.563434414247148	-0.50024669049966	-0.422479884170741
0.166708971881439	0.132409732957954	0.103588600419191	-0.011400952689791	0.146754205489167	0.357325727442018	0.281232769654612	0.129056033978123	-0.00934012221562083	-0.0666519127766121	-0.185662570531162	-0.248077977049866	-0.26118172241263	-0.31713606800084	-0.35279166464235	-0.346247776757342	-0.290570278825816	-0.490468095230025	-0.391531882968007	-0.35451275699623	-0.265297324452662	-0.161165731477048	-0.0607062008392494	0.110474663443582	0.38095905172399	0.493424436315058	0.469129208131988	0.531917053054866	0.542305806247857	0.493777200083108	0.473301560621815	0.337397042347394	0.263994418335821	0.0769735424337605	0.0319736129851592	-0.229653949284843	-0.26699067060635	-0.370597982782878	-0.345391091862352	-0.350214425526919	-0.336450732228282	-0.437303648477959	-0.499395045671312	-0.40237293700081	-0.39483548013455	-0.467817987985857	-0.462193187966627	-0.533294262161313	-0.469786364604961	-0.38068468638606
0.203293040337664	0.206386960925179	0.204796905688325	0.0812378587931173	0.215610221192883	0.401702075103676	0.287307679768303	0.0755510959287458	-0.0745300600867718	-0.146622300025419	-0.281957456469978	-0.325467366496572	-0.330626680662952	-0.349065580421524	-0.346203263614096	-0.266987429147513	-0.184626891242238	-0.401977193301816	-0.38038720412263	-0.374506564452529	-0.321252388508223	-0.256116037542377	-0.175903097031764	0.0141323622679259	0.273312817264549	0.436547857611828	0.403353508984987	0.47100223109338	0.466779392780488	0.394108512340676	0.373715025585576	0.20491037283014	0.132513685593411	-0.0372932271607031	-0.0489649021304188	-0.261018097296358	-0.267361948665075	-0.319756462117695	-0.278668223988056	-0.270429737700343	-0.272155337898585	-0.36482672659161	-0.414008556599519	-0.333651321609564	-0.335295616171147	-0.403334692128944	-0.393203287735377	-0.45551376805466	-0.405376355520585	-0.315735144255543
0.24766918183892	0.309917529192179	0.354880091434549	0.237308966799353	0.316806469018599	0.397871733070964	0.258136951706278	-0.0255864011757727	-0.165406167702773	-0.263926467521142	-0.382518522768199	-0.409644017247096	-0.417830074146177	-0.378373538181371	-0.301145341035666	-0.101939826544945	-7.30253210191711E-4	-0.272732021116273	-0.338061942433134	-0.372306630917025	-0.370963726389322	-0.361063991471885	-0.33406353274376	-0.144548532390683	0.0537172994540774	0.266314961674631	0.219467262382061	0.281809330111769	0.260836674346865	0.167499731328162	0.154257903905843	-0.0204638746671363	-0.078660069586182	-0.209391861133857	-0.148847553285088	-0.29715487293444	-0.263680250569055	-0.264699304164902	-0.20939263246398	-0.187946174245577	-0.192877288398155	-0.268245785272511	-0.303860041354755	-0.2435456754378	-0.251314244505846	-0.299159379788409	-0.292300948093407	-0.339915915742213	-0.29267345445974	-0.194252360232933
0.262016421711296	0.342432342533284	0.416303997303779	0.28848084933094	0.33136781738371	0.41108150003551	0.244837521030081	-0.094855251291815	-0.239605113454384	-0.345163976030712	-0.460736491917109	-0.481663585528748	-0.487186707031224	-0.430254534373022	-0.348298447995986	-0.106575016144218	-0.00451010179862926	-0.261350047349285	-0.367450578283369	-0.415889511740159	-0.431669869401416	-0.445176088598356	-0.427630417924474	-0.233991157308189	-0.0212003618968171	0.233510364420896	0.165398260730304	0.243212639418167	0.218180000219346	0.0884706938202469	0.0889488857494945	-0.1027493528475	-0.14526102051885	-0.282561032808766	-0.219544469191193	-0.340819324544399	-0.290226276267649	-0.269295075277928	-0.205650891101729	-0.162580190417297	-0.166068995162584	-0.238105235249463	-0.257973638678596	-0.194606441820003	-0.208943074067715	-0.257881284178846	-0.237332392266041	-0.282731417454702	-0.227327369756855	-0.113008385673874
0.261785880607499	0.351532747879761	0.44123841391614	0.349580589856487	0.374765881002468	0.395181888561121	0.247167977376835	-0.0858785677456264	-0.214688638702704	-0.320351601470848	-0.432399590146315	-0.446421783129662	-0.466415004068759	-0.394638853213428	-0.287313621598821	-0.0300595908086973	0.0632444196182566	-0.156489531626327	-0.292222908996904	-0.354433253338586	-0.400139523973716	-0.428812517063516	-0.425982884944495	-0.245041349981986	-0.0705576833834915	0.167086901950101	0.107879342937859	0.164070333246561	0.123283221370494	0.00692140594603992	3.14580762662581E-4	-0.173729902182574	-0.200020060366143	-0.314931788145143	-0.239321393911862	-0.310571643424943	-0.216174127145504	-0.179736156169053	-0.119682127617203	-0.0804290472884424	-0.0801358651142428	-0.139040033945012	-0.155688262433996	-0.0968654866950819	-0.112745282759916	-0.158644330640298	-0.142255941016094	-0.182457171562276	-0.131975499138141	-0.0367663334673819
0.242240502030965	0.331750540565318	0.421907031755884	0.340040000489834	0.343000192056383	0.331424879427246	0.188184165894585	-0.130705064583362	-0.246062364464693	-0.348744904860779	-0.437220534052421	-0.444914235901613	-0.456212284435826	-0.381055621688057	-0.268124651170232	-0.00589496996613129	0.0785066687481813	-0.114567057151049	-0.264654468622564	-0.333387210288025	-0.3983320710527	-0.439541304114791	-0.458452387134666	-0.299315924660132	-0.157051901751476	0.0807130400676584	0.0218406606047376	0.0750706258801508	0.033625141056199	-0.0839098756059986	-0.087016456813971	-0.24376419565129	-0.263690270868139	-0.36957057170759	-0.279534640692042	-0.302690109731162	-0.199236834885541	-0.144002789747438	-0.0824687791825843	-0.0392694660963838	-0.0236672228236069	-0.0705421900650739	-0.0821933475201302	-0.0279878972399133	-0.0436795293990825	-0.0835591768385886	-0.0663246634058207	-0.104797095281115	-0.061170592371798	0.0270584749315339
0.273288482869806	0.348789043679495	0.412302116369975	0.324106751754719	0.343615374862347	0.322075190202399	0.179667977550412	-0.125247681857505	-0.236993267953683	-0.339762843595966	-0.428488655479087	-0.438983770697919	-0.45578923100182	-0.380458753742759	-0.253863974445011	0.0123075721094642	0.107104081781344	-0.101532514150769	-0.253012733568507	-0.31592887125894	-0.387287034622747	-0.424500149338571	-0.452334398186448	-0.299703062564344	-0.172443498682748	0.0579015161241531	0.0110081789316044	0.0627940160367929	0.022144536932028	-0.0930177885965732	-0.103560428806503	-0.256969070683707	-0.285465614466057	-0.379246805340479	-0.252708851885451	-0.289563119711228	-0.186735024890505	-0.131834844871073	-0.067684959942268	-0.0294752260286214	-0.0247347683878264	-0.0693806603874715	-0.0799898736150583	-0.0359754306498031	-0.0507379403998124	-0.0881025830613003	-0.0741082536519892	-0.105160186281771	-0.0731878937415513	4.94011231251558E-4
0.281166531091108	0.357912649517276	0.406973640271741	0.343636430792713	0.342894326859219	0.266483026160526	0.15528480399347	-0.112374337134328	-0.186053298022942	-0.278588723121959	-0.353669952487544	-0.367349215309761	-0.395955367244689	-0.310932737195348	-0.176703281866476	0.0978151606407484	0.177785238576076	0.0144033100652039	-0.152866987464803	-0.22632782091818	-0.319185108458039	-0.363921742154192	-0.423815388232259	-0.305327053782879	-0.242430864191894	-0.0404214298442051	-0.0733894150618513	-0.0454472197706226	-0.0952615359427033	-0.198603587571652	-0.210356032295294	-0.33822875961792	-0.365080591036666	-0.399742491140582	-0.245409282085335	-0.239168941421373	-0.113423595422934	-0.0311131674806215	0.0345507541134294	0.0553102218276562	0.0530003281391075	0.0242986725483802	0.0241980579515318	0.0404556000036073	0.0244677621166978	-9.52183179888256E-4	0.0060570152851437	0.00241076689517895	0.0284236268977271	0.0841724855282571
0.274171027472216	0.346934558828469	0.39030796429064	0.342620035020774	0.365657272420295	0.255549331606793	0.172734444765958	-0.0576617210500021	-0.0925773984543028	-0.166807036516451	-0.245440652648393	-0.258603999261776	-0.306413831430091	-0.22849701868019	-0.0884417851967267	0.175284172805679	0.240249858097579	0.101362381464505	-0.0477752418865704	-0.127550626077748	-0.229462715002459	-0.256363294199952	-0.321064430526049	-0.228068789771842	-0.225659074163679	-0.0608467669165339	-0.084257316447902	-0.084182285707139	-0.136800939160635	-0.220326995981857	-0.232295813013005	-0.334013085679636	-0.353559174319806	-0.347215520746937	-0.174380042081004	-0.153489101037768	-0.010327776538545	0.070342237246109	0.13978311541826	0.132795509218123	0.10793612951869	0.0806887049328089	0.0794370072443848	0.0775281141975767	0.0598287246871259	0.0381222535946111	0.0391778006954295	0.0449310963547477	0.0719166481438036	0.102924174916086
0.264404795364553	0.322409600127651	0.34992561237067	0.324286108701337	0.348281947609341	0.201467287279067	0.152444937556732	-0.0285535338201512	-0.049034484006965	-0.121256073330331	-0.169882418130269	-0.181673959491639	-0.236881494801154	-0.162514892331778	-0.0210038796152776	0.222007476579644	0.267316144362775	0.183115069507917	0.0411429798571508	-0.0434708630817184	-0.150682891044157	-0.186006002293026	-0.276429082952211	-0.217896175716838	-0.253087834661123	-0.12995036634029	-0.137788904709003	-0.163715704441319	-0.227053178014225	-0.284091613610943	-0.304513736409866	-0.373676559467371	-0.391820728871627	-0.340521857378439	-0.151549526823214	-0.0957805169822667	0.0570698829762633	0.15905821969135	0.225253800775508	0.206788485644952	0.188968183359014	0.172322581907893	0.18123490633633	0.164615372309794	0.142454858821028	0.130330255973481	0.13010229814522	0.144138631358336	0.162596140332473	0.168353072528025
0.274091139897982	0.340950354381731	0.370835416051399	0.290131964420407	0.328412787180299	0.2387945968678	0.15087375117882	-0.0913869095418165	-0.145448067996748	-0.227431878199568	-0.291004046393359	-0.308599471125967	-0.360654454097525	-0.282223179510824	-0.140958757580768	0.105750951510153	0.178419679697291	0.038901315917069	-0.104404377648314	-0.187451950025568	-0.278253617945389	-0.308057990808776	-0.377441149698913	-0.27402442713783	-0.22954035681157	-0.0529969958942544	-0.0832185243603194	-0.0693795614336403	-0.121293129899935	-0.208821921138181	-0.22280634784181	-0.329645033862517	-0.365565921373244	-0.36365863583582	-0.206766144490024	-0.211263971203534	-0.0694869416498393	0.0171156178857824	0.0846815130045299	0.0936794888477747	0.0693793438466182	0.0326007508294715	0.0386037159752905	0.0455853505964526	0.0200344772879441	-0.00186903917861428	0.00457964603082385	0.0154974855305048	0.0400356333279601	0.0888369883475392
0.290056649041651	0.357072382381638	0.401974139900938	0.320297985451114	0.392966454388746	0.345851622804932	0.250499737271792	-0.0101380910488417	-0.0832587719142594	-0.185406394244445	-0.288506090771696	-0.315103981942066	-0.364593096490008	-0.301377172403497	-0.170658280993011	0.0772394713275956	0.154158099637206	-0.0291219229011593	-0.141176063431376	-0.218382134014059	-0.292636383780402	-0.297802952460542	-0.332814213736633	-0.183006463437637	-0.114667982924275	0.0766229991615582	0.0488259683962324	0.067047446649986	0.014404994474711	-0.0802128366495962	-0.0991225493315883	-0.229246060267599	-0.263132662454762	-0.302107178234537	-0.154754560282206	-0.198970337018445	-0.0760123265626984	-0.0348044828605768	0.037555895015266	0.0315275605397344	0.00549310117466485	-0.0409032996445994	-0.0571770520552377	-0.0375041397103744	-0.0536822969854729	-0.0880814802113696	-0.0865515455932714	-0.0998560358115952	-0.0662909775400671	-0.0168296246840709
0.271952360021855	0.315195528221758	0.345737298792439	0.317567880687608	0.399149185793083	0.27857655613058	0.240058372606658	0.0861660873273858	0.0707919844308919	-0.0113258478813432	-0.091951224650594	-0.116625334560323	-0.183885599091566	-0.133648490313177	-0.00125267348493758	0.200449711252139	0.245266124539432	0.135366250465669	0.0508149263275008	-0.024978269791282	-0.112139931405759	-0.112547818180384	-0.174981519307528	-0.0842619056755533	-0.118414654646362	-0.0108256140696591	2.03216556955639E-4	-0.0381980383979186	-0.101664282832506	-0.147852014152572	-0.179991243058511	-0.244970505352723	-0.256683532434436	-0.221491426619891	-0.0617745393042649	-0.0551181528934585	0.0925531760544163	0.139631766470848	0.206186190554674	0.158677731816581	0.129104707117771	0.1070986788192	0.0913260217658508	0.0795222116197009	0.0673286442014264	0.0441871873590077	0.0353184944575239	0.038876227833434	0.0565836456717245	0.0456544596973341
0.220387204814021	0.23065877913023	0.20723636248597	0.170965590695393	0.288362284725415	0.144334050490547	0.137866241314078	0.0769450323823338	0.0864406319752872	0.0370666797421842	-0.0100856543951911	-0.0373333936746534	-0.112650683479616	-0.0749174514948974	0.0414868411710054	0.175360142084888	0.213814201878244	0.131233480454229	0.0810950229292221	0.0189325445203182	-0.0550219467904692	-0.0321337082334424	-0.0987958503849815	-0.0524215221141202	-0.119351430587342	-0.0794981234288589	-0.0579290775532754	-0.104124935696147	-0.152161328350554	-0.158823882370464	-0.188916079507253	-0.205910382549458	-0.229173105017946	-0.162939322139428	-0.0158547512545267	-0.0206352365014687	0.105820709167631	0.155775899048139	0.203696658469489	0.156884025287785	0.123034215379298	0.0952378536065209	0.0849575331129103	0.0769994147664295	0.0624076323211018	0.0396588355710108	0.0341485831246258	0.0471890112105141	0.0516797648892021	0.0345839354078764
0.235870167641493	0.218340739249295	0.198485927220682	0.0898140195591235	0.276312997428517	0.304599727025964	0.250023967656935	0.109414569844059	0.0262095439698664	-0.0341335215466184	-0.134069846852647	-0.193989819192326	-0.241273516058942	-0.238118254343658	-0.178342426459944	-0.0790861104519103	-0.00838210091296048	-0.215799261898307	-0.183720294623918	-0.216352559399447	-0.21378572003252	-0.144202735110909	-0.125821122474131	0.0118017914413798	0.141613875971097	0.242536547835804	0.233460605833166	0.245918395322712	0.217371743714291	0.18533443258694	0.155817033158845	0.0587342144440106	-0.00564593760577069	-0.0583147698260245	-0.0168664627636473	-0.184714556056137	-0.125777090094043	-0.149307939641111	-0.100315590139612	-0.134357050373054	-0.145773120076913	-0.225896977687323	-0.2760424133682	-0.231748851442086	-0.228744337755716	-0.283093723434646	-0.292960323359477	-0.327241108742441	-0.289239667593141	-0.240565399294458
0.20203118463543	0.168268461508693	0.16165869621586	0.0700876788413611	0.300308593918892	0.335606725454862	0.317632494360264	0.230268807487269	0.157046209732992	0.107128248217628	-0.00441033901679814	-0.0770955689000499	-0.14620116681019	-0.162449298279912	-0.124771529747982	-0.0575201786746837	-0.00887302348838623	-0.196508838519082	-0.112599202213292	-0.130121675540204	-0.12014899474982	-0.0242319563856862	0.0144570772576603	0.158859548196462	0.274190360490538	0.32731270172326	0.325928874458271	0.313518777045357	0.288126140943124	0.281541363895785	0.247376247318337	0.171135402426994	0.12771063136068	0.0632557614488797	0.0840079143732809	-0.0966066717203803	-0.0430648565406669	-0.0960063256229864	-0.0607776313827481	-0.110405133686731	-0.115774450377182	-0.19222038198457	-0.260230362581645	-0.219216164679039	-0.213118297699036	-0.278709726871322	-0.288555069212787	-0.333271149123828	-0.28881560043961	-0.274265919792513
0.00795353549744772	-0.012403082628046	-0.0389766705845613	-0.00889336565149904	0.207266190800529	0.086796220440205	0.180694837813464	0.270744668360482	0.280919203379252	0.273311912525215	0.21975334682593	0.174767546058055	0.0794478998066045	0.0591221061807449	0.104899680256261	0.0895473954184378	0.100660815816939	-0.00821762151520566	0.100647962436718	0.111829923002892	0.100390737120054	0.198931823787045	0.195596690672698	0.248718440199603	0.212291104880271	0.115457493879253	0.162894975180719	0.106682229209641	0.0947185674046147	0.177016622412983	0.132658726376759	0.171262977610733	0.142101242386893	0.140194835703341	0.17567038844748	0.0776380057087341	0.136976092821991	0.0783177675454195	0.0921075481245444	0.0101531217407651	0.00218491936549882	-0.0359491433086628	-0.104819344279931	-0.0988303747815626	-0.0846556467850113	-0.12461278123338	-0.165784010051039	-0.190639575809204	-0.1843442386399	-0.231857936465974
-0.023604815559818	-0.0479870384337609	-0.0919121969855223	-0.0833025389185533	0.0976213401263534	0.0608207505509872	0.14358337448487	0.259152721875505	0.253749976412123	0.250139070173561	0.203749368732486	0.149869365191001	0.0977627944864013	0.05204693625172	0.0572927512319286	-0.0414994024086419	-0.0334823815082949	-0.16649465060313	-0.00798382870438418	0.0414637001761568	0.075711630633358	0.189192858644595	0.217911337355552	0.256521909097797	0.266249356126084	0.163822928543772	0.2046259687145	0.166563657864203	0.168874178663575	0.254130353627982	0.21570650535	0.247437787314962	0.201389422268514	0.168673090093528	0.179299783784882	0.0172865150692667	0.0124944007163161	-0.091242706475145	-0.0802356805193368	-0.148132169206347	-0.149727709686913	-0.198555987977787	-0.267630597817827	-0.236583230030306	-0.22000655863546	-0.253054188377259	-0.279277278600885	-0.310321861259635	-0.307649845778042	-0.328683133401509
0.0856482589991324	0.0355840503065865	-0.0351051700234595	-0.12217024086392	0.119094896555436	0.244661497691685	0.266078509273568	0.276022611910434	0.199288836348896	0.183049742909632	0.0828286689591963	-3.47637466594045E-4	-0.0375299979884681	-0.112396050968345	-0.163714938880782	-0.253747438142841	-0.225794709943975	-0.433843425398718	-0.23772439388662	-0.172298119162126	-0.0774514142133411	0.0728712988384775	0.181278963920399	0.292987365337996	0.45219970682173	0.428976270166707	0.428746086967211	0.428729293267225	0.442980842775226	0.481329469577457	0.459457479122715	0.418103329212204	0.357014385517935	0.242232984492773	0.187341750852515	-0.0903650983487232	-0.152312768986867	-0.29821419953269	-0.295127288148959	-0.339481581231023	-0.325121527249802	-0.414079275064344	-0.489870527825974	-0.418295364216546	-0.399908398109596	-0.458517573965707	-0.471936909092195	-0.53407432547658	-0.50008619018724	-0.462062079034919
0.028713710684034	-0.0277436195015368	-0.106224763030684	-0.147392334158834	0.0959034721455888	0.153739482767512	0.233653205083119	0.339886408951756	0.304652225250454	0.305529121648194	0.219543668912594	0.1525348983129	0.101256593779552	0.0120210794266296	-0.0416151871709151	-0.159077906323422	-0.155837954068797	-0.281434171030892	-0.0759696456877741	-0.0213982482799815	0.0692390155269987	0.22256386317257	0.296826331493176	0.370473333938583	0.442679620935935	0.345679457171657	0.370191922209762	0.334004107557782	0.345151395980164	0.41446433016339	0.394176623509493	0.411091324745535	0.377356024004441	0.335951296624981	0.268498059729835	0.0354640584124551	-0.0113731171020141	-0.141745116910566	-0.141873499001364	-0.196954087293383	-0.185148335088351	-0.259097457318456	-0.323475242859875	-0.273343053438483	-0.259790318608856	-0.311877292253286	-0.332949181893484	-0.38664738632047	-0.36493009938529	-0.387515273139664
0.0201246704366791	-0.0566485814460255	-0.182013017392199	-0.235445104653855	-0.0234162763193215	0.100651728094173	0.167269852428301	0.27817228070214	0.240309854863355	0.255828781670632	0.196636025052878	0.132095024168236	0.120437469222998	0.00650295568834091	-0.126095027198042	-0.292054039461174	-0.309534767809081	-0.388234763192277	-0.16119080554858	-0.0824250245827238	0.0678758432268055	0.220724690093446	0.32393996863509	0.376378986318968	0.484340307693607	0.382408732521237	0.39124564131753	0.387211523388523	0.425583008543493	0.485895141481101	0.487768738781776	0.502159005683263	0.471690583787147	0.416789304535233	0.285457061109178	0.0190821257712859	-0.0742993696812693	-0.230877584146518	-0.23675150586483	-0.265485897665871	-0.242918429614259	-0.329530635396842	-0.381099812641398	-0.316313334381756	-0.302410900790036	-0.355124339312099	-0.356491264669521	-0.415870650280715	-0.39461982356611	-0.401279603711481
-0.00305633489303156	-0.10246690508755	-0.258393389096322	-0.3060734574792	-0.0954473848562815	0.0142984399108351	0.126170340400062	0.346018381672571	0.346113657645202	0.378817332627513	0.333900124122427	0.280519378742834	0.26360665369406	0.14719913243872	0.0412994346747989	-0.185176289498519	-0.212719806274178	-0.279973611181344	-0.0286320531053937	0.0768051779564072	0.208880383540564	0.362688650844424	0.44283258687147	0.454544524043166	0.472938074573137	0.30238875440777	0.337887739264742	0.297428864578591	0.334522352427216	0.431524091427921	0.426860338418307	0.497159277428482	0.469383359293429	0.457880893978472	0.353904585995353	0.130081620953287	0.0121567482106827	-0.15458995353053	-0.18002637960888	-0.248978280045272	-0.238407204420704	-0.290884571993295	-0.340636234529835	-0.31011733440956	-0.289583437222784	-0.31652386449068	-0.331469037620207	-0.365913968258627	-0.36465025802593	-0.401099415884896
-0.0671280487922704	-0.174085079937199	-0.302392117868962	-0.315311769308366	-0.162477163811951	-0.0616414092007889	0.0480852108887255	0.309113471019947	0.330718273358172	0.367695804205996	0.350650433814605	0.325313288583803	0.328634926503645	0.221373921032044	0.121499591965441	-0.135875868864793	-0.175029680777305	-0.223604634646964	0.0233727320069893	0.134968491495278	0.251850050063402	0.380918864857306	0.444885828587501	0.420257192984118	0.396392476155238	0.209631310141622	0.255086842811709	0.211346278920367	0.243898229595545	0.350218332119588	0.344612122099114	0.430578923862432	0.422515906563167	0.420667074223535	0.326372411360538	0.147318248122313	0.019619971637565	-0.152953398745405	-0.174619194341741	-0.251913837823459	-0.228351883812594	-0.246659210441313	-0.299844667339778	-0.28530044410739	-0.249713960475705	-0.261525087375153	-0.279752285824373	-0.308945170694975	-0.329924285372968	-0.377039676755125
-0.108533026706805	-0.187092938039251	-0.275361002883656	-0.239481427462312	-0.120219745061634	-0.123460293871791	0.0200629738076861	0.326910194597075	0.378044552384039	0.41377856841204	0.410335367847999	0.399885656802911	0.363068992963878	0.288887525101918	0.239864917429507	-8.70476744584343E-4	-0.0410991165219326	-0.0518173828097001	0.163057227886254	0.257722942483613	0.319050551009299	0.423355251035661	0.447632544412706	0.404617051074259	0.312234546113754	0.0872550407315799	0.15538489400561	0.0778345713776953	0.0976077851720625	0.234325856813449	0.204681412500637	0.320077340217073	0.332241948605478	0.367023759670799	0.318800359189399	0.225259134182084	0.145244442650659	0.00416559472644916	-0.0183011837898527	-0.105056078599905	-0.0961802822263511	-0.0993265831185064	-0.151544796416767	-0.160305605110067	-0.129535930281191	-0.129682712812151	-0.15708081728519	-0.177086279388699	-0.204127167007564	-0.288020860101679
-0.0755606291890476	-0.137758753415187	-0.200975662118237	-0.163953141721589	-0.00769555335204765	-0.0369059709980278	0.101160607714826	0.360355960498325	0.407614659647346	0.428527876538529	0.395320464432261	0.36381357922357	0.298335005323982	0.230401973888319	0.203325363963535	0.0212621843367653	-0.00214745095574813	-0.0319510051343806	0.158161416616944	0.236197778236218	0.280402283634303	0.397006094215221	0.415511627337377	0.408010097254247	0.329289514203836	0.129012994789702	0.201652424148687	0.117126763040323	0.118864064515461	0.244013640671761	0.205988821037734	0.296582586010064	0.298739776109486	0.337938755445678	0.307801175516048	0.202892505545656	0.171463956239147	0.0635463107428089	0.0537401435658504	-0.0301160968613911	-0.0309994356864462	-0.0513071660204493	-0.110868813182848	-0.108710586204622	-0.0860809450532972	-0.10071311086977	-0.136025172798904	-0.162905505961796	-0.175258640063473	-0.266149995265235
-0.0971782927285052	-0.179072119867602	-0.24782806824297	-0.204813787264256	-0.0301837971207637	-0.06924509812136	0.0700535331269802	0.324396424019233	0.373938851024986	0.404766885025835	0.390363281404176	0.352189855376017	0.293673236713656	0.229735592324685	0.199896456880442	0.0259850008090789	0.00157237287878686	-0.0347769569244574	0.141105260550894	0.216960406467232	0.269012264383894	0.388764369966418	0.391644674048376	0.36932333741249	0.28723972118616	0.0907668107708042	0.169473310202581	0.0910025797879983	0.0956026284256504	0.218180978023502	0.180268118955079	0.274148616609296	0.280579216474218	0.327284651441034	0.302331847189907	0.177082549098856	0.138122310582107	0.04025606769082	0.0390300009697695	-0.0340245216529353	-0.0296575492661923	-0.0578307127202882	-0.123045276457449	-0.111509661962825	-0.0862930214415673	-0.105463392264969	-0.141198003552713	-0.172495831889118	-0.186294817555591	-0.273785332950116
-0.112786382908994	-0.173901745812353	-0.221851234766746	-0.140824014825795	-0.00769489149939632	-0.157306823813691	0.0044394601390811	0.286564139367935	0.372842584352854	0.40861233550328	0.419801763360077	0.403369860106865	0.337595200404564	0.304941522999174	0.328484808933218	0.187191310577152	0.159538641390985	0.195345253869641	0.317716373322626	0.357883201522649	0.335049941642878	0.406251127884371	0.361195185497485	0.299118452236159	0.115645312853727	-0.109036439239038	-0.0235600499695563	-0.137357929671647	-0.142964333946982	-0.0112954647114494	-0.0490689649040111	0.0884219395688682	0.103342497193734	0.214959009610514	0.251419322222513	0.246619628538115	0.273754105640372	0.236092911611408	0.233212488316791	0.159536405864733	0.139260126098217	0.139752672596797	0.112547036961518	0.0875076777777951	0.0895770420152906	0.0945497039642721	0.0697392530319186	0.0743423794066691	0.047883629658838	-0.0767685764030647
-0.146036911385001	-0.233180147048495	-0.30974047044897	-0.226768682900196	-0.111523956861029	-0.25086600215253	-0.0808283241798685	0.250516147860225	0.348018675529893	0.406024812811531	0.441523774315213	0.445231639313328	0.391699011852361	0.349930548972075	0.34595786255882	0.155719195298135	0.114112304293671	0.197667186832782	0.345492507285206	0.395971247552416	0.376473924223895	0.431567114589724	0.386135682571426	0.295771760288735	0.0920669097995725	-0.156468072007593	-0.0648693366782377	-0.167724036700701	-0.167714890788538	-0.0331612045054383	-0.0650287097612622	0.0915446550674649	0.101431976028642	0.23527744782975	0.230762776125519	0.286908390084401	0.302482199146147	0.260251242421102	0.246718820368122	0.175259590099562	0.148610462838347	0.158336099203782	0.146925024358663	0.118524748723539	0.120288315563702	0.134112629727418	0.111756598999162	0.123148644729159	0.0871312560699739	-0.0406473248002283
-0.171374278264249	-0.246013584954928	-0.320537496904589	-0.233945765931226	-0.171996428401501	-0.332077286031352	-0.173780288159921	0.144038224155333	0.257016829485092	0.332350223643168	0.396286245409513	0.40271411714845	0.354139317977539	0.328453319163353	0.331953051029225	0.163823984669506	0.112586676780513	0.226716309795303	0.333407219724822	0.373350024302995	0.332435124760818	0.3739359434372	0.320205317536151	0.19393366491882	-0.045145028275023	-0.286212149881368	-0.19661668524233	-0.290502152633764	-0.288376879938336	-0.163447927411367	-0.192752659988578	-0.0304726288054994	-0.0192091611944691	0.144613376710053	0.165467227778635	0.235848591754756	0.265410168644415	0.254714143357376	0.244817356883511	0.198661310189299	0.177135147038822	0.194694917517348	0.198581470226269	0.173255591771111	0.165195980018102	0.187456101644939	0.178676076908488	0.206559153961683	0.166923849706393	0.0455644248645656
-0.101884157422733	-0.150420977586314	-0.216570157430097	-0.129259708210794	-0.100726796327465	-0.314605998111421	-0.174294194055262	0.11245465198699	0.237942027700065	0.286795275384777	0.347511329868098	0.367586031039203	0.317307270983721	0.315995634435049	0.349391185708433	0.232339606085951	0.18622524631663	0.330464202354376	0.379680503839501	0.392711762922674	0.324330142124916	0.334334231838724	0.251650777236069	0.117796259026448	-0.154719956138017	-0.371449360903531	-0.286834693633128	-0.390376643613355	-0.406092811711033	-0.293770781793905	-0.322879084059965	-0.161596952300596	-0.129117859689898	0.0668944201614227	0.14498109635367	0.260402226508411	0.308252619570461	0.33056150429217	0.329494532310745	0.285407452363374	0.259459526352449	0.290832544078136	0.307137870247877	0.274964845392315	0.264451221724261	0.28607196745698	0.282664025195336	0.316199051026957	0.270908324952972	0.148728021400786
-0.0447180596378077	-0.0838346747780593	-0.137121247143064	-0.0492640263252242	-0.0287856427263141	-0.25265153063999	-0.129457017952252	0.122184659158603	0.241703744477523	0.261236421032131	0.303621638142615	0.324751036989607	0.265478787409903	0.274739787068192	0.342757274534208	0.267354115879326	0.24003989980976	0.366735090842439	0.372802833801035	0.378540805464691	0.285155455412485	0.288892769528764	0.194633034062132	0.0921834906280474	-0.176523635283419	-0.360951631843312	-0.275770685576595	-0.380535266991813	-0.40896841330675	-0.30594205622119	-0.347349139294368	-0.205459646239065	-0.178184647739281	0.00279629695635652	0.109325490417779	0.245593533746603	0.31796763210941	0.357258256169336	0.353652688159802	0.309249821517818	0.282279810630323	0.316950320917385	0.334717164914367	0.298853108840996	0.284963554557697	0.305575866906075	0.304308686539885	0.337528583227911	0.29247508482983	0.176769001794006
-0.0436158006538152	-0.0593890085470172	-0.102316346567086	-0.0294055790868907	-0.010158468959857	-0.21608229874359	-0.118695765156986	0.0688571712292772	0.174524863258572	0.19320399003438	0.238669657443971	0.248092559479355	0.196067399104057	0.216971769671932	0.289094312410617	0.246679477351464	0.23911529891567	0.328134452645947	0.307513814773615	0.310380420443229	0.213229674487508	0.216417624002306	0.123694654283077	0.0336552729673554	-0.206162306571272	-0.348885499566675	-0.281278842135822	-0.365806233705461	-0.393058471357726	-0.313343583828088	-0.349530677957409	-0.236137922043436	-0.222023486005876	-0.0578545610803789	0.0620725941477121	0.169616608741535	0.264052380530128	0.312399804391406	0.321744002433813	0.283045332912242	0.248550352714515	0.278041082937933	0.296411683993353	0.257832074998163	0.245207426473487	0.266762393648343	0.263448822526858	0.292507993150607	0.25140283753962	0.151823849996021
-0.0443676339337538	-0.0511007296021469	-0.0787344560198717	-0.0173469572649838	-0.0252953213069408	-0.25146205060613	-0.168045701242379	0.00106922435060748	0.109897314041	0.127359289355665	0.191356362455425	0.206421863358616	0.16338610896733	0.206157800196923	0.311169853889854	0.312340536380948	0.305140391468014	0.399532140346559	0.349585037584731	0.31423342665539	0.207030778637829	0.172912050940264	0.0552842428590383	-0.0554606608592054	-0.315323221349486	-0.434248235567752	-0.371950857982338	-0.45833707320474	-0.49148468991142	-0.429059051699581	-0.453344984748773	-0.332550549373809	-0.312864149484054	-0.123224029910548	0.0201645906844242	0.166350731482363	0.261464143319316	0.338518322832134	0.345247478547381	0.309056642217336	0.269223887573985	0.318292256711188	0.347894600106201	0.299216748269293	0.284523565754476	0.314357292178449	0.313915571990883	0.362942469707254	0.321232752818619	0.225777792950902
0.00324697317298582	0.00592445735739548	-0.00234480045409982	0.0668392768280111	0.0588833363094698	-0.190647728361462	-0.111614211193918	0.0434607747321435	0.145375032068341	0.143064456843726	0.182345190507137	0.200234079597791	0.149916087507701	0.197639312929405	0.324798518687459	0.363315146322472	0.357289360085272	0.448300066373604	0.375712538185	0.323606766376297	0.204394474338697	0.165519146569283	0.0423429746776008	-0.0478331228138287	-0.314928755400882	-0.420487416382846	-0.356400243314771	-0.456349775975114	-0.502141781677856	-0.442156897121437	-0.470538072538254	-0.355918560650686	-0.328685098588457	-0.143008551463794	0.0140989837389531	0.180155722642101	0.290651935392944	0.38548525766784	0.39143030997153	0.346360075909212	0.306612089550689	0.362164728396151	0.388940244564565	0.329589934189036	0.310421866824239	0.339994272777201	0.337971944373542	0.394107577858741	0.357298738207606	0.252430859891664
0.0717084353498498	0.0879141821728397	0.0846623410972135	0.141362523273101	0.147469076140015	-0.106121958016186	-0.0438486090703318	0.0371432733492279	0.122622038197608	0.110997441208247	0.129696125440679	0.135159096447317	0.078053727677611	0.130114922596706	0.262103396559928	0.348255203094872	0.350911776564896	0.420791917592596	0.325708301071084	0.26159725564674	0.134037978155746	0.100605450983849	-0.0177727824861885	-0.0788128756563374	-0.32345020579793	-0.383956061864783	-0.330875254494645	-0.429195714550937	-0.483419055872392	-0.441464000731018	-0.474663374769561	-0.392764005785773	-0.368448830296353	-0.197722531518821	-0.0282699375048584	0.132218780320254	0.281586698779326	0.381526494002865	0.399967834164138	0.362349450259599	0.319125252764094	0.357412576584478	0.387756712830402	0.332567691050844	0.308421853004577	0.330941592804162	0.326223199388205	0.375085375196948	0.353009287089352	0.261976540973273
0.109418408504347	0.162404911856536	0.188939757689055	0.260826726449885	0.234783518791697	-0.0369369222210308	0.00830673340065912	-0.00662381028810879	0.0523357186211186	0.028338244842703	0.0366692810920862	0.0472987418820796	-0.0130398064581927	0.0655777597637411	0.223423073814943	0.380727953630768	0.393238151321974	0.44186820979014	0.297419863248187	0.206690763497972	0.0586044568450247	-9.94046187741165E-4	-0.125973097212898	-0.15663897287646	-0.368757995841809	-0.371372699486515	-0.341426428706978	-0.431803180892272	-0.491858670581007	-0.476543641227799	-0.501826730984125	-0.454636244167199	-0.439056152173748	-0.28509534765729	-0.120413404071296	0.0729037760547074	0.254184287124194	0.387449277570401	0.414998713392539	0.388678442376911	0.348246613033769	0.386666547961991	0.42214715822527	0.363263140024998	0.334608130073233	0.359416220171727	0.350915963274475	0.402953605939777	0.393465463289731	0.327192511735556
0.15625359817812	0.223498799914507	0.255135363512406	0.288125449088188	0.26239557225456	0.0378798550939066	0.0344599895327467	-0.048209982133382	-0.0266426451312252	-0.0659476816070785	-0.0707337454794373	-0.0612463440264707	-0.113904779112152	-0.030385838853114	0.129062422589557	0.332963818030576	0.358998994358908	0.369131893188219	0.197486081124142	0.105670602342244	-0.0388669649320994	-0.101014151131637	-0.209711505794178	-0.209702319817369	-0.367687327111979	-0.311528188251247	-0.307294329509617	-0.369872485768179	-0.42920332778992	-0.44402465197859	-0.465429963376625	-0.460581478434481	-0.471763540970793	-0.352458273407732	-0.177417771430268	-0.0104074706773188	0.166242443904294	0.302000630989203	0.34245318186958	0.319833133671951	0.282791934878697	0.312525492906128	0.347292638068131	0.295287419317708	0.266676339445023	0.286424642784652	0.281127551326907	0.332340262842317	0.328689843306939	0.293079667332875
0.0786335917950946	0.121114643454025	0.141206658364246	0.186422775095369	0.147515054296459	-0.077405895243442	-0.066109089758616	-0.0682926007067713	-0.00835152832377878	-0.0302761333652513	-0.00229948004177556	0.0111403613210822	-0.0369351136203409	0.032150744117132	0.167279957414444	0.309336363216032	0.324152787921125	0.369979658405419	0.228590189608912	0.156954764221429	0.019402198963353	-0.0301788408024066	-0.145019780442362	-0.191591076503602	-0.383794792213582	-0.377270621235805	-0.351637307626705	-0.414114168227011	-0.466765910551418	-0.460307311310342	-0.482430725025396	-0.444373150672617	-0.450894518497608	-0.316832345227777	-0.145044549892367	0.0249156442226507	0.168313013115657	0.294643040042918	0.32752786824931	0.304257526625277	0.266767776191828	0.307774382111635	0.343569779133985	0.290636316978812	0.26659235792207	0.294671612072586	0.29498854929302	0.350434805340266	0.332332564464192	0.279900564913335
0.052647368879971	0.10294261669051	0.132168415252637	0.201352426011317	0.138974877322619	-0.116690638504518	-0.0855770708039807	-0.0638847195397001	0.00966623694787724	-0.0109827891992997	0.029104507690375	0.0526562761865454	0.00344677412188125	0.0848511183842253	0.233185486798786	0.364642028580106	0.368155917447615	0.446197228780964	0.303897401893038	0.222244853950072	0.0714057118374489	-9.19599719631973E-4	-0.13265271281331	-0.186874679011213	-0.407186895751619	-0.420178450042447	-0.388727249120232	-0.460135019020043	-0.512687741627727	-0.504288320598492	-0.522404572322019	-0.466087027481838	-0.456163613316361	-0.310878241164966	-0.141646035018228	0.0757364068115701	0.22908770463072	0.371369986084469	0.392750027614865	0.370510193759135	0.328859465113094	0.380577796591958	0.418953129630786	0.35404190973625	0.329020284944088	0.363171025120128	0.362620197908107	0.424784863047903	0.402593336236383	0.334320654128407
0.0985440142927537	0.171275810716552	0.214989278164109	0.274422499485175	0.205627367703324	-0.0277897575960006	-0.0239968599452908	-0.0929296461194069	-0.0556539009021867	-0.0979756574710765	-0.0789238299807123	-0.0533579623381336	-0.0967190222641445	0.00279386255628962	0.155092704704395	0.348207791424157	0.364176984332007	0.414247941637375	0.232483399318033	0.137744502133192	-0.020480392810119	-0.103868635291197	-0.225145128584864	-0.237869186684012	-0.40778272598258	-0.359658805265747	-0.351878014633339	-0.411057502920378	-0.468375467785144	-0.485703342615435	-0.499218767589481	-0.482714662174178	-0.488761485808929	-0.367317935409382	-0.200738599644833	0.0082754319245533	0.180321273759398	0.331359291054878	0.365653251664843	0.352424894790463	0.311511367443664	0.356847236961155	0.399598070129104	0.338499671180836	0.30956777934138	0.342100925371279	0.337916004075576	0.399563838494997	0.390952831649736	0.350065146052933
0.124475735452453	0.179462502432456	0.202902824558455	0.23042541453219	0.18953416071229	0.0150588501894298	0.00691668493048104	-0.07397517804309	-0.0566843643748852	-0.103409411219239	-0.0956763668084652	-0.08291875839048	-0.113355889428479	-0.035982692996582	0.0922662862548063	0.26023244006164	0.272296371408752	0.295278335156235	0.144592075210538	0.0735765651070061	-0.0627528547320297	-0.119006438706918	-0.219843602981514	-0.209164520844421	-0.323704509528052	-0.263021722266285	-0.251255717081527	-0.287356469291425	-0.341674971006729	-0.363910731425305	-0.398610382155225	-0.406660720679359	-0.431259833303533	-0.337376947113266	-0.175152721719797	-0.0189750141307064	0.1145858571638	0.236201422674736	0.26361724717496	0.231968599611031	0.185389033071381	0.231392963924197	0.269781982184978	0.200450693544423	0.180142177121693	0.222890334641109	0.210835813639815	0.285094887749788	0.26864457887851	0.256242947663487
0.11315000126965	0.128166096262132	0.11347163077087	0.139148260398812	0.141244765128606	0.00925846537735523	0.0261509385240071	0.00973928232461783	0.0187297061509818	-0.0323274031661287	-0.0335401954611099	-0.0311657604402615	-0.0619136783869564	-0.00897845067616707	0.0902743550110483	0.208429158954302	0.215639452511058	0.253145965159998	0.150995365046061	0.0711740482196167	-0.0385244115761871	-0.0632095819823498	-0.130461852126591	-0.103219596775968	-0.200609027119744	-0.179762061351357	-0.151442971230005	-0.195342114116398	-0.239618340109044	-0.24220877087883	-0.278361868499119	-0.270894108815326	-0.304920502179457	-0.239115997401993	-0.117743251439939	8.17835530167092E-4	0.0913318078457694	0.203178614685852	0.21935290510561	0.17376155679262	0.15037436735356	0.224746948286096	0.237021233152558	0.159451626659455	0.173549548500667	0.214757493475964	0.17760924037443	0.227495405203132	0.189333488040833	0.150170094424363
[truncated: 211 more columns]
