# Supplementary material for: Exploration of the selective binding mechanism of protein kinase Aurora A selectivity via a comprehensive molecular modeling study
Source: PeerJ. 2019 Oct 22;7:e7832. doi: 10.7717/peerj.7832 (PMC6814069; doi:10.7717/peerj.7832)
Supplement: Data S1 — The raw data are corresponding to figure order. pse and pdb format files can be opened in PyMol 1.8. cdx files can be opened in Chemdraw 16.0. csv files can be opened in Excel. [file peerj-07-7832-s004.zip › Raw-data/Figure 9/Figure 9B.csv]

1	0.880482975122787	0.66974328607855	0.654387591950803	0.761886497672305	0.587867159952926	0.42872085142775	0.355048778213081	0.186551730714645	0.0596339681187005	0.00337105140819626	-0.0825745168104847	-0.131846044647357	-0.0797853187369104	-0.118600436657763	-0.0713131072384839	0.0346187682158432	0.0887495064620503	0.0864183085846308	0.0898436520039484	0.162323541657066	0.189330711839899	0.353373340676931	0.418253742237508	0.537690505826991	0.494194878696579	0.44791371358544	0.361300686831288	0.336357187123197	0.32375597307015	0.262564595821219	0.315345398425512	0.281334701145867	0.361132009544213	0.262290886759723	0.318844694243733	0.22950404344563	0.257368384521372	0.268422393901472	0.208020740981487	0.129253332896482	0.0974700515947962	0.122825744799389	0.0710608388705151	-0.00476010788761759	0.0178848320304911	-1.20283882736246E-4	0.112211591458421	0.114967901942627	-0.0230747366325296
0.880482975122787	1	0.873372885142695	0.812973571865453	0.817834074845401	0.669566855706387	0.526312639454632	0.473582606795725	0.296075190290165	0.178550271180893	0.130155971410284	-2.5870734299289E-4	-0.0589469730073208	-0.00363416675172845	-0.0668666990047498	-0.0205022130433808	0.10186373315124	0.175576793493012	0.179318692370114	0.17700033144227	0.26652074793304	0.263499083127083	0.417306042138064	0.436701144106264	0.525751568538786	0.494342387508735	0.408888642250644	0.291813025877149	0.29977758970224	0.268631483796029	0.230701945431328	0.302476715716485	0.293040721694077	0.400574058584245	0.318504855854431	0.413139415370043	0.312252766201322	0.347085553226707	0.342082153712669	0.27399200071639	0.191787663172269	0.150950967279115	0.172015291897843	0.12108809324413	0.0317916108803565	0.0527888969623026	0.0297120677522139	0.153974885946163	0.136641208442939	-0.0331239655569833
0.66974328607855	0.873372885142695	1	0.898425575127703	0.802839253830538	0.750112498478352	0.640033302986704	0.608882018328225	0.458563644399415	0.352416496649221	0.297412029117956	0.147324901894972	0.044750597684714	0.0852932720750194	-0.0203636780633566	0.00344065799010495	0.128409240871687	0.225193284649026	0.248042379030954	0.252810920530904	0.396269810750695	0.38156444623027	0.50711135856692	0.481582109321257	0.535460073035443	0.514753565587274	0.410800285587567	0.288617052070455	0.310874532317779	0.267730419861426	0.255725201608039	0.328153858487283	0.334921520519936	0.445448967441899	0.346486509024682	0.446830720487515	0.332174089428649	0.374381346156589	0.355995166796637	0.287154133529425	0.205798778394265	0.154271154515134	0.177932476808101	0.13218049220167	0.0361294488787136	0.0471615592987316	0.0101319798985048	0.136792750309109	0.107073846670909	-0.0829663347667834
0.654387591950803	0.812973571865453	0.898425575127703	1	0.898585424608063	0.827704854938303	0.728515544594549	0.655984340926496	0.486118657290701	0.338456450424634	0.231856317329953	0.06783627691175	-0.0561472425831259	-0.0392603528012131	-0.146031090440449	-0.129882405409122	-0.0177674803316706	0.0894190550580326	0.139660558316184	0.164825226214498	0.35218673801511	0.40061935121123	0.561526876650932	0.590824779566638	0.646532215421534	0.62228724763448	0.500758421088441	0.377109577859661	0.409600431937934	0.380411901367917	0.360541681953248	0.386692646593282	0.325153762257787	0.393597713006912	0.235967664013223	0.332611889128176	0.191417340116841	0.231995230352799	0.221536243100018	0.159900386666399	0.0693102828807142	0.0142197874754724	0.0494111061512183	0.00735532814831305	-0.0893399552358473	-0.0785352248185652	-0.122751573920789	0.00365611967082328	-0.00494626879301302	-0.188552761309152
0.761886497672305	0.817834074845401	0.802839253830538	0.898585424608063	1	0.897662429117409	0.771905154549941	0.653038598688808	0.469634597579677	0.285723222257023	0.147569968455973	-4.06316447497089E-4	-0.155899854723978	-0.152457471533485	-0.248429370937316	-0.229457154751685	-0.1246562507121	-0.0204322421165012	0.0405979772883256	0.0986765003282951	0.313398381938739	0.429849172066183	0.630327318167875	0.718317313861056	0.810767613742232	0.777154852497184	0.680046917591482	0.56554176764838	0.588385272890425	0.5643034716502	0.517461023793471	0.51393876150652	0.383181509163338	0.40980726812168	0.203715652610389	0.263654682577373	0.107568659148717	0.142384023940244	0.136183545572002	0.0734586180111717	-0.0267368314227229	-0.0855664550393214	-0.047608015252211	-0.0942761428874677	-0.191848671343379	-0.17777899809892	-0.212351625881808	-0.085597192462617	-0.0767761966006206	-0.246212225936629
0.587867159952926	0.669566855706387	0.750112498478352	0.827704854938303	0.897662429117409	1	0.906831238351229	0.785096152514625	0.618849829364688	0.428318555056786	0.279973764253704	0.142513490533093	-0.0566256871506123	-0.084124395164654	-0.198521246078851	-0.201245837835357	-0.114036400121227	0.0035535372808598	0.089605248131975	0.17548068941422	0.433866549228126	0.570120743203335	0.743268583581661	0.810147998628832	0.837415810477983	0.808448299200268	0.690790693281066	0.580179166985058	0.642571260275998	0.615011258195266	0.59875073714785	0.579813811473964	0.450366167819535	0.45503316160813	0.217581854109437	0.242813180291509	0.0843913340338695	0.117422850678389	0.088658840655357	0.0410906836558933	-0.0448069536521981	-0.116660438788692	-0.086768326920301	-0.113598157891444	-0.207007389164201	-0.210716741825739	-0.252295711580913	-0.143045090939479	-0.141879784856138	-0.303286007860695
0.42872085142775	0.526312639454632	0.640033302986704	0.728515544594549	0.771905154549941	0.906831238351229	1	0.886666784562077	0.730213202805227	0.54192381620657	0.378243073360859	0.220445746426267	-0.0126810351819047	-0.0546163614429	-0.176618666026576	-0.19643724367177	-0.137481120511448	-0.0146130469129124	0.0986085107069686	0.215401575823135	0.507511449356088	0.656343886011766	0.810131762060756	0.844423337378203	0.792860246246972	0.791083042699394	0.649052454462542	0.543475308219263	0.657756422585642	0.613642786528837	0.64382208234548	0.591146679933845	0.450260732933094	0.445159354411465	0.202395393255877	0.19333062706123	0.0317529130548612	0.0543734930757073	0.00769164522944352	-0.0283003975591374	-0.0964480385190788	-0.174825794926245	-0.15501372993209	-0.165128895298599	-0.247623876775687	-0.26354433201767	-0.308344408429088	-0.223665177531854	-0.228254147968465	-0.369031752527533
0.355048778213081	0.473582606795725	0.608882018328225	0.655984340926496	0.653038598688808	0.785096152514625	0.886666784562077	1	0.835058514530649	0.680475253803015	0.552024705058297	0.369152018359729	0.154979358585395	0.116342700694551	-0.0276616433729207	-0.0589679725880651	0.00290290347487545	0.134867728910587	0.246758226409954	0.375655594816465	0.654942775993126	0.731530116642177	0.792774524094272	0.701045198906769	0.620175471674872	0.645923158484163	0.49912755593312	0.389457253395373	0.503186778970971	0.450491060733543	0.52803428696398	0.522794285892974	0.49234090361642	0.539645457580317	0.328146963209962	0.298769773759882	0.144532149480008	0.163177147691662	0.0949247150698319	0.0652788305970839	0.0152158043065632	-0.0670668513981504	-0.06142088346028	-0.0686248677398532	-0.144070544591617	-0.171547195293245	-0.218332094126724	-0.132408648161584	-0.169730974546726	-0.317023917566894
0.186551730714645	0.296075190290165	0.458563644399415	0.486118657290701	0.469634597579677	0.618849829364688	0.730213202805227	0.835058514530649	1	0.859655274100265	0.693599620737914	0.511342186847552	0.238308841103225	0.182125691990643	0.0200176832067564	-0.0286632621168903	0.0182482281727524	0.133448229385351	0.241334215866605	0.367712391398303	0.696558947656196	0.808725517356047	0.730073917358769	0.596165320194933	0.485180807600878	0.532266062274118	0.398597802244128	0.325525135195246	0.444734665807462	0.394400877528713	0.495729681205437	0.501577280148905	0.493258369523281	0.500778018210492	0.286007663595038	0.235152255913995	0.0930829960463854	0.102204501164089	0.0335352398637615	0.0222450409505093	-0.00794464891438747	-0.0829654678845809	-0.0865009755932941	-0.0802650121381368	-0.131488287192844	-0.176507741722454	-0.216828820341549	-0.171350863764362	-0.227916931650039	-0.327885673114184
0.0596339681187005	0.178550271180893	0.352416496649221	0.338456450424634	0.285723222257023	0.428318555056786	0.54192381620657	0.680475253803015	0.859655274100265	1	0.876865876611536	0.662865819139933	0.394571948302196	0.330314707334835	0.141644138392293	0.0770396218472151	0.123392673594373	0.226525887823364	0.318874567525808	0.424072081379877	0.718381330367752	0.740321923122013	0.575907539521196	0.406562152449344	0.283526550391784	0.347368305057948	0.220707777616831	0.161341920372407	0.27242334148091	0.212719109734473	0.32894586379033	0.363139843135109	0.432735204910651	0.448891812534102	0.300239215737536	0.249573094561349	0.142644965986098	0.149016151156679	0.0756791761235456	0.0719673178228717	0.0657473670535812	-8.16587225906946E-4	-0.0167380127227135	-0.00688221904427738	-0.0404618053292076	-0.0890467226592263	-0.123033599867798	-0.0984889152774565	-0.179163560634566	-0.2563834194292
0.00337105140819626	0.130155971410284	0.297412029117956	0.231856317329953	0.147569968455973	0.279973764253704	0.378243073360859	0.552024705058297	0.693599620737914	0.876865876611536	1	0.775014836559033	0.595823778287727	0.545690572531357	0.363725511306534	0.281768798314015	0.319174251629011	0.421277844630579	0.514368179758411	0.612767811984409	0.767229254428075	0.633487098893466	0.434055608273173	0.230201953233551	0.103475573593215	0.158541711516267	0.0347440414691841	-0.0194647906646657	0.0859018086791326	0.025440858125429	0.1477302208775	0.229199403136674	0.393217630151083	0.481240022093843	0.446295580300359	0.380225179780601	0.303672617557072	0.299523591607029	0.203162969664168	0.207642081902	0.223327927315089	0.159989764745155	0.125122990629156	0.142606311724428	0.118668427129762	0.0632300786147394	0.034198248211528	0.059195554229892	-0.0474593094212789	-0.129292301348116
-0.0825745168104847	-2.5870734299289E-4	0.147324901894972	0.06783627691175	-4.06316447497089E-4	0.142513490533093	0.220445746426267	0.369152018359729	0.511342186847552	0.662865819139933	0.775014836559033	1	0.782504944076712	0.660980026387397	0.44219228308831	0.340940572642457	0.372334500621667	0.45099393295336	0.536013791788336	0.597124504729724	0.63475858923997	0.573362717774159	0.370191746873801	0.134250506275791	0.0173263703868757	0.0428802355746403	-0.0361683588660945	-0.0749426230895074	0.0102770530127542	0.00502912365849081	0.128961349653522	0.209296316794866	0.379440149650264	0.430733611862351	0.441067492183168	0.354171935848197	0.301823349661258	0.293736992448256	0.207835550367373	0.228533945892952	0.261325704896764	0.216054721565899	0.175158239640633	0.199704091929442	0.192176471358782	0.141940143336595	0.133372959712658	0.133758150079634	0.0429997043758057	0.0222477290598824
-0.131846044647357	-0.0589469730073208	0.044750597684714	-0.0561472425831259	-0.155899854723978	-0.0566256871506123	-0.0126810351819047	0.154979358585395	0.238308841103225	0.394571948302196	0.595823778287727	0.782504944076712	1	0.834227264751794	0.631911566331073	0.540847179201776	0.538203061652617	0.609806222738256	0.694836826029859	0.677599120735608	0.485767389366413	0.308066705715936	0.111136518179515	-0.119861703688373	-0.219293360017234	-0.205192217356096	-0.265487470554443	-0.286941925930625	-0.219036146508288	-0.232710002008345	-0.143683805638258	-0.0412081705445384	0.214776244684401	0.327911628179129	0.494816253577806	0.420100382678658	0.424998466903325	0.410563420249074	0.318768493095089	0.344320454613815	0.408858590946222	0.378052844990101	0.318312927312738	0.350620414496442	0.356477194348833	0.30030008227494	0.294703385253147	0.308669039956296	0.207287901247875	0.1764004053222
-0.0797853187369104	-0.00363416675172845	0.0852932720750194	-0.0392603528012131	-0.152457471533485	-0.084124395164654	-0.0546163614429	0.116342700694551	0.182125691990643	0.330314707334835	0.545690572531357	0.660980026387397	0.834227264751794	1	0.809987095719912	0.732768637800606	0.737175560676434	0.75960784459965	0.758746575392902	0.679391818224796	0.463020115714269	0.22488890067327	0.039516558206954	-0.195430981622901	-0.270529891426613	-0.245392634781496	-0.311623704793476	-0.352928975064032	-0.298282818569523	-0.327711445105346	-0.237893779127192	-0.120417500037835	0.180082335459407	0.326147367487691	0.565155722652023	0.550466548595466	0.611395997028259	0.590131724265327	0.484705792310068	0.505283981013811	0.589107605078098	0.566988353851172	0.484661234389378	0.521502224994744	0.536363637254284	0.472958715572813	0.475836226012356	0.470922392742065	0.349401679230897	0.328726485063943
-0.118600436657763	-0.0668666990047498	-0.0203636780633566	-0.146031090440449	-0.248429370937316	-0.198521246078851	-0.176618666026576	-0.0276616433729207	0.0200176832067564	0.141644138392293	0.363725511306534	0.44219228308831	0.631911566331073	0.809987095719912	1	0.890411593611746	0.774672255891879	0.72473782409698	0.666797026338024	0.590260631467222	0.327975090869375	0.0642295528417238	-0.103375072021913	-0.293084311906753	-0.349836189639398	-0.34255302075307	-0.374847448754077	-0.393118070999818	-0.367282160762367	-0.392804595916353	-0.325028138863035	-0.205521340562324	0.0796034835277166	0.230842168082914	0.52090336084948	0.473437034892585	0.592658895441234	0.565246183988541	0.45267525940129	0.483558223600061	0.601957407925999	0.582898226953668	0.482991423654701	0.537269752432703	0.585920623030112	0.512670534063983	0.523629735049353	0.479367234704749	0.353137291308369	0.375783792314294
-0.0713131072384839	-0.0205022130433808	0.00344065799010495	-0.129882405409122	-0.229457154751685	-0.201245837835357	-0.19643724367177	-0.0589679725880651	-0.0286632621168903	0.0770396218472151	0.281768798314015	0.340940572642457	0.540847179201776	0.732768637800606	0.890411593611746	1	0.876195558134288	0.752261655486406	0.662226769741522	0.530364734029101	0.274963989356557	0.0148867018580849	-0.129502625362597	-0.307364131969709	-0.351181867429156	-0.355050964618375	-0.387594719716606	-0.411282254958149	-0.397851283565871	-0.4151333920149	-0.353493940576765	-0.232614841021326	0.0660168821362731	0.201879387615738	0.513358914305317	0.514139912646798	0.660919573603156	0.636330072939401	0.533213603030455	0.56456882556998	0.696692626530989	0.687375910804239	0.57331754382887	0.631543443744026	0.688962698943588	0.609982391084178	0.621037540135758	0.559282561877335	0.424097964100817	0.452248896851702
0.0346187682158432	0.10186373315124	0.128409240871687	-0.0177674803316706	-0.1246562507121	-0.114036400121227	-0.137481120511448	0.00290290347487545	0.0182482281727524	0.123392673594373	0.319174251629011	0.372334500621667	0.538203061652617	0.737175560676434	0.774672255891879	0.876195558134288	1	0.884476946847148	0.738347732297975	0.563714939123324	0.328460081461342	0.0553953944218308	-0.0711335422454287	-0.259142154629623	-0.296813081447952	-0.299515275692841	-0.35428157721689	-0.405845543604078	-0.38653505664594	-0.399945791364866	-0.343634003660785	-0.206472015735687	0.105825962484528	0.289441333147791	0.600823827436939	0.66719181098896	0.814129998854163	0.810035355208543	0.719583659599898	0.716580323175374	0.817466777487867	0.812926598064904	0.710992068299855	0.740142341761512	0.76537294938081	0.704138016884148	0.707852740656543	0.681349115715459	0.531148879337476	0.510414150711005
0.0887495064620503	0.175576793493012	0.225193284649026	0.0894190550580326	-0.0204322421165012	0.0035535372808598	-0.0146130469129124	0.134867728910587	0.133448229385351	0.226525887823364	0.421277844630579	0.45099393295336	0.609806222738256	0.75960784459965	0.72473782409698	0.752261655486406	0.884476946847148	1	0.872384655796625	0.707342090436394	0.462453071372331	0.182747885039049	0.051778879185012	-0.149423779647496	-0.200603259885019	-0.19461251827587	-0.267356483123938	-0.332083986743879	-0.283608773945896	-0.306235822691768	-0.238053091167033	-0.0945899734425337	0.225133198147842	0.418217018123288	0.682977810307067	0.745253874405101	0.795376149004275	0.800946476471921	0.701468564983828	0.673389864759391	0.726356432570426	0.703666993879629	0.62763031703933	0.636171924621085	0.621112218278514	0.571276886543618	0.562610916450404	0.59217906130935	0.450923191897335	0.37052765876182
0.0864183085846308	0.179318692370114	0.248042379030954	0.139660558316184	0.0405979772883256	0.089605248131975	0.0986085107069686	0.246758226409954	0.241334215866605	0.318874567525808	0.514368179758411	0.536013791788336	0.694836826029859	0.758746575392902	0.666797026338024	0.662226769741522	0.738347732297975	0.872384655796625	1	0.856795601359703	0.588277771306724	0.315440377429059	0.165613131258406	-0.0311273097655106	-0.109905997868343	-0.115622789319531	-0.204140566592411	-0.26389099286048	-0.191484182432416	-0.212298895725379	-0.130961789073253	0.00999727326551632	0.343974869501121	0.506963551903264	0.72422092739048	0.717476863302589	0.682508578397449	0.68531149806959	0.572181244420505	0.54425551658628	0.57413726274232	0.541194219251013	0.468878730208376	0.476071770036586	0.452816209805721	0.398298763711714	0.391862894106704	0.440675852860259	0.316553245169717	0.229816957339053
0.0898436520039484	0.17700033144227	0.252810920530904	0.164825226214498	0.0986765003282951	0.17548068941422	0.215401575823135	0.375655594816465	0.367712391398303	0.424072081379877	0.612767811984409	0.597124504729724	0.677599120735608	0.679391818224796	0.590260631467222	0.530364734029101	0.563714939123324	0.707342090436394	0.856795601359703	1	0.75980419683885	0.492265733401774	0.327263928604382	0.108847512022933	0.0133275124285849	-0.0055786111638459	-0.103666241594817	-0.160664906792358	-0.0669468169830259	-0.0827943610126115	0.0309224147941246	0.19648893532645	0.49150734721265	0.674390800374969	0.782312802977629	0.648758804636217	0.570278369952247	0.550937220022609	0.435938941166985	0.41808323904253	0.439480631779042	0.39189827635604	0.32788047999869	0.333292553653271	0.305301358049726	0.25541214546951	0.240951157941593	0.297563854311963	0.175708282195299	0.0826898222991859
0.162323541657066	0.26652074793304	0.396269810750695	0.35218673801511	0.313398381938739	0.433866549228126	0.507511449356088	0.654942775993126	0.696558947656196	0.718381330367752	0.767229254428075	0.63475858923997	0.485767389366413	0.463020115714269	0.327975090869375	0.274963989356557	0.328460081461342	0.462453071372331	0.588277771306724	0.75980419683885	1	0.816714066210249	0.626926499170462	0.398612229602694	0.284606416137128	0.293261804820103	0.162157960706547	0.0860057814077635	0.217263778687126	0.180586615847358	0.317087142723561	0.450608487110384	0.640988859381903	0.747154780644986	0.625224493154418	0.50974519834075	0.382815378074595	0.375118397689031	0.268620236333361	0.256987012724569	0.24859665165999	0.1812063017596	0.140543920278555	0.144616451004574	0.0994042537214632	0.0490363120846857	0.0171588864450162	0.0839176193878916	-0.0162495262250237	-0.128184865243282
0.189330711839899	0.263499083127083	0.38156444623027	0.40061935121123	0.429849172066183	0.570120743203335	0.656343886011766	0.731530116642177	0.808725517356047	0.740321923122013	0.633487098893466	0.573362717774159	0.308066705715936	0.22488890067327	0.0642295528417238	0.0148867018580849	0.0553953944218308	0.182747885039049	0.315440377429059	0.492265733401774	0.816714066210249	1	0.832540842249831	0.628387544247473	0.514529454170181	0.525671291055516	0.408457069574904	0.344602945415754	0.486080404038329	0.46822111582928	0.607363471507745	0.67308472944113	0.689691526252516	0.652553292131559	0.411020000970977	0.293701077160678	0.132022183264312	0.12191108921503	0.0460313710477665	0.035507159098871	0.00774354993307941	-0.0577326231798142	-0.0741934672875755	-0.0730290295534539	-0.117956170358995	-0.157474053509328	-0.181402194029671	-0.130082154075702	-0.182190644471135	-0.265213403045814
0.353373340676931	0.417306042138064	0.50711135856692	0.561526876650932	0.630327318167875	0.743268583581661	0.810131762060756	0.792774524094272	0.730073917358769	0.575907539521196	0.434055608273173	0.370191746873801	0.111136518179515	0.039516558206954	-0.103375072021913	-0.129502625362597	-0.0711335422454287	0.051778879185012	0.165613131258406	0.327263928604382	0.626926499170462	0.832540842249831	1	0.82028257554433	0.725457941357849	0.709993273971256	0.591959263968478	0.503466559054919	0.635247961837261	0.633369476296064	0.739480865179809	0.755451443556874	0.626343977451661	0.586896845212973	0.313425255936692	0.252257605906939	0.0830978127269362	0.0844158912630997	0.0351701211117089	0.00234835878426009	-0.0575640341701616	-0.1221214691125	-0.114702654619921	-0.133787082030204	-0.198528535963555	-0.217480464530279	-0.240136415105135	-0.168116805648501	-0.183766400088458	-0.292436394827106
0.418253742237508	0.436701144106264	0.481582109321257	0.590824779566638	0.718317313861056	0.810147998628832	0.844423337378203	0.701045198906769	0.596165320194933	0.406562152449344	0.230201953233551	0.134250506275791	-0.119861703688373	-0.195430981622901	-0.293084311906753	-0.307364131969709	-0.259142154629623	-0.149423779647496	-0.0311273097655106	0.108847512022933	0.398612229602694	0.628387544247473	0.82028257554433	1	0.898819210753655	0.819805688243004	0.704505579043906	0.656973450864793	0.781112338381463	0.801489886896589	0.807162241266892	0.722079674602185	0.491678173348525	0.398144699073629	0.12078691156359	0.0954904137456461	-0.0741948576226966	-0.0625059057945579	-0.0870051505925977	-0.122401291342485	-0.201195988770224	-0.267834941923479	-0.236273659929791	-0.253559166939747	-0.327707804035128	-0.33851746117659	-0.373228759999712	-0.29427845784954	-0.280256365191231	-0.398344027274712
0.537690505826991	0.525751568538786	0.535460073035443	0.646532215421534	0.810767613742232	0.837415810477983	0.792860246246972	0.620175471674872	0.485180807600878	0.283526550391784	0.103475573593215	0.0173263703868757	-0.219293360017234	-0.270529891426613	-0.349836189639398	-0.351181867429156	-0.296813081447952	-0.200603259885019	-0.109905997868343	0.0133275124285849	0.284606416137128	0.514529454170181	0.725457941357849	0.898819210753655	1	0.890761376547513	0.848027785536878	0.795940563458505	0.817046744892378	0.832143334551292	0.769514346269713	0.706965523148306	0.453422384334278	0.361819398253392	0.0805392045162223	0.0606943601267613	-0.106295022667759	-0.0839343551968174	-0.0906568639788086	-0.128666914076112	-0.222444421599029	-0.282067122782258	-0.241422973894295	-0.270845107509572	-0.350100628464873	-0.345785412426415	-0.382655126092815	-0.294486982603423	-0.262326369142398	-0.377929210297815
0.494194878696579	0.494342387508735	0.514753565587274	0.62228724763448	0.777154852497184	0.808448299200268	0.791083042699394	0.645923158484163	0.532266062274118	0.347368305057948	0.158541711516267	0.0428802355746403	-0.205192217356096	-0.245392634781496	-0.34255302075307	-0.355050964618375	-0.299515275692841	-0.19461251827587	-0.115622789319531	-0.0055786111638459	0.293261804820103	0.525671291055516	0.709993273971256	0.819805688243004	0.890761376547513	1	0.912833387722536	0.797824777568198	0.851288731559809	0.754222297682979	0.699185900560029	0.625323031293349	0.405327903955745	0.334966297252439	0.0519856570875641	0.0502518709322995	-0.115489468634339	-0.0905083871671053	-0.0997447455726171	-0.137087516732273	-0.223653952261931	-0.284809255030577	-0.244372775212946	-0.272124479816007	-0.348774047152387	-0.349611280471375	-0.387266211024334	-0.305060260227774	-0.281268361850256	-0.402950832670656
0.44791371358544	0.408888642250644	0.410800285587567	0.500758421088441	0.680046917591482	0.690790693281066	0.649052454462542	0.49912755593312	0.398597802244128	0.220707777616831	0.0347440414691841	-0.0361683588660945	-0.265487470554443	-0.311623704793476	-0.374847448754077	-0.387594719716606	-0.35428157721689	-0.267356483123938	-0.204140566592411	-0.103666241594817	0.162157960706547	0.408457069574904	0.591959263968478	0.704505579043906	0.848027785536878	0.912833387722536	1	0.930581884395883	0.872908412933754	0.793313010919397	0.692286541816358	0.61127844749233	0.358228762765974	0.249547712554568	-0.0256365034062861	-0.0497256992387356	-0.205237985420325	-0.17981626080357	-0.17130277010586	-0.1975266348659	-0.280337001433829	-0.330800998922578	-0.28678673280278	-0.312133424500684	-0.377899656020321	-0.371796739943837	-0.406883312371493	-0.340453180848799	-0.300625956157031	-0.392701740160197
0.361300686831288	0.291813025877149	0.288617052070455	0.377109577859661	0.56554176764838	0.580179166985058	0.543475308219263	0.389457253395373	0.325525135195246	0.161341920372407	-0.0194647906646657	-0.0749426230895074	-0.286941925930625	-0.352928975064032	-0.393118070999818	-0.411282254958149	-0.405845543604078	-0.332083986743879	-0.26389099286048	-0.160664906792358	0.0860057814077635	0.344602945415754	0.503466559054919	0.656973450864793	0.795940563458505	0.797824777568198	0.930581884395883	1	0.895917005460978	0.840496068846972	0.724311742910725	0.616986433786745	0.337616657076221	0.179938079853254	-0.0941022515445043	-0.140045110676572	-0.287727692467733	-0.270370472579214	-0.25309180085331	-0.262304715450553	-0.337432839161195	-0.383124483530395	-0.337882844962196	-0.35632374755045	-0.410310787778571	-0.404416257353357	-0.441449767643878	-0.386896238726057	-0.336232576937221	-0.40460694739285
0.336357187123197	0.29977758970224	0.310874532317779	0.409600431937934	0.588385272890425	0.642571260275998	0.657756422585642	0.503186778970971	0.444734665807462	0.27242334148091	0.0859018086791326	0.0102770530127542	-0.219036146508288	-0.298282818569523	-0.367282160762367	-0.397851283565871	-0.38653505664594	-0.283608773945896	-0.191484182432416	-0.0669468169830259	0.217263778687126	0.486080404038329	0.635247961837261	0.781112338381463	0.817046744892378	0.851288731559809	0.872908412933754	0.895917005460978	1	0.889472549018903	0.808206260330272	0.679432848971165	0.415714362204679	0.253228189193394	-0.0359675411690152	-0.0772209711317731	-0.246466469603343	-0.230773195074907	-0.228948924741112	-0.245089041010079	-0.321793972955791	-0.378129937085025	-0.334487488468887	-0.351519330500111	-0.416210693369836	-0.416603595778512	-0.459980531315386	-0.397919912569903	-0.363098035697892	-0.459580027164464
0.32375597307015	0.268631483796029	0.267730419861426	0.380411901367917	0.5643034716502	0.615011258195266	0.613642786528837	0.450491060733543	0.394400877528713	0.212719109734473	0.025440858125429	0.00502912365849081	-0.232710002008345	-0.327711445105346	-0.392804595916353	-0.4151333920149	-0.399945791364866	-0.306235822691768	-0.212298895725379	-0.0827943610126115	0.180586615847358	0.46822111582928	0.633369476296064	0.801489886896589	0.832143334551292	0.754222297682979	0.793313010919397	0.840496068846972	0.889472549018903	1	0.902319498146032	0.767199107831639	0.457718749925915	0.250206508104062	-0.0352473560352069	-0.101799461916274	-0.267764543732632	-0.255464087648522	-0.255748579896853	-0.272052203218341	-0.343402541361671	-0.393108253220163	-0.352497433879591	-0.368983093278605	-0.42457619266217	-0.422556853173469	-0.454066737461217	-0.404613908435053	-0.356804316609411	-0.415160805564329
0.262564595821219	0.230701945431328	0.255725201608039	0.360541681953248	0.517461023793471	0.59875073714785	0.64382208234548	0.52803428696398	0.495729681205437	0.32894586379033	0.1477302208775	0.128961349653522	-0.143683805638258	-0.237893779127192	-0.325028138863035	-0.353493940576765	-0.343634003660785	-0.238053091167033	-0.130961789073253	0.0309224147941246	0.317087142723561	0.607363471507745	0.739480865179809	0.807162241266892	0.769514346269713	0.699185900560029	0.692286541816358	0.724311742910725	0.808206260330272	0.902319498146032	1	0.872776628693356	0.574349442344186	0.349903919628087	0.0492611195310314	-0.0407050884533347	-0.214005421793507	-0.211076327749498	-0.227980118135146	-0.238495611069289	-0.29756787383462	-0.348840730109514	-0.32164560534447	-0.335051000181692	-0.385618056890453	-0.389213268362061	-0.413990846968538	-0.376360635531617	-0.348516108415974	-0.398583403303156
0.315345398425512	0.302476715716485	0.328153858487283	0.386692646593282	0.51393876150652	0.579813811473964	0.591146679933845	0.522794285892974	0.501577280148905	0.363139843135109	0.229199403136674	0.209296316794866	-0.0412081705445384	-0.120417500037835	-0.205521340562324	-0.232614841021326	-0.206472015735687	-0.0945899734425337	0.00999727326551632	0.19648893532645	0.450608487110384	0.67308472944113	0.755451443556874	0.722079674602185	0.706965523148306	0.625323031293349	0.61127844749233	0.616986433786745	0.679432848971165	0.767199107831639	0.872776628693356	1	0.756854788968996	0.534052605481114	0.239311172739741	0.118943915156845	-0.0558649925824392	-0.0673763909781226	-0.100892715235716	-0.118657064298222	-0.17657875436581	-0.224646395573433	-0.212285623847801	-0.232160533168249	-0.285370751132397	-0.294145122580609	-0.31584891508945	-0.262532234916839	-0.265323476981088	-0.328923346328368
0.281334701145867	0.293040721694077	0.334921520519936	0.325153762257787	0.383181509163338	0.450366167819535	0.450260732933094	0.49234090361642	0.493258369523281	0.432735204910651	0.393217630151083	0.379440149650264	0.214776244684401	0.180082335459407	0.0796034835277166	0.0660168821362731	0.105825962484528	0.225133198147842	0.343974869501121	0.49150734721265	0.640988859381903	0.689691526252516	0.626343977451661	0.491678173348525	0.453422384334278	0.405327903955745	0.358228762765974	0.337616657076221	0.415714362204679	0.457718749925915	0.574349442344186	0.756854788968996	1	0.766490609763256	0.527770981899828	0.392827925872437	0.226556615991401	0.203477825161557	0.133331003501911	0.115082613899593	0.0856886541843812	0.0377140310334913	0.0166715145575108	9.3046484956329E-4	-0.046098838956346	-0.0653532059655888	-0.0854178796297842	-0.0264353419204659	-0.0904154954357923	-0.16690874694279
0.361132009544213	0.400574058584245	0.445448967441899	0.393597713006912	0.40980726812168	0.45503316160813	0.445159354411465	0.539645457580317	0.500778018210492	0.448891812534102	0.481240022093843	0.430733611862351	0.327911628179129	0.326147367487691	0.230842168082914	0.201879387615738	0.289441333147791	0.418217018123288	0.506963551903264	0.674390800374969	0.747154780644986	0.652553292131559	0.586896845212973	0.398144699073629	0.361819398253392	0.334966297252439	0.249547712554568	0.179938079853254	0.253228189193394	0.250206508104062	0.349903919628087	0.534052605481114	0.766490609763256	1	0.781191128096032	0.586670763999455	0.431519145349975	0.422055296654421	0.341852380385225	0.304238896903458	0.272493973138196	0.221586050893218	0.190090361653893	0.1626611203238	0.102887571976428	0.0804408469536534	0.0578441260510523	0.150352461182036	0.0628394138597941	-0.0600377388469415
0.262290886759723	0.318504855854431	0.346486509024682	0.235967664013223	0.203715652610389	0.217581854109437	0.202395393255877	0.328146963209962	0.286007663595038	0.300239215737536	0.446295580300359	0.441067492183168	0.494816253577806	0.565155722652023	0.52090336084948	0.513358914305317	0.600823827436939	0.682977810307067	0.72422092739048	0.782312802977629	0.625224493154418	0.411020000970977	0.313425255936692	0.12078691156359	0.0805392045162223	0.0519856570875641	-0.0256365034062861	-0.0941022515445043	-0.0359675411690152	-0.0352473560352069	0.0492611195310314	0.239311172739741	0.527770981899828	0.781191128096032	1	0.814178070890854	0.707288646805673	0.676627011728138	0.56946427362248	0.544567975479742	0.559597702740182	0.520452136989359	0.456818797366876	0.445839966827917	0.409136675744018	0.363704900957962	0.358337673371943	0.42675074647203	0.29697232092842	0.201980082513345
0.318844694243733	0.413139415370043	0.446830720487515	0.332611889128176	0.263654682577373	0.242813180291509	0.19333062706123	0.298769773759882	0.235152255913995	0.249573094561349	0.380225179780601	0.354171935848197	0.420100382678658	0.550466548595466	0.473437034892585	0.514139912646798	0.66719181098896	0.745253874405101	0.717476863302589	0.648758804636217	0.50974519834075	0.293701077160678	0.252257605906939	0.0954904137456461	0.0606943601267613	0.0502518709322995	-0.0497256992387356	-0.140045110676572	-0.0772209711317731	-0.101799461916274	-0.0407050884533347	0.118943915156845	0.392827925872437	0.586670763999455	0.814178070890854	1	0.892754481559333	0.845685685593804	0.764963686488668	0.695650404592512	0.679947830697225	0.650823235198177	0.608083673834773	0.571524560901823	0.50641384657193	0.4823693922258	0.473489667192782	0.566530513694807	0.437771846490211	0.285857982176986
0.22950404344563	0.312252766201322	0.332174089428649	0.191417340116841	0.107568659148717	0.0843913340338695	0.0317529130548612	0.144532149480008	0.0930829960463854	0.142644965986098	0.303672617557072	0.301823349661258	0.424998466903325	0.611395997028259	0.592658895441234	0.660919573603156	0.814129998854163	0.795376149004275	0.682508578397449	0.570278369952247	0.382815378074595	0.132022183264312	0.0830978127269362	-0.0741948576226966	-0.106295022667759	-0.115489468634339	-0.205237985420325	-0.287727692467733	-0.246466469603343	-0.267764543732632	-0.214005421793507	-0.0558649925824392	0.226556615991401	0.431519145349975	0.707288646805673	0.892754481559333	1	0.936299859643318	0.845606666634286	0.789076297585911	0.81453516964481	0.8028496313286	0.740433049207632	0.719301420718717	0.688332208830119	0.655899167569448	0.655115528599588	0.708967604248276	0.566617015516127	0.460758616866517
0.257368384521372	0.347085553226707	0.374381346156589	0.231995230352799	0.142384023940244	0.117422850678389	0.0543734930757073	0.163177147691662	0.102204501164089	0.149016151156679	0.299523591607029	0.293736992448256	0.410563420249074	0.590131724265327	0.565246183988541	0.636330072939401	0.810035355208543	0.800946476471921	0.68531149806959	0.550937220022609	0.375118397689031	0.12191108921503	0.0844158912630997	-0.0625059057945579	-0.0839343551968174	-0.0905083871671053	-0.17981626080357	-0.270370472579214	-0.230773195074907	-0.255464087648522	-0.211076327749498	-0.0673763909781226	0.203477825161557	0.422055296654421	0.676627011728138	0.845685685593804	0.936299859643318	1	0.913810222163639	0.861945511142835	0.862533234717094	0.831559176622322	0.786821641580881	0.761315561774705	0.701227227987213	0.680960238568709	0.656380736344708	0.723125296494564	0.579500722071561	0.443488901259521
0.268422393901472	0.342082153712669	0.355995166796637	0.221536243100018	0.136183545572002	0.088658840655357	0.00769164522944352	0.0949247150698319	0.0335352398637615	0.0756791761235456	0.203162969664168	0.207835550367373	0.318768493095089	0.484705792310068	0.45267525940129	0.533213603030455	0.719583659599898	0.701468564983828	0.572181244420505	0.435938941166985	0.268620236333361	0.0460313710477665	0.0351701211117089	-0.0870051505925977	-0.0906568639788086	-0.0997447455726171	-0.17130277010586	-0.25309180085331	-0.228948924741112	-0.255748579896853	-0.227980118135146	-0.100892715235716	0.133331003501911	0.341852380385225	0.56946427362248	0.764963686488668	0.845606666634286	0.913810222163639	1	0.928196677696412	0.849749393949148	0.860104096381428	0.88034806036988	0.802953436242369	0.710401080219563	0.745254129471128	0.707352583909595	0.801233580772462	0.680856050078624	0.510340558516637
0.208020740981487	0.27399200071639	0.287154133529425	0.159900386666399	0.0734586180111717	0.0410906836558933	-0.0283003975591374	0.0652788305970839	0.0222450409505093	0.0719673178228717	0.207642081902	0.228533945892952	0.344320454613815	0.505283981013811	0.483558223600061	0.56456882556998	0.716580323175374	0.673389864759391	0.54425551658628	0.41808323904253	0.256987012724569	0.035507159098871	0.00234835878426009	-0.122401291342485	-0.128666914076112	-0.137087516732273	-0.1975266348659	-0.262304715450553	-0.245089041010079	-0.272052203218341	-0.238495611069289	-0.118657064298222	0.115082613899593	0.304238896903458	0.544567975479742	0.695650404592512	0.789076297585911	0.861945511142835	0.928196677696412	1	0.934757254750193	0.898460033802517	0.928231254827977	0.903491679960819	0.801210187180667	0.807091957700669	0.729478440943825	0.791577701470405	0.655515435959399	0.513079599530088
0.129253332896482	0.191787663172269	0.205798778394265	0.0693102828807142	-0.0267368314227229	-0.0448069536521981	-0.0964480385190788	0.0152158043065632	-0.00794464891438747	0.0657473670535812	0.223327927315089	0.261325704896764	0.408858590946222	0.589107605078098	0.601957407925999	0.696692626530989	0.817466777487867	0.726356432570426	0.57413726274232	0.439480631779042	0.24859665165999	0.00774354993307941	-0.0575640341701616	-0.201195988770224	-0.222444421599029	-0.223653952261931	-0.280337001433829	-0.337432839161195	-0.321793972955791	-0.343402541361671	-0.29756787383462	-0.17657875436581	0.0856886541843812	0.272493973138196	0.559597702740182	0.679947830697225	0.81453516964481	0.862533234717094	0.849749393949148	0.934757254750193	1	0.950617460377279	0.908380750503343	0.939978081799995	0.897698969370986	0.85293833014795	0.79369041979749	0.7920782591225	0.636290302399954	0.562822576193281
0.0974700515947962	0.150950967279115	0.154271154515134	0.0142197874754724	-0.0855664550393214	-0.116660438788692	-0.174825794926245	-0.0670668513981504	-0.0829654678845809	-8.16587225906946E-4	0.159989764745155	0.216054721565899	0.378052844990101	0.566988353851172	0.582898226953668	0.687375910804239	0.812926598064904	0.703666993879629	0.541194219251013	0.39189827635604	0.1812063017596	-0.0577326231798142	-0.1221214691125	-0.267834941923479	-0.282067122782258	-0.284809255030577	-0.330800998922578	-0.383124483530395	-0.378129937085025	-0.393108253220163	-0.348840730109514	-0.224646395573433	0.0377140310334913	0.221586050893218	0.520452136989359	0.650823235198177	0.8028496313286	0.831559176622322	0.860104096381428	0.898460033802517	0.950617460377279	1	0.949150755431681	0.933670655980058	0.922415140909443	0.919994659021947	0.889353627984737	0.878057814435649	0.734060959378664	0.676600052544453
0.122825744799389	0.172015291897843	0.177932476808101	0.0494111061512183	-0.047608015252211	-0.086768326920301	-0.15501372993209	-0.06142088346028	-0.0865009755932941	-0.0167380127227135	0.125122990629156	0.175158239640633	0.318312927312738	0.484661234389378	0.482991423654701	0.57331754382887	0.710992068299855	0.62763031703933	0.468878730208376	0.32788047999869	0.140543920278555	-0.0741934672875755	-0.114702654619921	-0.236273659929791	-0.241422973894295	-0.244372775212946	-0.28678673280278	-0.337882844962196	-0.334487488468887	-0.352497433879591	-0.32164560534447	-0.212285623847801	0.0166715145575108	0.190090361653893	0.456818797366876	0.608083673834773	0.740433049207632	0.786821641580881	0.88034806036988	0.928231254827977	0.908380750503343	0.949150755431681	1	0.953506175517163	0.885085579394918	0.922821558607216	0.855098461364194	0.876265210285588	0.754873149210637	0.654095356645019
0.0710608388705151	0.12108809324413	0.13218049220167	0.00735532814831305	-0.0942761428874677	-0.113598157891444	-0.165128895298599	-0.0686248677398532	-0.0802650121381368	-0.00688221904427738	0.142606311724428	0.199704091929442	0.350620414496442	0.521502224994744	0.537269752432703	0.631543443744026	0.740142341761512	0.636171924621085	0.476071770036586	0.333292553653271	0.144616451004574	-0.0730290295534539	-0.133787082030204	-0.253559166939747	-0.270845107509572	-0.272124479816007	-0.312133424500684	-0.35632374755045	-0.351519330500111	-0.368983093278605	-0.335051000181692	-0.232160533168249	9.3046484956329E-4	0.1626611203238	0.445839966827917	0.571524560901823	0.719301420718717	0.761315561774705	0.802953436242369	0.903491679960819	0.939978081799995	0.933670655980058	0.953506175517163	1	0.944908875580195	0.920844894665764	0.832431075685437	0.804339064281014	0.666299403678326	0.612324914523633
-0.00476010788761759	0.0317916108803565	0.0361294488787136	-0.0893399552358473	-0.191848671343379	-0.207007389164201	-0.247623876775687	-0.144070544591617	-0.131488287192844	-0.0404618053292076	0.118668427129762	0.192176471358782	0.356477194348833	0.536363637254284	0.585920623030112	0.688962698943588	0.76537294938081	0.621112218278514	0.452816209805721	0.305301358049726	0.0994042537214632	-0.117956170358995	-0.198528535963555	-0.327707804035128	-0.350100628464873	-0.348774047152387	-0.377899656020321	-0.410310787778571	-0.416210693369836	-0.42457619266217	-0.385618056890453	-0.285370751132397	-0.046098838956346	0.102887571976428	0.409136675744018	0.50641384657193	0.688332208830119	0.701227227987213	0.710401080219563	0.801210187180667	0.897698969370986	0.922415140909443	0.885085579394918	0.944908875580195	1	0.941143812740908	0.886630141737708	0.791155956800399	0.654880384382226	0.677530472662331
0.0178848320304911	0.0527888969623026	0.0471615592987316	-0.0785352248185652	-0.17777899809892	-0.210716741825739	-0.26354433201767	-0.171547195293245	-0.176507741722454	-0.0890467226592263	0.0632300786147394	0.141940143336595	0.30030008227494	0.472958715572813	0.512670534063983	0.609982391084178	0.704138016884148	0.571276886543618	0.398298763711714	0.25541214546951	0.0490363120846857	-0.157474053509328	-0.217480464530279	-0.33851746117659	-0.345785412426415	-0.349611280471375	-0.371796739943837	-0.404416257353357	-0.416603595778512	-0.422556853173469	-0.389213268362061	-0.294145122580609	-0.0653532059655888	0.0804408469536534	0.363704900957962	0.4823693922258	0.655899167569448	0.680960238568709	0.745254129471128	0.807091957700669	0.85293833014795	0.919994659021947	0.922821558607216	0.920844894665764	0.941143812740908	1	0.935786615349903	0.872536935730018	0.764233409230759	0.75169248718085
-1.20283882736246E-4	0.0297120677522139	0.0101319798985048	-0.122751573920789	-0.212351625881808	-0.252295711580913	-0.308344408429088	-0.218332094126724	-0.216828820341549	-0.123033599867798	0.034198248211528	0.133372959712658	0.294703385253147	0.475836226012356	0.523629735049353	0.621037540135758	0.707852740656543	0.562610916450404	0.391862894106704	0.240951157941593	0.0171588864450162	-0.181402194029671	-0.240136415105135	-0.373228759999712	-0.382655126092815	-0.387266211024334	-0.406883312371493	-0.441449767643878	-0.459980531315386	-0.454066737461217	-0.413990846968538	-0.31584891508945	-0.0854178796297842	0.0578441260510523	0.358337673371943	0.473489667192782	0.655115528599588	0.656380736344708	0.707352583909595	0.729478440943825	0.79369041979749	0.889353627984737	0.855098461364194	0.832431075685437	0.886630141737708	0.935786615349903	1	0.909028703845779	0.814455127950725	0.849585791113199
0.112211591458421	0.153974885946163	0.136792750309109	0.00365611967082328	-0.085597192462617	-0.143045090939479	-0.223665177531854	-0.132408648161584	-0.171350863764362	-0.0984889152774565	0.059195554229892	0.133758150079634	0.308669039956296	0.470922392742065	0.479367234704749	0.559282561877335	0.681349115715459	0.59217906130935	0.440675852860259	0.297563854311963	0.0839176193878916	-0.130082154075702	-0.168116805648501	-0.29427845784954	-0.294486982603423	-0.305060260227774	-0.340453180848799	-0.386896238726057	-0.397919912569903	-0.404613908435053	-0.376360635531617	-0.262532234916839	-0.0264353419204659	0.150352461182036	0.42675074647203	0.566530513694807	0.708967604248276	0.723125296494564	0.801233580772462	0.791577701470405	0.7920782591225	0.878057814435649	0.876265210285588	0.804339064281014	0.791155956800399	0.872536935730018	0.909028703845779	1	0.916731017064336	0.816997442054352
0.114967901942627	0.136641208442939	0.107073846670909	-0.00494626879301302	-0.0767761966006206	-0.141879784856138	-0.228254147968465	-0.169730974546726	-0.227916931650039	-0.179163560634566	-0.0474593094212789	0.0429997043758057	0.207287901247875	0.349401679230897	0.353137291308369	0.424097964100817	0.531148879337476	0.450923191897335	0.316553245169717	0.175708282195299	-0.0162495262250237	-0.182190644471135	-0.183766400088458	-0.280256365191231	-0.262326369142398	-0.281268361850256	-0.300625956157031	-0.336232576937221	-0.363098035697892	-0.356804316609411	-0.348516108415974	-0.265323476981088	-0.0904154954357923	0.0628394138597941	0.29697232092842	0.437771846490211	0.566617015516127	0.579500722071561	0.680856050078624	0.655515435959399	0.636290302399954	0.734060959378664	0.754873149210637	0.666299403678326	0.654880384382226	0.764233409230759	0.814455127950725	0.916731017064336	1	0.86770040518757
-0.0230747366325296	-0.0331239655569833	-0.0829663347667834	-0.188552761309152	-0.246212225936629	-0.303286007860695	-0.369031752527533	-0.317023917566894	-0.327885673114184	-0.2563834194292	-0.129292301348116	0.0222477290598824	0.1764004053222	0.328726485063943	0.375783792314294	0.452248896851702	0.510414150711005	0.37052765876182	0.229816957339053	0.0826898222991859	-0.128184865243282	-0.265213403045814	-0.292436394827106	-0.398344027274712	-0.377929210297815	-0.402950832670656	-0.392701740160197	-0.40460694739285	-0.459580027164464	-0.415160805564329	-0.398583403303156	-0.328923346328368	-0.16690874694279	-0.0600377388469415	0.201980082513345	0.285857982176986	0.460758616866517	0.443488901259521	0.510340558516637	0.513079599530088	0.562822576193281	0.676600052544453	0.654095356645019	0.612324914523633	0.677530472662331	0.75169248718085	0.849585791113199	0.816997442054352	0.86770040518757	1
-0.00802417261596125	-0.0113902272699325	-0.061826534447203	-0.166455500902954	-0.217188897830355	-0.27785795538708	-0.343643730393213	-0.288395969635269	-0.295034073679198	-0.230527722367139	-0.102093859555011	0.0477874372142335	0.190620607822578	0.334854853319789	0.373781092683688	0.448783860279166	0.513885285042728	0.386238499330469	0.255553479803722	0.116041248301691	-0.0882620074441747	-0.232054115277079	-0.262684824816172	-0.378096065436351	-0.353129590852622	-0.373647017167656	-0.365304093679696	-0.3828862455423	-0.425071111868567	-0.392599719023184	-0.375391503412451	-0.295991667895216	-0.12264013950987	-0.0111162304598794	0.246924466376501	0.322329503787397	0.478519665840743	0.454475400056162	0.512697587299994	0.508485329095526	0.552900423113012	0.660809580940332	0.630011020530832	0.58596589962503	0.639651025834302	0.707959447260343	0.806894220170439	0.793421477911616	0.802721049923408	0.922700395703536
0.0439014068303526	0.0386959122226926	-0.00918096162845647	-0.101473477069335	-0.142463535975715	-0.206544689616222	-0.285250175651376	-0.253124568850789	-0.265979106160982	-0.224803054588912	-0.129750261084725	-0.00400759792988624	0.119009075139217	0.226064720618598	0.225217028659195	0.289451744266709	0.377573637212611	0.27613292090412	0.162287189690541	0.0357156944540506	-0.124504883723163	-0.233037192830743	-0.235516901822501	-0.311526012318324	-0.263522187276647	-0.284052629500465	-0.272870876885283	-0.290107230450287	-0.332295330632765	-0.31206895822641	-0.319132485514332	-0.25442981898048	-0.134486110636794	-0.0257779520292759	0.156838363803795	0.249691303093429	0.380047241057897	0.367721689565589	0.447701762048575	0.426024072955773	0.430051917424119	0.527645683827197	0.527237472170714	0.46267722934179	0.479796078183659	0.566101304936003	0.644795382868867	0.6957094682967	0.774390744202105	0.794367694963339
-0.0442666535486658	-0.106847836758389	-0.186852901041161	-0.2579184961393	-0.278304783912481	-0.36029033799184	-0.43095411459829	-0.406560978493711	-0.408189033882564	-0.353496968218422	-0.267479262270305	-0.0974955810936302	0.0287540942429381	0.128734362622559	0.186410755471013	0.236663940168256	0.280272642489887	0.136939465495531	0.00502256825438222	-0.117951668132883	-0.301580397908225	-0.369736659680993	-0.380778344105949	-0.419885004111955	-0.355236885604821	-0.382751532334372	-0.318284192700134	-0.298917107678585	-0.403179409380619	-0.353554094846885	-0.371647314757779	-0.324838867780629	-0.248617464520048	-0.183766366696947	-0.00102889304284761	0.0405333098804158	0.204791669991943	0.184100872917069	0.265717734731149	0.270619812877918	0.303120152698048	0.411196185536452	0.406900915225166	0.375212080876067	0.437982811251124	0.506890185575728	0.586747142361009	0.553238488419798	0.634249857210947	0.785092602684167
-0.103369060144898	-0.17297746630834	-0.244577027684159	-0.295589103506328	-0.293641181946083	-0.35071807613949	-0.400962573286496	-0.383722232962839	-0.364164675200932	-0.334671877662366	-0.268006189625589	-0.114533212981137	-0.0096027801734785	0.0821839208703873	0.178295480003445	0.241183121328589	0.234576399135747	0.105864739754368	0.0213239949384226	-0.0777325470734827	-0.25448536684759	-0.291767475258679	-0.327734121516272	-0.382062246332961	-0.324541253671061	-0.361892063701036	-0.276219973250119	-0.235368627451258	-0.321966218586513	-0.270873949700047	-0.266774389447545	-0.226139309115999	-0.155473378821279	-0.157604768958393	0.00696530027167012	0.0091332994102371	0.139791489003323	0.113205903630305	0.179315339160072	0.190635488567572	0.233807335736734	0.332538386021956	0.316823542819349	0.303550291531978	0.377339529452336	0.433122402218139	0.506654265012015	0.447263255999309	0.50139812938496	0.689484600446787
-0.0588087105264224	-0.120237251695735	-0.2095963418177	-0.268954385024755	-0.274062797193832	-0.347124239556453	-0.41596331615712	-0.398765127899444	-0.401494003388692	-0.367596751258779	-0.284164528562271	-0.156036745763522	-0.011329335819713	0.0717631196851985	0.175212502025574	0.222412307398608	0.219196806636081	0.109182272559971	0.015096863280242	-0.074787410615424	-0.28261107834566	-0.34826041427544	-0.368011616145676	-0.399570488928141	-0.329864202679382	-0.366037751373879	-0.280297004324092	-0.23865087520886	-0.336804039591188	-0.300162553096137	-0.322528077560571	-0.269340326165467	-0.18672252169936	-0.151948238476777	0.0205295320697911	0.0184639835056297	0.14217561281328	0.11904868599555	0.184898469542254	0.187040514778239	0.220334094342893	0.31331901653756	0.305161650480954	0.277391862333249	0.330818505104192	0.39593557057919	0.45967527038725	0.440829660263356	0.492874491003845	0.621137391671339
-0.104571291040391	-0.166240343922356	-0.235653352513588	-0.292740038194567	-0.306055473623408	-0.377204298622367	-0.43383533816239	-0.415782551649501	-0.395271637354481	-0.338061896252243	-0.260437546084664	-0.142056380304045	-0.0216507732347099	0.0479657614358673	0.130409705009947	0.154528155318433	0.142410282139528	0.0280010170870208	-0.0699445627539235	-0.148607544146734	-0.332346821505503	-0.384120010530503	-0.404029897395839	-0.418557591165141	-0.350803292203666	-0.36418006114261	-0.276848957495112	-0.231431209215822	-0.344084193955429	-0.317894623390402	-0.349802739394675	-0.313608316173882	-0.263924461254168	-0.227151638818491	-0.0799742854853296	-0.0856231421913452	0.0371454300735927	0.0193406957291186	0.0961319400413038	0.101819252010462	0.129716647154341	0.22156586297811	0.227307612772534	0.209523575319391	0.267602908596664	0.320328335340033	0.365413983458149	0.32864504873719	0.393455831886406	0.513516832696145
-0.20480539134413	-0.257324219696441	-0.313294601233992	-0.358116364802668	-0.382078836546766	-0.432670612372912	-0.46050777154937	-0.437214644534945	-0.39862224482071	-0.315245911852638	-0.244011234961674	-0.156810682252051	-0.0359356655270522	0.022570221022912	0.131145112943439	0.165348033157768	0.119603196018056	-0.00564643903470223	-0.0871729549375106	-0.159392608495612	-0.325530057216882	-0.37942141666367	-0.424536110306793	-0.449520385166728	-0.403200808526817	-0.421072499801509	-0.326760751066888	-0.268825100706214	-0.373533435981788	-0.343663378288695	-0.355710410609503	-0.332688532610997	-0.266868898139325	-0.261590158099126	-0.118322910722753	-0.150657267883014	-0.0178199224761859	-0.0376714132413658	0.00342513563365193	0.027020603381357	0.0900453322074527	0.165537919997816	0.153463899580349	0.168166754963474	0.256393832601182	0.279829274468278	0.324107569478284	0.241856227379556	0.284033410540865	0.446601399007921
-0.240624281313795	-0.289874290834718	-0.354180789280121	-0.39552537743706	-0.410264697960401	-0.458667948155044	-0.482065096887183	-0.462009279119226	-0.434578366154767	-0.361126229854846	-0.263532599486813	-0.202830105725707	-0.0360430761794151	0.0172685283742434	0.151192924067907	0.177598576750607	0.0969364196797578	0.00505843249773443	-0.0596310404650817	-0.10489188593699	-0.317467338625563	-0.395002214283936	-0.446511281369419	-0.460838375013749	-0.417789472611089	-0.44249915294516	-0.342475130328235	-0.271829987513257	-0.361409398337106	-0.347307573006005	-0.361254912490441	-0.320928209056324	-0.256386128413074	-0.252470330096922	-0.0915843602795825	-0.151790776151315	-0.0312432880410984	-0.0547899390887148	-0.0351853870017497	-0.00783909029323287	0.0606602140403447	0.123794599465874	0.102961372126691	0.123619980873161	0.211036572993298	0.228772153764291	0.264645738009187	0.190057115235377	0.218563607193576	0.354755005448291
-0.193973483335014	-0.236005129425972	-0.28574564098465	-0.331325466661273	-0.360412576317118	-0.40897469457398	-0.44192842694847	-0.413721591256978	-0.395073594631062	-0.317145855611174	-0.216372461035674	-0.19532368466935	-0.026302826093631	0.0254182121290757	0.118300704727561	0.137419341668142	0.0691319863705897	0.00517572032330802	-0.0412427037245436	-0.0961162768867938	-0.302419297341759	-0.388475401877046	-0.437753606423064	-0.444092441175458	-0.396744603848891	-0.398402102010727	-0.309008683402391	-0.24648279675715	-0.334602491444486	-0.349426068882885	-0.375882768202378	-0.341353105141693	-0.279616154196106	-0.264618330486202	-0.118740024701985	-0.138605889746481	-0.0427497370844219	-0.0578540247285906	-0.0395824599199798	-0.0323945830560076	0.0163913440213115	0.0647323300035952	0.0558374758231622	0.0696372808356363	0.131572991458851	0.147322378598993	0.16489256254834	0.117057751149835	0.148091681090345	0.227621165460871
-0.213218758471466	-0.227770334948318	-0.22946610482315	-0.266285018291667	-0.313184844580529	-0.333170432853222	-0.344002750661676	-0.309212340594582	-0.26732458027432	-0.186238015237435	-0.106265049543371	-0.111768754309339	0.00703135145403883	0.0449584534524312	0.0943834102971006	0.109186943204911	0.0537196201796002	0.0156273611956867	-0.00629525605279177	-0.0696377554343506	-0.206898438937546	-0.282455393323507	-0.345519014250434	-0.362721793419038	-0.343078399112883	-0.341167450332242	-0.278167108574372	-0.219041011039172	-0.289794633630216	-0.297741745489013	-0.308803198011474	-0.289065412662401	-0.232365494466847	-0.239975403103538	-0.120091388494408	-0.1199083325238	-0.0463911031672996	-0.0559579613511507	-0.0645486787459947	-0.0508924970236629	0.00108645028368553	0.0248430550343156	0.0122970860352661	0.0323434548156728	0.0849130273270386	0.0816627648571109	0.103860392096347	0.0487405154712911	0.0604670788195571	0.135746092589696
-0.28443105343787	-0.304614728840551	-0.310134338627379	-0.335564738384928	-0.386719876882622	-0.40445126848005	-0.390837062183858	-0.356560061618634	-0.305531513529024	-0.218281727155949	-0.141567219759742	-0.161904347854527	-0.0459625339388783	-0.0118022628770879	0.0570213467950189	0.092954558998629	0.0389655745575655	-0.0264221257780507	-0.0593820068648129	-0.122097785165497	-0.263292357654284	-0.324639248379173	-0.39980932689749	-0.385203202449875	-0.392252137603068	-0.400664394714745	-0.344361950973082	-0.284691747573523	-0.330879011131316	-0.33322202950514	-0.330953059455372	-0.320073044045518	-0.264568180164441	-0.310227827391074	-0.178458829462527	-0.158893786762268	-0.0768087537415533	-0.0820253489543203	-0.0926163392408625	-0.0631259274507631	-0.00485843526521735	0.0122360873134597	-8.44387041968323E-5	0.0354365586392937	0.0929838518620311	0.0768622728278553	0.100021846897883	0.0235866193369115	0.0128605073884189	0.124039559711637
-0.257873663075303	-0.276758907855349	-0.310795500268801	-0.359012233837594	-0.408556552586026	-0.440276990504834	-0.445506864657876	-0.397195368173186	-0.348298120029714	-0.237641426370329	-0.129340062330341	-0.143025712577261	0.0336463253132914	0.0702033433632663	0.143750956178388	0.178342714981069	0.139948040868344	0.0677293701407565	8.26427195660393E-4	-0.079915873843775	-0.241068027292826	-0.359544271405807	-0.43094116936153	-0.449756187356564	-0.459906971834103	-0.445919834726669	-0.402010647122125	-0.356856239170737	-0.406237262238683	-0.410648419590468	-0.405046527917558	-0.383232455859461	-0.283845754532385	-0.286201149816043	-0.10859193504343	-0.090882576974721	0.0134818698275741	0.0182663292593236	0.0164767521801081	0.0539778882310763	0.118106913189112	0.143991862968158	0.121172547846796	0.151693953182893	0.205904659306585	0.199246186920566	0.230558059532265	0.155262434499715	0.145269782386372	0.244861924527531
-0.296908058789741	-0.307157593387534	-0.322683875973752	-0.365385567030723	-0.418670977862106	-0.423072974570957	-0.398312862842988	-0.332064542594285	-0.272760014489037	-0.156416208617167	-0.0409003660691734	-0.0684719532979526	0.0829136201414658	0.122005545375756	0.205398068775814	0.22112337844518	0.138641080301711	0.0906705211900482	0.0637498439963077	0.0090865852998128	-0.149028058496825	-0.278279094064466	-0.38265184655919	-0.41620181214951	-0.455256644564022	-0.430319535567312	-0.411442972440581	-0.358633461428048	-0.372992608563773	-0.394641097378594	-0.376789780024914	-0.351597364818312	-0.221888277264151	-0.237967916463062	-0.058963582219233	-0.0613034153201936	0.0287101944503506	0.0161105038737463	-0.0122403841527721	0.0419343229998119	0.114095142782115	0.110990830415884	0.0802524708682577	0.135619979938022	0.195634250830848	0.16041485178328	0.18251221124063	0.0891959911627402	0.0552872365230291	0.150622857431388
-0.310742358333165	-0.32658186439531	-0.348543822399203	-0.392355189729709	-0.437669528739681	-0.446489685325607	-0.416571328995337	-0.35420723676337	-0.294840501111259	-0.188891637097738	-0.0809262173403303	-0.101245646586705	0.0449608104069933	0.0899315774171839	0.205002545563131	0.227506341747667	0.139679430184386	0.0763956104920065	0.047526008988467	0.00347153466326395	-0.176534536403457	-0.305029996970262	-0.41580415450312	-0.428014075990831	-0.453144689411083	-0.441752202451442	-0.426642920193482	-0.367678064193127	-0.394970314096922	-0.404574133425933	-0.394129258257403	-0.377413465910602	-0.244898048580272	-0.239921710693265	-0.0671325325122927	-0.101199006393214	0.00444586122856043	-0.0117432168545222	-0.0349932887754338	0.0142845718154242	0.0950538321940335	0.0985247205445743	0.0586154130281098	0.113771284475274	0.181211504163577	0.148893326292185	0.162183316602134	0.053422347115861	0.0112849635849487	0.120970757116526
-0.343369865607426	-0.374298746289377	-0.402737840782311	-0.430108788335281	-0.455385758676339	-0.466604771059403	-0.440458198174037	-0.392841357130282	-0.335010030378294	-0.242401992785449	-0.149798479390489	-0.171320819204827	-0.0279462922466403	-2.94085297970455E-4	0.136405508606523	0.170353405752773	0.049184214687396	-0.00390706876820981	0.00370504332538916	-0.0426166856796037	-0.222063814865464	-0.331257081895441	-0.446877890736523	-0.436484505040017	-0.45005489482117	-0.440630282000901	-0.400752520055082	-0.327672221481979	-0.363420834789845	-0.367228682040481	-0.371946181616854	-0.360459728001049	-0.246100609606984	-0.280941395304154	-0.104586063810008	-0.172613959973466	-0.0918588033953017	-0.120470068786122	-0.147259847739265	-0.0992744650574189	-0.022176489153593	-0.00735112811176847	-0.0473154049799359	0.0168583386366661	0.0945041136433621	0.0571339258732002	0.0758513758338051	-0.0482807180026638	-0.0759457822159743	0.0688071549540189
-0.333658263072818	-0.398120248716683	-0.440955359509719	-0.467387896679722	-0.468915626247405	-0.483118524999599	-0.47110811359269	-0.433294044912406	-0.370111648553888	-0.280027590789446	-0.20425161544508	-0.144347682460277	-0.0161339052129694	0.00567247822091982	0.126538124073401	0.161772463953994	0.0511452345482888	-0.0333799300856451	-0.0502126832605216	-0.0787715834881252	-0.256047429624343	-0.313694707527531	-0.40535013170388	-0.427309255266561	-0.419111932294507	-0.423984739130732	-0.345191923863633	-0.256759522697281	-0.315977580598107	-0.289996872911337	-0.284915784712096	-0.255968281261981	-0.180302326849233	-0.258123896196445	-0.0969294116243631	-0.195127835689801	-0.105940628106706	-0.145656427983766	-0.154770583004434	-0.102642738146892	-0.0163162336485955	0.0223766461319691	-0.0157698625104623	0.0389261974650484	0.135765707281231	0.114777933781444	0.142511665238675	0.0137019909459513	0.00380285600392566	0.177223255916911
-0.348529847471225	-0.434116735308163	-0.498188464900097	-0.512425425565614	-0.501382398831497	-0.529055891410042	-0.521396355906917	-0.49826923467552	-0.435529589483747	-0.344483470341681	-0.269963396880051	-0.173062694370505	-0.035202654730119	-0.0109193269992436	0.103946330627553	0.139839969609214	0.030913571977785	-0.074793342753087	-0.105885527002839	-0.135674272445636	-0.319179837009637	-0.360587165964193	-0.440899832873956	-0.453752873052473	-0.438412692162519	-0.439221885762411	-0.340919442826305	-0.240728617082587	-0.320947787745529	-0.285687313093177	-0.281634240056165	-0.259534881902196	-0.205556351634577	-0.2849032334099	-0.14023393435156	-0.247904161192725	-0.140695499020058	-0.188161792037148	-0.181280571618718	-0.125919285896689	-0.035026280469001	0.0222668976050624	-0.0118506219402984	0.0327773601602438	0.143203717631834	0.130547385152067	0.171968645462363	0.0327250926909077	0.0357711829724505	0.242084996471486
-0.118208716154406	-0.22993234931595	-0.319449506120763	-0.302436825681745	-0.225587053395494	-0.240303975852916	-0.259707601424963	-0.277120664928878	-0.27051514104097	-0.294180616654912	-0.292419176900257	-0.165393221216078	-0.128851241236048	-0.165136610882437	-0.0768829186727532	-0.0704317645277223	-0.14671074106385	-0.187751603701053	-0.183497792363747	-0.124968693432372	-0.20236968649414	-0.12724591602986	-0.138908124473408	-0.137206264089777	-0.099632976785125	-0.136602843939802	-0.0262560610837514	0.0671488316255772	-0.00935149830781706	0.0709687566095564	0.0685163179517806	0.104444416646437	0.068282561250378	-0.0402793435934688	-0.0552803926748889	-0.222520096740188	-0.205395800317129	-0.250465382410116	-0.238078873548132	-0.211031136337181	-0.172447979562227	-0.12869652707853	-0.143698753335996	-0.131253171396634	-0.0608649669316325	-0.0506875630688327	-0.0152088217182555	-0.0727507849858284	-0.0219147588140209	0.126843184404363
0.171653031478261	0.0818363428689674	-0.00341308962772395	-0.0271611531029648	0.0421976990955043	0.00753214151660641	-0.044288836887965	-0.0334293918122311	-0.0840903754658625	-0.120115608165372	-0.0867466481853748	-0.0220854388239949	-0.0131113287496939	-0.0161635231032252	0.0120853278347073	0.0197548480721624	0.0148366292466657	0.0373789800961648	0.0502144033427895	0.1168700343022	0.0489053277495391	0.0693832885216037	0.0778432220293937	0.0343629648416647	0.0775637781147194	0.0445965642907813	0.101141973736767	0.126949016415475	0.0703805611911687	0.131352708463269	0.141959332935608	0.253086572415605	0.287017371596489	0.269742414534976	0.238169263440368	0.103107159775148	0.0698902000047341	0.0365707979828848	0.0297483139632981	0.0203535511992361	0.0183946924674791	0.0400393423461323	0.0281289869623489	0.0126166833439139	0.0323613641211864	0.0446572850754381	0.0713150755776303	0.0900864806448625	0.116015860330639	0.168826887996656
0.374092362884242	0.28752085315211	0.228326511371825	0.23527900119782	0.331402481895498	0.304275795681407	0.241603265198619	0.198904840329958	0.116215073350229	0.00397526080800536	-0.0516707555634228	-0.0458867064730477	-0.130521637251527	-0.179584407125254	-0.199062042287393	-0.202102763155861	-0.181800775019762	-0.107551317987826	-0.0339090871183895	0.0836221634774657	0.134607663995303	0.239090571968503	0.310525932174943	0.317640138041061	0.36613116172032	0.322882887478513	0.354001723040759	0.360270512538771	0.332247104106463	0.361059746981224	0.380053821793919	0.463309381103604	0.413046927358395	0.386339725457625	0.211439774289563	0.0771275259322852	-0.0459219199513824	-0.0654224280352636	-0.0606462735495952	-0.109471996933894	-0.165533151201384	-0.167432903456827	-0.155523694220093	-0.197415285171675	-0.227165108716735	-0.200361335114735	-0.185375110619443	-0.113262334467101	-0.0660927868080785	-0.106523510469764
0.508276240234422	0.44062469323277	0.360884182320322	0.331009481119196	0.390214601200689	0.333025730982003	0.231766614206346	0.211476441110176	0.0908660431922221	-4.04678729895417E-4	-0.00421184414418528	-0.0137246514836724	-0.033794148920704	-0.0384697628409619	-0.0680415187294218	-0.0560035923995847	0.0256318957473544	0.0964129859875881	0.12837323408358	0.176984214323648	0.176123577513772	0.186585566944687	0.267291805441041	0.25194562281038	0.307799873450454	0.265461596705025	0.258312544606791	0.231631166444871	0.203280395288959	0.215187172355463	0.228432903922447	0.343193488723279	0.370540048044443	0.44328682226952	0.345139809126012	0.287996576977279	0.196611742562286	0.19677750647111	0.201897958095161	0.144678026830857	0.0736462288341829	0.0712937204948052	0.0889477130816758	0.0309748604844138	-0.0263376403306081	0.0081615598845221	0.0159674849537843	0.118442772864883	0.138718041793834	0.0351651046650384
0.52759841871274	0.505958585728503	0.451179071402534	0.357426687520396	0.369145867493071	0.297045244083882	0.171638380207549	0.19294332555636	0.0541764687778795	-0.0167252698645464	0.0336902359070332	0.0184221353890076	0.0480005529236182	0.122529874009058	0.0827511520088581	0.119530471614063	0.254895441949007	0.306496361873113	0.275856674878967	0.259169319762567	0.207143712715586	0.127343311840252	0.203554129689963	0.121397476820397	0.197574235100918	0.169901951765823	0.157279920609705	0.107294078385928	0.0576701112477392	0.0523492504256128	0.0645849899651783	0.206800203837365	0.318605356666876	0.456083597665273	0.456236789095776	0.483093139308804	0.430187907767223	0.449717278476192	0.457549456112275	0.384702246657906	0.31778619989666	0.326342535964076	0.331899273790738	0.258564814481946	0.192603704609611	0.236401579450365	0.234903449792071	0.357282185963017	0.35247896589037	0.226505627126998
0.568643123360336	0.599158009637685	0.566396198710659	0.459425011271558	0.434586687592478	0.362928719899141	0.234429745660618	0.258782106521847	0.103745650661153	0.0471305104244599	0.105589307228462	0.0618892014973328	0.0830930696313167	0.172313318623634	0.114130777397147	0.156909658225238	0.339709411182587	0.415679284399449	0.371296851866591	0.316661466407444	0.267705126402528	0.144523588324027	0.224943835059957	0.145286658676914	0.209976074624958	0.194431538721488	0.140858081924899	0.0566997645570253	0.0417852671539211	0.0262624723187507	0.0243469300806549	0.159654795799443	0.295143701822289	0.483016743016838	0.508050752413487	0.617208144785075	0.559106649931315	0.591518908722195	0.601493851192076	0.508511928974803	0.417903905572579	0.417292763272344	0.431416880948506	0.345070860810632	0.248492748981241	0.297656882116271	0.285870125094962	0.442937870241877	0.422721209759699	0.238461123707892
0.5105584041099	0.567921412861974	0.549749841030087	0.431681186138034	0.381494168655981	0.312202650679654	0.201821811170416	0.245188019661468	0.104149886848668	0.0689087070957683	0.151135869078272	0.11032407991131	0.14844926704776	0.260598754553778	0.210561384989681	0.259911453375741	0.458304585747873	0.519911654389409	0.44939298408407	0.368593976294417	0.296520304483607	0.123297064397399	0.179387841455859	0.0841746908459238	0.132495268643491	0.124294891045677	0.0632578959391471	-0.0380799593533512	-0.0348285535529358	-0.0599561897347128	-0.0583862442228533	0.0728002050894046	0.249626115060465	0.467998800839188	0.549425952491246	0.694759006178152	0.663089842749257	0.711794681710264	0.720024759825146	0.632936593770741	0.549818385014593	0.54171381225545	0.555161937101921	0.479584238690546	0.380123598869075	0.418952198958256	0.392606582381324	0.539238067989572	0.485990242861245	0.294028533764127
0.45961568345929	0.539654837705924	0.539303777736797	0.425627390802458	0.373857996212993	0.314592253169672	0.217550739963402	0.261767205495914	0.130627201656045	0.097160066350008	0.170324792140251	0.115394171531188	0.152068395716706	0.255807718855758	0.194284590097229	0.243922829066821	0.440768122810089	0.507666005786957	0.442932426108858	0.356311850679721	0.29350787610028	0.127962043635436	0.179929289232816	0.0887182203068017	0.128074871288935	0.130709894360028	0.0685999069604374	-0.0363468916169774	-0.0209114922730049	-0.0551003996549875	-0.0559824813417781	0.0550142663149359	0.218393227993466	0.428755175486487	0.501286938355197	0.67382712568754	0.639223560563138	0.703524683360206	0.718028084615666	0.633478069023238	0.542526007752826	0.524410356619863	0.546487296130129	0.47130899951844	0.359842049431705	0.399750702645339	0.358158378328123	0.516560409178527	0.460482309840812	0.241312925323135
0.399585641520639	0.48386238312346	0.483641729855837	0.367457337544112	0.30476866416826	0.247618890645356	0.156005242639742	0.208916509069016	0.0947588140397045	0.0797130818553152	0.16527085146649	0.119068932601747	0.180519299132184	0.303090194507329	0.252996918968144	0.316886228594529	0.510594041795215	0.553969186356208	0.462535307464931	0.352752173666164	0.269171914851431	0.0836210222435595	0.123519793574461	0.028911718424179	0.0604278709139513	0.0652123021836357	-0.00208782101040356	-0.10493369642029	-0.0878222343330013	-0.124422388668769	-0.125702832447822	-0.0190879606318215	0.15620548163558	0.376348574725806	0.48839879597254	0.675629122104289	0.682044734362747	0.750914281834708	0.764439223790721	0.684643701571436	0.610471014060086	0.59571802478632	0.607966637954338	0.539690133832162	0.437764808186049	0.474436479199458	0.434848074321831	0.571481038753134	0.500658728968361	0.298841483098987
0.384939779927267	0.472658280634202	0.482015294929998	0.359062658690049	0.289899796008954	0.23291890127209	0.149092167639239	0.21832312452267	0.114141811212766	0.113214394359558	0.218810547694177	0.172637263577399	0.250301889092631	0.40351778389264	0.353299539943393	0.422836634792807	0.625296317838053	0.661861815556403	0.557476754010528	0.432345800095856	0.323232618970161	0.115141991093185	0.135716888561766	0.0317601022320221	0.0417646381222598	0.0440512607281915	-0.0403073150476403	-0.141663177699151	-0.112114013113652	-0.151464486403901	-0.136576514638975	-0.0161034592863587	0.193226088025495	0.413112827731395	0.575720478154888	0.780458184203813	0.805757749478261	0.87120427603209	0.863259620944679	0.781763213815291	0.717626577172564	0.69361633944103	0.695514087714657	0.633731823877455	0.53208641149771	0.550518302377679	0.510488312787159	0.64413407223689	0.543383803769206	0.337947360148171
0.403634098337997	0.497364028528621	0.513828848174079	0.382907377811474	0.307813304353432	0.255123841031401	0.171996522773795	0.252164313625701	0.145540812088737	0.149242788827106	0.268024529841981	0.232819682612231	0.311656036973627	0.459160253656822	0.398729642500924	0.459046880306563	0.653990670377722	0.696421994332076	0.606166795233515	0.495283166162325	0.377362129616388	0.157506692530815	0.169232609500201	0.0448009877823426	0.0514462310805003	0.0456232651092412	-0.0382016993005874	-0.144755645887972	-0.112372801830701	-0.145457728694963	-0.124086199653877	0.0154009030435802	0.244076578989243	0.470434042186117	0.64612482667417	0.84209721071791	0.854821761317833	0.891215518970573	0.859014795341574	0.775556830147313	0.723969151552461	0.697554126246395	0.688733276633286	0.630149019441441	0.53766675453093	0.544640161629484	0.511433126257359	0.640255038354362	0.534302069536453	0.336251130642129
0.427588113507459	0.497799666086946	0.490322006082353	0.360869884000618	0.294054367520399	0.23369849375578	0.132908362048902	0.213807900556539	0.105177183042593	0.109250677563309	0.235708351076043	0.213273487915007	0.295515728604959	0.445566358905631	0.407770659717131	0.464874998106768	0.652957404007558	0.679286050287796	0.583991386839638	0.489084590163609	0.361415925504247	0.143170774552071	0.164700092075711	0.0321508085731229	0.0469229157738903	0.0323022010302037	-0.0450079744240494	-0.143826134222582	-0.1258190847395	-0.144964944209929	-0.116066454305007	0.0419180184937308	0.27602349976532	0.494960238783156	0.668206400705708	0.836055404801135	0.860166517581752	0.86928816133788	0.831509821146641	0.747976453318046	0.711796238149768	0.702933847249594	0.679024891115238	0.619090477503889	0.547416439228678	0.553516263750283	0.544073752014795	0.656319301714029	0.562657170644139	0.396246864559726
0.474623230025507	0.55123325762206	0.556695312698151	0.426995875712254	0.369441612460585	0.321271650937613	0.222346500987153	0.300001603210715	0.192275824288925	0.180710787422797	0.284632130082511	0.255356194581236	0.296034829248349	0.405988778003666	0.333942054278087	0.372792116122576	0.541924159722795	0.616436628075091	0.57746015188623	0.530364293373371	0.426032206522707	0.251803555199994	0.266002135174165	0.120081456795326	0.143828091049631	0.1226532517874	0.0552620404625426	-0.0377615453977549	-0.0228140093243949	-0.0408310634974502	-0.0111994649029845	0.160102685461129	0.380728859959184	0.586667500510368	0.696178267715203	0.796214974588054	0.741615931999269	0.74933341788499	0.708683968665246	0.64492140691857	0.597444714179875	0.568991935522741	0.553607864167429	0.498422053591177	0.416012896393784	0.421157596019684	0.40604445896179	0.529855194362439	0.443740805386308	0.276773858554197
0.429867876309015	0.445084546024841	0.426597077296613	0.302615637149486	0.296810635387953	0.263009406163856	0.171066405863801	0.24712152573584	0.155380309761768	0.138892647901048	0.243425496787056	0.236352370142036	0.280536856589083	0.357260096775805	0.32546199903299	0.350897558066912	0.478661762101654	0.540816052320561	0.523523626323385	0.533238376187115	0.422417092653248	0.270133772211834	0.264035493174319	0.126738214434972	0.149797157589298	0.101758041193756	0.0626206367887278	0.0058101820835104	0.00334100641484923	0.0192057391792436	0.0575507009324615	0.253780443357421	0.474468589144472	0.652951750851944	0.74582845603435	0.696782649111343	0.644954231215701	0.634133576563306	0.587365838038994	0.538492900809176	0.509593231061156	0.495389087748784	0.462221999945703	0.415337620980559	0.360483807992017	0.360873251719482	0.359363041542319	0.457839784620663	0.382766444750372	0.261381016001324
0.504222004428302	0.477925267575726	0.448432531866228	0.389597917051329	0.441319672220049	0.420221547299372	0.343447866814849	0.375606464893829	0.284321120353331	0.213764884556292	0.231518801637111	0.202746114344295	0.169472199503443	0.186171118277111	0.132135141206206	0.142018844929886	0.235261512445471	0.337183985756233	0.408183106395482	0.475469685596435	0.468767772326016	0.42560479973511	0.439017307098594	0.354795287711247	0.377244728682207	0.321394186438873	0.29363585982116	0.257578467137417	0.271353571155586	0.296010520354652	0.33580234819923	0.510737674137437	0.651914126510141	0.69995658333117	0.620534690574806	0.519452557736947	0.392661961628433	0.392180639274154	0.354057129658395	0.302076436430798	0.247525908424905	0.219871741998958	0.203952669671371	0.157344667266714	0.0950131214714325	0.0966596441896983	0.0898752769147725	0.19692838568228	0.152024579855633	0.0274098590625587
0.340604390703649	0.293833890133053	0.26475762585959	0.218386581573806	0.292972772484224	0.299958315477959	0.243963252648273	0.26044305821305	0.230557870060221	0.166972668486786	0.167727881393483	0.227195826387833	0.163208573571052	0.16691457423554	0.111519273468147	0.11709110192413	0.165077072546454	0.229759775286051	0.284981639603154	0.364318029067373	0.37879402460426	0.415451508055843	0.406869397495569	0.310952110649517	0.326763629672192	0.258805762058714	0.267554585819591	0.26112435885525	0.272798121391057	0.334783266498195	0.399662612197919	0.563730693622	0.692167440020169	0.575976244021798	0.487616006096681	0.359570756013292	0.26526246977993	0.239862304929161	0.182839538815446	0.149061795064092	0.142430914807486	0.128726862145062	0.0909675505373916	0.0714513404356912	0.058248294306652	0.0453267186312819	0.0602276460861318	0.0983489859284238	0.0651644028554298	0.0270239176104651
0.205219068545575	0.123863386727015	0.094372778249141	0.112997807258101	0.218141739149531	0.248194766329295	0.208154184787893	0.168800577948051	0.155841040767477	0.0599501656688601	-0.00168720699483314	0.147939423340394	0.0235355898825761	-0.0627717056269027	-0.0925492930457593	-0.0989687362433953	-0.0987075962119422	-0.03362975785549	0.0278089708952585	0.128280781746075	0.201712479424712	0.347398958694741	0.373670907293362	0.347374368893473	0.366560064493302	0.271319259337338	0.315193556333898	0.352142426785501	0.352152607869696	0.452624877839086	0.502856369832826	0.586480569993058	0.56799580913076	0.379144886039743	0.224192414520893	0.079514712499796	-0.0259740531869405	-0.0439837069072944	-0.0686118635286103	-0.0844124896748208	-0.101646282006681	-0.104255598701007	-0.118487708351169	-0.137401792230608	-0.138772498695112	-0.132113932914679	-0.126777384427311	-0.106018654434703	-0.0923122737240474	-0.0846815631057661
0.124324552316643	0.0652496877270091	0.0767404626300133	0.118533604782085	0.220382862349795	0.295527473162345	0.304962324841096	0.268011485570248	0.29464195239533	0.207671259413787	0.13237467155157	0.27373127818419	0.0786381950108998	-0.0431411514387344	-0.104109521341169	-0.148609647972176	-0.157803307849226	-0.0879465246381377	-0.0226506289203694	0.116135318045013	0.269469005564255	0.450723065808307	0.475261390748515	0.430566186491418	0.415361422148146	0.339343675296521	0.363926476025073	0.399998430626732	0.43736811748602	0.516164421033482	0.596852157676225	0.628998246371765	0.527309626343265	0.34395043228321	0.137577706832285	0.00239382503756541	-0.112033459037499	-0.128317983387593	-0.140416905695755	-0.142981571712347	-0.167138397656308	-0.17963215197628	-0.180580977020401	-0.194048379675399	-0.20301910997824	-0.19997055492046	-0.210245428001318	-0.200738232072691	-0.196727507723056	-0.201403699120915
-0.0137264245528206	-0.0888958296652747	-0.092468089450975	-0.0667891923460736	0.0180274259586287	0.0890826510924876	0.104804695007624	0.087427616467428	0.157449364395336	0.103543420741134	0.0549864721914964	0.307583277355588	0.140385366913653	0.0188705819390691	-0.00758046278171426	-0.0743950855543484	-0.113538235973495	-0.0853659493215276	-0.0511444600058848	0.0807533007499607	0.153201565233934	0.329930359099663	0.285936980034056	0.234239915791003	0.213392184473106	0.136231007217262	0.193421576693945	0.23874371876129	0.256874819181766	0.341574317787439	0.40564068854201	0.43082609752269	0.366242980124098	0.217727410041106	0.0825798602321036	-0.0683607747870696	-0.135019055606656	-0.156415304450912	-0.159311024746112	-0.138866134193966	-0.129286823869096	-0.124706368713783	-0.134922483410714	-0.137499172009221	-0.11723086566014	-0.113170602727054	-0.108174688526048	-0.138804713368944	-0.130941841382102	-0.0817456195598559
-0.0483391520015524	-0.108137250274667	-0.0771283890844311	-0.0447091459030693	0.0255104279804364	0.113098933868216	0.149737609149545	0.138012775633553	0.253630838537072	0.238697376925393	0.168660035588026	0.425400626711385	0.219458426562294	0.0778076070015933	-0.0568295481489585	-0.101309512810731	-0.105973334653787	-0.0992182247073728	-0.0434709420351777	0.0504287596844528	0.179439319302996	0.385299476737046	0.318716557081897	0.256916140987047	0.210491238220179	0.184449638896647	0.208274797113904	0.233757909528504	0.267540950347091	0.322830059894197	0.399838722435922	0.388352317742721	0.320870360947061	0.161915930297218	0.0145845139541566	-0.095022129800335	-0.162414075606438	-0.179253533595958	-0.178385114548733	-0.15412849385235	-0.143257646252101	-0.147628069058497	-0.1534312849319	-0.148701886331542	-0.134427952728464	-0.148250199681774	-0.139761103271133	-0.187823683346409	-0.190191693323274	-0.140769651911293
-0.269206963220924	-0.299032850123629	-0.255468157170354	-0.242388603813933	-0.226255863087871	-0.153327207794271	-0.0958446491657854	-0.0622017283142722	0.097374031610631	0.179081059616145	0.159418692300812	0.302433577599491	0.17524223759762	0.0672167271621242	-0.0156848056671271	-0.0528993392812486	-0.0968518420439839	-0.114297316779875	-0.0859702283876138	-0.0676020634985387	0.020363683336222	0.120690228592136	0.00334479589417551	-0.0196242096357028	-0.0792666436356583	-0.0639793945567502	-0.036364968319919	0.0146480201970101	0.0272227231893487	0.0397550740416384	0.100942762673852	0.0574629504274497	0.0311738549199392	-0.120822506697977	-0.165989475556496	-0.221737545498638	-0.227371720294501	-0.242787768659713	-0.232141828581989	-0.195642763797631	-0.170842176403204	-0.156914521059296	-0.157980770503119	-0.13795774174509	-0.0949932601738981	-0.107970864807589	-0.100266192308382	-0.199567838221805	-0.205179851746082	-0.122211170842565
-0.306806883430277	-0.30489729615874	-0.272173631876883	-0.273369854746641	-0.295951115535605	-0.251960950159453	-0.201872919782206	-0.152828845093452	-0.0542372597824367	0.0424452067682595	0.0935767849925105	0.0243344882489558	-0.00389628964735322	-0.0365329752090738	0.0382537743387111	-3.98179973770011E-5	-0.102358110104936	-0.0953422861848067	-0.0879327851665388	-0.070523317821569	-0.055189059876969	-0.0850346155381679	-0.197543812180356	-0.186540063529718	-0.217589040934329	-0.213322986774844	-0.176910351578276	-0.109904346163965	-0.103564795198838	-0.13188291068887	-0.09832487555502	-0.120448840670226	-0.121359678650687	-0.197841940050549	-0.18829375837042	-0.230093541188091	-0.213427931263473	-0.236797645051077	-0.251659691566788	-0.240862203752093	-0.199602683315665	-0.185729826202285	-0.194165384756462	-0.163051521225023	-0.100820992148347	-0.108828262729506	-0.115431897762746	-0.219407692855294	-0.225670161521641	-0.144169223883011
-0.42203757746742	-0.409748951067044	-0.376793959238527	-0.378571685722916	-0.428659522340483	-0.389573803452046	-0.334170240288934	-0.275223712876878	-0.173466527370271	-0.0606945590524418	0.0124059904488934	-0.0654535654581358	-0.021155852180365	-0.0229696887049556	0.0912755921720024	0.0701725763568495	-0.0541525747833367	-0.0707395293904769	-0.0763544654745449	-0.0796090745695504	-0.129167950621302	-0.215706245660606	-0.350682724450783	-0.338009746513357	-0.370825010488125	-0.367760670990021	-0.329362885495008	-0.259845811198814	-0.258214777884557	-0.274216661805834	-0.252658616551839	-0.267881842198336	-0.242673248179707	-0.293083314471419	-0.209602081404813	-0.248870881364169	-0.194542592405167	-0.217543626367092	-0.232243858619173	-0.208269100526448	-0.15750371398121	-0.141144804982343	-0.151866968588664	-0.111427667351291	-0.0441268914668051	-0.0532436240317437	-0.0561704382391202	-0.16717359767132	-0.184526323268917	-0.0805540050397515
-0.468702835004427	-0.461811438262178	-0.426637794889483	-0.446042044996926	-0.496988745738956	-0.440324344745797	-0.380425125653833	-0.319370187259909	-0.192341065976018	-0.0629475096884813	0.0136432044511493	0.00910824893273461	0.0479723816093551	0.0397407949589187	0.1200186067219	0.0923478949250417	-0.0150146638772032	-0.0614389456179012	-0.0846424198960595	-0.0981811776282143	-0.157628863322475	-0.2285870235348	-0.373235924576685	-0.376813022792084	-0.420713477832181	-0.403920588902259	-0.362326851723565	-0.289719466476358	-0.291474214794095	-0.301867408216462	-0.282914879283602	-0.295588435886625	-0.270602470826461	-0.320722455025559	-0.217607695614701	-0.255770896895261	-0.183831690783764	-0.208040328234918	-0.221335382119324	-0.179721900831611	-0.115032670834008	-0.0914793301303058	-0.109905070173191	-0.0642713116586277	0.0119138053995647	0.00107268100267658	0.00681506423031264	-0.114338645876109	-0.139281683962981	-0.0153995028593174
-0.435774985796392	-0.417009969684393	-0.362494048182833	-0.382614924831661	-0.436647543601216	-0.367077099521734	-0.304513203149087	-0.259218082256561	-0.127362458466045	-5.91377057588728E-4	0.0705448160017884	0.0367138356610257	0.0279908889139979	0.0192070469544371	0.090473281169047	0.0387381720335043	-0.0443385916464052	-0.0827831900682665	-0.126457153120382	-0.115436858334605	-0.127697283287254	-0.187871002244699	-0.317606376110812	-0.304297170292618	-0.348835606314068	-0.337692867008398	-0.313399766855677	-0.249403906014406	-0.242415066632923	-0.253346506756158	-0.22850661628682	-0.248309900663698	-0.265932344678051	-0.301294785419185	-0.229921938105046	-0.26041407111958	-0.196430401721054	-0.205720982133636	-0.210243977841391	-0.177964029733306	-0.123837887934886	-0.113531243879987	-0.120509698814592	-0.0795092207659914	-0.0194419325927358	-0.0285773329932736	-0.0266577968086885	-0.125331963589817	-0.137519121439383	-0.042263227352071
-0.40193463699934	-0.387909029060556	-0.341968273169368	-0.360470913703929	-0.411449830488009	-0.352933828540887	-0.296169638185777	-0.247158072449779	-0.125925135599699	-0.00567057197569977	0.0647635698839166	0.0136574363872049	0.0188236467384552	0.0213298648286501	0.123751329225519	0.0794308487969957	-0.0269682099425652	-0.0570745779432111	-0.098384598974548	-0.0796446747884446	-0.101820889628797	-0.180731789005093	-0.310763925545487	-0.300075275567426	-0.334608603779189	-0.330117379084964	-0.305738565575897	-0.246865966594082	-0.230145223469273	-0.243974013721943	-0.220482641032599	-0.239751571539029	-0.231377166590587	-0.267760286741711	-0.195055031183822	-0.236052890044945	-0.16926431630643	-0.17611163245067	-0.181621847228267	-0.148377164137002	-0.0959477876209814	-0.0908354690662878	-0.0982781390744884	-0.0549152762083924	0.00502944752631385	-0.00529837028211446	-0.00789296962226577	-0.104793587719674	-0.123054312416048	-0.0356019657993891
-0.384962834814709	-0.36984881747944	-0.334814832023866	-0.367662448222926	-0.432071463101596	-0.391459891632991	-0.35441498005323	-0.308816466880231	-0.192220689544164	-0.0640573916534783	0.021011848143835	-0.0138944858873335	0.0198414095396111	0.0452396374947593	0.146929909918927	0.121513978750135	0.0370355203835081	-0.0108041667665633	-0.0777240358801866	-0.0851629240555622	-0.145054655164938	-0.253605878529084	-0.379265204501878	-0.377124995504332	-0.397177030754705	-0.388113081818982	-0.352461173421139	-0.293836606490819	-0.295784712926564	-0.305731810160887	-0.292777450295914	-0.29966186041703	-0.264887550366312	-0.278541817492822	-0.166839484281313	-0.187203104550531	-0.103436915328284	-0.1067888099962	-0.102021573752075	-0.0700471971451462	-0.0195990776170037	0.00826936633851003	-0.00827074264215925	0.0211231242501133	0.0828644393926242	0.0819746152620377	0.0875616361148802	-0.00217258554616761	-0.0189024134672663	0.0497902885248842
-0.31685244032995	-0.31742870215115	-0.282670785534908	-0.313113241194253	-0.350028831037427	-0.311293555435655	-0.284149560860316	-0.257207738185082	-0.133525975738012	-0.0369377894317667	0.0133198891922872	0.00962613574967371	-0.00922886962392102	-0.0153254610152847	0.0477599115743983	0.0091418221203868	-0.0263813651827498	-0.0835855706401202	-0.167931416354483	-0.164779921726355	-0.15025916685854	-0.192888058590414	-0.276361338749949	-0.292268855027471	-0.296076273062295	-0.284544271577598	-0.243802554901263	-0.186821863763759	-0.204309948297572	-0.209660659824253	-0.204064447446292	-0.210853721873501	-0.255546786159225	-0.26064461355239	-0.215820810830105	-0.217532043683383	-0.140694634296251	-0.134490796936806	-0.11610378655949	-0.0939056271657564	-0.0647501469084942	-0.0398671479375202	-0.043390864275105	-0.0245442818028509	0.0214236183492212	0.0373685788567724	0.0388555052428941	-0.0299497608138799	-0.0165022746594516	0.0397744007889176
-0.302697099123718	-0.292777807888235	-0.257493661749336	-0.27557915671038	-0.307346969011784	-0.271569304019996	-0.234146488658833	-0.211698952776054	-0.106870050451172	-0.0258778855212094	0.0119686142628272	-0.00287298532259405	-0.0424769274877665	-0.0488096296640061	0.0350665467505002	-0.0169842932700237	-0.0674320883974638	-0.114625000293994	-0.192150254987842	-0.158176448593255	-0.12777885804547	-0.159763355581203	-0.228202290859877	-0.230323148488331	-0.230503843408967	-0.233520187687396	-0.196925401454804	-0.146074503685935	-0.157683610735722	-0.150674150826171	-0.147877573592685	-0.16250951698336	-0.227765760778024	-0.222279044291842	-0.213149203307967	-0.232639982836044	-0.167192149317159	-0.161644739910009	-0.139312286289783	-0.116246089703452	-0.0874541548462551	-0.0738030568033204	-0.0746849241324128	-0.0503966421820221	-0.0126626217606201	0.00518112048990102	-0.00631747519204157	-0.0642863070805768	-0.0551015836432704	-0.00751796022202784
-0.316144070885336	-0.325820758986081	-0.321689408381428	-0.335746106355521	-0.378691593247909	-0.370137886158982	-0.346269715214202	-0.319238577344868	-0.239431327371337	-0.148209203964187	-0.0969959543752249	-0.10018272352915	-0.075545851732615	-0.0680682226676832	0.0609380452675975	0.0308406212424552	-0.0424698818050843	-0.105576103994824	-0.197362448232907	-0.185032810127323	-0.222075822470622	-0.279676455855899	-0.341030125836639	-0.337618983592402	-0.327180508621122	-0.32884969235503	-0.272819858587094	-0.214791743881208	-0.232833617518099	-0.235584659169033	-0.238628112583025	-0.252203158935048	-0.271405320662996	-0.274723926958902	-0.2184014540682	-0.244130487008722	-0.159537953042835	-0.158741797009328	-0.124447244858664	-0.100304182694794	-0.0625915231459257	-0.0280710004556062	-0.0361298266357701	-0.0172700974737626	0.0329806211176481	0.0509816875541931	0.0478560518104866	-0.0130335885913665	-0.00326340578615029	0.0477343938899161
-0.262056251944499	-0.27116848923018	-0.280164336314746	-0.308602925249962	-0.349747330979795	-0.356923333118283	-0.353013888272525	-0.346285557782467	-0.276547098055787	-0.191531483585474	-0.141723731759235	-0.143846879280163	-0.115336063817267	-0.0869475423422122	0.0161802815249567	0.00464856402679711	-0.0304074338949815	-0.107159431337285	-0.221997037286129	-0.225948237673069	-0.26026293544009	-0.31638308281099	-0.356491842361181	-0.352239759773439	-0.324439328760524	-0.330135893431349	-0.265877183194707	-0.224163609488692	-0.258754439320224	-0.243619702728584	-0.262351774666106	-0.256396461944827	-0.293782256186172	-0.284285595468121	-0.229706470628651	-0.230861880782103	-0.132779410224401	-0.122358032074567	-0.0707125572590032	-0.0555496234494265	-0.038251129395316	0.00795534773317823	0.0132506276422034	0.0172673799963649	0.0600801739464962	0.0923255023818294	0.0923666267617783	0.0450589612237575	0.0645424301015429	0.112887813897163
-0.180792379881184	-0.195172938136038	-0.208347516885872	-0.216833240967509	-0.240652808830628	-0.251976869167531	-0.25198805319257	-0.275351652738852	-0.24458646424759	-0.184569773217918	-0.157516195549279	-0.18536225008897	-0.200423989783473	-0.18599763052725	-0.0795920314781363	-0.107390082039814	-0.133480295670956	-0.189477257097759	-0.276668846067548	-0.254169363296613	-0.250972796213978	-0.290377589225922	-0.285664660721718	-0.240987832064452	-0.222435951800908	-0.235311846515377	-0.196023984283386	-0.178552190595966	-0.204618686273042	-0.170935920107474	-0.198494090177457	-0.213652186982626	-0.272847659275332	-0.260498432127965	-0.249917531066013	-0.262512700934745	-0.194148136425539	-0.176465488103597	-0.118780287250307	-0.124073159409246	-0.127425855289958	-0.0876704979681512	-0.0705421219490917	-0.074042460139721	-0.0416719036655199	-0.0011356908466688	-0.00623823605102294	-0.0425022104538061	0.00120674895464583	0.0446976005188027
-0.131308961094112	-0.144174663616344	-0.170096451585696	-0.184223140527738	-0.206355670957257	-0.241763151696278	-0.265119491160205	-0.291584137193635	-0.28691733695521	-0.25063132036809	-0.229672879876175	-0.240358442286241	-0.230349705569409	-0.206153104981875	-0.105586289390536	-0.116708760513873	-0.114045475806457	-0.185502621952041	-0.28760657081436	-0.283761250241544	-0.30592702223725	-0.347370050352312	-0.305431464507927	-0.26777276037759	-0.214172307861037	-0.253592467874577	-0.195396717296017	-0.175474007067345	-0.242036086605826	-0.191752545017735	-0.236070876011329	-0.2451562427862	-0.316058265117013	-0.276399451139496	-0.256404190182675	-0.232437933946083	-0.152470054158601	-0.127086651715581	-0.0548884270860395	-0.0737623846675524	-0.0928889078741704	-0.0409109634460218	-0.0151417900851284	-0.0364941198040527	-0.0167112847493434	0.0465092939837548	0.0537016262104596	0.0352099917350231	0.0939407317311969	0.126876203471851
-0.153495198181688	-0.149738675348023	-0.158478449699264	-0.201534765009528	-0.248991860947679	-0.288176805461062	-0.316121489075631	-0.321534104868361	-0.308471850457655	-0.265471044163952	-0.211539498768185	-0.192293639688833	-0.128134234622758	-0.0935011173092633	0.00404037440679992	0.0045423896110423	0.0150539569989615	-0.0580087127999032	-0.174706804987115	-0.207336267678387	-0.2940802829807	-0.372327660605413	-0.350551679992923	-0.353298200154295	-0.293220718824166	-0.33712359556264	-0.263703487004893	-0.237429781021787	-0.321658394632112	-0.271946746495494	-0.309766828765063	-0.297985272937161	-0.332517279398099	-0.265765224312586	-0.182446623684177	-0.146873247044069	-0.0541427644142885	-0.0269859383911089	0.0327426816253722	0.0278040432312896	0.0230713774924177	0.0791191544306412	0.0908065453742674	0.0723356608544022	0.0954633530984492	0.152732866309156	0.169968466169434	0.149875038308769	0.195427355070027	0.228851629965919
-0.0512202666325144	-0.0532293238727977	-0.0624090973227313	-0.112185957112607	-0.149623337312548	-0.188870979937408	-0.219765567094833	-0.212372454405349	-0.221135327013122	-0.189332678202285	-0.132657334082467	-0.122815674934547	-0.0664592621554566	-0.00342680733373811	0.0557180497062271	0.0649889046486429	0.119498993881243	0.0546563121465284	-0.0673537961220734	-0.10704124419127	-0.187475490278043	-0.281894567555487	-0.243319127943825	-0.279576722821682	-0.223422904457519	-0.254642450769135	-0.210379191272671	-0.21916779179003	-0.278548607866115	-0.248928368317496	-0.270792681925658	-0.237916512102621	-0.246397315990109	-0.141903672340864	-0.0511729037987005	-0.00589520044030193	0.0770090147136424	0.115177460799913	0.152900649046254	0.142139889197078	0.135507712350297	0.183368467708728	0.191570214759751	0.16186324813007	0.166264517259181	0.217073138509531	0.230578767516117	0.233448248333817	0.258819511583444	0.252786036995521
-0.0198974418495365	-0.0147464148964178	-0.0231455765196091	-0.068724737356037	-0.102161637302629	-0.131221841687119	-0.158351658331146	-0.152929536139005	-0.132091145158178	-0.10041713139587	-0.0447600704660964	-0.0371993526566264	0.00669566705556028	0.0599830193658524	0.0811122013903876	0.0813493262216193	0.130802391033272	0.0872828400262037	-0.00808313144362567	-0.0329289315826641	-0.106051476224024	-0.183343133705679	-0.161874860845351	-0.219956883086029	-0.176976357672853	-0.192085703250808	-0.177457791669339	-0.198820528704974	-0.211038592917001	-0.211808474232424	-0.233995495277349	-0.195765677174313	-0.181838531779873	-0.0792182687716128	-0.00537266287315361	0.0380286594058173	0.0992010119914139	0.130455472032881	0.167512109960971	0.15958225603913	0.14708670330675	0.172761193269835	0.183300723715542	0.154595709746793	0.153809574808765	0.181211777877216	0.189918417166073	0.193541767664219	0.198550492906143	0.172261719331301
-0.0893765388357157	-0.055842809902202	-0.0736337480278978	-0.154827323519907	-0.226915345100174	-0.258328949326451	-0.278658719621921	-0.223501810840518	-0.214541092895066	-0.121526424490852	-0.00976762016250448	0.00903122824816815	0.150432068130667	0.223294538545224	0.255558072914474	0.258942750242279	0.292347161562424	0.225293645749646	0.126455849275942	0.0582220476782669	-0.109864864010076	-0.271268907060677	-0.290008136617024	-0.344917178401607	-0.350418341068135	-0.360357185412556	-0.3730932698508	-0.409540141192517	-0.418368800810534	-0.411291051000891	-0.418879214290653	-0.373022091131502	-0.263137072364279	-0.103569199162524	0.0865086337453024	0.139509772796619	0.23624436445493	0.261000166404167	0.272644815102665	0.291760719091083	0.315389390645122	0.336323365693136	0.330995816120798	0.326341397371904	0.335953212182739	0.341044778872721	0.353531297133451	0.340392358986453	0.304004070552695	0.293065496105189
-0.166340176485125	-0.154659846373916	-0.185076241230802	-0.25943949807898	-0.328321558994632	-0.37068411159197	-0.392481524277932	-0.345689777216537	-0.340246696120931	-0.249970268246459	-0.139545040415171	-0.114696873371143	0.0535697812484868	0.119556133597981	0.199852680331669	0.212454545805037	0.218173411214939	0.124042916727897	0.0187794994992185	-0.0586011174362653	-0.253511916762355	-0.409305956059186	-0.433067487500197	-0.446273866338062	-0.437036204271277	-0.466292762442004	-0.440456779724709	-0.443520501839233	-0.505207837292469	-0.471400795139731	-0.489336540315293	-0.459241063467816	-0.376204987613368	-0.249847908674663	-0.0474765522258412	8.07001668637258E-4	0.128030205308558	0.148796320874426	0.1665205446365	0.187494587763992	0.218898606612871	0.259572749743667	0.253548885218864	0.253880664921601	0.280840773958932	0.299267074708568	0.31769409745479	0.286219672679565	0.280619217182813	0.307703242626567
-0.196332650783045	-0.181544695910574	-0.194026460225971	-0.247216593032901	-0.310569541137921	-0.338035646290346	-0.346443611051686	-0.317192775854307	-0.292398271028483	-0.224631338025986	-0.138289885117312	-0.126324055003916	-0.00735260913490441	0.0548706694415931	0.149158535033705	0.154598270247855	0.136495289395167	0.0673882252431684	-0.0274930716997814	-0.0863418103628429	-0.225023415814465	-0.349056329867206	-0.375496895227429	-0.407650075979781	-0.383291442911374	-0.407648559678158	-0.371865852268062	-0.372601791102713	-0.410870771310697	-0.392424873379689	-0.411473292026129	-0.385955574237342	-0.337334433658419	-0.240107345055788	-0.0983937019825678	-0.06527135606999	0.042994660788142	0.0613184332018451	0.0785342068535886	0.0895678261611019	0.110415590399324	0.14793302806684	0.143468960050792	0.144377941223062	0.17695786677941	0.200138190063867	0.211548178830534	0.171180365165574	0.175417280230528	0.212838417771054
-0.142777974685063	-0.109315063822626	-0.106292240897994	-0.177328347744329	-0.25027501103533	-0.258999999589793	-0.248808921829628	-0.196873104617248	-0.165684780791809	-0.0927237821580675	0.0114647183871595	0.0105639558324518	0.143873696038952	0.217954369095506	0.259085982646298	0.266294012642204	0.259877341971639	0.212315364289886	0.140036352218146	0.0805075262392274	-0.0677952956373644	-0.212413710525945	-0.257640442138677	-0.319981150527049	-0.338961121492632	-0.350760103784992	-0.370969591910896	-0.393722403538532	-0.372868430845083	-0.382577492385093	-0.372410812123962	-0.333306356067386	-0.214245669338933	-0.104932565283126	0.0581653170641285	0.108176116897157	0.195748230880935	0.202874079975639	0.196721963937743	0.218710709795927	0.249313274440895	0.254952982395369	0.240402532313142	0.253211348892765	0.26934106655661	0.257267320018249	0.261107848665147	0.22963291800146	0.179071265583983	0.184478671733502
-0.217548570180811	-0.190991650292942	-0.202576190975084	-0.284973736935011	-0.370266664241263	-0.391612547203637	-0.381287223590862	-0.299872043303281	-0.272201110763367	-0.160253102823198	-0.0291581596415816	-0.0256861486687199	0.161114827251668	0.252435594747336	0.329783528842689	0.354007892873788	0.323261245775543	0.235172550248936	0.146658061227457	0.0639999832691645	-0.137139932823775	-0.329743585411544	-0.401949823072464	-0.446271229423307	-0.48016709559246	-0.481708633948366	-0.500870592447877	-0.51202717599621	-0.513825342324267	-0.51541331115297	-0.510703791993515	-0.47174848137644	-0.312736655452296	-0.187047720575144	0.0490472895892584	0.0947554329738876	0.223999844333252	0.227988330578111	0.20381043368732	0.252788690993199	0.320998070288563	0.333105977706733	0.308076655018358	0.342361402614382	0.382029526672659	0.360424650679986	0.366088802380732	0.300948209544288	0.242180846545371	0.288439775202325
-0.292932951934429	-0.284784894468977	-0.312349122623417	-0.377100259516215	-0.440490143134404	-0.465420817420479	-0.453495943574155	-0.393353595542258	-0.349350022111811	-0.25119569264785	-0.145301196414204	-0.124427179465398	0.0536223772906149	0.137542951812767	0.250580918817919	0.27216562381447	0.216723596106073	0.113149053362085	0.0268846026107778	-0.05746659089564	-0.249177774693809	-0.392690505126735	-0.466349470612706	-0.478624751572182	-0.503127334120093	-0.515902088560562	-0.499484588999093	-0.491294604692515	-0.518908048101741	-0.497568981300996	-0.501082036623196	-0.484462954135908	-0.376939490909045	-0.303146296727887	-0.0866067709317774	-0.0550951870730435	0.083783408854922	0.0834298325954324	0.060629671569583	0.098212854642188	0.179063232322157	0.20860659110641	0.178523130540549	0.213812417220945	0.274760128366408	0.265395923941628	0.286649542319636	0.199131859248857	0.165136666285119	0.259451397944991
-0.27623875891699	-0.249703561405872	-0.238027293690555	-0.282997484916425	-0.341630342507523	-0.333105653303079	-0.295407166992745	-0.23734646553135	-0.171282573505912	-0.105413307373926	-0.0271013376664273	-0.0300628478546074	0.0843435898301873	0.138630782830505	0.221844204809179	0.236513849980779	0.174499058751851	0.09861945692296	0.0676086827976671	0.00422091465125138	-0.106034680576022	-0.20382963975837	-0.293573437472033	-0.322479293954967	-0.368658167764069	-0.374761628166355	-0.383327539966191	-0.384424262843891	-0.352757310576549	-0.355986586545208	-0.341830811054232	-0.332628561611262	-0.225866980089973	-0.190227432487449	-0.0442771067566566	-0.0178756660362312	0.062119874469898	0.0568626591743974	0.0133088805415003	0.0478635554258617	0.120425381600128	0.124702422208813	0.0870466006627195	0.132575860368435	0.181120746770127	0.148626370480271	0.162865680162194	0.0804092834998948	0.0328212690530982	0.106652622769748
-0.252563701512595	-0.203117019280209	-0.178027749339614	-0.235891754405519	-0.318084479135028	-0.298961238145005	-0.254416401415977	-0.16624252504579	-0.114163462518007	-0.0168824394525041	0.086282115944476	0.0638643231889054	0.208303480796196	0.274157624607342	0.329349425909813	0.335219324018561	0.286989054767228	0.229078408378541	0.191846290667512	0.131960142825237	-0.0024510677318787	-0.151059226621428	-0.245995585650462	-0.302772771861347	-0.389371693386391	-0.373561418104422	-0.424726088289084	-0.446678857777395	-0.37741072057634	-0.397211349878451	-0.369863052589229	-0.34615120901519	-0.18288252768532	-0.0991072776431817	0.0833237814687427	0.10713456849758	0.193711135201929	0.184506286156221	0.123887317575643	0.170982666680387	0.254026724862767	0.233563039163405	0.186261883347086	0.243333292357873	0.285823628052977	0.227760975294985	0.230456650843731	0.154027238767962	0.0758182938477882	0.118776875560536
-0.320293791564805	-0.287198483247823	-0.289553744792226	-0.348301008559164	-0.429160638732291	-0.431149890693346	-0.406598433836777	-0.316952987017553	-0.272945543299855	-0.152782477107292	-0.0312265704039873	-0.0280581540848572	0.154020579359772	0.234001632983231	0.309812929429292	0.322281797738562	0.263026579025528	0.174864077868353	0.107578336083145	0.0280117378233904	-0.157118165140333	-0.314870972805972	-0.406646101149666	-0.434728795237588	-0.503122205771128	-0.492914431580792	-0.510285152195525	-0.513118471934166	-0.496123139804468	-0.499364997326212	-0.482559432653215	-0.474351547327465	-0.326897529793609	-0.249965909616599	-0.0208882829969682	0.00807156296212772	0.135604136525556	0.124967750141353	0.0832328078518101	0.145757093272909	0.240054755898269	0.236437321858081	0.200438405570281	0.263485618744851	0.318620051373782	0.276017512568358	0.284211739368342	0.184814387639976	0.12530999769236	0.217939370979296
-0.337986702248392	-0.321712651886639	-0.318061491924358	-0.359236907361872	-0.414904929058929	-0.402785562539816	-0.36796934888904	-0.309800328387607	-0.248611768235495	-0.158857331579971	-0.0730927609044306	-0.0439944816270746	0.089572377676995	0.14345791938213	0.211242205033464	0.232372462475082	0.170910651423403	0.0726236800495233	0.0284207484590148	-0.0371674110708106	-0.173854119500525	-0.27666274643138	-0.366176146828096	-0.377690918593663	-0.430268143162641	-0.42352073890079	-0.431130183406839	-0.420626703516456	-0.408207515635256	-0.404737233747424	-0.397835713802748	-0.399666266306038	-0.295113035820911	-0.263335812179792	-0.080641981716271	-0.0775064956531883	0.0294656706772723	0.0222136272906735	-0.0154288102965668	0.040464046988908	0.126238381407679	0.131232767860557	0.0976427473579107	0.153420880145653	0.211572184235627	0.174235215314005	0.186861112807884	0.0861494410728111	0.0340364561132717	0.149772224802077
-0.300682442020778	-0.261704191866078	-0.223552528939733	-0.259252722514267	-0.325420983660583	-0.286575920392135	-0.222752289818659	-0.160940896289257	-0.0780699217288063	0.00803104954168717	0.0747505238823847	0.0842747975372406	0.174166139067513	0.212611381868636	0.229033504455924	0.244168554607363	0.193388313739693	0.126497911876378	0.111214653261553	0.0510142192695882	-0.0296275206391668	-0.121426953940314	-0.2177060043284	-0.250281228455248	-0.330199640844824	-0.313088005262137	-0.358547799008068	-0.360024395562242	-0.304758970892661	-0.319509995196031	-0.287504800903524	-0.29699255322506	-0.171988471065741	-0.150952086102073	-0.00843070813219841	0.0042655565271474	0.0779057525171771	0.0729773139925917	0.015744740174466	0.0671328072750311	0.143549970846613	0.129797026469301	0.0867587865506081	0.142442315386194	0.18515350682146	0.131598846872186	0.139794325357419	0.0549361967086003	-0.0146850839143223	0.0569342016986511
-0.31752285176395	-0.2763421944182	-0.25147277307503	-0.298519780555996	-0.37909180539182	-0.360794549761113	-0.306452827026832	-0.215924377047803	-0.14387123528142	-0.0311032176530659	0.0632264117256715	0.0482942214678221	0.191009371043056	0.260957105870303	0.291655609290654	0.307125958381842	0.260786828028291	0.181621551824437	0.139159328840765	0.0598948719952805	-0.0638386447141384	-0.193857963314932	-0.29859994150229	-0.33638654092871	-0.428166126213867	-0.403791111739792	-0.450123008634207	-0.450665171940327	-0.398481047809899	-0.415954179015009	-0.380726834753203	-0.386813984719584	-0.241097742515977	-0.186082401459684	0.0149331106292107	0.0330131630244518	0.134056256845608	0.126311016395999	0.0715825683691521	0.130955824567628	0.223025972605927	0.203711098500155	0.15775226038091	0.225386730748098	0.276997681523067	0.214019766156392	0.222828213595725	0.133547592257581	0.0566356905576469	0.129211352865705
-0.356274929751041	-0.336071328859332	-0.323289045397516	-0.362775438190912	-0.431519971173874	-0.425954940074244	-0.378515716792133	-0.306223247246824	-0.229908502888487	-0.125827598843041	-0.0430870479943227	-0.0357130028667706	0.115467550016309	0.178120186530632	0.229440821825487	0.249991801826698	0.199677630556938	0.100428442361462	0.046969214551104	-0.0336747081611073	-0.177223390460336	-0.282158567273531	-0.380324138500439	-0.393154848315096	-0.459954073588515	-0.445594316043482	-0.462683991098285	-0.43786807815	-0.426356263827696	-0.425343163171341	-0.403342452991993	-0.422621548122804	-0.298675473027806	-0.274065536977966	-0.0815111620317167	-0.0589858109831794	0.0588904539438045	0.0503662789657756	0.00622004707809778	0.0684015038978953	0.163590682472837	0.160823810070164	0.115132590477253	0.182054546038097	0.246862471925536	0.197611809617491	0.215063387260939	0.116105493952214	0.0588822579585397	0.171922251858039
-0.353911606614539	-0.319552036606762	-0.272931367637203	-0.291877764385103	-0.35124027217225	-0.320521155859518	-0.255657632085814	-0.194342577598895	-0.089130772459045	-0.00335234597272617	0.0349921594423928	0.0355230628848417	0.116270849651524	0.15124640714986	0.167337443333359	0.187124407766967	0.136380293893004	0.0613022072823423	0.038467036001902	-0.00960905159815244	-0.0705423689698673	-0.123939107096256	-0.234875999408686	-0.269730332094223	-0.337324637887328	-0.320908393561168	-0.346405878256064	-0.32839110086826	-0.298143589162447	-0.297935631053714	-0.263926997065651	-0.28114141692613	-0.197518436655032	-0.212889886821316	-0.0814207683256353	-0.0702885624461149	0.00803053756028545	-0.00257315640966836	-0.0536554843990951	0.00698932604304237	0.0923284452372442	0.0875600498642844	0.0433145236206118	0.109072086757785	0.164361636736907	0.113922317767365	0.123660252373227	0.0248969380652135	-0.0385028351230464	0.0697688208600351
-0.307921198915901	-0.257804027855601	-0.192042351388007	-0.2157380492544	-0.284691888810163	-0.245629882323134	-0.178895691081251	-0.102970486757661	-0.0100513876861357	0.0836280157945237	0.117322084274591	0.102874682896789	0.179634862211814	0.219244703785348	0.202431962922861	0.224825635888312	0.186654816603779	0.130821061825694	0.124119095148695	0.0640278197101471	0.0169390563150508	-0.0459491989243061	-0.157680325728976	-0.205405515344647	-0.298795533897888	-0.264364881189477	-0.322869027971031	-0.320592291987386	-0.257846293427148	-0.277735536202421	-0.233057697585386	-0.246481445086398	-0.120075735558701	-0.140637803679997	-7.09246366423601E-4	0.0301281622843146	0.092451499340655	0.0801137285776186	0.0206220377504692	0.0755122808304166	0.154498117840378	0.137420759113034	0.0957006871185392	0.155483863436886	0.200295629650172	0.142981956958053	0.146731145315965	0.0672589454335399	-0.0111193755089991	0.0543106590969618
-0.331196417573971	-0.305349249964482	-0.265467389777886	-0.301152252693579	-0.366336740122466	-0.345107363687909	-0.291773823196345	-0.214492468481483	-0.133384490132023	-0.0241353396969487	0.0228390162401046	0.0104322000751477	0.124823576408467	0.176235607869274	0.201878371323402	0.232489376547194	0.187837482612366	0.103795334192069	0.0801533690482319	0.00255600823218039	-0.0964826300388448	-0.171437681743705	-0.277642511171055	-0.305274002091122	-0.381715298978642	-0.362526438918527	-0.384275151614736	-0.364837410221998	-0.341411561998831	-0.350575176895248	-0.313504874158522	-0.331364867052594	-0.187726775799629	-0.211212256949965	-0.0485739935402924	-0.0287017272721886	0.0666337286659079	0.0582403110981434	-1.99189252100946E-4	0.0574269944885843	0.150867771024794	0.14686687651907	0.100471772989	0.163376242940124	0.228879919542937	0.173844439457813	0.189901789057542	0.0952738562216674	0.0212792683548597	0.128290849256468
-0.332904761622444	-0.326453668501015	-0.288492665247125	-0.298308568405623	-0.349908214266735	-0.328602773156261	-0.281466778351017	-0.229703410556122	-0.157725204721301	-0.0749516779256301	-0.0467384624931164	-0.0495172708765929	0.0475965886666123	0.0907631065112257	0.138651171013134	0.180771757465665	0.134400267652068	0.0383713356908329	0.0207362139787583	-0.0527702039068053	-0.136054634107904	-0.18979562015355	-0.285220354236582	-0.294527559867172	-0.344069421273842	-0.340580782800711	-0.346139659177635	-0.311295359121311	-0.310315910383722	-0.305496497917749	-0.278185518214355	-0.302679007126498	-0.190468873366592	-0.239343007878049	-0.102110717225627	-0.0857600441616791	0.00763952859836768	-0.00797025138569026	-0.0528718630148253	-0.00539706651073251	0.0846310406267394	0.0929098357924127	0.0465041916897342	0.105265967910207	0.174414850309425	0.129121232860792	0.152646516774148	0.0601771059422113	0.00464359349620891	0.134637642838836
-0.278080728770137	-0.250287016880323	-0.189849045909152	-0.187023008918686	-0.235570265646145	-0.199811558031216	-0.15010822881217	-0.0935211705661949	-0.0392727280261144	0.0155792219915081	0.0216932449445966	0.0123097147720893	0.0825243458025235	0.115259020455099	0.127584064875032	0.174152481804	0.130532521565769	0.0662161761799341	0.0693335621314308	0.004021568115573	-0.0266403983715312	-0.0621358474050868	-0.14618496293016	-0.169754084009402	-0.224253583124365	-0.210484550079642	-0.237020294794906	-0.223889567959298	-0.1945436584362	-0.196251237220478	-0.1645622667299	-0.196675583569023	-0.0882035576124517	-0.15439596788066	-0.0411430825728572	-0.0295003331005058	0.0266369623470529	0.00993958464427581	-0.0442208273980816	0.00280394679298529	0.0847850207503613	0.083444059142889	0.0402727707527694	0.096824298777847	0.149055671483579	0.0980792067487234	0.105013141950146	0.0314963811489047	-0.0314221833121712	0.0726344229549172
-0.249742940300683	-0.220643468425817	-0.160832405312667	-0.179882463819054	-0.238721963725331	-0.210729851797335	-0.16622600370333	-0.102397124795882	-0.0476630840394709	0.027771696922087	0.0531891366934371	0.0323099478403017	0.115101327580586	0.154307924322756	0.165283615573239	0.20229960676913	0.172692159194691	0.107358104161864	0.106458138625991	0.0344465673834685	-0.0220138879593003	-0.0759225217735067	-0.16136094238203	-0.188894008217564	-0.248760366019906	-0.228585908329069	-0.263648008064439	-0.254810256059793	-0.222023664329248	-0.235266831402081	-0.202129588487727	-0.219452624415781	-0.0898423364990479	-0.12808274238911	0.00568752105992495	0.0244089631513898	0.0881113442906215	0.076169901374529	0.0200519165597499	0.0671666358461232	0.144475856791986	0.137737947608588	0.0964550043165853	0.148277447484771	0.1923704620214	0.149599065249233	0.156909305262502	0.0883500325678625	0.0115282397832094	0.0972927702220044
-0.259457387396601	-0.251127399898956	-0.207116307471345	-0.220963849512261	-0.274731817745268	-0.262884166762568	-0.224952626652611	-0.173519940553933	-0.12174913578982	-0.0468627207279509	-0.015293082683144	-0.0395537637813202	0.0442869387474922	0.0939266991133077	0.124456925032003	0.170403868599147	0.14257432193387	0.0602805768361237	0.0516117217769377	-0.0266037228319186	-0.0983113802248184	-0.153320149435946	-0.241135356614815	-0.241962004378823	-0.290437523071227	-0.278086927430291	-0.295320729618496	-0.262943099208282	-0.253856975218018	-0.257342838874019	-0.23454702087266	-0.254929026559461	-0.134844033295544	-0.186671023658884	-0.0556445045687443	-0.0395040468301596	0.0380168837306335	0.0268617908740796	-0.0105078301794267	0.0256117174038881	0.101252508135248	0.10853273166978	0.0687285274126537	0.117452393617705	0.176170941894285	0.139051446417262	0.151031185792572	0.0763498438380649	0.0167594924054104	0.123960155836833
-0.232661570310283	-0.227869901685292	-0.182028433245156	-0.171327971582641	-0.213617361735737	-0.192588661761981	-0.146981175144104	-0.111862080941097	-0.0534727539007775	-0.00496128638820129	-0.0109880810161386	-0.0199595031020114	0.0153748895894102	0.0461970567649094	0.0687169975662078	0.113651106712331	0.0987021708288534	0.0236292003124991	0.0285313760823729	-0.0394990234346457	-0.066688433495733	-0.0746242819696226	-0.146469187450387	-0.15159001101005	-0.195864901670015	-0.187380655607101	-0.20481095727994	-0.180875529578343	-0.165409351070981	-0.160732227248593	-0.128938382397129	-0.160252637515598	-0.076746537376655	-0.153378804728683	-0.0546973740704254	-0.0365683835164076	0.00822313637392887	-0.00136167993229458	-0.03213057573424	-0.0104537371826597	0.0510316883669172	0.0618861708903867	0.0248925805627379	0.0686928063980776	0.118788006310664	0.0807358132579754	0.0962582427542878	0.028227028605129	-0.0186524555282698	0.0860017370332923
-0.27181015999067	-0.287098364470435	-0.269026024751334	-0.259493292985356	-0.288884683952029	-0.276521965021963	-0.243369511560163	-0.214670629271259	-0.154687754165491	-0.115726962667873	-0.118639281277228	-0.1045880540413	-0.0509123323070891	-0.0288238651243946	0.0427521642170393	0.0874972639312836	0.0474302167158081	-0.0506495540703638	-0.0563197873514914	-0.102747335381077	-0.153321061155723	-0.149402713495641	-0.222390194504994	-0.218137543548971	-0.24263632365598	-0.266361058850129	-0.237690001195726	-0.191120331154732	-0.20354264252627	-0.182426702138652	-0.151623944660042	-0.186040076199891	-0.127469289327202	-0.218282300602279	-0.123454958672402	-0.129633363804989	-0.0641717076998673	-0.0824846093651214	-0.10564631200517	-0.0791502533393323	-0.0102173684358894	0.00974442985171846	-0.0202460897637155	0.0211304131832236	0.0887012495422546	0.0620349552014096	0.0865814204471586	0.00174283250948043	-0.0322054470241415	0.111409714286471
-0.288734781570543	-0.30321614149745	-0.296039290000553	-0.264909912217023	-0.284358171658101	-0.2838963072289	-0.237616262786483	-0.22262269776043	-0.156391174012075	-0.12564846952933	-0.143383990268807	-0.133419021221153	-0.109137971069013	-0.0819602222566382	-0.0142630549902107	0.028100177523723	-0.00198558019402968	-0.100713767923466	-0.115900213834023	-0.155233257905856	-0.197525744148692	-0.167823059085823	-0.217179802928785	-0.197267927050551	-0.217394943269447	-0.2385007114164	-0.207113126981868	-0.158527035817139	-0.16977115795247	-0.152456455012859	-0.117017666531705	-0.168416596155342	-0.148261542427225	-0.255503962976282	-0.17007956633305	-0.168280872936253	-0.110140398645857	-0.130803683516182	-0.145998860900749	-0.123827607840097	-0.0613325757018883	-0.0371284532376484	-0.0651587048725491	-0.0245482310315644	0.0413863966023011	0.0158505627841607	0.0402812980172111	-0.0507521208602679	-0.0735207610393066	0.0698088709716636
-0.282892634919503	-0.318406415170005	-0.350462267397699	-0.330993420293233	-0.335368825986767	-0.349471615292919	-0.320827178960701	-0.295922557271703	-0.25068975313203	-0.234679589707619	-0.217674847301981	-0.170716430405289	-0.101232124535804	-0.0633594211105004	0.0563191413866309	0.105860270595478	0.0499422269107335	-0.0658992404080827	-0.0939607407983016	-0.139981758404178	-0.22282392283341	-0.220783739780042	-0.281931454365974	-0.255156568770065	-0.272446524031998	-0.309477286141985	-0.252266040601818	-0.196994807283399	-0.214145050620856	-0.181743378223182	-0.154678031756894	-0.1868869560397	-0.14435007513932	-0.242992158714554	-0.125037063542932	-0.146860893649764	-0.0671793303624883	-0.099790643060161	-0.135749106825002	-0.100325102303796	-0.0137074112002559	0.00875241549207817	-0.0340319189625011	0.0193012727363705	0.1009501439211	0.0713138972260496	0.105676466068824	8.9318722036675E-4	-0.0170007613241973	0.14726748773665
-0.251979933440463	-0.288979885462944	-0.323867512153581	-0.305376271127318	-0.300780074732516	-0.305781164657603	-0.290547034932945	-0.294412803946704	-0.232085141593083	-0.229561550033909	-0.244944295500393	-0.165143701347761	-0.137003978676041	-0.118476153707681	0.00902706025025165	0.0611063987545252	0.00245508746083442	-0.12259631230787	-0.157748236398657	-0.205883460009889	-0.233088210455918	-0.210326369257075	-0.255998497893041	-0.214119256131145	-0.215178336957886	-0.263296959486981	-0.198730836153218	-0.144330656328983	-0.175183612764803	-0.11173013017402	-0.107018024815327	-0.141117162392349	-0.143023032921179	-0.251834858899157	-0.153788783972264	-0.175680862136607	-0.101363427735433	-0.129637827365175	-0.139756039047558	-0.110719816791851	-0.0374271105465497	0.00860575186694203	-0.0234199323321613	0.0150688282155824	0.0917615636519756	0.0827442358172565	0.123944521660168	0.0287252352442454	0.0224271282643525	0.184069285082328
-0.344772167824775	-0.379670698436344	-0.385993505748152	-0.377667038148763	-0.394953012173994	-0.381572536425165	-0.357337954050277	-0.35746769772038	-0.257197213395505	-0.22160683006701	-0.219337164627655	-0.11951043059492	-0.046550035843708	-0.0588625805491697	0.0141010856474151	0.0825055379230827	0.00490866321544375	-0.115057345775372	-0.109398117881971	-0.214120162039732	-0.265038919836927	-0.250046859825327	-0.338434325019343	-0.296190537776885	-0.317237457948381	-0.332358548309418	-0.290368331183187	-0.22826996925389	-0.249355221718489	-0.204080940815766	-0.203078395242597	-0.248242529882235	-0.213872990427706	-0.353267992613273	-0.227067807512793	-0.223713561712203	-0.137649958001136	-0.163852176204412	-0.166422410459598	-0.138154870007784	-0.0637933400132593	-0.00890683065438218	-0.0432961645934239	0.00104903068840843	0.0819324830827119	0.0673343501166183	0.109460622385749	8.3310149619875E-5	-0.00681051797116176	0.161754306705019
-0.433580517782595	-0.451366923560187	-0.434290059229639	-0.426166348318629	-0.451599671839571	-0.40078973698849	-0.341010445810675	-0.308380640024791	-0.183122918730536	-0.120163144713989	-0.094195980921288	-0.0215510072745891	0.038765811795902	0.00780827125691313	0.0941662419194154	0.104776686471871	-0.0213562336939329	-0.0978361831760401	-0.0539472129202835	-0.117194866665078	-0.171964420638131	-0.183430784471365	-0.316327427768188	-0.302313756946013	-0.349886764827166	-0.35676423116324	-0.320706908748059	-0.250380819109468	-0.2567081417876	-0.225144257320429	-0.214235608037449	-0.25914957379307	-0.203919379161279	-0.312756460073964	-0.211404992222133	-0.26272680974428	-0.193375508058755	-0.225705714754181	-0.257781850874302	-0.206929802153103	-0.12298683522127	-0.116748445984122	-0.153851751504623	-0.0825144627238753	0.00271893458731197	-0.0491940446965669	-0.0230384353302525	-0.151141213689814	-0.181348555223406	-0.0161671318424786
-0.378100522426627	-0.402005376375478	-0.396102883626262	-0.400342469112493	-0.418967173510679	-0.395792126440724	-0.35515355943068	-0.337776063815797	-0.218425477030731	-0.154512917047725	-0.137160639717066	-0.0673924494401242	-0.0188122429222376	-0.0342963850770144	0.057256622937428	0.0837065201921129	-0.0335840666784763	-0.107248843476681	-0.0805327693264907	-0.136565634547451	-0.193078702849394	-0.209877713527323	-0.3308678739947	-0.30828813444637	-0.326894642330119	-0.340955565353614	-0.30468297018984	-0.236889165359265	-0.243980751400427	-0.225083634989822	-0.209401481721615	-0.239692446452478	-0.202354693418326	-0.298665856786875	-0.192069244019772	-0.239477635952411	-0.175923485545209	-0.207234545542598	-0.225496948001797	-0.194764050021603	-0.124336827903578	-0.0964580991438842	-0.134501047511557	-0.0843856430990838	-4.14836211154778E-4	-0.0450527589563278	-0.00939080927383753	-0.123079302151062	-0.141359966283458	0.00703014195589617
-0.432723567240368	-0.440878442172403	-0.425931294235828	-0.44808856303699	-0.49365815415416	-0.466423452925997	-0.420699747692173	-0.384873021455629	-0.26216294332629	-0.155700124275552	-0.0953935639936006	-0.0403310772713104	0.0335522588932746	0.0240337150693418	0.109726700173272	0.122533469962835	0.00448768452270287	-0.0714557223102524	-0.078755187871975	-0.1255710427245	-0.205099836401324	-0.274815900236947	-0.413408686315252	-0.389637134884841	-0.417725931102597	-0.42426163556499	-0.38296937695168	-0.312891545972986	-0.327074681034457	-0.311972869018083	-0.29734611897388	-0.315931400558334	-0.280664388009843	-0.327300435773287	-0.2001598471183	-0.248968499890782	-0.169305883691407	-0.187830575046758	-0.192103286963944	-0.157835054025363	-0.0800840162702589	-0.041004105256278	-0.0719589840590402	-0.0281550342500889	0.0554416440783964	0.030569801005703	0.0524778974364992	-0.0536120287818244	-0.0682183279186309	0.0622513728417892
-0.366355140151623	-0.362803980465314	-0.350731451601444	-0.35214316806742	-0.390330031387024	-0.363695720972299	-0.316327148048213	-0.282717176658657	-0.197495080338646	-0.120087192153935	-0.0643266510895413	-0.134980863633953	-0.094129245569592	-0.0799504503732372	0.0871944404260055	0.0840596617159504	-0.0628549389890731	-0.0948578381328003	-0.0887109892443516	-0.0881146859650373	-0.154825276274568	-0.237384245042551	-0.349271952739524	-0.303718507808955	-0.32738810058342	-0.343174296354625	-0.303351112660957	-0.241164111352395	-0.252133574012033	-0.250263734076325	-0.245909265638043	-0.260601114614788	-0.246434091351565	-0.26967789349708	-0.185361028758991	-0.244814336511607	-0.190885800162498	-0.212934802940634	-0.223609141570549	-0.211045027098246	-0.159105200986367	-0.144470430492394	-0.156837818870904	-0.119978350078496	-0.0491536160419676	-0.0727453434250759	-0.0589268927168207	-0.156700300759193	-0.167943584796076	-0.0578460933577158
-0.294571508374905	-0.298220289734355	-0.31067952591483	-0.299768900124926	-0.334009233165492	-0.352006592790884	-0.333566876077034	-0.315921966928122	-0.267706398681631	-0.204414346150093	-0.165928158897597	-0.279304284182469	-0.18686429753924	-0.151533248894605	-0.0165115759303294	0.0471127887952527	-0.0680453403047152	-0.107379737842748	-0.0731601895001277	-0.142628704764507	-0.227194659644404	-0.321630151521156	-0.402640720575737	-0.327429765841112	-0.332096872541842	-0.32265312380075	-0.305318928079251	-0.2492486055466	-0.26581509915897	-0.285374160317439	-0.296505835818219	-0.318070961437715	-0.257570618761448	-0.315803394706145	-0.216473996626715	-0.225021519495183	-0.175708335444252	-0.196723113825636	-0.205126054098662	-0.200179002855364	-0.162970846691412	-0.137743867957077	-0.149821973617778	-0.114257621814347	-0.0524737632938434	-0.0752114817009937	-0.064038775807565	-0.155124913986597	-0.170020966579988	-0.0599640172218469
-0.399791311276596	-0.408198362276495	-0.404210489936484	-0.409945481469703	-0.442822328416294	-0.424182549260477	-0.381195040550342	-0.332805521660002	-0.245738451036831	-0.158578128279252	-0.09546650130634	-0.128443560835478	-0.047504322109264	-0.0351045154807397	0.107434158254273	0.122580739817328	-0.0176796499499489	-0.0658395022856823	-0.0471067790124727	-0.0769402245644681	-0.173273296092685	-0.255618924502431	-0.385718718367458	-0.365935076514306	-0.38421197839823	-0.390819098204685	-0.344662910142331	-0.271988254191783	-0.300141506561495	-0.297347692583728	-0.293056872137051	-0.300770637146903	-0.244550241641421	-0.286670911567127	-0.189487236058063	-0.23686828743703	-0.174111413513248	-0.212902900715219	-0.226607447404992	-0.189855628143737	-0.130030512225884	-0.101990619701051	-0.120982863637402	-0.0765747727229909	0.0024438199927168	-0.0193903423040024	-0.00348364006477724	-0.124102885430965	-0.144760187875999	-0.0107974615735467
-0.41133771652662	-0.4422418608541	-0.451761023851302	-0.441426583834097	-0.458231906215431	-0.442045992973839	-0.392975105298845	-0.356140200230816	-0.267744550317641	-0.184207916375323	-0.109269387430517	-0.137667147248394	-0.0519060384704169	-0.0671158204784806	0.0678323626357299	0.0562689914471939	-0.0952458235108499	-0.124894623420716	-0.0927973391156116	-0.100315083299183	-0.20232389745965	-0.272842540324257	-0.40029570146112	-0.368210418017034	-0.39071876142758	-0.383740287093154	-0.333398427443287	-0.245396304022467	-0.269758351106754	-0.273170565093185	-0.275848426539512	-0.301005600200079	-0.2654242324352	-0.323016465030209	-0.244868905466318	-0.309092952704897	-0.253419992438841	-0.299813875475766	-0.30637939052956	-0.267774113241603	-0.206408080991443	-0.184877890640779	-0.198336185408308	-0.148956895007343	-0.0684194338783514	-0.0942158604387895	-0.0778255969250229	-0.207494569730306	-0.215777667794726	-0.0712027918462956
-0.416850344520477	-0.444354864338015	-0.440498654267344	-0.424933588671044	-0.444476784694965	-0.409571236736097	-0.354394333869518	-0.320302572009191	-0.229165751562373	-0.142781153188488	-0.0871579069309675	-0.0518691536402856	0.0137941388696252	-0.027859947583472	0.0650411670881806	0.0366797798607144	-0.108878211353882	-0.140448319016848	-0.106269951428102	-0.0950614209972557	-0.18680435812575	-0.238114433085969	-0.362295575555474	-0.328541717736378	-0.356336059509726	-0.356373340027785	-0.308194083367949	-0.217623314332005	-0.231458165782385	-0.227011929350193	-0.227073041955291	-0.269850321153256	-0.246941889425927	-0.308618600601573	-0.234752774034771	-0.318010100907764	-0.262152907915431	-0.31241494228981	-0.333119467910736	-0.285540391215798	-0.209865075014313	-0.187985988930204	-0.216877024415135	-0.162052455695417	-0.0796189691991838	-0.109919872435099	-0.093991303438825	-0.229026427538231	-0.254502423037608	-0.108468747520617
-0.276969352929345	-0.302350061046366	-0.296721688904906	-0.286056140163812	-0.303332651956486	-0.286773256076373	-0.260923912249889	-0.238541167595586	-0.166813364780656	-0.0827513291648393	-0.0536617194708875	-0.049904645228941	-0.0237482603453519	-0.0592685963453239	0.00389165335176229	-0.0226668917517012	-0.106585546027425	-0.124440823034791	-0.12458041557619	-0.095219558403642	-0.160631209030333	-0.199800559435384	-0.282080917251411	-0.239728414642053	-0.23907251128673	-0.236040555738093	-0.193024595192637	-0.10413932068712	-0.140053990421343	-0.148837714243124	-0.160291608638885	-0.190215739194392	-0.196415662892606	-0.228522469035109	-0.194628553160864	-0.240811427523232	-0.201722214486044	-0.220144024582899	-0.212688670531451	-0.209881992066275	-0.169321554380901	-0.134314105596908	-0.154121128138725	-0.141931074233876	-0.0884458047679798	-0.088591937299578	-0.0911984955969173	-0.165200434041221	-0.181287074900656	-0.112014095183529
-0.198398496523288	-0.211893208228694	-0.206345816906566	-0.20213850233921	-0.230385670520951	-0.213959962338378	-0.192752939301741	-0.172010007423115	-0.108582998421856	-0.0321296276656037	0.0100483663893964	0.0142059509857145	0.0136360253333692	0.010727975390722	0.0360768118671437	0.0131687187459047	-0.0315973381643338	-0.0531606099256405	-0.0703116122550095	-0.0447772869123574	-0.0929651189078013	-0.148074997991577	-0.217563590839767	-0.18157970835248	-0.178762114899917	-0.188176375146367	-0.150290176174582	-0.0782161974392107	-0.107116180087572	-0.121019895352653	-0.121505492245346	-0.141113215985526	-0.146273387431806	-0.161816649802903	-0.119249648792636	-0.153039160327916	-0.109661485098768	-0.118637934869448	-0.115028425239486	-0.107045405714964	-0.0694140109792319	-0.0444459185376378	-0.065930462730529	-0.0569074579777781	-0.0181880179740143	-0.0192631498411274	-0.0347958756711491	-0.0833832455701934	-0.116044093708661	-0.0858258987311238
-0.155310560044644	-0.172892952624918	-0.17900621750516	-0.141331506423636	-0.163070063118521	-0.149683923395524	-0.122845825938973	-0.102941709065869	-0.0728530769041368	-0.044030902178963	-0.0353883142660357	-0.0445014057610979	-0.0592742853657224	-0.0710387454521091	-0.0508095261936373	-0.0595566020197279	-0.0878392282515051	-0.109887616268827	-0.111833786010431	-0.104040690766529	-0.117785607904947	-0.141369646797863	-0.169347836264851	-0.116701231645943	-0.117411927913723	-0.13274389343814	-0.0954627012129832	-0.0305863551349738	-0.0540592316324684	-0.0667958982918373	-0.0655301221486467	-0.108859252025606	-0.141866397306888	-0.171184822460758	-0.152482101237835	-0.159861021696191	-0.130758079250895	-0.126678503027646	-0.113925181484266	-0.0873169499969118	-0.0761406063033268	-0.078195491408487	-0.062399060235303	-0.050346254694885	-0.0429030242969045	-0.0487573078617298	-0.0817648075012539	-0.109818966095209	-0.129396673607817	-0.104455110740606
-0.113463835808325	-0.13246466397837	-0.139836727123973	-0.119973607999332	-0.127306594645797	-0.115427485832874	-0.0989876019225108	-0.0837051616707474	-0.0592055765922045	-0.0292344046542677	-0.0116758344051942	-0.0209811867649486	-0.0121297973614096	-0.0174702537484572	-0.0049970649505568	-0.0198826594868927	-0.0422805115833389	-0.0377662315391437	-0.0253553611079597	-0.016284724155825	-0.0343549827428468	-0.0764496906129542	-0.120146118687845	-0.133412874594629	-0.116749016509493	-0.116070301111384	-0.0853282648487625	-0.0336373205824137	-0.0345071864152828	-0.0657319149587605	-0.0675143714379358	-0.0703815804033136	-0.0600507083095722	-0.0707115477369419	-0.0674767225599959	-0.0988649943767052	-0.0896155980895006	-0.0941002027106009	-0.0803306955947887	-0.0560191298522309	-0.0525856662575699	-0.0616859977345487	-0.0467317803284082	-0.0298958558843543	-0.0256163875902005	-0.0420059251673759	-0.0661829169258729	-0.101566066350236	-0.132123257890263	-0.0844086226205588
-0.247647929717043	-0.287850884331013	-0.29530580364032	-0.269501169553914	-0.270945423283413	-0.23800184342425	-0.204970022109752	-0.174574229763882	-0.112434477716725	-0.0731378417037769	-0.061667829716847	-0.0559021632764134	-0.033868556000476	-0.0661657442327162	-0.00609126516521075	-0.0404539408171419	-0.119119606500912	-0.129572947522572	-0.113500659670029	-0.0845723227587897	-0.120562005206294	-0.140038132035105	-0.214082648756206	-0.206868450312708	-0.21507595665246	-0.20551981347678	-0.16475051650278	-0.0741113543514148	-0.0825147307894118	-0.106865636514276	-0.101437916150568	-0.12182292268596	-0.128657335724863	-0.17660465919068	-0.173923130381363	-0.233882280732799	-0.207127311528258	-0.21922700503791	-0.214947528504648	-0.173330829639595	-0.146222928388869	-0.153358376931103	-0.147076391350513	-0.110350470337163	-0.0806813122205708	-0.097493549855483	-0.11602274767485	-0.184324048789193	-0.197449570883882	-0.103100698082431
-0.391651955349173	-0.435371812871891	-0.460276965761841	-0.467471868964393	-0.476291768827872	-0.44773649431682	-0.415155533017932	-0.364958502594121	-0.276958280088347	-0.196239852009235	-0.127946129818537	-0.0755781030353554	0.0167997682529502	-0.00759628304140336	0.110593779412108	0.101449509149768	-0.0325099866977133	-0.0841568161810096	-0.0637372038796557	-0.0702995766464106	-0.19637658834217	-0.251762164243801	-0.389121010211086	-0.378231857565626	-0.409713280456816	-0.410620765187691	-0.370323963423631	-0.282410847578332	-0.297899277945711	-0.293284383574022	-0.28259455727406	-0.292937988096513	-0.214899526804258	-0.2781757648119	-0.184232716190573	-0.259928078246743	-0.186316063016064	-0.230536977839159	-0.250519145434815	-0.193015080322247	-0.119486667662581	-0.108141324731365	-0.13093799434927	-0.0724644615992259	0.00661636355340868	-0.0265035161527695	-0.0141546886880747	-0.146082705107436	-0.177865066616702	-0.0140060566539872
-0.347240818179199	-0.393467703631288	-0.439672392892741	-0.440794496900473	-0.450528605631923	-0.456581518746333	-0.431352464338232	-0.394282741899988	-0.329227219078646	-0.259377141745946	-0.183462671175667	-0.208275215374954	-0.070606230303533	-0.0523001129138565	0.0850897693489033	0.124267296030589	-0.0157097526696718	-0.0679789434224806	-0.0386138222190179	-0.0812418771842544	-0.237773924487366	-0.32529111418226	-0.440489881765573	-0.414493140587051	-0.414269527863044	-0.414035475960383	-0.36442122739974	-0.283637429309608	-0.327869175655686	-0.321169693307309	-0.332794453702926	-0.327832729960104	-0.244265677978093	-0.301179099750992	-0.174255763660467	-0.242858763567863	-0.166522305567195	-0.211690659851023	-0.223884424619993	-0.179436639101144	-0.112705991671503	-0.0853942602367313	-0.110997665428771	-0.0600197157213267	0.0243832860258345	-0.00323775033565351	0.0144392412702868	-0.104326506292647	-0.120413122216058	0.0349162476490677
-0.38309649550481	-0.440015980489376	-0.48440553127205	-0.495189190237699	-0.513812278136341	-0.530554136464443	-0.518051519730324	-0.483006254716394	-0.405672974070113	-0.314981301699788	-0.243982426605843	-0.204062906603749	-0.0469622262199177	-0.0298372751539201	0.0967954289994041	0.142527886802285	0.02782591662637	-0.0557924532990061	-0.0780071042346218	-0.148339186072003	-0.309739067333114	-0.386835352890912	-0.50275532757124	-0.470736375015904	-0.465300500759427	-0.478407140179372	-0.401546359582313	-0.307888833704757	-0.368426212890516	-0.337372126663925	-0.354669984414529	-0.351906613845593	-0.273083341238066	-0.345960820613571	-0.181175611396369	-0.237098146026592	-0.14482663553683	-0.190298778668567	-0.197606027144988	-0.154143389071762	-0.0692714090869958	-0.0111198317175164	-0.0517956178301329	-0.00489878620712817	0.0986584419693907	0.0852703444262086	0.11767930722384	-0.0122503118152905	-0.0208784910470315	0.157729812350108
-0.287553338281561	-0.379511012192091	-0.455377708603604	-0.466669160706994	-0.449248300352317	-0.473603444108744	-0.479680610038088	-0.459397167978733	-0.392102445543122	-0.358204169866982	-0.300643462842515	-0.148761690974856	-0.0227532703877301	-0.00254577521588987	0.119291384604301	0.16271322839839	0.066018999442778	-0.0253622809319254	-0.046996309277751	-0.0895372210517008	-0.266490840526192	-0.281124578503322	-0.381257328429801	-0.380651295728724	-0.373972146656005	-0.418422489726833	-0.330827188549701	-0.249521146904856	-0.295349105873245	-0.222399469707327	-0.220809568161291	-0.193775995920397	-0.12266320935994	-0.208376449731658	-0.0643412120023116	-0.158659810955442	-0.0790506360588209	-0.133633457079436	-0.130858205820795	-0.0987670583352478	-0.0182432831016876	0.0495142881135502	0.00920499067656337	0.0329211596740376	0.134594248836803	0.131129791373018	0.187704380999233	0.0752134086728737	0.0791117043590861	0.27104919060722
-0.234191052935242	-0.301750623524056	-0.377980136902256	-0.404152038982819	-0.386202465083257	-0.419694732481022	-0.426800627727705	-0.414789117381667	-0.368398011737872	-0.319340116174621	-0.261668801434848	-0.16294915150578	-0.0852846506461893	-0.0257729018319034	0.13272384641533	0.154862918842382	0.0902660614407917	-0.0133269468895868	-0.0917612053723051	-0.0863299655193766	-0.244879001073323	-0.277787312308741	-0.35756442211552	-0.351624544607878	-0.33938396518519	-0.377879833829045	-0.304498783519291	-0.23305826822078	-0.266670862542489	-0.219175502052667	-0.198791937321204	-0.170916717006465	-0.120196516671812	-0.173580780476137	-0.0310402240672682	-0.114532210025552	-0.0253657147539413	-0.0584414087917738	-0.0519723263559562	-0.0241740427034885	0.0554619354481585	0.112775042489728	0.077779307371484	0.10251655961449	0.195822483522158	0.19740063090508	0.237212543972503	0.13877264777255	0.134784105409919	0.30435597076157
-0.294930723051649	-0.371127131736432	-0.452163917073607	-0.479527852582565	-0.465026019493417	-0.494079797141111	-0.497153140128437	-0.492904762296985	-0.4435682309113	-0.386580509310583	-0.334713473858679	-0.21811500741266	-0.104688515528428	-0.0752489140123632	0.0781056977917816	0.114294792168177	0.0197172024583573	-0.0867328230397689	-0.145938333122032	-0.164451367798956	-0.335597928784247	-0.35681535672572	-0.432591364858538	-0.411289978043246	-0.397543524009171	-0.441464889632894	-0.346455240508224	-0.2695117461291	-0.32562585791936	-0.270115010071313	-0.258607747212191	-0.248786849525231	-0.194646705720879	-0.2934283829426	-0.14231876163857	-0.196949596517095	-0.0961582205554113	-0.132118684407995	-0.109760157161177	-0.0758321461760878	-0.0027947689957198	0.0649780649285695	0.0380019158655032	0.0644009152805711	0.159510651111863	0.170270656725804	0.216940860550406	0.117725433357556	0.130894685102496	0.321070336856011
-0.260129903306655	-0.315446558025345	-0.381542231762122	-0.385028841108193	-0.371072467464133	-0.389730226710063	-0.394155461387346	-0.396632051423975	-0.355250408464653	-0.339585350743439	-0.303568052903182	-0.170763054851927	-0.0783479537734342	-0.0462922819773761	0.0830391685401994	0.136484691185969	0.0689674985882498	-0.0512283836937808	-0.0879787652410656	-0.134408367192822	-0.259412411464118	-0.261480066300078	-0.326261044256423	-0.31385610659472	-0.302474518709946	-0.369029595608557	-0.294048021553953	-0.233373939146639	-0.261514490650568	-0.188329726531094	-0.18163033964015	-0.183380570157599	-0.142487849405219	-0.241635444795754	-0.113450550904576	-0.15453014349376	-0.0529196434481606	-0.0857705278428716	-0.0753982181365641	-0.0441518211800862	0.0275902783921976	0.0886305023114273	0.0559613306511023	0.0833112402744075	0.1710398890833	0.175583663142379	0.223018592409583	0.13270410566289	0.148496992375052	0.340627901468895
-0.278974556388622	-0.326327174725558	-0.370883176551581	-0.375919937744412	-0.379574530645855	-0.39893828095969	-0.380418968992309	-0.365845777452467	-0.322578472463933	-0.276542484942807	-0.243300958989321	-0.153638357355278	-0.0653498333565961	-0.0240295774557012	0.0973120565978116	0.135875734641858	0.0691634464888555	-0.0481522343251285	-0.0939944369056763	-0.139136036348278	-0.257308174585077	-0.265160721734567	-0.325549523192403	-0.331384462619543	-0.320386739013263	-0.384653997971971	-0.30918397979055	-0.248454250074297	-0.294128612800775	-0.22123771738699	-0.209622362641643	-0.221335557738327	-0.174235823223282	-0.240533607793773	-0.0982816203052697	-0.158411393478247	-0.0583962008046494	-0.0854275886068678	-0.0897769282099138	-0.0431137896973534	0.034524693886267	0.0839981642596445	0.0500242915900794	0.0852836311012899	0.177953370160154	0.171636258470907	0.205696498087081	0.117418451632263	0.120595212826503	0.311367312002599
-0.265880539322771	-0.28958766495805	-0.296670080387178	-0.275687180486339	-0.286516164039263	-0.283203451064386	-0.247007190227846	-0.240454992780144	-0.178764836428113	-0.14876608152145	-0.150919568033494	-0.105453324878967	-0.0573169391606842	-0.0505169449993222	0.0281554373767813	0.0637389118857884	0.0156185224201512	-0.0944583244055179	-0.109668273729658	-0.118126419308988	-0.177292151500209	-0.15649718641917	-0.211186581473922	-0.208045996435265	-0.212053038254048	-0.245949446121498	-0.187883515607719	-0.130724413296984	-0.152522141649515	-0.110635629201481	-0.0960736428924774	-0.128471830798335	-0.0984173387478926	-0.18899387476584	-0.117632258499646	-0.178085912731755	-0.109268664404736	-0.130894590854644	-0.155832590437979	-0.12131230300643	-0.0443539650749516	-0.0195447801198768	-0.0700791340254929	-0.024825890312274	0.0581220391798056	0.0181034927996194	0.0443917685433663	-0.0424840005778305	-0.0720871514774017	0.0847087144951626
-0.240513856362477	-0.251880171976743	-0.249395399045414	-0.244702663306721	-0.264395021824388	-0.250640914007426	-0.216410919266087	-0.190361570609296	-0.132027196900356	-0.113516482784598	-0.125792987217367	-0.0677411292542	-0.0115365676189105	6.54640938814635E-5	0.0573291482623582	0.102052034320534	0.0665390110421278	-0.0474298823562816	-0.0375299814820134	-0.0868661915710597	-0.126188494800594	-0.113204224162334	-0.182027788450843	-0.192324618726233	-0.21409381368073	-0.213138077041115	-0.194576658324429	-0.156862680148634	-0.154170398444519	-0.142697700718243	-0.128383148755942	-0.147112114904991	-0.0902982430672326	-0.177263253035308	-0.0995895301283074	-0.123893063194768	-0.0572772601478955	-0.0812109254389049	-0.112104767021816	-0.0719480534839731	0.00180415177615667	0.0171084904116539	-0.0217607159400894	0.0310761602618208	0.100635618900926	0.0493153030860592	0.0695715270581695	-0.017407311551248	-0.0457697840852786	0.0929060994642817
-0.227351389525568	-0.241009877590273	-0.215893433272216	-0.190039734281213	-0.199787890379136	-0.180284126272883	-0.139553950943977	-0.155214285939879	-0.0737043457557126	-0.0480293780492954	-0.0758150299152231	0.00304391910605168	0.00381488556395364	0.00342934194107057	-0.00426928794754919	0.017882291309159	-0.0153565735025332	-0.0979089939946399	-0.0997429794575428	-0.124173285060417	-0.106920922236269	-0.0571326362773809	-0.109755419434617	-0.124740614709437	-0.137260833813232	-0.111130444975967	-0.0904981601342972	-0.0560973222730293	-0.0514817620923358	-0.0542794726511771	-0.0502786720630872	-0.0860056850086561	-0.0883771783610365	-0.18508462723326	-0.138261299903702	-0.178703182814643	-0.135010119605954	-0.159378634191319	-0.159471251819685	-0.103259352867346	-0.0373472097418428	-0.0237262217038217	-0.0488117602325602	-0.00352365660084981	0.0516154141381097	0.0127161690670105	0.0349028281051595	-0.0412750976250254	-0.0605322969630113	0.0778772253373791
-0.154579118568139	-0.17008327991564	-0.153684460542607	-0.11210652248175	-0.11290350658	-0.106067576891201	-0.0785332787275991	-0.101890010618293	-0.0635601751253747	-0.0320737451710135	-0.0661421153515629	0.0130490365577221	0.00596286645074646	-0.0263551793788938	-0.0677458041306618	-0.0666275284361884	-0.0927802065257885	-0.137946363092745	-0.145328870949142	-0.134127294144214	-0.101036548039104	-0.035919074169219	-0.0647771665041983	-0.0538340643570535	-0.0596175578421298	-0.0413183791679735	-0.0260062287067365	0.00395817254203087	0.00262520838440506	-7.82627177336541E-4	-0.00848040800194119	-0.0470156830703481	-0.0630574971977248	-0.14284889872623	-0.138895087856911	-0.186959542840304	-0.169497386468435	-0.188759494207437	-0.165575896865004	-0.119755389574122	-0.0884979443804932	-0.0800475799960118	-0.0806146085004641	-0.059346188760045	-0.0366519235643932	-0.0481665986306134	-0.0332361866015385	-0.0603688767312155	-0.0518939821044399	0.0195415267154065
-0.224242068783619	-0.268744288767907	-0.269781270067807	-0.1882076684718	-0.173706295450993	-0.151364624527714	-0.0985180779971626	-0.130410738820226	-0.0950742030566697	-0.0652132461891352	-0.124272010842458	-0.0312671356209775	-0.0505710138874053	-0.125454230059415	-0.148526653475541	-0.185742261112153	-0.245899565911632	-0.272570125508785	-0.256234363726818	-0.230774690351873	-0.190725929951062	-0.0750821873272764	-0.0922282787802724	-0.0385863694021268	-0.0604975141529867	-0.0481267279622023	-0.0185823842505678	0.0133466304757219	0.0284033597825223	0.0271461540098305	0.0211952193275338	-0.0581063731894941	-0.127306954405496	-0.231979216319518	-0.277918727211561	-0.339181059851113	-0.334047201030563	-0.362031604221838	-0.347699998955239	-0.293823416099267	-0.262659296423048	-0.267970653411264	-0.268558558266284	-0.233626094901515	-0.211646142541286	-0.234372264519013	-0.2135716121266	-0.257012365919388	-0.226193210680041	-0.141472759703428
-0.207426563681495	-0.226651838182861	-0.221792727061473	-0.139857725346975	-0.121305531215543	-0.101484585915478	-0.0454180172149711	-0.0866808307400283	-0.0808471135955177	-0.0554947019255205	-0.0998822058940071	-0.0439017765947814	-0.0545652528780167	-0.160467270343974	-0.216766188259212	-0.298964651107625	-0.353394955676435	-0.33860258652193	-0.307875794484575	-0.240348146094663	-0.193292778539734	-0.0747447719647394	-0.0518396885230196	0.0118871804011485	-0.0186395967265916	0.00726819102686859	0.0327063309820343	0.0574235624593864	0.0755506444430242	0.0737647958726585	0.0653754849307178	-0.0380399691215224	-0.172248082477919	-0.252708101510225	-0.32225584257973	-0.38131885465629	-0.397951939510098	-0.423063861249515	-0.405890883483195	-0.380073042135392	-0.372024123679236	-0.376077225458139	-0.364879916834014	-0.349481469880017	-0.338370876543037	-0.339952140398934	-0.321414193062903	-0.33156535377269	-0.2668662023904	-0.231354641667782
-0.200808400971127	-0.225820245981703	-0.219308408387623	-0.143442901927562	-0.129158731661785	-0.0926835394541019	-0.0354075860730216	-0.0857182285336929	-0.0699894671333404	-0.0796295550285267	-0.15412582907153	-0.103410247159353	-0.119589455129334	-0.199157563459562	-0.216457370554043	-0.257935923193922	-0.353553926734452	-0.3483496281202	-0.299739038260014	-0.253652688152066	-0.182714761412331	-0.0538913978716943	-0.0483311477936807	0.00805015506395523	-0.0158282984952858	0.0181039031888685	0.0516489671274463	0.0690767209619584	0.0920421060706426	0.0896619820598936	0.0575484663686823	-0.0245512594297946	-0.147693654746563	-0.241190822901615	-0.322641689460059	-0.39765966010532	-0.414024908298441	-0.441888886611571	-0.431420155422708	-0.40262738133676	-0.38790696881092	-0.390332410501912	-0.384594089687238	-0.364025761585318	-0.337365410919063	-0.355700693910937	-0.349496858875586	-0.38212073260034	-0.329071296880003	-0.272432434801731
-0.116009324317098	-0.16134967447255	-0.158134803053174	-0.120892696949337	-0.112565371497721	-0.0857389614633597	-0.0548757328056455	-0.0969958982620667	-0.0733744550666769	-0.0907176376279072	-0.168455080117136	-0.0699733960068592	-0.0546627389871888	-0.113168863375633	-0.130127198469708	-0.125206196038897	-0.205458265696268	-0.227311504145648	-0.194167894111956	-0.201515043420921	-0.144879601585126	-0.0481286213505542	-0.0636878060266053	-0.0163831853356873	-0.0260550594423199	-0.00878429460019558	0.0256900912979776	0.046004738142345	0.0380605129212661	0.0545089488074852	0.0160289276696454	-0.039021262556486	-0.089729854224198	-0.170086208438911	-0.206267698004621	-0.281661313033925	-0.274541364407026	-0.2959962760333	-0.277392648019279	-0.230492006711071	-0.210468781749531	-0.186649575623683	-0.185720775258837	-0.172211301017543	-0.14317175786826	-0.158079259820859	-0.167013443417827	-0.19469193126167	-0.168426417565728	-0.118272869115853
-0.116694096257844	-0.173509675845	-0.163712341733576	-0.141822227316041	-0.130876606545115	-0.0903862664523089	-0.0678359706940745	-0.0933986647404959	-0.0477706140062091	-0.040003394036111	-0.0912859368445458	0.0894426100279836	0.0906966570125051	0.00664373036883758	-0.0674008867377364	-0.107482616028226	-0.149713378360065	-0.172424539502309	-0.17436009028281	-0.143162237830142	-0.110854831961649	-0.00730968790379783	-0.0289470318474625	-0.00831179558693554	-0.0224137376494855	-0.0302178660942099	0.0172446948813699	0.0382231990974355	0.030054130798387	0.0738388043665187	0.0542267987684432	-0.00226083398762236	-0.0533642621251609	-0.124232246874577	-0.145805576672677	-0.228342017961371	-0.216818490846074	-0.237906714465437	-0.214350029938924	-0.153441631969578	-0.126854651912989	-0.0981395555296961	-0.0978093364431459	-0.0917933070058601	-0.0694038469089445	-0.0726274811285888	-0.0739357502510748	-0.0902954890088208	-0.064959927272522	-0.0206360593503171
-0.0718661615626061	-0.0955306363660808	-0.0734046915665848	-0.075067153989855	-0.0753904172061115	-0.0609528621021662	-0.0513430727780799	-0.0775874504566713	-0.0207647506874186	0.0212799243129956	-0.0161639660786697	0.111248877911882	0.090569750667139	0.0253056201941275	-0.107481895673026	-0.130314349686163	-0.090778406033278	-0.121795416878214	-0.163002319118543	-0.170088070609289	-0.10304203500667	-0.025371125251935	-0.0342592944805911	-0.0276572078502903	-0.03048375841955	0.00284485180827373	0.0148302927832856	0.0265610256746307	0.0138573337235823	0.0171830560711698	0.00874647436553588	-0.0345612144061659	-0.0910350807316475	-0.137341884036745	-0.161944996854682	-0.164427253171221	-0.146566892048534	-0.146171015458422	-0.105482919868549	-0.0556057202327542	-0.0432744062798838	-0.0186093859206863	-0.00877358449899029	-0.00953291765844044	-0.0106872188973799	0.00616334370115158	0.00202751560848334	0.00788793421663138	0.0404142975363998	0.0398981257717242
-0.122234567710993	-0.178342186084923	-0.182616523284927	-0.160725541994273	-0.146418642391918	-0.138596544740377	-0.123859044671619	-0.144352892715692	-0.101717599867476	-0.0682671388249369	-0.0993877811979573	0.0151376695957532	0.0084744887223164	-0.0635241085456065	-0.150530977261096	-0.186437798490117	-0.180775182500261	-0.215902900685104	-0.256536615446671	-0.239866647568363	-0.192635220598583	-0.110102091530283	-0.110626499488721	-0.0740537016929382	-0.0759309141461107	-0.0544036172234131	-0.0135985165670931	0.0181039521958972	-0.0108412724696284	0.00583476440959462	-0.0201735237802007	-0.0779232327777932	-0.154071916702351	-0.220024073789055	-0.249690977131491	-0.280055236212748	-0.258108619749053	-0.262407972435451	-0.234833738202959	-0.178325902047321	-0.153553798709951	-0.137061571972139	-0.131027146011992	-0.12001761190295	-0.103528331451779	-0.0964590170225948	-0.097723164365674	-0.116427904939637	-0.0709743352140749	-0.0403952979202909
-0.243144637508122	-0.31060378696347	-0.349358904113584	-0.293188713274967	-0.269203421746694	-0.27486308522089	-0.247060454268848	-0.282796254830948	-0.247841073008227	-0.211122341634274	-0.23162372626685	-0.214313794874922	-0.179787359543949	-0.22994505683237	-0.219820357853976	-0.257375612679072	-0.334420343628076	-0.366689002302254	-0.382992666978085	-0.361822240188727	-0.336135946684642	-0.284512265724704	-0.284793132220404	-0.159328669516404	-0.166494803196386	-0.173985619202279	-0.111409106097808	-0.0347052183181558	-0.0657011459972476	-0.0291777047713839	-0.0805856312007602	-0.175224289814661	-0.287433085965497	-0.39787323171772	-0.427272558060966	-0.451707888348204	-0.415121174162789	-0.437642210876608	-0.438354589892304	-0.398617922828757	-0.355084588575243	-0.348734370711873	-0.353822244886516	-0.322441201765433	-0.276367911952842	-0.287652073314971	-0.279677859096077	-0.334549868807643	-0.270944107370119	-0.191091021449056
-0.201094187720864	-0.232911059510728	-0.264543940296204	-0.223773558207305	-0.216400654325185	-0.231597186322649	-0.203755275886453	-0.227648323047829	-0.244212028789184	-0.231238561337772	-0.233448291689928	-0.299081826500197	-0.250830266376842	-0.249490619269182	-0.160371411050147	-0.176434192253088	-0.284044801531526	-0.310736332658286	-0.302340364322931	-0.284343069137537	-0.292534580974394	-0.293741270473991	-0.283431787689147	-0.153429080506031	-0.151569361644902	-0.156538316583658	-0.107513491791196	-0.0430166068608777	-0.0701675832885377	-0.0720545413841152	-0.112211442275751	-0.187257034560283	-0.261137155649355	-0.342251658492727	-0.346001945142753	-0.366195678956766	-0.326824396845571	-0.352456940467338	-0.371787133645544	-0.351823007404865	-0.32027088590218	-0.323622441546731	-0.332172875169874	-0.300854566125218	-0.260397428520357	-0.279317418885941	-0.275725839077014	-0.319758973078606	-0.266929334441247	-0.205736110879632
-0.153458631443428	-0.177775656255793	-0.231086188907234	-0.189631632233216	-0.178674004538562	-0.207212887935453	-0.182206097131279	-0.205087489552282	-0.22909703801738	-0.243747993122096	-0.244601312150368	-0.323055834606455	-0.272643145698928	-0.25439873115937	-0.109281239097157	-0.104254417389107	-0.226196563447784	-0.247041632130437	-0.219207867197455	-0.209807355797783	-0.24340436479942	-0.248791819010591	-0.241486256804913	-0.13683476747077	-0.138243557769225	-0.154516305559705	-0.11761191279723	-0.0644600164385288	-0.0751233176383424	-0.0705899681626335	-0.0955160731136926	-0.151221914350135	-0.192631405113706	-0.260944260140523	-0.254283866461798	-0.283567986273992	-0.25325445479342	-0.275248510476402	-0.290181498637547	-0.285215389438483	-0.268845932668909	-0.278782993852883	-0.290585834570267	-0.261774278027677	-0.225154515618296	-0.24440637593216	-0.243447480574877	-0.277033404680999	-0.252179269011584	-0.188417832559879
-0.192636695047623	-0.209411212783778	-0.260019095072101	-0.207100154292105	-0.191766312317992	-0.205670069943408	-0.164974081085823	-0.198613277210064	-0.211647978328593	-0.229729099902224	-0.239573463931077	-0.310031078445693	-0.277475281462016	-0.296065100515253	-0.132779250138628	-0.157475430129349	-0.299028213346054	-0.314868855202934	-0.272368959094494	-0.223299049498141	-0.247001729675249	-0.231918042388923	-0.215423411788466	-0.109946142559591	-0.117911768654251	-0.13715542866663	-0.0974585887713117	-0.0453321834125008	-0.0538261196720976	-0.0305674398711123	-0.0633093900089308	-0.134673031368308	-0.207348781069805	-0.26036530534361	-0.273320565323306	-0.348362319942966	-0.331437134924164	-0.357769964575937	-0.378519339847452	-0.363944611501743	-0.340475481436484	-0.36038379919476	-0.368648194563843	-0.331179522308036	-0.288354307084685	-0.314159112345177	-0.308045032455584	-0.355401849430092	-0.332699820497608	-0.2529708376321
-0.237473218406984	-0.272929239853196	-0.317028756914871	-0.239938024271884	-0.204995586321965	-0.210894148303384	-0.170288485821201	-0.238060621656331	-0.250808920531314	-0.265900037781987	-0.314463547630816	-0.32512243656711	-0.299583993049855	-0.399617321801862	-0.33233634285219	-0.392254763064536	-0.504052028107424	-0.505225243843156	-0.465276303163728	-0.39711140884707	-0.384071913195315	-0.29407469709848	-0.234825558939449	-0.0798151020531477	-0.0844086734833444	-0.0987870646496576	-0.0462734494821486	0.0140976752959823	-0.0131487752690912	0.0424431650390505	-0.0215161664929543	-0.132469556751901	-0.300691294300847	-0.383983637228584	-0.45302755408506	-0.531133155458968	-0.532328829806717	-0.556976223958169	-0.553636673356741	-0.538631260950799	-0.522105938771346	-0.527381023069182	-0.509008245176225	-0.481729346527131	-0.446957864548866	-0.451082596782482	-0.427783145452152	-0.47557495945155	-0.396828753878171	-0.317669602155297
-0.172055484402291	-0.232673363648877	-0.275889337974985	-0.187150960359799	-0.135575422828708	-0.145183613986318	-0.125704564984141	-0.216175524893605	-0.201921760788319	-0.240465078066114	-0.338592166459333	-0.295381678550216	-0.323498264373362	-0.445130911462839	-0.446189387604103	-0.475703654905607	-0.537316414833689	-0.545147884302471	-0.501376439968736	-0.46123510414686	-0.382521042059643	-0.223236601270084	-0.158324123145573	-0.0236316234482544	-4.47096234545186E-4	-0.0105262528212253	0.0480741203668568	0.108419040599727	0.0610665266048076	0.129650108252634	0.0691122460622361	-0.0414360586784624	-0.241909526639406	-0.35903954039303	-0.479373114325014	-0.518868080388188	-0.548819067807642	-0.569023325263836	-0.538228569125945	-0.536769912272691	-0.544582951922528	-0.525254966093382	-0.496822221089781	-0.490421957882752	-0.463225635135501	-0.446635086368747	-0.414317600098513	-0.452749325434164	-0.345119187844982	-0.271364259594326
-0.197639374943594	-0.253196175970078	-0.3012557403758	-0.197999305655135	-0.143623998853319	-0.155311110735175	-0.121274984843843	-0.200437325502775	-0.19560215211078	-0.235048191423325	-0.313190507823055	-0.246431447139524	-0.278999498237918	-0.409109013041728	-0.405921681061892	-0.473898764633233	-0.537365696853186	-0.528847718298907	-0.490363590546142	-0.424298345904054	-0.374584787698374	-0.211491166260158	-0.130660166945372	-0.0136218040888543	-0.0080056270868429	-0.0133252101802717	0.0378466579556747	0.080621783982847	0.0404050177438931	0.113301300480016	0.0722651675101748	-0.0372570423844742	-0.243598477308664	-0.35381983518745	-0.488073606187095	-0.541370667823242	-0.567838610490522	-0.580438700764258	-0.55607637422532	-0.559326713019704	-0.568842664799504	-0.558451282484312	-0.526290312488931	-0.519562970554823	-0.495019774383769	-0.475670807419306	-0.438179683388066	-0.477931040949055	-0.372620976158087	-0.303538856534941
-0.180707215288817	-0.226723896615648	-0.268567064378008	-0.17994394348042	-0.13933120501656	-0.155500763993504	-0.123680163365046	-0.199366400371178	-0.219411111914419	-0.243414557980808	-0.296566505458282	-0.250224506758536	-0.232053415084503	-0.352284575033653	-0.352729493891882	-0.414894530782772	-0.482530871004661	-0.460597982528359	-0.427504488355231	-0.367158505255646	-0.368466180242017	-0.238425087114367	-0.158861914780119	-0.0362726175629451	-0.036767012537457	-0.033993795706589	0.0136060997847148	0.0509484362500825	0.0141212213023082	0.0646604942451048	0.0178702975769976	-0.0855087678255689	-0.270327887385022	-0.345693436057005	-0.433996859582934	-0.4805641880244	-0.501872114394375	-0.512773548597176	-0.490362910978807	-0.497153065982621	-0.511323635505407	-0.506295755030158	-0.471143974890633	-0.469711115898866	-0.456202064965756	-0.440609847971199	-0.40009550381802	-0.424311930711385	-0.341215366133124	-0.275770958676058
-0.11618250566009	-0.128872676259793	-0.127297195002517	-0.0313013552157099	0.0225001657441611	0.0586945742043607	0.119222119806232	0.0525173288601767	0.0499493630199835	0.00622449706411377	-0.0764105551365873	-0.121452679924902	-0.183021486716411	-0.312626769810737	-0.318230173940909	-0.399980032179178	-0.49188470668958	-0.413586563114813	-0.30604639773089	-0.185992713297632	-0.111844894535328	0.0278393283641705	0.0794349310346653	0.180468492272826	0.14369796191028	0.165407823220386	0.169764870139366	0.191565490371171	0.218129788161714	0.224029534333067	0.20494567478363	0.107235639725731	-0.0563294683132443	-0.138514880819765	-0.29758640439997	-0.376186736987218	-0.463593536193445	-0.475305243850651	-0.506355026058997	-0.523212248177648	-0.535801879896845	-0.578079404153277	-0.560700403156986	-0.54665876306869	-0.540691010655456	-0.565595327179242	-0.544310207720745	-0.550355199947939	-0.495195697293415	-0.478158102928858
-0.0443142765595481	-0.0554517574250991	-0.0349299410498534	0.0724269894927764	0.148696976468433	0.211773496289841	0.278464230275967	0.180398242572155	0.219559627876986	0.112234868516006	-0.0476406033926014	-0.0752400602404528	-0.230114646020765	-0.386884228197752	-0.41095308113405	-0.4696342366073	-0.5640647862306	-0.467085231943516	-0.298061183831487	-0.171426325843174	0.00242690751562951	0.212901183366588	0.260159172974431	0.339707540647543	0.317967135243205	0.335932240426232	0.34403448659378	0.365038369597365	0.40114237139964	0.407649339925368	0.390930881235866	0.297579892068351	0.112360232442719	-0.0231325435949798	-0.269418021366842	-0.36607272776637	-0.506301468510428	-0.521485107672298	-0.554726293099384	-0.583592676008208	-0.615968084232614	-0.656706713676948	-0.645385718074562	-0.633143711453165	-0.641735873696223	-0.671242120327149	-0.661068847682245	-0.645048743852331	-0.582165486465879	-0.585236539037153
-0.0528424118112565	-0.04686721115577	-0.00439588919603261	0.0932145026681856	0.152057039929745	0.232674576794967	0.313001683337865	0.239117320748459	0.282181320249373	0.213827618366104	0.0795042981697951	0.027408173869445	-0.114712437751576	-0.261541019213783	-0.334722628043599	-0.410605003411168	-0.484034236103773	-0.374854560765287	-0.217177126096447	-0.0855009550301923	0.0869222965774727	0.259337367784933	0.286543146414646	0.350714381045915	0.301850552590492	0.339416596044073	0.31566293631141	0.319630263382257	0.386224918407547	0.36958875938432	0.371420925699409	0.273500934825159	0.114176061922576	0.0142572105193939	-0.208828796819641	-0.295301883727806	-0.428296167243355	-0.438679197153211	-0.489723871241181	-0.510152836560984	-0.530060119783788	-0.586408878584495	-0.585978952810155	-0.564814950299625	-0.574563508040932	-0.622290312532759	-0.61952381942811	-0.605696617592191	-0.56717005982289	-0.589864459556988
-0.194435169898143	-0.225385440834174	-0.217969334285626	-0.129076899550273	-0.0867659105654212	-0.055379354941786	0.00591828412792898	-0.0662547268562771	-0.0292782030826588	-0.0444025786145739	-0.12630139965745	-0.0792269637990685	-0.119168540791876	-0.256296460249271	-0.320175224064627	-0.402957510952526	-0.466440517764076	-0.42375598237543	-0.352886982785457	-0.258489852050412	-0.207938566427997	-0.0543043048963557	-0.019544815861146	0.0734247947819935	0.0493571350372741	0.0728900255105515	0.0957666483050788	0.12707465996292	0.132917999700509	0.153902928496574	0.136508703263206	0.0260819600950589	-0.153923387051582	-0.249430131209145	-0.378444875122749	-0.453129165062192	-0.492596950700698	-0.515617464008068	-0.509231671751343	-0.502869224790038	-0.515151440728244	-0.51939814422678	-0.493642260854287	-0.486469326719431	-0.474664647208826	-0.484542019640157	-0.458247675834274	-0.477852960393178	-0.417776769733189	-0.357047907599863
-0.201873815229308	-0.250799350755101	-0.257445647254819	-0.167933585547249	-0.106528591239013	-0.0792802131751165	-0.0266519249747768	-0.1230783700822	-0.0755899328715753	-0.113006056738412	-0.229767758925671	-0.155829614751187	-0.203792457455494	-0.338286012161999	-0.363409969808969	-0.410107165940507	-0.507129819926341	-0.495837438161411	-0.413024546430164	-0.363572059983586	-0.260054139847953	-0.0766096442801575	-0.0454663480270725	0.059255244148667	0.052940607400207	0.0828130399225641	0.131443879044595	0.177419439735076	0.152613898877828	0.179467921793232	0.144629534142311	0.0280681644519707	-0.147384699475055	-0.289145977818384	-0.429184583708795	-0.512472626454759	-0.54616975128413	-0.576513118668949	-0.553123415525516	-0.542529574210828	-0.546522212799292	-0.528607664843955	-0.503164311497039	-0.49652581776693	-0.471761437377085	-0.472533474453392	-0.452751993825982	-0.475724117049968	-0.394176710707232	-0.319367350970278
-0.100614099174179	-0.13794213993693	-0.140901482890669	-0.0453897190921161	0.0136038074192566	0.0477168001546839	0.0958419010894529	0.00665607158388333	0.0184249129684585	-0.043729366231767	-0.184067165303428	-0.135374380371709	-0.192451188066194	-0.32094641431511	-0.365038013513591	-0.389082782648227	-0.471913300705136	-0.448338001468484	-0.352147349226604	-0.306952023373047	-0.166476060930351	0.0280012193629201	0.0695885168325502	0.166775428835182	0.152651461624299	0.183924943236822	0.214248421422394	0.242076610107383	0.247048246385675	0.255677939474226	0.218300673331417	0.101935176542004	-0.0540141734634343	-0.202259930150417	-0.35581441108735	-0.430724044152426	-0.486068623837785	-0.513166648901329	-0.486909494969165	-0.478476092283801	-0.486974504559199	-0.473990822798838	-0.452589693795572	-0.45225931263849	-0.443060564127436	-0.439699088979108	-0.43276574549462	-0.429479777272044	-0.345277731775143	-0.319114575015519
-0.0375123041592476	-0.0453580017108689	-0.0153670475768441	0.0659644316110495	0.0980211767252348	0.148720131853308	0.202435084077501	0.130725688430596	0.125587994721889	0.0639958534051419	-0.0737316608028815	-0.0781623306122577	-0.139339961696466	-0.264055618099273	-0.325519316643893	-0.343828058973545	-0.398808048765158	-0.359632906073894	-0.272848957941912	-0.222254065675351	-0.057208460758445	0.124909337127179	0.159688178255681	0.236149877962317	0.205918777285516	0.244089459948811	0.245777401991305	0.254374326785531	0.295912497541763	0.275434696280458	0.253987620039606	0.148310856732297	7.07310818914081E-4	-0.104633388188752	-0.256764790980625	-0.308317511077317	-0.379648563292157	-0.397197717459347	-0.376332815161805	-0.369636567871914	-0.378403029483993	-0.386955438542479	-0.365967313936324	-0.365218072544846	-0.372100477708177	-0.370430387650221	-0.378590641664215	-0.36099235263136	-0.299722907672439	-0.315721111817309
-0.0147732085866498	-0.0726068402963609	-0.0967410842795198	-0.0212692421685448	0.0238649285629995	0.00246116131820637	0.0107277674717442	-0.0514995156443968	-0.105104645202983	-0.142618137788164	-0.205158063307062	-0.184818929966297	-0.180092848461011	-0.251617778994592	-0.287012040386027	-0.289393126075046	-0.302059368377767	-0.287374196545166	-0.261892323160666	-0.247547962205377	-0.220067980906623	-0.0837154602488075	-0.016901352185568	0.0816180551970946	0.0880929034246785	0.0880019785833435	0.126494355601939	0.153929010305728	0.145970026008836	0.133937187995475	0.122529795028155	0.0281426185536529	-0.104754649636386	-0.21476447351879	-0.286022693416706	-0.260450757149959	-0.289553313130049	-0.30197585482843	-0.265419403765764	-0.280518529418539	-0.303658060172396	-0.287004031999029	-0.256253531755385	-0.270116187912941	-0.284213413178022	-0.252057766942345	-0.253224428627397	-0.237443305223943	-0.166332075122621	-0.174438714652564
-0.00834728574869396	-0.0269887080511085	-0.0153638678415887	0.0161961332482788	0.0291708994694418	0.0217420790959591	0.0375401293391112	-0.0259263730453647	-0.00135897689935583	-0.0615045378028495	-0.134230532292142	-0.105651121714607	-0.147093743218797	-0.182155370851539	-0.186978942385985	-0.112540925194855	-0.110793742076095	-0.127625268544486	-0.108820439327382	-0.166718825430116	-0.0934485581704579	0.0236973696389942	0.0532484601992142	0.0784044371227801	0.0656962544164341	0.0737018347526453	0.0811251155062434	0.0777711823341436	0.0793138077290063	0.0824708152750948	0.104516149430018	0.043966315149733	-0.0389716852202402	-0.135840492848179	-0.164349259706846	-0.109874482296416	-0.112015653834579	-0.113499412499145	-0.0719657603581827	-0.0738892399288895	-0.0917745369287205	-0.0653037569775163	-0.0506295956571346	-0.053135245644247	-0.0682052240867779	-0.0437368865432175	-0.0523258830334833	-0.0416222073698717	-0.00856058760049939	-0.00466328281832693
-0.0447747852933206	-0.0668696175068601	-0.0582564663673949	-0.019650677079405	-0.00132548539878902	-0.0182760720712386	-0.00111224335549696	-0.0610912734163759	-0.0245273560261958	-0.083568630494178	-0.158027163477919	-0.168732633139324	-0.202384050224175	-0.226319149679091	-0.211223744546508	-0.13333803376737	-0.142543721084375	-0.151128254014606	-0.125049914935618	-0.179419961484142	-0.130719991567749	-0.0190196498704173	0.013632975412532	0.052515010075859	0.0428432549951311	0.0398732778327525	0.056200147548637	0.0606268797805083	0.0623910337043843	0.0684783634778729	0.0882745090693583	0.0316734848042104	-0.0578397641841615	-0.171311947331717	-0.210864372744215	-0.141200142387058	-0.14933163518123	-0.150454970203574	-0.124769099678489	-0.146855831270206	-0.165259587774302	-0.145928679985657	-0.141068904613772	-0.139349002915511	-0.143231423379888	-0.127954470222845	-0.123830012221185	-0.13131739263286	-0.103146545187171	-0.0816430011100899
-0.028545730877713	-0.0213259800256906	0.00937351125642637	0.0315194591735119	0.0314854443053006	0.024661689386385	0.0445778485933961	0.00208478782848071	0.0252443036424441	-0.0152774242646157	-0.0838181911055072	-0.155424570931822	-0.187023375670775	-0.181725759121989	-0.171599772784711	-0.0843251484353617	-0.0844725391205197	-0.0900134808751508	-0.0634420388364442	-0.131543032692839	-0.0614439550448076	0.00433401272789925	0.0273220337604085	0.0590522720484037	0.0404029988402785	0.056640546254984	0.0421342625045518	0.0522918815199673	0.0601293976429253	0.0316819759022239	0.0690811437260522	0.0184823458741317	-0.0307181074004393	-0.128492647641274	-0.154498055855742	-0.0706857597707125	-0.0709623135749439	-0.065558165602159	-0.063128871018716	-0.0828619280058041	-0.0883796225502686	-0.0849803329697562	-0.0911589306803176	-0.0817032268008898	-0.089693207097492	-0.0876310664742287	-0.0865895124608815	-0.0783628576083342	-0.0651831578120262	-0.0759467408386736
-0.0220629739136407	-0.00462576545788325	0.0232626824768125	0.0412398629513008	0.0369037454027304	0.0257000039525948	0.0470921624771878	0.033824547270103	0.0302870081015047	0.0156286304107772	-0.0109827367602257	-0.156925631494143	-0.178428003202923	-0.137224170867945	-0.109882671590973	-0.0397977690675168	-0.0450755986504387	-0.0374448956699498	0.0230834122032931	-0.0218483809968438	0.00474846636000271	-0.0118979161828791	-0.0141681492162048	0.027950108622429	0.00845416788897283	0.0357101952242934	5.83003013113476E-4	0.015720774998381	0.0307781230913908	-0.0323276213141329	0.00398780453853306	-0.00577830243525665	0.00557293993388687	-0.0484105297380347	-0.0667637974251388	-0.0157915246519005	-0.0144039141608425	-0.00444021496982228	-0.0365969064721402	-0.0666368036057735	-0.0708034302235557	-0.0970372026684279	-0.111314339179057	-0.095339820858804	-0.103686001984996	-0.123643213956465	-0.1114038032	-0.097387431103901	-0.103518551085496	-0.127543964993319
-0.00814298722996107	0.0420967745062178	0.105514845480777	0.140854095363845	0.137278536132528	0.187093547275415	0.254947267730626	0.261669783766845	0.265868648970917	0.237420312471814	0.190406186131419	0.0407395596164039	-0.0174209782949267	-0.0270911847151538	-0.0369861236999814	-0.0205206586368035	-0.0718122907901497	7.3645481026464E-4	0.12917409927611	0.149060985891335	0.232143217816641	0.229963191438339	0.215816599493973	0.225283752335609	0.145348779250578	0.178098484263913	0.100569338546531	0.0932305892704313	0.174507860770851	0.104650250802085	0.161623163984347	0.134803348042379	0.142519058350874	0.133724172142321	0.0613655886579715	0.057285779992252	-0.0101150186923456	-0.00911738246073288	-0.0883060874617216	-0.109954459725422	-0.102755742788529	-0.173083735693856	-0.205983832525077	-0.173281089919559	-0.187769728410126	-0.254762135286151	-0.247270423916048	-0.22552341495068	-0.25267781670279	-0.316738119712598
-0.0879961893802982	-0.0920206012951422	-0.0606635119697402	0.0051030188611112	0.0358852273359668	0.0424307826671265	0.103753946473799	0.0626461878238634	0.0774517916546221	0.0226525297403876	-0.0582775502749209	-0.181759810722876	-0.227522882328545	-0.262191541044515	-0.224546109140982	-0.183903776876175	-0.257287180796933	-0.224664194092794	-0.10562256775148	-0.102773150749476	-0.0350200504602414	0.0371758129126125	0.0609397595737694	0.130529971412534	0.094536612767751	0.107243576865472	0.0968726742360142	0.124515791326625	0.142848089069252	0.112199290487502	0.131829510662674	0.0665674539890454	-0.0231943267313471	-0.102115938901072	-0.202343564403029	-0.198882254178846	-0.243824231848908	-0.251768146412689	-0.297189471906835	-0.318321329789151	-0.324269521295657	-0.355283480754033	-0.3700420077369	-0.345948872904135	-0.340408638839449	-0.373512755350291	-0.351588836020364	-0.368602687042878	-0.360648577809692	-0.337024120060294
-0.138160233788633	-0.15458094320677	-0.137802992422313	-0.0836027127851529	-0.0780617812766205	-0.103016840752167	-0.0562621173077602	-0.0847462817148491	-0.0752641215332444	-0.0789294815577146	-0.144260545375531	-0.197143345690565	-0.206136538262934	-0.215128471180569	-0.203373878614432	-0.176832526032805	-0.206949517271623	-0.231001016616861	-0.214588026743353	-0.270261467810565	-0.203803817131224	-0.133763689258421	-0.0957896493030888	-0.029672109692903	-0.0655173068119973	-0.0366211357651146	-0.0377865396482878	-0.0229777041978126	-0.0357355980379452	-0.0381822147881979	-0.0343353597140629	-0.11679483837848	-0.219344094441675	-0.263133125752414	-0.3111591966678	-0.26345438121418	-0.24364250298493	-0.243412178602315	-0.252928237340731	-0.246220533974905	-0.235771677665887	-0.240747449199863	-0.234796386969048	-0.214854679852228	-0.204690998632369	-0.206879884413913	-0.175699074537251	-0.21159116151683	-0.182960276586066	-0.112209666942412
-0.0998872537144219	-0.0953487578415824	-0.0719661415098907	-0.0324389767333522	-0.027527813091139	-0.0429290093660514	-0.0118320007985028	-0.0241074520178038	-0.0203312882098061	-0.0239120950193173	-0.067411920750516	-0.0706549719636499	-0.0721896984790521	-0.103317726624074	-0.112400356991004	-0.113101757500137	-0.128185067522892	-0.12542576138709	-0.111691107419156	-0.167550886017426	-0.119256464449794	-0.0556348978953757	-0.0317326321236417	-6.01345170991432E-5	-0.0236814770118805	-0.00122597359523657	0.00433124534459619	0.0107604336681887	-0.020627213082022	-0.015585774826698	-0.0153936243561812	-0.0751097466642938	-0.14732987183542	-0.173813607127778	-0.222819540004457	-0.170967145756978	-0.163095749962139	-0.150664408447414	-0.140093140815803	-0.140006034005885	-0.15469739744563	-0.156263400278366	-0.128592750356653	-0.132360118678984	-0.147809186838709	-0.132034190150293	-0.119901840881335	-0.121351240069307	-0.0842008664271141	-0.0642424132658303
-0.0685922068396011	-0.0858882454401993	-0.0738034413518404	-0.00687110559539913	0.0234132902822301	0.00907086028569016	0.0373428175946978	-0.0163249954956114	-0.0238984625943091	-0.0675038876638674	-0.138742467780758	-0.126442366057228	-0.152071364101786	-0.245748916272127	-0.266133796054942	-0.295301963248533	-0.34093405363336	-0.299503687696729	-0.241922174151778	-0.231474489227799	-0.166883690948176	-0.0581649705172559	0.00470748848615403	0.0698223203680782	0.0709570123195128	0.090584092369251	0.105801099351895	0.110700383175996	0.073308086895405	0.0997359417335516	0.0712043432786375	-0.0107157599582719	-0.142813061979968	-0.187147722827581	-0.311669149717902	-0.311724753194305	-0.351578520956451	-0.346276484370902	-0.324812240845444	-0.332170215648877	-0.372672574625287	-0.376087260087194	-0.329945487559681	-0.342136365087598	-0.362014031095636	-0.336303902866911	-0.315246537457636	-0.303750150810576	-0.226540031301975	-0.203911166329517
-0.220866590088785	-0.250210898695487	-0.255404544151066	-0.178842513108418	-0.154469918541282	-0.177077403315539	-0.132931826126535	-0.185738296155847	-0.165161786006655	-0.187098619653921	-0.25327911257424	-0.221654416993588	-0.22083693845793	-0.315188562032626	-0.306692159980048	-0.330487332741642	-0.3958502799863	-0.392253873428551	-0.355297487965571	-0.355299140531482	-0.318820036017791	-0.205938773895669	-0.149593964698598	-0.0708676353620874	-0.0772382371344091	-0.0580627238718375	-0.0260738080828872	0.00524993366637705	-0.0410074813570359	-9.33228638919474E-4	-0.0290131061914721	-0.125696732629676	-0.276931359074979	-0.344311465258287	-0.440191396616719	-0.447052133611277	-0.455259282388538	-0.451806260097827	-0.436252605541788	-0.431222760805299	-0.438190229673627	-0.438695315324705	-0.406906595127849	-0.394999918389138	-0.380526219661525	-0.366825289252296	-0.342636544097737	-0.372113211185836	-0.281680376096073	-0.211006590767109
-0.2099394054581	-0.223535957001974	-0.225403446314593	-0.1720721130711	-0.159371427287418	-0.185549659565653	-0.137907010215482	-0.164719825848325	-0.140468896616238	-0.156852213316214	-0.199137949344627	-0.203219855256115	-0.201485445969899	-0.25539053980616	-0.225912272352221	-0.244353422729846	-0.291813980911275	-0.297281630768911	-0.283024273010315	-0.295883901722482	-0.264769594136923	-0.193240794576305	-0.161487693388685	-0.11473400617867	-0.119176813577101	-0.106919480016004	-0.0816425012389932	-0.0497190433522305	-0.0954433148114394	-0.0732859322640244	-0.0843658006302078	-0.157080262867112	-0.288665618152194	-0.320659294092155	-0.369358417442805	-0.350621606844498	-0.348029593665053	-0.347644436028812	-0.333999753237922	-0.326026255988018	-0.333326317812509	-0.33242282203225	-0.305794287367128	-0.298207875316834	-0.284661710816964	-0.265046707069437	-0.244263855443579	-0.273519589578223	-0.198135554406805	-0.130572059395226
-0.0951428178464366	-0.109000317934866	-0.130475389792853	-0.0781364930419961	-0.052716105488795	-0.0767441361813623	-0.0561494303779448	-0.0952905918824829	-0.104510304123155	-0.135201323148638	-0.177601320143344	-0.162665642904002	-0.165371026630234	-0.226866419580136	-0.208459613813126	-0.252173610885824	-0.282435467028218	-0.272849213423272	-0.260628884665611	-0.23892065641312	-0.210317915555798	-0.138460441723668	-0.0890840106583147	-0.0426002090646327	-0.0271473104103931	-0.0195865704080431	-0.00330282998478008	1.07045909176281E-4	-0.0401173429990773	-0.00452517841665506	-0.0420340147627666	-0.0933265889055848	-0.223609749783469	-0.218289149039811	-0.300874121197467	-0.299936673685865	-0.308650375032011	-0.310080420773007	-0.285720950999049	-0.287699167030918	-0.309064726418027	-0.301778791226226	-0.265213088422776	-0.281285788214056	-0.280183649232151	-0.245131999631869	-0.214814380878462	-0.224961901924019	-0.139724864581635	-0.101568676169537
-0.168563719100587	-0.211896946680502	-0.253060983218525	-0.173910823302309	-0.127172854885422	-0.138070923963035	-0.104934601804235	-0.166938014077021	-0.169170327556446	-0.194631417782029	-0.254615862735651	-0.222856664967842	-0.235549310483137	-0.346264534898676	-0.309598807059434	-0.377397064220634	-0.45241547760471	-0.438391289449838	-0.404495833671436	-0.330598054812247	-0.301433170123612	-0.18500273024253	-0.127051517354226	-0.0381842324069674	-0.0263437193438598	-0.0370787574050771	0.00178183590247966	0.0287365114836633	-0.00849251941208867	0.0457654103988475	-0.00597180896713926	-0.0755719047800741	-0.250024720979773	-0.291473157145199	-0.420586796063217	-0.472247340154114	-0.494111726016638	-0.501819728542821	-0.484827608562666	-0.484394769961257	-0.495815569066837	-0.495592885200031	-0.460591845277822	-0.457792266230296	-0.438573730170311	-0.422580137971476	-0.393913500840051	-0.424930213243183	-0.327155478517714	-0.261537746324057
-0.306074830459833	-0.336627392203496	-0.362044513660318	-0.300708019984485	-0.28325615384997	-0.285685132169746	-0.235605165995227	-0.275272845547996	-0.232095086894838	-0.226940458364261	-0.255305930498283	-0.235588584517372	-0.218880061959985	-0.295282210270335	-0.210081200640168	-0.26250086955735	-0.360535536156959	-0.378179070877236	-0.358021932913129	-0.31649704651544	-0.334024939620558	-0.262717383822926	-0.253723648669231	-0.186425841352325	-0.186075670350253	-0.193996834560795	-0.149919708665158	-0.105185401012386	-0.141443743829895	-0.100887400124667	-0.130431700426232	-0.193285470692248	-0.324674095451003	-0.375166414723485	-0.425392238861621	-0.467469864613103	-0.451978969591853	-0.458961092206034	-0.458039306575373	-0.443929714086038	-0.426694173362522	-0.427972029702364	-0.413511132483074	-0.383945853905487	-0.339428523723804	-0.34343104902209	-0.317793488937642	-0.385369727933291	-0.313299286524608	-0.212024768331408
-0.176617453719364	-0.195606811502202	-0.232077200073947	-0.21370909777422	-0.21288980332011	-0.238480928625843	-0.226415030324172	-0.254977769279975	-0.244267822259543	-0.246161333573476	-0.238611424378296	-0.213069792966624	-0.166558386150391	-0.195827042025155	-0.138179806257814	-0.171756164710409	-0.20565291792103	-0.234367527973687	-0.269438045488681	-0.256467343150965	-0.304561193157388	-0.288480530287167	-0.253164886652461	-0.226472785616859	-0.195665634704885	-0.206923453832334	-0.171223763517037	-0.145195927278099	-0.196178603096681	-0.159112229346643	-0.193630324147165	-0.225157487138827	-0.325346515845868	-0.296607091667879	-0.309326074138498	-0.302892944612917	-0.256952896595628	-0.255204061416069	-0.229311702484923	-0.228021259384981	-0.231994978666886	-0.210893932133249	-0.192449770205552	-0.193247534865604	-0.170684509190058	-0.143716720639266	-0.109498181495245	-0.138762103749194	-0.0614528628009124	0.00220308374316069
-0.0951556397859664	-0.13177147032802	-0.179366767560469	-0.148325915927856	-0.120611822231905	-0.15142862330561	-0.155936592492098	-0.208553851187242	-0.231356846274321	-0.236735679457304	-0.237450397205699	-0.200302973549211	-0.178173897973286	-0.247907364172163	-0.226612349296325	-0.287964564944432	-0.311154628914018	-0.311217353129327	-0.324789478304863	-0.264258675567615	-0.294048299882228	-0.247965686908661	-0.183744519962825	-0.130479342107822	-0.0864843649485026	-0.108121993266144	-0.0574756257793937	-0.0318398626281648	-0.0865202691000588	-0.0473685457857327	-0.10601013328591	-0.121956685351633	-0.249942861060545	-0.241593501971983	-0.316530943962374	-0.328009940844697	-0.319727424131544	-0.320152704614855	-0.279996558381089	-0.287399536309197	-0.313115622518326	-0.303030186534586	-0.265308077293781	-0.278586415571019	-0.275929257512359	-0.232992202152879	-0.204618349523263	-0.207395627279998	-0.112670941313626	-0.0759490262546459
-0.197882976263315	-0.231213110568281	-0.259613083149014	-0.220097417163103	-0.201269831849495	-0.212552770973846	-0.192038847523425	-0.238891729712055	-0.225602653121282	-0.213453393440929	-0.222765663434512	-0.198040146654253	-0.18539558862734	-0.269104131798647	-0.217582355579718	-0.287618682788166	-0.346786061741864	-0.354531221201449	-0.361775252016651	-0.294271855279529	-0.307751155315241	-0.248381624158248	-0.211533466541965	-0.152247385329959	-0.12894002195359	-0.151103695046242	-0.100039915354736	-0.0620434315153186	-0.106934983510728	-0.0703793114655022	-0.118980399645804	-0.153629715658154	-0.278002467606876	-0.295969549132847	-0.361166447611401	-0.40710940344	-0.398165813721372	-0.413279003352618	-0.381252550046257	-0.387368163276097	-0.386013613594438	-0.375614017857417	-0.352975964126098	-0.344331586836806	-0.314947273171729	-0.297479314961008	-0.269076916656916	-0.309479258818289	-0.227156885907011	-0.16471448928387
-0.221157431497562	-0.25130509301051	-0.295109466614019	-0.276406331537977	-0.283602117681333	-0.31890645504414	-0.304661002305224	-0.326222891656852	-0.304733319978324	-0.27635696160676	-0.274869978843744	-0.255606656154849	-0.219463204605129	-0.246759093737641	-0.147845139204093	-0.191484707783312	-0.244087298489681	-0.295025236018198	-0.341503523507058	-0.321970640453672	-0.357028831890352	-0.349165562227667	-0.328777726652305	-0.286015721948893	-0.246156893354635	-0.27812259471553	-0.212480069354047	-0.169398357042906	-0.227116664895804	-0.184949852746569	-0.227639273337072	-0.259242655324949	-0.354277410389774	-0.358445545258382	-0.357859355970071	-0.36283985917487	-0.31076091380034	-0.308796484563746	-0.267128715235764	-0.268016531199724	-0.267229935811642	-0.230939006798362	-0.222207666078882	-0.219784075197851	-0.176151080691736	-0.145003955753131	-0.112703092125866	-0.16389769086302	-0.0919726928288414	-0.0128020010126774
-0.0512755458475294	-0.0667935240936725	-0.116433186816424	-0.106725442960444	-0.115085515594572	-0.178603875097562	-0.203002809563884	-0.232714019559895	-0.257873578408611	-0.251023581781961	-0.254246413155525	-0.238664947390669	-0.213480682014976	-0.222433254324878	-0.176447124913627	-0.20872803560411	-0.17714759428326	-0.219888132193047	-0.299999823390486	-0.294089812930476	-0.312368841951624	-0.306516643177264	-0.228594652176321	-0.204567669173851	-0.147646186192394	-0.170964025260227	-0.127500950347263	-0.122749176050899	-0.171626591274252	-0.134695960901856	-0.190428614005656	-0.204483256788168	-0.292885608476842	-0.248224214269436	-0.270025915969735	-0.225606592221568	-0.182734590452323	-0.166128620472404	-0.0827285765908882	-0.101128168580933	-0.14161846174661	-0.0998333206071813	-0.0681460987291696	-0.102342239930775	-0.0989681271635894	-0.0352893639121007	-0.0153532945373843	-0.0106463942169034	0.0651228390879625	0.0892721247088706
-0.00173035897681635	-0.0557550156499737	-0.123393713290306	-0.0827694976382093	-0.0434006871894479	-0.114083875690569	-0.136849593797729	-0.195623798808583	-0.232681584409054	-0.264535453067782	-0.319064881611328	-0.303998779196642	-0.340597441544067	-0.366103306037519	-0.307962840303794	-0.35833639948079	-0.334184154446264	-0.354860411804142	-0.419393012464664	-0.347304902158716	-0.321438029639426	-0.259050257091991	-0.151098317339653	-0.0848962560635723	-0.0177497901116005	-0.0385030308962249	0.0185013898536893	0.0313210649327282	-0.025039515663383	0.00532266534122949	-0.0489138506271034	-0.0720671830533368	-0.215583229325511	-0.201794831352773	-0.309472362010249	-0.323259059801596	-0.319525028925446	-0.308922759107225	-0.214870325222024	-0.248664971528613	-0.305493723069583	-0.266880562246261	-0.227919673712517	-0.268721274588526	-0.271669828936857	-0.208413854347489	-0.18793532692373	-0.172402153898288	-0.0865868609184887	-0.0752424666407635
-0.142592317204083	-0.213672705675974	-0.286935270000666	-0.234538706148114	-0.194478011495734	-0.247397641335583	-0.242439276350217	-0.302872066522611	-0.305397365568976	-0.313378127546938	-0.361450416992121	-0.319178285530317	-0.332883492813673	-0.381090590910516	-0.296460044284379	-0.343990890850724	-0.371683631853364	-0.412383685105715	-0.464915267686345	-0.388712320943803	-0.39437259821388	-0.322120269618914	-0.250128583432171	-0.165290953098335	-0.115068503077866	-0.131499831094309	-0.0620094662618639	-0.0297800371187853	-0.0805296899814138	-0.0415777603512996	-0.0871593619222716	-0.125176725362154	-0.271390947961228	-0.306993992985809	-0.382732550654102	-0.422391168867665	-0.404543625651115	-0.404820706445547	-0.319114943409087	-0.336121639320245	-0.364868695622599	-0.317300504025991	-0.288188395949619	-0.307008325213586	-0.28477110685032	-0.23512820811052	-0.205776688394885	-0.232928294989584	-0.145868405872268	-0.0900524002232041
-0.0771766847013343	-0.163843185963232	-0.236461158778502	-0.161424412554968	-0.0795055846896587	-0.113097961603416	-0.110259926189524	-0.191515625463292	-0.194509497071459	-0.236084773469171	-0.319903140753442	-0.271708387875705	-0.344015175607709	-0.411234967882768	-0.354626758350218	-0.412029900709422	-0.444108924546395	-0.446941676250916	-0.436727220636759	-0.346549184053976	-0.310387271101435	-0.179955379205977	-0.100110987943898	0.00396926463644908	0.0483904671539564	0.0250091853497778	0.0856800628179843	0.116138162135521	0.0744060027159161	0.128612983311695	0.0778439313483165	0.0372557136969053	-0.128769433758198	-0.204941358575322	-0.35271623719841	-0.410538353205995	-0.444696474001989	-0.45619000826476	-0.414934253981355	-0.46122870170804	-0.492499253594519	-0.464124189861072	-0.443862437461247	-0.459425212482781	-0.440195266592332	-0.41035853208395	-0.375037216297584	-0.394931041658958	-0.30496194394994	-0.258075426317717
-0.0320103280942873	-0.108474508657533	-0.157876897620458	-0.076786942910815	0.0135006218172162	0.00706165382723414	0.00662589483347087	-0.092365525727541	-0.0752069185487719	-0.139916855836308	-0.258522372280598	-0.222438254225485	-0.344328247151326	-0.435240164711083	-0.396739777018192	-0.442763724966405	-0.474910424608992	-0.46704407205853	-0.427474241542682	-0.344107687787321	-0.252451922302116	-0.0708692997233485	0.0170235960623455	0.120868151322523	0.159799994727395	0.152740078056252	0.202622176186236	0.22204532565885	0.183719516724853	0.231684913337398	0.193337355616375	0.136233780799199	-0.0747137389220906	-0.181890474584309	-0.362638512010737	-0.395963664014813	-0.456307287680027	-0.470552004998945	-0.446500622404237	-0.490571364623315	-0.521150454053815	-0.512816683364587	-0.491351838884828	-0.500433236497597	-0.489862990074003	-0.468549330298543	-0.441045917716103	-0.450151329601646	-0.357561158498354	-0.32230277604337
0.0814621983358486	0.00693209412818848	-0.0654867486865329	0.0307728164321987	0.135791954866339	0.100534788087066	0.0829098747176531	-0.0428901379518335	-0.0824385590611971	-0.181824650858576	-0.32053976277886	-0.297587266524652	-0.432652234062356	-0.521796707081511	-0.490443016650952	-0.546333498857024	-0.548669681638803	-0.52201346114388	-0.497386080833325	-0.412977450566523	-0.289685201423309	-0.0873264668085533	0.0568806388932683	0.174936909728335	0.247559155752013	0.242432924162553	0.299231895907023	0.307938858633531	0.242185039597736	0.287706017514501	0.226019969529136	0.15953622547974	-0.0846826827727504	-0.169532999595008	-0.392599368981869	-0.416563912436238	-0.493984266696141	-0.501671623548626	-0.44197878199102	-0.493575627864792	-0.556321535875817	-0.539256720327534	-0.489945187453	-0.526769854779442	-0.538237099431996	-0.491975424089776	-0.466196651335423	-0.436509460166492	-0.316727413623461	-0.307368603981259
0.00820933970494102	-0.0763035007693706	-0.146404854088276	-0.0410643819652923	0.0640887261023844	0.027587109706172	0.0190040199265717	-0.110810416591681	-0.135872817445644	-0.227029723952921	-0.354529938702354	-0.358444672446037	-0.465499337997856	-0.563470649224397	-0.505311545015676	-0.547940510667271	-0.577455659305836	-0.563732713491901	-0.54210149557143	-0.454033126557777	-0.325705450728259	-0.137542761132947	-0.0119052100183238	0.106600978053285	0.18539382693159	0.185463869456508	0.257447727208685	0.293923937430699	0.227424627644649	0.265701410954457	0.203099608082665	0.122838161164045	-0.126235507246666	-0.227782404942483	-0.439659795337657	-0.474602449611308	-0.540272141515092	-0.548074926773906	-0.492497071052585	-0.534372760691452	-0.590309745362209	-0.566645673403866	-0.514092090144334	-0.547036307401101	-0.546916069519631	-0.496118586731288	-0.475211937471695	-0.461453064166149	-0.341080919276252	-0.315926979728758
0.00788838597033569	-0.0725852687419482	-0.146585415805077	-0.0670363907160266	0.0207292970181213	-0.0247442867373978	-0.0459212345939169	-0.137362568742707	-0.164994565619953	-0.215596154662567	-0.312079159203875	-0.352773315855907	-0.418896581464856	-0.491111561384371	-0.422947241029387	-0.443889053255822	-0.465583482604072	-0.470912360146362	-0.489164842302737	-0.41100693069261	-0.329260708000732	-0.175543164013524	-0.0792989985177331	0.0297068946013068	0.102702654128271	0.127659711287638	0.205681605375679	0.264078159892417	0.186848406107554	0.169842442348722	0.123597706813022	0.0655857662698595	-0.147135853182371	-0.23813804811516	-0.391816958958874	-0.410484557983142	-0.44576377975253	-0.444179851790801	-0.379146103393147	-0.400055506060694	-0.447359348277122	-0.427163019815286	-0.374770634902543	-0.400271229875295	-0.405285426124877	-0.354968695006236	-0.366006018177639	-0.356916749001686	-0.274210962610198	-0.272737193015873
0.0115107226480879	-0.0835060019462826	-0.16111579514135	-0.0915032142557046	-0.00894461169992995	-0.0799388511156295	-0.108975349996319	-0.191603478718783	-0.198567598327776	-0.273155324642888	-0.35951032669939	-0.368211568307407	-0.422076194585546	-0.468772341423766	-0.389316174636541	-0.35752558646387	-0.367069906164325	-0.404890011504367	-0.421264931786762	-0.399907418305999	-0.351944859176673	-0.20059355709989	-0.127229386861231	-0.0332672915479067	0.0627490574398124	0.0652608151718844	0.166325168158235	0.237931050671144	0.146261947995264	0.124517405479097	0.0838181865815721	0.0385220211343006	-0.142155082170689	-0.249356759026822	-0.373330416747118	-0.377218896863803	-0.383469306252844	-0.378463271641639	-0.300251787418054	-0.322449387282941	-0.372074388511759	-0.325318393325715	-0.284025719080934	-0.31434279159875	-0.310702144229426	-0.250938388001988	-0.254713775448782	-0.254145875062352	-0.17745067083917	-0.139750512979211
-0.0878921578055573	-0.152705741316545	-0.212390262640986	-0.121469577273328	-0.0468714017177843	-0.0695237569058495	-0.0642442400730279	-0.118573354265715	-0.124344639893713	-0.151964069997138	-0.213576817147575	-0.251142242030406	-0.291530959111885	-0.389303657404563	-0.358305309044858	-0.413527312917439	-0.476041568565889	-0.468237164619021	-0.428254980177063	-0.341190634083082	-0.295976651669922	-0.175644473395274	-0.114108842169425	0.00369385856579928	0.0436813551394549	0.0529145862883616	0.119443304113651	0.182311016877175	0.114623838714862	0.125000222886053	0.0751195331203835	0.00306898015156858	-0.17080365266951	-0.255177967367508	-0.389998884774719	-0.454197513698043	-0.493976836066073	-0.504144599327044	-0.49055164006474	-0.490154469878197	-0.498065624775309	-0.513185548550893	-0.481891217111949	-0.473684053793165	-0.457767276755214	-0.454969453666757	-0.460350534366565	-0.480830207314873	-0.407599960383754	-0.375327987653142
-0.127423876343482	-0.220668155270884	-0.286551635938791	-0.179734603259294	-0.0810292971861727	-0.107980246553635	-0.0983360723648354	-0.188008861989606	-0.164121929048274	-0.225531096645024	-0.32743686349911	-0.336480511711858	-0.403585022643489	-0.520828772196726	-0.478599007570714	-0.502472562353799	-0.578206826087122	-0.586796497339536	-0.520868316473137	-0.453468722516603	-0.36903020249733	-0.193837485205196	-0.13845845382003	1.75601342856273E-4	0.0568664275465092	0.0704026040102108	0.155447789609962	0.242554722736486	0.158184747884797	0.174775330347555	0.118580060512134	0.0270818004771146	-0.189788753234416	-0.327767236870968	-0.492356222810233	-0.571484784400155	-0.612064307138972	-0.625846432931224	-0.593891409107872	-0.590487580230692	-0.608361375681269	-0.604919876760013	-0.566526950843351	-0.558884863766806	-0.537807118542856	-0.522201488135455	-0.52741654815036	-0.552345096717497	-0.457513270411196	-0.385779368005044
-0.129316685704591	-0.227633014936199	-0.296015639639202	-0.191030836032186	-0.0910723927823221	-0.118150265070129	-0.107959360640708	-0.199127774296011	-0.17920785846044	-0.24625205558074	-0.35122320023419	-0.348464311897578	-0.405618140902356	-0.523966531888441	-0.467522627062471	-0.487113715311929	-0.571357457312926	-0.581497737487998	-0.511156885319605	-0.449471721008141	-0.367661352875883	-0.194273863358565	-0.146373506187442	-0.00924339110442729	0.0536030415614242	0.05424468346746	0.147241539219658	0.242428192149368	0.152645104489609	0.178606018533677	0.11905862396337	0.0292516437706971	-0.178864124150769	-0.325368482100422	-0.490686485102675	-0.575165937643036	-0.610980905198502	-0.627108357786387	-0.59388277747539	-0.591618113549256	-0.609715369687589	-0.597512042965345	-0.562497257090988	-0.558717447862693	-0.535621359304207	-0.511441865836713	-0.515161665310704	-0.537015108670022	-0.440005816745121	-0.356433481118603
-0.106877790009951	-0.19368964973248	-0.252011930834037	-0.141867744444912	-0.041356974607819	-0.0638464844081495	-0.0570471936997114	-0.153343378400007	-0.156145807260652	-0.236638848885339	-0.345299207878672	-0.345214752971066	-0.4005249672485	-0.526302820371465	-0.48547656876821	-0.509005417374237	-0.60101629754055	-0.591249802196766	-0.500778364980925	-0.433457420278656	-0.336591488555863	-0.167917935056867	-0.107021485276775	0.0423110287873556	0.102901737537944	0.092995427645138	0.173841883213694	0.257828333874756	0.186517168318691	0.220455358570118	0.148839316994882	0.0509672932510894	-0.161701371944378	-0.297285980844818	-0.475050905053785	-0.55911092112823	-0.613367523282857	-0.630637809899115	-0.59481012403143	-0.603357105102191	-0.633430800159474	-0.616383648176351	-0.575360621003684	-0.58390491749464	-0.567904442450268	-0.534332355362788	-0.53364380986223	-0.540316826649572	-0.426546419417843	-0.357530461007832
-0.0692096733944225	-0.152523968423146	-0.21268152943879	-0.0985369593779248	0.0145288078111605	0.00126271893122572	0.00841639170666365	-0.104062506567054	-0.0968727218715406	-0.19327053569434	-0.321277752525272	-0.33535901880331	-0.428744559710271	-0.573531989752399	-0.542278378820558	-0.572569136352231	-0.658098873805035	-0.624306745216577	-0.525468561543611	-0.439552467330385	-0.312188558781661	-0.116434932923555	-0.0353609850723506	0.113488150912604	0.169408650356852	0.175568465739509	0.249592933145987	0.318978793667602	0.256523881694858	0.285137229201652	0.209371862345695	0.116417427429898	-0.119717453099191	-0.257510354416228	-0.476790532060385	-0.560806201882045	-0.64530216572749	-0.652803876997076	-0.617856108680161	-0.632914789322838	-0.677407822588335	-0.67239476984363	-0.628465236849052	-0.639392356189561	-0.63395296248682	-0.603104766631104	-0.605320936410218	-0.597752508842008	-0.480475777565565	-0.43902618706225
-0.0579622651885003	-0.159551161806178	-0.236712595876878	-0.113563196634257	0.0111535949332489	-0.0158493734858823	-0.0115305577692631	-0.117179103933255	-0.118019266656262	-0.209953767933198	-0.338660118478735	-0.351180468201086	-0.452113393110567	-0.589066671995084	-0.546162811885112	-0.583391661811316	-0.658007795509727	-0.631280919702149	-0.54221229140434	-0.451481846371333	-0.3323137834154	-0.130828625632128	-0.0420537033958894	0.104353920196527	0.169192947744065	0.172840623345031	0.257098722562668	0.332529596160933	0.255066430809036	0.284389960633834	0.216623506057039	0.124937444463681	-0.115377029451674	-0.26172099859065	-0.490321112769073	-0.568744835829267	-0.646077789719055	-0.656415052802623	-0.621956423335334	-0.64329207791793	-0.686730093369937	-0.679943360400127	-0.638697931120738	-0.649682519947923	-0.641246896519009	-0.611344792455176	-0.609451590031824	-0.610941057256804	-0.500971892516472	-0.452003826522825
-0.0372925457947526	-0.134177135009702	-0.201398545358805	-0.0800739571925179	0.0442197820442032	0.0201264023754204	0.0289351111518631	-0.0815107840935206	-0.089346697703737	-0.191308975838244	-0.322664886373125	-0.324749490026299	-0.418432452070641	-0.554219729980525	-0.528862870189191	-0.558383975503567	-0.634485294785958	-0.591355468513462	-0.482096559281264	-0.406705250080287	-0.281459781733413	-0.0863411636098567	-0.00118111169048556	0.139023803228501	0.198353422049764	0.193984687525328	0.268126165691265	0.336615122675305	0.277341527874565	0.308974439265425	0.244973160144765	0.152254233626145	-0.0793134144493948	-0.219011607271105	-0.447673221860139	-0.524022896450958	-0.607432968987207	-0.619515493394425	-0.591359471076582	-0.622025049145668	-0.672113265749931	-0.662308885899124	-0.621076849417962	-0.638333776482761	-0.636740289346692	-0.605220212872275	-0.599949344642441	-0.586809628183432	-0.46906530080001	-0.425709661993701
0.0241595387508282	-0.0556873238041035	-0.107721064494476	0.0115804050916813	0.135951580328623	0.123839751270391	0.125963445880423	0.0016071954249368	-0.0067128995478276	-0.128884203207203	-0.271396167268575	-0.27815955926196	-0.397444332160984	-0.545716739436217	-0.54348945041919	-0.584196032904376	-0.645652475590831	-0.570621495216133	-0.448113118268044	-0.358233877729672	-0.198214501560788	0.00161875175619333	0.0989495065471274	0.228781061786109	0.285123346437686	0.280788589464097	0.333642247034168	0.379235182514027	0.346893600155853	0.37734394031555	0.303509609682195	0.221810154175863	-0.0079731859519764	-0.131353697996307	-0.390404997991578	-0.461026782175359	-0.580242742985489	-0.58654215189832	-0.554148149799435	-0.591862148118723	-0.666384587669364	-0.661264465559585	-0.614109925993265	-0.642774504496371	-0.659205597099811	-0.622478862756036	-0.619011402679176	-0.57641860067938	-0.454493168428688	-0.447044135990904
0.0781941543482543	-0.00321622616139256	-0.0631925096031914	0.054748696567371	0.183301847302664	0.16314597806868	0.15595370174381	0.0215636695065047	-0.00328864401122683	-0.128020139834221	-0.28029787304363	-0.289376450680544	-0.442238191503524	-0.580532109768307	-0.578349907575221	-0.616603666728733	-0.66088801698336	-0.59033885058816	-0.487255074845275	-0.388025853131557	-0.208749380634535	0.00776570898199877	0.129844551501997	0.261401601577333	0.3287518826773	0.323962813722523	0.382411596270293	0.415530497883588	0.371683326177053	0.403906074653145	0.332766750770325	0.251052541929071	0.00580094575612006	-0.117907938005522	-0.39688213828665	-0.449381642016727	-0.580888030637869	-0.579176975907406	-0.538277722201494	-0.585889908065218	-0.669285559368922	-0.660847030982093	-0.612117263679947	-0.648248407136331	-0.669174443132898	-0.624810700004976	-0.617454374522936	-0.56900873389984	-0.446201583481601	-0.451978557157915
0.073404879198284	-0.0104741234410378	-0.0650748412648665	0.0538636106517435	0.177776905558031	0.159379794053999	0.163210279984177	0.0347918949681846	0.00417286586946335	-0.12346948135208	-0.272882231457796	-0.275435916589427	-0.414892575426162	-0.541176236418637	-0.54545709684815	-0.581862872142159	-0.633088755810104	-0.553427737146934	-0.43695853738239	-0.348999371020799	-0.189584076631139	0.0196557261715743	0.135969966860415	0.260802767583042	0.3171215790479	0.310673962273435	0.362594982662175	0.400919932971678	0.36549164779506	0.391796113203401	0.337328904421274	0.254037607056324	0.0233036352039032	-0.103297211493757	-0.371708404438881	-0.419889876777713	-0.551342573478837	-0.554797294784264	-0.523289014595113	-0.581269494656174	-0.659749169938949	-0.649837143964034	-0.606214617336135	-0.642199741221328	-0.661034892981799	-0.622217596618014	-0.608891409884347	-0.563926141648417	-0.441120434096949	-0.4390213063628
0.110951117832046	0.0417047020639483	0.00586167497351862	0.110794051926591	0.225348759758165	0.222540681753937	0.225713301231116	0.106319994450633	0.0806803860420401	-0.0436634449755294	-0.186015000036904	-0.192503607789641	-0.322211671128355	-0.446236364138784	-0.474190570198944	-0.511189932513163	-0.55852677664763	-0.453172989742981	-0.324225603158706	-0.235752531658002	-0.074479479071538	0.104504038319387	0.203984347301812	0.307813165417506	0.350082132946227	0.342068257562324	0.375526704775048	0.397113494016107	0.394227361498661	0.412944606251345	0.364073146135098	0.295275994716585	0.106124894382235	-4.58223193796734E-4	-0.262471394109386	-0.316605014871478	-0.456383526144946	-0.458708238167783	-0.437281999927638	-0.498301587440797	-0.582852469460534	-0.579202305756202	-0.537147878285333	-0.579558015646305	-0.61019467689848	-0.57325443691314	-0.562906974589021	-0.499388901490103	-0.383500976400784	-0.416392291476288
0.185940116723593	0.127495622247643	0.102025259821851	0.195493382778972	0.307816640704227	0.302346274273598	0.285260492115974	0.169132589438757	0.130429599520856	-0.00197659974307654	-0.149176238018733	-0.159498511145902	-0.312542642173468	-0.434606210309042	-0.474172995654291	-0.518094799717972	-0.542390888669439	-0.426534665450057	-0.30305848725999	-0.209274750101566	-0.0239064774538734	0.152824039214963	0.259290084783131	0.355821705860441	0.41236934731222	0.400794595168897	0.430640191187157	0.434504705707257	0.421975096216754	0.437977003786791	0.383816478546375	0.330368020956039	0.146413996434677	0.0592364479947221	-0.21979816842167	-0.2623248172254	-0.417791057185959	-0.412455478303895	-0.384052364856406	-0.448334323473113	-0.550131631626712	-0.546647229431949	-0.502013806390097	-0.553943551074679	-0.593990273390359	-0.551821944632635	-0.5412512213969	-0.463339319992901	-0.354549848073341	-0.405237212204464
0.186847157052292	0.133293256513705	0.111917102321389	0.206453816407658	0.32185199865186	0.307923714718042	0.29495163309618	0.17425619920692	0.132914702984695	-9.64417408585705E-5	-0.150484478250636	-0.170879843227176	-0.349663625661229	-0.453580009333131	-0.486822701569666	-0.529194446505998	-0.540182774730776	-0.431185629425871	-0.325020296520856	-0.239048922648561	-0.0399346413931029	0.147193522698313	0.273286122156047	0.358070023556332	0.414092446999675	0.409990882794642	0.430431348884087	0.416837121037085	0.398900771773075	0.423933635649193	0.376386154914948	0.32088686305855	0.120787851657094	0.0406295508577364	-0.238768085883778	-0.262004485004915	-0.412547677227941	-0.405781852768848	-0.37165228789253	-0.436081339848917	-0.54076307062475	-0.541858837817822	-0.493746313630769	-0.545435008824355	-0.589920460965334	-0.546403991536005	-0.528484018828432	-0.452931508659151	-0.341996702138148	-0.382380208898573
0.166382221544426	0.109272199715563	0.0661245076289342	0.166813744786942	0.286795125274625	0.256692490043675	0.229370843681828	0.099464691913988	0.0670052469426025	-0.061416406077798	-0.211331877902973	-0.221288223550926	-0.397091096300016	-0.497537540624226	-0.497851297981119	-0.535437987725307	-0.545334498171361	-0.470608424659802	-0.386041360987055	-0.296569893880958	-0.122385234437653	0.0734078209235155	0.212434591842289	0.309101419457339	0.391401667976844	0.383853338766672	0.428578351154367	0.425228241163377	0.375347085718464	0.406765628640192	0.345270993549428	0.290060859490361	0.0714909017984982	-0.0139484007490458	-0.274932206534552	-0.29754154615112	-0.437826539053341	-0.435372759004197	-0.385244706396291	-0.443943742920882	-0.547371205004335	-0.54188231741993	-0.491504889267673	-0.540067069640521	-0.576459439400118	-0.53177095628676	-0.515201696145752	-0.452819829607775	-0.348204967000789	-0.375206642359979
0.176628390952725	0.123227142237111	0.0757741841408311	0.163178320086932	0.265704379287221	0.225961136934737	0.188831650267439	0.0736893718226787	0.0279661854855596	-0.0935369940858814	-0.232404228036718	-0.249594683279857	-0.404700156889215	-0.48882419508699	-0.479107319489651	-0.521355476829824	-0.51740074524537	-0.462161165134279	-0.409292819051297	-0.323418062120089	-0.146927260094794	0.0419843679632465	0.174784607739628	0.258498485620263	0.352111676681703	0.352064118606929	0.404572273730428	0.39304888326231	0.333056498449804	0.36298136499284	0.300936826853212	0.255658823369139	0.043720468859711	-0.0347962498396813	-0.289331912083006	-0.297737320951646	-0.420878253107145	-0.415604024985271	-0.353274788537808	-0.406386331753183	-0.510683676220233	-0.507066497259735	-0.446033850781311	-0.494264397499182	-0.53895808276457	-0.485714984590619	-0.48168398081973	-0.411033633231416	-0.30715095108116	-0.351733803480512
0.221102616932701	0.173459415278362	0.120088052669725	0.198152008324356	0.288397553138312	0.239381260338139	0.194710779058856	0.0910660168138003	0.0194275139106118	-0.0975685129324866	-0.208672867910683	-0.220317910777599	-0.358909975629111	-0.429457293889157	-0.428271331539617	-0.477790217372299	-0.444947285970839	-0.386445515628996	-0.363732647640456	-0.27168313533102	-0.116856573783022	0.0423956535371821	0.179448678798678	0.252148205682703	0.348062527175326	0.342811739578571	0.393310552171542	0.38127342901175	0.32898657478018	0.351197781579366	0.283463727039852	0.245194190179036	0.0423035815393825	0.00601626875740183	-0.228057750232361	-0.234841585618368	-0.339006054595274	-0.330131789885325	-0.274562894416342	-0.332036556474864	-0.434703949412997	-0.428609813606764	-0.368221524639211	-0.424818310242043	-0.474772838852496	-0.416583554855941	-0.411534493639545	-0.323363464008138	-0.222606435740406	-0.288911899385204
0.248854404879805	0.208560394263166	0.141280423904188	0.196002740199797	0.266703569380682	0.199232777492787	0.145756220594286	0.0705507212293992	-0.0316066702859615	-0.120145973947654	-0.206932260076961	-0.22342814866361	-0.329108776825097	-0.367379981307851	-0.368263856566017	-0.412522959902426	-0.356919840535132	-0.313248880334608	-0.317795685381717	-0.240584955244639	-0.125977551523291	-0.0142998228378871	0.125593065251691	0.188455881774878	0.285776018885971	0.273626072644163	0.307122573316324	0.286084636431097	0.226651599508054	0.25000880033466	0.186866424349969	0.174487994654333	0.0122131107935048	0.0256550066805699	-0.176983491594153	-0.186699455330977	-0.259685113639902	-0.249631549518956	-0.183843326896262	-0.242441253103683	-0.340954634105174	-0.328370718697568	-0.274575710548151	-0.339865269489903	-0.384777580790514	-0.318266604335926	-0.302916226050291	-0.212881122837933	-0.11264250955912	-0.18467236526082
0.224334685480321	0.180499028395733	0.104111188067568	0.142063142803429	0.201930827123659	0.121643911051594	0.0539239256038794	-0.00490680586034303	-0.118311791040058	-0.183512810371271	-0.240364025897406	-0.251120525898245	-0.30532698184485	-0.331828276093602	-0.303670214858311	-0.339641899450147	-0.295926313844937	-0.262209788433122	-0.291986531608152	-0.217254642029621	-0.168133985214059	-0.0981364927811827	0.0365848920349855	0.0974174999856846	0.196491076800105	0.172039138193105	0.212654806627385	0.197107991043747	0.128886516905522	0.160031664597009	0.101199482177689	0.0985475421154105	-0.0332304438937435	9.87901091551329E-5	-0.148165068445532	-0.159361363197247	-0.207473796839866	-0.194403784247425	-0.118255127381387	-0.179381071928263	-0.268470305191096	-0.234832737947588	-0.18556496964816	-0.253711427887009	-0.282619027303831	-0.208254183884651	-0.192192074725669	-0.113945863165638	-0.0167649018995834	-0.0759245613259753
0.272536231123005	0.24953538455343	0.181824888320891	0.205667252709047	0.24572102724977	0.1709736454375	0.0936458637691954	0.0500966215963998	-0.0751317189236476	-0.132828578729373	-0.175095740390328	-0.19573478719727	-0.247847795911413	-0.255174745398714	-0.247523109738975	-0.268906514985822	-0.203875136840947	-0.173548563904375	-0.211158248811585	-0.161427263280802	-0.109524534414206	-0.0702514229790714	0.0607369863910613	0.10706135085966	0.203139537196602	0.186286184834342	0.200417877173863	0.160947788004272	0.11176960398527	0.130641351528632	0.0754006005956841	0.0832483139830999	-0.00184571447641236	0.0482007635980924	-0.0750284762728578	-0.060899372964314	-0.107061421035496	-0.0773462998636798	-0.0085270957999172	-0.0606195055590853	-0.150960503966676	-0.134845935535548	-0.0813816061281815	-0.148954082466839	-0.196088894465396	-0.127346122230014	-0.120100962872652	-0.028812593351273	0.0508301027939907	-0.0271886401815767
0.221072085722739	0.210888864302237	0.138644002906282	0.147469548394974	0.167130528166419	0.0795749053376151	0.00540494011763955	-0.0206630354278658	-0.127008221075831	-0.164763606209238	-0.188201846014923	-0.2250978080531	-0.219785393240574	-0.194561344724022	-0.173221841215761	-0.194819632351781	-0.134479257379945	-0.11774344844352	-0.179182984127108	-0.146710450620819	-0.143679467778555	-0.139873193160157	-0.0276219209248512	0.0122933378530845	0.0957326750128178	0.0800416088630729	0.0977469339141551	0.0625167805983337	0.017804934802068	0.0317126806451726	-0.0164173471548704	-0.0160743639778043	-0.0678830596077322	-0.00880735625510082	-0.0799166731211217	-0.0506857905261545	-0.0702630953802247	-0.0351991124580758	0.0333365361591135	-0.0181918151729562	-0.0911734565603069	-0.0727434026558611	-0.0279072914152993	-0.0824599872990362	-0.123365147421598	-0.0627806969907064	-0.0580953141924779	0.0148601772004355	0.0813201814683992	0.00645506148783174
0.203662233444369	0.20579736335887	0.156494754036361	0.161648877501192	0.170757467484518	0.0855934549333225	0.0258130127559538	0.00428207231111654	-0.0885470728793504	-0.117893063042433	-0.1326874675738	-0.192676632462754	-0.178053482674432	-0.151920270077149	-0.142811500988382	-0.168571203862193	-0.106114346133834	-0.0803675037956074	-0.135586526200875	-0.114430029316616	-0.108651447853853	-0.116705327400768	-0.0184381541305546	0.00711828376876304	0.0770275243914315	0.0690545916813502	0.0829338211455091	0.0477657851531532	0.00370976333510456	0.00257126386101151	-0.0352514368077366	-0.0301556769273624	-0.0730760917773609	-0.00552565020055268	-0.0660902281560632	-0.0128700487354446	-0.0367063938294737	-0.0072653404893842	0.0520441852929255	-0.00535467478646891	-0.078313237708721	-0.060896738117127	-0.02372858488957	-0.0806950850838156	-0.125142829095432	-0.0687263126583511	-0.0623546484251901	0.0146860103583746	0.0719074564006229	-0.0121249563742015
0.222198887890618	0.266813518349271	0.238301512481105	0.233166836782434	0.205491970355114	0.126589311907852	0.0683073953714228	0.0645179833751059	-0.0258308928680536	-0.0406789001678521	-0.0443253845967269	-0.131565114660552	-0.110265838585782	-0.0689631564978251	-0.0825894787590311	-0.087651819286648	-0.00200337930527719	0.0234074967183786	-0.0365322589904584	-0.0589569607673469	-0.0336664949863843	-0.0825386597030465	0.00608004348680041	0.00389554735662868	0.0629201192988699	0.0643172117451471	0.051387236084811	0.00307730329660463	-0.0245781408005347	-0.0441969293631747	-0.0689588621879653	-0.051634435540994	-0.0612992971100088	0.0250896860515654	-0.00259290285866789	0.0882688121727969	0.0852840542313553	0.116572647502652	0.168215090158714	0.124207186775082	0.0547355372355948	0.0577344423157844	0.0959064562180761	0.0410715823340662	-0.0184797527592376	0.0265665057000781	0.0227560648930558	0.112307613306944	0.158023471240634	0.0470776986516539
0.294204027090683	0.3533065232203	0.344081874394148	0.338922406006124	0.315112485877619	0.261753470702602	0.213497032632133	0.212823745118529	0.126015977124092	0.0930715965073077	0.078817939778459	-0.03957527310019	-0.0636494130945063	-0.0326294050429889	-0.0909001208075785	-0.107071018005288	-0.00579736603128818	0.071124616163064	0.0487267225644978	0.0549599413133048	0.12100915669591	0.0908982571756604	0.174718388607115	0.142548589531727	0.174851155709311	0.200613926888222	0.164574723242189	0.0962784267720113	0.113161314343899	0.0626679732256998	0.0527989294647796	0.0868153400403883	0.0911552719352041	0.179268221794802	0.0919945464146736	0.180118380705305	0.123076540547425	0.154789521940052	0.190941101942278	0.141960145751926	0.0603613043993983	0.0388106045090379	0.0774250322154384	0.0192527116624791	-0.0532972903926888	-0.0154287557698958	-0.0264912692469623	0.0860185621644138	0.11779600528804	-0.0250422007382805
0.270317361569482	0.357362277816358	0.36843697365823	0.339684641561003	0.292589101768218	0.247738163536021	0.20733569319761	0.228310111687484	0.128932020209636	0.119289957252765	0.121680806850476	-0.0112635341200117	-0.00508547159092697	0.0519136218712208	-0.0175019904182882	-0.0271966314158553	0.0868804174834479	0.153434279551473	0.110502766667193	0.0987546795929931	0.135060421142772	0.0591933732110305	0.139216913143665	0.102917367369332	0.125380940580123	0.154923783063495	0.0906673753979785	0.0106516228888611	0.0361951250132193	-0.015357945148335	-0.0217820436366843	0.0182206748124023	0.0439214178252557	0.142705799398823	0.127635999044893	0.255614305249896	0.225360849564425	0.25089627389142	0.265401262208743	0.227523198237394	0.165828324416223	0.135786042897054	0.166509697881038	0.117437211787142	0.0414059493028646	0.0703676077585746	0.0601621615503383	0.171744330059611	0.177343383780527	0.0304360440696504
0.221976775925198	0.273998936992612	0.27295009069349	0.269245591682208	0.240601138052589	0.196164080709155	0.159515803879616	0.164764911870426	0.0617769868451298	0.0418910132757473	0.0245071775036166	-0.0758917991646703	-0.0755684655780392	-0.0473075098859539	-0.0911028667792623	-0.106168010750845	-0.012226750410488	0.0321547538067179	-0.0073769592966951	-0.00797833591588516	0.0371683309160658	-0.0134448294438523	0.0746143125170707	0.0776856160394534	0.110430843569795	0.129111477778577	0.077420498764448	0.0161368337137098	0.0126421108431363	-0.0123827678771475	-0.0351414404007255	-0.0145088646765862	-0.0253964525894406	0.0613572937193406	0.0231981614703933	0.122111428929014	0.0935962102978177	0.115542301035136	0.147125852456825	0.106418278485465	0.0409279040089489	0.0204686984789184	0.0613250795827416	0.0132007722282361	-0.0542787413781551	-0.019949457774852	-0.0192020737360285	0.0818117891253027	0.117506903663309	0.00197797217863092
0.304762428598763	0.330265111356646	0.325640748032689	0.35334001056931	0.352967005469748	0.314344701713222	0.280520096322908	0.265777410639156	0.165978795487604	0.106649459473705	0.0547198461921572	-0.043839980903864	-0.118613719580969	-0.128659482616111	-0.206067846585363	-0.230304745732914	-0.141992881857966	-0.0529339384968915	-0.0347674149081208	0.00360571815393728	0.105205528271215	0.128988634220265	0.230973643664571	0.228263899343583	0.262504309546931	0.288343476071211	0.24649199127028	0.183351162422833	0.188561636441232	0.151647057393564	0.135777907147052	0.148918720322988	0.10855696688959	0.166840156843719	0.0197065020380656	0.0919345144405121	-0.00227616852901887	0.0235113616946381	0.0641727672397668	0.00457015450954724	-0.0917572608927083	-0.115584267109733	-0.0630453895971035	-0.128191932207414	-0.208932621940083	-0.164634762442318	-0.171076656531506	-0.0453704828958035	0.0073909722632563	-0.134651719126218
0.3303629209573	0.399984062567253	0.431554095305672	0.435160198406707	0.42160259413917	0.405310051663862	0.371916251018475	0.369776791602718	0.264809633526385	0.211421434979905	0.166891046299764	0.034557317205128	-0.039143057900717	-0.0288562109415216	-0.150219308511596	-0.168861907857621	-0.0614456155681344	0.0467023043236062	0.074471273510851	0.0998405570157966	0.208914965601261	0.211886021862445	0.313373548345078	0.293330573099092	0.302160905842259	0.349076761794546	0.264875389405727	0.180370239964079	0.223263998844305	0.154869395841273	0.153561760320088	0.177433414454785	0.153626337784854	0.23917313840942	0.107323629848329	0.201569493396014	0.10185265051714	0.135189240051201	0.151691588731264	0.0960031360457116	0.00606553561600386	-0.0284825836433878	0.016076447486242	-0.0451495216388685	-0.134908644214942	-0.104516984432676	-0.114401692717984	0.0190935229861934	0.0432785817252918	-0.117066711133995
0.257647424217201	0.335013397893228	0.370122543754516	0.366709697902783	0.324328921707482	0.305790402037264	0.278453288442954	0.285091010297021	0.19029511444242	0.17487049989356	0.157258239489975	0.0140618176341924	-0.0133761395711345	0.00766205085330386	-0.09663134465577	-0.11099052179355	-0.00801437608076794	0.0786694128982727	0.0804455100115446	0.0731329273841915	0.154689212551378	0.106058770287277	0.186109728159655	0.188390955379147	0.186070448473042	0.240630823323506	0.139620390277009	0.0559922738580497	0.0930111234344151	0.0305719497568267	0.0283316816959303	0.0501744862848057	0.045529450872076	0.142383264524488	0.0707261609860011	0.191070835808469	0.132627206032376	0.161462393228326	0.164896849766506	0.11507057755172	0.0507696087575497	0.0196690902746482	0.0505823082430843	0.00349200283074517	-0.0699753789442542	-0.0513574050218425	-0.0453167882302134	0.0607267507778176	0.0764878697516259	-0.0577871894327068
0.224613208827381	0.253037617253416	0.247111551505833	0.280880270485995	0.287146570629862	0.263198812540604	0.246123705483784	0.198774262867698	0.108442972515151	0.064884802034451	0.00943161876582127	-0.0704072202473011	-0.146933411537805	-0.176812136432447	-0.247953049509327	-0.291390097017958	-0.220015724471368	-0.13067928918869	-0.110754664050105	-0.077854624465501	0.0289563992462122	0.059013445703064	0.167930743040497	0.220939944288062	0.235276818001634	0.267549964285178	0.200751237775602	0.137835453450745	0.148784434063987	0.129239332843576	0.107465182749997	0.0989876999187947	0.00647795522871589	0.0584188001778288	-0.084662354052097	-0.0056522790806648	-0.0771674850036933	-0.0582584038578564	-0.031999436558751	-0.0919964530885557	-0.182446240419095	-0.200221550127902	-0.146858026502285	-0.202477534010972	-0.271900954592625	-0.236725746289665	-0.215001566798577	-0.109743987757436	-0.0471033536618743	-0.158593936491309
0.323565866938158	0.346804692197663	0.370634796412777	0.409464314620458	0.441542948315069	0.446692527880895	0.426961935782352	0.366162998474503	0.300821426186788	0.205965021804377	0.109138653557934	0.043058652935567	-0.114864179762546	-0.182077160049722	-0.311521285959942	-0.347906428835443	-0.264803106902427	-0.142026917000312	-0.0613645702340324	-0.00339663808282418	0.172215089727693	0.269511381751062	0.379598427756054	0.411943259127653	0.422864979835567	0.457405793987642	0.387841064162957	0.318754170720466	0.344740931715457	0.321127633109916	0.314703503129513	0.295504372052912	0.18499289897217	0.225035414403526	-0.00150429751892365	0.0571815324566295	-0.0725643272248215	-0.0548344184217435	-0.0382145481277721	-0.111772577957765	-0.218923804007912	-0.246735450877526	-0.194261440540814	-0.261446304286735	-0.34689955243292	-0.314885895712636	-0.310158484034474	-0.176597765226303	-0.117496627059428	-0.260793347326454
0.306012517587742	0.364788419812302	0.424539907574181	0.438606919354501	0.435676340624292	0.452810174559098	0.438680522800271	0.415659136174086	0.371309675325989	0.318786130953725	0.253632602280516	0.14857202744002	0.0263280991582844	-0.010581660022996	-0.18034867005207	-0.208745060207187	-0.113791494642287	0.0146147943878079	0.094556483155105	0.119718023884981	0.270851020366611	0.310343462836562	0.382656574751485	0.382047218361996	0.361259911913205	0.41670929049361	0.309741779025245	0.229074352434257	0.286063925865831	0.238325700133468	0.242764592360857	0.240287361018576	0.199067654329818	0.264584738838704	0.0986438209075627	0.17242730010828	0.0555368140603157	0.0839158384206667	0.0644395021943942	0.0134263026367515	-0.066012534167841	-0.120041749101059	-0.0878276857205431	-0.130335084723725	-0.216963840515461	-0.214753212797559	-0.225815783427161	-0.105959363710908	-0.0849911481917678	-0.235715481810627
0.123858805761491	0.173816797164434	0.223696666348228	0.24740887329639	0.23620042743822	0.261304194280431	0.278159477450697	0.265154727653487	0.228598193092998	0.207648084590909	0.166365557794222	0.0990872943110666	0.0282772091245218	-0.0322782565750529	-0.142664778426779	-0.195159083699996	-0.171191509047048	-0.067967869604935	0.00736773916762302	0.0517441598349341	0.16244107592506	0.195280131382743	0.236219957339051	0.245286367280985	0.19961621168951	0.248854828125786	0.159030002837709	0.0976558010197367	0.152854526527324	0.125111212698282	0.127709401873782	0.105240768677489	0.0711026483200529	0.12931968456129	-0.00241590218040066	0.0140423672313564	-0.0642186977998931	-0.0502920046737719	-0.0612222203936594	-0.0892252366323912	-0.144029092758459	-0.188939789447418	-0.155772906986241	-0.179027342572749	-0.235808255144933	-0.242324369715667	-0.230979441080999	-0.153060539680762	-0.120952746258476	-0.221261521790538
0.132353434064732	0.142304303185613	0.16822669536899	0.243735305182779	0.283722078981071	0.304251243374159	0.31195304963214	0.227790031037942	0.201736148057545	0.123876282753734	0.0176376348881364	-0.0250591917101967	-0.169820398030749	-0.289403544944757	-0.380965926390496	-0.444467596551595	-0.437889319577529	-0.322112206090666	-0.213939728530667	-0.131987472353465	0.0466947824083269	0.18002976848416	0.261870375162177	0.331492738267415	0.32526649932544	0.359133969649649	0.317233688748996	0.282195678466145	0.314396384795334	0.297974896668724	0.272888826654303	0.213292986454962	0.068359852448973	0.0569740678434043	-0.174126424088084	-0.176263712027907	-0.303525350256535	-0.295734722903938	-0.276227309922219	-0.314725063877524	-0.402979210020004	-0.43899037713199	-0.383908130436748	-0.417534857553261	-0.479691674320642	-0.460734178436929	-0.451669345753974	-0.370513955882493	-0.290760712766234	-0.381376301939848
0.219113596426922	0.238169975619903	0.284013280803974	0.346558685261682	0.389789999967588	0.426196230056214	0.436350077055495	0.364659145545984	0.340184157414879	0.2528583290041	0.148023187799618	0.0715909814814139	-0.0902380453823694	-0.195634224664972	-0.315315240029422	-0.386104348715776	-0.363257894543383	-0.209614052509132	-0.0774412297085264	0.0181645573332916	0.185281437789204	0.311330086582509	0.395462464920779	0.442303472185293	0.420880368807696	0.460433103456224	0.401676674470449	0.356560154638971	0.41330586330696	0.369467380864822	0.365315342301036	0.319192976368536	0.19608563942816	0.191838040363442	-0.0325863978958663	-0.0354678695972454	-0.196770374633637	-0.185903442241664	-0.18937444611292	-0.252122873700381	-0.345675270369486	-0.390442403840697	-0.352878472569384	-0.394351343126886	-0.467534001375838	-0.460611682872954	-0.455770958559436	-0.35596876639759	-0.297662402467891	-0.429961653970276
0.17287396687005	0.174900768171406	0.216413557191389	0.292567222244511	0.356272385742029	0.403816566425116	0.424867071121301	0.34178561720684	0.334221837304429	0.237156693973698	0.112500385780523	0.0458547126080844	-0.132207222959948	-0.253445116133364	-0.363503213802177	-0.440475547413338	-0.429466833119243	-0.274255904744835	-0.141418451576406	-0.0222405312828046	0.155494313437166	0.308445005174884	0.38909837944189	0.45613883596899	0.433211229706667	0.464943671711255	0.422912477054716	0.395037419873306	0.451453697169817	0.414609566232941	0.407462419478893	0.345391297837429	0.19807341414003	0.164349911019162	-0.0872090384382147	-0.112789406785742	-0.284086269711566	-0.275776512122299	-0.290764062401005	-0.356455275754704	-0.441157268285607	-0.483775466607136	-0.453710139326865	-0.487827448920113	-0.54557308720251	-0.547223081152899	-0.541213016924966	-0.453513425132075	-0.392311824113605	-0.507138672264288
0.140622468927495	0.164701888278422	0.224247334175961	0.288092091214876	0.328345340320217	0.396799127908875	0.437811172955493	0.391100360635843	0.396962608237199	0.315882451187367	0.223414521829668	0.147110126514461	2.91012733497818E-4	-0.10428383508522	-0.225903084079405	-0.305470817642357	-0.301226045226949	-0.145843759783593	-0.00873457746843509	0.103348924056214	0.255264866787724	0.362569559319822	0.407214431194778	0.447345354794406	0.394110486033932	0.421090058019662	0.355390466791433	0.317764326621417	0.415616232828173	0.373331471958154	0.383152721890881	0.333541681599128	0.237599075174514	0.224609232841222	0.0240755608752287	-0.0156677731118676	-0.176256583917402	-0.16934930798941	-0.225502327102607	-0.27086846328584	-0.319528888477653	-0.389931420172899	-0.387752133011872	-0.394411203226767	-0.44336789246393	-0.479299227947095	-0.481197049817197	-0.417856501638821	-0.395051885576262	-0.498829180923267
0.0579736381098776	0.0982347015997076	0.167751230271399	0.207805367338983	0.21830578463273	0.299158406980756	0.350236808007903	0.333464911774546	0.337786599671933	0.303564092945846	0.241244843893444	0.170839608107596	0.0905958179689072	-0.0024409393660905	-0.108898196002553	-0.178655462058348	-0.214784422632509	-0.0780451295093673	0.0571320706327423	0.156040732242028	0.263248507999813	0.313125105058689	0.326518321024245	0.348151057804196	0.268941905913313	0.301651787210338	0.222899603005429	0.184538600678636	0.283209715561048	0.250172517278436	0.266483898617178	0.222850923146866	0.181278734919814	0.193201568365134	0.0671862764704685	0.00463256181320772	-0.121691343090585	-0.116552012120788	-0.187645648101962	-0.203318041366381	-0.215529413709779	-0.28927872664445	-0.303519752887712	-0.283627307603634	-0.313565150898261	-0.368326565308352	-0.373082670703811	-0.328784602174505	-0.33000411789864	-0.408053337877807
0.0733845049365056	0.116747431545324	0.184539664038071	0.220952861447294	0.221282826384728	0.303095100414357	0.350879276448519	0.344368652523678	0.343519671722607	0.309658763205866	0.266860043200197	0.206774951524468	0.132662137009917	0.0611541092450646	-0.0598167301069614	-0.115370973803623	-0.132647067417616	-0.00427896897109346	0.117213607137021	0.203300005023408	0.293333047079748	0.332179320787557	0.33988084005284	0.335977456088706	0.255808990422533	0.29294093622165	0.204879489333892	0.150311341662731	0.267958242843719	0.224983964658375	0.247842440733805	0.221773849649136	0.206974986676318	0.241986612907796	0.135402024250915	0.0780979698044542	-0.0403240376594345	-0.0379066745138024	-0.109776236317933	-0.122452040760386	-0.130389928997805	-0.20437246782445	-0.224998551283683	-0.203426107293148	-0.236396056134576	-0.292630560590775	-0.296281875271554	-0.25600606754071	-0.271215671588437	-0.347448635230588
0.148499194801883	0.195904820649421	0.262625829597277	0.300452883488932	0.306806738789582	0.377579792631642	0.412138932258204	0.394178426000839	0.383102505896935	0.334799934205536	0.28200691451419	0.23065518176822	0.118840291528715	0.048015204951182	-0.0853265025352927	-0.145095813787353	-0.137842782603975	0.00218236658980381	0.117901143802811	0.204214359915222	0.319695678928866	0.37809663244956	0.40856828170002	0.399093802005478	0.333641888593003	0.370064582343394	0.277606503734461	0.20919314658397	0.329479843721833	0.280716095235074	0.307439259222605	0.286181819088397	0.258780240945648	0.284212446508639	0.149742674816434	0.119248580000957	-0.00932290362205518	-0.00666354385875288	-0.0639183163410607	-0.0908125622543497	-0.12407764964765	-0.191363568299215	-0.200372270900695	-0.201690476756187	-0.249475397713433	-0.291255539619121	-0.290409818570905	-0.230553610217673	-0.234851939933947	-0.336061474887847
0.0704639210302724	0.140967239067073	0.212754855336654	0.232017645643067	0.218045191194715	0.293474513839809	0.342448624100319	0.346352371848433	0.351756424039773	0.329590733696489	0.283635525048594	0.219121636827787	0.140170106550727	0.0821835983192121	-0.00882434982435743	-0.056029532582001	-0.0775438394609506	0.0277196277626517	0.140778244035042	0.216976508368985	0.316954237750988	0.342681062774373	0.339647064391039	0.318958018117556	0.236494176827625	0.274212638571818	0.172379450695433	0.100576458598584	0.226595913394629	0.189030762368009	0.221296702790577	0.203398917547321	0.218917402298683	0.255487787350753	0.158726116551687	0.109607185804866	0.0184993927604435	0.0177795234859976	-0.063157355951887	-0.069121473004336	-0.0700524636124207	-0.14273760708968	-0.166170017483013	-0.141438727267751	-0.168472680444173	-0.234582941850768	-0.235492999664822	-0.197942034813912	-0.224495392568571	-0.292645925774326
0.0724636992398059	0.155347048276219	0.225485441047522	0.215213630238048	0.175190760633571	0.241152374934708	0.282199874210245	0.318710381159112	0.321130228829647	0.33683072379609	0.335495674193503	0.286016269830733	0.257463882760816	0.236603668177372	0.14375958022868	0.113946163668994	0.112755176093708	0.184863638390765	0.259927398045189	0.294276417788582	0.351369444951449	0.312025930228169	0.278776470761287	0.226678138747732	0.140031750520576	0.181306624139764	0.0642744254979993	-0.0258517861575105	0.0928403665855587	0.0683585501415921	0.0987744722587174	0.108193698779537	0.19666100855011	0.280142480152793	0.266425967947425	0.225849213226938	0.178782517824845	0.180036162781363	0.098352271575688	0.106859350943922	0.128864870192072	0.0604820069248758	0.0311895706387346	0.062143681545265	0.0401555265720449	-0.0270826831505576	-0.0352994248322979	-0.00658904597203321	-0.0578536584069927	-0.119414675269646
0.00255460338058246	0.0836887182369088	0.160934979325092	0.14802645210237	0.0966547360698898	0.158849933358332	0.217775220628567	0.274862186320213	0.309440691436256	0.339442174637226	0.351418593880151	0.302531915693056	0.286831032027516	0.276127730190191	0.177897384993486	0.155034468961374	0.158418859181514	0.210674943321934	0.268269070852851	0.279316705165711	0.336265732264605	0.290560544588033	0.235103219093869	0.163279621795753	0.058986304363772	0.103548141992772	-0.0141774850431712	-0.0885447787722455	0.0302981917765209	0.00484118642265664	0.0494651537521479	0.0585484272297867	0.151064334224029	0.225326463786262	0.233910509138155	0.214537126550146	0.179037388459108	0.179870770557426	0.0922552781436383	0.110839000594335	0.156062493181117	0.0913393396494484	0.0481719671431502	0.093321757774272	0.089782771958322	0.0123695360946714	-8.01473773666966E-4	-0.00652885008651416	-0.0746944918160995	-0.10232400463837
-0.0841086722520177	-0.0156961695941179	0.0601001787188841	0.0340626403285135	-0.0232698945989936	0.0474996703384807	0.105017005405712	0.164756990039447	0.229060596408314	0.279141589031524	0.306679678641398	0.287105503050573	0.293213726058331	0.284085027552045	0.219425314443194	0.204738094102467	0.181520064120936	0.209760970799305	0.259080063965768	0.248465182826463	0.272331541726185	0.218785781656868	0.139328344510022	0.0640776428341839	-0.0363214989588259	-0.00989304742662909	-0.101588807583913	-0.159232951118212	-0.0396632896500033	-0.0611137456072911	-0.0262880965405571	0.00152626685725701	0.101479306307761	0.161501448432243	0.198378142266891	0.178506941597272	0.157424273253855	0.155409569930286	0.0779579463969576	0.104172882508139	0.159411219305137	0.115522246670872	0.0696429875390741	0.114267770457	0.131109190851094	0.0567664180666695	0.0520859193025893	0.0142708012366655	-0.0566221885002208	-0.0568065513258249
-0.0600974536448456	0.0156245171421351	0.0964234579785241	0.0673761847244583	3.70489250996709E-4	0.0596000334765529	0.115514415302422	0.192485186699131	0.246165912764338	0.305848546378632	0.352200549670861	0.281301045910655	0.275333375168057	0.302949559226436	0.239159845232882	0.232959045021746	0.225587389322115	0.260094797469342	0.316934455905201	0.291213020966236	0.298242674458553	0.214622057375454	0.135000013244826	0.0462539182380944	-0.0419175501623587	-0.0013024466951249	-0.0921860905780457	-0.147657913881179	-0.0415747155970582	-0.0971776349981685	-0.0579618950177257	-0.0152990427266511	0.104512976888636	0.172479567433104	0.21594067502473	0.230675492975272	0.211636498309669	0.220675706027436	0.130404159766273	0.15009895627835	0.197708954211421	0.143584057887969	0.0964019982158918	0.137111904923491	0.145432365701955	0.0762852672582884	0.0599639606561227	0.0348728252837049	-0.0373764812200534	-0.0581282511909924
0.0421217057247191	0.0974767541041993	0.162476023033745	0.15676884646702	0.122973709036133	0.164058654414384	0.201196713392103	0.252428177219484	0.29441812044446	0.285257692610254	0.283836728257679	0.190539397122096	0.120660510623231	0.167583042386006	0.129159046935858	0.153247059483427	0.161359373637949	0.207588262219777	0.284302459720133	0.250799107932009	0.294055044909565	0.267515640363499	0.221948613381931	0.137934465620752	0.0835502498326848	0.120371792033932	0.0487650800247223	0.00731218830872469	0.0974361488833089	0.0284951088203779	0.0698446560541506	0.104094763698078	0.189803508268848	0.213979720459876	0.198916638621017	0.238721062849931	0.181290208014235	0.194992275470776	0.114800802927531	0.101847464633223	0.114685634290304	0.0614436550846702	0.0173470467224956	0.0416894710339994	0.0360054965681786	-0.022294450605109	-0.0414256693554091	-0.0462169975853923	-0.108414901874166	-0.146272587159307
0.00279802429861487	0.0460788603586042	0.0905195041490749	0.0699861255776851	0.031094660058449	0.0272226115011338	0.0497509786566417	0.0911005295766391	0.128607294781631	0.126106274978403	0.124264628263604	0.10841783312642	0.0822216451820234	0.136506793628859	0.111027384443576	0.170835460873976	0.202341845155129	0.196985144524812	0.22775626595067	0.115989738007921	0.125590764592225	0.108445047565688	0.0813752455124775	-0.0101551077313026	-0.0339825547142179	-0.017196732866854	-0.0491228341920888	-0.0768939462784288	-0.0449878498524496	-0.0734257885861561	-0.0370703974258852	-0.00691033157809703	0.0659461507634565	0.0585898792633481	0.0926738243451432	0.187694975568283	0.184639450365616	0.205342926861347	0.187420210672982	0.170158079583361	0.164057030960101	0.161500076133	0.145394710776564	0.145677452540637	0.133607495462389	0.125434359640435	0.107774536067937	0.102915804437413	0.0656236360231378	0.0643016534246487
-0.0690840150572756	0.00666201239153399	0.0681361719041341	0.00708892678232413	-0.0809714931697615	-0.0564529044546642	-0.0251608877392992	0.0524978843389594	0.0538821181842641	0.147577184964615	0.226143090510238	0.236556989196905	0.30810310096103	0.362740283693452	0.307738946213466	0.318917493154763	0.350371252044088	0.319366381161276	0.286543061566065	0.20536008895595	0.155306999660656	0.0254431247540266	-0.0239512020374643	-0.118132669137721	-0.184405938316786	-0.165067414480872	-0.241950396048128	-0.307394322253484	-0.254660424921777	-0.263540603432331	-0.218260478467516	-0.1922267565536	-0.0471765362984553	0.0534299645351925	0.199828299928991	0.258891630843674	0.319402031524231	0.335616917232429	0.301647740249358	0.334105526452919	0.378557647736074	0.362318460776179	0.343289857458247	0.367133634930749	0.362555582497139	0.33619990010643	0.323654058335921	0.302396052026206	0.234652886738	0.229994786629241
-0.00364062222626807	0.0954993524072468	0.17107305762103	0.106664879217878	0.0141734641065807	0.0666516422342166	0.0847424135059448	0.15798360731755	0.158970449564761	0.223740248641433	0.294240891811327	0.261852509581373	0.312006784092381	0.368750699832582	0.317370647570563	0.316992172274942	0.346448578037023	0.352655130091958	0.340889882090369	0.29667591151821	0.259854214337556	0.133601948928117	0.0765834608056837	-0.027165881077064	-0.0882721469306389	-0.0681179550775744	-0.155275521512399	-0.229469046467229	-0.153616481755183	-0.178166207800665	-0.133903609041729	-0.0878320567450774	0.0618186466686977	0.184860427361888	0.300365487029858	0.334462553771384	0.35859074526783	0.373927232806485	0.321147176730194	0.352480718359057	0.386212078336222	0.345950994405849	0.322105412086451	0.345247445052824	0.329695447683481	0.286063801161607	0.264498038516542	0.267078396490451	0.188035394768358	0.135647484703356
0.0691885177531692	0.161609077666694	0.219813366276074	0.162392903997344	0.074370556052853	0.108848663607803	0.11164589118487	0.182197837401993	0.142281680596268	0.208035044167563	0.296062962186622	0.263136219302852	0.320166369342092	0.364076671166447	0.282756523956912	0.253778914755485	0.31273403371122	0.352992902121987	0.336760676395116	0.314390399732115	0.249904366466748	0.111437588714105	0.0963482523932051	0.0145744087861219	-0.0496183022833782	-0.0398455127167322	-0.131276902123041	-0.21351787730883	-0.143492638279649	-0.169225726041306	-0.132417062631575	-0.0788719436455863	0.0607116855214011	0.205646528246201	0.303484025227681	0.366282660441808	0.36442821848161	0.382158290463344	0.346062453376298	0.356589000903017	0.36148976092626	0.320979150832864	0.311833198797779	0.314114437695928	0.277368290837278	0.251293176595241	0.235834407520506	0.269854045226394	0.205966193193988	0.116343194269981
0.153652766422221	0.242728893985273	0.281498229723624	0.210576392761289	0.125743191634954	0.12235249547491	0.0879393674173451	0.156722091249341	0.0983093225267225	0.151864920301448	0.23804999312633	0.222993603673725	0.290141088981727	0.365776558133776	0.276343821357426	0.269723297118429	0.363182140743401	0.395357097293774	0.347631041538048	0.292173958918469	0.213424645977592	0.0709522196956873	0.0682480543247853	-0.0120708590307653	-0.0374732472384025	-0.0441185584985618	-0.121120448887441	-0.206418485792333	-0.168840887750763	-0.183738051524681	-0.158447178426138	-0.0924335191157931	0.0551840586499529	0.207895108166735	0.318101800286341	0.41456463503963	0.430477573868456	0.464226121984475	0.467609494776038	0.470609112600824	0.441786531103968	0.420639255510758	0.433186055840971	0.40941477709911	0.352474073483045	0.357334997416485	0.337231322899452	0.397833067015268	0.342090597713542	0.23170885884053
0.15332871833396	0.235369378902034	0.258040220710151	0.19454402984115	0.116263243978587	0.0948405374908624	0.0634171780171522	0.123682662080982	0.0633231300783277	0.121963603265304	0.199031026749735	0.168342722912374	0.227743223484572	0.28830186061346	0.198804039142473	0.180046753642385	0.275958677016933	0.314848083931858	0.268867345871236	0.241480393183825	0.154442844452489	0.0179096526408304	0.0403707524513654	-0.019791102452408	-0.0453906979139828	-0.0418907655667069	-0.117026325003285	-0.198128421049179	-0.164252895456839	-0.191263248458631	-0.166729209054241	-0.111971148294705	-0.00245763963099166	0.153767080532497	0.24735195940454	0.34230806646686	0.350616509155358	0.382133615357651	0.399390388662958	0.386529876018051	0.346138523939253	0.33232077129435	0.351037658661505	0.31576318045537	0.257198758645151	0.271606840395318	0.257843732525949	0.319320436608136	0.277822141690576	0.163695514196131
0.0173808167995818	0.10224076741194	0.140113527757596	0.0817457339462384	7.27447627198292E-4	0.0231295054272429	0.037184955397691	0.108267604062769	0.110517385797562	0.161850635471215	0.24124124287122	0.176524477043501	0.226363175884226	0.283848901341008	0.256378602643105	0.24424559002946	0.274259934976367	0.2998733145299	0.295356702590676	0.282596531114334	0.206453152239626	0.0752874408896344	0.0412292915610568	-0.0532509859604504	-0.107774793008724	-0.105843213659414	-0.177829716999557	-0.240761086828607	-0.161958168401108	-0.204943098146968	-0.161172067056553	-0.100764079687233	0.0404911627283046	0.157605590836557	0.259720896910524	0.306016477137284	0.302756543629143	0.317139698127216	0.276045008707724	0.281273046563312	0.291285712178916	0.251039987046338	0.224957442571705	0.239287260923473	0.222608137945612	0.184496464336788	0.16584923826549	0.169081739174367	0.0968996547473667	0.0340205509402555
0.0191995772178215	0.108005451863825	0.157349107985421	0.0727582864107777	-0.014215894365559	0.0126151849321448	0.0145445198462241	0.0919828807286454	0.0948256038688407	0.135957991117811	0.209122423115929	0.214580836914269	0.300987638027604	0.375533341035701	0.342622203704784	0.376014313504987	0.413347213282075	0.391989370764619	0.35959040998542	0.274882863160619	0.231390809229296	0.0946225307225287	0.0354513704885088	-0.0837327661562419	-0.131304132959301	-0.131195556485599	-0.208620100288948	-0.283252251763311	-0.209807906957072	-0.212942331948802	-0.18334171224276	-0.127046477762343	0.0520946095288755	0.170656175293442	0.31246368314813	0.367630217248047	0.412632789306673	0.430985621530719	0.398183028706815	0.425281632212799	0.45734655024901	0.436706072389403	0.409264436214351	0.428719913050071	0.415195078585213	0.383337049308587	0.368937978172724	0.369068938427992	0.291642028404831	0.253446698637413
0.0694769523844025	0.140752814700317	0.161137103082984	0.0662975629746814	-0.0161700664675254	-0.0332843735796771	-0.0573060321995351	0.0134895651466661	-0.0251454170977069	0.0287383399742559	0.118782220401015	0.167519451715368	0.295349767522023	0.376984898253437	0.322002683000933	0.346216770749584	0.416739247581712	0.387280694329279	0.309194782321256	0.210093203176	0.113396960270385	-0.0356477806218453	-0.0575087178932761	-0.151533358372458	-0.16968340443146	-0.172848969659272	-0.226901390756689	-0.303314638193631	-0.281295344074706	-0.267314696070183	-0.254455214171089	-0.198109151869	-0.0373775134886465	0.107194099067608	0.267740986250767	0.349762075751076	0.424044739175388	0.453491064430702	0.468228545276421	0.487836206552427	0.492973232750806	0.501563791680049	0.50183096073672	0.489304672220607	0.458978766854718	0.470697107506978	0.464877151026552	0.489952107312951	0.444204390550321	0.390479226166298
0.0197228744552093	0.0821167114991153	0.0904891195693816	-0.00507866901098131	-0.0887038955589506	-0.100079317976701	-0.116826403469965	-0.0389483015979431	-0.0617775589655845	0.0104649276530523	0.11806843127977	0.134201332364456	0.27494273918882	0.363379939021114	0.330120786214906	0.336042568522801	0.391298622896245	0.364960574309132	0.283124926574575	0.204299495645902	0.0703481607241784	-0.0947462780215797	-0.12049679975045	-0.206299053970265	-0.238615264496548	-0.246441052721826	-0.304675333037583	-0.372237525339377	-0.334345381187964	-0.332290854262859	-0.314257600778762	-0.253445458084604	-0.0979176894654927	0.0625730157501778	0.234655669023822	0.30751921980037	0.386882385710002	0.414690740737744	0.412184438275429	0.430989879202573	0.444748667655791	0.450346772356606	0.439026176550493	0.433284870866467	0.416711641128815	0.41666948663321	0.411563645095208	0.423593206492605	0.366443605105524	0.315265740423128
-0.0920862549588941	-0.0379465052127607	-0.0259618821361804	-0.117587562849907	-0.21476928232277	-0.213295966087447	-0.207677344090726	-0.11809926620438	-0.107051954082104	-0.0145546549426674	0.105169501987014	0.124430005241267	0.277557515374017	0.368083603051929	0.365186938032612	0.381336400236459	0.413785480693581	0.36445522888719	0.277804108702813	0.182389460794805	0.0292371866732761	-0.138440480044699	-0.212582482178863	-0.305896855077997	-0.345642126404571	-0.35003569262338	-0.394586313463644	-0.447251951584718	-0.419410176004629	-0.410332842593218	-0.388577161791117	-0.328620364976548	-0.154289842762379	-0.0131849045057118	0.205275656721639	0.265960104104769	0.361035806520413	0.374168629028775	0.349232021203879	0.381689035727427	0.433972129808301	0.439129550765108	0.411142709409261	0.433757187205492	0.445800105263021	0.42410295985089	0.421401398617847	0.40030127314418	0.32929666820484	0.322305688005651
-0.102055239032604	-0.0731975828937531	-0.0651427235365527	-0.145547548129103	-0.220028774026594	-0.223213276891419	-0.214965305207375	-0.135152006135498	-0.116780781085904	-0.0377693968106123	0.0502986234417368	0.0808492094453657	0.227656831857998	0.303236196169434	0.303689907688188	0.315282425673983	0.347525411822712	0.295367817906912	0.216194908236856	0.125376140598565	-0.0131381593379629	-0.145804121697338	-0.206826241182401	-0.294938452413346	-0.320767271857493	-0.29070353907869	-0.302708608478913	-0.344367474560819	-0.343498669613262	-0.353906051062012	-0.349860878517676	-0.301930191783645	-0.14577550001392	-0.040346104895515	0.164909859243041	0.217284485724112	0.297971067740938	0.303987343168824	0.279565913261543	0.313775429850255	0.36691242763713	0.374100546477527	0.350553196021571	0.374487274053514	0.390994843244307	0.369385441320823	0.374699841325226	0.352922407922965	0.296042773810531	0.295826549571638
-0.130132272835181	-0.0921830368826483	-0.0699869821410744	-0.127914140102611	-0.194349159639187	-0.206869001094909	-0.193360375159627	-0.137057073789098	-0.111528880286534	-0.0154003955891989	0.063098209895836	0.0363820225766655	0.118723404609065	0.185378681915198	0.150770954957385	0.163886228509331	0.219521492750639	0.149780319027397	0.061760964689049	-0.0272026873248629	-0.0940888001085831	-0.196997043403358	-0.242505456045172	-0.289171829549931	-0.293292934453792	-0.245212016506905	-0.245640567297889	-0.265968389501334	-0.283173511100057	-0.302053638604255	-0.313224635734132	-0.298110972522153	-0.212819415236335	-0.141890314432374	-0.00660424308228212	0.0643753126014152	0.144103220164167	0.151475479460633	0.138289480655383	0.178588643584385	0.220320381848147	0.225607557227758	0.212889914317199	0.24924517233553	0.26871813588393	0.250277844344756	0.235892355152793	0.18682195561198	0.146257048080964	0.173934583169872
[truncated: 212 more columns]
