# Supplementary material for: Exploration of the selective binding mechanism of protein kinase Aurora A selectivity via a comprehensive molecular modeling study
Source: PeerJ. 2019 Oct 22;7:e7832. doi: 10.7717/peerj.7832 (PMC6814069; doi:10.7717/peerj.7832)
Supplement: Data S1 — The raw data are corresponding to figure order. pse and pdb format files can be opened in PyMol 1.8. cdx files can be opened in Chemdraw 16.0. csv files can be opened in Excel. [file peerj-07-7832-s004.zip › Raw-data/Figure 9/Figure 9C.csv]

1	0.867903056517518	0.705383476856837	0.417053882230097	0.433315889792908	0.579018041506792	0.37028484505098	0.169756915541481	0.0485633621539026	-0.094105774836202	-0.217172707483231	-0.245832466511753	-0.277342894597981	-0.262240755358867	-0.218994161024068	-0.210964726950907	-0.177113192348159	-0.106258735368628	-0.0573567518769937	-0.122708136667023	-0.142130831824624	-0.101290450131345	-0.109054274702182	0.0469798759397573	0.195534626316984	0.353887850960928	0.3007358984516	0.276964443915583	0.27152709593041	0.196221620055568	0.205427050765903	0.0858820924650829	0.0800921690503169	0.0247465163056009	0.0538727607186042	-0.0138915393956921	0.0242409294623864	0.0469837110969541	0.0147197519494619	-0.0212845130885363	-0.00864832495704253	-0.0307336948189094	-0.0753368664007373	-0.062030086179268	-0.0377624319268662	-0.067281908158261	-0.0866091595701942	-0.0989870096990122	-0.0888780023900007	-0.051760472272058
0.867903056517518	1	0.876090211324369	0.598775327099736	0.590376727428583	0.724926844200781	0.521017164084534	0.310110004351565	0.169486973686553	0.00906774451229523	-0.132720067502395	-0.180997080077705	-0.243780518035134	-0.233797140328521	-0.192520358057574	-0.209027910745556	-0.181237206738201	-0.108309346341078	-0.0312577923459552	-0.0690470434762877	-0.0906590805419308	-0.0247636622826146	-0.020447487334687	0.148728947043698	0.306272641024714	0.468613336463727	0.403355595861241	0.35074663312696	0.325120304325572	0.262379552962842	0.262517924948914	0.157322411017022	0.165700970639133	0.0818840921070424	0.103127307300978	0.0215314325061202	0.0923124345913758	0.085390327692491	0.0322263148587901	-0.0211598996488415	-0.0208179492688231	-0.0556582561995776	-0.108645617468109	-0.100014445557818	-0.0804815357114541	-0.105522586453537	-0.132719955445587	-0.132375399521922	-0.11869088115805	-0.087533791786588
0.705383476856837	0.876090211324369	1	0.826211034557812	0.771055122767772	0.797049644618827	0.622298071622041	0.421975843016824	0.290340555844952	0.14620030732276	0.00417852669333999	-0.0569077615235299	-0.144942993316262	-0.149524568549491	-0.122814322977542	-0.164759474582428	-0.148164570597549	-0.0774841964413935	0.0306365425860173	0.00410044483852037	-0.0152549776946291	0.0665360208624071	0.0790625257654025	0.230852126863973	0.344064668292656	0.485239810451149	0.42907775611695	0.3352411707356	0.287865284368232	0.247132666336101	0.238627158688191	0.162046783517067	0.202461507279038	0.137281650220762	0.147460240670201	0.0729379568320053	0.163036858247694	0.13396447727205	0.0693347647736879	0.00458583632247955	-0.0299672145888664	-0.0636195190912469	-0.108102936935277	-0.124208790182859	-0.117862375532532	-0.132214973259157	-0.164574864329292	-0.133707445344859	-0.114057655917122	-0.0897152095869207
0.417053882230097	0.598775327099736	0.826211034557812	1	0.868079921290408	0.761878510136861	0.710387903417342	0.571295201414741	0.472779233674038	0.34515810143571	0.212824869849623	0.132740974294214	0.0281037899464846	-0.00738972619874089	-0.0223631485897512	-0.0951505684212403	-0.0912619528737196	-0.0663546237707058	0.0711735582975735	0.0795903987343367	0.0944093020933332	0.202023984143953	0.247211826005454	0.373630532159454	0.42973636849434	0.505809371820525	0.467997904132156	0.335941897454051	0.270470344769345	0.27501059183027	0.251346203654134	0.223689930026617	0.281522343511629	0.205018263614989	0.213054143880645	0.13419143839121	0.208850460731039	0.139108298743661	0.06104915717604	-0.0131479917170753	-0.0845107115630733	-0.12336462122543	-0.15053232362734	-0.189805095709033	-0.203587246312814	-0.206151724421056	-0.237486645086031	-0.161217848459701	-0.126150515521199	-0.108570857261202
0.433315889792908	0.590376727428583	0.771055122767772	0.868079921290408	1	0.873324626067491	0.800350404811743	0.649976790657116	0.517251343331644	0.386550863503328	0.225613381925168	0.126562893189883	0.0120633567940876	-0.0396825419361758	-0.0454564300035049	-0.121437303211774	-0.123701449482848	-0.10733817196914	0.0247113562560745	0.0451182263527415	0.0709037514499132	0.204354683487168	0.276602584528514	0.432554933141174	0.508975559790983	0.592090922372832	0.566911549662866	0.415065003682328	0.335582119628835	0.349126077976989	0.3170094012439	0.282911988463715	0.300754238210712	0.212713063381141	0.201113232550635	0.0690762103137902	0.137875131700333	0.0647298315785696	-0.00192026709165453	-0.0746195552214214	-0.120694195480697	-0.150880018728328	-0.192294184925588	-0.217577273119099	-0.209908144005739	-0.211547213788477	-0.244617242331665	-0.196272937165797	-0.18349407483443	-0.160326546427393
0.579018041506792	0.724926844200781	0.797049644618827	0.761878510136861	0.873324626067491	1	0.870899538792432	0.67712048924314	0.509736967035171	0.345055349769196	0.138473527040853	0.0236757099472959	-0.0852932761993484	-0.134298221747172	-0.124436001333112	-0.190332475891516	-0.202386739501739	-0.197785435834767	-0.0678550200553097	-0.0473327004452503	-0.00511919750338242	0.148478001566681	0.260814685445321	0.469101997255084	0.622576696177178	0.75252249316169	0.704993200874552	0.582567973913477	0.510894923200133	0.497825742059165	0.480642575484149	0.406900615973727	0.376141623430845	0.228210218155611	0.205875228229741	0.0264593088009058	0.0550611426176978	-0.0238819545499953	-0.090631962212388	-0.152416028869984	-0.166269335131013	-0.20061602673049	-0.260882715687817	-0.257992454590262	-0.230138929139332	-0.239326988070563	-0.276573260955422	-0.260332734060081	-0.241964830939545	-0.209002576656174
0.37028484505098	0.521017164084534	0.622298071622041	0.710387903417342	0.800350404811743	0.870899538792432	1	0.85997147249264	0.687719568318941	0.504599311806206	0.296718458717207	0.180256267988488	0.0808140320823835	0.00212040544879912	-0.0314132065301682	-0.126857203448351	-0.155578387473387	-0.170112918632677	-0.0213455793550018	0.0387289488572611	0.1216700107914	0.302095121561779	0.429463409813198	0.633483494672291	0.755619528623034	0.798106838814057	0.749431253787338	0.595932249460283	0.526443518035926	0.560654529229388	0.535461067513237	0.514575107345633	0.466574363205481	0.314217458859415	0.28652814692532	0.08492323352778	0.0713299333631977	-0.0400545210805219	-0.115153824776856	-0.173421771847456	-0.192769348023788	-0.214625071281503	-0.273600568419958	-0.283138292986765	-0.254763211990296	-0.258471967510019	-0.295076712422911	-0.270659992909175	-0.26557198171729	-0.251433061415252
0.169756915541481	0.310110004351565	0.421975843016824	0.571295201414741	0.649976790657116	0.67712048924314	0.85997147249264	1	0.836623091755203	0.658949599581958	0.453708031246956	0.343659277976986	0.239442192680802	0.132909928622363	0.0668578638563298	-0.0518554279427755	-0.0979273354619715	-0.129122628614176	0.0217179875115702	0.114391031068633	0.223762871179248	0.420381712174316	0.568542647997393	0.74588308014229	0.79832118742153	0.703990498470311	0.716299258828434	0.522808534892031	0.459820171503824	0.578274259085717	0.51920637872677	0.572612074952586	0.500861005396246	0.347819658672556	0.333841689748336	0.139288708040261	0.0835846104595089	-0.0522615814674239	-0.124727414636661	-0.187595680420697	-0.217205995646605	-0.224884675717538	-0.272135248323266	-0.292737000585546	-0.267389521227609	-0.255768059760395	-0.296740496157955	-0.265321655594908	-0.271824687038655	-0.283480496973137
0.0485633621539026	0.169486973686553	0.290340555844952	0.472779233674038	0.517251343331644	0.509736967035171	0.687719568318941	0.836623091755203	1	0.768703304057356	0.595944725359653	0.491430315747255	0.355812584176333	0.246707134636315	0.133325046046765	-0.00790864036043762	-0.0566791462076857	-0.0478068154546506	0.105497316075101	0.19518452634691	0.330699061379192	0.536506300776243	0.644977617010411	0.729068226411207	0.655567746203432	0.516621325123946	0.546192972322874	0.37063588481008	0.303041790853233	0.421949230649897	0.385096320762021	0.490874649135157	0.463050953050481	0.402118807794862	0.415417467551569	0.22188720907024	0.115050516803969	0.00832981082388556	-0.0687519631492423	-0.17017175813226	-0.213441504384462	-0.192690232239271	-0.226275195633526	-0.269987508015215	-0.244180471838079	-0.20881998007662	-0.259471342561994	-0.223949567331719	-0.246350563414611	-0.286995938905301
-0.094105774836202	0.00906774451229523	0.14620030732276	0.34515810143571	0.386550863503328	0.345055349769196	0.504599311806206	0.658949599581958	0.768703304057356	1	0.816393598372004	0.665455502234199	0.492212362245987	0.366281542174203	0.270343971069836	0.144008708749201	0.0901134522580718	0.0115914190958802	0.153289065585497	0.277146924499459	0.407382787843188	0.637647825953853	0.736738804668111	0.657109671725887	0.521181098507652	0.363754817721728	0.409782038560105	0.265513932136707	0.208955529649901	0.34087212993834	0.311153125249771	0.449565466485801	0.43855157165125	0.41002630554899	0.396566973670268	0.245883118304214	0.144684880011611	0.0266283968179422	-0.0335188579722883	-0.113364671079233	-0.181127378258255	-0.144825452063126	-0.15228921695125	-0.221261330037589	-0.216605317257803	-0.173868599804094	-0.211485759856117	-0.148720703460227	-0.157387423863811	-0.191988227658397
-0.217172707483231	-0.132720067502395	0.00417852669333999	0.212824869849623	0.225613381925168	0.138473527040853	0.296718458717207	0.453708031246956	0.595944725359653	0.816393598372004	1	0.849982722632703	0.650811506719101	0.510780470421469	0.369537215876843	0.222231136804686	0.164194231457221	0.0961094150055206	0.244980038444699	0.366205960384114	0.509477320293806	0.713696024969039	0.743450462129244	0.528234301846042	0.360140050080637	0.175228529686736	0.215119928665916	0.102168107901267	0.0573402147004491	0.172753863548627	0.159231448416744	0.325465537724621	0.369663387210041	0.443511258338204	0.423925612527153	0.312279484107653	0.205682410391921	0.097228470895392	0.0244167350654897	-0.0784954734317657	-0.141649334860644	-0.08026713923314	-0.0861398978583655	-0.178569331148365	-0.161680285119079	-0.105793420100434	-0.149241405465834	-0.0825700589301519	-0.11260828060599	-0.162684136585795
-0.245832466511753	-0.180997080077705	-0.0569077615235299	0.132740974294214	0.126562893189883	0.0236757099472959	0.180256267988488	0.343659277976986	0.491430315747255	0.665455502234199	0.849982722632703	1	0.802539723129109	0.693519089433758	0.506669028252212	0.332589259551787	0.273042145630158	0.239473905531082	0.373893190320732	0.545154407099119	0.674671429271483	0.770207662823611	0.680185059227634	0.462177771766103	0.267030298707353	0.0763979590249576	0.102747929146696	0.00628218490264867	-0.0365970271839664	0.0747574024366239	0.0751512507925518	0.247390830865456	0.307470278913348	0.436968710741134	0.4598509836882	0.431692224597005	0.322726426858578	0.231626625034642	0.147455551926853	0.00594075226950395	-0.0714632313883949	0.00304436227837834	0.00155485032801472	-0.11753842069461	-0.105859061264936	-0.0482116454285835	-0.0982113205356833	-0.0252425128786193	-0.0560126656635382	-0.128938265458385
-0.277342894597981	-0.243780518035134	-0.144942993316262	0.0281037899464846	0.0120633567940876	-0.0852932761993484	0.0808140320823835	0.239442192680802	0.355812584176333	0.492212362245987	0.650811506719101	0.802539723129109	1	0.84671862906597	0.621644039455154	0.425718076701931	0.343023185911039	0.28662538190024	0.405652421062401	0.59518341326269	0.730203070079794	0.723153511690945	0.653471302082825	0.418731637346243	0.201279626623275	0.0121327924329151	0.023292216688165	-0.042290574210717	-0.0890535637142163	0.0215943502637166	0.0243127152125256	0.189985415233583	0.26234570930308	0.404531723382516	0.448377136637172	0.458689670706499	0.312010704979672	0.234410852517843	0.146308873003484	0.00478015356373948	-0.0658156291682708	0.0367738357783856	0.0516922097580755	-0.0939827353631383	-0.06854727667552	0.00566621123810252	-0.0569270218303251	0.00725515164731184	-0.0545825260340257	-0.141833976893459
-0.262240755358867	-0.233797140328521	-0.149524568549491	-0.00738972619874089	-0.0396825419361758	-0.134298221747172	0.00212040544879912	0.132909928622363	0.246707134636315	0.366281542174203	0.510780470421469	0.693519089433758	0.84671862906597	1	0.772158998796233	0.570988679053413	0.498151993668668	0.422106477718555	0.455153389655666	0.693666288551297	0.754979537961402	0.612418488391802	0.48813983352054	0.292600092102808	0.0801012431408877	-0.0750922082446624	-0.0645364292982433	-0.111264746211236	-0.152778587089344	-0.0611894920397556	-0.0632504540988559	0.0805210437194842	0.142990568880441	0.291828505073702	0.384835456145014	0.482544978719714	0.379887365893158	0.312080458120335	0.244230361711057	0.0978788273802702	0.0226990374916676	0.130981478757937	0.144835622125923	-0.0105145359182196	0.00277666108575437	0.0709680461197247	0.0037231432359891	0.0835503818502846	0.0178290539232239	-0.0897473173040898
-0.218994161024068	-0.192520358057574	-0.122814322977542	-0.0223631485897512	-0.0454564300035049	-0.124436001333112	-0.0314132065301682	0.0668578638563298	0.133325046046765	0.270343971069836	0.369537215876843	0.506669028252212	0.621644039455154	0.772158998796233	1	0.837468808863666	0.760084489143247	0.53152349701291	0.488610597170104	0.684225880866249	0.626878806967371	0.472914321921373	0.348736386788728	0.18720672519858	0.0331687338490754	-0.0911793416590807	-0.0854156328162308	-0.124729317927006	-0.175888197860485	-0.101704774693475	-0.0913831494418347	0.0183837542450661	0.0606744154474529	0.194206881685969	0.32152979995305	0.453338711008139	0.385639253169353	0.359186226098618	0.317715870951882	0.151550043542494	0.109165883698833	0.218869850047244	0.206828446120642	0.0629309034827877	0.0861544805011459	0.138232834472087	0.0642367024218185	0.131601823561013	0.0746571470503221	-0.0398560243733969
-0.210964726950907	-0.209027910745556	-0.164759474582428	-0.0951505684212403	-0.121437303211774	-0.190332475891516	-0.126857203448351	-0.0518554279427755	-0.00790864036043762	0.144008708749201	0.222231136804686	0.332589259551787	0.425718076701931	0.570988679053413	0.837468808863666	1	0.901877015085487	0.536210932478549	0.413296676052126	0.527944826468831	0.439082182837976	0.286879414811605	0.171125645097505	0.0430488125241229	-0.0845193421424646	-0.173154798722391	-0.163059695411542	-0.16793872658789	-0.208091496366081	-0.157189818640213	-0.152528610336959	-0.0792899324737505	-0.0513454663905032	0.0654766465822118	0.176592537447156	0.343844129802	0.300635711369801	0.305702197240007	0.310263789871448	0.200806537652474	0.181070782714342	0.239743108134609	0.228965173004335	0.137938884194718	0.130498640462684	0.142284269427022	0.100076229008835	0.149688750185899	0.142481372479107	0.0478055695095375
-0.177113192348159	-0.181237206738201	-0.148164570597549	-0.0912619528737196	-0.123701449482848	-0.202386739501739	-0.155578387473387	-0.0979273354619715	-0.0566791462076857	0.0901134522580718	0.164194231457221	0.273042145630158	0.343023185911039	0.498151993668668	0.760084489143247	0.901877015085487	1	0.624707326771673	0.484268802691369	0.549704408453297	0.412728381108305	0.248431421227342	0.105785470007259	-0.0143809710510206	-0.137126190829075	-0.200289543891703	-0.192562384377804	-0.196626630816476	-0.239668638394672	-0.198581632829773	-0.198964837782067	-0.13595364651639	-0.0979407802114231	0.0351730757986494	0.172085503265506	0.371007694447141	0.3533257141697	0.384577352992393	0.382467812597697	0.223386340460564	0.170066496960702	0.249737989259822	0.257945102431325	0.132835775756028	0.122872116048289	0.154927830798391	0.118130167008149	0.183737101659818	0.177447619837736	0.0924151619545232
-0.106258735368628	-0.108309346341078	-0.0774841964413935	-0.0663546237707058	-0.10733817196914	-0.197785435834767	-0.170112918632677	-0.129122628614176	-0.0478068154546506	0.0115914190958802	0.0961094150055206	0.239473905531082	0.28662538190024	0.422106477718555	0.53152349701291	0.536210932478549	0.624707326771673	1	0.741300694799323	0.646001175724048	0.452810827614131	0.230590858522168	0.0617289127079673	-0.0576242154099474	-0.217251149012062	-0.260559295567571	-0.268236141801944	-0.288395808542044	-0.321480507001671	-0.30578661832952	-0.294305512396062	-0.224497801634996	-0.156160794163982	0.0402218269377453	0.208823878705333	0.437985579313302	0.515642228246597	0.703306030333055	0.692730021169432	0.51739428055363	0.477467242161795	0.627222407552968	0.608610688063714	0.457968187145657	0.473705400339902	0.502896131352614	0.42250015420791	0.434546519592426	0.382950409626788	0.208415078745938
-0.0573567518769937	-0.0312577923459552	0.0306365425860173	0.0711735582975735	0.0247113562560745	-0.0678550200553097	-0.0213455793550018	0.0217179875115702	0.105497316075101	0.153289065585497	0.244980038444699	0.373893190320732	0.405652421062401	0.455153389655666	0.488610597170104	0.413296676052126	0.484268802691369	0.741300694799323	1	0.753748903032271	0.564671779138129	0.391864670854209	0.239526853057329	0.0926909184359192	-0.0570925201178924	-0.130538216581141	-0.150682187695963	-0.208424324431775	-0.25066511786679	-0.21073796099497	-0.188908663850148	-0.097188370568978	-0.00812569346878702	0.176278526111485	0.318094128105712	0.514386383198405	0.594881277987643	0.702956748251329	0.612969802265734	0.385243118061002	0.27481187953128	0.356853492872223	0.346193897423666	0.217147985160476	0.21176630426745	0.240070740386353	0.179401159550039	0.232989305078198	0.202803221665477	0.0689736569894163
-0.122708136667023	-0.0690470434762877	0.00410044483852037	0.0795903987343367	0.0451182263527415	-0.0473327004452503	0.0387289488572611	0.114391031068633	0.19518452634691	0.277146924499459	0.366205960384114	0.545154407099119	0.59518341326269	0.693666288551297	0.684225880866249	0.527944826468831	0.549704408453297	0.646001175724048	0.753748903032271	1	0.830440533476303	0.59694614029813	0.376549651175846	0.209443125237113	0.0306924789428233	-0.0711253614675201	-0.0836847575965225	-0.151088093916661	-0.201315845709227	-0.140222948581205	-0.12460745837088	-0.0114723651217072	0.0775857327997054	0.270461542096657	0.46604114839803	0.653817981650755	0.658018039541287	0.607521234619448	0.529396421580273	0.31195993161308	0.211100883366034	0.293052740041124	0.285676889566079	0.139490532088942	0.136521463211834	0.174230075282459	0.101120201338984	0.170491991908557	0.14461855704472	0.00563450373664964
-0.142130831824624	-0.0906590805419308	-0.0152549776946291	0.0944093020933332	0.0709037514499132	-0.00511919750338242	0.1216700107914	0.223762871179248	0.330699061379192	0.407382787843188	0.509477320293806	0.674671429271483	0.730203070079794	0.754979537961402	0.626878806967371	0.439082182837976	0.412728381108305	0.452810827614131	0.564671779138129	0.830440533476303	1	0.806572548057195	0.585410620650899	0.374165255782897	0.165026131151205	0.0197258603191083	1.91411766220863E-5	-0.0815699646629755	-0.117844652040218	-0.0337006358318645	-0.0179550656645257	0.133405801030949	0.240655293827453	0.450600627862866	0.64715791534406	0.722271821654882	0.542955896228389	0.442019535308326	0.340940055270394	0.155776892974962	0.0760388615517447	0.158697231065893	0.153697341905249	0.0161240179438551	0.0259100909633006	0.0754939195273019	0.00817876647271222	0.0719379193868585	0.0391917981643038	-0.06346219478691
-0.101290450131345	-0.0247636622826146	0.0665360208624071	0.202023984143953	0.204354683487168	0.148478001566681	0.302095121561779	0.420381712174316	0.536506300776243	0.637647825953853	0.713696024969039	0.770207662823611	0.723153511690945	0.612418488391802	0.472914321921373	0.286879414811605	0.248431421227342	0.230590858522168	0.391864670854209	0.59694614029813	0.806572548057195	1	0.816381488595073	0.580877160789205	0.375513047932447	0.198398942746252	0.189968276281293	0.0729949574685427	0.0293265611924709	0.139455184095439	0.15345999680347	0.338618922628375	0.440555082250921	0.586677127647114	0.691001208809606	0.587490441765359	0.390323657678331	0.264841418227088	0.152652938683375	-0.00597767558992409	-0.0829830601989316	-0.00399753499349467	-0.0269023914952133	-0.1486437820356	-0.120115095472683	-0.0614889315188484	-0.131952357762319	-0.0636490224708914	-0.104645656210937	-0.170231539435421
-0.109054274702182	-0.020447487334687	0.0790625257654025	0.247211826005454	0.276602584528514	0.260814685445321	0.429463409813198	0.568542647997393	0.644977617010411	0.736738804668111	0.743450462129244	0.680185059227634	0.653471302082825	0.48813983352054	0.348736386788728	0.171125645097505	0.105785470007259	0.0617289127079673	0.239526853057329	0.376549651175846	0.585410620650899	0.816381488595073	1	0.783161668482502	0.566918644078877	0.366504993757919	0.37294847759549	0.250999654015552	0.212174881081563	0.347150290115882	0.360342395539621	0.556290805447429	0.62022124182227	0.640688864084118	0.601995453904203	0.407044454087975	0.192005382047774	0.0665498893555874	-0.0257487459246165	-0.167129713353321	-0.194479683686533	-0.111223915253325	-0.143857402484658	-0.242353763292669	-0.190779313145748	-0.126834322146225	-0.198582118371686	-0.15361868004473	-0.216842707345344	-0.271156553188466
0.0469798759397573	0.148728947043698	0.230852126863973	0.373630532159454	0.432554933141174	0.469101997255084	0.633483494672291	0.74588308014229	0.729068226411207	0.657109671725887	0.528234301846042	0.462177771766103	0.418731637346243	0.292600092102808	0.18720672519858	0.0430488125241229	-0.0143809710510206	-0.0576242154099474	0.0926909184359192	0.209443125237113	0.374165255782897	0.580877160789205	0.783161668482502	1	0.775294807090811	0.606548873510262	0.585999546596834	0.440889954003143	0.399058119491976	0.531590959744003	0.540147373863879	0.68044389171446	0.685059324839878	0.54595006045145	0.477003739674672	0.261761503556383	0.0986756652437775	-0.0255520485863369	-0.123180330791914	-0.235873252127931	-0.252520020411728	-0.20853388914639	-0.249100160435121	-0.307344989468993	-0.260668041854994	-0.208518794580902	-0.26987464350899	-0.22992334471692	-0.275621345369648	-0.294698042874558
0.195534626316984	0.306272641024714	0.344064668292656	0.42973636849434	0.508975559790983	0.622576696177178	0.755619528623034	0.79832118742153	0.655567746203432	0.521181098507652	0.360140050080637	0.267030298707353	0.201279626623275	0.0801012431408877	0.0331687338490754	-0.0845193421424646	-0.137126190829075	-0.217251149012062	-0.0570925201178924	0.0306924789428233	0.165026131151205	0.375513047932447	0.566918644078877	0.775294807090811	1	0.846225268812073	0.756296485158844	0.623624508783931	0.624808826092191	0.733771946124299	0.754404648418646	0.778600215532119	0.668925273533409	0.459264155427717	0.332041564967368	0.0973012134743712	-0.00278239091824195	-0.151624465881895	-0.235341169536083	-0.310962838384805	-0.293709572165185	-0.283318599824605	-0.345576037659834	-0.354031228235007	-0.298662719126221	-0.278533488765351	-0.333856239913739	-0.308156174572911	-0.331971951097069	-0.302664137157064
0.353887850960928	0.468613336463727	0.485239810451149	0.505809371820525	0.592090922372832	0.75252249316169	0.798106838814057	0.703990498470311	0.516621325123946	0.363754817721728	0.175228529686736	0.0763979590249576	0.0121327924329151	-0.0750922082446624	-0.0911793416590807	-0.173154798722391	-0.200289543891703	-0.260559295567571	-0.130538216581141	-0.0711253614675201	0.0197258603191083	0.198398942746252	0.366504993757919	0.606548873510262	0.846225268812073	1	0.856354637745783	0.791756658923212	0.774114981037477	0.763054118200953	0.769823628214357	0.678289360732177	0.591202460234894	0.354990077462285	0.257305190942142	0.0249927522594986	-0.0286146771406853	-0.143079782185861	-0.218426789262323	-0.274267587668568	-0.252238612895796	-0.252241996641377	-0.314849251154346	-0.311604986199659	-0.256184897804979	-0.251961953134179	-0.296316064618285	-0.285755728218006	-0.310917462716216	-0.266963177154209
0.3007358984516	0.403355595861241	0.42907775611695	0.467997904132156	0.566911549662866	0.704993200874552	0.749431253787338	0.716299258828434	0.546192972322874	0.409782038560105	0.215119928665916	0.102747929146696	0.023292216688165	-0.0645364292982433	-0.0854156328162308	-0.163059695411542	-0.192562384377804	-0.268236141801944	-0.150682187695963	-0.0836847575965225	1.91411766220863E-5	0.189968276281293	0.37294847759549	0.585999546596834	0.756296485158844	0.856354637745783	1	0.883349520176899	0.782433347377336	0.820692482198855	0.689614089808195	0.596002387366144	0.497036902809251	0.277241719258435	0.201757813968551	-0.0259487776705926	-0.0432224556069544	-0.17035307222769	-0.215671341820362	-0.266763572996168	-0.249005653606504	-0.24726554447967	-0.305593852235095	-0.301437372961088	-0.256331251369471	-0.255653631914032	-0.292877158790547	-0.274662917322075	-0.294106998679622	-0.265609043008157
0.276964443915583	0.35074663312696	0.3352411707356	0.335941897454051	0.415065003682328	0.582567973913477	0.595932249460283	0.522808534892031	0.37063588481008	0.265513932136707	0.102168107901267	0.00628218490264867	-0.042290574210717	-0.111264746211236	-0.124729317927006	-0.16793872658789	-0.196626630816476	-0.288395808542044	-0.208424324431775	-0.151088093916661	-0.0815699646629755	0.0729949574685427	0.250999654015552	0.440889954003143	0.623624508783931	0.791756658923212	0.883349520176899	1	0.899991685712626	0.822284114074914	0.712565869187584	0.555647615899824	0.44055310020671	0.217916891661936	0.126512424184026	-0.0830011443243067	-0.11169593679465	-0.219476592894185	-0.235637580248858	-0.269748896828596	-0.226216360068868	-0.210739593196554	-0.269249070532724	-0.25555411286709	-0.196595743708378	-0.202146417921943	-0.238214693463497	-0.230436853252614	-0.265198212043488	-0.237786752225554
0.27152709593041	0.325120304325572	0.287865284368232	0.270470344769345	0.335582119628835	0.510894923200133	0.526443518035926	0.459820171503824	0.303041790853233	0.208955529649901	0.0573402147004491	-0.0365970271839664	-0.0890535637142163	-0.152778587089344	-0.175888197860485	-0.208091496366081	-0.239668638394672	-0.321480507001671	-0.25066511786679	-0.201315845709227	-0.117844652040218	0.0293265611924709	0.212174881081563	0.399058119491976	0.624808826092191	0.774114981037477	0.782433347377336	0.899991685712626	1	0.880821871900605	0.823577396531316	0.63775748138796	0.500429679480073	0.255024081792644	0.114068127385643	-0.102797621602618	-0.15187346468201	-0.251671494804963	-0.266909648081652	-0.281597354587878	-0.223497295265925	-0.219390818946428	-0.279174296753347	-0.244895802028697	-0.187133674803775	-0.202620149675244	-0.236686628141725	-0.237713483850845	-0.256177509855745	-0.22030649686197
0.196221620055568	0.262379552962842	0.247132666336101	0.27501059183027	0.349126077976989	0.497825742059165	0.560654529229388	0.578274259085717	0.421949230649897	0.34087212993834	0.172753863548627	0.0747574024366239	0.0215943502637166	-0.0611894920397556	-0.101704774693475	-0.157189818640213	-0.198581632829773	-0.30578661832952	-0.21073796099497	-0.140222948581205	-0.0337006358318645	0.139455184095439	0.347150290115882	0.531590959744003	0.733771946124299	0.763054118200953	0.820692482198855	0.822284114074914	0.880821871900605	1	0.860559873408759	0.739447813591835	0.564986541226226	0.321017506198665	0.162311067452971	-0.0625147606056024	-0.140374673092115	-0.258348503509459	-0.285478827131236	-0.309999337169848	-0.259449598635981	-0.247662085874216	-0.301838276353449	-0.286936139277232	-0.227209055873653	-0.221262674346585	-0.268369127764935	-0.2601076226676	-0.290804384215389	-0.256049830771024
0.205427050765903	0.262517924948914	0.238627158688191	0.251346203654134	0.3170094012439	0.480642575484149	0.535461067513237	0.51920637872677	0.385096320762021	0.311153125249771	0.159231448416744	0.0751512507925518	0.0243127152125256	-0.0632504540988559	-0.0913831494418347	-0.152528610336959	-0.198964837782067	-0.294305512396062	-0.188908663850148	-0.12460745837088	-0.0179550656645257	0.15345999680347	0.360342395539621	0.540147373863879	0.754404648418646	0.769823628214357	0.689614089808195	0.712565869187584	0.823577396531316	0.860559873408759	1	0.867765947057462	0.701402242295837	0.424038280051115	0.214500740348654	-0.0185474593747363	-0.114257187450787	-0.231880264868681	-0.283553451785803	-0.315257371599239	-0.263883999966343	-0.258970606311254	-0.318561638675523	-0.298060287539925	-0.234092121536804	-0.22164004205041	-0.268682412417872	-0.270601335205634	-0.30488948428051	-0.265851620597803
0.0858820924650829	0.157322411017022	0.162046783517067	0.223689930026617	0.282911988463715	0.406900615973727	0.514575107345633	0.572612074952586	0.490874649135157	0.449565466485801	0.325465537724621	0.247390830865456	0.189985415233583	0.0805210437194842	0.0183837542450661	-0.0792899324737505	-0.13595364651639	-0.224497801634996	-0.097188370568978	-0.0114723651217072	0.133405801030949	0.338618922628375	0.556290805447429	0.68044389171446	0.778600215532119	0.678289360732177	0.596002387366144	0.555647615899824	0.63775748138796	0.739447813591835	0.867765947057462	1	0.84366526946466	0.575578277397198	0.350015502873451	0.101517460085277	-0.0523828238343418	-0.18373266680881	-0.260240333917557	-0.325760450606116	-0.278331044381286	-0.255671453851577	-0.313617903827459	-0.321398101877745	-0.253255695084052	-0.226705034790383	-0.289061228404262	-0.277696927256535	-0.318200055405039	-0.303178028197021
0.0800921690503169	0.165700970639133	0.202461507279038	0.281522343511629	0.300754238210712	0.376141623430845	0.466574363205481	0.500861005396246	0.463050953050481	0.43855157165125	0.369663387210041	0.307470278913348	0.26234570930308	0.142990568880441	0.0606744154474529	-0.0513454663905032	-0.0979407802114231	-0.156160794163982	-0.00812569346878702	0.0775857327997054	0.240655293827453	0.440555082250921	0.62022124182227	0.685059324839878	0.668925273533409	0.591202460234894	0.497036902809251	0.44055310020671	0.500429679480073	0.564986541226226	0.701402242295837	0.84366526946466	1	0.737669842276584	0.479269153053758	0.240567454758049	0.0466200354741748	-0.0712398008241235	-0.173134305746005	-0.267981825171543	-0.246533850185818	-0.22893852312328	-0.279551767999659	-0.307612371662194	-0.251338608846322	-0.22411679121953	-0.28463961745648	-0.25397373971089	-0.285979220061775	-0.272984788312772
0.0247465163056009	0.0818840921070424	0.137281650220762	0.205018263614989	0.212713063381141	0.228210218155611	0.314217458859415	0.347819658672556	0.402118807794862	0.41002630554899	0.443511258338204	0.436968710741134	0.404531723382516	0.291828505073702	0.194206881685969	0.0654766465822118	0.0351730757986494	0.0402218269377453	0.176278526111485	0.270461542096657	0.450600627862866	0.586677127647114	0.640688864084118	0.54595006045145	0.459264155427717	0.354990077462285	0.277241719258435	0.217916891661936	0.255024081792644	0.321017506198665	0.424038280051115	0.575578277397198	0.737669842276584	1	0.705161342027519	0.430277093624599	0.179878940953888	0.0993337298463473	6.85942955625515E-5	-0.138953755524117	-0.1360357792417	-0.0879408845745788	-0.137427897050264	-0.189302468318994	-0.132160603189976	-0.0997157502882755	-0.161252260227615	-0.146000295184887	-0.198965973995257	-0.222161585252149
0.0538727607186042	0.103127307300978	0.147460240670201	0.213054143880645	0.201113232550635	0.205875228229741	0.28652814692532	0.333841689748336	0.415417467551569	0.396566973670268	0.423925612527153	0.4598509836882	0.448377136637172	0.384835456145014	0.32152979995305	0.176592537447156	0.172085503265506	0.208823878705333	0.318094128105712	0.46604114839803	0.64715791534406	0.691001208809606	0.601995453904203	0.477003739674672	0.332041564967368	0.257305190942142	0.201757813968551	0.126512424184026	0.114068127385643	0.162311067452971	0.214500740348654	0.350015502873451	0.479269153053758	0.705161342027519	1	0.726349233659553	0.384172348750521	0.29899924202625	0.201797056165269	0.0278301457256511	-0.00231819783552549	0.0378861875290402	-0.013767472746359	-0.0857566820843711	-0.0518267247212301	-0.0369401944251181	-0.0867899523930793	-0.065074230666179	-0.0857388392231987	-0.144681431088359
-0.0138915393956921	0.0215314325061202	0.0729379568320053	0.13419143839121	0.0690762103137902	0.0264593088009058	0.08492323352778	0.139288708040261	0.22188720907024	0.245883118304214	0.312279484107653	0.431692224597005	0.458689670706499	0.482544978719714	0.453338711008139	0.343844129802	0.371007694447141	0.437985579313302	0.514386383198405	0.653817981650755	0.722271821654882	0.587490441765359	0.407044454087975	0.261761503556383	0.0973012134743712	0.0249927522594986	-0.0259487776705926	-0.0830011443243067	-0.102797621602618	-0.0625147606056024	-0.0185474593747363	0.101517460085277	0.240567454758049	0.430277093624599	0.726349233659553	1	0.687136270553372	0.54390495593631	0.427300388019605	0.240975068028437	0.157887742274056	0.199786728643002	0.169151074786599	0.0495421128990644	0.0526447725280561	0.0616770869057032	0.010770798236106	0.0661435381758423	0.0863436225664617	0.0119465253691221
0.0242409294623864	0.0923124345913758	0.163036858247694	0.208850460731039	0.137875131700333	0.0550611426176978	0.0713299333631977	0.0835846104595089	0.115050516803969	0.144684880011611	0.205682410391921	0.322726426858578	0.312010704979672	0.379887365893158	0.385639253169353	0.300635711369801	0.3533257141697	0.515642228246597	0.594881277987643	0.658018039541287	0.542955896228389	0.390323657678331	0.192005382047774	0.0986756652437775	-0.00278239091824195	-0.0286146771406853	-0.0432224556069544	-0.11169593679465	-0.15187346468201	-0.140374673092115	-0.114257187450787	-0.0523828238343418	0.0466200354741748	0.179878940953888	0.384172348750521	0.687136270553372	1	0.800380614186389	0.658501307444794	0.496652606040969	0.329577774763668	0.328543672916198	0.34181592047705	0.215025883908468	0.156930229644753	0.147670001268918	0.118725958719635	0.201094843698105	0.261626235953741	0.159637508988677
0.0469837110969541	0.085390327692491	0.13396447727205	0.139108298743661	0.0647298315785696	-0.0238819545499953	-0.0400545210805219	-0.0522615814674239	0.00832981082388556	0.0266283968179422	0.097228470895392	0.231626625034642	0.234410852517843	0.312080458120335	0.359186226098618	0.305702197240007	0.384577352992393	0.703306030333055	0.702956748251329	0.607521234619448	0.442019535308326	0.264841418227088	0.0665498893555874	-0.0255520485863369	-0.151624465881895	-0.143079782185861	-0.17035307222769	-0.219476592894185	-0.251671494804963	-0.258348503509459	-0.231880264868681	-0.18373266680881	-0.0712398008241235	0.0993337298463473	0.29899924202625	0.54390495593631	0.800380614186389	1	0.829336699486233	0.638284840016991	0.470751242383532	0.502053682346997	0.514899204103271	0.378270181096558	0.326425213503069	0.316996482691659	0.274787985746777	0.3410958354452	0.374046872963282	0.236817386861317
0.0147197519494619	0.0322263148587901	0.0693347647736879	0.06104915717604	-0.00192026709165453	-0.090631962212388	-0.115153824776856	-0.124727414636661	-0.0687519631492423	-0.0335188579722883	0.0244167350654897	0.147455551926853	0.146308873003484	0.244230361711057	0.317715870951882	0.310263789871448	0.382467812597697	0.692730021169432	0.612969802265734	0.529396421580273	0.340940055270394	0.152652938683375	-0.0257487459246165	-0.123180330791914	-0.235341169536083	-0.218426789262323	-0.215671341820362	-0.235637580248858	-0.266909648081652	-0.285478827131236	-0.283553451785803	-0.260240333917557	-0.173134305746005	6.85942955625515E-5	0.201797056165269	0.427300388019605	0.658501307444794	0.829336699486233	1	0.786586643608083	0.614636639418351	0.623711685636242	0.601029108678859	0.482627024732143	0.420628970928699	0.37729353956938	0.332810274291227	0.371034828698065	0.421308272572187	0.265959781846804
-0.0212845130885363	-0.0211598996488415	0.00458583632247955	-0.0131479917170753	-0.0746195552214214	-0.152416028869984	-0.173421771847456	-0.187595680420697	-0.17017175813226	-0.113364671079233	-0.0784954734317657	0.00594075226950395	0.00478015356373948	0.0978788273802702	0.151550043542494	0.200806537652474	0.223386340460564	0.51739428055363	0.385243118061002	0.31195993161308	0.155776892974962	-0.00597767558992409	-0.167129713353321	-0.235873252127931	-0.310962838384805	-0.274267587668568	-0.266763572996168	-0.269748896828596	-0.281597354587878	-0.309999337169848	-0.315257371599239	-0.325760450606116	-0.267981825171543	-0.138953755524117	0.0278301457256511	0.240975068028437	0.496652606040969	0.638284840016991	0.786586643608083	1	0.812773357770662	0.623342291864085	0.653510629180151	0.705956616286534	0.539391445196771	0.403740482837443	0.464842042952275	0.454738401103372	0.616221804481442	0.460230821208309
-0.00864832495704253	-0.0208179492688231	-0.0299672145888664	-0.0845107115630733	-0.120694195480697	-0.166269335131013	-0.192769348023788	-0.217205995646605	-0.213441504384462	-0.181127378258255	-0.141649334860644	-0.0714632313883949	-0.0658156291682708	0.0226990374916676	0.109165883698833	0.181070782714342	0.170066496960702	0.477467242161795	0.27481187953128	0.211100883366034	0.0760388615517447	-0.0829830601989316	-0.194479683686533	-0.252520020411728	-0.293709572165185	-0.252238612895796	-0.249005653606504	-0.226216360068868	-0.223497295265925	-0.259449598635981	-0.263883999966343	-0.278331044381286	-0.246533850185818	-0.1360357792417	-0.00231819783552549	0.157887742274056	0.329577774763668	0.470751242383532	0.614636639418351	0.812773357770662	1	0.829549596394295	0.705564622737492	0.838474306711753	0.782295117736651	0.585123582529462	0.591093114229028	0.445577354156804	0.568023609446591	0.392467312717265
-0.0307336948189094	-0.0556582561995776	-0.0636195190912469	-0.12336462122543	-0.150880018728328	-0.20061602673049	-0.214625071281503	-0.224884675717538	-0.192690232239271	-0.144825452063126	-0.08026713923314	0.00304436227837834	0.0367738357783856	0.130981478757937	0.218869850047244	0.239743108134609	0.249737989259822	0.627222407552968	0.356853492872223	0.293052740041124	0.158697231065893	-0.00399753499349467	-0.111223915253325	-0.20853388914639	-0.283318599824605	-0.252241996641377	-0.24726554447967	-0.210739593196554	-0.219390818946428	-0.247662085874216	-0.258970606311254	-0.255671453851577	-0.22893852312328	-0.0879408845745788	0.0378861875290402	0.199786728643002	0.328543672916198	0.502053682346997	0.623711685636242	0.623342291864085	0.829549596394295	1	0.86928402757387	0.797057732881544	0.870934093184605	0.81812350993655	0.70785586290575	0.590169866115569	0.534971563004269	0.339544373087568
-0.0753368664007373	-0.108645617468109	-0.108102936935277	-0.15053232362734	-0.192294184925588	-0.260882715687817	-0.273600568419958	-0.272135248323266	-0.226275195633526	-0.15228921695125	-0.0861398978583655	0.00155485032801472	0.0516922097580755	0.144835622125923	0.206828446120642	0.228965173004335	0.257945102431325	0.608610688063714	0.346193897423666	0.285676889566079	0.153697341905249	-0.0269023914952133	-0.143857402484658	-0.249100160435121	-0.345576037659834	-0.314849251154346	-0.305593852235095	-0.269249070532724	-0.279174296753347	-0.301838276353449	-0.318561638675523	-0.313617903827459	-0.279551767999659	-0.137427897050264	-0.013767472746359	0.169151074786599	0.34181592047705	0.514899204103271	0.601029108678859	0.653510629180151	0.705564622737492	0.86928402757387	1	0.854174680226906	0.831111371170744	0.865507569630284	0.841474514713371	0.814460978453263	0.742714875160169	0.535902377665641
-0.062030086179268	-0.100014445557818	-0.124208790182859	-0.189805095709033	-0.217577273119099	-0.257992454590262	-0.283138292986765	-0.292737000585546	-0.269987508015215	-0.221261330037589	-0.178569331148365	-0.11753842069461	-0.0939827353631383	-0.0105145359182196	0.0629309034827877	0.137938884194718	0.132835775756028	0.457968187145657	0.217147985160476	0.139490532088942	0.0161240179438551	-0.1486437820356	-0.242353763292669	-0.307344989468993	-0.354031228235007	-0.311604986199659	-0.301437372961088	-0.25555411286709	-0.244895802028697	-0.286936139277232	-0.298060287539925	-0.321398101877745	-0.307612371662194	-0.189302468318994	-0.0857566820843711	0.0495421128990644	0.215025883908468	0.378270181096558	0.482627024732143	0.705956616286534	0.838474306711753	0.797057732881544	0.854174680226906	1	0.912264015034492	0.788272692688706	0.855449229086689	0.713337951786783	0.758312448312069	0.561488950858154
-0.0377624319268662	-0.0804815357114541	-0.117862375532532	-0.203587246312814	-0.209908144005739	-0.230138929139332	-0.254763211990296	-0.267389521227609	-0.244180471838079	-0.216605317257803	-0.161680285119079	-0.105859061264936	-0.06854727667552	0.00277666108575437	0.0861544805011459	0.130498640462684	0.122872116048289	0.473705400339902	0.21176630426745	0.136521463211834	0.0259100909633006	-0.120115095472683	-0.190779313145748	-0.260668041854994	-0.298662719126221	-0.256184897804979	-0.256331251369471	-0.196595743708378	-0.187133674803775	-0.227209055873653	-0.234092121536804	-0.253255695084052	-0.251338608846322	-0.132160603189976	-0.0518267247212301	0.0526447725280561	0.156930229644753	0.326425213503069	0.420628970928699	0.539391445196771	0.782295117736651	0.870934093184605	0.831111371170744	0.912264015034492	1	0.899593728926705	0.853393130742565	0.650368516450429	0.586367297670637	0.390958213199652
-0.067281908158261	-0.105522586453537	-0.132214973259157	-0.206151724421056	-0.211547213788477	-0.239326988070563	-0.258471967510019	-0.255768059760395	-0.20881998007662	-0.173868599804094	-0.105793420100434	-0.0482116454285835	0.00566621123810252	0.0709680461197247	0.138232834472087	0.142284269427022	0.154927830798391	0.502896131352614	0.240070740386353	0.174230075282459	0.0754939195273019	-0.0614889315188484	-0.126834322146225	-0.208518794580902	-0.278533488765351	-0.251961953134179	-0.255653631914032	-0.202146417921943	-0.202620149675244	-0.221262674346585	-0.22164004205041	-0.226705034790383	-0.22411679121953	-0.0997157502882755	-0.0369401944251181	0.0616770869057032	0.147670001268918	0.316996482691659	0.37729353956938	0.403740482837443	0.585123582529462	0.81812350993655	0.865507569630284	0.788272692688706	0.899593728926705	1	0.896919262588442	0.776517719575346	0.574190142090028	0.38294309835991
-0.0866091595701942	-0.132719955445587	-0.164574864329292	-0.237486645086031	-0.244617242331665	-0.276573260955422	-0.295076712422911	-0.296740496157955	-0.259471342561994	-0.211485759856117	-0.149241405465834	-0.0982113205356833	-0.0569270218303251	0.0037231432359891	0.0642367024218185	0.100076229008835	0.118130167008149	0.42250015420791	0.179401159550039	0.101120201338984	0.00817876647271222	-0.131952357762319	-0.198582118371686	-0.26987464350899	-0.333856239913739	-0.296316064618285	-0.292877158790547	-0.238214693463497	-0.236686628141725	-0.268369127764935	-0.268682412417872	-0.289061228404262	-0.28463961745648	-0.161252260227615	-0.0867899523930793	0.010770798236106	0.118725958719635	0.274787985746777	0.332810274291227	0.464842042952275	0.591093114229028	0.70785586290575	0.841474514713371	0.855449229086689	0.853393130742565	0.896919262588442	1	0.870848972368711	0.738717753348738	0.57443918884736
-0.0989870096990122	-0.132375399521922	-0.133707445344859	-0.161217848459701	-0.196272937165797	-0.260332734060081	-0.270659992909175	-0.265321655594908	-0.223949567331719	-0.148720703460227	-0.0825700589301519	-0.0252425128786193	0.00725515164731184	0.0835503818502846	0.131601823561013	0.149688750185899	0.183737101659818	0.434546519592426	0.232989305078198	0.170491991908557	0.0719379193868585	-0.0636490224708914	-0.15361868004473	-0.22992334471692	-0.308156174572911	-0.285755728218006	-0.274662917322075	-0.230436853252614	-0.237713483850845	-0.2601076226676	-0.270601335205634	-0.277696927256535	-0.25397373971089	-0.146000295184887	-0.065074230666179	0.0661435381758423	0.201094843698105	0.3410958354452	0.371034828698065	0.454738401103372	0.445577354156804	0.590169866115569	0.814460978453263	0.713337951786783	0.650368516450429	0.776517719575346	0.870848972368711	1	0.831685904497453	0.677914976673521
-0.0888780023900007	-0.11869088115805	-0.114057655917122	-0.126150515521199	-0.18349407483443	-0.241964830939545	-0.26557198171729	-0.271824687038655	-0.246350563414611	-0.157387423863811	-0.11260828060599	-0.0560126656635382	-0.0545825260340257	0.0178290539232239	0.0746571470503221	0.142481372479107	0.177447619837736	0.382950409626788	0.202803221665477	0.14461855704472	0.0391917981643038	-0.104645656210937	-0.216842707345344	-0.275621345369648	-0.331971951097069	-0.310917462716216	-0.294106998679622	-0.265198212043488	-0.256177509855745	-0.290804384215389	-0.30488948428051	-0.318200055405039	-0.285979220061775	-0.198965973995257	-0.0857388392231987	0.0863436225664617	0.261626235953741	0.374046872963282	0.421308272572187	0.616221804481442	0.568023609446591	0.534971563004269	0.742714875160169	0.758312448312069	0.586367297670637	0.574190142090028	0.738717753348738	0.831685904497453	1	0.855555692945139
-0.051760472272058	-0.087533791786588	-0.0897152095869207	-0.108570857261202	-0.160326546427393	-0.209002576656174	-0.251433061415252	-0.283480496973137	-0.286995938905301	-0.191988227658397	-0.162684136585795	-0.128938265458385	-0.141833976893459	-0.0897473173040898	-0.0398560243733969	0.0478055695095375	0.0924151619545232	0.208415078745938	0.0689736569894163	0.00563450373664964	-0.06346219478691	-0.170231539435421	-0.271156553188466	-0.294698042874558	-0.302664137157064	-0.266963177154209	-0.265609043008157	-0.237786752225554	-0.22030649686197	-0.256049830771024	-0.265851620597803	-0.303178028197021	-0.272984788312772	-0.222161585252149	-0.144681431088359	0.0119465253691221	0.159637508988677	0.236817386861317	0.265959781846804	0.460230821208309	0.392467312717265	0.339544373087568	0.535902377665641	0.561488950858154	0.390958213199652	0.38294309835991	0.57443918884736	0.677914976673521	0.855555692945139	1
-0.0367607435962044	-0.069329969134017	-0.0785872945104398	-0.103783178461192	-0.161055928500569	-0.191048111402249	-0.224243198503229	-0.24587817525916	-0.23327053211566	-0.146283681009222	-0.111213118197779	-0.0954835583112445	-0.0945904862514589	-0.0604492142627938	-0.0141155153953617	0.0310833204407432	0.0733281819369962	0.160108589812421	0.048353399420305	-0.0119846754093584	-0.0404861252956294	-0.123165916350833	-0.195308748114175	-0.223491046178853	-0.235002707574366	-0.202757246007344	-0.219695617566849	-0.1868089565921	-0.168824652641874	-0.202145973807683	-0.19099403597567	-0.22045925197023	-0.182339284982944	-0.147511654175444	-0.116676950291953	0.0112151959786457	0.0711714638574375	0.150093712469748	0.143830896736449	0.291680028856762	0.226258832816034	0.259800955492273	0.485339783623417	0.448619590112364	0.321082486633442	0.404716930317487	0.565107115782486	0.719296229311653	0.759190337202658	0.856202130660039
-0.0480968342295571	-0.0680947060453805	-0.0626370357640871	-0.0620412139791287	-0.116971425309042	-0.145868674070537	-0.160798271462204	-0.161261992985231	-0.140959291999354	-0.0559524607671894	-0.0126221045174522	0.011915551955127	0.0141462811448739	0.0360809063139584	0.0718977224562996	0.0958170719644994	0.133491012991172	0.180382788379886	0.106277940698773	0.0726573271257077	0.0476367804211786	-0.00665716437787302	-0.0751567659868489	-0.117057490098153	-0.155518209270033	-0.149159732535958	-0.171716215172379	-0.165591717778903	-0.150720813187633	-0.163092008332522	-0.157123701269098	-0.157099198449707	-0.103325137369498	-0.0540020981149258	-0.026211758662105	0.0709651119525725	0.122787916234724	0.193056971569922	0.157412414563772	0.273010491012552	0.197766580203649	0.243275844146307	0.455062266291978	0.393327065577123	0.276890450903144	0.361586101836465	0.487504288682461	0.648038533469743	0.700063143661223	0.711973792941515
-0.0326282306133422	-0.0550342105521348	-0.0489729007956393	-0.0444970413424591	-0.103424880743343	-0.124583253464699	-0.152181565595919	-0.173913876045228	-0.186356710285808	-0.10300046122157	-0.0837396554514122	-0.0660360094622812	-0.0809395595002742	-0.0622257879022299	-0.0467888766988404	0.0119775808097595	0.0517425347435407	0.0540828259681747	0.0271037944679522	-0.0234108065797003	-0.0502796908194537	-0.0907841711364815	-0.16144142948376	-0.171752449433876	-0.168006296648533	-0.160499316682476	-0.172018183469874	-0.162328876407903	-0.147131968901336	-0.171091561732978	-0.174073587168983	-0.196496845075707	-0.151121428417356	-0.131620569436607	-0.100304480764559	0.00570975487754532	0.0951239691339008	0.131388052192376	0.110498188768691	0.275515635620308	0.188672359582566	0.121392649581581	0.291246035818212	0.307991317056857	0.154948284778475	0.161732102380537	0.318540512525866	0.441281850634549	0.635805542751974	0.766017375639329
-0.0192391649055171	-0.0437313252267423	-0.0528912736691221	-0.0561231072488401	-0.108428175526561	-0.119936693342878	-0.149337610666845	-0.169469978411558	-0.172567976823644	-0.109032988055298	-0.0880483485909726	-0.0799864422044167	-0.0853601282811203	-0.0944427203822688	-0.0843382084965587	-0.0405625386569183	0.00126358768005829	-0.0176696349092542	-0.0385503678210736	-0.084027925603002	-0.074627300809968	-0.0946344114558244	-0.148448174325395	-0.149196604643597	-0.147988149072023	-0.139465739474386	-0.161853682094883	-0.142394826388688	-0.122772427324145	-0.148372891614389	-0.139122720200034	-0.159563526364114	-0.115104605147388	-0.109751386961374	-0.109116609909745	-0.0229050103009811	-0.00430528971024008	0.025271265223581	-0.00661776333310671	0.138778757615661	0.0557479331917847	0.022357310240727	0.208820834376505	0.205096290600713	0.0725648370839174	0.129531277730205	0.279044240352138	0.425473369801818	0.539998146854767	0.684227753317644
-0.00476970883486816	-0.0291566461202171	-0.0525252979668119	-0.064273055543974	-0.111239193132793	-0.108671753832228	-0.126796834064248	-0.142212595945676	-0.12242210709607	-0.0728209570905302	-0.0537826042618541	-0.058197507930846	-0.0698685629876504	-0.0755611184125535	-0.0802692209919529	-0.0456368103437562	-0.0237622066434664	-0.0446899991511735	-0.0849485281311332	-0.122189059806789	-0.0695302730457982	-0.0535232063869312	-0.0723564037396987	-0.0816345770108618	-0.113503441456296	-0.0915027060700727	-0.127454484666531	-0.118028126833485	-0.0729337514140683	-0.0990867574548979	-0.0761346880372987	-0.081102509842796	-0.0218733203421139	-0.0228723810109972	-0.0589099345514402	-0.0169785442433361	-0.107257122873423	-0.057726434323827	-0.100818245954545	0.0219992695035934	-0.0370803056636209	-0.014906217351702	0.162882066990896	0.129563841160491	0.0397869947425034	0.132702357778658	0.240928114448893	0.378237080404327	0.401276294385404	0.495378219010222
-0.0171251968746076	-0.049272410983501	-0.0754506323120868	-0.0918145477740129	-0.117095556158511	-0.108554806598834	-0.119556272754791	-0.129898113635173	-0.111615359349327	-0.0614429557671486	-0.0399739633394544	-0.0509174173907727	-0.0398017718917742	-0.0400817521017607	-0.0378322841864488	-0.0122491006431394	0.00175669351723434	-0.0125571154674968	-0.0689232130228618	-0.103852015997652	-0.0553526819013574	-0.0406516398079374	-0.0363444918033145	-0.0494226689611077	-0.0921216834996494	-0.0809793106270649	-0.118209135682684	-0.101206026002088	-0.0744283470969389	-0.0957047560682957	-0.0631042284624507	-0.0544440008289116	-0.00814327728226657	0.0056956732646849	-0.0371151902349085	-0.0243069013396071	-0.111563569880519	-0.0632131191856242	-0.100490391810328	-0.00571382437784688	-0.0195681722752186	0.015933099884961	0.159472678165428	0.134662193690471	0.0795194732770536	0.158796134493655	0.236988922479736	0.328410680352492	0.343288837122166	0.383404340000915
-0.00876598438846137	-0.0492858544388831	-0.0665451922383575	-0.0972261040771342	-0.107442413151066	-0.0988290419750667	-0.117980027176485	-0.102717310884586	-0.09920206600584	-0.0620278961444556	-0.0349770886202204	-0.0535797699782436	-0.0302860438194427	-0.0440250135384205	-0.0311456135906384	-0.00356163678723493	0.0120925995824549	-0.0117861424131175	-0.0699287008793227	-0.0960165626096914	-0.0575074642033617	-0.0452919749175646	-0.0457077388895523	-0.0398304660201496	-0.0748622830507585	-0.067994360907816	-0.0904342599537275	-0.0767314311211964	-0.0642650996438022	-0.0811508093174542	-0.0576108868221387	-0.0491049442833872	-0.015780624787348	0.00373806290026721	-0.0343195923320549	-0.0429849774435815	-0.115166329107032	-0.0712587903475623	-0.106445986605024	-0.0326123597505363	-0.0326295621440072	0.0144791158155479	0.129843278140182	0.0997270440179793	0.0727021726650809	0.155838954738356	0.21203734195998	0.283046627859198	0.266666691948934	0.305493133502615
0.0153733948643766	-0.0278080478842116	-0.0622197342054855	-0.0984708251703424	-0.136441466694867	-0.126550653585511	-0.149461160848221	-0.161069666942529	-0.149266382571018	-0.135283053020176	-0.116018298531165	-0.131231065368892	-0.134156166778911	-0.137815358397244	-0.111452566751954	-0.0653665508947461	-0.0464429150555103	-0.0797265558972489	-0.130271066042406	-0.171864976524234	-0.151289440132337	-0.139747452558288	-0.157106325353578	-0.139089151221136	-0.130198940891688	-0.106091115654766	-0.137290820124714	-0.115743491044229	-0.0839623786338867	-0.132796429277853	-0.103427214540336	-0.113258465723287	-0.0760230532676629	-0.0693456647088237	-0.116594030555824	-0.112285989911211	-0.152080457147248	-0.100542908354536	-0.128606334505089	-0.025116863291685	-0.0467873398659243	-0.029148295012199	0.0916526659704797	0.085108910303835	0.0508081783831849	0.119317174584726	0.178081295536025	0.246492335133904	0.23386216683369	0.298101940129109
0.0308700151768553	-0.0112376227800052	-0.0776533565349122	-0.141410515100473	-0.174587034926543	-0.142814669834297	-0.178043900064279	-0.215989797342993	-0.189628751830572	-0.234917332892484	-0.220512215070445	-0.217831862543029	-0.209619288623983	-0.192715272250843	-0.165479246225988	-0.113006885703204	-0.108110656777495	-0.0508650962255705	-0.120973600932177	-0.192143919146333	-0.197846149634903	-0.221163524916586	-0.213966364216991	-0.191551561133371	-0.166692928084113	-0.118574207868146	-0.156267782900046	-0.134422121458017	-0.0832603421376169	-0.160577917839231	-0.122466288973211	-0.139240744476208	-0.0890022657847022	-0.0824024945884668	-0.118031974797584	-0.105062353028329	-0.143845320877868	-0.0697893208477582	-0.0928584863168756	-0.0316604870386888	-0.0134530045916844	0.00658042952282156	0.077362762012645	0.0910451519028341	0.08319259735958	0.120523233032094	0.161474071136134	0.17191212587577	0.146757552851171	0.171458683445885
-0.0297260240197582	-0.0799251570459559	-0.118028089259396	-0.168712967849571	-0.164589616987238	-0.149479320430326	-0.170510494661041	-0.176879641315894	-0.154663438883371	-0.18001106706834	-0.154069934222895	-0.148759520633944	-0.120321994840918	-0.105021861258222	-0.0486260799463756	-0.0176695825977654	-0.0159008681907834	0.0319750974453283	-0.0546480864561158	-0.108075972186523	-0.142121743335684	-0.169738036337764	-0.154802500321711	-0.138767214407303	-0.139532522620858	-0.109407124511676	-0.134503505011721	-0.108256016719138	-0.102092452921116	-0.14466670005732	-0.1237583352864	-0.119901838638338	-0.0930127826553759	-0.0587291308622128	-0.094321670054241	-0.114656134508891	-0.119175081661167	-0.0387487608061079	-0.0528361104201671	-0.050029307429142	-0.00161582946055678	0.0591785116812241	0.0952866137028284	0.0915456605251895	0.124549840636395	0.173667702425758	0.168460490669512	0.141920197294837	0.0709196193135421	0.0359538763094847
0.0230682110573948	-0.0375596898479438	-0.0738804846116227	-0.138386513150547	-0.147346525658464	-0.126891195594227	-0.165891875988671	-0.178814008571457	-0.170121741549592	-0.209341278510316	-0.191055943858324	-0.189079541826912	-0.183232187509308	-0.160096964309765	-0.115358188865733	-0.0679496339257877	-0.0571528693709683	-0.0321676738761982	-0.10152059047788	-0.162107227147061	-0.195470731025114	-0.224898969757747	-0.226628084275616	-0.195657954381509	-0.133183795400725	-0.0993314570587248	-0.131461321198909	-0.103451915642413	-0.0780022468300978	-0.127463000467344	-0.111359905754614	-0.134659397607628	-0.129617732958613	-0.121404618352347	-0.160318945691781	-0.174840522239289	-0.155680070907737	-0.0829173455785854	-0.0972921201539598	-0.0622642446487892	-0.0320698577944971	0.0117386928968837	0.0488450094728904	0.0560512359243347	0.0808597353388289	0.128652909764822	0.122354123378224	0.0929154724833713	0.0258812044316589	0.023930591619457
-8.67078852337879E-4	-0.0760146569568271	-0.154303930153051	-0.242988468672051	-0.266016319320684	-0.245670061749129	-0.316475171692277	-0.355711789879089	-0.324196266823268	-0.340566849508314	-0.308767622710346	-0.308172886238692	-0.329821220237067	-0.270603178788171	-0.242085256173342	-0.102403985674362	-0.111167403112387	-0.0640354243541598	-0.157012041104922	-0.257309055960919	-0.330190761871875	-0.412813615399234	-0.402486976258735	-0.387370514900453	-0.331193231936067	-0.283425417363654	-0.256523715910272	-0.222058807822462	-0.157622488925297	-0.231695412432158	-0.231492445731555	-0.270555599480633	-0.276576839112324	-0.29211136157865	-0.333774417412393	-0.260770431931716	-0.172683841638006	-0.102185207821406	-0.0411429672907242	0.115081386729819	0.144062528643753	0.0487910520247889	0.0548972162905359	0.172573252128781	0.123487229379714	0.0623359782323703	0.104717828757908	0.0303445465521532	0.0903111016456693	0.076909939977569
-0.0867059872875707	-0.124398273133305	-0.109233928688645	-0.108362496205116	-0.101134402700775	-0.103439643415842	-0.101477656190074	-0.101713439573611	-0.0678236932999749	-0.0271784375477431	0.0150863752184222	0.0562003072926884	0.113400720363552	0.114120139208779	0.142050982203795	0.106501165903125	0.11935787917457	0.0753725601807369	0.0620418245902423	0.0957068555906591	0.101170189568199	0.0626248169376759	0.0188158493256293	-0.007730053906449	-0.0447348404651943	-0.0604575184109956	-0.104319312645505	-0.0546497161099889	-0.0947741240607838	-0.0959437806235457	-0.057141362892601	-0.0178747665056847	-0.0287175478528997	0.0388700705999862	0.04904839500126	0.0627800164883748	-0.00851096691390632	0.00384093201522018	-0.0191967493855301	-0.112234399717748	-0.112281375282125	0.0132941049635841	0.0834006499417861	-0.0152898054310623	0.0316979049845212	0.132186175501725	0.10580639402281	0.148208667764385	0.0356515623167764	0.00240781551559016
-0.215280690454422	-0.275126737649263	-0.281698451493212	-0.279893894128323	-0.295219093320619	-0.312586849578235	-0.299431185511416	-0.271914744784227	-0.239201591886138	-0.119199660682483	-0.0264168441685344	0.014341130309608	0.118402407521036	0.14269272084345	0.190309908405212	0.221792306611834	0.221305867610399	0.108255162905823	0.0602739995485843	0.0896716132320101	0.0931875859283449	0.00573746240657704	-0.0583157767571179	-0.14691159043328	-0.227228061345933	-0.258346254556018	-0.265548359060566	-0.182770215807013	-0.216170058945659	-0.202397817227438	-0.182925766028482	-0.143618288947284	-0.137955689621846	-0.0523059579038759	-0.0231976483560654	0.0570705365471809	-0.0362937966854035	-0.0279576118283502	-0.00694047884582154	-0.0549600783617688	-0.0467922162863787	0.0654814222895668	0.134021816411013	0.0483027783097695	0.0850282807664594	0.157470059107509	0.146507555059359	0.176580861300105	0.0859178403922745	0.0541820098302189
-0.232755805192213	-0.296506183260783	-0.325356346353946	-0.350146211943671	-0.373050316140769	-0.392096181992202	-0.39805072001397	-0.388327077667438	-0.342017202902141	-0.279199586352204	-0.178173710822967	-0.137869848457639	-0.0109806783065605	0.0511351275184582	0.0916864977606787	0.164895437771897	0.15879873185537	0.154921379269149	0.0208029256213965	-0.00434817625355359	-0.0433747444777634	-0.178448661969352	-0.210730814902276	-0.280367899837142	-0.360203996646504	-0.356230696088008	-0.353121290131776	-0.259445377207291	-0.27491626460398	-0.287491787352228	-0.268536823869547	-0.239572094316704	-0.237442085996883	-0.153303259774225	-0.141043891161288	-0.0392001211790129	-0.0892652309329655	-0.0210962699009074	0.0286794614569569	-0.004914767458046	0.0409138903594729	0.142509003526105	0.17751524318372	0.120742823729365	0.166477465854082	0.213289196682716	0.184870658188062	0.163942157235863	0.050929042719909	0.00259377567513993
-0.214591504887625	-0.280835277577443	-0.327244223647386	-0.353971664880926	-0.405060905987835	-0.398381842324465	-0.406616161723071	-0.406271589889388	-0.355982206929297	-0.314600295096303	-0.211727942456852	-0.152072581316016	-0.03257911475447	0.0167303199157304	0.00658359345247995	0.0942069274769096	0.0905759873545414	0.0206561652329878	-0.0650420658569965	-0.0680553414778897	-0.0784329919113212	-0.204378089387064	-0.244444503495329	-0.302973597632946	-0.361092438803631	-0.348757642988461	-0.359815522926483	-0.269645364244964	-0.260212382596206	-0.284840233316647	-0.24969636951311	-0.224957169084203	-0.208771159171845	-0.150607869906323	-0.173533597032387	-0.07311194888253	-0.120891982483745	-0.083588532232909	-0.0606570447924787	-0.0462464079190562	-0.0406077013640405	0.0121155893402453	0.0776685265619523	0.0325697372587527	0.0607905133901283	0.109813637666522	0.102902077841721	0.087318629370078	0.00868218081525773	-0.0159198435702715
-0.158487345294315	-0.2113667524022	-0.252109490703232	-0.286570051557415	-0.316137991566421	-0.298778957283715	-0.306865745813773	-0.302373625205655	-0.268259658540315	-0.254836490383067	-0.169255800955909	-0.128715567162153	-0.0274590398429465	-0.00797925433561348	-0.0151424131563048	0.0530627612838939	0.0501653440772766	-0.0102453387452109	-0.0886212482204426	-0.0870120780267417	-0.0703465211531195	-0.153918146818269	-0.177490918677273	-0.200779530500832	-0.236034525953227	-0.233109323879182	-0.265447624164974	-0.202460976211053	-0.175010832904343	-0.193564146900987	-0.137652904268501	-0.104028509392546	-0.0892952303048922	-0.0480559828567757	-0.115500945114451	-0.0568579936788288	-0.134328439430046	-0.107384515467351	-0.103942981394395	-0.0778426025954617	-0.0703509274764106	-0.0199826680470646	0.0613275553138963	0.0281728901674279	0.044577862630034	0.103861200265799	0.103983330893831	0.117677237328647	0.0383461947101083	0.0154145005880298
-0.122802710409461	-0.168978379133287	-0.223987656975808	-0.270235094863971	-0.302611785421768	-0.275414856288611	-0.2851898530724	-0.29810318715711	-0.265639245247692	-0.24220783981964	-0.165179458143917	-0.133043261108992	-0.0390145636736389	-0.0385105847219375	-0.0631758990932708	0.0326432511342044	0.0177922212613148	-0.0605764019963112	-0.121743625356208	-0.125688326633019	-0.0890960245274372	-0.141291867004826	-0.154671033930721	-0.189579793319493	-0.21528820400032	-0.204843260670561	-0.251513460732205	-0.185410347907715	-0.139989892262679	-0.184261430589856	-0.108945476391981	-0.0788105965236087	-0.0461271783539358	-0.018988693840949	-0.102987922879236	-0.0478527528358021	-0.129811695212601	-0.129142660003167	-0.114030896734132	-0.0671770611705729	-0.0603148471894083	-0.0431658568580174	0.0143415306239656	-0.00699645007849301	1.00461141307403E-4	0.0364672821670041	0.0408787531553417	0.0461063367747982	0.0132280362911077	0.0216406111622529
0.0202121905547757	-0.0107253641457576	-0.0818346335212445	-0.170050439387002	-0.193346911798536	-0.116545909765295	-0.171281991441407	-0.201104470489415	-0.191312200379092	-0.221675952550569	-0.185651873420797	-0.188512566887073	-0.115221247340337	-0.132183850576553	-0.156285860450741	-0.114018754143271	-0.131900434810679	-0.142333482360557	-0.15874262366986	-0.189802130119366	-0.128582170367605	-0.129790552716857	-0.0908890628254238	-0.0840057522742009	-0.0604615976632562	-0.0312786930319391	-0.119574950333358	-0.0610742796219201	0.00571487217331732	-0.0363416619695318	0.0589325867800144	0.0774918657437949	0.14678969219304	0.104490512809821	0.00421802449262308	-0.00352115969053557	-0.115513109361212	-0.112589862842479	-0.126538639010775	-0.114129045593576	-0.063470259147509	-0.0577724341135236	-0.0411234192865854	-0.0459781832053996	-0.00314113311686976	0.0155148549888824	0.00330499223170051	-0.0282792725840898	-0.0491195377997872	-0.0156340582290607
0.126865505784948	0.127013530733473	0.0646381778031515	-0.0218671273189129	-0.0566369057860073	0.0169990015407474	-0.0340058628532764	-0.0891341679401898	-0.0995723069165176	-0.154775472693795	-0.150237610201189	-0.150685461764889	-0.120090404220761	-0.124538361237781	-0.126463892481661	-0.133293225783396	-0.130143481906363	-0.103184052842881	-0.0892673955214085	-0.114728580570523	-0.0611615114567908	-0.0469540835026873	-0.0389640134953143	-0.0109286804548487	0.0307587902004051	0.0804644052131118	-0.0136215812998137	0.0180075020402689	0.0727156684421979	0.0148861334499467	0.102539128254141	0.101162346906291	0.185494910795456	0.154261736633392	0.109216117947677	0.0891947564578309	-0.00964762736871007	-0.0068051949434348	-0.0703693939778771	-0.0772045409716292	-0.0316135470243532	-0.0272640259793943	-0.0218312783836265	-0.0320281543258011	0.00209781363300261	0.0244240165220183	0.0165745920174734	0.0167381606357611	0.00460524629240829	0.0451969105099374
0.202587425092809	0.263898079731691	0.230290494637786	0.190454893620405	0.145085038386022	0.206447461604013	0.169658483557868	0.115749402131535	0.101226481800212	0.00557274597829319	-0.030848332626884	-0.0413332974097157	-0.117835121828334	-0.141754260909194	-0.198027239668848	-0.237054674392173	-0.234919628957144	-0.20483060970124	-0.0866500184434667	-0.0896123426998427	0.0118250915942638	0.0833307252832766	0.104104574990202	0.163492266437365	0.204337740671843	0.246458517646775	0.14272565199554	0.123299530411077	0.184187411249235	0.141262859728605	0.240657797920245	0.268444354414086	0.358604627120201	0.270895271601689	0.239114560638453	0.17021840338299	0.0505303433823025	0.0158059668762744	-0.119061189094659	-0.155388229174073	-0.181857510389123	-0.211000283311469	-0.209329840641492	-0.211835632844835	-0.215300141037696	-0.194839808543641	-0.187172445640109	-0.146820492370005	-0.122373804914424	-0.038758562085075
0.282521163926343	0.348492339089625	0.293464382032524	0.212715521624233	0.163088341680162	0.215369403137546	0.136266139032139	0.0489507339239092	0.0103143195886232	-0.0986736453907311	-0.144280669184942	-0.159507093270302	-0.230675816121911	-0.214650106364123	-0.224947612238301	-0.22894573686525	-0.218830780623787	-0.132557889918839	-0.0684016576949524	-0.0980237074651861	-0.0544640370490566	-0.0303585849920156	-0.0452552442320136	0.0254247922984795	0.0900778279946075	0.164056844559609	0.0941506295181566	0.0698171168621997	0.115891612007597	0.0588293397307248	0.130265700392178	0.112667508723682	0.195357629811979	0.12631963610753	0.161920814811307	0.135924955263786	0.12170988221025	0.0984838290696047	0.0130500145892231	-0.00620459168578957	-0.0530061187087835	-0.10543153165183	-0.116409302326196	-0.10567090443499	-0.124641137820893	-0.136950943576736	-0.131195639494391	-0.10366317933457	-0.0631239515828461	-0.00858475030520393
0.332939003978608	0.378839934851651	0.328995595740126	0.246436253402569	0.164013588367181	0.201460714981377	0.0985516132375934	-0.0150206110424	-0.0707254999698203	-0.181101937485983	-0.224596153955425	-0.215626855742358	-0.248491064398341	-0.234256036814125	-0.197686334347531	-0.180485286745927	-0.120784698839988	0.00313570645019887	0.0259997045129968	-0.0634691949933538	-0.0833470989865663	-0.0989003567227392	-0.140430950352886	-0.0486725593093523	0.0231380109995608	0.106940827264475	0.0309791854054055	-0.00250496332213315	0.0338268543079913	-0.0354852846490404	0.0260272178875878	-0.00319981633193596	0.0842850246186053	0.0619088039456691	0.103784661686252	0.136497799880237	0.204397792378706	0.22814015832366	0.178219014616881	0.145260758679071	0.109797383406225	0.0446239872511428	0.0124947234575107	0.0340242907561163	9.18083426255399E-5	-0.051352859420457	-0.0341348206430599	-0.024316180981854	0.0795442054892043	0.159894255643149
0.365274630212736	0.438880919395542	0.435498872884369	0.374770369384225	0.29054390427003	0.276325345206038	0.170293308318263	0.0695708224619377	0.00280877060341583	-0.11763502281256	-0.174989480298489	-0.165894077340207	-0.227254159778331	-0.208827532560072	-0.151868717993226	-0.144737501307489	-0.079526878668877	0.0768730235413163	0.125130707506717	0.0251482218610982	-0.0395475616258587	-0.0578640324534822	-0.118568125337315	-0.0335312010835084	0.0373419700988026	0.108662757907624	0.0589564888771356	-0.00641334584785129	0.00692747904929953	-0.0502132869655535	0.00203961764047267	-0.0360546077586978	0.0475961726747737	0.0488759801638334	0.11970770726663	0.158620947201377	0.31973497657637	0.341501854556664	0.296154590118103	0.254685708338719	0.181417502021378	0.0895673521126425	0.0554775427614927	0.0766902696658777	0.0238798808601931	-0.041349892641284	-0.0232410763146785	-0.00485169165713674	0.112348606442446	0.163730546202994
0.284851364870515	0.352382661816496	0.353245825413184	0.304554195551455	0.215972869196946	0.191084981011069	0.0955640766873719	0.00891623486065081	-0.0277398466036955	-0.118256859430067	-0.14646372767986	-0.114542487813421	-0.158568376829526	-0.114885807709379	-0.0527838084191579	-0.0511555305564174	0.0174469593269573	0.233466500591308	0.248445308516483	0.147959745343191	0.0398022977307877	-0.031039534258908	-0.136417949890582	-0.0842133316889558	-0.0594049917375143	0.0147574717154987	-0.0107110133887242	-0.0675945791140596	-0.0746020089833943	-0.125382167549104	-0.0921155872715317	-0.128235377773059	-0.0495732384212915	-0.00944617719887412	0.122429850473164	0.21430646437041	0.452750941546006	0.492549255859125	0.483045576617907	0.448559168289355	0.327322454830572	0.233144487369818	0.207063849645399	0.222318805367064	0.146839767215918	0.0647585698751337	0.0871147865260539	0.100384501446249	0.229460186870834	0.233073944071776
0.196295072684577	0.254203934547702	0.289736888387447	0.281881902519704	0.190870936144425	0.155846566458268	0.09517557887332	0.0393447782190777	0.027623837626192	-0.0354810861405112	-0.0607007987607891	-0.0361057729272777	-0.0995770828696927	-0.061718346806786	-0.0131668470774754	-0.0158724690778843	0.0337146193640588	0.232665229150225	0.247131462036651	0.17162797473845	0.066770665766522	0.00656987699857102	-0.09653879666882	-0.0466590197835551	-0.0606394316715701	-0.011567134218221	-0.0176935141254899	-0.0699704588044079	-0.0916946276713218	-0.129596782205691	-0.111028193269472	-0.134352543366312	-0.0787931299466711	-0.0327915697045107	0.104250343963956	0.204121839954224	0.452576541171651	0.469932899211204	0.493411226672153	0.468666302362657	0.333938342423119	0.232219826723491	0.199599581246358	0.223439016310274	0.141236165029299	0.0446035431529141	0.0719186550064694	0.0781667725333517	0.221787706392534	0.19702314898209
0.112886299165374	0.154302205137468	0.180141877274419	0.172116189201148	0.0975285803797757	0.0521893765361373	0.01355957486554	-0.0329821900231205	-0.0310934418014036	-0.0684816507718071	-0.0776891413456789	-0.0362034781051282	-0.0735679961569845	-0.0258230967492386	0.0326038683641762	0.0287824833986965	0.0769833869071494	0.281630582245423	0.265733537418476	0.204388527543866	0.0760459436342178	-0.0254867085713561	-0.132217417159766	-0.106122143347717	-0.139066090574825	-0.0898712892363428	-0.0870601647665965	-0.113537030151483	-0.130657055166968	-0.174246313836325	-0.169669805424986	-0.203245234097702	-0.151330077001035	-0.105700945192651	0.0572933681560391	0.191118101231694	0.447317232318414	0.488857711133343	0.536675130539568	0.528154125010285	0.375160358214446	0.290129920259197	0.276196450964287	0.284041529517165	0.201182185682833	0.109998360444628	0.143936931398454	0.151072862115056	0.28250235847946	0.240931818916338
0.0952038621314263	0.135675096786721	0.184732751138591	0.178095322873635	0.107121416025449	0.0358532985734691	-0.00502535387289435	-0.0370583006975505	-0.0257997100358236	-0.0279133542383329	-0.0212785367373218	0.0455657516335661	0.0390039720093059	0.106047957688279	0.15883913777091	0.140684896436217	0.202523545978263	0.474045256014545	0.440412175739055	0.364591290998104	0.208558083223408	0.0797646214516421	-0.0549232961158102	-0.0897087726996561	-0.166994150956647	-0.124834238510481	-0.123372557204207	-0.17330118123626	-0.202024927983578	-0.217758939941939	-0.215232597455819	-0.210435047698826	-0.148944173650933	-0.0315067038436739	0.13674171621352	0.312430425882821	0.570872719426497	0.663440988281258	0.754762658949362	0.683669785276572	0.502853687869831	0.447599305987706	0.430230650890001	0.387430854092718	0.304300273838579	0.228617234652218	0.224099613909984	0.236724767975118	0.345030107038287	0.246821106401949
0.117961054265393	0.165647247330058	0.224204935104503	0.22379025233354	0.13615304624526	0.0566970883647101	0.0179156855289338	-0.0214755909616668	-0.0103939786478469	-0.0162250027238156	0.003928989139121	0.0899608658519319	0.0854575425734402	0.148546029346844	0.203207704735139	0.166180107184747	0.233349146501324	0.499499262421347	0.481880545400397	0.424290372106781	0.279976235026594	0.133631183143275	-0.0278334470311961	-0.0625091874223212	-0.140769089577211	-0.100960453531667	-0.104893702044339	-0.155021474238914	-0.195004135113661	-0.208773895467959	-0.194772524885907	-0.193596941896326	-0.109231442462035	0.0127779724259278	0.203631554070413	0.400618209696874	0.698343310979224	0.762463047559743	0.77696541371053	0.671530721425666	0.491148720900247	0.4407807127441	0.430152122898491	0.360888733940165	0.283040395039802	0.223338677245291	0.211095310300438	0.248057667506821	0.356333917393593	0.258660645580324
0.215062123741081	0.263270870132107	0.281474089220297	0.235112241483257	0.141643416907631	0.0865424092688989	0.00585091851792129	-0.0804941989224768	-0.0800058136201426	-0.127159573156179	-0.100578544323666	-0.0160309433070313	-0.035182723548758	0.0324263645320556	0.098854118046266	0.0834968708193418	0.163239524710584	0.440543691335395	0.418229292914877	0.327940293459416	0.190744081392652	0.0454939722275011	-0.118892829474775	-0.124846140585257	-0.160991804204622	-0.082117422021133	-0.11053607615518	-0.147519012381121	-0.169322882550345	-0.210619434642007	-0.182590100031408	-0.198948035241766	-0.09708666711257	0.00273548076906294	0.175214170148107	0.375014065277885	0.644280013470933	0.732059442309454	0.702246751590901	0.602536294317794	0.43813494851617	0.393910263564652	0.389231257088209	0.326403630649287	0.256621672545411	0.212893860220568	0.205136414059943	0.249625119122302	0.345621624961192	0.307689958403216
0.254384413652993	0.322029006448445	0.377493725171659	0.366981618789046	0.271963648211542	0.226452367835523	0.162741188043317	0.0726765624840278	0.0620891318417495	0.00995240851838874	0.0192662040835725	0.0711330112099548	0.048245889209487	0.0641479672736662	0.105141648697392	0.0672417265803197	0.131491413252794	0.318821066289229	0.369375894101988	0.313632064098688	0.249012519856695	0.186958086591621	0.0638385794725083	0.0501344229464676	0.034651137506886	0.0821028629476975	0.036469719433923	-0.0174085818861052	-0.0340010103299568	-0.0679931274164906	-0.0189741397511873	-0.00557821566420371	0.113458290458605	0.194604388792373	0.321585464200473	0.42665090246345	0.597324896760642	0.59447941469738	0.510059686081654	0.3836622741778	0.269957215072138	0.235606107028142	0.205709570931212	0.14494955627707	0.102725204814323	0.0718643092867901	0.0429946936163722	0.0886927027123822	0.179922110430985	0.154339023315303
0.219874330303024	0.26746490746015	0.290678623604121	0.265161214871542	0.159760388756419	0.159156171793384	0.11470647956121	0.0298488650814613	0.0297411362539055	-0.0144653981546723	0.0117982397444668	0.0668325427454284	0.0630451017372281	0.0744622583571857	0.0822378963646966	0.0473472243637805	0.0997967551979602	0.228524047087034	0.269719249592517	0.255765283445278	0.274555560310617	0.228066478162478	0.120214919679076	0.0950002592035055	0.061449881936718	0.104713495021155	0.0115019700029356	-0.00311668831081695	0.0156769480014261	-0.0342410518176732	0.0446013562362421	0.0820146635753776	0.239195825057523	0.311253751484452	0.429200054592851	0.529999081536421	0.479661736894737	0.468455534476757	0.355584084241602	0.243174779616878	0.170812838469796	0.16586162642704	0.15301295286129	0.0794576958192013	0.0588586808289701	0.0553584086166074	0.0393634878366891	0.0921248517684995	0.149683775547792	0.142478690572317
0.248316358514574	0.317892927235017	0.319600390917105	0.301444221232701	0.234397939383756	0.287421686438434	0.276191370414566	0.219419747289069	0.20478042072375	0.110776057336305	0.106342638365749	0.115720693400711	0.0897751733284259	0.0634962322941818	0.0226655061218573	-0.0692065451873957	-0.0507030555197891	0.0366069066757425	0.14346116377341	0.169294397755032	0.271635488780305	0.314977361697045	0.303232114219695	0.305583901870106	0.304817770916591	0.319588576883885	0.206463713105696	0.177797853883468	0.221909511536748	0.196288279002036	0.298278264315007	0.360549563742633	0.512716435117443	0.542020921596375	0.540961517110025	0.43543489631481	0.29506431207381	0.25789116322278	0.134062019494829	0.0070632832603863	-0.0221859415876494	-0.0139090330000423	-0.0638518465894592	-0.108846218228726	-0.0838251482168012	-0.0743995846409315	-0.113696950876867	-0.0781494097826763	-0.0758896202178624	-0.0753628927665146
0.115344001140572	0.15785316562597	0.148895065177311	0.133104516448713	0.105847796854642	0.17864324448088	0.184633327106129	0.169221232943556	0.174443029962919	0.116789520301738	0.12672937683355	0.116371214193989	0.101311720223691	0.0246535619638669	-0.0575489540874229	-0.114908530045435	-0.129812406696357	-0.0914485036590435	-0.0147403079485588	0.00334624382548282	0.143571230849622	0.24774482594842	0.31379705548114	0.306521809936907	0.301296035272097	0.28791746435306	0.187360085592474	0.170728150564359	0.239117830056571	0.228472658003825	0.346166606353438	0.430527880592981	0.569932958589817	0.576758805087567	0.409228420674944	0.277016194036354	0.0641600209722673	0.0181927212309887	-0.0827181330322029	-0.131607941852509	-0.116108685197536	-0.104682346643232	-0.140600837165572	-0.155939178069839	-0.11352496958849	-0.0865550285766441	-0.127326854187331	-0.11392676901694	-0.14273806860057	-0.137287849790968
0.0664231448724007	0.0652034995115155	0.00470426728592705	-0.0242731160733909	-0.00964765544691992	0.0953275728229061	0.105466800402603	0.097695378422238	0.0907096912609464	0.0222243276521079	-0.00549785952490614	-0.0531949573667786	-0.0107985189790574	-0.0788986713157376	-0.142808183430661	-0.161210516084764	-0.212320220876672	-0.202629469227722	-0.156922433015137	-0.171515167936756	-0.0404884669816979	0.049513582434874	0.185122229797547	0.222104298412585	0.258964950192968	0.246282382384846	0.149607762434535	0.14719578115541	0.231557348676955	0.226447934918955	0.350352589707925	0.426596908036352	0.485458070556435	0.399985387024708	0.204605756682068	0.0403598425272758	-0.141810364291907	-0.169226474778952	-0.195791936661211	-0.197144890353622	-0.12809591308957	-0.161084260837507	-0.213046445055459	-0.165795384771317	-0.116039745407743	-0.135753451856344	-0.163643766074747	-0.22318945464793	-0.22330819260116	-0.210882810564775
-0.0635960838039931	-0.0441323633958843	-0.0666073814168099	-0.0171120792254722	0.0152207539754983	0.086935478071234	0.177661253135408	0.230646947651215	0.236924162205127	0.215298819060345	0.191146358108018	0.167714595430771	0.216921370458643	0.111548787145744	0.0110277872299079	-0.0401688554012902	-0.10349099961448	-0.184326843025301	-0.117139307332758	-0.0550478571860117	0.097490171833949	0.22416225286274	0.359392173604053	0.371758604278565	0.360745962476794	0.280130848466798	0.206775243461262	0.192590062657775	0.259208312638027	0.294703517946478	0.410520269376964	0.518768375257238	0.534946677815947	0.437525151966924	0.254725184335275	0.0817980731339598	-0.126412874298813	-0.20201304082814	-0.242750199764314	-0.23902904731775	-0.1901694808692	-0.200194484833317	-0.243287514527411	-0.228814510068616	-0.184154561544088	-0.18407296447642	-0.210970196530339	-0.234691768206439	-0.239016864293038	-0.228601764506643
-0.0977953201682415	-0.101443350484879	-0.132476238982324	-0.0910852091287841	-0.100842565412574	-0.0354171953051379	0.0350616905814097	0.0830832400501364	0.0874692458553237	0.0969948961527325	0.127433713483182	0.12209001037126	0.216211917193993	0.115466282414258	-0.0121091071328559	-0.0457203402257686	-0.120306081999834	-0.211980765938007	-0.141558333808007	-0.0772569665749247	0.0489314668830371	0.140104231461633	0.254245468092376	0.211388067362191	0.210918788749988	0.144452849266407	0.0847976695816704	0.0986066679534897	0.171818929340273	0.175745389099692	0.274704832386249	0.35509712313791	0.38647419753741	0.325403863882919	0.119331415960099	-0.00700263073330052	-0.177330331835033	-0.244754411330171	-0.294442699234273	-0.259997128629127	-0.236978502228498	-0.235409667818255	-0.252585998202067	-0.238609281972204	-0.200297392579982	-0.198294460998547	-0.208785814649092	-0.229314009943254	-0.240394561771111	-0.214329146727309
-0.121889744993484	-0.12569981773621	-0.148577441114414	-0.101318557508609	-0.116650169210053	-0.065993292766767	0.00928643165947382	0.0741302067545052	0.102534764109655	0.131262749218082	0.161527032554358	0.161128550431537	0.243766313840939	0.136008831751357	0.00182773732932486	-0.0444967633154669	-0.124067350491476	-0.22198891850935	-0.14624324146481	-0.0758000361415725	0.0367078296265262	0.135222056914948	0.245162313740604	0.190191180832181	0.17529598797837	0.0976193687058537	0.0674841375804939	0.0710666806871933	0.128907271024027	0.140782479763562	0.218902063154933	0.297753442527963	0.310104848451213	0.231631708968511	0.0529670696814536	-0.0536797374802404	-0.165719368255301	-0.245558483343821	-0.290796750551387	-0.246743957937282	-0.234639984251963	-0.238051504674596	-0.24976474886805	-0.235449174005118	-0.208052101466186	-0.212281566407864	-0.211525118138609	-0.231223789207326	-0.234180010329958	-0.196112062787018
-0.21789827849385	-0.242452846647279	-0.265054186503131	-0.213121030984973	-0.230868692800622	-0.214157632273183	-0.165453912358554	-0.0947818146109056	-0.0405919223721884	0.030891824055268	0.138362108204425	0.153191090982502	0.226084087405732	0.126397507802321	-0.00279402457144262	-0.0346249413258446	-0.0864500418060768	-0.159653628966001	-0.0936089544565564	-0.0581841418157805	0.0364712484002021	0.0803738746617766	0.139710227056572	0.0195223188204439	-0.0188308671753889	-0.102360735515323	-0.0855641141743328	-0.0584403549939769	-0.0142939881183121	-0.021880944196989	0.029561197370217	0.0880257304495274	0.110598285274238	0.117200119207787	-0.0127260739652364	-0.0638696316076526	-0.129631357635834	-0.179292697491686	-0.21689731257071	-0.158259806733506	-0.171465563255646	-0.188459132750072	-0.177363831362836	-0.165280610154246	-0.159527401702836	-0.158642585907615	-0.148886489410071	-0.160951622492663	-0.146305775542862	-0.114685047268748
-0.231205827852018	-0.267178968224727	-0.288744381241832	-0.274846461887322	-0.300838894074292	-0.286599442476735	-0.236427025543378	-0.176949747787644	-0.117279872990779	-0.0698952146293574	0.0576647763901352	0.0953261764591693	0.164462571788806	0.102312100715531	0.00580971667083606	0.0167203406297359	-0.0334520241347035	-0.0796141038341023	-0.0559713180873279	-0.0319976988210158	0.0323249979974766	0.0308356986746015	0.0221920535203837	-0.084253009249321	-0.147902962846676	-0.198281132073144	-0.167175630513153	-0.144893535306958	-0.096541450275193	-0.118497389468702	-0.0916710850541312	-0.0674828192288588	-0.0533866795717233	0.00562146012190182	-0.0581615163468278	-0.0636766504095522	-0.108088895324303	-0.123845405995337	-0.126346025032037	-0.0676344029970207	-0.0969811561464894	-0.108696579868345	-0.0920253084980035	-0.0886962945886736	-0.0903960344537563	-0.0900190906585581	-0.0801082026303581	-0.0950532357718744	-0.0755158323566446	-0.0593225825938375
-0.212160305977751	-0.252844399409889	-0.284136945846037	-0.29053459472047	-0.32677410643663	-0.3283346191689	-0.308219945950624	-0.265943809123858	-0.221190099525537	-0.17616177916928	-0.06237191667042	-0.0169474205307498	0.0492014821079669	0.03766293113528	-0.0322199820371834	-0.0110314768527374	-0.0304416237833811	-0.0690659929778342	-0.0748886929602646	-0.063779910828036	-0.0138566207560876	-0.0608811679238112	-0.117394348616761	-0.204727114098513	-0.263020327201693	-0.27734657290405	-0.252946481541919	-0.236180291776567	-0.177273906955468	-0.220730503767294	-0.207064923282925	-0.198674829261152	-0.173691442296579	-0.103354133252979	-0.119023820124011	-0.0836500699351911	-0.110806666396828	-0.11038502474222	-0.114890573367434	-0.0420531528267845	-0.0711394449936348	-0.0708759376368307	-0.0277829014467531	-0.0247713838453404	-0.0354319918416385	-0.0279232621247126	-0.0157997710811602	-0.0209172349945895	-0.0197610974037602	8.382610862962E-4
-0.199165879267162	-0.246724583178158	-0.284244552551567	-0.298079869488398	-0.318088347559896	-0.330710098891178	-0.318268348310548	-0.289040562409074	-0.245950438825259	-0.210029164312428	-0.108131649782609	-0.0635299552349159	-0.0166568953327689	-0.011898885739903	-0.0909455920970662	-0.0544797634559022	-0.0692823040262923	-0.0994594350365392	-0.101737648050105	-0.0984088661627329	-0.0703507163953986	-0.117870174275599	-0.184978401099208	-0.252333691957621	-0.298411780842381	-0.287025212116627	-0.277157532804094	-0.237782364592632	-0.192550539721145	-0.23651915687748	-0.234382628419914	-0.235497832704521	-0.226462019863644	-0.16024421284672	-0.169059764784234	-0.123636502851784	-0.128349629802195	-0.121300178356862	-0.107629815672462	-0.0300539932287993	-0.0620709505755855	-0.0812667463032086	-0.0299052796558931	-0.00585254335405577	-0.0361414200553503	-0.0397057274939519	-0.017331966371052	-0.0241962820308692	0.0014325014296274	0.0356552289743689
-0.100455327495937	-0.131542533485449	-0.196103155213684	-0.24821099365365	-0.260283162912224	-0.239055243991064	-0.261700661813236	-0.268388066797044	-0.242604373313003	-0.243092923809224	-0.181755025961144	-0.166887538905126	-0.129946365272049	-0.122473127915343	-0.166448057084493	-0.114345084051354	-0.113862507615674	-0.130290835645553	-0.153862997301458	-0.17982715788844	-0.158504355964098	-0.176693440043417	-0.225882988672096	-0.249198196295223	-0.240368866904923	-0.223477160638538	-0.224187369768651	-0.204778698699978	-0.153626163243106	-0.196128511101863	-0.196588859026649	-0.200467288182227	-0.211143043234493	-0.172768309781676	-0.188117209424808	-0.162485785547515	-0.164018657043084	-0.142861065181185	-0.158521439227655	-0.0700050972846974	-0.0899741602573258	-0.114792354070958	-0.0690255115340168	-0.0249854058831583	-0.0579680631278443	-0.0637710933367444	-0.0309136798614376	-0.037301402120163	-0.0124278228533488	0.0418546526505096
-0.0927238876250606	-0.14298687787901	-0.2181451663558	-0.279831715950034	-0.302462780667541	-0.284334897136771	-0.320867430926021	-0.333724858245838	-0.305368029207182	-0.307013481044401	-0.244758157072285	-0.221464534271699	-0.181097717519593	-0.152839492035495	-0.168510587522454	-0.0948820794651184	-0.0779340544906524	-0.09918980950815	-0.132317561626701	-0.192299213281795	-0.200462454281838	-0.251847085231207	-0.302765952620516	-0.32825828355433	-0.316061263356137	-0.294958891564444	-0.265623560298315	-0.233773178065691	-0.1880339487546	-0.240174064454813	-0.255110424804689	-0.277487152950701	-0.286411277738986	-0.253514170190367	-0.251008683716439	-0.185536881700667	-0.147861535695949	-0.1226864342223	-0.111334705710563	-0.0163407949283153	-0.0310575650435533	-0.0834174652439751	-0.0535729985713835	0.00913460375714726	-0.0351282426292662	-0.0661004777860688	-0.0173325116445475	-0.0291793762528444	0.0166756252744842	0.0574547199659922
-0.121547741145844	-0.168912427391146	-0.234577021665263	-0.277003940813914	-0.302447953070155	-0.3100117362516	-0.329533603121162	-0.344412599578649	-0.329994727041287	-0.295657687198663	-0.223830679887028	-0.200097333359469	-0.147172594917778	-0.12696029735649	-0.132605110814494	-0.0565303033088511	-0.0437026110513583	-0.0955777332403925	-0.117306061469095	-0.155484771542712	-0.169608434538753	-0.225733152724143	-0.292027987425259	-0.33047822783111	-0.32845278190552	-0.301669409171348	-0.279616743058491	-0.224029539538697	-0.191504755815832	-0.246241357997134	-0.256401099105473	-0.283478669257299	-0.291432112379052	-0.260747099177844	-0.249543188210252	-0.159383856724081	-0.106915696092119	-0.100816876779358	-0.0746306854039561	0.0235732790407994	0.0177674932442937	-0.0434227691066167	-0.00428670609547359	0.0620222928536444	0.014114799107657	-0.0224859192519443	0.0350870594516671	0.0163801161060449	0.0788613867642935	0.120820873868115
-0.0398642193311668	-0.0704322887130195	-0.127242684064053	-0.178194499242542	-0.181936461595181	-0.17318343473928	-0.190813002027374	-0.22698654242035	-0.229597391289361	-0.250150116873693	-0.210466848463175	-0.200764892828856	-0.191046620292359	-0.17237071604085	-0.201677519010351	-0.151828152099594	-0.130424075264491	-0.115462505017879	-0.153057484503843	-0.190377148806458	-0.178670181812958	-0.18651742964125	-0.232159010203141	-0.211202370259085	-0.195394491598561	-0.164974098455054	-0.169564541965885	-0.143268586340401	-0.093083200317845	-0.147535658473516	-0.154384864955094	-0.16922897165699	-0.189596547524413	-0.177834685552511	-0.182586927723875	-0.157191199204779	-0.125364231438468	-0.105416666713707	-0.109304891037145	-0.0441355480259759	-0.0486937304365064	-0.0788894559477259	-0.0455545614037161	0.00869751643294377	-0.0179990685270406	-0.0278246849521772	0.00602425058021825	-0.0015725813355431	0.0349815487359854	0.0803717209916111
0.0273092459621991	-0.0193596539507444	-0.106387876203545	-0.186840756847407	-0.173659142599356	-0.144090764587157	-0.173287475682033	-0.216347809358206	-0.229086673992778	-0.28730685724684	-0.272534535806446	-0.283123846382755	-0.273260388521698	-0.247169985234452	-0.264159474718508	-0.196586673982704	-0.16331280581595	-0.126546886362807	-0.180477910082406	-0.245275740660686	-0.259913184924751	-0.267033110846882	-0.281269410754042	-0.227914166902552	-0.178877877358354	-0.145986701762742	-0.143739855983693	-0.13112915430478	-0.0602175148038889	-0.12631044993837	-0.132396093243261	-0.164558101372283	-0.196136118520345	-0.21452307898502	-0.22658794688157	-0.212197124897479	-0.153373165151822	-0.115404146336847	-0.118084373550373	-0.0177458816035405	-0.00207138128011248	-0.0702921681020691	-0.0525429407579352	0.0393405708409586	0.00646067842979408	-0.0326077918599897	0.0126328605690846	-0.022564713009924	0.0193216408749612	0.0351805514237721
-0.0379352547202395	-0.0763634351772584	-0.14544083417031	-0.195954956409117	-0.20752118828134	-0.211100307375257	-0.245716883282227	-0.279709237240716	-0.297954051026443	-0.304734661004152	-0.266531058750355	-0.245831279110112	-0.224165559570184	-0.211328170039538	-0.219045521929814	-0.140625057132483	-0.106868763808174	-0.127955911660735	-0.153607179554716	-0.21960517365622	-0.217832917516475	-0.244263789486896	-0.31003154649387	-0.286566938136633	-0.252761808673454	-0.214600009742324	-0.206773687405677	-0.174215319270354	-0.125758117979582	-0.182675876734355	-0.192537506087893	-0.230756859048731	-0.241968513673667	-0.233602436660298	-0.228170755166847	-0.16318881435679	-0.106965716166677	-0.102800133232719	-0.0854173142906824	0.0476126453091176	0.0222502843702178	-0.0664480130597961	-0.0250179610516091	0.0615001988197173	-8.8170610075899E-4	-0.0519471814634697	0.017667236399572	-0.00593595389971208	0.0823520240472067	0.121526222969129
-0.00603875835378976	-0.0465051479182349	-0.0992174649148606	-0.158018680019929	-0.190185376262458	-0.203241227929633	-0.252731970260684	-0.302969184446781	-0.327675750853511	-0.319324992688168	-0.28661068030597	-0.251942011543728	-0.228421192454944	-0.20052653522549	-0.185548358547321	-0.117687271173812	-0.0718414806882609	-0.0710946065500835	-0.115442743851855	-0.169967057795088	-0.182535926124488	-0.236515058300069	-0.327465923773581	-0.31827643576841	-0.297933765597243	-0.240011883297904	-0.221497857447976	-0.183860056502473	-0.168584814945144	-0.225091661420897	-0.254376832713461	-0.299409322480782	-0.280247153588868	-0.25517298996531	-0.21880834518863	-0.128313414874094	-0.0408254193117205	-0.0270986072365148	-0.00501366945141845	0.0988422810265067	0.0797751237163167	0.0115349436834895	0.0542480672402089	0.108266680754772	0.0499931070376486	0.00624646415878657	0.0709611834570071	0.0592470529293569	0.139827376186178	0.190027222681794
0.069924256164735	0.0551719576265193	-0.017468316543778	-0.103873065954334	-0.117647435691067	-0.103199097710124	-0.174801364814699	-0.244976446654578	-0.297864455591937	-0.300315616131028	-0.298787376099217	-0.297197540762167	-0.273406819338997	-0.251471122123775	-0.226928238302804	-0.174260960392457	-0.129759706421068	-0.0910111170579917	-0.119901747216212	-0.194238240373582	-0.233800531650435	-0.26606019225413	-0.308804171636704	-0.304018705424679	-0.243698636048148	-0.180077370596851	-0.173307108285663	-0.164837417253053	-0.145724883733314	-0.201304330793409	-0.223364717509007	-0.268313668033456	-0.275301568335164	-0.271003511266359	-0.222786533797789	-0.148869698355126	-0.0187017415668804	-0.00466044488688127	-6.66716699809573E-4	0.0945282158390051	0.0663828078743145	-0.0139965044622559	0.0304629549636892	0.0781669197682845	0.0276379411666939	-0.00987403909024959	0.052651689426365	0.0425107971118157	0.104850273941539	0.170873046729526
0.0539814770152983	0.0386319028589931	-0.00171208590240594	-0.0859297317077569	-0.116736308375103	-0.102260939553636	-0.173334075406479	-0.268422572441577	-0.310031137648578	-0.309238098437019	-0.305249033467784	-0.295631527273965	-0.262602895805697	-0.230713444511513	-0.192384924282377	-0.149634319151835	-0.105094667629639	-0.0336234173315252	-0.0856992470659208	-0.163472325994189	-0.197316318977817	-0.248998725849428	-0.301516017717194	-0.282754372915972	-0.256221861099084	-0.179260859778969	-0.19982725076092	-0.151967299215236	-0.14366357258354	-0.216683008392801	-0.215791974288694	-0.250597324296766	-0.230039527294606	-0.238029805413232	-0.191473013686951	-0.0630845480207904	0.0243544922475698	0.0399607567018198	0.0521315543143824	0.115249059461591	0.105130345866191	0.0644559394531762	0.0910914047450928	0.112448272268494	0.0759038516939262	0.0445502804863504	0.0998638544268433	0.0853636070877349	0.147730050304247	0.210977051163353
-0.0291427485864376	-0.0492421077835459	-0.0485322053356754	-0.0961537980699378	-0.141003734764302	-0.178889924866125	-0.211387885967217	-0.277288733516475	-0.311649889909747	-0.274848764188085	-0.239954033849631	-0.204295177873775	-0.184585731661733	-0.138257251240317	-0.0827025755223286	-0.0332377190922515	0.0222905027639948	-0.00901486880479879	-0.0335358149791309	-0.0719668229834728	-0.11114128937087	-0.171951940139058	-0.300465583746416	-0.321114104734962	-0.31604800738739	-0.239841394718425	-0.265581387275294	-0.215487836024683	-0.218146610189975	-0.292599647479153	-0.277657863716681	-0.315794528681997	-0.261969258460442	-0.232091760028694	-0.153413859208972	-0.0238375992213879	0.0445085641871955	0.0419289945676035	0.0744687049578394	0.12535370671063	0.0884205050523027	0.039490958176041	0.0650393790613893	0.0749894592667576	0.0241903746736948	-0.00716934541758763	0.0603297190254133	0.0641988972838335	0.125393887898861	0.193486667761145
-0.0107407566773371	-0.0138825056263002	0.026992723698053	0.00877731548314839	-0.0288674013561867	-0.083880254839152	-0.103577869166171	-0.176083046440608	-0.203174728025278	-0.16985109717208	-0.152665142023985	-0.120196222611292	-0.127955685010867	-0.0894861531272386	-0.00884606842697669	0.0268652453994763	0.0809316998388876	0.0392156487800723	0.0170236236019529	-0.0079681310957468	-0.0400930455533805	-0.0919938879143956	-0.207036547924228	-0.213894772358049	-0.230750942530456	-0.145276291872537	-0.176309699008927	-0.132372674065401	-0.155173025097811	-0.221711051322855	-0.215332351889128	-0.251557227183823	-0.190768453333997	-0.149001410339816	-0.0554562685155455	0.0569843719325696	0.0682933789699082	0.0734424312589474	0.109764260004481	0.113497383149973	0.099934374606126	0.0766518506986713	0.0743077612491747	0.0655380531433357	0.0394192421110149	0.0153292822007462	0.0673021343563143	0.0638904975332927	0.107382160364007	0.15290498013851
-0.021081984368077	-0.0149764190562123	0.00851579070189365	-0.00188667641939913	-0.0439563609815359	-0.102351984431038	-0.121041096992515	-0.177645055197658	-0.214173352687143	-0.155858635526097	-0.156767378014056	-0.121376264391788	-0.105823979720472	-0.0743746218465645	0.00848815129531301	0.0494084107856127	0.0953077027433489	0.0694449817837483	0.0227228877184687	0.00662195642598102	-0.0333880733402103	-0.109035112727821	-0.211193825266516	-0.223109022192048	-0.245401302521476	-0.166211119492395	-0.16860876080949	-0.131877501297411	-0.152208039751301	-0.2069621201876	-0.237174988311767	-0.280297537365827	-0.228237590891215	-0.184192346191038	-0.0711490917637877	0.0579429080415915	0.0997489808760159	0.0972670394679859	0.154756395341003	0.188353411502718	0.192004425695914	0.14573731818244	0.118656104407317	0.131251631792719	0.102950920792968	0.0439981965392079	0.0844038827133309	0.0700643516342844	0.127445953038485	0.182976116216219
-0.0268508819838911	-0.0254095224830701	0.00367381243970368	-0.0130274701657046	-0.0558304735211415	-0.128503342739268	-0.174075741207469	-0.224260044207838	-0.20659281621529	-0.175716816126568	-0.148798227069747	-0.0996750914892471	-0.099467148822414	-0.0416887137365192	0.0217028029263033	0.0417635408616064	0.109440741741394	0.152345390898735	0.0961251267947774	0.0652173466041237	-0.01874255486019	-0.114059688600365	-0.226977586942027	-0.261658737323455	-0.287309539078128	-0.229806074417715	-0.227546711737986	-0.214453956604722	-0.225718225511477	-0.269138826422345	-0.281517567180354	-0.311567224281801	-0.282445094639068	-0.192724413921677	-0.0828165810407975	0.0679616441569408	0.148001732707034	0.179379306261318	0.237448121014857	0.251119975550264	0.231137109742278	0.206740479630681	0.198696038953347	0.190915968381086	0.161842000455272	0.133233246543647	0.157574738200858	0.13241196572288	0.166423670457727	0.196837605174127
-0.04851405830682	-0.0659960079920279	-0.0379312815021112	-0.0683178799351785	-0.110233170270349	-0.180452843120058	-0.218137353545083	-0.264544613299541	-0.233008512032092	-0.206067283379771	-0.162075349393917	-0.116785771004602	-0.105872942730051	-0.0350735907975373	0.00962319195007898	0.0298541508661858	0.0952214978152138	0.113429966431431	0.048301275324541	0.020830412810152	-0.0420237490741794	-0.129827807835479	-0.248824691099574	-0.281412073006107	-0.313281973465373	-0.266685903454316	-0.264585577056061	-0.233085207626536	-0.251614627596854	-0.300048907727493	-0.307294155696329	-0.325836796105666	-0.305989735834874	-0.216167523004864	-0.122758338878388	0.0264443941239917	0.103265218964537	0.121740884271968	0.16632494607582	0.181552807679092	0.157950487825568	0.158150642882776	0.177229522477578	0.15332071308143	0.130350893238874	0.130062801498611	0.159660544634156	0.155380752035856	0.159610154979515	0.192901177578186
-0.0771246240339413	-0.0863650175745346	-0.0534302997089245	-0.0743859861728157	-0.122477963881986	-0.194228495005431	-0.217048896811317	-0.259385459040918	-0.251527030121038	-0.202400034858138	-0.158323151627072	-0.109754523508639	-0.0883471812042502	-0.0546183315760475	-0.00723102665345172	0.0211226689145746	0.0627244871157486	0.0501636316742459	0.0101082329448559	-0.0121258558729798	-0.0542298999992956	-0.125236270511593	-0.237807392076368	-0.279891150917905	-0.30650985002662	-0.259888039802905	-0.256414308531155	-0.211021880415326	-0.228951769039519	-0.279051861224487	-0.299009500484723	-0.329787003750169	-0.294126494254832	-0.231437627623128	-0.142979697166416	-7.62599866153349E-4	0.0737714012349858	0.0811926844685965	0.135443509877094	0.169834488017221	0.153897997829982	0.13635053919728	0.149706514631727	0.138267624992556	0.106793486362279	0.0923695499239835	0.128418041696614	0.129909643878259	0.156620953300739	0.195474767388669
-0.0902458606622438	-0.0986767955471027	-0.0670376800389047	-0.0620842942349475	-0.114525913130754	-0.200795870698119	-0.217353043876229	-0.229953946580044	-0.194356485647013	-0.14384458362282	-0.0742948336017119	-0.0234180932043461	-0.0136288084706525	0.0255917989845649	0.0697113650849231	0.0801224785321977	0.121177173967282	0.129575973344976	0.085727097967543	0.0714639356667514	0.0122901430887217	-0.0643658744567387	-0.174809312320079	-0.246811898106026	-0.30037569584366	-0.291172793040627	-0.265167171064316	-0.237178352646094	-0.25265855321766	-0.28906284414212	-0.314914728213941	-0.329818544777612	-0.287279943180743	-0.186226116716639	-0.0908316996440949	0.0415529574660983	0.127283563968216	0.142694758287095	0.205025031801019	0.227988316573063	0.208665025593806	0.188758272265181	0.184760237424206	0.181235230383981	0.149008859338202	0.123324706530831	0.147794036981241	0.150738409630953	0.168483235419408	0.190960441917316
-0.124103917637335	-0.147450693607499	-0.113207331996349	-0.103740989643082	-0.145305804865823	-0.242423906634632	-0.27490583874722	-0.28184796505829	-0.225441494834746	-0.179174867664472	-0.0896517587946543	-0.042456839999585	-0.0208540324544292	0.0216642698252321	0.0569383842169214	0.0867197943855783	0.136551690576698	0.126897381563686	0.0876552649248867	0.0740896270309192	0.00388498672620674	-0.092379567803953	-0.21454923073244	-0.297709997103769	-0.33510621398737	-0.338261492075774	-0.309315571052864	-0.289235070528279	-0.306637657867519	-0.335747027797119	-0.353327766100295	-0.360240622241257	-0.326445786211798	-0.218969433985041	-0.122366517139714	0.0307274663642539	0.142815530722348	0.138124961583404	0.195973869952444	0.219376382687879	0.186680887276972	0.16623513177849	0.185244829049974	0.181412064846509	0.143690239367193	0.130980539382907	0.156285486135321	0.162798230768636	0.194579186218729	0.207543887351667
-0.158120798562932	-0.200115649868395	-0.175891406889194	-0.187521115402424	-0.239887981542643	-0.311823949206842	-0.348469781488354	-0.359091243491895	-0.274908854251423	-0.230627355737262	-0.120956814755927	-0.0789998416691202	-0.0581561718478876	-0.015684601219453	-0.00757133575408042	0.0437869925715081	0.0813307015800366	0.0530683767601234	0.011941538309807	-0.0212235548089368	-0.0623442829186597	-0.144923566956192	-0.245129033207368	-0.347257470612207	-0.396930892438467	-0.392338542142528	-0.370525488444174	-0.338364371579626	-0.339964906529375	-0.35967511250922	-0.364805211242077	-0.357073158285195	-0.324651443415829	-0.231251548102771	-0.178291407404629	-0.0285687681192263	0.00339495703006962	0.0206931073901068	0.0691844717663259	0.110582593879993	0.0908716244814455	0.0871236965633973	0.108552680460525	0.115820461498132	0.0811427199850464	0.081745175704817	0.109362748655292	0.114135411904136	0.137866926058321	0.163514240662489
-0.177901039116344	-0.201207319205257	-0.174507346854056	-0.179644829690149	-0.205775966944941	-0.279636369009924	-0.297968651519427	-0.28668835016017	-0.220252530322992	-0.157336690305169	-0.0607840474456977	-0.0249406955406368	0.00597616974238389	0.0398252716766732	0.0506805651870825	0.0664215486374746	0.087696289551858	0.0659382516946851	0.0172167504079357	0.028532159449917	-0.0142197041144581	-0.0850510794544442	-0.169489506053137	-0.27814881302726	-0.343950200761635	-0.353935828462596	-0.323908905801079	-0.30081511156573	-0.304237705831276	-0.30389104918245	-0.330353687764431	-0.320103222436449	-0.300410794767243	-0.199098312331359	-0.154339993301337	-0.0323168482430907	-0.00405771039612231	0.0249424443694216	0.0888506532896628	0.119670467159164	0.109985003589105	0.115628740807203	0.101095801107155	0.105161549238875	0.0963514221044156	0.0868147303306497	0.0859209977021374	0.0758550262547434	0.0680721995858128	0.07045484626863
-0.182254946498708	-0.20182651939549	-0.167053145633472	-0.147531186640442	-0.172382144702397	-0.268386452812004	-0.27535775701781	-0.245492646999155	-0.168809006706409	-0.123959562489175	-0.0208496706942977	0.0179481626201739	0.0531265589371866	0.0911500023493753	0.0937271335867556	0.0986393539136588	0.11851236826412	0.140268116226744	0.0956504423704902	0.0871962237292526	0.0333251291880894	-0.0442786657391251	-0.133760770643261	-0.244116098749857	-0.322107304067241	-0.363054628055196	-0.317311093889275	-0.303643296555588	-0.325301724483796	-0.315544690413897	-0.355988338744503	-0.340740588830267	-0.323289581079611	-0.181101864715139	-0.10374015898838	-3.06375132376611E-4	0.048038212028029	0.0659790226319583	0.133651137252782	0.1419753291304	0.145792856373132	0.163423037380411	0.143211067292329	0.142582353231136	0.13746894358204	0.130646314536133	0.125992480830606	0.127474474113987	0.104578198968808	0.0997106990503351
-0.213076915569445	-0.26052027108149	-0.242091401943133	-0.230990906300423	-0.265996918495109	-0.354203343665557	-0.361278331137566	-0.330861554674909	-0.230969809616217	-0.18537180486351	-0.0609900520668669	-0.0170535213921684	0.0380214839628485	0.0938459743897399	0.097240912514394	0.103125190804837	0.126162984665011	0.155323048581573	0.0953101931650849	0.0636583341993415	0.00958684030382733	-0.089712080553187	-0.175134537733414	-0.305657229901375	-0.384231325732066	-0.434201271799712	-0.399837558310698	-0.3623097287279	-0.384930822093802	-0.391954620884769	-0.402155879401739	-0.377497358695153	-0.358999205787315	-0.204189230013435	-0.141000678632664	-0.0331810738006737	-0.0095515460160771	0.034880812222507	0.0971725865699853	0.105282694828129	0.112113818612602	0.164986273688808	0.16837724252396	0.147687639257742	0.152384870660202	0.172393586023776	0.164498906267479	0.165171385234398	0.120735383782652	0.101924799321344
-0.21643932413626	-0.258216576845091	-0.249236917714341	-0.248768940857531	-0.263189267446668	-0.321045566758085	-0.315317117300322	-0.278034064227438	-0.164182102537902	-0.143388113895601	-0.0329216831960669	-0.0123496153210431	0.0422035403574293	0.0661922743755191	0.0752085978206569	0.0897215913423587	0.101407816758803	0.0666246559293838	0.0148716465992687	0.012995673804187	-0.00400000270277992	-0.0620181188614458	-0.109900837734666	-0.227107259098914	-0.308430657661865	-0.359874910914611	-0.336053231981117	-0.318860691018597	-0.324355856826255	-0.316338942691241	-0.313254156029615	-0.271126997623918	-0.270276903067516	-0.1510925787319	-0.136936384875938	-0.0676841977696956	-0.0932213884119275	-0.064618642191472	-0.0310884761935345	-0.0262143124628673	-0.00522724538537406	0.0561930633931673	0.0484245822203213	0.0291560438153057	0.0538306013793638	0.0873335111147834	0.0717443953985707	0.0634404630682848	0.00488145458230766	-0.0114456727319435
-0.192850309005948	-0.210241302933556	-0.186224133696228	-0.15807258761249	-0.155904432134774	-0.219979271028793	-0.191259857579496	-0.126756571834903	-0.0362825570806659	-0.0253453696938455	0.0648760705944184	0.0891731753215	0.142562758280892	0.151481243645738	0.156144929351818	0.139533958741397	0.149311678974609	0.104017466822361	0.073566462725691	0.0886183294691116	0.0724484503863274	0.0460925944807384	0.0149874443436276	-0.0866949063352956	-0.177708196221178	-0.238979515041042	-0.215151520726059	-0.212671115528852	-0.235778749025996	-0.196003892022278	-0.223109061985245	-0.170079033341988	-0.190135778034513	-0.0722014268423449	-0.0572638368435172	-0.0270015242797753	-0.0420237466256449	-0.035124630497656	-2.73524566998719E-4	-0.0346900229283831	-0.0225836978636068	0.0484575395970502	0.0363368589351663	0.00377433773864474	0.0273642970182551	0.0684341030380152	0.0407510503653283	0.0524990069838193	-0.0209632733296834	-0.0534771782497689
-0.255760793513887	-0.276220116574159	-0.247242901068429	-0.197640040960863	-0.210440141790117	-0.298864656795234	-0.271982393882495	-0.201018578567807	-0.0971510688928578	-0.0650831495994567	0.05883789498305	0.100551959945764	0.166816506411646	0.185909009222409	0.176861472123509	0.162764917504602	0.172580367074454	0.157869172824554	0.106610633555242	0.110758242146759	0.0914252608760437	0.0218447697030688	-0.0223517102615397	-0.141586608647652	-0.247447668175606	-0.32203107872198	-0.287417365121741	-0.267665446467093	-0.304350719195587	-0.2733292779534	-0.294809613720947	-0.241313674741375	-0.24274287371598	-0.0942115921446255	-0.0777599802361144	-0.0113448492599643	-0.00839510734856086	0.0158351296747315	0.0530147116156086	0.0187660200250609	0.0389356789085431	0.117626618315327	0.115930715994234	0.0683102717901512	0.091021233632278	0.136363843120602	0.107185382325156	0.121604787806756	0.0497550628060651	0.0289234349271945
-0.269335818487883	-0.305304507938758	-0.297808090421823	-0.272943098580974	-0.281990408103624	-0.343763572925576	-0.315372631546987	-0.255721940139221	-0.139962417842781	-0.111528115822608	0.0299515082988579	0.078561309198349	0.134322886626749	0.160692899959488	0.130008787372123	0.129851150260172	0.137003229622081	0.115150891342195	0.0508107535797424	0.0828030696591254	0.0709007936637819	-0.0107914673327315	-0.0617939482562942	-0.180449449310642	-0.270709614172741	-0.352397327467675	-0.333987142216091	-0.292847694207441	-0.313357355024438	-0.309792234673008	-0.302959313167275	-0.250877261634439	-0.254839698401502	-0.114062494009169	-0.112484433875013	-0.0401548570368033	-0.0588329645865864	-0.0318059999022866	-0.00697639235577935	-0.0364599001950821	-0.016789889854738	0.0704872104722726	0.0866720428557752	0.0246112580972696	0.0578437512010187	0.115313522065988	0.084779075630018	0.104516534503786	0.0261101655331043	0.00274578069436722
-0.243572429552913	-0.250127079008961	-0.230091695285419	-0.186275433482616	-0.196533476921662	-0.246867599186293	-0.211890421821867	-0.144498780397369	-0.0405211786264833	-0.0328595572023671	0.0775118809967944	0.123600439556404	0.171491533836026	0.168023678838127	0.123605893170826	0.0879216376484515	0.0873782331410446	0.0416950313559296	0.0414716497135492	0.0761825796421202	0.0808469651800756	0.0428756099629209	0.0149225444342564	-0.0763618764854997	-0.148724357690565	-0.235267104873073	-0.231535626729887	-0.209086641808964	-0.222839199186141	-0.206743351712186	-0.205057048755876	-0.139473438451978	-0.168928010207394	-0.0519269668616094	-0.0862483788103884	-0.0492753050850698	-0.0815800552107237	-0.0819274929920834	-0.0871648570997074	-0.141077081598176	-0.123833255748995	-0.0367435622093381	-0.0116345341298985	-0.0741819989500272	-0.0239094249402667	0.0448047837045703	0.00913948027580767	0.0377720892062026	-0.0652524202371979	-0.0867921707118152
-0.268475767784077	-0.281114459353442	-0.243789024167138	-0.176435209477098	-0.18706900988819	-0.254773893536657	-0.200701676788404	-0.11947093435909	-0.00540761193501133	0.00730118757613159	0.105481195404268	0.161776060851008	0.212715733205823	0.214788153210196	0.186051136412056	0.139779774486619	0.139480522210135	0.0961714755127423	0.0842098489722931	0.109187990259365	0.102008370591568	0.0492929000056216	0.0410180146500683	-0.0491573388683383	-0.146474544004754	-0.233126983437191	-0.209201732010693	-0.197452988509736	-0.229311587352805	-0.181921116879808	-0.204186481173595	-0.129591735852903	-0.153000298252335	-0.0214329154836848	-0.0523022450098988	-0.0218319084484229	-0.0535027134823881	-0.0460926851822996	-0.0329541247241954	-0.100508758541189	-0.0784732055298089	0.0138285823517574	0.0372425886583745	-0.030390007028616	0.0130115641593218	0.0894634070642988	0.0465669014499826	0.0769375462924805	-0.0284214354455755	-0.0785881579036618
-0.269627093205936	-0.314862342613537	-0.289522266788151	-0.231967032086965	-0.238794459570698	-0.29616519287922	-0.251681863023426	-0.176220557910385	-0.0575463307662893	-0.042999841699991	0.0713211057515738	0.126968345012294	0.192788208518701	0.208243841921561	0.169296068446966	0.137189649918652	0.136216267766938	0.123129595650403	0.0666248835002369	0.0901080944736941	0.0834520981518217	0.0162600444880887	0.00692973671818617	-0.0826533876305282	-0.179749775126079	-0.264491637565171	-0.248768645149117	-0.21396839679541	-0.249111196743373	-0.215690064623555	-0.215016847666132	-0.159513026497166	-0.173002036806217	-0.0348223885909122	-0.0745374697329427	-0.0368372831808032	-0.0862818614315568	-0.0573706786375744	-0.0422027555463593	-0.110763512948637	-0.0802707133500704	0.0364633790784591	0.0672704394073729	-0.016077796743247	0.0394063607307729	0.126152328315233	0.0818695921891412	0.109509874157089	-0.0174747348122445	-0.0650292053736727
-0.230380135186021	-0.255429325265988	-0.231022680357608	-0.18042995747648	-0.172693542815635	-0.219529802161896	-0.181983742996154	-0.115754132407521	-0.011174954928492	-0.00896572706894379	0.0980772043173831	0.148702710737624	0.198453552680497	0.205596529875705	0.160285856351224	0.111117209198865	0.117079671925633	0.0811081607113451	0.0548671979315744	0.0975204196211327	0.102259554224069	0.0685439278902844	0.0450668362720007	-0.0341247093178735	-0.0996523928107201	-0.185536105752252	-0.19108675312172	-0.164079241686708	-0.183908281356891	-0.167668222661143	-0.153375661938587	-0.0963685635209979	-0.101984689130704	0.0228506201714862	-0.0494226308171684	-0.0268971441143114	-0.0746612911412466	-0.068893866786552	-0.08531103269538	-0.156888133455001	-0.140948832637691	-0.022897272044779	0.0210586658747679	-0.0656002549537164	-0.0111020288460352	0.0815076579253208	0.0488012961555286	0.0894374119351987	-0.0358588186825851	-0.0700867315102465
-0.195854276143527	-0.187477586057634	-0.13756278798135	-0.0670710736809094	-0.0572837899105502	-0.109431314347775	-0.0663261158532931	-0.00413536522460538	0.0913322961592021	0.0856101225359347	0.167183510246665	0.209315766141296	0.229104785001159	0.211248000558282	0.17386810997037	0.104175089098804	0.113968605672801	0.0620479795097411	0.0730871048919337	0.118706237089885	0.126401994893269	0.130199984604939	0.12404793752018	0.0616675452662168	-0.00236704846958894	-0.0810098351471824	-0.0867310094089897	-0.0847512717740946	-0.110908397081725	-0.0781807434284284	-0.0736933133923111	-0.013286167652179	-0.0283255789286002	0.0815054299745206	0.0163997614020154	0.0188863302666312	-0.0379600493226693	-0.0493691530832596	-0.077594819487248	-0.160945940670254	-0.152248534998893	-0.052951745730806	-0.0138025952665448	-0.0897423712537662	-0.0407791529750043	0.0486850101729415	0.0142069955570693	0.065167685203425	-0.0426163923754401	-0.0830430701383609
-0.209464974865843	-0.215728975231774	-0.164341129027411	-0.0872492644075513	-0.0888170320009187	-0.144653786658817	-0.0955989961298042	-0.0420479997698665	0.059455190859166	0.0493031077904177	0.14803430627691	0.195958291831134	0.238190946688045	0.239210126439347	0.20900895847725	0.145199889202465	0.147723189335452	0.136304268040681	0.125126210588048	0.157930129157816	0.140682477957497	0.100054951552587	0.0983998923311219	0.0336477695575467	-0.0374143217279412	-0.117995804868453	-0.117389046175382	-0.0915267319448364	-0.130155321974993	-0.0996377294185278	-0.10116345984899	-0.0470645557352152	-0.0676128619895104	0.053507196414905	0.00289951797109001	0.0170625371446062	-0.0193263445219333	-0.0134232605097435	-0.0195441998765154	-0.112683400545244	-0.0881059091828932	0.0228820152030902	0.0483877302885704	-0.0342391102233647	0.0229542523623844	0.109245746227508	0.0568405575751206	0.0944986451419038	-0.0304817913879707	-0.0815251031790675
-0.19277921361907	-0.214192985586654	-0.174066084348411	-0.112252313230166	-0.113238169415596	-0.156426690782168	-0.11659715370153	-0.0683921913888806	0.0449511623000215	0.0415390625847642	0.146293262648298	0.195005756446454	0.251813376766656	0.254281073297456	0.206738105774299	0.141032145034114	0.146207389016254	0.135540700359017	0.120903156186229	0.163120870305651	0.160429398051201	0.119029956421262	0.105323370147432	0.0420439985981155	-0.0301180039051066	-0.113989172143212	-0.124382773551209	-0.0930610347579777	-0.129186516011439	-0.107728323215155	-0.0918209077822667	-0.0338958628408654	-0.0379509965824314	0.0802975990793656	0.0207852813226987	0.0318808681296253	-0.0342018866214201	-0.0225487607044981	-0.0427504889480343	-0.160286196091488	-0.136096712537068	0.00682613937288364	0.0361261777677197	-0.0701774172876268	-0.00123288075692062	0.101707798459736	0.0426330727903783	0.082221507404947	-0.0524661950468232	-0.0938042219356481
-0.152137912415376	-0.150554726457302	-0.0967008802711556	-0.0260846796799656	-0.0168548616064127	-0.056894113692274	-0.00852583817419004	0.044215810037041	0.124976465794148	0.12361387447384	0.208233355974866	0.243407937467255	0.26581160064935	0.249001302631175	0.210662825797643	0.124039075337626	0.134658986377503	0.0885226682929788	0.115353230376697	0.171894558118376	0.184573850746069	0.188116847879351	0.18265804942445	0.133248749398457	0.0660310771069721	-0.00715557646565492	-0.0296855136721222	-0.027151680903868	-0.0519712111556059	-0.0293231477462388	-0.010514952660854	0.0452283174886185	0.040700601435799	0.14351550344672	0.0842955900893539	0.0664843575647213	-0.0190100085102568	-0.03414942040082	-0.0674146385857659	-0.181574251583692	-0.190396846108175	-0.0574653346497036	-0.0233693091507167	-0.130950664783202	-0.0714407183815585	0.0370058806018719	-0.0106969838855914	0.0435663295789967	-0.0776031868478521	-0.112418177978855
-0.132286476597826	-0.155967724436891	-0.134245607850272	-0.0842350053399758	-0.0834929086170789	-0.103132366500616	-0.0678928699567524	-0.0391220637806298	0.0531238773783197	0.0398300147708497	0.104842353962463	0.138519998070523	0.198148042661277	0.191618322533724	0.155979828445394	0.0856961555397043	0.0905148821995106	0.104642467602048	0.0772515807241643	0.10652766634809	0.113533544295161	0.095644399370544	0.0945922692656203	0.0493852463162257	-0.00904510097800676	-0.0667080136644803	-0.0759893916706797	-0.0662774574761288	-0.076290418009624	-0.0885555192781357	-0.0570205870974045	-0.00595000390753762	0.00192140180198554	0.0873503084125839	0.0287852702753376	0.0298735042988887	-0.0614461777703587	-0.045847117792624	-0.0807200136530044	-0.19153027367612	-0.164230523701629	-0.0160132152602678	0.0201586016513792	-0.075661175896592	-0.00931300938863787	0.0925384868040364	0.0485626982477067	0.0768482677244959	-0.0402380315183154	-0.0696458746641357
-0.0283816862798356	-0.0395049838631927	-0.0284764675502276	0.00286132874540125	-0.00107005731129895	-2.9658974200231E-4	0.0225742098068022	0.0246203653645566	0.0933876863042257	0.0318425990511414	0.0756007894657922	0.0956074184917153	0.138298782974817	0.13153056123425	0.0690023333662353	-0.0150770907365146	-0.0185577964851533	0.0716330684728447	0.0627810565658465	0.0665225297888384	0.0788882053838532	0.084773573916065	0.0845435390106542	0.081351887516443	0.0642381807947424	0.0520408812168863	0.0178916285448238	-0.0036272929216216	-2.37781717655752E-5	-0.0202429283120107	0.0189619895835032	0.0563874134971674	0.0683841064997211	0.115196259781704	0.0670322282770381	0.0343658185183807	-0.0354082985016651	-0.00611731097836191	-0.0789328335442777	-0.177342805142644	-0.166480657696293	-0.0512388618106942	-0.0227133015227797	-0.0893566024482873	-0.0287722456458793	0.0504398192976968	0.00917996158110917	0.016940970834128	-0.0773742589863842	-0.115816297613426
-0.024147771220322	-0.0372846067027366	-0.0395549533695724	-0.0186435670939959	-0.0176337992458429	-0.0167958921123066	-0.00574183545646058	-0.00106678233389388	0.0193825594921048	-0.00840308154430075	0.0231135765279959	0.0420151032043315	0.0796384835780237	0.120228201276054	0.0720698117824196	0.0210663016355064	0.0235679051827551	0.11403335087156	0.0647926815256934	0.071878366908429	0.0696253705808891	0.0473191894755914	0.0262691634175485	0.0384957776652039	0.0041348398804529	0.0300923790669983	-0.0200005892633804	-0.0486253274602166	-0.0259043690644239	-0.040664353264249	-0.00241178542689921	0.0138710514726772	0.0456707910083406	0.0848554208666263	0.0322625378887526	0.0308414676328328	-0.0195451963282937	0.0571745475235318	-0.0149748657253214	-0.0775307097247234	-0.0967765046132333	-0.00785936944279208	0.035915998639511	-0.0325320854967431	0.00469001634843071	0.0713250435151774	0.0423230239966923	0.0635289730047087	-0.011220744544306	-0.0376049417422681
-0.089356303188632	-0.132900657244449	-0.160392279519902	-0.166686548071582	-0.183301020005054	-0.187738357001587	-0.190679400292791	-0.176082612828131	-0.123779236140362	-0.12077046789318	-0.04507230833038	-0.0128333153612973	0.0455677705866913	0.08243442930625	0.0401702259458618	0.0456422103983087	0.0491762900904112	0.086445758791829	0.025053768278873	0.0249939516447928	0.0227914741450382	-0.0180165460244394	-0.0700368471386412	-0.107946810336884	-0.144990791108859	-0.150511246651146	-0.18587083732496	-0.182247514928167	-0.134856238683895	-0.179770766292721	-0.11107794912599	-0.0965717225247072	-0.055156857594538	-0.0118087854660535	-0.0639594310329986	-0.00366248862816334	-0.0414786042104917	0.0307722595657231	-0.0455520589614031	-0.0433306017573667	-0.0863143842063787	-0.00554779729220756	0.0721762320115027	0.0108412511299479	0.0157063170529126	0.0829016696812365	0.0814699978882743	0.124135737109867	0.0727213257974492	0.0748924790029564
-0.0916423283110907	-0.1357368003502	-0.168750472349052	-0.188334138858551	-0.200735327702836	-0.199167422722516	-0.204195073039034	-0.204190603603149	-0.143791935701596	-0.180419988371041	-0.111720228706623	-0.0687155769460881	-0.0364363064884772	0.0270241790697061	-0.00291693724487638	0.0185516815111692	0.0261724114988692	0.0610642807771839	-0.0217279892476516	-0.029172986347043	-0.0432413298277875	-0.101378118248858	-0.12865483716025	-0.151954083698029	-0.163704983317575	-0.168381885643954	-0.21493040535776	-0.208959721388168	-0.154208518760728	-0.189371330230185	-0.118113070365435	-0.10693666650236	-0.0784341938009837	-0.0428813836346345	-0.10667146712172	-0.0300381891769589	-0.103664516019231	-0.0185019112174494	-0.0883425174450927	-0.0777509968951561	-0.0978020629192629	-0.024525117109454	0.033781019669299	-0.00645110288715437	0.0018182943008779	0.0619516146152284	0.0533255634943582	0.0864425369029175	0.0419136861177333	0.047823413648568
-0.0982184618778557	-0.159834350600534	-0.192160157804763	-0.207626416810143	-0.224349660046648	-0.211408243641007	-0.207428812791425	-0.206544243027945	-0.166384261936499	-0.190741716372285	-0.133231304958679	-0.0952292526846959	-0.0583190152079055	-0.0160272611006578	-0.0438623658612806	-0.0179735561426573	-0.0139885611934808	-0.0127402135074844	-0.0663156788555301	-0.0656557692917774	-0.0661496234864502	-0.12737092673271	-0.158015789329084	-0.180083338244344	-0.186649045174444	-0.194237438970136	-0.237627147382351	-0.209763564344426	-0.16037703738586	-0.204793188756762	-0.142997294632654	-0.128705941729028	-0.117911443615004	-0.0757858617216725	-0.133269023803935	-0.0551584648957173	-0.125657389035586	-0.0912001537899873	-0.125995698973418	-0.101387285175081	-0.101515898982294	-0.0561812938866888	-0.00831320493803817	-0.0234995088513945	-0.0135091081473632	0.0222050880489861	0.0180198468827388	0.0218279574937102	0.00158451401358441	0.0195986705816046
0.0241000384447833	-0.0315998673063452	-0.0993976312293729	-0.170268844520294	-0.176282186994528	-0.124494666432926	-0.155562041445623	-0.194885493862853	-0.180146518210457	-0.229950581810553	-0.216076561824782	-0.195391314714472	-0.177543416262305	-0.139036916968501	-0.148819130970704	-0.118137631562764	-0.108998385172326	-0.0748884437339405	-0.109019105179119	-0.126985290835846	-0.125343582478836	-0.174845181977957	-0.197152527492619	-0.187624998789184	-0.131670818942023	-0.135035939175642	-0.175282932753362	-0.173920800079901	-0.108847546923085	-0.165806620104674	-0.109260540737046	-0.113437250281207	-0.100804809078047	-0.0949536976358782	-0.141544755070536	-0.0700314935494156	-0.124763029081446	-0.0985798150967291	-0.146675898865326	-0.107571872595014	-0.108728186180847	-0.0998484668956881	-0.0647338567001088	-0.037739542947279	-0.0482995404446261	-0.0263223512190487	-0.00728654815650476	0.00819298094118906	0.0105156185375142	0.0722502395845115
-0.0325628471114826	-0.0800518398474263	-0.138293069901981	-0.195367387751835	-0.206397997806679	-0.166867368057807	-0.191794949648326	-0.210802298588464	-0.196569759044578	-0.209770962244295	-0.175931455784165	-0.156643092765405	-0.132448947302103	-0.117475395510663	-0.147385546581719	-0.124111966509304	-0.118766178487933	-0.107143536531447	-0.136221681978444	-0.151702982818343	-0.120332381073088	-0.141556337741266	-0.186804657222724	-0.19989196735178	-0.169151549463228	-0.163889687817124	-0.193125966744342	-0.192310403516015	-0.127485065239001	-0.17823668132456	-0.136063477910925	-0.133221814090519	-0.108191725715666	-0.0971299739338058	-0.132706895415244	-0.0957221073866839	-0.173625201980593	-0.142157786073028	-0.175083465197387	-0.116609644612772	-0.126515826247719	-0.117561847457806	-0.0884886198662002	-0.0680450563451863	-0.0794376687911924	-0.0605161581220492	-0.0359118615405379	-0.0354717150240708	-0.0278674796713395	0.0343294313207744
-0.0632331418501243	-0.104811245607614	-0.192662679057853	-0.274029566953314	-0.294665206823914	-0.242899234391206	-0.287439942437375	-0.313669116926197	-0.280456400520447	-0.289193449994967	-0.253466341221212	-0.249798171133521	-0.219023170333702	-0.19801440245072	-0.212768776764762	-0.151941157921148	-0.143265376696253	-0.142282138638789	-0.175529975416123	-0.221668991141307	-0.216610772703634	-0.236254381868208	-0.263538234448683	-0.273825225998539	-0.246766923812609	-0.235764311530487	-0.227849050119588	-0.227264484850418	-0.150077226233203	-0.205051947757572	-0.170031731413623	-0.181302063867666	-0.160854162633881	-0.169835801844751	-0.212396423932186	-0.178677254713168	-0.215290489370771	-0.175345381210054	-0.185559006555937	-0.0821758446279639	-0.0871188316093684	-0.115530095128762	-0.0909282141313346	-0.0399674941688918	-0.0670873933141092	-0.0727579087045079	-0.0367090599088675	-0.0530628236657124	-0.0191826206363658	0.0399522957515494
-0.13392230951216	-0.19810671006005	-0.255113535067737	-0.314140815624455	-0.337797215400404	-0.322079304394409	-0.322695564870047	-0.300252262735011	-0.250781474649642	-0.217469399523785	-0.120183643845636	-0.0886997528735149	-0.0537615987971906	-0.0371007237136638	-0.0880106570493042	-0.0400514899764812	-0.0413792913748885	-0.0598425683744186	-0.0836729328623744	-0.102958133578423	-0.0849519311670326	-0.122799617460118	-0.175801295717071	-0.233142638736032	-0.265810614060163	-0.287633378522293	-0.283319009621713	-0.267879386745364	-0.194544755966172	-0.242912646615027	-0.193408225188344	-0.186206920326792	-0.153846106160093	-0.112131791513994	-0.160781413197069	-0.103369178388956	-0.152144195144226	-0.122079271762238	-0.143461452087099	-0.0500105090575827	-0.0743437750916556	-0.0651445806698188	-0.00481533013124689	0.00168669075074243	-0.0126848248861735	0.012585277678099	0.0358743506412047	0.0390267723957999	0.0248461963184211	0.0549645942177761
-0.184953946212875	-0.253784699962466	-0.30277703194083	-0.315457690927862	-0.350503451913954	-0.347532554581176	-0.320022611678512	-0.288675576068965	-0.23359796443996	-0.185422322419589	-0.0809336002763047	-0.0263866945895495	0.0217443300913575	0.0201100076425542	-0.0509257293238358	-0.0268129176093677	-0.031325581199414	-0.0664809672629869	-0.0779286788921073	-0.0791098688782234	-0.0274320200466463	-0.0702886864449933	-0.139348786127421	-0.222251900960055	-0.269806278949393	-0.302319527552431	-0.290481737439184	-0.264066413886554	-0.194666454325454	-0.239514290466025	-0.206818984294599	-0.194381477220159	-0.174161776681569	-0.094971366426432	-0.123786608071072	-0.0649465399330406	-0.123500073514408	-0.125606430424377	-0.124610287019825	-0.0394214953841468	-0.0768655361492974	-0.0661949823471344	-0.00855041134332175	-0.0145935197938038	-0.0314040305210177	-0.0115034347619306	0.0073220250677046	0.0148412162193272	0.0164679881299799	0.045360877222338
-0.223724308159959	-0.290880941096715	-0.334447158637448	-0.339586909008905	-0.376049249215962	-0.370408601086204	-0.336316276057308	-0.295297603501377	-0.230768895265547	-0.179559663908385	-0.0637634477127639	-9.29687014486571E-4	0.0805441878404375	0.0663457964323568	-0.0191178002557191	-0.00113118601987342	-0.0179471741053561	-0.0645356658785481	-0.066202983705229	-0.0420911158588184	0.00608486080282782	-0.0637166412501737	-0.102062745579057	-0.195005996674878	-0.265875848237111	-0.296529349010372	-0.282932621873846	-0.24940886756053	-0.191764593127218	-0.230179704727095	-0.196924465502303	-0.173105365118444	-0.142015653947678	-0.0399186601850246	-0.0932948895120521	-0.0462161166577441	-0.102305355976335	-0.121013374157859	-0.114364289125753	-0.0489516430665443	-0.0635706351344856	-0.0496744412356752	-0.0196473824802708	-0.0309734665733623	-0.0284412035219327	-0.0162057266284286	-0.00418694926418129	-0.0217445247351754	-0.0274141448760612	-0.0106535123818563
-0.201219615327089	-0.278315114668373	-0.337090794543312	-0.334652598075137	-0.364506926738325	-0.360380963321642	-0.327931548405833	-0.294140596264512	-0.243856038583824	-0.186339219497011	-0.0730681241477643	-0.0289457008085988	0.0605142020000903	0.0289272741439426	-0.0469183945973827	-0.021202613396069	-0.0359751139387239	-0.108133922750445	-0.105157538732805	-0.108046271278045	-0.0561141243505706	-0.0961705614670847	-0.0921047450690231	-0.185065315055879	-0.241621912053436	-0.267799550311701	-0.269217049331462	-0.223339265764779	-0.166322106613575	-0.199979428752134	-0.146914748623337	-0.125341016888018	-0.0946186844546422	-0.0406532768567842	-0.13666471147391	-0.113503338979385	-0.156239677075622	-0.149918210627155	-0.155902481044197	-0.0904780339741701	-0.0996727056542696	-0.0925106453304908	-0.0557123790453373	-0.054455154705852	-0.0499317194394849	-0.0268352093140414	-0.0171435393842084	-0.0382273067006831	-0.0538559007268695	-0.0198168322258619
-0.0899836652620515	-0.133785291550784	-0.205645509225409	-0.212287656033643	-0.21967439397216	-0.184271218635729	-0.145937172063128	-0.122640651730187	-0.115778195109646	-0.0964948472244064	-0.0570257206883696	-0.0407799791067578	0.0477494244976533	-0.00349053323069957	-0.0970226862082377	-0.0989045410909415	-0.128101190768022	-0.205257603492933	-0.1729280325996	-0.16185075852963	-0.0976556595287349	-0.0666250516171098	0.00556748666679152	-0.0284208595454325	-0.035429735011937	-0.0719152866069167	-0.0898743197583804	-0.0440216985734374	0.00805537904241746	-0.00494678237388674	0.0535904160197595	0.0927648108991418	0.104572994000543	0.0797884789116192	-0.0709604962477341	-0.113604822064287	-0.1869700280596	-0.210324889404996	-0.24571933622006	-0.185253607428179	-0.174320074831239	-0.190388189609598	-0.19112162643044	-0.164151629193953	-0.143794487012869	-0.142773321746594	-0.130122745563558	-0.161649364169825	-0.160363416200362	-0.10853077509642
-0.078223827649087	-0.108040245552595	-0.173993778516782	-0.162588205256143	-0.167548853231998	-0.141811383269492	-0.0998580318833838	-0.0774649057842568	-0.0590281972862177	-0.0537697620424731	-0.0220515749866037	-0.00553119346517639	0.0820412412715669	0.0332788291475352	-0.0523412071336714	-0.0624865652340553	-0.0783418159204256	-0.168050163315929	-0.147034798649343	-0.118011893867004	-0.058308041647803	-0.0204771874461187	0.0503678893259114	0.0173405197917559	0.0115391701873269	-0.0277469978435155	-0.0244642250487745	0.010224105306712	0.0439741307875	0.0428438598182365	0.0874700662711811	0.14007275162575	0.149902264420779	0.119197632478379	-0.0166039575916038	-0.0870735511296553	-0.163488158639614	-0.19139277407246	-0.235424035188107	-0.196650528593868	-0.186941163009307	-0.189882010876209	-0.192356355987418	-0.178077877717768	-0.155823561353337	-0.152266984654225	-0.148932902054276	-0.175412528852948	-0.183571880650489	-0.143784990686153
-0.108337001182236	-0.15027578949745	-0.211596264979588	-0.204288535343373	-0.22655343614052	-0.206025839467693	-0.190335100665811	-0.159433507833997	-0.137321531408887	-0.108880104140167	-0.0752857890804873	-0.0406488103413979	0.028748439576172	-1.81451527753251E-5	-0.0466981857683424	-0.0310369042353006	-0.0368174333578249	-0.122047973078724	-0.129923466299119	-0.104842344543216	-0.080283496673457	-0.0814819805029638	-0.042970689049023	-0.0822488704789478	-0.0872953535757257	-0.12002758371263	-0.087211438090921	-0.0524551527116749	-0.0330489929018023	-0.0326010042633273	-0.00878605712112982	0.0246718150742301	0.0236383774518825	0.00876053164789005	-0.0667600499270118	-0.0870342828565079	-0.132155223419642	-0.14756868078851	-0.148867110427861	-0.118099762948943	-0.123248686507697	-0.126899223313365	-0.129265911598262	-0.123792118818817	-0.114018850679915	-0.120669666570454	-0.109882643946331	-0.135521856321307	-0.134230419195232	-0.103775731754725
-0.128802362686703	-0.189093300012295	-0.245340039647348	-0.243445965090971	-0.283193978336786	-0.272470942160826	-0.264859840569931	-0.232741059774088	-0.200587074465197	-0.172869086035144	-0.120371467951607	-0.059323958519905	0.00752788141778823	-0.0198520813352432	-0.063152884249894	-0.0281967136285417	-0.0426080624943572	-0.118425786566122	-0.138198073830445	-0.111944621611101	-0.0981071458505868	-0.120389209595422	-0.105566127668106	-0.148853042789948	-0.171586305771466	-0.203433735366621	-0.172388486694208	-0.12898182117984	-0.0968183817320829	-0.100147803513099	-0.0695923525246841	-0.0495287907973781	-0.0534353357190923	-0.0520244408674618	-0.114399511956894	-0.105645774132126	-0.138009894032537	-0.147827441503672	-0.135272269226149	-0.0979912492472526	-0.0961918031259595	-0.102062405120225	-0.104142901829005	-0.0941633162719126	-0.0842202378030464	-0.0906741415342021	-0.0820889934369054	-0.113192854823351	-0.107627106238119	-0.0825254521511637
-0.137936528225877	-0.20884913459049	-0.275693463539037	-0.293983669924565	-0.331135420489234	-0.318809944556546	-0.306286955786308	-0.290985458358921	-0.243989022740104	-0.23704394850458	-0.167205315416157	-0.112215504001426	-0.0193952925419484	-0.033168473108002	-0.0904152735534509	-0.0582947878331081	-0.0910186258578609	-0.120498394087622	-0.13306259646897	-0.136270302086858	-0.122700784906156	-0.173861229241689	-0.156121300850661	-0.201324461416387	-0.227118127841501	-0.246218986219231	-0.233983022588882	-0.162932924040774	-0.126278025661976	-0.145527345195701	-0.113752771520765	-0.0806078070802726	-0.0769209072630056	-0.0435196670133848	-0.140606265608016	-0.124387968367033	-0.178920852417719	-0.169701871513659	-0.158764714382023	-0.111385441863384	-0.078941991229228	-0.0740298423471205	-0.0675178751670864	-0.0518649394891563	-0.0243173875786195	-0.0263035675272505	-0.0248825965460408	-0.0741361610863721	-0.096323600633759	-0.0796963007284782
-0.189587524698069	-0.275178877421278	-0.338219564588072	-0.364237284526829	-0.417333973039417	-0.418440490576372	-0.416915480610908	-0.401341698220968	-0.341012521680029	-0.315768852378716	-0.221364940772191	-0.161045659935251	-0.063195296026871	-0.0360548876084444	-0.0939567483420566	-0.0321735975694886	-0.0486045218355	-0.0588908823660012	-0.106833968385715	-0.131027838246059	-0.120632076070181	-0.216675539622394	-0.238226067890633	-0.304447898600061	-0.35408907675032	-0.365406533289066	-0.366100897522877	-0.30163253293149	-0.252921872806198	-0.27832459740349	-0.222529082577083	-0.193497447658516	-0.159636721212296	-0.0900930247065805	-0.16754124977982	-0.0820712463418099	-0.173204703285521	-0.132293397993097	-0.123460770144255	-0.0530066406804554	-0.0404954702724113	-0.033271079145557	-0.00564830659928658	-0.0037003805568443	0.00591427863830251	0.0170842551150505	0.0337812658964279	-0.00285771068598363	-0.0258939219209888	-0.00204289143794486
-0.186212720356944	-0.256930946976909	-0.307930827872479	-0.32908175304892	-0.373325273751462	-0.365875813307994	-0.364540510411733	-0.356327261562647	-0.312825869552448	-0.26375366327766	-0.168716748857398	-0.0944455806495924	-0.0155464082318288	-0.0187248065351552	-0.0801419007524893	-0.0121430876423626	-0.0126907903641574	-0.0753496820780751	-0.125097959683264	-0.11916160448419	-0.0898449425128737	-0.176865343145437	-0.20370165183388	-0.25068262151623	-0.300203407914892	-0.281773475701068	-0.297261505388296	-0.223040982233316	-0.175095367030481	-0.228001796574064	-0.180495588042845	-0.166334012130997	-0.136725209514714	-0.0975402409212279	-0.160501142514303	-0.0796828263620041	-0.132476542824925	-0.133579380810315	-0.134217303149961	-0.0804448908363669	-0.0820401732992554	-0.0537570443372472	0.0111071462858424	-0.0131646887527608	-0.00659724947688251	0.0287983365366731	0.0478493752732775	0.0284655774573667	-0.0121749770039197	0.00169289266990829
-0.1552393349048	-0.210061088349481	-0.264503958303014	-0.288938337985699	-0.331936818787347	-0.311517560011568	-0.316825804040392	-0.311515743995204	-0.26852779570318	-0.257101055777045	-0.163531887894823	-0.0865505192662388	-0.0302809714604852	-0.00314531110902	-0.065182609120697	-0.0064404381662651	-0.00413050510381974	-0.0388364891874443	-0.109052051128567	-0.09197031069029	-0.0543108880855419	-0.148628145769041	-0.198007889848281	-0.229564539826504	-0.266871800948629	-0.241281468599088	-0.26073546270087	-0.201742353606687	-0.14581368294285	-0.196927920533985	-0.147695979041856	-0.143286264585215	-0.126764779693199	-0.0777083554422003	-0.114790173818587	-0.0515804071602062	-0.103174120261117	-0.0720254385603198	-0.109910184217501	-0.0703761012094207	-0.0962776072166603	-0.0526488036450857	0.0169601084187063	-0.0203767655947972	-0.0144455165380148	0.0293330046080869	0.0431213015531751	0.0455111339512742	0.00395581583396635	0.00428044677462332
-0.135852559571023	-0.173282282156917	-0.210009980719716	-0.231487538222171	-0.270301489115957	-0.267259738930657	-0.260348269998058	-0.25722132911721	-0.231852822232824	-0.213064968932284	-0.12229589278126	-0.0464462783739017	0.0258557320940899	0.0335133374688584	-0.00712983574886355	0.0341784915467247	0.0243683234075667	-0.00936129575166267	-0.0526725580023774	-0.0405984210629943	-0.0227097109534009	-0.110757127298929	-0.148915068828748	-0.192865785511649	-0.214799758359893	-0.198590071100213	-0.22274131956658	-0.180034086870101	-0.142787653095827	-0.176516892382256	-0.127546360131993	-0.125335318609811	-0.105664101423183	-0.0577287327613606	-0.094181097853134	-0.0407692048130055	-0.0654978086341063	-0.0320487597590845	-0.090898376734745	-0.0654091101318115	-0.0911500386940752	-0.0322662454126883	0.0335541976898329	-0.0166303856298522	-0.00664892582083828	0.043158884358307	0.048035852373989	0.0648476933081572	0.00433140351129022	0.0129304760260041
-0.122667810334461	-0.161264613425153	-0.194743266933981	-0.22333026798651	-0.26149491317672	-0.267665772145453	-0.27334799474501	-0.277630454962055	-0.243908630506063	-0.21109799738272	-0.1094970481774	-0.0387306118544462	0.0246413510370714	0.0808441902848977	0.0567900006563214	0.0940774856679687	0.0894191822625469	0.11981952976495	0.0478058402183564	0.0308090222272881	0.00395796183364797	-0.10494275127525	-0.146924975016756	-0.203752041445161	-0.248215980175758	-0.229223975421642	-0.260692805331584	-0.240411129399212	-0.186456571100735	-0.226796775400185	-0.176335951883941	-0.166969973889802	-0.12443111062957	-0.0603172502824578	-0.104520676355373	0.00198988559939445	-0.0255170173648889	0.0486384811158824	-0.00456977227029297	0.00215595875819166	-0.0323444752874657	0.051644106164791	0.132031025295705	0.0589784032821471	0.0607167985870257	0.13139732959077	0.129311273739501	0.16710559412586	0.11080233441698	0.103332240505602
-0.0643569732263541	-0.103458756399038	-0.14081217376773	-0.161718792688342	-0.211884096045354	-0.227122126341993	-0.242608270956756	-0.248207556577406	-0.255329020633621	-0.204967783988326	-0.108621629193098	-0.0630743034799324	-0.0265087946770587	0.0283258231563358	0.0324853664561024	0.0608234949127892	0.0622468454420324	0.116187832047552	0.066686869510478	0.0139040876002919	-0.0117611513952196	-0.0948389433901828	-0.143936128703385	-0.206540188991096	-0.234635263101007	-0.205893138563187	-0.229437162472201	-0.216733947293194	-0.169329364531263	-0.211012793777722	-0.180468721526005	-0.18226309532904	-0.122989083441184	-0.0642610806927202	-0.0745766907559246	0.0358217183903466	0.0825944653944916	0.13833052724593	0.101870956857319	0.131937865571796	0.0680648874384742	0.115740013042543	0.19476537903789	0.127313281003331	0.106401487648057	0.152431937719409	0.164230510685587	0.207683912431802	0.189010478824229	0.188456395352055
-0.0659027071164349	-0.0899775255081276	-0.120051977543745	-0.142189930230756	-0.195974629385043	-0.211182937949449	-0.218466844191569	-0.228701871129461	-0.230636137985491	-0.167530774300364	-0.0956427208680904	-0.040485539773768	8.48546677835039E-4	0.0725507292273071	0.129160005895312	0.13072313704767	0.130461209645739	0.221384165688332	0.156147139046723	0.0996356454830013	0.0174160030074408	-0.0973478693449838	-0.140231569454757	-0.208590262530293	-0.229256617382513	-0.208283941924373	-0.213767001647724	-0.207085898441667	-0.155375758956256	-0.202212762116554	-0.18714827626566	-0.196675494443655	-0.165931340603065	-0.0923076899623352	-0.0583847630649937	0.0549563318114002	0.172965215310745	0.234386623119684	0.235326362146313	0.247678404323727	0.192256839957469	0.22605289756634	0.265515424009875	0.225172332214578	0.200733041136759	0.204286858310138	0.219242069295222	0.237402639936311	0.249498049338041	0.211126794279322
-0.130497207659847	-0.135421237524626	-0.141109247644301	-0.153404639954957	-0.198532551149338	-0.233827975340498	-0.21646782888767	-0.207154107818305	-0.190621989016976	-0.0961998212734224	0.0084591888318899	0.117159858263048	0.220316695262046	0.325457279174585	0.369745591056196	0.330718351850728	0.32399012494555	0.421438469002152	0.354400929029727	0.366745780650803	0.25563994926721	0.0587798512471888	-0.0230230181268103	-0.145289284979842	-0.212848625145814	-0.225169629666819	-0.243084112554013	-0.227427381347288	-0.220600720906732	-0.21484228279904	-0.212264816553384	-0.195997767893661	-0.164179231438588	-0.0340625891863109	0.0565409218469885	0.23526598053234	0.27050217220394	0.33053789023488	0.310927956147889	0.226056978902062	0.208538480644375	0.331331114016473	0.363566621251279	0.250329821843839	0.269673880256783	0.328365643479921	0.293825761246289	0.321904693039482	0.244866445120993	0.154976626290049
-0.154822252660699	-0.187269079305719	-0.215453744658872	-0.249238319318421	-0.285147485325341	-0.33677397162066	-0.334444518808413	-0.324414806141962	-0.313138535961805	-0.202823827636343	-0.0836056747517786	0.00932814745867282	0.112142944141519	0.22622070610109	0.28803018613385	0.332537819831887	0.318784442062517	0.437430549987769	0.287117519301902	0.249326775237874	0.137087655426813	-0.0634407081565773	-0.139101714387509	-0.255000632403107	-0.326215214366263	-0.324618205820547	-0.33979573611336	-0.302017292264376	-0.293241095497237	-0.300062627741887	-0.281719643458846	-0.26609314215343	-0.243703171211175	-0.125936875599797	-0.070068971689989	0.141383017243557	0.162380467395362	0.248530336542401	0.260582387464035	0.213275240952343	0.245140844791337	0.377782807352007	0.404894105570213	0.308243749767774	0.333846582535604	0.377217106334087	0.346467843347725	0.357836431810166	0.276953322971299	0.197345614231099
-0.145261076124359	-0.202940176303904	-0.251240440547564	-0.296432710167636	-0.330447885842709	-0.371684442773411	-0.373532526429758	-0.380847564636497	-0.367093411518003	-0.26332956369162	-0.161335569371437	-0.0823509389985808	0.0285563994599294	0.141758932474137	0.255507441523732	0.377166776729667	0.334991452834846	0.486583981479323	0.242251666336204	0.176415068675973	0.075387892677754	-0.119147879509661	-0.199494587406813	-0.317529717179543	-0.388084549867399	-0.379397542381256	-0.376577074934059	-0.326968822809273	-0.309849564206472	-0.335250505545309	-0.325784127676222	-0.317777815133164	-0.293336692149101	-0.179656666129409	-0.113989438315002	0.0909256684532531	0.131265105119929	0.257159762487839	0.30385457375438	0.330263749588122	0.421630793145913	0.511141033701106	0.514975678446032	0.473920067768369	0.490192711151864	0.482865547927471	0.459037851700445	0.42633405055707	0.377210212239844	0.273930523640643
-0.205425632192789	-0.234670629182723	-0.246268209921909	-0.255412649493647	-0.281200283556884	-0.334701087908404	-0.31182849141036	-0.283201052603987	-0.259915079403842	-0.123984471282641	-0.00661615806607211	0.0921053682129714	0.221764319273988	0.29553013052506	0.386093541659755	0.404602216553558	0.38395664766456	0.535394800882717	0.362252888969977	0.340785913474264	0.250795540771941	0.0732198663507489	-0.026659259193232	-0.181015265574736	-0.30014032844579	-0.308340549539151	-0.321635974836141	-0.26681019180087	-0.287690080328661	-0.283329441966969	-0.273359037573387	-0.23161537422272	-0.197029187406296	-0.0516277088146861	0.0408213672200807	0.222046693990485	0.182066599470194	0.272943716032984	0.300811525359133	0.212436306949009	0.30730066597615	0.486808510537306	0.483570997082735	0.367052601884103	0.443027493488761	0.491430268205342	0.421543754952708	0.397696391009122	0.274489374667096	0.159249420231104
-0.150858497415774	-0.186775195925441	-0.238702322141861	-0.280979032908044	-0.320172478788808	-0.332041193533679	-0.347026802699039	-0.349034335255172	-0.325599884335528	-0.22903826224743	-0.149062568480462	-0.107203695794329	-0.0528696678265434	0.00402542132158022	0.0851991037139229	0.182624289240551	0.168984616277154	0.257092575845671	0.137379986775592	0.0474952217208301	-0.0466807485599158	-0.158008381731352	-0.209487010882416	-0.301791347800518	-0.356836166155655	-0.321709885036626	-0.312132810730054	-0.283374458122932	-0.253731577258624	-0.260094734877347	-0.277442033260925	-0.272218731137844	-0.241079577391939	-0.183322257786445	-0.134220365155847	0.00966530027076188	-0.0246250305473603	0.0682186297458998	0.115936971783818	0.206993205677147	0.272001093773213	0.279999853344065	0.268919020169653	0.288918965023123	0.285307223284436	0.256530404112149	0.266189402679127	0.210753858332103	0.220060206821468	0.171918670168487
0.0362418934205025	0.0115777504774897	-0.0642385929120661	-0.147024428878548	-0.151826445230441	-0.0950506269317154	-0.135429648940154	-0.17227855097408	-0.0870995015822292	-0.244347515669785	-0.247426320564075	-0.230641604019109	-0.242036662926732	-0.194471615766894	-0.198919845436869	-0.169884916672785	-0.203531938463359	0.0805319590805414	-0.0185011758831627	-0.171653213941977	-0.237388596754218	-0.27800974613896	-0.211706583062033	-0.152258416637383	-0.101938355730462	-0.0892291251406778	-0.0928473971657979	-0.0923828959607719	-0.0651592827494238	-0.104677945855615	-0.066548412631346	-0.0539478552224589	-0.0681702041833515	-0.0847852684428202	-0.154631978996795	-0.175089874348673	-0.159737053690051	-0.0237112368657841	-0.0164150278514876	0.00267293198571892	0.127504398788347	0.135217016594102	0.0735187502972866	0.154569439998165	0.195300024295418	0.160928055955056	0.131154787813589	0.0222485003920087	-0.0276528174272773	-0.0794329769874351
0.0407450850880398	0.0188656738158171	-0.0293429530011077	-0.0929920859832045	-0.0863713935477317	-0.0367272239661796	-0.0485418584708897	-0.0723506579386585	-0.0287771128036809	-0.116158343550676	-0.12542214441765	-0.095429358190393	-0.0551963130820155	-0.0159212989910743	-0.0204040295847593	-0.0654216381917126	-0.0874304961234194	0.166626137120413	0.0748717118245289	0.0141738968561776	-0.0247156955045464	-0.0703713407160081	-0.0281359827395923	-0.0180848013993401	-0.0247407895667319	-0.0272101326480341	-0.016346762875052	-0.016301690691258	0.0024525993490216	-0.0670550336508045	-0.00139487755019806	0.0166182755540927	-6.23351573161715E-4	0.017275364942993	0.00552259301765046	-0.0161161144385573	-0.0293761540906812	0.0567597862920466	0.0388786207628544	-0.075037590178883	0.0311413982730837	0.137611148763992	0.103558922884707	0.0815662454213954	0.161362478528036	0.17822166164162	0.120153718692557	0.061755680835548	-0.0494717917709534	-0.115121918429593
0.0583758236750566	0.0183935489302564	-0.07301749168107	-0.18761600166002	-0.179147209771237	-0.117046058694282	-0.189503570435435	-0.257900129715845	-0.243796041123122	-0.317416877050925	-0.327213325198331	-0.335907104561297	-0.35377289320349	-0.297587691572658	-0.260769894952445	-0.217831579682402	-0.236838199051894	-0.0202727375942754	-0.11652408531721	-0.228779910827139	-0.279551889078706	-0.333722656160254	-0.291505069649585	-0.263967155858163	-0.209642719825073	-0.1375898964838	-0.143306771910675	-0.135769253030545	-0.0904079041002605	-0.122673677367436	-0.114453463990457	-0.137222493198193	-0.156691315175744	-0.184752511026243	-0.212863335971619	-0.200841932897368	-0.194429410679127	-0.0872253998271921	-0.0580489682385526	0.00529145749518419	0.135851926672741	0.114609569879228	0.0673503726985664	0.154170490123704	0.187658300042387	0.136489233168227	0.131686641831905	0.0137534951745597	-0.0115022466688447	-0.0251495959949868
0.0369662732374368	-0.0156052112833527	-0.092866100256372	-0.208628673317784	-0.188996913823703	-0.141970778085219	-0.229207458492893	-0.294583894269672	-0.32770638210172	-0.345672168116664	-0.343090309171789	-0.35371683048863	-0.306868708084843	-0.256037946046198	-0.204459500264351	-0.147715936550076	-0.173788650160345	-0.00252345022946467	-0.10219392420415	-0.22521621173351	-0.281567902860113	-0.360423230214202	-0.302517246993275	-0.279463671390699	-0.229105741255121	-0.153732562318605	-0.142197001342334	-0.0998451302322389	-0.079031127157021	-0.0953040014663427	-0.114767094297766	-0.148492952457681	-0.178531136135521	-0.212682068874532	-0.28394634551437	-0.252917877010137	-0.17540135819312	-0.0736707539250574	-0.0364958961555154	0.0108930362186998	0.146453406634057	0.176603115445692	0.154163523042805	0.197026396217442	0.253012802639217	0.239985942856943	0.210863305106384	0.123673347635074	0.0359976383563219	0.0193489742410454
0.055863946262863	0.00957596036706047	-0.066903224302282	-0.178458557444165	-0.163124005705341	-0.116466084922145	-0.213941155865636	-0.265651313360304	-0.307715872137559	-0.326666060531444	-0.338529311793443	-0.340315039297234	-0.305904485394039	-0.254002061334164	-0.21189610762177	-0.158240269618055	-0.182860177114193	-0.0504168289985645	-0.139332937212934	-0.226142601420184	-0.283024323869383	-0.358493487121819	-0.313748871714096	-0.262682416608142	-0.187587536433699	-0.104623298403951	-0.0918135179895515	-0.0527979312746231	-0.0362247557142158	-0.0468842819574232	-0.0669563878978182	-0.129357542415887	-0.169587491740814	-0.222391389548831	-0.291986180682239	-0.245128286144045	-0.147012634065591	-0.086062555949867	-0.0620931283241702	0.00601963294185713	0.101584636243527	0.123350652000381	0.128220001474181	0.173287224828922	0.211627094394966	0.212829260122397	0.196500650791301	0.125933776040807	0.036265722393775	0.0166914476801872
0.0441212922691556	0.0120299003570202	-0.0395350512931266	-0.103773067985346	-0.0921772588833622	-0.0699172948676766	-0.143032407507337	-0.163062703732776	-0.206343525632953	-0.204145728574676	-0.219796614932947	-0.22611379287141	-0.207573148519607	-0.178556084010801	-0.153738567687057	-0.11660897254462	-0.130713502535452	-0.0614889471075488	-0.105957180384046	-0.156379592928892	-0.213650959357362	-0.251133751598587	-0.227184135508627	-0.178430533739311	-0.101079224615644	-0.0483970849332826	-0.0379419427345575	-0.0251405966103007	-0.0226799347996784	-0.0112420597982454	-0.0230599006731838	-0.0705758071406226	-0.100956451001303	-0.172046430873887	-0.22544905467389	-0.185344024993758	-0.0640278407726352	-0.0505400782294972	-0.0550074416688106	0.0173909928935701	0.0503215751115979	0.0570956253251484	0.085943370689252	0.111655341770863	0.126102328304327	0.138771557460173	0.132607812600179	0.0978992739434774	0.0417687625403852	0.0371129290451718
0.108088807695762	0.0618363990467744	-0.0218403905059624	-0.123697498071094	-0.102636400814077	-0.058945935830014	-0.147499865879377	-0.168352126164876	-0.213141888804212	-0.241749901870461	-0.276326730500778	-0.289085434999987	-0.293116637134902	-0.261047264373706	-0.247145268828607	-0.192226487041523	-0.198418798295263	-0.0855715583206184	-0.140778525732576	-0.219177228829212	-0.283166184144406	-0.313688475275857	-0.286920335741533	-0.214487585672812	-0.105710695848498	-0.0691966748612954	-0.0617027994577301	-0.0563725321123546	-0.0326919127461776	-0.0364037632888865	-0.0364509344780973	-0.0853416965954805	-0.119663874156275	-0.194903894895151	-0.271205709468032	-0.243363902961829	-0.112096529238419	-0.0849313851841765	-0.0707497608158083	0.027248082942319	0.0668216085161279	0.0378604562635006	0.0522307151928088	0.120312295190383	0.125206210602073	0.106498648326609	0.106702144715317	0.0507273465175228	0.028999223316984	0.0342219687579053
0.121441695511005	0.0838759507719656	0.00953758621536646	-0.0765270042386001	-0.0757257724020727	-0.0231189513786114	-0.104546640279212	-0.124116958243392	-0.178527790998695	-0.232802490465937	-0.288532638839253	-0.315905266595272	-0.341515911894483	-0.318031721487365	-0.308813334866418	-0.241831425374069	-0.236595423220662	-0.141115882758648	-0.178036368247786	-0.269808802718782	-0.310175675316291	-0.321659406327842	-0.283705464749013	-0.197295930759668	-0.0776566337356308	-0.0532642143028391	-0.0573886250200674	-0.059757949914023	-0.0226691348139904	-0.0280021982436171	-0.0285262183127773	-0.0652566111787251	-0.084828613028668	-0.171795645878119	-0.273210712970739	-0.265537353572908	-0.15234224496901	-0.124935627388928	-0.0970241189574034	6.09631503163936E-4	0.0487717520166484	-0.0115095392321907	-0.0298630861740395	0.0634626717577794	0.0566249739499892	0.00746065022577855	0.013706137369859	-0.0431423851291505	-0.0237523056699041	0.0114120819295007
0.14415366626681	0.0957693010761447	0.00104908863401554	-0.1252711812995	-0.0875176017809858	-0.0237457712723633	-0.112753276949357	-0.158467042857982	-0.20134512550276	-0.288264173704365	-0.35088739938593	-0.364459494885883	-0.374317073475556	-0.344584836722845	-0.334851367821421	-0.281035012423085	-0.274530972400443	-0.119860368898933	-0.167849907628626	-0.27271546803593	-0.325866689045611	-0.360799642849044	-0.325715374238763	-0.224822231042785	-0.100635874835801	-0.0599765404505251	-0.0640559118378863	-0.0609354437148563	-0.0265989565044674	-0.0365902955954344	-0.038312411401519	-0.0807483983739592	-0.121795401582915	-0.196581473725314	-0.29255926204615	-0.282288554299727	-0.17672723466967	-0.134002525478686	-0.100288125713076	-0.0252691830785478	0.0598414857077982	0.0161269498031512	-0.00970495015411274	0.0948252509576814	0.117797843543937	0.0632831123200917	0.0591519725116668	-0.0372655084760581	-0.0414287578855778	-0.0306946304691664
0.0843133655885892	0.0566852918548347	-0.0373988822713997	-0.127695485008739	-0.103349687739627	-0.0465420287727423	-0.109456966797816	-0.154442431911508	-0.184717226366113	-0.258366461238142	-0.315819181796685	-0.336236704434502	-0.355656037822447	-0.339207334398248	-0.313042743840799	-0.242960872588208	-0.241797385727886	-0.174327048710478	-0.226801653015201	-0.307871087574062	-0.335157976461474	-0.336191334971563	-0.312288629589514	-0.217630221869917	-0.117296676102399	-0.0729452815298837	-0.082376117180321	-0.0710732522598191	-0.0465214238788598	-0.0471295992389779	-0.053514490696742	-0.088386318441213	-0.116210141935009	-0.200573727460602	-0.250423321026625	-0.249969886832762	-0.238310908581332	-0.190506214532915	-0.158648008351267	-0.0819920471334121	-3.62839631657905E-4	-0.0707190184300193	-0.117637682645493	-0.00792293991434193	0.0075487942468996	-0.0708644047567814	-0.0580866616324714	-0.138337093133531	-0.0840109397086281	-0.0277242183861405
0.0190517541689821	-0.0219635840538432	-0.0568997469355777	-0.105431675552662	-0.0903666366367683	-0.0518307669383718	-0.111982919000371	-0.158731564682067	-0.183761323133404	-0.183413158538828	-0.21719275142572	-0.234718090524312	-0.2273044981943	-0.224850650957863	-0.22226751438382	-0.18947865218209	-0.182083847397988	-0.218906807322493	-0.220944780946282	-0.262019432506725	-0.263846533237225	-0.229735764843228	-0.207156603093182	-0.133066113178256	-0.0786218577427167	-0.0268686630298725	-0.0699353855391241	-0.0190037477528435	-0.00565267835469774	-0.0169975524981544	0.00537579855719128	-0.0214180837301363	-0.0516009604027554	-0.166246547976452	-0.210214653187615	-0.207072436715673	-0.227461471610129	-0.229261715925322	-0.240400289702208	-0.215142204567686	-0.185754332549194	-0.196347605878332	-0.186482910073642	-0.161477878897308	-0.143615568610825	-0.133219573411587	-0.137152877995751	-0.127023248777505	-0.136131990388346	-0.0651595954707989
-0.045276021936027	-0.0764782947369881	-0.111592402173559	-0.151859354481354	-0.112725064721481	-0.0697661579730126	-0.108106217892978	-0.116124424915862	-0.140057556088528	-0.134248843977302	-0.176964180531139	-0.225867015248873	-0.207685356186534	-0.223207339788472	-0.219061404053867	-0.201852485021697	-0.207727369587334	-0.307124098087651	-0.26796890288024	-0.297815952240118	-0.280910752726547	-0.227444328919676	-0.168118410431468	-0.108903732306188	-0.0422261701086453	-0.0387436585841132	-0.0520516996450016	-0.011617943915596	0.00260972303080318	0.0242031300787557	0.0237599377042805	0.0257370101785782	-0.0413490511458609	-0.157958123757222	-0.222805925607467	-0.275761797584397	-0.290075878774626	-0.326487161456019	-0.328946061545405	-0.307799425856273	-0.26107546638025	-0.290430334520029	-0.30537304007197	-0.255950284827695	-0.22866848543803	-0.225906996662981	-0.234847824175397	-0.255463117714314	-0.278307522351326	-0.20865784017718
-0.0631241606177314	-0.11059270471825	-0.125750842506064	-0.132925416569214	-0.0841086216975244	-0.0680854392280417	-0.0851275967124434	-0.0800017250463659	-0.113018656094514	-0.0834224641604138	-0.119573532747976	-0.155027093558263	-0.119324044540277	-0.144839654504613	-0.155742794761995	-0.149990738535184	-0.159386352262279	-0.273094730750009	-0.225292939557666	-0.245159535078599	-0.220471299873945	-0.182242240016301	-0.11889749406084	-0.0612572793223255	-0.0424188878064131	-0.0304354150939018	-0.0271326872166877	0.0279145612988576	0.0176720101149674	0.0311949704289198	0.0140595734371926	0.0147137592869326	-0.0608894645661916	-0.149463331062807	-0.192926447942645	-0.233769354819295	-0.24476748002538	-0.289744650337736	-0.276446584274824	-0.284761330198207	-0.270427163449767	-0.279806574298747	-0.268334723530441	-0.258679755869954	-0.238481993395856	-0.218281463514869	-0.232407852527526	-0.222736887790205	-0.250415703794074	-0.189372893425376
-0.123822585506679	-0.156782256519016	-0.168470359515043	-0.158524368699295	-0.126947513636539	-0.113730234012787	-0.105485590247529	-0.0872350446234682	-0.0986096902465109	-0.0476564642300361	-0.0652724382577656	-0.0846088758194115	-0.0748893263883389	-0.105735836735303	-0.144587456464467	-0.15664320745278	-0.163721660418532	-0.238520144354583	-0.203242415472524	-0.205703268328703	-0.154465382762187	-0.113555928425282	-0.0699993114598274	-0.0687791156565488	-0.075624711953026	-0.0676496810668399	-0.0792143493866305	-0.0403213022063284	-0.0472770727548116	-0.0180880576014309	-0.0439676947768286	-0.00385998531867129	-0.0670179391581668	-0.10725515299999	-0.147786306654688	-0.190030201675884	-0.273859456939595	-0.292235893357976	-0.264632493822721	-0.281467160221298	-0.251427385521971	-0.257359816587043	-0.268933161769283	-0.254227582614572	-0.228328894299974	-0.201195389877104	-0.215517278196944	-0.227584308059861	-0.264469424905167	-0.210653606457715
-0.135571730316903	-0.155908174891483	-0.154268616471652	-0.119501370962341	-0.0776541876811873	-0.0797336232780561	-0.0725700167758564	-0.0363438039954212	-0.0455532829454617	0.014253774093408	0.0089866989197957	-0.038414693904035	-0.0429029720041246	-0.095555092963726	-0.113493009084412	-0.122446403471006	-0.136703460619284	-0.296599196629565	-0.222807504327987	-0.200979671109147	-0.167718901702986	-0.104081859812485	-0.0469444664029142	-0.04675641684374	-0.0305154086062367	-0.0484916474930625	-0.0296105751559339	0.00789326351039169	-0.00651495655074306	0.0296466687525327	-0.0130332203948705	0.0122737876658779	-0.0740501972533336	-0.124415600896701	-0.153609991393518	-0.199668781096577	-0.24474304719911	-0.318431247920872	-0.283756334766745	-0.289120922815921	-0.265491427050326	-0.293159787912595	-0.318473534506738	-0.283796881992664	-0.2640426985137	-0.256193154369464	-0.259637365190413	-0.280678147677775	-0.281286738923695	-0.206481683170913
-0.0763844055472995	-0.0852068190435001	-0.0852051129831339	-0.0491444361463747	0.013287146691223	0.0163316032408806	0.0324100866153568	0.0751684759556651	0.06240504369617	0.10838459884501	0.0928812833537271	0.0328856103250441	0.0230769772714187	-0.0412867620841288	-0.0943084892168645	-0.0916193297223626	-0.116630408901911	-0.306554722081387	-0.224368038804476	-0.198957728004306	-0.143997791266966	-0.0326604638469004	0.0510502295193124	0.0602782385760076	0.0742905817646001	0.033172336805981	0.0857712807485151	0.0942412252560852	0.0717167058431508	0.110895656996446	0.0758375080178067	0.0961478275298013	0.0160142243468318	-0.054545884441075	-0.113506030549406	-0.210062656865548	-0.241032761216012	-0.315360357725235	-0.308164394556317	-0.314756249496069	-0.321185090692099	-0.362244387479853	-0.371939403930899	-0.359570760311126	-0.346518080021638	-0.335101575087448	-0.346274225469273	-0.333025909837768	-0.329524415387339	-0.235754468859165
-0.047072183156739	-0.0731350089039329	-0.0897217086710913	-0.0786329494772007	-0.00122756581194907	0.0233466182418019	0.0518470874481672	0.108116979454335	0.0969476510109574	0.137539843228364	0.116654683053566	0.065480338254247	0.0683781499394063	0.036910901403853	2.31720490889392E-4	0.0106789581291225	-0.00996737046227578	-0.232913444328825	-0.189415674314758	-0.133850267859903	-0.078292918812749	0.00876041728994228	0.0978205427070152	0.106446509213835	0.111441550630575	0.079694138729972	0.128016552421848	0.143312134205006	0.117077664875703	0.166306335221	0.143516637556785	0.152806738415315	0.0798280050733793	0.00477152062710431	-0.0506323679287743	-0.178238856126825	-0.269705179344222	-0.309571426641934	-0.285099445593004	-0.29340360374081	-0.29962076944732	-0.31343566486652	-0.347252838923955	-0.347451308800547	-0.318902645718696	-0.306034718172827	-0.343818398360223	-0.350232436635579	-0.371929851857316	-0.313504444723169
-0.0685977481945152	-0.0894587970065522	-0.106927174054962	-0.0846839259832088	-0.0221540933239084	0.00525175081540087	0.0416012341797928	0.107594417305446	0.102372982356912	0.142369749541462	0.105217742204085	0.0575017549885215	0.0659764352251678	0.0441966086555745	0.0171416579747751	0.0341297447765662	0.00397935924654277	-0.239345856234164	-0.204188632924147	-0.129181453378834	-0.0849324595825453	-0.00632694962821526	0.0813391387611249	0.108075823261335	0.104301886636567	0.0649619524312442	0.122839508152329	0.135752927166211	0.108065174156408	0.164373593446481	0.129128233280064	0.139614050553467	0.0702097527702974	-0.0176633789107992	-0.0516293469220562	-0.157265590729946	-0.251480549125981	-0.305438869160374	-0.290555152588277	-0.297142567589207	-0.286221123134267	-0.31234785249795	-0.356952611790301	-0.34014656090089	-0.314350286418729	-0.315402923709532	-0.349924956815899	-0.364544422873858	-0.394272349380084	-0.356480238063486
-0.0985818464715834	-0.113260251677399	-0.109546592681301	-0.0631047223463053	7.86688273817079E-4	0.0161311406524599	0.0461633816778117	0.101647613417166	0.120559072894961	0.140951705915922	0.110493289969626	0.0887157287901035	0.0790506133911755	0.0437124419964558	0.0163027876609488	-0.016513804255335	-0.0375230716238446	-0.238187496965029	-0.17862543770005	-0.113752737232799	-0.0616779251627394	0.021434495895103	0.0925308407857598	0.134920449200827	0.113138712427308	0.0730466146875866	0.102760140889225	0.109849903172022	0.0645245187966969	0.138566341472939	0.100922252150769	0.131861232687523	0.0667964873364496	-0.00517429560662593	-0.02214092954409	-0.127995691672584	-0.247668327049519	-0.2923608142263	-0.284572635492292	-0.362895243360067	-0.335052266482133	-0.320632939182976	-0.373709103538706	-0.371867636528914	-0.32083933256437	-0.293388066328088	-0.337051111513619	-0.355221303584676	-0.405005290551628	-0.37139317491644
-0.132825555202163	-0.136884715264469	-0.121236962376295	-0.0679691579351362	-0.0109821188917695	-0.0116092184648915	0.0311368295009122	0.106871174125952	0.101497684827926	0.145839964118842	0.149004131186527	0.12892855894922	0.110850226255231	0.0678122454436361	0.0421225353288564	0.0179385542514809	0.00223729644348874	-0.251629722350105	-0.183717001469583	-0.0874513738974911	-0.0123136151571124	0.0777063803040838	0.119235824148398	0.125725517252044	0.105828871767142	0.0614784616453763	0.0860870594980992	0.0987295549885362	0.0547731313588279	0.132191460954995	0.100806227340356	0.116104867458783	0.060731659278359	0.0103379045989918	-0.00279703535561157	-0.109667293763305	-0.255374844820965	-0.31689948987762	-0.290516331108139	-0.337674651029377	-0.320390458732469	-0.308409331206475	-0.363255028435976	-0.367966827150182	-0.318920401617755	-0.28964244170791	-0.327975513491404	-0.346196593758799	-0.396118688429381	-0.358145172397787
-0.133883565886836	-0.131397571639439	-0.100686838164126	-0.0328869538638842	0.0157938416837231	0.00482648188975064	0.0597107004399553	0.132229418186307	0.109263063139732	0.152249277552357	0.152112924065941	0.131598354578543	0.123447067884198	0.0996597628676058	0.0781473762203082	0.0764499576406801	0.0608083349319075	-0.217899309303526	-0.150972972400635	-0.0438830407023264	0.0230649691473077	0.092027401619526	0.131305015244152	0.130020517109974	0.117672470517123	0.0820789581981601	0.107678267096287	0.112136137684823	0.076199552385675	0.142541166717385	0.124461965198721	0.129883384636854	0.0946205152428113	0.0413619573460531	0.0327060813826603	-0.0663746039628949	-0.198130447032145	-0.268932351547862	-0.253078354440653	-0.283973514357721	-0.27645550031222	-0.280674916056042	-0.33806256804525	-0.336690997572288	-0.302525239600712	-0.29127120675751	-0.314937781825034	-0.33986396180099	-0.380155954653544	-0.360454454174919
-0.165556888275234	-0.159300095773095	-0.125806985923276	-0.0352573978851232	-7.47726033286216E-4	-0.00629015486484871	0.0523881677943043	0.109853983081907	0.116839174830809	0.149272170609078	0.136563673878284	0.122389176707263	0.113749456572015	0.0892920019177635	0.0802300825769876	0.0598231703560048	0.0345259689113699	-0.229270014216544	-0.160767296837199	-0.0550440910709998	0.0183021274520226	0.0850314322312816	0.122011721964466	0.133743647558877	0.113969455703705	0.0877308241249694	0.108663705220544	0.123172773135269	0.0778687231174126	0.14194620745997	0.119455755149394	0.126456059397094	0.0957435845018496	0.048217335121559	0.0385753308870351	-0.0593718361410017	-0.214952546284889	-0.275435432979844	-0.267093874667197	-0.326595690962385	-0.293112562313997	-0.290746415475743	-0.34697366554095	-0.339901706741894	-0.294357727407586	-0.277879973973845	-0.299464315342057	-0.327468049820949	-0.375248688266826	-0.366186408381549
-0.158915771137426	-0.159242732559422	-0.120619831721478	-0.0276138804827549	-0.0168231593253195	-0.0314445342356546	8.15896979468188E-4	0.0616002286712737	0.0574007830903324	0.0942028061919442	0.0750255006736785	0.0601235429027237	0.0532264979445949	0.051856813818338	0.0531461097982803	0.0673320620605483	0.0433772603195815	-0.216560240212179	-0.165766036688841	-0.0729177010779517	-0.0359538498172065	-0.00601897015307308	0.0524176347260865	0.0689549701525308	0.0534005826392103	0.0355047406447228	0.0669491052131191	0.0787695824240959	0.0559140091315818	0.0988551672548345	0.0843320378003696	0.0841388306836561	0.0759308677310091	0.00377888365383326	-0.0159928876740635	-0.0830151344131934	-0.187479876701311	-0.244417995121611	-0.227034410503083	-0.24798144151277	-0.228626450323899	-0.265736084428359	-0.32431268887789	-0.291069260878487	-0.276810395328624	-0.291808917622153	-0.297317765975179	-0.333423018828065	-0.346207963240058	-0.34157106708086
-0.161225732049572	-0.169963942032114	-0.141094938698364	-0.0563263394722496	-0.0344610985654827	-0.0545522954350469	-0.0228615454086475	0.0318576712795961	0.0339757012225832	0.0674732248342814	0.0567496553656685	0.0391531203370454	0.0499941750789806	0.0543374068361915	0.0658818058857145	0.0715143091129192	0.0470454687502148	-0.176224607587134	-0.140622730431116	-0.07125930609171	-0.0459365118150821	-0.0275054616042665	0.034331245528064	0.0415881233514816	0.0295194873422242	-0.00376657123359931	0.0399431696769174	0.0550152976443334	0.0282558741154596	0.0773413652100023	0.0539552217135222	0.0617947770135392	0.0413883347507456	-0.0182848097234165	-0.0363893377051982	-0.0958699107128017	-0.200396886895055	-0.239826817585646	-0.198944829761113	-0.252963663702948	-0.20315382357283	-0.216418948742343	-0.279458579607658	-0.246794217990761	-0.21315124239595	-0.226300753961475	-0.246554952303468	-0.287080242456356	-0.324418561638206	-0.324341856278435
-0.157654559243356	-0.149661828539672	-0.114553795235045	-0.0327056801168139	-0.0135362739184251	-0.0285484004045925	0.0110304621006537	0.0606055921433089	0.0581232542440402	0.105233333517531	0.105463534365146	0.0908581935710372	0.0890542562812754	0.0579068335226142	0.0597737747091151	0.0476109138342827	0.0333661905083565	-0.237985705543151	-0.158551789525451	-0.0527827027711045	0.00856658506348635	0.0930065276038225	0.0864495900066339	0.0824006784156852	0.0754220591823844	0.0430073451364439	0.0619244824213482	0.0555861206159108	0.0236925494956003	0.0825710849686741	0.0599409594482592	0.0645582773433765	0.0616506854497539	0.021570184380669	0.0238652726946102	-0.0437067277522808	-0.193340158402854	-0.265245913644539	-0.262534289572724	-0.295515385516349	-0.271586165427522	-0.294220316899227	-0.345394363740146	-0.328418104225255	-0.300817420955818	-0.300085987984618	-0.306634160780168	-0.318288160511093	-0.323816020156995	-0.288221199154426
-0.22482137442351	-0.21167386795954	-0.169467771809078	-0.0649790371712374	-0.0558792461611005	-0.0927680810027885	-0.0385650057442329	0.0321713184334866	0.0252110277926921	0.116610553390972	0.119498513571984	0.104037334414561	0.134332435534809	0.102635934073783	0.0912457014975232	0.0707160154807929	0.0617438548234702	-0.203204143457269	-0.131593895110189	-0.0146013574492348	0.0368571622062429	0.0826537561933785	0.0833814486497024	0.048487618132584	0.00380102811399124	-0.0368344973218438	0.0169900000814336	0.0173179484349257	-0.0195600288815064	0.0493899430430559	0.00414007709629787	0.006311736938828	-0.00342243608038824	-0.00300690843585643	0.010520683639187	-0.0277489682366828	-0.127378725446139	-0.220420468812364	-0.193060279931791	-0.232931922313763	-0.251834750439083	-0.262668215000296	-0.278731665093138	-0.297210287902764	-0.287692529201061	-0.277670302982206	-0.276191276191896	-0.268178609694262	-0.273824506168986	-0.243895120712233
-0.157225418373473	-0.128707328474783	-0.0813143051496225	0.00250019320446281	0.0113658069498953	-0.0163319681644135	0.0258283057464596	0.0771297080130959	0.0623620351572714	0.130222345429419	0.110241385697025	0.0976145851485105	0.114648337014429	0.0406329361921368	0.0169716263432118	-0.0346595089017352	-0.0454035597199429	-0.230140898032483	-0.125316450451084	-0.0156376524907532	0.0357657864171933	0.0805861240443206	0.0978810719123352	0.0776898822990744	0.0316504654198034	-0.00294272843709451	0.0424753061316444	0.0356328745954471	0.00416962783713224	0.0673761546697031	0.0300445113335019	0.0391489531215879	0.0228196377299702	0.0143970600493562	0.0206674573044758	-0.017007666820205	-0.05856229690423	-0.178130599856899	-0.154138170326653	-0.198494521757594	-0.231305027905205	-0.245444673666741	-0.264457987368223	-0.284902466057437	-0.274194174096349	-0.269451921111023	-0.270751431875031	-0.257656553212072	-0.251367901680903	-0.199930402583389
-0.153598335596787	-0.11573825330294	-0.0417226933838667	0.0627629730778505	0.0829156113529857	0.0446973090052208	0.102917705711004	0.17112038024103	0.152129707095194	0.211692209905322	0.194972375896432	0.165955142859075	0.190927933773136	0.106226157661548	0.0470496923084337	-0.0397914777861075	-0.0646455293781279	-0.236422318559305	-0.0829063299219195	0.018619986110066	0.078519824087106	0.151079455432034	0.200673143693309	0.167187343868814	0.145009458676734	0.0814877051561768	0.12397888696607	0.113769686235868	0.0833679734915606	0.150970122234488	0.122814879627366	0.146086410466192	0.092041209909304	0.0730852810580583	0.0344143877830245	-0.0209211005918386	-0.0371822263303672	-0.208400818641839	-0.18725714051578	-0.236646170803355	-0.267253057535848	-0.257776589821722	-0.26109993040314	-0.301980847336704	-0.284740306678309	-0.250153638603833	-0.269796834574554	-0.249601485627904	-0.263180264904851	-0.236616895791398
-0.104742600977754	-0.0797607772745074	-0.0557116885547509	0.00940076716766411	0.0381141738065868	0.0202152880843542	0.0620451843917945	0.112714541529112	0.0844831254037136	0.128105276118296	0.0974190472608096	0.059894931086091	0.0772724088928416	-0.0091025906298343	-0.0965736611327914	-0.154777239068747	-0.178815820248205	-0.321868645291254	-0.166150334803784	-0.106030848384944	-0.0596593357521428	0.0202252252490411	0.0951264559052737	0.0912081784332526	0.100865045271535	0.0361533103766735	0.0723079569829766	0.0984279699257138	0.0956336235784668	0.116722196790345	0.102800953752028	0.106196771986119	0.0284162075680032	-0.0151542389154182	-0.113698174782441	-0.164188108427478	-0.105585031210823	-0.280432506264935	-0.239279796708575	-0.246175227848022	-0.285463789317184	-0.298961866200992	-0.289994127604933	-0.309548275320556	-0.291960640695605	-0.267344416011284	-0.285027621059388	-0.27379965873338	-0.274997615819199	-0.231004902119064
-0.17383782422244	-0.165927323941737	-0.159894125659885	-0.103073359556064	-0.0941667970590656	-0.116104326621587	-0.0778940304381333	-0.0267804569416867	-0.0206917637865326	0.0279145141802381	0.0509022244539931	0.047936547346349	0.0831784302059793	0.0365054895970744	-0.0344977956497309	-0.0444026067382268	-0.076904974393569	-0.189470282594266	-0.134951737425342	-0.0924136471311983	-0.0430922365988971	-0.005651004833056	0.031369076811494	-0.0210754091945765	-0.0431113781978309	-0.104404079011257	-0.101823684193626	-0.0566588014001114	-0.0734349754739747	-0.0683374753146546	-0.0470006496032714	-0.0164648369536266	-0.0565351473731249	-0.0623914566024331	-0.161361096134811	-0.155115231341232	-0.14105147637215	-0.223351233873358	-0.185768820343902	-0.151286060478247	-0.181522372438675	-0.177875158371762	-0.153506124250078	-0.177243397394884	-0.159227731444292	-0.136053222323338	-0.150974878078003	-0.147555859219369	-0.185579172958564	-0.171162220114695
-0.126195494638186	-0.11003702580839	-0.0801631315615316	-0.00152141734993867	0.0240895137033388	-0.00760144110580236	0.0490696874803259	0.0922693083889682	0.106367741970827	0.13990985872276	0.141131907582553	0.131337668223458	0.131158029841085	0.0753528819543833	0.00272307533037801	-0.026557870214538	-0.0527375369171473	-0.166485813123846	-0.102750700204771	-0.0500782451919196	0.0166043003121966	0.0998581376311221	0.145494539497224	0.107723157354634	0.0750106767306432	0.0154039702372103	0.0169845401211863	0.0160831417905747	0.00106201315385863	0.0342256849454559	0.0248318117238357	0.0611012026410038	0.0273521235164941	0.0229273948992267	-0.0535522023296411	-0.0873240963735206	-0.109712557995629	-0.179818529751404	-0.160103421502059	-0.148932599621779	-0.187576533262341	-0.19620370719964	-0.183167072784423	-0.197945635753186	-0.195839739470702	-0.177668672387479	-0.190980323706161	-0.183842455228179	-0.196302527609885	-0.200408116422835
-0.0536736700939346	-0.0522669364348925	-0.0472502562684161	0.00558954358805724	0.0674482322741577	0.0729510424516924	0.115123660470451	0.142771813761779	0.123635553791873	0.133819329990137	0.0909592301782057	0.0496304367906755	0.0473810447762345	-0.0189547097814865	-0.087910585155524	-0.110168302131144	-0.13933972407496	-0.244062007468112	-0.171205611841088	-0.147815551404378	-0.067892949346705	0.0375644277805347	0.110750578510235	0.126646807796764	0.124984713606199	0.0898788822511995	0.0924065965580411	0.0886610509310604	0.0802191937187814	0.101301176605371	0.0917585300390893	0.116509181949089	0.0658404106577562	0.0198994373530958	-0.063296289204589	-0.144448159979371	-0.172063877181171	-0.228982958077918	-0.230212060795302	-0.226629346829841	-0.252480493235455	-0.280954304692566	-0.279872815731581	-0.265729884555577	-0.268790728441905	-0.261360343095139	-0.271870419528384	-0.264321421884857	-0.25966228238975	-0.241562579803246
-0.10294405474546	-0.134442708679128	-0.155555080490206	-0.132621362418365	-0.119329013466956	-0.107688014362948	-0.0847142096930193	-0.0649768638247229	-0.0831054315132568	-0.0668296299680133	-0.0737828980552225	-0.0873389446817118	-0.0460363096197965	-0.0597356498968498	-0.111355437038475	-0.0946738262964661	-0.121849770284454	-0.197558384157398	-0.202375447503863	-0.188781209939273	-0.139999044573915	-0.114111607137238	-0.0585382787461372	-0.0529149086370464	-0.0567428705812257	-0.0738147202979073	-0.0933941564233319	-0.0538963967538728	-0.0514266810299111	-0.0621671819313728	-0.041745042470263	-0.0159666770992401	-0.0476190112849577	-0.0879759166420528	-0.176129007378204	-0.181850487783882	-0.205004147044936	-0.247659317094963	-0.215347009298683	-0.209191318027837	-0.202830039994447	-0.196897318218687	-0.184986232587308	-0.178200359246608	-0.166866107219719	-0.150351325887567	-0.162301388936387	-0.17551483192208	-0.20743658771264	-0.176735058504366
-0.0797889335210949	-0.0935091842148649	-0.0946666775169828	-0.0680284987752205	-0.0619009558968675	-0.0699068808304151	-0.0417196046865079	-0.0281541463055075	-0.0374982647794714	-0.0398649412197103	-0.0383758625895893	-0.0328198577759611	-0.0129917808301305	-0.0239085270019686	-0.0547355050375777	-0.050003368814447	-0.0662005857261723	-0.116411434539655	-0.119924583463493	-0.0999135815372856	-0.0671343862275871	-0.0547061599480162	-0.0211727734433858	-0.0478524548591378	-0.0460853898328763	-0.0645181878805546	-0.076078960123091	-0.0627132531164547	-0.0695482609119384	-0.0753133868563886	-0.0733841500636284	-0.0333940836354415	-0.0610569219077483	-0.0621216196348028	-0.102401231626021	-0.0995571483294599	-0.100673612104573	-0.137772310017942	-0.113745639522942	-0.104896140335748	-0.100267583525962	-0.0968032642504127	-0.0847791193933008	-0.0831101780134471	-0.0821940742296593	-0.0765822345944684	-0.087755409218453	-0.0964113663234626	-0.10280384174606	-0.0942831850609334
0.0138095740872746	0.00590240199392602	0.00331102775895994	0.0155935183242537	0.0390181796128781	0.0477842586379595	0.078989773290971	0.0702269574020414	0.0527397590267947	0.0237862780093452	-0.00248347252836716	-0.0213491188432642	-0.0364289152167186	-0.0603673071887479	-0.0856226174461518	-0.0985009536438243	-0.101440092772487	-0.114595181295176	-0.0939564772318303	-0.101169294784521	-0.0682950138666245	-0.0165841807379174	0.0292160614933474	0.0260155585003313	0.0429387621200882	0.0577881985097444	0.0532261772120074	0.0492409086969879	0.0205923859719958	0.0256712622302411	0.00852144182634771	0.042456075528726	0.0210696719420725	-0.00653680322836353	-0.0397059549831646	-0.0673493996441341	-0.0617739323901545	-0.0964705886050344	-0.0893811292905107	-0.102781226100381	-0.0910048369638227	-0.092446198785281	-0.0895864287115367	-0.0773242382231607	-0.073046288606712	-0.0739361654946365	-0.0835367659164392	-0.0971785848053875	-0.0968609588510912	-0.107193831499609
0.0379546869288472	-0.00522680916101091	-0.0613027981235497	-0.118774380992081	-0.0814628607646832	-0.0314314511956483	-0.0376755814334552	-0.0694664146780168	-0.0964541338013637	-0.145131864608263	-0.181535019889052	-0.214811649533726	-0.220102904856974	-0.227241097677839	-0.250831975545792	-0.228940891516447	-0.236786528395684	-0.205741680656103	-0.228102536892691	-0.266937417193095	-0.236171374338445	-0.21552302406622	-0.140679156215394	-0.117024767956759	-0.0567402717076006	-0.0117741815798482	-0.0187409368383669	0.012422427116917	0.00798926110187975	-0.0157328552376672	-0.0181449006416694	-0.0188918039804079	-0.0572611146193486	-0.118286677629672	-0.177202785623023	-0.210788709588668	-0.234408356892892	-0.229437739987448	-0.171236739546063	-0.136248088298928	-0.104190154091745	-0.13635885913312	-0.152377189736371	-0.0882163662651553	-0.0806934929113752	-0.107197504189922	-0.106418312133016	-0.150024469244983	-0.151310177923211	-0.138744876936806
-0.0926983517862117	-0.143582225885315	-0.183191937251381	-0.228939871801456	-0.242229315941128	-0.229779969060405	-0.244069673092574	-0.262326795449858	-0.252596396556798	-0.252019506606178	-0.240385724199473	-0.221052089008279	-0.188895376208551	-0.160544675274629	-0.175038144470912	-0.131747644661425	-0.131503906061888	-0.146507171331916	-0.173216761382796	-0.193975029334252	-0.193514904559524	-0.259764944698666	-0.258774140975827	-0.269504797146196	-0.257449877101418	-0.22591665418231	-0.218872374156088	-0.155768808269305	-0.145641542099158	-0.18620323315598	-0.18937193062161	-0.204641525392855	-0.224879472605795	-0.240640770076323	-0.246547172085909	-0.175531738467944	-0.162032377563509	-0.188322706464106	-0.107617119432535	-0.0289602273358122	-0.0147583003034346	-0.0534303255490094	-0.0428904983494931	0.0111337008743181	-0.00179875075778297	-0.0373248773781776	-0.00759697222450957	-0.0530765026616831	-0.0200371014894114	0.00612074991506321
-0.0393956187951625	-0.0232226686357267	-0.00685586868750661	-0.0259089569960692	-0.0463047558135569	-0.0500851192035679	-0.0542140067529085	-0.0735627444728707	-0.0817813383517073	-0.0939355836169573	-0.0827204772347827	-0.0576352951139639	-0.0565824465597163	-0.0316691546477158	-0.0389081395689471	-0.0612913000493867	-0.0490736437270007	-0.0256205380929847	-0.029236622581065	-0.01735368632311	0.0105211594877398	-0.0354933419066973	-0.0629678621098311	-0.0861022897633315	-0.0987973217051814	-0.0585809465116547	-0.0812181212075856	-0.0411316158029562	-0.0635777626980095	-0.100991403284395	-0.10241034977812	-0.0917273267097931	-0.0770758344719916	-0.0641426229708849	-0.0152778592988265	0.0205032965822832	0.0106365700197653	-0.0179197008805754	0.0132827512669058	0.0174327843273737	0.0232466623610602	0.0160501489103193	0.0201918344180995	0.0317520952381194	0.0216911005804495	-7.35808127963597E-4	0.0162152851677105	0.0173239100123536	0.049793768794134	0.0754263677487687
0.124180750929846	0.136681948957754	0.101515333473538	0.0172804605767778	0.038746545519723	0.0798306783568599	0.046322563835513	-0.0141504370913453	-0.0416914172907714	-0.145111436962257	-0.197323907955148	-0.206224367309415	-0.23019713693572	-0.194214621868391	-0.201497398484956	-0.23461253008964	-0.232135729580273	-0.0325165374118369	-0.0841373304106982	-0.12990965417957	-0.141697900964023	-0.172656357147872	-0.130349988353296	-0.0535887665932796	-0.00624337939201967	0.0678164328190003	0.033986566482928	0.0311193381258971	0.0419206266654897	-0.00328513206262514	6.05796185973603E-5	0.00156389182834856	-0.0111546698118196	-0.0593467679396531	-0.0666717572442541	-0.105260729609422	-0.0683537024260569	-0.0160863853956774	0.00535288936554564	-0.0168642385240002	0.0209201339973657	0.0164084112486909	-0.015734833695747	0.0280425128265519	0.0479407705387547	0.0212107710378198	0.0115752409966539	-0.0374151708649952	-0.0452403015071967	-0.0395396230987397
0.0681871752271051	0.0233145475616803	-0.0555613438379973	-0.161504351893299	-0.155683176351807	-0.109379845966282	-0.168632472789826	-0.243253651054691	-0.271764550248735	-0.344903176872089	-0.369935999725539	-0.384769595871035	-0.371169033676074	-0.325753671120162	-0.303416470198391	-0.242763581327752	-0.251204985384214	-0.0964903090741506	-0.191079557500149	-0.281047620576278	-0.331892458227368	-0.401972279569046	-0.362355426946927	-0.298750166392227	-0.227441634007236	-0.13780476699251	-0.142926998535089	-0.109323387793537	-0.0756707033215346	-0.136782609809594	-0.144601171070491	-0.182477396110605	-0.19579847991967	-0.24304345700016	-0.279383029635214	-0.255916929922287	-0.184127284436704	-0.120906910529768	-0.0554524231696904	0.0538237121072144	0.11848171878771	0.0367127682139708	0.00413776338673875	0.122022745300653	0.107233124948228	0.0301082276036931	0.0584426432480941	-0.0238848895468083	0.0119101791397194	0.0256095312018391
-0.0276663918645968	-0.0641521259567512	-0.101262438454717	-0.172480451518239	-0.206254396923469	-0.211945499083757	-0.269041795877403	-0.324461989196518	-0.357856029434347	-0.332325678828609	-0.300612627329578	-0.27293360640725	-0.245717460072403	-0.214676755070156	-0.190354868497048	-0.129622830463363	-0.121075735533861	-0.0754079872016755	-0.135086098969351	-0.172310464145307	-0.208978763051824	-0.300565963488264	-0.355714601896316	-0.36690807791321	-0.35047162954281	-0.270131904629914	-0.264094496563542	-0.208297791194723	-0.198377344374062	-0.264762352125807	-0.275736808715405	-0.326418199960491	-0.296110297037672	-0.283316650557545	-0.24996918817023	-0.133662254810301	-0.0593068797970379	-0.0585691409469156	0.0154988073711635	0.139655974579464	0.142459973740986	0.0559158530994014	0.0663251476885382	0.148005415480229	0.0938843530368351	0.0221687297830816	0.0826938176352037	0.0514667224546832	0.137606951452425	0.182600741465973
-9.31177121062036E-4	-0.0341242358534233	-0.0733607881817503	-0.142026250162125	-0.163281715182177	-0.1680883594877	-0.215720885446918	-0.258058626177081	-0.32731288169265	-0.269546222412581	-0.257020052032964	-0.240240417707668	-0.207799730711844	-0.179457591585835	-0.102201916025049	0.0136085763994191	0.00481099447980348	-0.0169900881708318	-0.0839168886517329	-0.11631217128569	-0.161290141061325	-0.249151384480293	-0.299627155442162	-0.308985264567342	-0.300729606921261	-0.229538196914956	-0.195336676807881	-0.141092658202604	-0.127873944829438	-0.179261572320531	-0.225064333792851	-0.285920773844861	-0.252638086039814	-0.24800379132703	-0.201011238421081	-0.0888683583725307	-0.0123406517647382	-0.00587915253966517	0.0775415658985239	0.214985840381471	0.250630340302887	0.129805291039197	0.116018955309338	0.24130399638419	0.172215950068371	0.0471059096044989	0.118239010891923	0.0746738925713703	0.218541393292183	0.239118713665818
-0.0181381482508747	-0.0458196082517183	-0.0639032731031143	-0.108590445603811	-0.143912614425722	-0.151915603553506	-0.194692765477275	-0.2323423627109	-0.322554118020319	-0.232039678214737	-0.219718542890159	-0.208419150371867	-0.197212071893366	-0.168261940882065	-0.0765829630982579	0.0552606266310497	0.0663175214258698	-0.0975768548068498	-0.125128610694626	-0.119921450619677	-0.161551657725113	-0.218830948444949	-0.292473064044679	-0.291386044067091	-0.258123614650988	-0.190728695008397	-0.156708935712701	-0.0956356894670504	-0.0891408758251258	-0.142106920548712	-0.175808858334174	-0.269114405191938	-0.249426028760774	-0.272531961193492	-0.207330976515399	-0.0842803658572841	-0.00272625333975442	-0.0574720281026538	-0.0038223991134642	0.133655877560273	0.112558440941264	-0.0151876196803569	0.0103919247674648	0.118105483019639	0.0242195131700703	-0.0724501773695973	0.0237288417968628	0.0262221908514153	0.185782905312119	0.247942965221782
-0.0476795870853821	-0.0923638792070939	-0.115399483967797	-0.161357154925861	-0.200942030481413	-0.193570251846755	-0.234033716092671	-0.286585972190331	-0.359787040677581	-0.28114698252842	-0.262496192915324	-0.252448612636188	-0.218245574663594	-0.194494139256068	-0.11723622919216	0.0118195885165007	0.0286309759407503	-0.1536729445702	-0.173470493116772	-0.169784592071296	-0.198901390403981	-0.255170615120806	-0.307614704494821	-0.299858616710048	-0.275982444767895	-0.207067671867285	-0.186722245072485	-0.12540513857937	-0.120743029263726	-0.17648758899963	-0.184770755948606	-0.269675044701356	-0.248106547460951	-0.281095869783419	-0.238377049418473	-0.112065014336395	-0.0730960997135214	-0.131988676322432	-0.0846865401412881	0.0457199466254663	0.00700484491531925	-0.105885545280341	-0.0617797857406669	0.0274549616884555	-0.0562281881083785	-0.12108384401316	-0.0183407094414363	0.0014876092074029	0.124028046938307	0.212887925114627
0.00945073179424057	-0.0356991413839906	-0.0721197443991735	-0.124984917308936	-0.146162649298993	-0.114898316626697	-0.172507379279503	-0.234513359247065	-0.310830951030355	-0.262424819931263	-0.261231808973069	-0.283168644454811	-0.253144670997258	-0.246177598623069	-0.204066167260126	-0.0911847049445565	-0.0764611044210881	-0.227768825070297	-0.216974444877677	-0.237754644077452	-0.254953497499843	-0.275113589628559	-0.283801588422373	-0.251688492311202	-0.207894122580369	-0.129106703801438	-0.127244991857984	-0.0713600126046792	-0.0564404708687359	-0.105537619037843	-0.109007253940361	-0.176521683694414	-0.16684269607006	-0.236151521130957	-0.236383127557948	-0.159358556439952	-0.143232471702787	-0.186270268616418	-0.148694599026852	-0.0268567080559891	-0.0610387492593213	-0.181095950151725	-0.142559736126223	-0.0495922044727677	-0.122839309279311	-0.175319568520083	-0.0900064052365986	-0.0700335601282296	0.0316642554210309	0.121106173760075
0.056649088932954	0.0175180690505202	-0.0387180358352073	-0.118936513225312	-0.0869145024507429	-0.0334929587544857	-0.0935475583604481	-0.160514986386456	-0.213383624169959	-0.247007442551265	-0.266886600383018	-0.319951624338783	-0.289573764301371	-0.275490128684399	-0.277229019693217	-0.240685909992077	-0.234301258883202	-0.191479798275412	-0.2002693047533	-0.281260654359416	-0.274189830547584	-0.291107940547751	-0.23067418718866	-0.181325732735268	-0.125688010091611	-0.0418255852211092	-0.0623413723939256	-0.0125700229207258	0.00702457034967782	-0.0430445355306506	-0.0404809258587382	-0.0804631375468807	-0.0914955343230097	-0.146017254142511	-0.211555965334471	-0.22365613347775	-0.229034133568242	-0.196353272868855	-0.173044039853913	-0.119231039433192	-0.0796503644116145	-0.124797229235754	-0.116567995747344	-0.0484964734693967	-0.0450022878171334	-0.0621464267824995	-0.0496569464050483	-0.0802785954805362	-0.0886639311702444	-0.0501966323223506
0.0857871288026503	0.0624257099909343	0.00297088234028361	-0.0668869120315059	-0.0368895392040433	0.0145328874426077	-0.060082798143681	-0.121385375206975	-0.165608131505473	-0.202582653883458	-0.233582176680979	-0.299382030907081	-0.292067309487499	-0.28657829668122	-0.272119912551226	-0.19504908932695	-0.191538015044703	-0.200945689453638	-0.209132534490754	-0.287981576581393	-0.296417700034009	-0.291189033426848	-0.236527726297835	-0.182275642854161	-0.110931715611996	-0.032950524505262	-0.032233723395146	0.00708819979718067	0.0217675629012609	-0.033241824429701	-0.0246436285387434	-0.0784794174140574	-0.0837323414208295	-0.165808697088072	-0.201794277195581	-0.212675895883829	-0.201598867236945	-0.167782726041948	-0.129532875720128	-0.0564902103684082	-0.033660811729048	-0.122009064621457	-0.134676051089751	-0.0251068888430945	-0.0541887653511834	-0.126940372028578	-0.0917455584203552	-0.132310920085592	-0.0646102180603006	-0.00825265135258483
0.114058516492686	0.125490880343108	0.119938593729175	0.104332368873269	0.118685514777631	0.178323797351756	0.123866514051245	0.0781267081790535	0.0164391887427135	-0.00997875603799319	-0.0791630529529452	-0.194938609886797	-0.222022847249092	-0.270056114610874	-0.259142027863207	-0.218802027661825	-0.224671562969345	-0.379342879835886	-0.280452576640004	-0.318673488360134	-0.302736421609606	-0.179428559773321	-0.0816231403573687	0.0240852184083552	0.126551327109779	0.156943267853934	0.144832303485774	0.1682214933748	0.187101504542567	0.160767398210099	0.183209984806085	0.131837069205439	0.0990785017378315	-0.0799789985016889	-0.148811358448981	-0.226781808084134	-0.205182336281647	-0.25737241974886	-0.287302655314207	-0.238306823937255	-0.288680829980093	-0.377260283074817	-0.359734790693635	-0.289675851608168	-0.335835402272496	-0.35812054252278	-0.314131474730592	-0.268640132960938	-0.187890937592923	-0.0678676106325344
0.20302567907192	0.166695048757296	0.0917134802978092	-0.0123739616608826	-0.008483275482178	0.0805109638943568	-0.0193200535040606	-0.0835568522447474	-0.131156465626988	-0.248263603950467	-0.332017077620101	-0.39864256785978	-0.414475332072729	-0.397341586218334	-0.37364766963243	-0.286551643144074	-0.302158142100204	-0.228050444446364	-0.234482051761571	-0.337360169300511	-0.372546534068192	-0.370246089565066	-0.302479680068898	-0.188582286013325	-0.0498723031891335	0.0253640367872857	0.0215279048249947	0.0414735080982949	0.108166480530617	0.0405535057025622	0.0622606437883341	-0.0195682141838116	-0.0475834945598027	-0.166657003885668	-0.201057710514338	-0.222536311090165	-0.200375684241548	-0.164144359548746	-0.131625329321995	-0.0230007915046612	-0.00680753303860652	-0.143695300240257	-0.183732974395118	-0.0246536350867382	-0.0719657197008768	-0.180492589107711	-0.11211859368443	-0.176963131186786	-0.0637648180488952	0.0112609276685229
0.138751789322402	0.0798780328009891	-0.0036361085277736	-0.108102568985197	-0.102447500334299	-0.0364807936778367	-0.122013554606303	-0.177709365203036	-0.180727310460493	-0.28421315101435	-0.337896816143546	-0.385350302466829	-0.386881830467396	-0.351103353919848	-0.373173156538177	-0.293205172040021	-0.303701566311889	-0.171938893336366	-0.214254597724917	-0.330560553145816	-0.361908001548417	-0.382883290140414	-0.33387435359558	-0.25143255650538	-0.154956388771342	-0.101279749850799	-0.0947322214007907	-0.0565436806806713	-0.00565410347684451	-0.0616297878078097	-0.0534602809284218	-0.120293084794047	-0.136842378780289	-0.209895183176052	-0.267452378990241	-0.267700039777592	-0.24092973904228	-0.168485393196195	-0.111459016543493	-0.0125063761083842	0.0152142990095568	-0.0845481057253013	-0.107929295803023	0.0258080278295429	-0.00245705502989589	-0.0839147341906061	-0.0282380121779071	-0.0918478729194643	-0.0363364857672575	0.0209664700710518
0.0899802331508487	0.022189664507996	-0.0723605285928148	-0.177048772631089	-0.172355641919247	-0.122552176731374	-0.204408035495738	-0.247526934365294	-0.244449210451502	-0.324651869883063	-0.361313467210139	-0.372463110115861	-0.35910664405104	-0.30679737372443	-0.311933848860923	-0.212012072388717	-0.227705970846791	-0.0835948924297504	-0.177921274395136	-0.278386195341581	-0.321980420301558	-0.38180583983752	-0.362778070030437	-0.296708209318928	-0.230293527469587	-0.182297038848999	-0.155373503341226	-0.108320783254708	-0.0621536214062636	-0.111759812875265	-0.130017005313234	-0.195525548154441	-0.21285801348286	-0.244712023606003	-0.274425266667421	-0.252983431346269	-0.202287412675126	-0.115127136426453	-0.0304150195960106	0.0732215546617346	0.106281109574681	0.0208379980167272	0.00178222337607292	0.128652070726311	0.101303359251437	0.012161943764695	0.0663524399743816	-0.00640016489356755	0.0372562985299791	0.0747379210011927
0.00992635528250517	-0.0471665134296247	-0.109013883539254	-0.175800225263424	-0.168307398934164	-0.116295112759567	-0.1734496916492	-0.197266778012675	-0.166384771681599	-0.210697918722831	-0.241517943732373	-0.281127074768646	-0.268271605369475	-0.245918690344252	-0.269215300808411	-0.206244085733004	-0.218827398937178	-0.16986631052976	-0.207277790286544	-0.276857263041734	-0.282497130412306	-0.292697844112269	-0.255288187051894	-0.201886466747651	-0.166528429473271	-0.133785696720606	-0.120336100770704	-0.0586880648473531	-0.0217623140606599	-0.0514403991787359	-0.0603619206635329	-0.115811093191742	-0.146610948955052	-0.190311601475755	-0.197357879993162	-0.225787113700789	-0.258825569609276	-0.204984453414953	-0.141377553725593	-0.0766201141471333	-0.0545887749846306	-0.120417764391224	-0.152464485025681	-0.042383057918744	-0.047762830239839	-0.107907808304524	-0.0697722464895992	-0.14066535217693	-0.117941533706821	-0.0710464705988524
-0.109115016360107	-0.161201874046276	-0.189978072596556	-0.204903108638584	-0.196414916594493	-0.169165885005947	-0.186258863251694	-0.177885352290119	-0.129120697210498	-0.114248163888107	-0.120280980997284	-0.147419466908451	-0.128277733809073	-0.117761511574083	-0.132896835356511	-0.104661061604996	-0.106794320285678	-0.150728788329477	-0.178208327993677	-0.200030089552996	-0.179781998149809	-0.169660876685082	-0.145536709364678	-0.130198843739703	-0.155613052545478	-0.134693153248867	-0.110463591564224	-0.0446436995684629	-0.0367230389147439	-0.0353716343028526	-0.0585900271549439	-0.0853962738621682	-0.115287723892224	-0.140571876093235	-0.121212186987863	-0.156014585345205	-0.253483214670834	-0.211351985531131	-0.169196643958399	-0.171082243674518	-0.162097082576695	-0.167255368416855	-0.184923883400012	-0.1463013058523	-0.123597393064821	-0.125833171361372	-0.115662629288705	-0.15535655715149	-0.189591191707751	-0.147027433747058
-0.0624698135472226	-0.0827501120457563	-0.0861196904757398	-0.0753366831982636	-0.0521434986852976	-0.0201162109775838	-0.0233195215932192	-0.00245102556813398	0.0232047895490896	0.00849504077575363	-0.0277823231234232	-0.0784824453751283	-0.10086783657772	-0.1156879890992	-0.141625080245205	-0.140405597631175	-0.142332681564213	-0.243551971649291	-0.203968664888574	-0.185244773685666	-0.145938302815245	-0.0934675157940033	-0.0388739497103149	0.00337736943633658	0.0229365730751845	0.0317587432894505	0.0400645268400062	0.0772016346916148	0.0868676073465988	0.107313610488297	0.0947608255009964	0.068056741987607	0.0188354453995474	-0.0495291113313785	-0.0429084596409039	-0.121796414576974	-0.228045901148081	-0.250297213065844	-0.230360999808477	-0.254099626239075	-0.267094417935596	-0.287974595800552	-0.321634667398769	-0.288663437415844	-0.266307099621861	-0.260283694818198	-0.258274169488481	-0.29108666463178	-0.305747693140009	-0.248970137001221
0.0314605166840522	0.0089755927991647	-0.0211685267285247	-0.0481056721917191	-0.0165382592527878	0.040321205395967	0.0180552125211198	0.0192240554090917	0.036127813174948	-0.0329356504040528	-0.0832185382775177	-0.162170937780043	-0.19740693658073	-0.22441201367601	-0.276374713671525	-0.266548264865905	-0.271520753290669	-0.301225437101435	-0.229454807243809	-0.268523987764193	-0.23115778274167	-0.160961064136526	-0.0736604487166033	-0.0170943418318391	0.0677753023210106	0.0755876000705712	0.0651834333197862	0.0952005997085158	0.131172298221162	0.129044562471814	0.134328381086385	0.0901842962666289	0.0406765658776087	-0.0480776478216382	-0.0861696659000173	-0.201184069648609	-0.277476427052842	-0.291838628623148	-0.270121428467669	-0.244789416645625	-0.248343291706715	-0.307887147975818	-0.344544600608691	-0.260932731134337	-0.25373587173106	-0.277782941909724	-0.256799526328176	-0.30580262754464	-0.298264312079008	-0.234909172381715
-0.0533287570885176	-0.093202479542255	-0.124707898091286	-0.132374941749423	-0.129339398657941	-0.0801132847376139	-0.0991116143087971	-0.0961974321135841	-0.0618432719247324	-0.0814643877681304	-0.127598680803011	-0.189961311337258	-0.184967999716928	-0.200715154031889	-0.250414098675216	-0.220995819837213	-0.219425397656491	-0.259663019943696	-0.242592407030609	-0.287491191610915	-0.247763025863593	-0.203701450602803	-0.135221155467083	-0.0943279803351661	-0.0656778419805966	-0.039330740099599	-0.0346527357849259	0.0209229633585395	0.0428856048577516	0.038422854051309	0.035224554579519	-6.42208970016236E-4	-0.0275230753164619	-0.130517416414695	-0.154418312081658	-0.194878282871211	-0.296026211979549	-0.28206937884109	-0.268869741741075	-0.241791530014476	-0.245480151614252	-0.289489576370649	-0.30319804418176	-0.23782297072163	-0.239484514049449	-0.256825521244115	-0.227378104678095	-0.254955067503009	-0.23944830650168	-0.163012035216212
-0.0903804840766288	-0.114687234455122	-0.12073564884123	-0.06799981118289	-0.053892440588218	-0.0234477192393779	-0.0118841279612389	0.0303202067962953	0.0597469434132954	0.0660156588259426	0.0255102527278174	-0.0472215144449997	-0.0633782262540699	-0.104523175059316	-0.155486822573452	-0.162577665212676	-0.163821713201938	-0.276674767145556	-0.217959148495242	-0.209270329550411	-0.142065142158566	-0.0506557553010365	0.0178202118111625	0.0399386392394723	0.0476554940595934	0.0546434284064733	0.0506231227895644	0.0926309118251897	0.0892385992849723	0.11943261672275	0.113679217845415	0.106766173275394	0.0738871470279045	-0.0128288571198879	-0.0155473306700281	-0.102245098068611	-0.266098837647343	-0.282837575755737	-0.29732525991704	-0.335605395901194	-0.356313418006113	-0.362710504987211	-0.391580196726094	-0.372703154204775	-0.344594519071682	-0.329463527654155	-0.333537030667139	-0.352115661039722	-0.365195608459749	-0.285166392257257
-0.0171411130487439	-0.029526800847708	-0.0304136881198679	0.00842528198971413	0.0478086176448023	0.0893399867869751	0.100756529154032	0.139193316165181	0.155046172215633	0.12340048448537	0.0699257071582272	-0.0247004605034814	-0.0644298894985536	-0.124066368541637	-0.19782801945628	-0.211071661351577	-0.21616936761735	-0.344029403370861	-0.229844019943402	-0.21605967777865	-0.138378596857822	-0.0187190336386269	0.0754540898464088	0.107850457896107	0.175139716839389	0.167729384810698	0.160699752910826	0.185657972902864	0.186774578017898	0.215933631917427	0.213385922130021	0.199527419442222	0.149151674376595	0.0532297392693214	0.011000284715542	-0.131085805753083	-0.274615243678594	-0.318087417126391	-0.342318215863661	-0.354064077911409	-0.380656960137875	-0.420377876098076	-0.447919690642246	-0.405634018423718	-0.390623873056763	-0.389036306997799	-0.385462939996996	-0.405707284414537	-0.407444867364702	-0.323024127569112
-0.0054596946138408	-0.0188381334905146	-0.0281482414432991	-0.00296360318471051	0.0277229362685393	0.0667169858462822	0.0702028152090913	0.0910697758121225	0.0984956804951437	0.0614743671134003	0.0035726044085206	-0.0953407993203862	-0.116364192609563	-0.176648973987154	-0.269238485329536	-0.259139673773734	-0.274636119360045	-0.350032002651572	-0.235481830402319	-0.259508464485245	-0.203015230097447	-0.102812771816118	0.0104573044510052	0.0567231706717296	0.122371630279525	0.125860234321203	0.130731359442763	0.169031061990054	0.187732083065048	0.191084780544799	0.183901970319053	0.155741211910496	0.116592298896939	-0.0108979299135824	-0.069429030857644	-0.176196203399684	-0.257262117454304	-0.296489069490731	-0.312705139371076	-0.282275061537472	-0.311060585300208	-0.386025025465218	-0.40594791543754	-0.337248160338968	-0.345866536071907	-0.373648168657175	-0.349052386857012	-0.362170844359502	-0.326656767858913	-0.243227376596584
-0.0397681091441976	-0.0572125064280354	-0.0616396405023785	-0.0209679818533461	0.0151043330805126	0.0467557966013516	0.057460414024848	0.0863036628717838	0.0943645959963958	0.079106027504324	0.0251981300005648	-0.0648582748459916	-0.0818528313946888	-0.138767274205269	-0.220383090303346	-0.22022208131593	-0.237993514118474	-0.321896769586659	-0.233922702628774	-0.247943517983816	-0.190029245207155	-0.0786202507128767	0.0354886562388699	0.0787790684054553	0.106293456493209	0.115347478351367	0.133722275988797	0.16945660765924	0.169701685903925	0.188725073010722	0.166406909021187	0.157980192778439	0.117821896733175	-0.00959510064615236	-0.0431640573967142	-0.157381473329353	-0.255967949204126	-0.280303562777582	-0.299774902026874	-0.305237960463924	-0.330745822096782	-0.378185773490609	-0.404395644977418	-0.367726188706549	-0.352874471154274	-0.368323496111779	-0.365277432167133	-0.374985942202786	-0.358183772112272	-0.278221725384929
-0.041069706917438	-0.0412507557094197	-0.0191608891802835	0.0367017519656425	0.0605070322242557	0.0830051443398621	0.100655994808884	0.143635444629773	0.145988883073211	0.157887091736217	0.100645892463689	-0.0017027392695011	-0.0347134788183113	-0.0922109220288464	-0.154591214362615	-0.172628733746244	-0.177832451502484	-0.293580594669661	-0.201736838442456	-0.18843684770694	-0.117628728821408	-0.00161345492207263	0.102005191971811	0.131360168044206	0.165254853061428	0.152484057647634	0.16538402782585	0.186356469795834	0.189594528513226	0.220185633246236	0.197844802220086	0.191601378152249	0.154935992773226	0.0564914117359846	0.0345407548471677	-0.101503969097289	-0.207015374878805	-0.234655784664489	-0.268101705104098	-0.298967589130266	-0.333712057596399	-0.366973355173491	-0.389167739193641	-0.385967185750733	-0.365515725690501	-0.363699629687117	-0.371123357640465	-0.367706231211531	-0.372496205723157	-0.300279451356309
0.0233154083747238	0.0319164758211918	0.0562545527629192	0.103784300237734	0.127803671697451	0.151824336485049	0.187739986729219	0.214000874170302	0.203246310926617	0.180232567622309	0.109180330041422	0.0183441531597933	-0.00135680022255548	-0.0719910982736134	-0.143648798970707	-0.168916399375602	-0.17588076149984	-0.245405629389984	-0.116164373396427	-0.115836281065807	-0.0528125169722266	0.0384950097129936	0.152419125354975	0.183097610615313	0.235352744744368	0.222114829113104	0.224654274291118	0.229226441215738	0.248413628163879	0.26443215483017	0.255154464751429	0.243229028899	0.217693550512958	0.122701569358827	0.0877174931502653	-0.0378333214264156	-0.140689042384457	-0.164936749929469	-0.209946394422375	-0.232399842790402	-0.267021067631782	-0.315915071262981	-0.331119540596305	-0.311841254171652	-0.316992789511761	-0.326232336864126	-0.322478364209507	-0.308325891916485	-0.281465165566672	-0.226929139454917
0.0775710683960953	0.0939927109919823	0.108679764721132	0.159408566987715	0.191951117504994	0.224873658263523	0.254824351382218	0.265607889701918	0.227756705534318	0.199365967085606	0.115062708462652	0.0117618565142486	-2.94676283426723E-4	-0.0869548923421282	-0.165356174467027	-0.196712212290908	-0.217850198524969	-0.290965808511458	-0.14462898590687	-0.135224980489861	-0.0749617876185574	0.0476909408482301	0.164895290134228	0.230929669939977	0.290895889465407	0.281271464358372	0.284720267693444	0.283622520126828	0.299279287043607	0.302324365620632	0.299318002122163	0.289039601486198	0.249824607520949	0.129230192225515	0.0817179717238817	-0.0574591003227705	-0.104295166572893	-0.176684235067321	-0.220175780176469	-0.231706413969722	-0.267809279906173	-0.333033084362435	-0.346828829121746	-0.315278750660258	-0.324328633748159	-0.340734743090625	-0.330348136657367	-0.320316819771577	-0.271186971704587	-0.216558402142554
0.0916218064258295	0.114083099269079	0.118398420586401	0.151216394946486	0.178880472665508	0.217960466147043	0.247274717744023	0.22958635518661	0.188540047335623	0.126744516554192	0.0448544841414139	-0.0452739452058874	-0.082125502853557	-0.154434546704164	-0.220446678831763	-0.240094773357511	-0.274346360245484	-0.29053490435699	-0.149696588255954	-0.159848089203621	-0.137194222049204	-0.0280997379007312	0.0916360434624993	0.171772996174673	0.258874450938276	0.262400218328083	0.251997170777511	0.259223834416926	0.291403996368505	0.279373121540744	0.280847931819052	0.262414939003279	0.205194793953539	0.0722427791568342	0.00235457493030644	-0.134068473953174	-0.13587553955977	-0.202677798217957	-0.215866688223952	-0.180236813103125	-0.199621737284685	-0.282981550201555	-0.283959214267915	-0.209323444818791	-0.235518552556196	-0.270069726755113	-0.235595667177596	-0.232422682496478	-0.172496000769942	-0.134745875109574
0.0938771355513523	0.0840704350573604	0.065502079689668	0.0495221312864167	0.0598969405108702	0.0886330027227339	0.0705100478670001	0.0226328535198055	-0.0459623957893177	-0.084993973625708	-0.135534861310156	-0.186505500311285	-0.201619547145314	-0.223873246203786	-0.230134796687516	-0.170108558714757	-0.166942068731194	-0.180762546946966	-0.132820193607323	-0.178563427262031	-0.217087217980566	-0.185919308385123	-0.116713368099601	-0.0415362945949854	0.0307979842941754	0.0791772409683061	0.07807220755062	0.104611709399056	0.137467278923763	0.0892234513671489	0.0915760179937554	0.0339236462086803	0.00521817022853779	-0.0773250478770951	-0.114841470661972	-0.144828418422161	-0.0821292827120186	-0.111992515031279	-0.065920325777852	-0.0118879230696689	-0.0399041305619536	-0.140979983539034	-0.141313800615676	-0.0587880350942862	-0.113407828116318	-0.175983544098569	-0.12938649783029	-0.139045288713668	-0.0495079669694046	-0.022857042658689
0.120354275485534	0.131276585295166	0.123410900970281	0.107726945287257	0.111675912805636	0.13817020995886	0.106252695164031	0.0677125283547728	-0.0194618071043936	-0.0397396222946585	-0.0858488551996361	-0.128403144222293	-0.153091760724919	-0.174614906256308	-0.173092588029183	-0.146883709666031	-0.129292827227469	-0.10768969132555	-0.0892348943530205	-0.118584352780388	-0.117292994730402	-0.100068885128417	-0.0618279591238435	0.00735737953487108	0.0743043517012479	0.133246049582619	0.127998999289236	0.150445065879989	0.159949397869818	0.110217589136544	0.105111957622612	0.0391200867298117	0.0397923359844888	-0.0163654788994495	-0.00130006793886717	-0.0396989338517803	-0.0207595181541117	-0.0358651984095722	-0.0142273779864267	-0.021589420753734	-0.0654709252119049	-0.118775596377049	-0.109886869933095	-0.0724094779504106	-0.116612396531272	-0.147767991315827	-0.110731261256694	-0.096070903626137	-0.0337305750687562	-0.018677745892584
0.179483247273388	0.224330088693424	0.225566543052687	0.193491444830676	0.19032859545195	0.216084759751472	0.168541124580248	0.128338689726356	0.0534377336053373	0.0260813991459899	-0.0450220371989001	-0.0854750595420069	-0.170517512410371	-0.171872633845399	-0.147070060312629	-0.104778036678962	-0.0898663956840433	-0.10911082403255	-0.0808552129382363	-0.0897954170441253	-0.0725303841909728	-0.0395555053679581	-0.0425161027560132	0.0531215469352804	0.111138796513093	0.186369013163718	0.156010761562446	0.142169100768175	0.148621863463122	0.106542941120441	0.121107936110251	0.0489914545118598	0.0731280389411623	0.0156425140243386	0.0539043020330827	0.0198500181463423	0.028168591660822	0.020499160744543	0.0157621154173454	0.0276499004127743	-0.0331090720859143	-0.128291395438314	-0.120816031117262	-0.0698860368107972	-0.134916208186807	-0.171318033901288	-0.11180627596401	-0.0708544725764957	0.0135577950840606	0.052845393461595
0.17577198314184	0.206193013468137	0.219266145325592	0.189339475302964	0.181523298578783	0.192712579832306	0.138268655750181	0.0784546841160017	-0.00994598727707705	-0.0282263070718704	-0.0984846699793271	-0.12962751728507	-0.194349608549675	-0.191560311354516	-0.13506314523977	-0.0608409141932103	-0.0358171763767461	-0.108556800250123	-0.092817513849036	-0.100971567198088	-0.105057617980952	-0.0896403762115501	-0.10760608000577	0.0016454033874486	0.0679989960533494	0.150390905062408	0.116844680575378	0.116384347631328	0.119955880255877	0.0687704058102682	0.0763940957565772	-0.0155168216849834	0.0183872315766246	-0.0455279788254898	-0.0027492914404967	-0.0025044481755646	0.0374751988268732	0.0134263013100226	0.0107600447075894	0.0584122742563674	-0.0147744378344336	-0.120912746741983	-0.0855852311916078	-0.0370614778326101	-0.119256603906114	-0.144737674485413	-0.0679735580742045	0.00287971705211145	0.0984956778369817	0.148944272428721
0.14951950677708	0.176438270176227	0.201715377204661	0.194684832722061	0.180896848986717	0.176263226990052	0.144048869879211	0.091768286375957	0.0129136983350649	-0.00948247203862642	-0.0707194683022647	-0.0955260507895415	-0.141119799650404	-0.134630041805754	-0.0727508210049436	-0.0155693063119642	0.016254673993703	-0.0683568603623423	-0.056981778679673	-0.0599547403857007	-0.0743801946434392	-0.0590912775373169	-0.0837028654532693	0.016337457018382	0.0762114724870752	0.130061406935474	0.103423885097764	0.121209557162154	0.104293516932054	0.0655164335016291	0.0575621241193565	-0.0321457312993446	-0.0104474602918771	-0.0630287787508198	-0.0096401617900049	4.80895955264388E-4	0.0649373083946274	0.0281527560104279	0.0125716648206734	0.0311415524939658	-0.0241020543887129	-0.0969998994424621	-0.0598678591884427	-0.054062713952109	-0.115531172956672	-0.115620701563553	-0.0628555142613418	0.0250788930347668	0.0926035362821317	0.161429497320325
0.063336987185589	0.0749842645219821	0.103294834252306	0.119305500118138	0.0956176893464811	0.0791610806580276	0.0605885399497475	0.0152703854646589	-0.035016678228264	-0.014966210878262	-0.0645217848975704	-0.078710850800424	-0.131512472271167	-0.134388961772436	-0.0728779945289262	0.0059717452634572	0.0328144793059223	-0.106232470090074	-0.0867968120714391	-0.090916179127787	-0.0945945318557032	-0.0643111729469298	-0.0940750352776384	-0.0485542254059281	-0.0165838419807849	0.00979868307354754	0.00597283176808077	0.0239432129325941	0.0212931831368888	-0.0139683941993245	-0.0168761220225497	-0.0902180089485044	-0.0772524527024417	-0.094314101633691	-0.0542919371734406	-0.0504467019393153	-0.00362937098834273	-0.0485946235475526	-0.0408928512172512	0.00987933123329382	-0.0445789698104381	-0.13040849644983	-0.0828488411790535	-0.0577309732896059	-0.140635730176438	-0.148745730963432	-0.0729587667361392	0.021029969123561	0.119226387497337	0.178586823834826
0.0821975142641408	0.107341993981007	0.141346608906535	0.144368599481997	0.125615184464148	0.111405967835409	0.095418138502429	0.0488707319998834	-0.00371238121593053	0.0219926524876866	-0.0305979082466034	-0.0484086659857747	-0.118751368244746	-0.121130862083069	-0.0567408518874928	0.0228846412535783	0.0419815102735424	-0.104751726431896	-0.0742963091223475	-0.073745759072141	-0.0583390878144457	-0.0119242903092826	-0.0587749687964459	-0.0232213100753536	-0.00867026960797375	0.042696472026985	0.030520584553387	0.0474259594992603	0.042164344624456	-0.00621531742412655	-0.0139989319138573	-0.0907470665261925	-0.0611362610961289	-0.0619834531529282	0.0019728890733331	-0.00338056070971433	0.0192013799046178	-0.0340843224357419	-0.021707357642938	0.0169589064788206	-0.0393731705692798	-0.133265960118441	-0.100468490477918	-0.0714122318467207	-0.153000891697955	-0.176885314806017	-0.0892426280520021	-0.00911192286930899	0.0935218079984002	0.152946031027768
0.0419672633530686	0.0732965669651887	0.132606625673531	0.156478808463407	0.146266105386834	0.107792299039971	0.119015050053104	0.0850521643247048	0.0174120032996909	0.0730159636445982	0.0436007533489633	0.0375654691588303	-0.0140086410594368	-0.0200258194849487	0.0653711451591812	0.118156008363991	0.125997598449488	-0.00613247143914859	0.0157332571642432	0.045727541165006	0.0552446247617018	0.0784298620688396	0.0173308317613096	0.0246399314310795	0.00458228448948237	0.0365673577640847	0.0378134354683189	0.0565013147920785	0.023700082086935	-0.00838689512178219	-0.0255537721271496	-0.0753767835631843	-0.0414934307761202	-0.0276591004188667	0.0610043281222297	0.0809834557260619	0.100414479437564	0.0508587891574905	0.0608421648385014	0.0615351238173134	0.044221378322163	-0.0200767589499665	-0.00941850867394519	0.00250725368652229	-0.0514359411717022	-0.0924104174223008	-0.0274370970665581	0.0154276737543668	0.123375736878335	0.146471226424646
0.0728876700552146	0.113536886890509	0.176672334150163	0.206784752700663	0.224185159261882	0.191665845260609	0.22357047266329	0.190316571648258	0.116696322977676	0.158212814719028	0.127959106851858	0.113906893135743	0.0743439462329195	0.0603398227676245	0.128602032023927	0.129361614977259	0.122226958866776	0.0605292940849027	0.0856522544949523	0.128126337619491	0.142803232297151	0.174218649816154	0.124515592529988	0.126780988473585	0.10980263343088	0.128126670156492	0.148892093077753	0.143607358687931	0.0935692264966193	0.0779473060525758	0.0440268548606801	0.0181661262525857	0.0411218785622722	0.0560717234221069	0.143719106631157	0.128961557195476	0.152353754851502	0.107102444927033	0.104358236420872	0.0570543960365252	0.0815744844123993	0.0592978499673252	0.0416192231503232	0.0313885571406407	0.023615664397782	-0.0131335090702008	0.00349752905595168	0.0178632691085106	0.0813646598412801	0.0801614899092279
0.0419374554535276	0.0842738493594107	0.152345114772533	0.204226344737774	0.208742202771826	0.157380998594258	0.195076436431391	0.194675154695699	0.148426658256798	0.207935814034251	0.185852824173286	0.178437409053943	0.131134106232042	0.111422186304909	0.157310846054074	0.133023685747158	0.127946883031906	0.0915853281796649	0.111946979259735	0.174272436584239	0.188366331139328	0.218982237252817	0.159749705664291	0.13238108967868	0.0777706897546258	0.0832587274622357	0.10873440161712	0.0915751990463355	0.0528926563440912	0.0385599798506076	8.95200149862251E-4	-0.0102378856332704	0.0210184642982932	0.0528503758692096	0.154486240783405	0.15684401745825	0.179508592989593	0.131577878528047	0.130026663513621	0.0967829932432929	0.103290431944458	0.100807711824536	0.0797162086505619	0.0536292764904073	0.0445695795002211	0.0117945086868148	0.0191975966685844	0.0376182520259859	0.0978495698005269	0.0827886874360501
0.0520473387959086	0.0915091518431171	0.153185447553669	0.183844404383804	0.179335041601919	0.124494424364372	0.145531377874039	0.143828641698468	0.102507363650757	0.154388651023139	0.125803243992157	0.11869375319957	0.0535375941091307	0.0500443980481643	0.0944605426315778	0.0770402465283103	0.0969891823785647	0.0339154904895118	0.0688991938204353	0.125918837333342	0.129819617027013	0.167677270154603	0.0944452589561799	0.077187339054039	0.0455616794855739	0.0588769819289059	0.0753468776560655	0.0646351614574388	0.0257556962854032	0.00931579211535291	-0.0244381608737927	-0.0492077310724496	-0.0167326826457895	0.00429500975646028	0.114405245817337	0.114647593146554	0.154468707699374	0.100777538113218	0.106680271642064	0.0793598982773202	0.0404646727728948	0.0134785915940993	0.0182471563661248	-0.00618883225625924	-0.0362338059322798	-0.0507167060740569	-0.0234207700252634	0.0236351169461692	0.0803252597204467	0.0830212667323796
0.101717708264727	0.138899404437929	0.178720408367226	0.194788725139117	0.215206877303678	0.184451326021042	0.211323319031492	0.188557356344342	0.122486084004481	0.150577033170778	0.0958599097293099	0.0683355527443091	0.0144353424413336	6.58850437599277E-4	0.0518112655664408	0.053882975225636	0.0665874827761998	0.0288894639020027	0.0806009805999041	0.094818727107974	0.0982308290586295	0.137518639092117	0.0963275999923545	0.119610363854933	0.101299069609882	0.140766915192182	0.161212727582878	0.158460829189323	0.10760602244882	0.0854498367507678	0.0441239856778375	0.0118305695387481	0.0308213813496066	0.0282927403801912	0.120393743871899	0.0916435297360021	0.13869052778313	0.104233761184121	0.119431469366914	0.0676952457922455	0.0294559372508035	-0.0106610803024151	3.45100596663701E-4	-0.0107890200369871	-0.0513062397810914	-0.0782894312648422	-0.0489690924641606	0.00283572730471102	0.0704080565159556	0.0700266431554333
0.0917060103788921	0.139499522809882	0.176164486169335	0.198360377107226	0.237354540416734	0.204434659572042	0.242124512830618	0.242477343013661	0.184554537351819	0.204210892294167	0.159415075912079	0.140342257590433	0.0891808461077693	0.0628172784264869	0.0928716981185423	0.0676332134861901	0.0659925072069627	0.0776606948462093	0.129323824738688	0.144349353465413	0.152789374323168	0.198177586157528	0.177787228536174	0.178120377814633	0.144485623081191	0.157023220650984	0.200756610901956	0.170626476514387	0.114350855686328	0.116187566139371	0.0600963464836491	0.0611662649969128	0.06820192234322	0.0767504209927442	0.163890197880865	0.120969692913912	0.162381770194695	0.135469043374306	0.163520687702455	0.0787448747262315	0.0807413400645529	0.0652911554756662	0.0356788763857029	0.0140934955325466	0.00691870989513631	-0.0346463508646805	-0.0403888734556474	-0.018177979366773	0.0325725668433702	0.00205092328190015
0.0678132544750385	0.116873888644817	0.155838197719039	0.177103138020009	0.208594351462805	0.177312653166381	0.211570459227437	0.231087250342851	0.209678145034054	0.213288278872481	0.156128487685884	0.135834612485294	0.0641195100536446	0.0385617593838465	0.0532058941375711	0.0140231156284095	0.0261998532848003	0.00924883745223228	0.0691980714458829	0.0981042351348191	0.121308179944331	0.192022465665783	0.167412290892918	0.155904083222948	0.145395807871283	0.125211836961986	0.159726384351443	0.111928524789449	0.074750168031912	0.085992739561394	0.0443271535274139	0.0523619572973988	0.0604603124709416	0.0675947278205633	0.136077667214168	0.0939038252670779	0.107846370250261	0.0593802648398052	0.0869795847220084	0.0293787468144177	0.0290860567120746	-0.00927072786777179	-0.0489949786213686	-0.0553147224894174	-0.0693415855408926	-0.101156457762794	-0.103113095161273	-0.0825772078825759	-0.0297369785229082	-0.0523930218516572
0.0726572036746097	0.11759992125023	0.144170661021011	0.167729200854233	0.195789969177077	0.171192432310749	0.201992084595447	0.218978138388884	0.1854665608723	0.184441700625526	0.114733855079257	0.0889400354490723	0.0304216056673509	7.02163095839592E-5	0.0298924848636175	-0.00491068471075407	0.0075306337884715	-0.0185244507635409	0.0561664605938017	0.0694630322906162	0.0849438978933231	0.156772009650378	0.143439199689476	0.153851172049828	0.153627154596238	0.140580127859555	0.168449802975752	0.127093064362217	0.089704254898123	0.103943453055898	0.071399774499986	0.0732429458790795	0.0854896073721138	0.0652632793865384	0.117092380037751	0.0695840221804135	0.0926339497745986	0.0445136093398674	0.0576842716992646	0.0171053568786318	-0.0244434946003269	-0.0659064485191305	-0.086095189766992	-0.0756953312680897	-0.112225347932573	-0.133928790002338	-0.123850392489428	-0.085682466984172	-0.0323693281348387	-0.0500404746507567
0.100976155628269	0.139379882156721	0.156162312457219	0.158077389982087	0.217259986284263	0.19352443831548	0.212023277756374	0.210543323650859	0.179192541112065	0.175344936552264	0.10334175686655	0.0610695012272819	0.0155301343748074	0.00655229645479796	0.0212328143445209	0.0165048537728886	0.023974836622588	0.0237622525588124	0.079562067897017	0.0622966403599709	0.0731544399712912	0.123053351036344	0.146965921634556	0.158281421638729	0.142776716369373	0.151480616236305	0.186603608385221	0.149123926865386	0.114264541399677	0.12556829478917	0.0803094537955332	0.0885206192920551	0.0876024111425984	0.0730702233540938	0.118648696894186	0.072170440679519	0.0915040113849723	0.0755093071796319	0.0846072355475667	0.0198513419314787	0.00172150211480341	-0.00804149469004941	-0.0351118516646441	-0.0445377519454327	-0.0606151630492008	-0.0803594947180173	-0.0918890650406021	-0.0660583646519525	-0.0401414407843876	-0.0583911095077247
0.0618220634902212	0.0990665580916253	0.119022109784249	0.140131193663657	0.188490043845992	0.15511176934091	0.189414983329116	0.199674570486135	0.18669084264837	0.168880108901914	0.116671907091116	0.0829858656296518	0.0316112665397544	0.0242550820648808	0.0183137846110301	-0.00174760588866564	-0.00222437578968096	0.0124963493883259	0.0442836607521845	0.037089181810148	0.0348511501560956	0.0938752616046839	0.137775633279378	0.146154570629462	0.132371049825853	0.107986666043835	0.145952431500602	0.102728372770429	0.0765272417193193	0.106701799917224	0.0515611099096117	0.0664453130812538	0.0509579663007216	0.0311319623771519	0.0406516290983847	-0.0161221827875956	0.0411150901465274	0.0376755291176007	0.0533884108334894	-0.0160137078615821	-0.00456583978688065	-0.00120226261564854	-0.0383453645538412	-0.0560438736261733	-0.052155616123835	-0.0654742195457542	-0.0997038772224677	-0.0746630395122814	-0.0685974139528485	-0.102032000435009
0.0304723684568249	0.0571009161931052	0.0597748937568477	0.0811969998956347	0.136237195060793	0.126542859575726	0.153962427911749	0.171641826220362	0.164911662829941	0.121559494660741	0.0700221226128894	0.0311833512523448	0.00139410145933041	-0.0291518487973018	-0.0556757673033682	-0.0882511981116572	-0.0901365729855285	-0.113910708876785	-0.0491386119939619	-0.0448242262678335	-0.0373099628916767	0.0417279439135458	0.103432271301331	0.108502865048494	0.132556914344512	0.0925411522867974	0.138224384083219	0.0823827478182446	0.0691337071892206	0.103520113575966	0.0577751705136228	0.067526291621717	0.044633298087286	0.00484635667959049	-0.0415742242953682	-0.126536584798019	-0.0365715301682337	-0.0573394851814341	-0.0395295072175778	-0.0745732169961959	-0.0920535200237432	-0.115911616089965	-0.142840036136633	-0.129919742042266	-0.13879059904622	-0.150060700624973	-0.178413024144409	-0.158536949549831	-0.130690148513036	-0.155423538588041
0.0170842730817694	0.0227387358336261	0.00855505005879946	0.0161536225028932	0.0902948833113202	0.103815352722285	0.134579575010212	0.156294877986296	0.136072641674285	0.104294977366587	0.0489616071028121	-0.0069021056024651	-0.0233126485958762	-0.064485443019639	-0.102850793528448	-0.119050829770332	-0.131108000763956	-0.190072992832515	-0.109484666868235	-0.113992232185063	-0.0843692825928443	0.0116067377378516	0.105578872265439	0.126993923615013	0.136778289826301	0.118567611324736	0.175582351014414	0.149724675275934	0.137850004386924	0.157243615740113	0.107993912284541	0.115966168488781	0.0875390959116594	0.0327828070401203	-0.0247320601361774	-0.155911566376949	-0.143670302731914	-0.163244935189633	-0.126921676901183	-0.165478938047139	-0.182650603268877	-0.209094768742593	-0.242103598467538	-0.217918521153721	-0.215697698778111	-0.233641952623201	-0.256111586081823	-0.245812501180035	-0.227112941719455	-0.229687172112886
0.00727749727261695	0.0175736629225507	0.00714352149750669	0.0137533994647113	0.083599717916803	0.0879856473856569	0.126782382288181	0.144367417151103	0.130292809917253	0.110346691187455	0.0864489374220933	0.0400302326542952	0.0355014679707562	0.0162747475898102	0.00628861992887853	-0.0139734455453622	-0.0188126077096761	-0.155424586987781	-0.0607290255131067	-0.0448397223567945	-0.0321322157938554	0.0212690209221799	0.109855642233801	0.120235188658782	0.128466237462042	0.0942570887142322	0.153048850784268	0.13009707371969	0.128068446618324	0.155450479662377	0.100795177002972	0.101433585503313	0.0591376472385952	0.0283030886844125	-0.00589292340888228	-0.108914146183484	-0.112463283242094	-0.124977222140833	-0.104514776060918	-0.158500063087187	-0.193062264371981	-0.224973694368645	-0.251969332788686	-0.256551691533121	-0.254732906485585	-0.254737461959155	-0.276667809883083	-0.247188803392409	-0.2421028913291	-0.228385570759722
0.0157893797870133	0.00708504528913999	-0.00174962151193062	0.00657607435758163	0.0776391444384548	0.0982487725045843	0.126437556847207	0.156715694564101	0.14021382720275	0.136549219211223	0.0877082492508652	0.0372409181053836	0.0404122098843119	0.0115749304861603	0.00832005477820844	-0.0194106592487339	-0.00454348479547268	-0.221304666863576	-0.117120870907596	-0.0731566979671177	-0.0612770245024127	5.95116640840711E-4	0.11336288974786	0.156621630781166	0.173563005436001	0.133230872529089	0.182987880685415	0.172796016785077	0.173131666651605	0.220540486549139	0.186686195490677	0.188602050014166	0.115886974040925	0.0352984957658564	-0.0295913050701336	-0.12995952176869	-0.163121450150977	-0.222711395963665	-0.191027009818155	-0.276833288612545	-0.296860247679928	-0.305570563292098	-0.351348839298418	-0.366428397341763	-0.343208206352168	-0.316477266129116	-0.359533679447518	-0.336088108432453	-0.362971143657238	-0.330251458630222
0.0258661610742764	0.00595161210721274	0.0145825904436393	0.0274578147591033	0.0997022977051265	0.100942794638371	0.140771448609698	0.158428073513044	0.149806721181142	0.175561623140289	0.136837477028152	0.0910219808231558	0.0850695298308001	0.0336377597591567	0.00411800966438819	-0.0373419876933247	-0.0323155894636165	-0.24420781557501	-0.101773601641619	-0.0398278625040297	-0.00748724824981893	0.0783871454706637	0.16037294057219	0.164110253577638	0.167801321024581	0.110797513850632	0.173703785117223	0.165494221315966	0.15208969922386	0.204237047268383	0.158303999930527	0.159026194712546	0.0931748151998633	0.0543840405215375	-0.0106920329804814	-0.111532865995533	-0.147358551234329	-0.238445774055702	-0.210064612895081	-0.266091075909239	-0.296804560287848	-0.313796360984311	-0.331656410896166	-0.350868008473068	-0.332071429219079	-0.305383499354718	-0.327400417062733	-0.292820325873472	-0.317147479409525	-0.287616918482172
0.0244010286239246	0.00899948453513794	0.00892239835132211	0.0138132588724752	0.0781554586405436	0.0832229392213237	0.100481772466038	0.124334992098629	0.108275842952174	0.133677929309435	0.088342132571244	0.0479235688356147	0.0466752805551095	0.0124941493781127	-0.00707107035249402	-0.0441235068771912	-0.0334453641241078	-0.213194225124244	-0.101959232490549	-0.0548729663884717	-0.0345052621796224	0.0434435261953217	0.110116360138479	0.126866120753336	0.144930020483056	0.0797349854913586	0.130372289215826	0.118553794375802	0.104104626188658	0.160625825511025	0.116270129244685	0.125146970756197	0.0511080385597682	3.94512057003652E-4	-0.0487691866907326	-0.114928243621592	-0.11438189721946	-0.19658218274321	-0.181116756511838	-0.246575587738603	-0.270959972169552	-0.26847075740767	-0.296963091070381	-0.32887755710614	-0.301117264628701	-0.271169134758874	-0.309145412869964	-0.279827696932818	-0.296464322883214	-0.248605980003068
0.0181561763009557	0.0218757461921743	0.0260064656320936	0.0383955422996364	0.0952761680048054	0.107538801713789	0.129972572319411	0.135300665688346	0.134152149954165	0.164414166700975	0.13116422572083	0.0957156566511344	0.0906742328219013	0.0518564340839384	0.0362602493925265	-0.00189045468525765	3.74834118265295E-5	-0.154511672936635	-0.0497161802002869	0.00155516829089137	0.0198769156577752	0.100283819036967	0.161575525719185	0.15937164518793	0.161499680911145	0.086250988983052	0.146320470018453	0.10620228059979	0.0923775325641082	0.151016464069608	0.105207586877385	0.129377563198929	0.0759722134420105	0.0440238922802411	0.00312315903383873	-0.072209226162269	-0.0614788075856175	-0.124781241645275	-0.13877212370274	-0.179910673219897	-0.212812035431646	-0.216156077595993	-0.230668106162813	-0.255238991974446	-0.247371272285997	-0.214063580780478	-0.243444735823767	-0.195756918596997	-0.204341837989856	-0.17910743885787
0.0395938399662846	0.0553879060426539	0.0569558318198587	0.0646467957325153	0.136761278540024	0.144851973266581	0.17708233760431	0.181781551978396	0.183618268368562	0.186524486075217	0.143674696067628	0.0990321231925812	0.0887679387547943	0.0461110267047632	0.0378011905327811	0.00237168207574748	-8.24398524534035E-4	-0.124246680538519	-0.016288279935442	0.0169478308352343	0.0298803479008828	0.112413984411549	0.17632182974581	0.177834745065696	0.187519135328532	0.123453692532352	0.181449412034445	0.135524076377817	0.120819753636371	0.170276853243061	0.115521140971199	0.127749359991293	0.0868493553721994	0.0619666291971352	0.0356503055320938	-0.059582772668595	-0.0398857292595394	-0.0887604784025091	-0.109865457231843	-0.14112366158874	-0.179961114425852	-0.204051682549198	-0.21269648044579	-0.225729007333996	-0.22754472291201	-0.207641134320307	-0.23016577169573	-0.186938783514418	-0.182626223698627	-0.171260777216412
0.0191710630070975	0.0446979628465633	0.0477430040206551	0.0562788843322903	0.125231363128226	0.130170709772845	0.148126427682143	0.161185182547475	0.165016263683052	0.152963189409953	0.118989088152892	0.0686489992565483	0.0489057526370711	0.012852113852959	-7.9716956743318E-5	-0.0527863656464356	-0.0496883570135975	-0.117599067944221	-0.0191381774848793	0.00358512135586617	0.00388863232508054	0.0802025379573892	0.145144535280931	0.14703328014877	0.155940239486928	0.0936142891536587	0.15044753924669	0.102795600143924	0.0890749432851262	0.136239630854053	0.0846594246342392	0.0948552952586829	0.04310054841546	0.0228810763074018	0.00943669075678792	-0.074733119955127	-0.0315729159178153	-0.0751773370619555	-0.0800649913784964	-0.141598208291346	-0.175301380841376	-0.175284881092902	-0.195280063420852	-0.223461684857669	-0.210602549098922	-0.182581712859697	-0.220234557931158	-0.182427572237099	-0.188375566129655	-0.174998214240388
-6.36561864698944E-4	0.0408649503457695	0.0703922969890447	0.10072189928886	0.150763340846571	0.127743170479596	0.154041894861997	0.184209936131902	0.186886058407205	0.180004550118765	0.173777317230221	0.139024007709216	0.104280085199222	0.0709167507124968	0.0607354596408947	0.00495035617204155	0.0134039138546475	-0.037721524625562	0.0412295618342262	0.0746624263521727	0.0627446675028838	0.136893183557557	0.175775878709641	0.165873100818061	0.147856765083774	0.0819100574658072	0.134622336175476	0.0756358845601503	0.0515203647892728	0.09830577804184	0.0447325391636113	0.0626695891454484	0.034658855861094	0.033291396472114	0.0469321014298484	-0.0094631381712695	0.051292263948233	0.00604014536603783	-1.56248282030822E-4	-0.0635048887271824	-0.10060818759758	-0.090807546450419	-0.112738503232289	-0.156492653141552	-0.147458700210344	-0.123938725417952	-0.153965706946899	-0.115397268235112	-0.119232844734834	-0.120716358335817
-0.099417366518457	-0.0388847850146	4.52338989449971E-4	0.0305449377901184	0.0687703293465989	0.0421468079696146	0.0663292961796949	0.123070452239476	0.146110988892268	0.15111207525035	0.171267691101039	0.158485157119334	0.124882102046467	0.0980406683116595	0.084304956218801	0.0261619747217736	0.036757552623749	0.00357102642207597	0.0744494127109363	0.0886298954410218	0.0701701335940732	0.130067695252347	0.1627322408347	0.114561108687213	0.0825159654029324	0.0202722077388664	0.0643333337824401	0.010256431938737	-0.00890290997253927	0.0500291259582575	-0.0169363346153416	0.0187519461391851	0.00162877095451988	0.0204068295154572	0.0262674336159422	-0.0035621972910879	0.0148882067348227	-0.00739677916303188	-0.0154705436109691	-0.0784461160927588	-0.0988549023651064	-0.0605060639469712	-0.0984301131922439	-0.144990861813149	-0.10809114358445	-0.0847159274852224	-0.130193852375547	-0.106130797842149	-0.12578534403798	-0.135320303812489
-0.120292571743941	-0.0851931104976272	-0.0396148790747711	0.00863373343421985	0.0200729044137586	-0.0239767298754255	-0.00196798061857303	0.0717584512459434	0.103275068049648	0.119974139226373	0.168416201170749	0.161061054795828	0.129834246865401	0.103465451757864	0.107749273359445	0.0430259278654599	0.0642102535364598	0.0172018054299473	0.0712966525313363	0.0941717572498968	0.0877362636894369	0.127793626199077	0.125138022246119	0.0635083539881803	0.0413545039787788	-0.0426805749263215	9.71579157767599E-4	-0.0486964994115962	-0.0741235114526834	-0.0227301460816432	-0.0688930894533304	-0.0331914997982294	-0.048470987477628	-5.94383248853866E-5	0.00936924625035868	0.00303524606956427	0.0145841567624978	-0.0111042483876657	-0.0216442372052896	-0.0824955504387522	-0.101281804819386	-0.0453750913239894	-0.0590060674365164	-0.116832157247631	-0.0778371257701184	-0.0377200736629245	-0.0777058243063708	-0.0483159422093183	-0.0873776240621734	-0.109716296439795
-0.105863883996426	-0.0628855581681434	-0.00300115613914162	0.0529738383955767	0.0593392457456896	0.0116353543144545	0.0436052424284296	0.107890956377699	0.131039656909926	0.145756198509217	0.173497579530719	0.153303344154287	0.121693455430484	0.0932571638426228	0.118131489400742	0.0601814699796077	0.067517590395497	0.0578798378011361	0.0769948867273402	0.101590390121601	0.102987849577334	0.14052210231279	0.143004877030959	0.101420178345031	0.0802821307524501	-0.00616962185342625	0.0255742244966458	-0.0498379626547711	-0.0689787069451896	-0.00225546582982806	-0.0389308242418422	0.00494101482963623	-0.00257148566755326	0.0381226539032732	0.0454869156029438	0.0489044279172461	0.0472266432698986	0.0300043383066767	0.027961413035858	-0.0190744946980346	0.0102313317381325	0.0518978019805015	5.29792476487836E-4	-0.0388901269237283	-0.00219527178726884	0.0195805370782019	-0.028307306931288	-0.0213179136032437	-0.0536015829711951	-0.0875747476217194
-0.0844098026940401	-0.0442876605816965	0.00809771051926673	0.0771632545615929	0.083289662059101	0.0370104833068663	0.0782771579008582	0.136400868073346	0.163012687770487	0.179075677369062	0.194955415473597	0.153462999648271	0.112224995966395	0.0742414059847194	0.107645879244996	0.056575929879753	0.0535919659387344	-0.0036053787978066	0.0433728841477159	0.0716056918030583	0.0761005172263148	0.132690680505799	0.156404791469797	0.102884297045504	0.110327600529599	0.0287308817559219	0.062992266022982	-0.00655610280897363	-0.0266065656688033	0.0323033470964043	0.00270028649226893	0.03596539969887	0.0084973634758099	0.0419399729311102	0.0406566775455044	0.008237747389289	0.0178899486089296	-0.0245641309054447	-0.0103603099175258	-0.0152101713568332	0.0207094976591679	0.0175107135538717	-0.0391660675540984	-0.057545791558262	-0.0281854410541716	-0.0364709194888939	-0.0700081469747215	-0.0695693474340501	-0.0609780370602204	-0.0832203755751419
-0.070595585177741	-0.0465039708673797	0.00366974087232917	0.0694073635717313	0.0829376078757522	0.0338972630417923	0.0663445646331694	0.119259476802533	0.143325685102035	0.13535390967075	0.147951866635063	0.117535104284473	0.0878886299093432	0.0512307864674782	0.0905506738482922	0.0482452811022072	0.0620932284275401	0.00327617949582036	0.0403749293069037	0.0623339663725192	0.064595532441618	0.116623438101244	0.124546980214025	0.0704513491825617	0.0846317010313053	0.0121119750071182	0.0324990797661432	-0.0273023845980318	-0.0476192414982942	0.00648322195072844	-0.0143010532031524	7.00933999945894E-4	-0.0161829868746034	0.0335681803092681	0.0358125604490012	-0.00198644784864275	0.00369601182794015	-0.0251708632955901	-0.00603584317246034	-0.0387877004311761	-0.00850551874067727	3.08160258612044E-4	-0.0558075974121169	-0.0734347610967868	-0.0453469773381165	-0.0532903017597433	-0.0684042544225945	-0.0623955620484017	-0.0536590123658894	-0.0533226576042375
-0.0772749669830726	-0.0546697106780085	0.0153553974183575	0.0773181032525438	0.0783890977267206	0.0156424421609706	0.0442429335670416	0.0959321456939186	0.140353519120226	0.107863566893436	0.135614032982719	0.131100805357308	0.0932578601212175	0.0739859597307806	0.114304561656213	0.0829241271049702	0.0991452067442078	0.105851713058558	0.0951140686424382	0.123457467383513	0.117626936346478	0.14785499703184	0.109238375665187	0.060166443367297	0.0404841908822012	-0.0491745682542735	-0.0412947427430672	-0.117216363651209	-0.126149274028734	-0.0689239343287538	-0.0868334255186278	-0.0505134603302201	-0.0525008958420529	0.0314602245782449	0.0538098731743224	0.0469499364834714	0.0632271931848702	0.0691358629521654	0.0602630258165206	0.0188892622680017	0.046655885144285	0.0746702673846663	0.0322699389799238	0.00735023097422414	0.0328117179849098	0.0421221825364738	0.00802392093540899	0.00934268787660543	0.00451432286666996	-0.0243702293296908
-0.0301884823453594	0.00777015003307466	0.0762741290219649	0.133077123711601	0.141699384561931	0.082894072537927	0.105691473062491	0.153184802098994	0.206773261453618	0.166851568466537	0.171314601206266	0.161572313309331	0.101211432261058	0.0890989718645369	0.128949163201785	0.0879378729791125	0.107265304500427	0.118248237641746	0.127671438734296	0.159679313336516	0.148260409518161	0.184571650372076	0.142486552524096	0.0955548478715374	0.0903510446324466	0.0126954310422109	0.0253368099289242	-0.0660334325340711	-0.0804790040396115	-0.0221867589568711	-0.0488337715974922	-0.0158009540080702	-0.0161011277563067	0.0416955902280901	0.10792210063702	0.0824155769888093	0.121765892826216	0.120217702045968	0.110667734162984	0.0864879094781203	0.103105789197328	0.0949134939421392	0.0306668976623611	0.0222365857003446	0.034491087478029	0.0262927516987628	-0.0131188301547068	-0.0158510623895905	0.00629876152511343	-0.0334551784036487
-0.0145808320002909	0.0246479496925415	0.101790162284495	0.181539330709849	0.186358503013083	0.12033602406105	0.1625091681291	0.206064517043667	0.234712968439476	0.211233934282689	0.202761907904696	0.19183676457935	0.131283849643333	0.112593451543209	0.140425041395818	0.0891799446726238	0.104593501650351	0.118744388231887	0.129724927970636	0.164547761815378	0.170518812077538	0.212976832833265	0.180202952118615	0.136045096899745	0.128712624474006	0.0535876821594406	0.0731204340184955	-0.0169844125855946	-0.0506627498984334	0.00850200981818321	-0.0227667762195668	0.0120506664429297	0.0133362484373175	0.0725248602090373	0.141996207670898	0.105754900231843	0.118039491082495	0.115902683328239	0.124943114833352	0.0959429461293888	0.0973296651943648	0.0822104905612025	0.0303794319453995	0.0172403762968648	0.0201734969800197	0.00159356544801555	-0.0258625281044596	-0.0242388525968248	0.00840778220298043	-0.0322703365685769
-0.0199462873853719	0.0321248213603885	0.125084169607197	0.221608872982939	0.221910117661002	0.145540260547777	0.196369063600807	0.231776080895639	0.249561017342691	0.256042552227295	0.260024776566977	0.256977801732637	0.200708691861886	0.175529172374145	0.164342260018685	0.103534493932116	0.110242098980152	0.158054721009249	0.180275869327356	0.224861230854259	0.226480056931677	0.265455119622199	0.222410690823084	0.168921350646257	0.130568469690338	0.069215160223413	0.0883795935524279	0.0102433676570198	-0.0374197015335931	0.00913531396963902	-0.0210300872095173	0.0105563740421178	0.020205951388211	0.0866197580719081	0.180321063162254	0.165368364436228	0.199967236611604	0.184599303822442	0.178494583669278	0.163234504711772	0.139619371151437	0.125947737706763	0.0999160448731398	0.0825265628344194	0.0642552549147115	0.0402848004998039	0.0303656177105689	0.0413864917358369	0.0957098895731475	0.0420406589430957
-0.0101624735424583	0.0479809679481147	0.145317228217972	0.2375054006551	0.219890846263261	0.152922170963363	0.205062478240094	0.220758732229077	0.220093597009412	0.227967525378032	0.231237382035675	0.236457090246771	0.1669951281432	0.134053545133708	0.12380898596615	0.0636915573350854	0.065578861322859	0.122321150274601	0.139162194157564	0.184621407802895	0.205970777226332	0.251403862273232	0.207779795735886	0.163582084614431	0.129765723245368	0.0915359972480473	0.0718721888898871	0.0111553678073211	-0.0254070411476453	-0.00652102447003872	-0.00660304989887792	0.01798374202871	0.0483679860168584	0.0906099178211994	0.172039123740638	0.164096774067578	0.183911937212755	0.166779217018331	0.147859531631581	0.138195079658017	0.110619275774316	0.104201711349171	0.0856983863110172	0.0580679465926676	0.0379119020160038	0.0265534719997148	0.0281903290866898	0.0450352665666773	0.104093031019824	0.0871075457925628
-0.0210943514801059	0.0289347555414867	0.123074467575067	0.199883610405267	0.194918302511196	0.131854685620289	0.182445014755329	0.205743567969887	0.229937300596099	0.212307581314788	0.226123333489461	0.220224930104645	0.140137974290483	0.109811861719541	0.108656349438955	0.0517250454687952	0.0661189576120965	0.119540750581702	0.127629231091371	0.158654349048116	0.180429828248237	0.242101452867105	0.203621609192215	0.155404493087225	0.137863114986468	0.0795476484713671	0.0508609837631103	-0.023538535357814	-0.0543615748452743	-0.0140877933498306	-0.00562744428713846	0.0267037094080485	0.0489465356778374	0.108380091237655	0.160116026667411	0.138243735129724	0.140124008664894	0.139412440331789	0.0974437546402577	0.066517233518245	0.0672367911966426	0.0859352580353582	0.0543283597116511	0.016119125575765	0.0237911833814964	0.0368886204040589	0.0207991759559019	0.0358055082810432	0.0446765933313867	0.0273640615624635
-9.67143547853029E-4	0.0428790158754209	0.112385234232132	0.169907919276331	0.172787005415114	0.110361732843985	0.147005671454409	0.17362744000651	0.20928440294789	0.167519966998324	0.175464152890457	0.17818631971885	0.103632129803161	0.0913745556418551	0.0864005683534931	0.0379378632620962	0.048865749862891	0.156474149198684	0.153668867469666	0.172894677165449	0.160446134754081	0.194265836680149	0.143503341404175	0.107627270041463	0.0923662250486498	0.0389403720662267	0.0192673199361218	-0.0586369563160259	-0.0790565272416301	-0.0449260291623512	-0.039885183484314	-0.01402394759736	-0.0119013232232069	0.0641756070928468	0.139571378055772	0.123398204707748	0.147875436414398	0.169436116925256	0.143367315752	0.129500206457844	0.146304445382323	0.145609070806474	0.0873320035116537	0.089902137272959	0.0970933051370672	0.0775724891366556	0.063339467108536	0.0382194942980227	0.0467294924419117	0.0138224771562586
-0.00137449108966231	0.0468209165917753	0.130581309167185	0.196309995804052	0.188904377231458	0.125840767057143	0.160200777311513	0.177980507723384	0.193801947227289	0.186041553176442	0.197131552965266	0.216474023684638	0.14786193544272	0.126839562047502	0.120714601620305	0.0794364355791519	0.0795076339149346	0.156993332810438	0.165499051065044	0.200840722776426	0.190751157904505	0.215662480049462	0.155886754639409	0.127420876771774	0.0961103373736894	0.0616632753345541	0.0319597380839564	-0.0260723670406706	-0.0585667606436153	-0.0418971282012946	-0.0253050341840129	-0.00433288346039331	-0.00328713436424737	0.0482448209294153	0.152800553093671	0.166541904326571	0.189712954887797	0.197829872181034	0.168203271375607	0.159545488681129	0.147058016878995	0.146861746456306	0.109890498519117	0.0985168536554198	0.0867609025733147	0.0700286542354771	0.0663053530216798	0.0596689823348078	0.0896464131409389	0.0666843373566235
0.012675223236629	0.0569302367410418	0.138435924432006	0.20074332632132	0.193745891297535	0.146168537000897	0.179624577383122	0.182916391562862	0.193397878199712	0.177804174536355	0.189498206296613	0.196479620196435	0.115430091962775	0.0819101328144306	0.0800185131447535	0.0346990687550269	0.0351874522413969	0.0910956345168164	0.105803972807102	0.13713545467279	0.148531624260876	0.204194746796906	0.159437098077587	0.135580580331234	0.131621309425182	0.100836870433733	0.0495199098648047	-0.00412649915574911	-0.0258254888171947	-0.014804535238767	0.0207085682756848	0.0444202803666423	0.0455304006262123	0.0791510054322466	0.141188995715575	0.137085873627351	0.131942893042098	0.13398914855977	0.0854990419158305	0.0720746327072988	0.0656765915371884	0.0727799543128488	0.0339299343151965	0.0150093322828196	0.0158846673406863	0.0217853972094354	0.0153112897625491	0.0206363181070266	0.0376555184500387	0.0476648310859132
0.0239596730031498	0.0659704240511275	0.129998951765593	0.174011813510945	0.183284731560866	0.143229735071049	0.174497267932222	0.18246001361048	0.212072524700612	0.151857537673299	0.161231577573886	0.164248075731721	0.0864169449052078	0.057739682190981	0.06845502366333	0.0253184163927742	0.0317178532974697	0.105127148436412	0.100354226485908	0.122827398273241	0.118816369782381	0.172869175514443	0.149051725743113	0.121197783323902	0.132515166304047	0.0935931631118135	0.0543796767952346	-0.0119760176914847	-0.0331055527536676	-0.00841508845792706	0.0174161629344109	0.0480481938235453	0.0363742474343335	0.089721720599389	0.13453993795952	0.0875302289038218	0.0825473915176043	0.109031145198935	0.0630494170971247	0.0323930163397368	0.0532553067174775	0.0691415132282587	0.0198669486693385	0.0071774342060067	0.026989988237513	0.0389463084373004	0.0198625050137642	0.0111470220295018	0.00188623071051188	0.00759153249421583
[truncated: 211 more columns]
