# Supplementary material for: Exploration of the selective binding mechanism of protein kinase Aurora A selectivity via a comprehensive molecular modeling study
Source: PeerJ. 2019 Oct 22;7:e7832. doi: 10.7717/peerj.7832 (PMC6814069; doi:10.7717/peerj.7832)
Supplement: Data S1 — The raw data are corresponding to figure order. pse and pdb format files can be opened in PyMol 1.8. cdx files can be opened in Chemdraw 16.0. csv files can be opened in Excel. [file peerj-07-7832-s004.zip › Raw-data/Figure 9/Figure 9D.csv]

1	0.878663207503845	0.694872006261066	0.551415174208365	0.600894521410184	0.748877226030463	0.591104816875922	0.393768702480537	0.225668258671738	0.126927209550226	-0.0357379684817996	-0.166193012586855	-0.238963643814538	-0.291236950953398	-0.245085528323496	-0.25825300293213	-0.312272710614179	-0.305606247501715	-0.238109409242368	-0.252822421327865	-0.193140920838353	-0.0613124836852371	0.092728763916915	0.304136864821653	0.479239204505917	0.641388928406293	0.576606404956856	0.615922385841644	0.584832020288182	0.489972035440398	0.475409507512422	0.381578772213816	0.405770276708646	0.222566038324631	0.119675791648461	-0.0475839826841045	-0.119314562255611	-0.197471081509755	-0.264975545377476	-0.231039148649288	-0.261606729121235	-0.292454797661031	-0.311220511441803	-0.286712992116149	-0.309625971387362	-0.328927673349862	-0.280635512738583	-0.218929830920562	-0.160999934504996	-0.0725792807066355
0.878663207503845	1	0.826842163833967	0.630495095552498	0.623881165674876	0.733527350473814	0.560446155196449	0.340532763137003	0.181128693064593	0.0766101783210163	-0.0781357150500214	-0.178440077342559	-0.24983523616129	-0.280594719138407	-0.244898814775637	-0.235680148951343	-0.261873596600301	-0.220580382274647	-0.15316523434903	-0.207672862441325	-0.168427341053336	-0.0672046052647735	0.049948455349869	0.250061793693335	0.370981191423923	0.532867812345282	0.482355787947258	0.512200420480171	0.466464657044117	0.363169972661568	0.348708366149267	0.263806822520015	0.329112248977867	0.185652675996784	0.147238317402634	0.0138074825041204	-0.0336360703942425	-0.0756929635796889	-0.153258743764041	-0.105416343330544	-0.139270311937163	-0.166880199592584	-0.181350442537544	-0.15171604748447	-0.188185587493664	-0.208820210997919	-0.148816164673964	-0.0924991009696402	-0.0199203529251841	0.0583447346374994
0.694872006261066	0.826842163833967	1	0.796207623831968	0.724084377771137	0.741426811893272	0.579810538173682	0.398322238858702	0.263673587565856	0.147266776762445	0.00427813737870248	-0.0669898090346435	-0.166532090301579	-0.190928069732703	-0.144553349588666	-0.126889696654741	-0.138816899897477	-0.0712599722023619	-0.0271917160933505	-0.0696729120494834	-0.0624540212495078	0.0199031457153168	0.0835721723991049	0.271354750985705	0.323469865215821	0.449783044891402	0.440199745352517	0.415528816799694	0.335072862059201	0.268525916738571	0.227472786183257	0.163347325498946	0.231778725025575	0.159085140793074	0.207526601837039	0.101433970554018	0.104271215148359	0.0672723553199862	-5.46770642232415E-4	0.0299073588902012	-0.0161261448247589	-0.0471131353569073	-0.0814206352070822	-0.0609926056131594	-0.0983810621541984	-0.134032321877933	-0.0900841370855053	-0.0519303095574416	0.0273204771397989	0.0806847282019481
0.551415174208365	0.630495095552498	0.796207623831968	1	0.853649040882194	0.772496198917836	0.684993487089652	0.554474232864563	0.447508185761144	0.343205696562673	0.230202252331347	0.177757564296532	0.0562796224246297	0.0136980722872729	0.039745076168251	0.0300395911997929	0.0231903653534451	0.077415550552836	0.129158376553871	0.140970593275959	0.146304273066619	0.241242737184713	0.269821382558009	0.423632324049112	0.432797230939793	0.48679396288933	0.514350946452226	0.438807760122037	0.341998317892021	0.346152079683857	0.269878598867615	0.238971786034985	0.290501800984742	0.265659470488261	0.355804042005767	0.270502185832012	0.279231919059048	0.206608314759056	0.128965284938696	0.0973881068752043	0.0425169948244081	-0.00552840807542186	-0.0625594052305855	-0.0560682642090266	-0.0941567479487218	-0.145820312551151	-0.14067859909686	-0.102461254279764	-0.0265857897945862	-0.050122780194569
0.600894521410184	0.623881165674876	0.724084377771137	0.853649040882194	1	0.861752465095876	0.773877757143433	0.650108471851781	0.528945343227776	0.419326233224218	0.29598585816136	0.200506453409143	0.0672080290654071	0.00309831626831508	0.00735315372216955	-0.0285189105001481	-0.050537010296266	-0.0142163243296224	0.0441393370005555	0.0905307563769467	0.118175136962836	0.267400326093601	0.340182855597696	0.505665192407764	0.529358053791911	0.586572977914746	0.630829061583212	0.543460826440412	0.432081337030565	0.442890938496102	0.338645472089366	0.31067203940232	0.339667589816921	0.264684729478273	0.3208851423705	0.208066931396166	0.177764221239388	0.104795260446242	0.0197112331449374	-0.0127805134851874	-0.0530970714161506	-0.101023452130277	-0.157881416028183	-0.157856820319937	-0.186697688343929	-0.235545236777664	-0.234432181654166	-0.207938221182104	-0.13558982905197	-0.145110662909125
0.748877226030463	0.733527350473814	0.741426811893272	0.772496198917836	0.861752465095876	1	0.884041287943875	0.702668806642643	0.535459533071976	0.408996627935006	0.256858679471485	0.11436123845692	-0.0104694411853165	-0.094816318064352	-0.0824733460232026	-0.124893628185491	-0.176583448301051	-0.165742951686943	-0.0775409897103536	-0.036274190446634	0.0164927226084761	0.202831637571735	0.354484710435314	0.558182627054011	0.653059591602749	0.750543036430769	0.759412529292937	0.702422018967347	0.617448513020921	0.594810300767745	0.516570200088439	0.462098460239612	0.481571823002755	0.323001127338892	0.281754271175084	0.122370435426909	0.0539937656607691	-0.0367098877586467	-0.139769570561843	-0.1638731322396	-0.200484553689326	-0.247306237263926	-0.297910446673176	-0.281076260649897	-0.310181832922319	-0.349792102677257	-0.333823461555365	-0.28827521065063	-0.218456665152795	-0.198423707188357
0.591104816875922	0.560446155196449	0.579810538173682	0.684993487089652	0.773877757143433	0.884041287943875	1	0.860777483765457	0.705874386169711	0.568489883843438	0.430961865027252	0.28362483567322	0.161611230898254	0.0557551737611359	0.0469632498219682	-0.01946621765557	-0.0834464336265841	-0.104440341626416	-0.0169640147172403	0.0815321715463479	0.15503478342106	0.362361200739995	0.5205741157104	0.692327178194032	0.774176710623415	0.806270362097424	0.820702678464028	0.72745492128537	0.64820672014676	0.688970093176015	0.585166473634349	0.568400922226394	0.56133226222538	0.411652178942586	0.35968679352867	0.200529629045272	0.101931736416004	-0.0158054645833482	-0.127364524371436	-0.202031981963846	-0.234374156371835	-0.285292856642754	-0.340477527756912	-0.332170316228733	-0.352186639080232	-0.390705272897403	-0.398313346734353	-0.358008722986641	-0.301989727579394	-0.316186599353184
0.393768702480537	0.340532763137003	0.398322238858702	0.554474232864563	0.650108471851781	0.702668806642643	0.860777483765457	1	0.84851259845342	0.685947257406098	0.575016071094262	0.443601862606064	0.324273412676362	0.212418208545296	0.185115381793525	0.101963510006485	0.030879356902315	-0.00489450668212127	0.0779259198234394	0.220535127147582	0.305062212575063	0.503708991669783	0.627732020945222	0.75542817883625	0.775410816752577	0.725707661249117	0.776251673322733	0.644508719648593	0.561156495230374	0.670655970628777	0.523524751010012	0.551832967232733	0.505489907439142	0.414974379980704	0.395107193490991	0.268078471171086	0.168358132592623	0.0394348929137299	-0.0681381073082052	-0.183332772591142	-0.203921558202984	-0.26621230455689	-0.336726579464673	-0.330206728718711	-0.337403764501026	-0.381160784121452	-0.405638506474768	-0.393539147637792	-0.366384114439892	-0.406785932356667
0.225668258671738	0.181128693064593	0.263673587565856	0.447508185761144	0.528945343227776	0.535459533071976	0.705874386169711	0.84851259845342	1	0.826034289463673	0.721128865755745	0.590981640063603	0.471689831943863	0.352338015034787	0.314974078162559	0.22987050518672	0.156951194633898	0.113247628228629	0.197580234002311	0.374107142293419	0.461094939095258	0.640170927440383	0.723233924560136	0.767014684872443	0.663031787932993	0.553848899562703	0.617095811418423	0.487011484554835	0.412930227930169	0.536428954375606	0.403837838685039	0.481895852605518	0.448967117409846	0.430573831652557	0.472402788787261	0.366735243160695	0.271635582942771	0.144173517577771	0.0334085514767741	-0.105073108761925	-0.119732225496292	-0.164801218821719	-0.250048235254793	-0.255762290404316	-0.244423760830126	-0.288151115352695	-0.337240663907481	-0.333114294438081	-0.328581601573107	-0.389218333458165
0.126927209550226	0.0766101783210163	0.147266776762445	0.343205696562673	0.419326233224218	0.408996627935006	0.568489883843438	0.685947257406098	0.826034289463673	1	0.847167535673882	0.695004645682895	0.555421228550563	0.415280027534139	0.348452594594136	0.232110332717863	0.160370877712113	0.102184574357722	0.19887548623705	0.394938765630402	0.495121158735427	0.705430580081516	0.796539539043251	0.727891251740176	0.586420047373578	0.448090640992404	0.493274407836061	0.375017608470445	0.329885634226061	0.469142982415209	0.362416321153803	0.469408309171659	0.475816129793542	0.501074631477675	0.49799004254539	0.36647386727343	0.255649842076974	0.136946794305681	0.0152210900460973	-0.135759301538877	-0.142512829811347	-0.179963736700602	-0.262302956357138	-0.257323344437083	-0.2401317986691	-0.282075400848428	-0.325349638649305	-0.338899178148582	-0.33461476203537	-0.40242591184329
-0.0357379684817996	-0.0781357150500214	0.00427813737870248	0.230202252331347	0.29598585816136	0.256858679471485	0.430961865027252	0.575016071094262	0.721128865755745	0.847167535673882	1	0.870741096539558	0.719067246158065	0.593887408266372	0.496599175845312	0.351849108826462	0.281510130596056	0.226308759761816	0.299337678684606	0.527870811926462	0.628397620046597	0.794092973446496	0.816926195564516	0.660722683799452	0.491183261319754	0.316412772883123	0.359178155671537	0.226774116069516	0.194064303342245	0.360269824399964	0.269223171304798	0.416961423974626	0.432895257280723	0.521243535398007	0.532764866854214	0.439345692499224	0.333715888298038	0.222543350312221	0.0990568964677079	-0.0745520447078751	-0.0752733463931497	-0.091463489820713	-0.176520402348548	-0.185426106264112	-0.159241417145406	-0.197271158876659	-0.263038277950754	-0.28870094701598	-0.291947254394441	-0.400743336449105
-0.166193012586855	-0.178440077342559	-0.0669898090346435	0.177757564296532	0.200506453409143	0.11436123845692	0.28362483567322	0.443601862606064	0.590981640063603	0.695004645682895	0.870741096539558	1	0.852383164958169	0.73419766364041	0.613814453018785	0.450468184098323	0.410401828046737	0.370752340873327	0.42737696021634	0.678950522127713	0.771086869081059	0.836031017919933	0.735238510220192	0.553055875887931	0.34215404222142	0.155604057651948	0.196701335030751	0.055710228411029	0.0228550095858576	0.192732570077384	0.116803538415098	0.280280085874423	0.317171933028431	0.484133236927943	0.563900355544765	0.537354173684527	0.451210580211206	0.362510682227912	0.261124403968306	0.0855147057958751	0.0821162707253651	0.076776764459585	-0.0135513881676424	-0.0322371470141404	-8.79248441751202E-4	-0.0419240891044247	-0.126619308138158	-0.161148018024943	-0.165573949596953	-0.308727397803521
-0.238963643814538	-0.24983523616129	-0.166532090301579	0.0562796224246297	0.0672080290654071	-0.0104694411853165	0.161611230898254	0.324273412676362	0.471689831943863	0.555421228550563	0.719067246158065	0.852383164958169	1	0.854219557790063	0.666148421679183	0.491195402684724	0.440554532425455	0.370934472291574	0.426601367593574	0.671823722730024	0.789001056439121	0.774213002479618	0.682843947483415	0.469186676123641	0.256459575510584	0.0697273041634391	0.0823784424528461	-0.0339575220181914	-0.0382753297403455	0.1218379358117	0.0740930530233995	0.250854002778774	0.295388492455677	0.475221823560333	0.537630410948192	0.524560862023024	0.424755068999247	0.351695831384017	0.24360983573493	0.0687565025817964	0.0797367708404725	0.0884844610894193	0.0024806942866045	-0.0221529610129071	0.0155768841188071	-0.00748067438993451	-0.100518137163492	-0.123089741581419	-0.146838590761789	-0.28635678042408
-0.291236950953398	-0.280594719138407	-0.190928069732703	0.0136980722872729	0.00309831626831508	-0.094816318064352	0.0557551737611359	0.212418208545296	0.352338015034787	0.415280027534139	0.593887408266372	0.73419766364041	0.854219557790063	1	0.735284368126815	0.572537890253159	0.53565723265696	0.481768228771067	0.499463439328799	0.702815778091401	0.774456952865552	0.666480893360897	0.533471894083388	0.322455013132232	0.129223955264713	-0.0406105475325869	-0.0304846874464044	-0.138850619984754	-0.146339129386767	-0.00322768303959223	-0.0394534300405165	0.124113290278275	0.165058137620341	0.368817134021083	0.448778871943809	0.531070854748684	0.468789286420871	0.41464997592031	0.326592815869841	0.160925147720979	0.165037120737432	0.190333600576167	0.116949424568377	0.0797488424301724	0.115631830885885	0.0996728139695451	0.0103769163262261	-0.0143163445003472	-0.0385845064943209	-0.178311186634063
-0.245085528323496	-0.244898814775637	-0.144553349588666	0.039745076168251	0.00735315372216955	-0.0824733460232026	0.0469632498219682	0.185115381793525	0.314974078162559	0.348452594594136	0.496599175845312	0.613814453018785	0.666148421679183	0.735284368126815	1	0.827404870271511	0.724179480112366	0.600143242661203	0.604267610716799	0.717734619788405	0.672799188426345	0.571267605163696	0.428661273583402	0.264309796031211	0.0994133147625906	-0.050601333305142	-0.0395660068294268	-0.139080968201134	-0.146957248264421	-0.0275674588130898	-0.0620098303944091	0.0678428832389639	0.0986878432825292	0.28556639915226	0.382905078387197	0.505843418562232	0.529211958582252	0.475766580373836	0.382528724511198	0.225025025488061	0.216621494796847	0.239772336492904	0.174085739479947	0.127967359865162	0.150774202213294	0.138432120683229	0.0478884388754066	0.0387609010323666	0.0115983179045742	-0.130412438581363
-0.25825300293213	-0.235680148951343	-0.126889696654741	0.0300395911997929	-0.0285189105001481	-0.124893628185491	-0.01946621765557	0.101963510006485	0.22987050518672	0.232110332717863	0.351849108826462	0.450468184098323	0.491195402684724	0.572537890253159	0.827404870271511	1	0.877686047886849	0.709097556733402	0.653495088630288	0.656166434149898	0.559259936198185	0.431617378095029	0.274206832677509	0.145319970121659	-0.00931323945802082	-0.126410831746591	-0.106610912808722	-0.189314579215502	-0.204366418078937	-0.111664671280408	-0.1368827177973	-0.0314070412479551	0.00547631553277122	0.171892438217728	0.290228099460447	0.455512033700048	0.535158124733558	0.498416681507181	0.45861287463483	0.321596489000611	0.302595786504456	0.345830768804706	0.287362399263731	0.213594213995866	0.232979748694356	0.23128562644906	0.140550563920084	0.131450083310696	0.111857144802692	-0.0327782143279192
-0.312272710614179	-0.261873596600301	-0.138816899897477	0.0231903653534451	-0.050537010296266	-0.176583448301051	-0.0834464336265841	0.030879356902315	0.156951194633898	0.160370877712113	0.281510130596056	0.410401828046737	0.440554532425455	0.53565723265696	0.724179480112366	0.877686047886849	1	0.861705863493756	0.718578746375966	0.679801184848966	0.547599266572313	0.392542929865859	0.190056682291287	0.0596627605319537	-0.109684621511453	-0.214548545216772	-0.182189104494955	-0.252505750080315	-0.285116450815293	-0.205450050640228	-0.238238045304316	-0.144896968560606	-0.107184441604057	0.0868674167537628	0.274169024189732	0.46942893920818	0.572176143414911	0.605427887101285	0.606572902944119	0.455281509606562	0.442382162937675	0.492916492653204	0.420585623427565	0.354590608821172	0.372575563865252	0.353045741923134	0.26233357183158	0.228203758617434	0.220602993605191	0.0698788373534392
-0.305606247501715	-0.220580382274647	-0.0712599722023619	0.077415550552836	-0.0142163243296224	-0.165742951686943	-0.104440341626416	-0.00489450668212127	0.113247628228629	0.102184574357722	0.226308759761816	0.370752340873327	0.370934472291574	0.481768228771067	0.600143242661203	0.709097556733402	0.861705863493756	1	0.837883528681122	0.715565040864124	0.53643854229666	0.35270149917021	0.117896771425271	0.00990680620157112	-0.183682957026275	-0.277310112449527	-0.231214926579738	-0.302439674234094	-0.349270563580168	-0.275645401703801	-0.312972617842304	-0.229135585068159	-0.166459402934506	0.0520673626241912	0.276871690122743	0.516889359586875	0.651055211354097	0.746820512410155	0.757752954195298	0.600219925369238	0.570420500587768	0.63001937414807	0.546257224307213	0.482012085503107	0.490098226308616	0.45920838003044	0.373148184321971	0.336216999450633	0.357380994158992	0.207190635184612
-0.238109409242368	-0.15316523434903	-0.0271917160933505	0.129158376553871	0.0441393370005555	-0.0775409897103536	-0.0169640147172403	0.0779259198234394	0.197580234002311	0.19887548623705	0.299337678684606	0.42737696021634	0.426601367593574	0.499463439328799	0.604267610716799	0.653495088630288	0.718578746375966	0.837883528681122	1	0.783542254183806	0.598011312454947	0.435625550915933	0.23883702768242	0.141326044625442	-0.0700432187342496	-0.170201390436942	-0.133006061601709	-0.206424561277755	-0.235650731794059	-0.162059911854807	-0.196479643300738	-0.104014198981132	-0.0203549653991698	0.174033088889333	0.342566718267838	0.58183547125993	0.689869437714664	0.718822506974638	0.656161760545627	0.480791410861282	0.428858911099326	0.474122112022183	0.392221151209859	0.339548908507609	0.335703835409304	0.312161639468712	0.230987072995016	0.226346320831555	0.257281876141199	0.112739533156189
-0.252822421327865	-0.207672862441325	-0.0696729120494834	0.140970593275959	0.0905307563769467	-0.036274190446634	0.0815321715463479	0.220535127147582	0.374107142293419	0.394938765630402	0.527870811926462	0.678950522127713	0.671823722730024	0.702815778091401	0.717734619788405	0.656166434149898	0.679801184848966	0.715565040864124	0.783542254183806	1	0.864095058718613	0.688347328546761	0.478677822354709	0.317340983154788	0.0690465832476952	-0.0798980863656833	-0.0471088731911145	-0.162898476331368	-0.197063220026792	-0.0712261800129173	-0.123120212388274	0.0228054792602716	0.092404876580373	0.326570159786509	0.507240933235068	0.686508278347357	0.718337680139374	0.670075500198851	0.564148935752683	0.382093011099342	0.352517393137451	0.378269424702415	0.285025722473454	0.248227769791137	0.263406605089803	0.222620628771236	0.131412770757914	0.115787202559332	0.127355228071829	-0.0370645914516116
-0.193140920838353	-0.168427341053336	-0.0624540212495078	0.146304273066619	0.118175136962836	0.0164927226084761	0.15503478342106	0.305062212575063	0.461094939095258	0.495121158735427	0.628397620046597	0.771086869081059	0.789001056439121	0.774456952865552	0.672799188426345	0.559259936198185	0.547599266572313	0.53643854229666	0.598011312454947	0.864095058718613	1	0.830997413923016	0.629724888738669	0.432744318005238	0.185366500426253	0.023937714206116	0.0474733388396852	-0.0743725112605559	-0.0995499812932362	0.0389390429376361	-0.0095417070671743	0.153642299719238	0.236145377297072	0.485390885918252	0.650887582726594	0.729791053328125	0.641126659702826	0.537558116395696	0.408545556972468	0.222109336943317	0.209913880380478	0.222266403436221	0.121011618428937	0.0959911538733528	0.120711909626538	0.083540131583308	-0.0107008803223631	-0.0270302683356638	-0.0225684143752933	-0.168756044934898
-0.0613124836852371	-0.0672046052647735	0.0199031457153168	0.241242737184713	0.267400326093601	0.202831637571735	0.362361200739995	0.503708991669783	0.640170927440383	0.705430580081516	0.794092973446496	0.836031017919933	0.774213002479618	0.666480893360897	0.571267605163696	0.431617378095029	0.392542929865859	0.35270149917021	0.435625550915933	0.688347328546761	0.830997413923016	1	0.849364242386641	0.651271027906935	0.421188870400026	0.24786291927752	0.263963415463704	0.134433549322893	0.110909728230621	0.261248962875248	0.198972606414804	0.36138011350197	0.430101680346845	0.603168592067259	0.702246372356054	0.628936506218839	0.513790701854224	0.386102961184727	0.237924203618967	0.0521675449592624	0.0282703672062351	0.0204751749124837	-0.0710976319360296	-0.0871447940731419	-0.0667315790763832	-0.105964205872094	-0.182100409654616	-0.20143015200512	-0.193210467894076	-0.335786819297053
0.092728763916915	0.049948455349869	0.0835721723991049	0.269821382558009	0.340182855597696	0.354484710435314	0.5205741157104	0.627732020945222	0.723233924560136	0.796539539043251	0.816926195564516	0.735238510220192	0.682843947483415	0.533471894083388	0.428661273583402	0.274206832677509	0.190056682291287	0.117896771425271	0.23883702768242	0.478677822354709	0.629724888738669	0.849364242386641	1	0.829646725081405	0.636553138100179	0.469530241272997	0.461641131057736	0.34811646557469	0.340812170225201	0.483787948181189	0.433680073339688	0.587208236767789	0.624386276801537	0.652757749277064	0.607227956114603	0.469794241148447	0.311437135749132	0.176283240889419	0.00953279523044394	-0.156536862782394	-0.168479228328293	-0.194240943854187	-0.282312361206179	-0.285725019515594	-0.259988947185513	-0.296220428552981	-0.357503920115115	-0.373824305226295	-0.358453527798093	-0.45702187797163
0.304136864821653	0.250061793693335	0.271354750985705	0.423632324049112	0.505665192407764	0.558182627054011	0.692327178194032	0.75542817883625	0.767014684872443	0.727891251740176	0.660722683799452	0.553055875887931	0.469186676123641	0.322455013132232	0.264309796031211	0.145319970121659	0.0596627605319537	0.00990680620157112	0.141326044625442	0.317340983154788	0.432744318005238	0.651271027906935	0.829646725081405	1	0.826673983448154	0.686270422715915	0.662171724684933	0.552160383624808	0.539273417659526	0.664287486134956	0.61028518450457	0.704521398889058	0.710765545642593	0.61493836468794	0.524248259354333	0.376895474435054	0.224792525562836	0.078929561427057	-0.0865903550529215	-0.218735235792716	-0.234665033216296	-0.274838768367801	-0.357900372689647	-0.354091301622262	-0.341911955063996	-0.388691038148292	-0.428197389361224	-0.417890526762923	-0.380415825302959	-0.430054260932985
0.479239204505917	0.370981191423923	0.323469865215821	0.432797230939793	0.529358053791911	0.653059591602749	0.774176710623415	0.775410816752577	0.663031787932993	0.586420047373578	0.491183261319754	0.34215404222142	0.256459575510584	0.129223955264713	0.0994133147625906	-0.00931323945802082	-0.109684621511453	-0.183682957026275	-0.0700432187342496	0.0690465832476952	0.185366500426253	0.421188870400026	0.636553138100179	0.826673983448154	1	0.884771852019361	0.802398308041563	0.731967853503027	0.745603653892951	0.829571450792812	0.798545890242078	0.808117600373992	0.746170340610847	0.542086542728553	0.342520770371143	0.174708664704913	0.0399334848309848	-0.123167183245384	-0.28163413258645	-0.368095674510607	-0.401413623841829	-0.442338159167639	-0.493880480790813	-0.487925584631347	-0.489445100084245	-0.521957386899433	-0.527263069368128	-0.489924676149134	-0.461360228315531	-0.47325146142821
0.641388928406293	0.532867812345282	0.449783044891402	0.48679396288933	0.586572977914746	0.750543036430769	0.806270362097424	0.725707661249117	0.553848899562703	0.448090640992404	0.316412772883123	0.155604057651948	0.0697273041634391	-0.0406105475325869	-0.050601333305142	-0.126410831746591	-0.214548545216772	-0.277310112449527	-0.170201390436942	-0.0798980863656833	0.023937714206116	0.24786291927752	0.469530241272997	0.686270422715915	0.884771852019361	1	0.88965816149884	0.866373158429422	0.856589521469231	0.847876131186829	0.807016792933629	0.743491290198719	0.694080316916729	0.44868547332218	0.255189977473455	0.0720768034330065	-0.0540910761294408	-0.196738983656976	-0.333883518309462	-0.382228055091417	-0.408446147958902	-0.451469527523003	-0.493593779125481	-0.477382605900591	-0.480937261748031	-0.507357228449002	-0.496317727332003	-0.451899514046904	-0.409000993541754	-0.38745390236246
0.576606404956856	0.482355787947258	0.440199745352517	0.514350946452226	0.630829061583212	0.759412529292937	0.820702678464028	0.776251673322733	0.617095811418423	0.493274407836061	0.359178155671537	0.196701335030751	0.0823784424528461	-0.0304846874464044	-0.0395660068294268	-0.106610912808722	-0.182189104494955	-0.231214926579738	-0.133006061601709	-0.0471088731911145	0.0474733388396852	0.263963415463704	0.461641131057736	0.662171724684933	0.802398308041563	0.88965816149884	1	0.919917374342996	0.82568697219272	0.856400476272877	0.699274287473476	0.636224532455407	0.571561111205043	0.364842948514898	0.241311690105942	0.0807469756825957	-0.0377317221382505	-0.157728817232896	-0.284846753951945	-0.334236935660924	-0.359624164786454	-0.410587969524785	-0.449352954845417	-0.432336710083866	-0.440255311067118	-0.476295051690966	-0.469193047978639	-0.439540267048612	-0.3897884906942	-0.381089863752875
0.615922385841644	0.512200420480171	0.415528816799694	0.438807760122037	0.543460826440412	0.702422018967347	0.72745492128537	0.644508719648593	0.487011484554835	0.375017608470445	0.226774116069516	0.055710228411029	-0.0339575220181914	-0.138850619984754	-0.139080968201134	-0.189314579215502	-0.252505750080315	-0.302439674234094	-0.206424561277755	-0.162898476331368	-0.0743725112605559	0.134433549322893	0.34811646557469	0.552160383624808	0.731967853503027	0.866373158429422	0.919917374342996	1	0.927779850594772	0.864452113055359	0.756067373315406	0.63629586711926	0.564868914808585	0.323178583739727	0.144275563351336	-0.00985755253014238	-0.124966102788145	-0.232415055273521	-0.353763611241901	-0.381531469736345	-0.404551972034498	-0.441268644952468	-0.465924362082699	-0.444793810873676	-0.446972627820149	-0.470916355977103	-0.449715288964507	-0.420425407189667	-0.374664556518218	-0.34023847505464
0.584832020288182	0.466464657044117	0.335072862059201	0.341998317892021	0.432081337030565	0.617448513020921	0.64820672014676	0.561156495230374	0.412930227930169	0.329885634226061	0.194064303342245	0.0228550095858576	-0.0382753297403455	-0.146339129386767	-0.146957248264421	-0.204366418078937	-0.285116450815293	-0.349270563580168	-0.235650731794059	-0.197063220026792	-0.0995499812932362	0.110909728230621	0.340812170225201	0.539273417659526	0.745603653892951	0.856589521469231	0.82568697219272	0.927779850594772	1	0.909494761355724	0.863106804143733	0.727627400538242	0.644731645399312	0.373002399364048	0.118846163999732	-0.0437014017125047	-0.159380481976019	-0.276676923116977	-0.405232578349734	-0.435446103186887	-0.457861296334785	-0.488373562057532	-0.504157048727974	-0.479865181484848	-0.478688187334209	-0.48926097597905	-0.467924438876729	-0.437714990421125	-0.404385184774291	-0.36171335544271
0.489972035440398	0.363169972661568	0.268525916738571	0.346152079683857	0.442890938496102	0.594810300767745	0.688970093176015	0.670655970628777	0.536428954375606	0.469142982415209	0.360269824399964	0.192732570077384	0.1218379358117	-0.00322768303959223	-0.0275674588130898	-0.111664671280408	-0.205450050640228	-0.275645401703801	-0.162059911854807	-0.0712261800129173	0.0389390429376361	0.261248962875248	0.483787948181189	0.664287486134956	0.829571450792812	0.847876131186829	0.856400476272877	0.864452113055359	0.909494761355724	1	0.881939399296086	0.809265904243623	0.695793497487941	0.454433450808631	0.20838715574625	0.0511293777123287	-0.0836906695792056	-0.219636451044423	-0.356033241175414	-0.420622240538992	-0.440184694957166	-0.481854958188515	-0.512383793101416	-0.485913081301816	-0.485968805802838	-0.513571105140306	-0.502587111408221	-0.477722700006498	-0.447607647665182	-0.437521788467466
0.475409507512422	0.348708366149267	0.227472786183257	0.269878598867615	0.338645472089366	0.516570200088439	0.585166473634349	0.523524751010012	0.403837838685039	0.362416321153803	0.269223171304798	0.116803538415098	0.0740930530233995	-0.0394534300405165	-0.0620098303944091	-0.1368827177973	-0.238238045304316	-0.312972617842304	-0.196479643300738	-0.123120212388274	-0.0095417070671743	0.198972606414804	0.433680073339688	0.61028518450457	0.798545890242078	0.807016792933629	0.699274287473476	0.756067373315406	0.863106804143733	0.881939399296086	1	0.902626243067026	0.793251641282452	0.511020388741608	0.189868711384388	0.0231897424568508	-0.113927788861518	-0.251973298653974	-0.381187969471679	-0.43629403816261	-0.458877708300128	-0.494534776003431	-0.511321941027502	-0.486630513763735	-0.490862078738131	-0.510954627046665	-0.488886333895186	-0.45798992498168	-0.428442745628038	-0.406581350221739
0.381578772213816	0.263806822520015	0.163347325498946	0.238971786034985	0.31067203940232	0.462098460239612	0.568400922226394	0.551832967232733	0.481895852605518	0.469408309171659	0.416961423974626	0.280280085874423	0.250854002778774	0.124113290278275	0.0678428832389639	-0.0314070412479551	-0.144896968560606	-0.229135585068159	-0.104014198981132	0.0228054792602716	0.153642299719238	0.36138011350197	0.587208236767789	0.704521398889058	0.808117600373992	0.743491290198719	0.636224532455407	0.63629586711926	0.727627400538242	0.809265904243623	0.902626243067026	1	0.875864215653048	0.622129172018463	0.312005363118504	0.148249129898962	-0.00688218639767789	-0.1721275512403	-0.322645598566128	-0.408840331115775	-0.429151589381267	-0.457370262148207	-0.491961169609778	-0.473924945437741	-0.469248252648815	-0.491143310826622	-0.49158008879059	-0.467986261892868	-0.446655860297686	-0.446195821491512
0.405770276708646	0.329112248977867	0.231778725025575	0.290501800984742	0.339667589816921	0.481571823002755	0.56133226222538	0.505489907439142	0.448967117409846	0.475816129793542	0.432895257280723	0.317171933028431	0.295388492455677	0.165058137620341	0.0986878432825292	0.00547631553277122	-0.107184441604057	-0.166459402934506	-0.0203549653991698	0.092404876580373	0.236145377297072	0.430101680346845	0.624386276801537	0.710765545642593	0.746170340610847	0.694080316916729	0.571561111205043	0.564868914808585	0.644731645399312	0.695793497487941	0.793251641282452	0.875864215653048	1	0.793941616590445	0.445047898507348	0.245700645329589	0.0681194160701875	-0.0892325475945201	-0.258064833179341	-0.351907192478723	-0.38623039234648	-0.408891162910059	-0.447768688094894	-0.426802088826632	-0.427829966619239	-0.448087471739699	-0.44306863072851	-0.41304921237393	-0.382059555443083	-0.387298200537652
0.222566038324631	0.185652675996784	0.159085140793074	0.265659470488261	0.264684729478273	0.323001127338892	0.411652178942586	0.414974379980704	0.430573831652557	0.501074631477675	0.521243535398007	0.484133236927943	0.475221823560333	0.368817134021083	0.28556639915226	0.171892438217728	0.0868674167537628	0.0520673626241912	0.174033088889333	0.326570159786509	0.485390885918252	0.603168592067259	0.652757749277064	0.61493836468794	0.542086542728553	0.44868547332218	0.364842948514898	0.323178583739727	0.373002399364048	0.454433450808631	0.511020388741608	0.622129172018463	0.793941616590445	1	0.685342534194378	0.475486663141277	0.299572607895567	0.140398344143562	-0.0338010075257796	-0.161102737177286	-0.20941725722386	-0.224202132783022	-0.28105091583792	-0.261118376283593	-0.261860006246164	-0.29118694631024	-0.3084789545329	-0.291734508211433	-0.259471347804358	-0.301121789442427
0.119675791648461	0.147238317402634	0.207526601837039	0.355804042005767	0.3208851423705	0.281754271175084	0.35968679352867	0.395107193490991	0.472402788787261	0.49799004254539	0.532764866854214	0.563900355544765	0.537630410948192	0.448778871943809	0.382905078387197	0.290228099460447	0.274169024189732	0.276871690122743	0.342566718267838	0.507240933235068	0.650887582726594	0.702246372356054	0.607227956114603	0.524248259354333	0.342520770371143	0.255189977473455	0.241311690105942	0.144275563351336	0.118846163999732	0.20838715574625	0.189868711384388	0.312005363118504	0.445047898507348	0.685342534194378	1	0.756522306544048	0.523382315219901	0.380312429830252	0.233387566109806	0.0864608880067738	0.0570946675453931	0.0524316052926564	-0.0342170660497658	-0.0372561158977499	-0.0363016731892002	-0.0743810181450611	-0.126912154433198	-0.121276547530937	-0.0809651961516722	-0.160589676907577
-0.0475839826841045	0.0138074825041204	0.101433970554018	0.270502185832012	0.208066931396166	0.122370435426909	0.200529629045272	0.268078471171086	0.366735243160695	0.36647386727343	0.439345692499224	0.537354173684527	0.524560862023024	0.531070854748684	0.505843418562232	0.455512033700048	0.46942893920818	0.516889359586875	0.58183547125993	0.686508278347357	0.729791053328125	0.628936506218839	0.469794241148447	0.376895474435054	0.174708664704913	0.0720768034330065	0.0807469756825957	-0.00985755253014238	-0.0437014017125047	0.0511293777123287	0.0231897424568508	0.148249129898962	0.245700645329589	0.475486663141277	0.756522306544048	1	0.78475534148249	0.623169526883906	0.473034400112261	0.313075496139738	0.256521488755692	0.27368834607885	0.184266209444868	0.1385099627783	0.142117953529256	0.103672651583538	0.0204873054279301	0.0251133789441311	0.0747280142418297	-0.0462691951616616
-0.119314562255611	-0.0336360703942425	0.104271215148359	0.279231919059048	0.177764221239388	0.0539937656607691	0.101931736416004	0.168358132592623	0.271635582942771	0.255649842076974	0.333715888298038	0.451210580211206	0.424755068999247	0.468789286420871	0.529211958582252	0.535158124733558	0.572176143414911	0.651055211354097	0.689869437714664	0.718337680139374	0.641126659702826	0.513790701854224	0.311437135749132	0.224792525562836	0.0399334848309848	-0.0540910761294408	-0.0377317221382505	-0.124966102788145	-0.159380481976019	-0.0836906695792056	-0.113927788861518	-0.00688218639767789	0.0681194160701875	0.299572607895567	0.523382315219901	0.78475534148249	1	0.811481815808664	0.667334774340419	0.512122579093654	0.426239789520002	0.44980413471094	0.383638569117526	0.312689281331255	0.286764909770496	0.25850160050601	0.189252185632798	0.202915043675611	0.234128061062885	0.0793200156562233
-0.197471081509755	-0.0756929635796889	0.0672723553199862	0.206608314759056	0.104795260446242	-0.0367098877586467	-0.0158054645833482	0.0394348929137299	0.144173517577771	0.136946794305681	0.222543350312221	0.362510682227912	0.351695831384017	0.41464997592031	0.475766580373836	0.498416681507181	0.605427887101285	0.746820512410155	0.718822506974638	0.670075500198851	0.537558116395696	0.386102961184727	0.176283240889419	0.078929561427057	-0.123167183245384	-0.196738983656976	-0.157728817232896	-0.232415055273521	-0.276676923116977	-0.219636451044423	-0.251973298653974	-0.1721275512403	-0.0892325475945201	0.140398344143562	0.380312429830252	0.623169526883906	0.811481815808664	1	0.825883779036148	0.685959112965841	0.614853306151175	0.637169119036528	0.568916084331107	0.5250765748149	0.496070708663751	0.444806019922426	0.381405291331685	0.382701675007005	0.433603197038554	0.274009360611768
-0.264975545377476	-0.153258743764041	-5.46770642232415E-4	0.128965284938696	0.0197112331449374	-0.139769570561843	-0.127364524371436	-0.0681381073082052	0.0334085514767741	0.0152210900460973	0.0990568964677079	0.261124403968306	0.24360983573493	0.326592815869841	0.382528724511198	0.45861287463483	0.606572902944119	0.757752954195298	0.656161760545627	0.564148935752683	0.408545556972468	0.237924203618967	0.00953279523044394	-0.0865903550529215	-0.28163413258645	-0.333883518309462	-0.284846753951945	-0.353763611241901	-0.405232578349734	-0.356033241175414	-0.381187969471679	-0.322645598566128	-0.258064833179341	-0.0338010075257796	0.233387566109806	0.473034400112261	0.667334774340419	0.825883779036148	1	0.855583248484777	0.794427178942182	0.774919743408922	0.708599444876219	0.653717979404509	0.602414816893788	0.540362311395715	0.477188017366252	0.458760583107461	0.498568003397213	0.338271741969027
-0.231039148649288	-0.105416343330544	0.0299073588902012	0.0973881068752043	-0.0127805134851874	-0.1638731322396	-0.202031981963846	-0.183332772591142	-0.105073108761925	-0.135759301538877	-0.0745520447078751	0.0855147057958751	0.0687565025817964	0.160925147720979	0.225025025488061	0.321596489000611	0.455281509606562	0.600219925369238	0.480791410861282	0.382093011099342	0.222109336943317	0.0521675449592624	-0.156536862782394	-0.218735235792716	-0.368095674510607	-0.382228055091417	-0.334236935660924	-0.381531469736345	-0.435446103186887	-0.420622240538992	-0.43629403816261	-0.408840331115775	-0.351907192478723	-0.161102737177286	0.0864608880067738	0.313075496139738	0.512122579093654	0.685959112965841	0.855583248484777	1	0.908822642061839	0.850606148704289	0.816503342793599	0.775241639153173	0.705643556353066	0.637314736080687	0.600591126010371	0.584705694964249	0.626793078502	0.491817260197048
-0.261606729121235	-0.139270311937163	-0.0161261448247589	0.0425169948244081	-0.0530970714161506	-0.200484553689326	-0.234374156371835	-0.203921558202984	-0.119732225496292	-0.142512829811347	-0.0752733463931497	0.0821162707253651	0.0797367708404725	0.165037120737432	0.216621494796847	0.302595786504456	0.442382162937675	0.570420500587768	0.428858911099326	0.352517393137451	0.209913880380478	0.0282703672062351	-0.168479228328293	-0.234665033216296	-0.401413623841829	-0.408446147958902	-0.359624164786454	-0.404551972034498	-0.457861296334785	-0.440184694957166	-0.458877708300128	-0.429151589381267	-0.38623039234648	-0.20941725722386	0.0570946675453931	0.256521488755692	0.426239789520002	0.614853306151175	0.794427178942182	0.908822642061839	1	0.905639235692399	0.823571944408758	0.813796737681929	0.78179863739762	0.686754262584205	0.633869938802246	0.580752534909614	0.609754373762588	0.478563608836184
-0.292454797661031	-0.166880199592584	-0.0471131353569073	-0.00552840807542186	-0.101023452130277	-0.247306237263926	-0.285292856642754	-0.26621230455689	-0.164801218821719	-0.179963736700602	-0.091463489820713	0.076776764459585	0.0884844610894193	0.190333600576167	0.239772336492904	0.345830768804706	0.492916492653204	0.63001937414807	0.474122112022183	0.378269424702415	0.222266403436221	0.0204751749124837	-0.194240943854187	-0.274838768367801	-0.442338159167639	-0.451469527523003	-0.410587969524785	-0.441268644952468	-0.488373562057532	-0.481854958188515	-0.494534776003431	-0.457370262148207	-0.408891162910059	-0.224202132783022	0.0524316052926564	0.27368834607885	0.44980413471094	0.637169119036528	0.774919743408922	0.850606148704289	0.905639235692399	1	0.903577295722312	0.807610015802064	0.838753409698693	0.808086351683714	0.706402156741516	0.645746601212849	0.647444899104176	0.523637319740439
-0.311220511441803	-0.181350442537544	-0.0814206352070822	-0.0625594052305855	-0.157881416028183	-0.297910446673176	-0.340477527756912	-0.336726579464673	-0.250048235254793	-0.262302956357138	-0.176520402348548	-0.0135513881676424	0.0024806942866045	0.116949424568377	0.174085739479947	0.287362399263731	0.420585623427565	0.546257224307213	0.392221151209859	0.285025722473454	0.121011618428937	-0.0710976319360296	-0.282312361206179	-0.357900372689647	-0.493880480790813	-0.493593779125481	-0.449352954845417	-0.465924362082699	-0.504157048727974	-0.512383793101416	-0.511321941027502	-0.491961169609778	-0.447768688094894	-0.28105091583792	-0.0342170660497658	0.184266209444868	0.383638569117526	0.568916084331107	0.708599444876219	0.816503342793599	0.823571944408758	0.903577295722312	1	0.886895945216714	0.841032740874559	0.864166861021569	0.814626775376199	0.787565561429974	0.774084369613228	0.632290957329785
-0.286712992116149	-0.15171604748447	-0.0609926056131594	-0.0560682642090266	-0.157856820319937	-0.281076260649897	-0.332170316228733	-0.330206728718711	-0.255762290404316	-0.257323344437083	-0.185426106264112	-0.0322371470141404	-0.0221529610129071	0.0797488424301724	0.127967359865162	0.213594213995866	0.354590608821172	0.482012085503107	0.339548908507609	0.248227769791137	0.0959911538733528	-0.0871447940731419	-0.285725019515594	-0.354091301622262	-0.487925584631347	-0.477382605900591	-0.432336710083866	-0.444793810873676	-0.479865181484848	-0.485913081301816	-0.486630513763735	-0.473924945437741	-0.426802088826632	-0.261118376283593	-0.0372561158977499	0.1385099627783	0.312689281331255	0.5250765748149	0.653717979404509	0.775241639153173	0.813796737681929	0.807610015802064	0.886895945216714	1	0.922684010367715	0.847400425392659	0.869006219020218	0.787847278318665	0.811343638858783	0.672678183981814
-0.309625971387362	-0.188185587493664	-0.0983810621541984	-0.0941567479487218	-0.186697688343929	-0.310181832922319	-0.352186639080232	-0.337403764501026	-0.244423760830126	-0.2401317986691	-0.159241417145406	-8.79248441751202E-4	0.0155768841188071	0.115631830885885	0.150774202213294	0.232979748694356	0.372575563865252	0.490098226308616	0.335703835409304	0.263406605089803	0.120711909626538	-0.0667315790763832	-0.259988947185513	-0.341911955063996	-0.489445100084245	-0.480937261748031	-0.440255311067118	-0.446972627820149	-0.478688187334209	-0.485968805802838	-0.490862078738131	-0.469248252648815	-0.427829966619239	-0.261860006246164	-0.0363016731892002	0.142117953529256	0.286764909770496	0.496070708663751	0.602414816893788	0.705643556353066	0.78179863739762	0.838753409698693	0.841032740874559	0.922684010367715	1	0.919851289155085	0.863574191582906	0.725885954784374	0.721704198846541	0.601589530334605
-0.328927673349862	-0.208820210997919	-0.134032321877933	-0.145820312551151	-0.235545236777664	-0.349792102677257	-0.390705272897403	-0.381160784121452	-0.288151115352695	-0.282075400848428	-0.197271158876659	-0.0419240891044247	-0.00748067438993451	0.0996728139695451	0.138432120683229	0.23128562644906	0.353045741923134	0.45920838003044	0.312161639468712	0.222620628771236	0.083540131583308	-0.105964205872094	-0.296220428552981	-0.388691038148292	-0.521957386899433	-0.507357228449002	-0.476295051690966	-0.470916355977103	-0.48926097597905	-0.513571105140306	-0.510954627046665	-0.491143310826622	-0.448087471739699	-0.29118694631024	-0.0743810181450611	0.103672651583538	0.25850160050601	0.444806019922426	0.540362311395715	0.637314736080687	0.686754262584205	0.808086351683714	0.864166861021569	0.847400425392659	0.919851289155085	1	0.900638334054099	0.800973571820433	0.736919454117103	0.630491503022151
-0.280635512738583	-0.148816164673964	-0.0900841370855053	-0.14067859909686	-0.234432181654166	-0.333823461555365	-0.398313346734353	-0.405638506474768	-0.337240663907481	-0.325349638649305	-0.263038277950754	-0.126619308138158	-0.100518137163492	0.0103769163262261	0.0478884388754066	0.140550563920084	0.26233357183158	0.373148184321971	0.230987072995016	0.131412770757914	-0.0107008803223631	-0.182100409654616	-0.357503920115115	-0.428197389361224	-0.527263069368128	-0.496317727332003	-0.469193047978639	-0.449715288964507	-0.467924438876729	-0.502587111408221	-0.488886333895186	-0.49158008879059	-0.44306863072851	-0.3084789545329	-0.126912154433198	0.0204873054279301	0.189252185632798	0.381405291331685	0.477188017366252	0.600591126010371	0.633869938802246	0.706402156741516	0.814626775376199	0.869006219020218	0.863574191582906	0.900638334054099	1	0.888671150367555	0.83873816615679	0.752235670291806
-0.218929830920562	-0.0924991009696402	-0.0519303095574416	-0.102461254279764	-0.207938221182104	-0.28827521065063	-0.358008722986641	-0.393539147637792	-0.333114294438081	-0.338899178148582	-0.28870094701598	-0.161148018024943	-0.123089741581419	-0.0143163445003472	0.0387609010323666	0.131450083310696	0.228203758617434	0.336216999450633	0.226346320831555	0.115787202559332	-0.0270302683356638	-0.20143015200512	-0.373824305226295	-0.417890526762923	-0.489924676149134	-0.451899514046904	-0.439540267048612	-0.420425407189667	-0.437714990421125	-0.477722700006498	-0.45798992498168	-0.467986261892868	-0.41304921237393	-0.291734508211433	-0.121276547530937	0.0251133789441311	0.202915043675611	0.382701675007005	0.458760583107461	0.584705694964249	0.580752534909614	0.645746601212849	0.787565561429974	0.787847278318665	0.725885954784374	0.800973571820433	0.888671150367555	1	0.909280853563674	0.816304225644083
-0.160999934504996	-0.0199203529251841	0.0273204771397989	-0.0265857897945862	-0.13558982905197	-0.218456665152795	-0.301989727579394	-0.366384114439892	-0.328581601573107	-0.33461476203537	-0.291947254394441	-0.165573949596953	-0.146838590761789	-0.0385845064943209	0.0115983179045742	0.111857144802692	0.220602993605191	0.357380994158992	0.257281876141199	0.127355228071829	-0.0225684143752933	-0.193210467894076	-0.358453527798093	-0.380415825302959	-0.461360228315531	-0.409000993541754	-0.3897884906942	-0.374664556518218	-0.404385184774291	-0.447607647665182	-0.428442745628038	-0.446655860297686	-0.382059555443083	-0.259471347804358	-0.0809651961516722	0.0747280142418297	0.234128061062885	0.433603197038554	0.498568003397213	0.626793078502	0.609754373762588	0.647444899104176	0.774084369613228	0.811343638858783	0.721704198846541	0.736919454117103	0.83873816615679	0.909280853563674	1	0.895262034582613
-0.0725792807066355	0.0583447346374994	0.0806847282019481	-0.050122780194569	-0.145110662909125	-0.198423707188357	-0.316186599353184	-0.406785932356667	-0.389218333458165	-0.40242591184329	-0.400743336449105	-0.308727397803521	-0.28635678042408	-0.178311186634063	-0.130412438581363	-0.0327782143279192	0.0698788373534392	0.207190635184612	0.112739533156189	-0.0370645914516116	-0.168756044934898	-0.335786819297053	-0.45702187797163	-0.430054260932985	-0.47325146142821	-0.38745390236246	-0.381089863752875	-0.34023847505464	-0.36171335544271	-0.437521788467466	-0.406581350221739	-0.446195821491512	-0.387298200537652	-0.301121789442427	-0.160589676907577	-0.0462691951616616	0.0793200156562233	0.274009360611768	0.338271741969027	0.491817260197048	0.478563608836184	0.523637319740439	0.632290957329785	0.672678183981814	0.601589530334605	0.630491503022151	0.752235670291806	0.816304225644083	0.895262034582613	1
-0.0365653468390243	0.0853890857764688	0.0715387811913286	-0.0703601508239703	-0.174176917340223	-0.194254301717401	-0.303835217561936	-0.414850608785357	-0.390214589730749	-0.4055218158595	-0.410704615752382	-0.333216204550253	-0.286546573887503	-0.195467363084927	-0.159145101067963	-0.0718998712364838	0.00177344405077873	0.11726645782866	0.0474122853378462	-0.092527418290377	-0.193254685787504	-0.348618726719936	-0.438333277490063	-0.412844915414059	-0.420923145222266	-0.332379216760101	-0.35454616749137	-0.295975262727404	-0.293568758618343	-0.382565634692232	-0.338226900488686	-0.382475791347527	-0.320924302140966	-0.266497927678365	-0.176715093804848	-0.0801297380894781	0.0358366867082924	0.199590812709247	0.209173983721644	0.376907389531054	0.357382307998697	0.429424073961477	0.539790419670076	0.569463149110801	0.523115406343085	0.589501154432934	0.708948695373285	0.796735114801456	0.811098919110497	0.905909511617146
-0.00770050651911441	0.118694159963226	0.100848838841705	-0.0143589930933397	-0.117134594665339	-0.135941791916617	-0.235890327039337	-0.352525586339901	-0.345083266696575	-0.353606761565488	-0.355237609584265	-0.275348057713314	-0.234973311701019	-0.151117028305035	-0.11879802051856	-0.0378261627869096	0.0169024103613875	0.118640736431044	0.0778239139359707	-0.047310999777753	-0.131729889621742	-0.267163789031814	-0.353496266999267	-0.329605264165419	-0.334000691671504	-0.260861645576293	-0.286368743890321	-0.238040102075518	-0.231612769586442	-0.315076121616974	-0.265986673539078	-0.305842444488784	-0.233389324390782	-0.182719957456023	-0.112581833961664	-0.0242271111810675	0.0872251115354248	0.229569634787922	0.189617657658887	0.326991802697588	0.2944942425368	0.355515371216774	0.467355719803518	0.514917769163483	0.455628002490504	0.511896485524124	0.631192012704941	0.71941920528911	0.769211838800686	0.790781445950153
0.0566851265822244	0.182173388081958	0.166625837305277	0.0198738138876821	-0.0655387772929114	-0.0858104238949815	-0.209123285078313	-0.340322589969297	-0.362995672036254	-0.378767483504585	-0.407753078588609	-0.348493749475393	-0.331519959104595	-0.240289966805481	-0.213524570391693	-0.12613769076206	-0.0665232507029498	0.0590645878975789	0.0208491057830156	-0.127862623357593	-0.215093371171692	-0.336372885787041	-0.405001805759022	-0.342012557493224	-0.343772485466072	-0.251659018220287	-0.270901009158883	-0.220845890501016	-0.225911207970261	-0.319343311775147	-0.268174415980153	-0.326586779644853	-0.248127582501918	-0.207068375949505	-0.13160049644969	-0.0809380512593251	0.0109482686698128	0.165890805579308	0.166157726494451	0.30674537790843	0.291642024052865	0.328026479832635	0.412707846368608	0.467522789045209	0.409975225159035	0.437603570408622	0.548086378676872	0.604481420192472	0.712470192773476	0.809273892715164
0.107912346382298	0.214797271676393	0.147618630866572	-0.0426504454387764	-0.126022405539616	-0.107742559306899	-0.247924779597907	-0.403201411259115	-0.416628741805193	-0.426562999281883	-0.462764846310915	-0.42825581613574	-0.392031229461275	-0.314206760702603	-0.288886662847639	-0.21596472515892	-0.175687170272835	-0.0638826144600627	-0.0942745340052545	-0.243311837270191	-0.30574880719223	-0.41888445237497	-0.45255242231275	-0.387365089533269	-0.348564536926369	-0.230746072377428	-0.273402114580359	-0.195820575716765	-0.180930147073817	-0.296337386162173	-0.230693053089299	-0.295838097940104	-0.220592743126058	-0.212048858271783	-0.186809505540094	-0.162468264954126	-0.0930990793235317	0.041826849306439	0.0292764695306938	0.195222419021966	0.179328859647226	0.23197060053522	0.321597102484929	0.369245234387927	0.32482220905068	0.383292783754265	0.499088411020408	0.57959287098908	0.635492813545871	0.76948464512313
0.147651048461683	0.22825561914808	0.149595659573665	-0.0222790502971484	-0.0973150442769969	-0.0482445964167809	-0.16436283944357	-0.324007794742643	-0.333351325384508	-0.346657740552136	-0.389262611707902	-0.374409473780814	-0.333825846399242	-0.280772859810678	-0.246631997667377	-0.181296289244876	-0.175633202811075	-0.0958248118792539	-0.0887962164035171	-0.224938083304704	-0.259292406443747	-0.340628571292789	-0.35074237009196	-0.285593541418101	-0.213805612814716	-0.11252763908034	-0.169495336454013	-0.0886928952989049	-0.0585273872704152	-0.167333819039455	-0.0972989924598039	-0.157848861247177	-0.0891050940137968	-0.117027707381684	-0.150787344688114	-0.123634332771758	-0.0703829971489889	0.0218858248860495	-0.0533830014419943	0.101203198120985	0.0535861345088633	0.115076019161756	0.196034617930077	0.242498638040595	0.200760149163391	0.269398934884083	0.38350250111322	0.479905356386127	0.516858538128792	0.615769044096683
0.0996336948199525	0.197359445541415	0.149783548181408	-0.0139765832700869	-0.0831387332318818	-0.0664955336505546	-0.192998453788681	-0.34521441854279	-0.38361800805197	-0.394793062399359	-0.429768323801352	-0.392428567585392	-0.350892345496334	-0.285815050017301	-0.271512593443018	-0.179950742257685	-0.155191882226891	-0.0696629583037384	-0.0847211556487446	-0.227952879686057	-0.262724013103971	-0.361312169693146	-0.384053944329423	-0.322450533700538	-0.285367100427421	-0.179142804132378	-0.215312739037809	-0.144057663090961	-0.138197616571556	-0.243520841304812	-0.168820449938225	-0.232526996765528	-0.162652497353091	-0.173089406188744	-0.171154604095337	-0.143706066388698	-0.0768427151219013	0.0293288195949017	0.0110014948801007	0.162668895209691	0.134854722620058	0.177433882160121	0.251402896521838	0.291351400485396	0.248685771934683	0.297586625935934	0.397507110342248	0.443231892620948	0.515384926095682	0.596588976703074
0.0900879278417401	0.17671250902835	0.105790151518444	-0.0957732434201418	-0.153637406088334	-0.134031393417302	-0.270349910356113	-0.400528289856668	-0.441024129810835	-0.455595691513815	-0.475953194270578	-0.438153148192441	-0.400896724286074	-0.334967828243906	-0.331248210545362	-0.257781723604915	-0.227660066244146	-0.135958208086333	-0.175397413881652	-0.29324539851529	-0.323963948184535	-0.431903448617837	-0.449996252010028	-0.3967339956134	-0.374982133823691	-0.235991435866676	-0.274895561464982	-0.200997400351137	-0.197636187998465	-0.309505183622225	-0.24351997026949	-0.306662241228983	-0.244801736680223	-0.248875724435775	-0.219648102964115	-0.233344636183852	-0.189758714888359	-0.0535973409122588	-0.0369838178294445	0.124535952446939	0.139524327716211	0.177465516080287	0.244303049520634	0.29429662138979	0.266116827899366	0.303172808524483	0.402936280051986	0.431088125304005	0.495065296781563	0.614959587991672
0.132275625408515	0.203507312547026	0.116065261359726	-0.0881807656311758	-0.138172087193499	-0.0934698829115085	-0.221957920309273	-0.377144845949028	-0.399624608197786	-0.39812825663178	-0.425960898999664	-0.412601888489717	-0.381492108815662	-0.330642235155454	-0.336306162959535	-0.284894562385416	-0.264810186527777	-0.178247720475923	-0.193101083142745	-0.301079416332928	-0.321940546729157	-0.40583835062235	-0.399537450076946	-0.334793219197751	-0.293983775742279	-0.15506961528434	-0.209797299854545	-0.128871168987787	-0.110239287668327	-0.2192165399805	-0.150531649857359	-0.215684174317038	-0.148187393816463	-0.175504601793064	-0.19418182123238	-0.220472363991438	-0.203444710944384	-0.0757517398834617	-0.112949769866602	0.0604460505929472	0.0638715946178564	0.111698087779868	0.171539371618358	0.219527923381606	0.201925631627649	0.245046999487791	0.331186120503342	0.380038207005814	0.423281307774504	0.5485483410009
0.111840015525563	0.183486203719391	0.107865594825075	-0.0802616821256	-0.122797729669408	-0.0815691842817175	-0.197255590478083	-0.355836949060742	-0.384556461105882	-0.376172433554007	-0.403187105084077	-0.394835778185334	-0.357699254048832	-0.305067494811416	-0.320570662733454	-0.253318668130707	-0.23849173513368	-0.174339468315862	-0.170298468618546	-0.295318196917843	-0.305786674901701	-0.384807541321924	-0.364533004873642	-0.298015477999732	-0.242121077327111	-0.12511888239195	-0.181421645066105	-0.0991644711430625	-0.076845949152374	-0.184253084009572	-0.10512024214952	-0.168313019866472	-0.096258441453806	-0.135301270569427	-0.197583879196095	-0.212432683091564	-0.174904971449857	-0.0865657258368837	-0.116800612795023	0.0518372239001787	0.0433515009959554	0.0948504791047908	0.144536690719684	0.184774632428937	0.167865128592718	0.212713747198648	0.301688266874333	0.333164019738472	0.376008309841161	0.480406367092391
-0.0329570554380942	0.0188763873017924	-0.0384758724233893	-0.20326689311497	-0.228012611806481	-0.221148431215691	-0.314896846795445	-0.408988390079034	-0.423560874910656	-0.41312203062499	-0.409386467824289	-0.367483683357655	-0.323944200275927	-0.25917950870139	-0.286780077046658	-0.198960941754845	-0.172966699981826	-0.133151749574321	-0.186419049261125	-0.271706795101959	-0.296941287641249	-0.401516916898074	-0.401371963240089	-0.384511489633039	-0.360830453794614	-0.253873874376701	-0.289038119832618	-0.231367697239712	-0.220997849830575	-0.303191980055959	-0.239588505863773	-0.279996401156713	-0.236488292217114	-0.25994511381613	-0.266832287688976	-0.254833008144003	-0.203462498849658	-0.109929314204228	-0.054227796446809	0.118682232268896	0.150703788141527	0.193932576559326	0.23505644436342	0.238155219782789	0.244451356891129	0.280998011413582	0.341222635947058	0.322444530841814	0.336510262892738	0.421916567825176
-0.0380727877769547	-0.0167217694326954	-0.0415160229223936	-0.170370440192427	-0.16261653198723	-0.152201028137076	-0.214881102048289	-0.271968858551022	-0.273835995950965	-0.251474509277258	-0.247175161999568	-0.21860499551635	-0.204130879746639	-0.174770325904146	-0.175893027855843	-0.136871206951082	-0.119407272431907	-0.0952572366095051	-0.143143418712893	-0.176238898535108	-0.198081076698191	-0.268456380203395	-0.268860599307737	-0.276626661828212	-0.265364441076297	-0.177517330774221	-0.186515590858068	-0.158542626760506	-0.157857959592307	-0.211872312822339	-0.17778408626294	-0.201041305384102	-0.178499169590394	-0.199577572931174	-0.183801283296527	-0.185506234038368	-0.177658398408608	-0.0702244190719048	-0.0638351617589713	0.0666575879758518	0.112619284922873	0.137666803869838	0.157686664106878	0.159174011568861	0.186615966642547	0.197229633829925	0.226110090016374	0.196732153932607	0.206646081507665	0.261036387975468
-0.145616619292894	-0.127996836219626	-0.147387740465462	-0.229155418574256	-0.270473107813117	-0.273638084475226	-0.29986487856203	-0.364103908548131	-0.317568946430744	-0.269334812144727	-0.25079448678126	-0.225074455323555	-0.184081182366044	-0.128681580387019	-0.154926287729952	-0.107458773433141	-0.0829195696604852	-0.0759408403168743	-0.143625655735215	-0.186377473795965	-0.203152211183366	-0.281969839786357	-0.30019658661951	-0.324554971340324	-0.313548035595751	-0.268092678173349	-0.290706594544314	-0.260753065729606	-0.248290277472111	-0.27555532821609	-0.252369001175606	-0.255132775732909	-0.23750439277534	-0.227269903862664	-0.202533706303167	-0.191211517102832	-0.144918624337639	-0.0824619027474486	-0.0370424862357714	0.0922061434387113	0.125346229874621	0.154691111414946	0.229889839257712	0.212015324063948	0.217035782680154	0.255624920702021	0.252452983452934	0.219231730538955	0.201712400780094	0.234491359079967
-0.147249837486505	-0.162745320248793	-0.149198837787523	-0.134426960666161	-0.141672228462274	-0.150965992690376	-0.125791910191567	-0.120055972660191	-0.0815388903126204	-0.0324405428122818	-0.0152719452099194	-0.0206394314418249	0.00581580558267749	0.0161138958166622	-0.00139706084458351	0.00489029151816268	0.00391933376907826	-0.00863348105497793	-0.0198802723362657	-0.0309303126052962	-0.0143869987721329	-0.0359869039117836	-0.0451882144716257	-0.0928308368144503	-0.0998426830598617	-0.111600796989126	-0.114027005150475	-0.113166616231743	-0.104624170700677	-0.0896544683769076	-0.0956453872296278	-0.0703455165994733	-0.0629582727378066	-0.0340682918895695	-0.0285707115551855	-0.00810228201082515	-0.0214634804779561	-0.0328618250635137	-0.0197508176071694	-0.0464582830320006	-0.0320328832544692	-0.0236538730455165	0.0122279058562682	0.00311511757151977	0.010384530619844	0.0255232178165268	-0.0309521200458148	-0.0651170279201382	-0.0814619996091292	-0.107074424056504
-0.276962300074781	-0.278022055671629	-0.251318397541939	-0.238664397216073	-0.249402965806738	-0.291822620467233	-0.27936097216163	-0.24875365581727	-0.195535102123839	-0.142382636844449	-0.106906711349791	-0.0655089975773495	-0.0172156133119443	0.00368163693124103	-0.0261764982170347	0.0100945634309776	0.0433382404006856	0.0458735365290397	-0.0100662564026379	-0.0443594176881522	-0.0481455122101213	-0.11113380630182	-0.152817263028297	-0.23489818623729	-0.263505644510788	-0.279132004316439	-0.275184648349032	-0.260823798470006	-0.253259306765178	-0.245727337283685	-0.244732623630161	-0.222529841350674	-0.214950863802932	-0.153894525391991	-0.112657034646026	-0.0608515534797929	-0.0482048562719475	-0.0291954694011719	0.06429340005236	0.0550179847026353	0.0894077093333017	0.102980236045415	0.131845619198367	0.102805893663663	0.121293074200997	0.134196580015263	0.0688325885140905	0.0167296220165163	-0.0208341286289646	-0.0561686990508573
-0.237120650588373	-0.227577923230058	-0.224977024166347	-0.255568601041808	-0.285435542813359	-0.31478144779494	-0.337769450241004	-0.32643684708159	-0.288378166181565	-0.251614602266894	-0.219685832619762	-0.185124623279288	-0.116917048667602	-0.0640306723109876	-0.0872966271466784	-0.023630048215052	5.11559373083185E-4	0.021520595590508	-0.0113293677581763	-0.108028007300793	-0.126529604360054	-0.220189548445209	-0.262987598496399	-0.309500205557982	-0.322840889498115	-0.324888121496024	-0.342889277619666	-0.302922017315472	-0.285908365381527	-0.306093994135297	-0.271187136157163	-0.269197493311557	-0.241029824713252	-0.192067781414656	-0.198894206089887	-0.133236764146346	-0.0901800774622914	-0.0827133914696139	0.0516486813174955	0.0466796319138064	0.0604581197659511	0.086096053909195	0.136706598262505	0.117706276383424	0.1154619480896	0.148499328700577	0.128985666161786	0.111149702245479	0.0694805369710483	0.0584424363967954
-0.198647944432335	-0.170204951846962	-0.199968231781495	-0.288433071665979	-0.322575910558458	-0.339312101345955	-0.394372845281467	-0.406403375713121	-0.386906438063643	-0.353840649910096	-0.315280328327789	-0.265949316368508	-0.181043235992109	-0.144325573296107	-0.175450371367054	-0.0999115992585513	-0.068214342565043	-0.0346034749707861	-0.089182413778205	-0.192947431302358	-0.205247017508324	-0.297836825829076	-0.331419897889922	-0.376450277142385	-0.373371497625663	-0.354544969647083	-0.390556765489854	-0.324177499327957	-0.29612277667482	-0.33736387330631	-0.271973253409893	-0.282668052830017	-0.256269216882135	-0.220998229130455	-0.213129355585971	-0.154931436013891	-0.139149117176559	-0.100416150663383	0.0272363991097066	0.0672089319966166	0.0815649386839295	0.121426115825817	0.171940615554908	0.152277143790444	0.159645502847315	0.192542383234407	0.198918577648244	0.19540605540335	0.153514768312944	0.173849350699747
-0.0977518305752623	-0.0592796311186311	-0.135525289027217	-0.244275263976902	-0.277390219470794	-0.253638852976042	-0.31093599494705	-0.360878303861572	-0.35539311667258	-0.326235912955913	-0.306067122188779	-0.27995328236595	-0.192650876873474	-0.176454277593359	-0.190712825429317	-0.135107806922846	-0.135825057712249	-0.11229806610581	-0.12968334027056	-0.223055363463804	-0.217592129873403	-0.294648042509286	-0.285169103174942	-0.299407812778526	-0.272622200034613	-0.241744314940835	-0.297994004895232	-0.221612902747369	-0.184121994977101	-0.229228284608487	-0.157719443511336	-0.160315491009516	-0.118920485705813	-0.119711317920103	-0.184259922359671	-0.132762518460298	-0.158612418352438	-0.132908018090635	-0.0820181003484463	-0.0331856267857564	-0.022442613938448	0.0219225246230726	0.0783780178276161	0.0836187282305591	0.0914659068983132	0.130143662695208	0.142563963848642	0.157006234918642	0.130612798338959	0.165897528994984
-0.0187628469498468	0.0360792907803608	-0.0647480447572927	-0.209341200776305	-0.255280017342001	-0.2050765264269	-0.279173262269021	-0.368673402024557	-0.375105493915445	-0.352979337860154	-0.327046156769468	-0.300032463312423	-0.187828704561392	-0.177956589384851	-0.236830411181633	-0.176442042951973	-0.178405301936659	-0.152370335002827	-0.16784427590715	-0.24617515995149	-0.220729659610622	-0.295851212667814	-0.272965278334466	-0.27554940526675	-0.244305080265673	-0.198888342849333	-0.267126285187743	-0.196759167292447	-0.1492277181333	-0.20318004403137	-0.11134078507329	-0.119737454910841	-0.0456946600653002	-0.0571269622337908	-0.135284558216516	-0.11341001161195	-0.166030280480692	-0.134853681021167	-0.115838692691588	-0.0322135609012353	-0.0207242499941199	0.0264141974111254	0.0686668458114796	0.0509827931815783	0.0593385376599622	0.0957637550603945	0.115568894440142	0.137207079593989	0.133625484071553	0.17894711290218
0.234852791337535	0.273776464221734	0.136607702987947	-0.0502206146683798	-0.0762537921753176	0.0238915320594694	-0.0586343291723399	-0.205481172982553	-0.268588254784774	-0.269806380015107	-0.294601051869227	-0.330474192980857	-0.241177092004243	-0.240848823519917	-0.280807289440133	-0.254131706098265	-0.313795860143308	-0.279691666514922	-0.222956863317722	-0.29517171064134	-0.228192211566492	-0.257310853949266	-0.16514269605657	-0.104465743869083	-0.00364302420917362	0.0657773126788914	-0.0438794009678156	0.0382867741101581	0.109113015518571	0.031876258749755	0.157307028415002	0.12478293283626	0.213427075411972	0.135213111311017	-0.04044416007976	-0.0661585365763732	-0.15382631338748	-0.181871216957902	-0.255055263002135	-0.182799221245822	-0.204505616735138	-0.185530375104659	-0.15231610468897	-0.129500903277882	-0.136622327955255	-0.107697044974226	-0.0628023484164829	-0.0184401201873631	0.0234261249391199	0.12077030738804
0.36890695301303	0.415460371813398	0.29729467666438	0.135378214773166	0.101700801026621	0.19710329840408	0.11969948743714	-0.0117350466311081	-0.0701168309644368	-0.103144653624825	-0.150190058921533	-0.182414880891963	-0.134446050613837	-0.145294266162946	-0.166691168956553	-0.16882734010615	-0.209811454489755	-0.149400775084773	-0.082067933450462	-0.123274775515494	-0.0622616891401146	-0.0750632343277799	-0.00733766183190922	0.077713718631077	0.140759166843734	0.199432866093204	0.0996234343554697	0.160464484435597	0.200226998124176	0.138675546847817	0.245027158291159	0.222590157999631	0.318842876168369	0.276384740225774	0.153745112728315	0.113990900499118	0.0166281484479434	-0.0226621053568623	-0.12191938167587	-0.116535939900498	-0.150789574703716	-0.154001083241515	-0.160481378603677	-0.1185473442133	-0.132860948368167	-0.130759210716743	-0.113821326937754	-0.0620026946613889	0.00355553676772607	0.081346104866865
0.580656500032939	0.62661341187864	0.490295405307802	0.338168809365502	0.322155336873984	0.452971409995659	0.350658838265334	0.183017768086749	0.0768351695003832	0.019794470338003	-0.0643462533293062	-0.135915264351593	-0.140658659259259	-0.178009184427356	-0.22053439768406	-0.25556095037763	-0.312948183473339	-0.25693116226652	-0.170300393301937	-0.184416777708342	-0.0940022402340078	-0.0321013420211863	0.0928720993599972	0.242118381510238	0.329545357940637	0.42233388734645	0.339960946655918	0.391350311021677	0.410028594845472	0.336976482192523	0.403977265386568	0.364815836289271	0.447125815235305	0.342348643295153	0.210434847936195	0.0808661193591933	-0.0372533810384651	-0.105701633987178	-0.209363167436708	-0.183182636245488	-0.216722965795504	-0.241701427305565	-0.250171034385963	-0.207436674672609	-0.234767680642691	-0.249914413572078	-0.208494438739082	-0.149434137747903	-0.0734254441404747	0.014951351416157
0.594652539209237	0.711963125749657	0.622089914374026	0.473607641846806	0.434718674678546	0.504805076883178	0.375362487409156	0.199596893204673	0.0965525360259102	0.00203774804431858	-0.0949015879779896	-0.13270879982819	-0.158637122547372	-0.176365222793257	-0.173117790898704	-0.180351108289617	-0.202882452948769	-0.131984727536751	-0.0749682718204139	-0.113992264094869	-0.0613550840861642	-0.029828492437409	0.0321349260074707	0.174909754464997	0.226487716662415	0.345550990059984	0.295457649789696	0.319328800689714	0.291903017990101	0.208743906501669	0.223632306655062	0.177016722051085	0.279331878946064	0.26201501705623	0.241325577912001	0.128657572337663	0.079079311264339	0.0445365213023129	-0.0280269572138832	-1.67041104678932E-4	-0.0459745795223943	-0.0676171392286527	-0.0785209165365857	-0.0480384624357905	-0.0901255282758017	-0.112097758414632	-0.0696173132898842	-0.0144111157830129	0.0688229218170184	0.130418719071884
0.439723839414889	0.594647020638267	0.572494786463196	0.455585864142859	0.365105285248631	0.382945044016302	0.245093928922553	0.0989588000464262	0.0381503579843799	-0.0626344765739238	-0.132609058448489	-0.113073463726285	-0.138604062609897	-0.119660453751548	-0.0838042984281218	-0.0589518864414455	-0.034374185093285	0.0833290491702134	0.131034994352664	0.0380627562291956	0.0242887804448415	-0.00829980623027124	-0.0446024647097682	0.0763084165135354	0.0696549690981499	0.17310730434014	0.128730782906321	0.143291811532718	0.108976430763976	0.0301227987211659	0.055485799821052	0.020323073300119	0.128382336003767	0.163612005144793	0.264838776947487	0.244551906080217	0.275395761733087	0.283821537451505	0.214715767906133	0.244295183994435	0.189622747537249	0.166027915372512	0.139928525074419	0.16745584874383	0.117484202790831	0.0795804789036527	0.126186192765429	0.161070739807266	0.266008752314868	0.300395787625729
0.336568169497097	0.483789913971708	0.566772213902123	0.54522992882265	0.441085857266961	0.378601776098991	0.258324069001937	0.15482118558528	0.107062423108978	-5.87753126155989E-4	-0.0582390861338271	-0.0186746796106351	-0.0785700388808215	-0.0481666029561699	0.00986132327904908	0.0495392639882964	0.102416180051101	0.242543271642738	0.275940469677589	0.182975429011418	0.109647140556382	0.0612605670675293	-0.0207680547613552	0.0858648340310997	0.0298365312532831	0.112492522711255	0.110857812211584	0.0831471576859325	0.0214376769879975	-0.0293589888912759	-0.0412338741020235	-0.064854099824052	0.0355295707953539	0.112478506912722	0.278391954712091	0.305944159356705	0.410003588161695	0.432597708997315	0.393841200122751	0.407647697239038	0.33028304131167	0.303522199970866	0.270940283491848	0.282661652614211	0.22048881374968	0.163432973919037	0.205722820430512	0.236194187365597	0.341219192298221	0.332252686423055
0.126893811910293	0.283807728454938	0.415714891837037	0.444287502558002	0.318064992431492	0.205535101770169	0.117843999459367	0.0581023549679952	0.0564803482378338	-0.0257687849646182	-0.0522349257096819	0.0383728633149146	-0.0168401521507755	0.0453864059852459	0.11049769986702	0.159012873222853	0.25067912526981	0.394284124702835	0.383955914771159	0.290325282338325	0.178156629365187	0.0881459980890993	-0.0674819580337171	-0.0111762695426654	-0.116878072940111	-0.0705261946529575	-0.0430823540967339	-0.0809572423808146	-0.150921984642563	-0.172675488525809	-0.20452368345656	-0.205692166249553	-0.126451482088042	0.00926256462334781	0.223293516506613	0.333184447897285	0.501219009744158	0.568150110418927	0.570771375797376	0.600463976738609	0.513542771462068	0.487308726386376	0.449158875230747	0.454613422312039	0.387484754277883	0.318758205334218	0.339667626275634	0.368233513230999	0.449226325980064	0.388141577931494
0.0305872205846671	0.158393646937107	0.304496377039038	0.376727559463024	0.278326653686558	0.156695206194079	0.103721984672243	0.0869545339065079	0.0895461160018407	0.0341455499531862	0.0329984725076672	0.121662534808158	0.0598031511578819	0.113241020192154	0.168222050844817	0.214348342950036	0.302709017328775	0.438658571755931	0.420263334457712	0.34693733941292	0.228581090547822	0.145767524447504	-0.0114067451144262	0.0107144166035978	-0.115203642321917	-0.0959750996783049	-0.0491356627368635	-0.108174197832746	-0.172753766733842	-0.169095460411571	-0.212946102027511	-0.2022073387515	-0.145426795123628	-1.663882305722E-5	0.211869227345382	0.323260220851753	0.494729180651624	0.577799717175658	0.607372870770087	0.626048293376608	0.555757294810732	0.510758949834316	0.463987131686427	0.472741650491588	0.405077142936742	0.32111813027783	0.319793299248726	0.331130964574713	0.419437070053854	0.328086042531394
-0.0738871756374945	0.0402041167978836	0.177148331464357	0.246965499507868	0.162294604501742	0.0310394004276528	-0.0145957789760297	-0.00360652130980065	0.0222240992025619	-0.0241799697485527	-0.00435633206246486	0.101964133847131	0.0592125101055512	0.13315935860231	0.194566788568193	0.254764796268981	0.354775876000472	0.483731383404699	0.42846697405545	0.345019729207945	0.211536598965055	0.101247314287098	-0.0727979799123044	-0.0767717851342083	-0.200709314416572	-0.188758216204962	-0.13519290645395	-0.183008698544913	-0.242386260683749	-0.23538008148561	-0.274927352292648	-0.260030031563877	-0.224953285586289	-0.0815156564444336	0.128946551482883	0.268837700714573	0.440774953266367	0.565409435887096	0.651262666597154	0.666863165294807	0.610731633848952	0.57301943946349	0.526913046656468	0.520991623693839	0.469867183404799	0.390207118073899	0.372112288098585	0.372449150967584	0.436485360972501	0.341733691456147
-0.155948698705356	-0.050434782001707	0.0955636939554111	0.211032335355282	0.117242256730847	-0.0358759640777931	-0.045725206711839	-0.0182515678374398	0.0459341182708738	0.0247269395285339	0.0665979557211908	0.19495504812247	0.157836752659785	0.228570134788068	0.261586949685488	0.324964595353173	0.461801040474542	0.593284906439839	0.500320441088277	0.445503932627491	0.304114378910201	0.187476730474565	-0.00961187927590536	-0.0683028506811592	-0.215978905280419	-0.241169919058717	-0.182139132673029	-0.24160527562537	-0.305938599747205	-0.278198645025521	-0.321814114674092	-0.283880906616881	-0.246831768477768	-0.0639916149883513	0.18338481411628	0.363075297482787	0.549778817133458	0.681994521119754	0.794835065594148	0.779919244565542	0.720265048813631	0.683423750596532	0.634763652451822	0.602155433206116	0.546349539576811	0.466918134086368	0.427537559973042	0.413818936744844	0.474093876638818	0.326419763812765
-0.15974448360466	-0.0389885124959184	0.128030466219577	0.265968848518651	0.148271709650983	-0.0144917383152021	-0.0235438488597723	0.00652935724749818	0.0876953293435004	0.0604517162694158	0.11016813097969	0.250610350430445	0.220154692603003	0.298172895175547	0.337533057981874	0.387120118484256	0.509286539916744	0.643362488117323	0.587820097491531	0.538838378608051	0.397350643609785	0.256678996617873	0.0389351487120155	-0.0112669589591347	-0.19754189888487	-0.231012044129107	-0.177683776670919	-0.248994061087249	-0.311431657648263	-0.269828207118856	-0.31115876703821	-0.258219464728941	-0.200195318725022	0.0144017893520207	0.275082000901343	0.485416334619445	0.684600876964833	0.778136972200081	0.823949538841548	0.791432683552891	0.712941113308981	0.681907656240953	0.626850120599245	0.589880552185987	0.535127629945302	0.461020608158639	0.415054644605234	0.412369824572948	0.473138139426574	0.318541937343722
-0.039836565965605	0.113094521624305	0.250792580438085	0.321144587748762	0.173717548269374	0.0506831463137463	-0.00229217492927712	-0.0185084746052962	0.0396398987054881	-0.00672928448775783	0.0291362659610582	0.168170634159346	0.138526387457475	0.219362334511297	0.270220763301814	0.327577817565811	0.430694068341925	0.58342090299933	0.550260594188192	0.484864145886891	0.346001475656314	0.199996768138602	-0.00531598171832562	-0.0230976985273074	-0.189261958076378	-0.18466707371925	-0.161186438525132	-0.206168404565894	-0.267583524560363	-0.260683610052698	-0.279359018675486	-0.237886098269929	-0.140993369245678	0.0511057921579795	0.290673099899826	0.493263641800533	0.687317826482985	0.757762580805897	0.753217288769101	0.753412180518621	0.663311330374185	0.649057818023183	0.605273260096248	0.568269071134682	0.513498006239931	0.456454177242453	0.439345552686606	0.449493451639349	0.515138342272148	0.402043920987787
0.110073259950449	0.249581744044704	0.36489347894926	0.461273019078434	0.340341937078801	0.24802200435008	0.213207455650685	0.183745562516822	0.231675626068675	0.173095599597681	0.185195592335821	0.273912502855571	0.227827938661449	0.254267037986402	0.293683195122238	0.307900306359467	0.350525018496799	0.45922284380836	0.506355842932197	0.494326474181803	0.425132763923964	0.34280082955123	0.196882473539235	0.207756729554097	0.0636197752112594	0.0510479799627086	0.0564430669972625	-0.00328459961357497	-0.0631729617261566	-0.0435805450164035	-0.0580701036797402	-0.00447418283268584	0.109101131218295	0.275986130239903	0.486293940683132	0.591596541344223	0.701995645299579	0.645518799096518	0.548590650942578	0.499004540546386	0.409296152131882	0.397796313959055	0.337417915598054	0.311741026522203	0.265318429520519	0.212650317553039	0.196308262450466	0.218434572965142	0.280736057842119	0.180751606612554
0.217549152149221	0.344181691512172	0.387169933573922	0.383961180488536	0.292911368817052	0.267646041418102	0.23120574276961	0.153866061920571	0.169504543427904	0.11815172118334	0.118684493789063	0.182670183708856	0.171638941236265	0.177317918036109	0.187824709173897	0.176792833714433	0.192497516791252	0.278895087576859	0.339836735128781	0.347707954537142	0.358841104747981	0.293725368795643	0.19928469989168	0.227769706418154	0.127278997836903	0.145271108943941	0.105482489450484	0.0709107670955347	0.0378667784324067	0.0392621661491241	0.0656559166173334	0.113688215176935	0.251477542133873	0.384140288587722	0.537155078727845	0.608043126680188	0.543295450521503	0.47297489754138	0.332510928627972	0.294587699592985	0.212368272153589	0.218496838038273	0.178511227184683	0.163472551408007	0.129997343076813	0.106833645234409	0.0983009257738201	0.13169693529247	0.199889432347352	0.158346897351949
0.434124762487396	0.501318445848795	0.460138783499222	0.464392588917487	0.426037822420367	0.483270421189343	0.463957735102461	0.340465310761586	0.29318517727585	0.266761980954594	0.223389862861947	0.209333982916671	0.185281781893973	0.131952696982497	0.092129663170978	0.0337148555437254	0.0109587314651983	0.0688130861295319	0.168309904453846	0.200988781414246	0.279706050716796	0.316714650960273	0.34449124003901	0.417420838416997	0.407319555633405	0.423505687117699	0.358422370735425	0.3398357615393	0.337870755049669	0.339795941455851	0.375652653352815	0.404263551034137	0.547577716812996	0.594623302785382	0.531747897453618	0.467697659630934	0.323918152803682	0.224770055705404	0.072963776545332	0.019080543791438	-0.0422199213565414	-0.0604201682980924	-0.114893469698058	-0.0929838559932542	-0.114871143255119	-0.149002725926781	-0.15120433361967	-0.104806436112281	-0.031295816433198	-0.0362093670846295
0.339139518423267	0.371985943941645	0.276564022359167	0.197208511911953	0.166325545947381	0.264733042339951	0.245263433027458	0.128776684036319	0.0876928280876982	0.0962477135681544	0.0823950243920978	0.0518845410816119	0.0867601365830171	0.028710533783475	-0.0118286132293885	-0.0522128959884043	-0.120623526059455	-0.0907151520884089	0.027444395319909	0.0342144437392571	0.132486337502533	0.15711663162766	0.241329907174338	0.289163200950746	0.312467450626246	0.339394480896816	0.219929703450745	0.261097048519319	0.325477627836664	0.295644606785206	0.40075419678145	0.420757418935673	0.570837220660344	0.568056921548787	0.349751075987581	0.284845547445037	0.155474693104409	0.0539374513527299	-0.0903463634117894	-0.11904738651284	-0.175030007646725	-0.168777318668865	-0.192161845143907	-0.157539975273223	-0.168384882399906	-0.178240499706868	-0.149318363877434	-0.107165909255531	-0.0447518124209201	-0.0122231866586159
0.322931062467134	0.304292142271294	0.160721294598605	0.0815399660210812	0.0850372161037061	0.220572719624969	0.218706100301337	0.0937210016234274	0.0120816656428902	0.0389967730865445	0.00656859208357131	-0.0697888330117085	0.00401418291524282	-0.0739711571857556	-0.122121688067678	-0.16774731065569	-0.26538390510293	-0.295762584181859	-0.179785276393829	-0.170187187425968	-0.0452284228422819	0.0437018355342917	0.192671981352455	0.255193245192308	0.358433886875908	0.378293670875362	0.235136623820616	0.286449827372833	0.383368626390704	0.345288807745481	0.476814887707864	0.489396541547689	0.591870211517099	0.485549346023788	0.192232997311026	0.0601280203943639	-0.0778928144981775	-0.195233013075096	-0.312314125734207	-0.321905110364877	-0.360114135382788	-0.368259091380238	-0.367357236541257	-0.327357680026844	-0.338171614520216	-0.319290168853728	-0.280640688245283	-0.242283881925746	-0.205963284254692	-0.143798142352389
0.193810107647081	0.141045292253573	0.023847077964221	0.0456626123947986	0.0813792202822009	0.19442687728436	0.266068327164193	0.231513739545779	0.199165152864372	0.238565379002917	0.23752775384033	0.16741839676274	0.23862154165861	0.134134113951858	0.0634243771098023	-0.0254620525681864	-0.147115384275593	-0.225952578012404	-0.107325744650377	-0.0213703326766272	0.125531717779899	0.246228811682902	0.394533176491487	0.401862806494017	0.463161601321193	0.403082832320509	0.289839510647537	0.298242440504343	0.383413050093816	0.410133466551795	0.508770003394658	0.581302412710877	0.638954101773997	0.544216878090482	0.2580142751652	0.110052174511579	-0.0370406816753376	-0.177399844250609	-0.301334764778539	-0.355968433214759	-0.380206091281278	-0.39026368275401	-0.412986356381309	-0.388647168600334	-0.383829965627172	-0.372471136719103	-0.367541244389927	-0.347793628474014	-0.331297736124241	-0.314974491896539
0.0584961776126612	0.0217849221014322	-0.0745464813623693	-0.054745154217031	-0.0512039251317929	0.0342631226034998	0.0912657295791172	0.0588484095307108	0.0590586471593239	0.129811803296505	0.156662983840588	0.128281118210348	0.226946580359061	0.143130826829369	0.0787519332525913	-0.00234111552521479	-0.11940000487956	-0.212745596053663	-0.099546168302131	-0.013652206021445	0.114469835558929	0.171680912795681	0.281081497546243	0.23859614750039	0.273621021358027	0.219092782231347	0.0997945074400796	0.116572212708617	0.208445719720017	0.236338054003815	0.335552331454754	0.404145045916089	0.452581544808486	0.403724203766248	0.164001091700844	0.0607418563667712	-0.0509714437589835	-0.173449245808824	-0.280940419951807	-0.315464625740435	-0.334430622404487	-0.325403820715408	-0.360601322965534	-0.325882321885323	-0.306372596855307	-0.299649731838268	-0.289784478918931	-0.283580395142385	-0.2733244623327	-0.261960153639611
-0.00917254808868904	-0.0541744505572964	-0.142857229215957	-0.115093280043818	-0.111384759999702	-0.0396776872121159	0.0305086415632683	0.0404727364421051	0.0690034043281224	0.123506782479905	0.149171134826105	0.122914002690892	0.213466831978003	0.13078788453996	0.091407683849565	0.035838395963281	-0.067399888834167	-0.179297208207386	-0.0721290928276973	0.00722438382013876	0.108979526442928	0.162439330177757	0.259763896686244	0.201641471841072	0.217346540278272	0.159778023873739	0.0629607245802291	0.0765877000300127	0.156447305669991	0.184479342792242	0.277720115176615	0.356088074050542	0.379069680159277	0.32094314749932	0.121416983567229	0.032165671808607	-0.058478668269746	-0.175446917912712	-0.278529406777544	-0.330145627921967	-0.335335587489667	-0.321576438838275	-0.341920791264282	-0.294836231785308	-0.264785402113897	-0.253859438839592	-0.246211085414231	-0.257638413187502	-0.268278713454965	-0.264189038198023
-0.128970506555627	-0.154976404511809	-0.23325975506388	-0.211119565080494	-0.206410924007653	-0.161197834599869	-0.108847882531158	-0.0905628184633237	-0.0463663770302998	0.0360873302063588	0.0926467297823817	0.104657746859482	0.198857199823893	0.119179771163527	0.0702661859993968	0.00224138238644102	-0.0563584823636453	-0.137129802171123	-0.0934098640523305	-0.0168913755523152	0.0781110894906209	0.116999418552611	0.180410812407859	0.067519634713177	0.072326677038373	-0.00181918087021031	-0.0995950236122873	-0.084263275810382	-0.00518927178988471	0.0139858476686255	0.116160271893701	0.194209920480349	0.222168204593972	0.216116016933468	0.0568378516182167	0.00435074481861981	-0.0872996537531245	-0.164434751559136	-0.198428403877942	-0.242921040592722	-0.220216246433991	-0.206932508769011	-0.212300598129617	-0.194943950461934	-0.162852792187111	-0.141566151876023	-0.145942580590935	-0.179633855527815	-0.21489835010608	-0.234746414582599
-0.136148817689575	-0.145186432820791	-0.204782269436894	-0.18998859676093	-0.185789674332285	-0.163768602071902	-0.11920145480937	-0.0937772761520893	-0.04751521934919	0.0245152849788107	0.0961828706469644	0.129980415149813	0.20867867477155	0.145096919467976	0.0891902692999588	0.0266074649221509	-0.0183151407792227	-0.077780000668844	-0.0509470343376515	0.0391479040344937	0.118251120750283	0.130237138824733	0.168969939237906	0.0554313727147066	0.0142448496516024	-0.0586147144796255	-0.123709910691958	-0.121972255320743	-0.0610433269528579	-0.0425047913291828	0.0383583088269585	0.106153798538078	0.134758583424802	0.174743252618089	0.0631658012690964	0.0341353123046809	-0.0490960996846872	-0.0895260083672444	-0.117119265966112	-0.151454525328516	-0.118281844800008	-0.114869477166531	-0.12676757028439	-0.0903249924983712	-0.0605930346656524	-0.0611823218140439	-0.0673014527182476	-0.0964059715166718	-0.115014798652958	-0.148157657694284
-0.216619377984787	-0.206828835590217	-0.236184888195266	-0.222308424017035	-0.24696944967571	-0.250056247656912	-0.225562170630062	-0.210638730995125	-0.156358259378257	-0.0877899724923682	-0.0177445634622797	0.0443878386979844	0.121112387499793	0.117076336546318	0.103967745074043	0.0837533728641387	0.0832085567152621	0.0431875696798174	0.0122831229779646	0.0531289079617569	0.0762842805143534	0.0325812479519214	0.00801392893324986	-0.113855538492152	-0.146016003299014	-0.20445360908885	-0.248501176548139	-0.229606569376925	-0.188177264597288	-0.180211540041225	-0.116620990695889	-0.0712170580024668	-0.0162559383279006	0.0572260174559089	-0.0170704727835767	0.0270372590067299	-0.0130389000138833	-0.0275400850751839	-0.00214984603756055	-0.0264342778994242	0.00250634997792558	0.0312730244195623	0.0472459889964507	0.0344538832892066	0.0565210050640032	0.0798421750231494	0.0642968817866736	0.0401059306865402	0.005674407928447	-0.0432363438765213
-0.253155202953976	-0.249297594890214	-0.275575283034493	-0.259006176070808	-0.285448171091872	-0.290059218626628	-0.258994469543853	-0.242122291291396	-0.196588035284856	-0.12423099776246	-0.0585670065198952	0.00872296723855924	0.094362974747521	0.0965389981544411	0.0759036506104274	0.079792298851755	0.0688385596023599	0.0118734883515894	-0.0207678312062803	0.0143883455747515	0.0401034815301096	-0.0131779565139447	-0.0436590075052272	-0.161064722078448	-0.185172409712614	-0.246545467821485	-0.281898252558495	-0.267912334540767	-0.231831626566528	-0.21511510088426	-0.163182085757073	-0.127047840208714	-0.0807071778086565	-0.0101793174105483	-0.0735969523864895	-0.0212749350587104	-0.060793292774618	-0.0607924945975099	-0.0265155223653564	-0.0339988019021828	0.00186340624856898	0.0201176508571295	0.0412349509498398	0.0376285071935557	0.0590407886704669	0.0915744273377794	0.0877067218149992	0.0778905558700125	0.0220040562377127	-0.0229523408638551
-0.149820435646142	-0.150561397599058	-0.184877579363886	-0.192037515476799	-0.214672866094932	-0.206234389868291	-0.203459842834907	-0.207275138345804	-0.18536659714366	-0.120639230450528	-0.081541806370618	-0.035421891167186	0.0304458159290253	0.0261444920489598	0.00722371257789227	0.0106990784299865	-0.0102267095931364	-0.0541479401917896	-0.0660743711884911	-0.0571717688307311	-0.0229282333248733	-0.0508343111798404	-0.0545146036940841	-0.116943195413413	-0.12683793849228	-0.162025396003262	-0.196404554087732	-0.176760815187904	-0.141279553885385	-0.130208078511478	-0.0748885147054826	-0.0525851575594717	-0.00908326689776127	0.0249094901783176	-0.0794165780668879	-0.0707851664123385	-0.101200799227961	-0.0891655620578629	-0.069459758766694	-0.06096168652058	-0.0255321723630068	-0.0197485754184991	-0.00610558369858508	0.0116582348818827	0.0272733084547563	0.0434774922036972	0.062029449904946	0.0413447214571024	0.00590819142659798	-0.00931836282177614
-0.158011683289605	-0.143473775740757	-0.165789693877088	-0.192532486541091	-0.223973224515271	-0.22948211533513	-0.245441410335591	-0.242534646507437	-0.219719359385747	-0.178182677716521	-0.134698420049921	-0.0733895718454414	-0.0155087950124285	-8.23979482100143E-4	-0.00914055857128465	-0.00832515789873326	0.00271504105286066	-0.00551983460674078	-0.0290600675372491	-0.0527435182053456	-0.0476441299027113	-0.0932134929126797	-0.121792208660008	-0.18133159757282	-0.197259470483069	-0.219687223740005	-0.252039626317269	-0.231097267003124	-0.205302989212147	-0.206806806246356	-0.152552812645579	-0.132793869070253	-0.0880725185843579	-0.0366342545266753	-0.0974769200026107	-0.0602235870339924	-0.06203822147993	-0.0370093734016938	0.0170251602781422	0.0599936426753017	0.090069524605423	0.104563084685804	0.118464402339237	0.120086014329434	0.128238947864537	0.145759380998964	0.165530961175157	0.143173230190535	0.0987385573500244	0.100405781553629
-0.243617808573429	-0.217974800764591	-0.216223467623354	-0.22677077699395	-0.259541407990834	-0.289933766659599	-0.28924088447722	-0.279271504631646	-0.239501348930605	-0.186752073441554	-0.127322836212518	-0.0448950907037031	-0.00108252964142028	0.0369429087901953	0.0257187631759718	0.0422945361354528	0.0747581772602391	0.0627269382970605	0.0108230578897338	-0.0115227527724394	-0.0233628796885186	-0.0870967971206865	-0.154027578006199	-0.233401470802962	-0.256504413204596	-0.298714516432892	-0.320577137769376	-0.314368815447298	-0.292693950538882	-0.287818459848828	-0.24168372210643	-0.219120542082652	-0.175659172247231	-0.0974560006196532	-0.111820345649687	-0.0478784261683505	-0.0364832632488625	0.0256581482402685	0.0854122466711847	0.129425737546994	0.153253627945335	0.167004115296647	0.192860323652136	0.1981567047463	0.19941064248704	0.216723878341191	0.234301434910669	0.213264826130685	0.160996096995194	0.125030720600687
-0.122739853058941	-0.101243757616266	-0.119944439658377	-0.136022710607759	-0.14422686641027	-0.157581586971645	-0.164340391519314	-0.168908831249188	-0.169213277867265	-0.108035910165007	-0.0897867014999101	-0.0627563728952606	-0.0356326449632078	-0.0170946189063166	-0.0444729562032036	-0.0349196462668472	-0.0325767928526801	-0.0598471012306619	-0.0674620459946828	-0.0754928149557398	-0.0637460454226175	-0.0903775591621429	-0.0960614142149227	-0.143345956966638	-0.159761429701733	-0.174821586585398	-0.181970861829566	-0.179046121006336	-0.165976771053104	-0.166855554619698	-0.135376978709559	-0.121435891141144	-0.0995024085716115	-0.0567859131501358	-0.114631514839195	-0.106523268672243	-0.10923189646552	-0.0615344074647314	-0.0251293853975067	-0.00840367247689957	0.0299391593459461	0.00688940713055309	0.0223148084048437	0.0876009919859603	0.0932478029135799	0.0821006339695275	0.108581883269794	0.0800765584384033	0.0657500154277068	0.0501058189426694
-0.0635370505952214	-0.0541208148808364	-0.0897126853461962	-0.156894200733229	-0.165370227218376	-0.155266865111242	-0.18542816944266	-0.19114360052623	-0.213641102132425	-0.183939312743572	-0.19873437859204	-0.185944976740666	-0.158124360789056	-0.141202141493577	-0.163785267733578	-0.151279469938833	-0.148371355494265	-0.156380439311876	-0.151595522294669	-0.194275839380226	-0.191084513967154	-0.192504372400141	-0.175188295819066	-0.192858754595306	-0.184779239516047	-0.169135980196207	-0.181900221042281	-0.146577376947042	-0.132439807984508	-0.158699032747158	-0.125802936409613	-0.130227334530613	-0.119221112066656	-0.109915449705872	-0.186151141562561	-0.189333407288407	-0.198594529874695	-0.14578374079223	-0.0979504590514902	-0.0690967450527752	-0.0218893201448714	-0.0354937154024005	-0.0125481838434601	0.0429675653122049	0.0534925441157378	0.0492973687261232	0.0860858745079609	0.0559483435625621	0.04160786077331	0.075207337338959
-0.166725793980026	-0.132984327902607	-0.161153511596245	-0.250506928973668	-0.290983097672162	-0.302549406161529	-0.346191548275436	-0.332970873329775	-0.324113001750059	-0.305400992369846	-0.298286721862764	-0.247262462591524	-0.219614197543126	-0.159951034216959	-0.145812955253137	-0.119141588541816	-0.0877244492511878	-0.066533433761338	-0.106519598718111	-0.191727073718933	-0.214069700207232	-0.274596451699402	-0.316955372306041	-0.338315839965817	-0.334531183057287	-0.321987087567838	-0.340557989390891	-0.291561461464654	-0.267525483487673	-0.311736613082709	-0.268728004877805	-0.276706180693273	-0.27251150701742	-0.243528970798009	-0.251695120687706	-0.196024125729403	-0.158279166510397	-0.084556458495289	-1.60025266292786E-4	0.0377817553488417	0.0704617261255601	0.0786584825114409	0.110910197525957	0.139783510982421	0.144431650833239	0.153510896262382	0.185613661311399	0.180926913163431	0.14504751633822	0.172237415105057
-0.159262882647694	-0.14076769210362	-0.14998495972605	-0.228200612082148	-0.282295198643094	-0.289937856484771	-0.329350477525232	-0.303921668840236	-0.297831068257904	-0.263270346643061	-0.254364354867547	-0.212478625962411	-0.205166730599913	-0.147063266727756	-0.147842106273558	-0.134065384259475	-0.0919805383291489	-0.0684687182735598	-0.110810056364592	-0.180253121029913	-0.197653620874854	-0.23987616436134	-0.282983383969377	-0.314338975791419	-0.314961924336626	-0.304613647423881	-0.310873262800652	-0.264856073491517	-0.244886778131721	-0.277511152607091	-0.254077288735402	-0.26990922926972	-0.27608813059804	-0.244454459268377	-0.239768217941297	-0.199895117212837	-0.153948552656486	-0.102206564944175	-0.0121878328037579	0.0225756945515792	0.054268490493123	0.044437384147821	0.0729247375650648	0.122473074367526	0.122408151097967	0.129309738802909	0.1631153105446	0.141616493544888	0.100010028791366	0.119725537883817
-0.0904504083908957	-0.087808515980912	-0.099321458171734	-0.170943823072199	-0.1945979674491	-0.191686693405222	-0.225337837963934	-0.204450566661663	-0.213993120139446	-0.206214777453119	-0.205786488208091	-0.194101925076082	-0.190409205809031	-0.15379480228096	-0.148097658155177	-0.135815838714027	-0.124842162486037	-0.135890127035108	-0.15485752567056	-0.178837383670841	-0.193445066553138	-0.20458362207401	-0.217598596413117	-0.233565645832301	-0.208400901501233	-0.200874640185414	-0.191006388378493	-0.159447627301901	-0.146469457228786	-0.179423978885971	-0.145227034773189	-0.168854338566755	-0.187808281372708	-0.193270608099718	-0.230431626236691	-0.206336345575083	-0.170830514533	-0.156360391407854	-0.086345094776903	-0.0558125449217929	-0.0386541069215969	-0.0486431975143688	0.0165714559367779	0.056384503874743	0.0445244983819032	0.065572684028959	0.0951859637739422	0.0766024490254526	0.0434962729519708	0.0578466897899101
-0.145869003404092	-0.151660431505082	-0.132003908432013	-0.177899190648947	-0.212626696138976	-0.221857623540879	-0.246104983379513	-0.216983373146219	-0.214530183054376	-0.202989774566955	-0.18070634113746	-0.152292148572235	-0.146662903996987	-0.108922325055549	-0.118141438230614	-0.105605390155637	-0.0871367529050702	-0.0887269967105365	-0.112656091807676	-0.144074554339412	-0.155061576215951	-0.175723605545884	-0.213794754905264	-0.253785826644836	-0.23577658381766	-0.237871645556261	-0.229792263233239	-0.20346551562083	-0.192641929228117	-0.213900250270074	-0.185038423913986	-0.201115360349731	-0.224896675325532	-0.194914655951951	-0.213552647579099	-0.163806672037187	-0.116675653276082	-0.124644860475098	-0.0299869267053306	-0.0269009599231945	-0.0126730315970282	-0.0382034879468965	-0.00483234326174319	0.0306521566406939	0.017651232106652	0.025757586890733	0.0442491295765404	0.0216399248999469	-0.0126664161195988	-0.00784064463236689
-0.194574065949315	-0.192308860700124	-0.153057060517969	-0.184550192093707	-0.231311981761959	-0.263585158861749	-0.280520054279061	-0.252033104767976	-0.23840056209212	-0.222895823800927	-0.197041032540107	-0.16895020048937	-0.145287400179549	-0.091814997286192	-0.0960177308097711	-0.0580676368349364	-0.0146915776925445	-0.0101208294760313	-0.0640948076775576	-0.112271704715112	-0.131930483519613	-0.187599813516015	-0.229899018021308	-0.280739966945455	-0.282555535362679	-0.291708184791417	-0.287031724839396	-0.266365656829311	-0.25822458853838	-0.273347025417358	-0.246116938774276	-0.254291840900688	-0.271185053431168	-0.222305566409373	-0.209520984286227	-0.14253274533969	-0.0719679208895945	-0.0605594421875957	0.0481627890674902	0.0344627230403341	0.07228512004952	0.0496099527945298	0.0527214716796012	0.0753559402481603	0.085029086010825	0.0795663796680179	0.0714803282005148	0.035723053640526	-0.00390222381285215	-0.00607457434257361
-0.171673799391592	-0.174401887431842	-0.111684704699665	-0.124465466637762	-0.169712656919168	-0.206730021363271	-0.219235430957544	-0.182494986044661	-0.167946441126026	-0.147183241948237	-0.126751311921897	-0.108089518059057	-0.0999461871989803	-0.055283766760724	-0.0555240438427631	-0.0292840866480778	0.0114175270394328	0.0195686528514211	-0.0296843431309194	-0.0727120069390164	-0.0886389165475824	-0.126278586522624	-0.159392392354977	-0.207539472121782	-0.221931859702335	-0.234454997546248	-0.232715618647737	-0.2263797844576	-0.220740309216178	-0.229268826045036	-0.215604079193051	-0.215438720243438	-0.228492620866283	-0.179825395710141	-0.14447939415351	-0.0943954529056364	-0.0307578306259843	-0.0294981544345092	0.0815663308703593	0.0450619462115889	0.0790616664895603	0.0535014786400914	0.0357241682458097	0.0553208766925946	0.0639596518656648	0.0433939039777934	0.029519290946323	-0.0126497028347723	-0.0364901452093385	-0.048668215987962
-0.181472317008345	-0.167739960918983	-0.108077437113658	-0.100893022253404	-0.134956812737859	-0.181521820382185	-0.184175667645883	-0.126230078077657	-0.114365813678522	-0.10302944215371	-0.0887182533359459	-0.0756215916650741	-0.0818420661821862	-0.0354932596990418	-0.0144421811916314	-0.00254774059551718	0.0467772974429334	0.066397961795649	0.0164613406332338	-0.0203317953154326	-0.0585114143847843	-0.0894099400893303	-0.132091007181861	-0.167381585493816	-0.195223653764193	-0.21393533261909	-0.206142690337798	-0.218139453938354	-0.221011588251293	-0.223186917029583	-0.223545222445627	-0.218415919384518	-0.235032423918795	-0.17593805432902	-0.137086382937774	-0.0831976808161184	-0.0119404755604337	-4.58467575893545E-4	0.121068801087205	0.0848794952347108	0.11238409484435	0.0647755828162064	0.0564533314952426	0.0812141964090464	0.0654057070146983	0.0360065442676399	0.0377154569492375	-0.00468235720042482	-0.0214889481902574	-0.0449251660424375
-0.151463788064963	-0.13813933353122	-0.088467450679891	-0.0963828473623042	-0.143701068090582	-0.180308082069494	-0.195738279969427	-0.150974007262789	-0.133218343950258	-0.137388545872614	-0.113340189567502	-0.0815644175057728	-0.0832017952662048	-0.0185796054789286	-0.0309193729220234	-0.0176385289153886	0.0323625176579392	0.0590520364978823	0.00292427580871745	-0.0278835977407752	-0.0577499811644438	-0.114818240217709	-0.166986030131621	-0.207852579569202	-0.219566961371435	-0.234547837949976	-0.227602348584931	-0.234405008126046	-0.240670174599836	-0.243729331291943	-0.251124938653949	-0.242617474613289	-0.251424363410673	-0.171329308097637	-0.148725366862397	-0.0977033270384985	-0.0303426827767603	-0.0176964471728467	0.106808154771244	0.0790993777289059	0.114341240897425	0.0824173145821288	0.0518814981582088	0.0867874370030514	0.0967995263851242	0.059925187293735	0.0582789758666862	0.0190119089570532	0.007349455187874	0.00533688540541945
-0.196961395328615	-0.191133003839762	-0.144009836289812	-0.165284957651549	-0.230736334255054	-0.261512781575528	-0.28029080858826	-0.246741646036196	-0.215701094856621	-0.197140587755993	-0.163574167413533	-0.128175975179994	-0.111273130506706	-0.03705380540286	-0.0580813407433212	-0.03056056088646	0.0163953060349324	0.0320702082915037	-0.0253710005646934	-0.0771861459880167	-0.104499581396614	-0.176190037084111	-0.233556626676572	-0.286247855035873	-0.286235177136965	-0.303979513568817	-0.300354968787739	-0.286741632254945	-0.28393144283748	-0.296767114841835	-0.28478737441297	-0.284767296380774	-0.294619160625546	-0.22304007099056	-0.192227532264085	-0.137139649970132	-0.0654741923183288	-0.040668355446886	0.0765567969506946	0.0672401343731167	0.104516984312491	0.0854977166677387	0.0789781430913873	0.109413452341221	0.117421886223464	0.0983745383964755	0.092850848354965	0.0672655731515562	0.0359357418458905	0.0376949811908673
-0.22006619046477	-0.216883614372135	-0.169097773854603	-0.18745935089277	-0.228623144758696	-0.269627807683051	-0.281760273587012	-0.235744661873502	-0.212941739311106	-0.1823592668418	-0.160348967083399	-0.127863380947133	-0.115015567921277	-0.0569606010299861	-0.0502680487785819	-0.0350379343653349	0.00635373976934679	0.00825901282960204	-0.0384804771671534	-0.0864215420771022	-0.104948201799043	-0.164328406268709	-0.21684335101165	-0.264325581082189	-0.270106140652399	-0.298170055132789	-0.294577401301064	-0.288846098052287	-0.282278578956643	-0.294324121283074	-0.279123700455471	-0.281480794247824	-0.299254305084886	-0.235465373908494	-0.210893178766954	-0.153008961970662	-0.0737839946965528	-0.0540213026162304	0.0578676200603572	0.0561047481630699	0.0907146062678384	0.0558677367354778	0.069219237679221	0.0851602240345588	0.0784524938855825	0.0715057210574089	0.0638884357983781	0.0440330851959766	0.0053746620826912	0.00139680862328468
-0.186761294015561	-0.182626812314177	-0.130645020503135	-0.129301656843172	-0.166434389861054	-0.216936721748004	-0.221036105514133	-0.162135379858146	-0.137307328666288	-0.132408844548089	-0.118968524074636	-0.090256862388892	-0.0785223940923525	-0.020045686249632	-0.0173833615377226	-0.00464786133192154	0.0314064699431807	0.0548863973914486	0.0137480015676759	-0.0256779166412971	-0.066323331112756	-0.117870568139482	-0.170765131318038	-0.203904077148586	-0.216397003231774	-0.248112784565849	-0.240838383076731	-0.248861091096866	-0.252480004670167	-0.254991389898225	-0.24452424678959	-0.235044603293919	-0.24994451648656	-0.184884892916517	-0.1686715192749	-0.107128077785128	-0.0353203002666512	-0.0153881766503223	0.117145710525758	0.0905958786269034	0.118720801145261	0.0875592922551313	0.0723101637261715	0.090867290754087	0.0846199634608199	0.0720054892788023	0.0558188968282142	0.0300853107725468	0.0033555337200973	0.00784692213574726
-0.230110398442817	-0.204486709461221	-0.1460107835649	-0.153084698810194	-0.220602460041764	-0.274128221588141	-0.301070035741223	-0.261308384396687	-0.204009220124411	-0.1880749226193	-0.169337255422979	-0.124841665972808	-0.0879442738479003	-0.00378005474061943	-0.035250069121619	-0.00185929276913317	0.0522603576728802	0.0992682152669055	0.0389762215394261	-0.0198665189083449	-0.0722140099598556	-0.170895317659566	-0.246047738424845	-0.294444482197768	-0.323743220715185	-0.337692617549927	-0.328350411043855	-0.316604974351121	-0.333763864097112	-0.343197027537173	-0.333728643840499	-0.318232306091066	-0.318082997936265	-0.229107090762954	-0.182583930336736	-0.101886965363819	-0.0226858225141877	0.031507404431293	0.161630609618832	0.145779718561728	0.180893606556013	0.184049217447895	0.156582091869303	0.176970731022416	0.194060136395676	0.182494985617471	0.160929818438057	0.134064403909312	0.104621651993222	0.115042747882465
-0.234321549125784	-0.215485866357127	-0.18196970617959	-0.207242099599459	-0.272602781329199	-0.3141520815216	-0.346308637683497	-0.325392503734501	-0.261792687194506	-0.238824179872874	-0.219559901370048	-0.179883417488641	-0.125182233609745	-0.0495119039653295	-0.0633581047825802	-0.029528943544768	0.0060956451457123	0.0223158069764317	-0.0213195575686154	-0.0940191928039188	-0.139058110867818	-0.232300143250658	-0.298898145922262	-0.338678426613646	-0.34631424666829	-0.366012027647602	-0.368584632367726	-0.338688998707579	-0.334269938796448	-0.356947783263791	-0.327549532543381	-0.322388169287004	-0.332755658244623	-0.269751407742468	-0.239413365520341	-0.16857399561171	-0.0960961368242786	-0.0320401532158132	0.0714399784553307	0.0930451588368148	0.128963199382836	0.14199254261189	0.152957899335847	0.16483568116166	0.174781407575599	0.191516557630693	0.183649819302246	0.17617520329007	0.123736232178014	0.144857495317197
-0.227153483295508	-0.217495712725168	-0.182005145193838	-0.168278695820026	-0.210031447722407	-0.255924974660748	-0.245925903959473	-0.20074874781926	-0.154340163966915	-0.125258908973589	-0.100567210569604	-0.0783464857773485	-0.0422695521610767	0.010353282124297	0.00502272429810223	0.00991324751928203	0.0251252055237931	0.0107033285558782	-0.00440386993555237	-0.0453086979981359	-0.0771244535430441	-0.128562097688919	-0.171810276844372	-0.220426114965099	-0.213691538329935	-0.262567623992679	-0.252318911989957	-0.246396522601799	-0.241507624626161	-0.239583791223623	-0.222154866708023	-0.206988168858962	-0.232138500636724	-0.183769024718795	-0.19155849649755	-0.126782856575359	-0.0791368007343726	-0.0478521674371277	0.0279616548837142	0.0251557620965405	0.0469346590931493	0.0362478454906506	0.0445770947317052	0.0552367319744436	0.05379872162493	0.0636770374160978	0.0487840763462291	0.0400548209366314	-0.00387036097388895	-0.00682613740396037
-0.269623190412011	-0.261423169899434	-0.194100885185216	-0.145852228508031	-0.184837299787965	-0.25470726765766	-0.234971538660723	-0.17077818514175	-0.1033593899354	-0.0871843766978281	-0.0549871585917165	-0.0150764187486615	0.0170552609321908	0.0679720074736283	0.0528607742000395	0.0625862928661608	0.0916701291374954	0.101851704165743	0.0710502247776362	0.0352406921718213	-0.00376692202319819	-0.0673322098815839	-0.144140826547271	-0.196561260972655	-0.230383586498622	-0.279227946635082	-0.260642854287	-0.270162709584948	-0.279653783191405	-0.261590097678323	-0.272362198902654	-0.22698357597635	-0.25389801567558	-0.179559926960303	-0.119879352629108	-0.0567870396276756	-0.00883466293227684	0.0386072086481471	0.131029830466034	0.107996931195332	0.140329620285954	0.14153362647136	0.108815119636405	0.118473866035099	0.135501569744932	0.131751225957738	0.0869977536354229	0.0584308788476282	0.0105017251730308	-0.00586680630469652
-0.279292527135837	-0.249895275078427	-0.202653644918133	-0.196508050387552	-0.260610009494995	-0.307905701883461	-0.314434759752643	-0.281056261052958	-0.203046255232112	-0.192529324370615	-0.16547690414834	-0.10798710575497	-0.0567226796015835	0.0112189499268591	-0.013343133781375	0.0340392783713328	0.0697547028919284	0.101005439108052	0.0562691977007692	-0.00640127266761814	-0.0622066794049491	-0.165444949368718	-0.257621201846418	-0.298006586799123	-0.322103586692081	-0.346409910008942	-0.34677169662434	-0.331250087979643	-0.331202839506857	-0.344096257831164	-0.326850352138071	-0.305203966137589	-0.319631054160658	-0.245414875702578	-0.163449002299086	-0.0802912929569402	-0.0175697931643916	0.057313329329747	0.142729011133871	0.159111112997794	0.198826831341567	0.213978774763586	0.196996457891022	0.218530283136775	0.243101083555226	0.251417105639088	0.219206874899598	0.189911497633024	0.143847075431879	0.13513824829909
-0.315091280111647	-0.281056290690668	-0.257560623723069	-0.241941310749174	-0.291644390572659	-0.353311153996318	-0.354196350599854	-0.31478841375274	-0.220316788574028	-0.200451678766458	-0.165298256830917	-0.107547348570496	-0.0524495531548384	0.00780944854692604	-0.00644314832609765	0.0481946060397588	0.0656597311655389	0.0727430165826905	0.0284701852789968	-0.0240138682813908	-0.0766202078565263	-0.174301797849062	-0.253461952972176	-0.297127005170374	-0.338290641700016	-0.370780412692824	-0.365571119729604	-0.341859106212613	-0.335925230908861	-0.341565801931969	-0.311594314903237	-0.297450086083409	-0.317204058869581	-0.258188070734695	-0.210619411265264	-0.115307264519744	-0.0510232935181372	0.0130731854101995	0.0977979825113774	0.124770244981374	0.15597443545507	0.167066432943915	0.2034157809614	0.202642515589895	0.202426823831356	0.237835652004928	0.219617875885341	0.211953128815195	0.159748517865974	0.142958550122016
-0.289332875824593	-0.27273284425693	-0.237194498547221	-0.194620621839572	-0.241413421241424	-0.303537934942527	-0.290553167822605	-0.242281265825647	-0.158471386937107	-0.144139249108653	-0.116135771914023	-0.0478430425998758	4.60099848565588E-4	0.0456821791362252	0.038984474253322	0.0648912438994311	0.0758929778146615	0.0743758657107056	0.0355713725465317	0.0141006557933161	-0.0277764648588249	-0.124578216128842	-0.189441719432792	-0.230734951850767	-0.276557808726581	-0.320811580698012	-0.302058633815435	-0.293396772565372	-0.292770368397682	-0.279690096340561	-0.272053502149674	-0.24274740916525	-0.264468783117292	-0.223443445520465	-0.175106932571412	-0.0851395246408397	-0.0454670412937145	0.0199285761503174	0.0955692051488929	0.11270455174765	0.143403420860489	0.156695536716055	0.159860019791923	0.136184973421545	0.153998896590028	0.178112429649973	0.143352398530703	0.127249451512731	0.0789708381393219	0.075760697733799
-0.281137518397662	-0.256557826588769	-0.219806965426557	-0.204820881720145	-0.235882917730097	-0.302113853162164	-0.306363494910098	-0.278689803804493	-0.186607301814794	-0.187590099916373	-0.147277234093427	-0.0725298756088485	-0.01900717619888	0.0333925524923589	-0.00695118297096688	0.0329005264744978	0.0664429114003991	0.0938673952563611	0.0336580614304415	-0.00421673425029769	-0.0444825630554322	-0.155073724417647	-0.231403636687572	-0.277599118653806	-0.326419797281196	-0.346077356481868	-0.325555703418566	-0.31283529431383	-0.320562900175513	-0.327608677752822	-0.321139904936802	-0.303459932018577	-0.317898412768973	-0.253152654497602	-0.164524771526594	-0.0704873744377442	-0.0385841596090306	0.0444079716426222	0.135286366490111	0.164186748136919	0.208043583786101	0.231571601963014	0.210962023129447	0.19708552445946	0.232170330594326	0.245289216681415	0.208624576837828	0.179552465368005	0.136937004086607	0.135034282366144
-0.327958889562927	-0.287197345760244	-0.256272413440459	-0.257594465895718	-0.309535776465355	-0.381760114978694	-0.398582348822008	-0.380817767118426	-0.2934933953328	-0.280074708826798	-0.227611518103389	-0.141699923452789	-0.0735368618772211	-0.00655273001853964	-0.0349425737019688	0.0299739997755959	0.062573538088012	0.0880349190559575	0.0238437811925312	-0.0292627409509572	-0.091651180405796	-0.21813174364426	-0.303004134416503	-0.355012297499755	-0.417852245516374	-0.430407294223214	-0.403700826231617	-0.381837369477213	-0.387550283727617	-0.397779116878106	-0.376445457578611	-0.364710373779641	-0.363772718748248	-0.294236402657409	-0.223946609918129	-0.120071533071995	-0.0574207818474705	0.0342846241975424	0.132348557105568	0.190456866965625	0.231394657999955	0.260611131811166	0.297753696655195	0.278716709510095	0.289777766167436	0.319084390700268	0.295682761581791	0.276961974998749	0.238353588097596	0.221545396157231
-0.340361863495785	-0.303463535350121	-0.278129223805427	-0.26744470449715	-0.306048465089698	-0.374757794405958	-0.382313272844087	-0.361306437969877	-0.279593236809968	-0.243930372032189	-0.206695414668762	-0.135648625291509	-0.0822387291082633	-0.0215112706959167	-0.017759867260967	0.0531289307126039	0.0812899585068238	0.0927154745752953	0.0367033801699354	-0.02131801670168	-0.0874265511485254	-0.20750000123793	-0.284902574873725	-0.338114947853433	-0.397383751362425	-0.414362207064175	-0.382568497214937	-0.361741289630147	-0.372066795909713	-0.366599448700584	-0.363876896409188	-0.347494082146251	-0.34603531819033	-0.293140497600318	-0.249055765421973	-0.139536010561723	-0.0614516705602761	0.0319743005005014	0.115151914969344	0.177233082062055	0.208041988386355	0.227660077627144	0.279381302517435	0.252537070617935	0.248058132560361	0.275947408891083	0.26241601929476	0.253486281088805	0.217734109887242	0.207818941877148
-0.289380652340503	-0.269108998381477	-0.241299511361981	-0.230196778400082	-0.255586282309365	-0.315625308162373	-0.317286643777915	-0.291253186537205	-0.212987475404914	-0.192045905171461	-0.164753587192347	-0.105967156820506	-0.0661967568297583	-0.0226306108072931	-0.0219570928987509	0.037730896490029	0.0670867102629632	0.0850144266950665	0.0233094308623132	-0.0226327889267551	-0.0684480030084399	-0.179499444185391	-0.24879899947169	-0.286723681761962	-0.345106323870832	-0.352089315838705	-0.333877997851495	-0.314428528428478	-0.321931431940587	-0.32291562600275	-0.318834000870192	-0.304364169589396	-0.300767445571596	-0.245030308701007	-0.192557734436276	-0.113431934671225	-0.0569611850466922	0.0271755980832987	0.112543268395564	0.165099842811704	0.206925649910336	0.223289562288235	0.235568367981999	0.208752381660908	0.229887075054032	0.241848226062325	0.205597452013322	0.184458682861849	0.152154977657513	0.159252463500267
-0.308937984986342	-0.272502295596395	-0.241127324942551	-0.258674963546184	-0.281936154680986	-0.358213925937201	-0.381541065104032	-0.358686685927992	-0.284005573997617	-0.269705730166023	-0.241890285172646	-0.163842707868397	-0.11891760806189	-0.0534257794944613	-0.076907723830953	0.0115016387032286	0.0581236326869303	0.0991826421852078	0.0133436609825647	-0.0509026522570079	-0.103972285583231	-0.231350396912232	-0.316337302038717	-0.363292472800917	-0.44049846401104	-0.425001316074479	-0.388803403093249	-0.368438334223348	-0.381181119185918	-0.394161835669455	-0.398631736051173	-0.393220265928977	-0.383226386134624	-0.313716503732407	-0.217689490930628	-0.127250314164284	-0.0709513206259044	0.0394180553161872	0.154253501218598	0.224071405223468	0.284054543312401	0.312758465597285	0.339543528197484	0.309761919925768	0.33948013466393	0.352745836620205	0.318636148644696	0.288374504526242	0.259690789752012	0.264240329720918
-0.3687390488739	-0.31730408735496	-0.262862107738059	-0.266080666366752	-0.294791035867098	-0.385170837966545	-0.399910521984862	-0.365916006435236	-0.297310654697138	-0.26635146323097	-0.233845240098718	-0.14939834719562	-0.10570633223063	-0.0369086839805845	-0.0644512327000864	0.0386024330479081	0.0961594227002192	0.133235247813107	0.045708456018861	-0.0182726181638167	-0.0884568949373157	-0.220137386086655	-0.308927123664034	-0.368449400304744	-0.464132525763744	-0.462491994170505	-0.407085788784898	-0.390593330124693	-0.41330292099988	-0.412722755737404	-0.426440717503602	-0.41545095699388	-0.406701582651639	-0.340775426054436	-0.231218588681563	-0.12536588507601	-0.0531656017573634	0.062135841793864	0.186010808133522	0.253285999559593	0.305892536806187	0.334299854522993	0.385158682958423	0.350131114116269	0.360282195437697	0.375748823559886	0.347426237182818	0.310458538747344	0.297664022663572	0.284826172047817
-0.318775511585309	-0.274894174627792	-0.236717980584965	-0.250260118178571	-0.281508671224565	-0.354388741814089	-0.362458569424034	-0.331460530066479	-0.269894912621059	-0.227437588381416	-0.204461004583108	-0.129100071163139	-0.0911996747530073	-0.0387312173201581	-0.0604776605383845	0.023151674577183	0.0786808463676368	0.105329105901382	0.0217824816977695	-0.0251996669178384	-0.0869272422604478	-0.207302612111974	-0.278085833154566	-0.331217200461588	-0.418689930194501	-0.41085299463401	-0.369535803198051	-0.34659401958439	-0.366816520763348	-0.365780255514835	-0.379434882543129	-0.36941761258317	-0.360537334020072	-0.296587732371444	-0.203532378451494	-0.119495220822071	-0.0659631868827636	0.0380653234837992	0.145678308915296	0.231396570424864	0.287249847443884	0.31817396154323	0.355950493582349	0.327614470816012	0.352424456144715	0.363222148212853	0.338551045112411	0.301775799749976	0.29192161881569	0.29417002920423
-0.267717111664056	-0.219246202018225	-0.207748418716944	-0.242223952814577	-0.276351643951276	-0.330663651834293	-0.350217945163889	-0.346069715763358	-0.279751875536306	-0.243386752102013	-0.217736373909159	-0.136572875104067	-0.104761853864777	-0.0571259818943831	-0.0926594594290881	-0.0189013051034295	0.0353524244908254	0.0778269731075322	-0.00696624886064142	-0.0520184958037836	-0.107376949735223	-0.227900340469967	-0.299052038803675	-0.336248235770438	-0.408600155191162	-0.382321332426804	-0.348080786481655	-0.326154930223157	-0.339133743363668	-0.351765304413136	-0.355165948294692	-0.354244145661737	-0.336625625390029	-0.28610837942585	-0.190460126961077	-0.123512541716595	-0.0730688982968762	0.0328361097470039	0.130789342066609	0.236460733041077	0.287693151565524	0.329454152639189	0.359182267100815	0.330620000746458	0.366453146881727	0.379435926710787	0.358324247940891	0.325323469287515	0.303270222028071	0.324196844832504
-0.316877961887553	-0.265581326531119	-0.242488994929065	-0.275105704243075	-0.295800721083964	-0.37148005836488	-0.389696718262079	-0.375590524834207	-0.311252922449246	-0.279744520366806	-0.250557238681134	-0.157355883483535	-0.106904599941582	-0.0410582301324008	-0.0991282582874821	-0.0206563610712037	0.0476605369366869	0.095769796920085	0.00690263375328522	-0.0455519991050271	-0.101956843988548	-0.239136512168119	-0.315198964393437	-0.365182149616977	-0.457333219205114	-0.432504575232635	-0.392413796736541	-0.366912456145204	-0.378336687064929	-0.389659873352601	-0.401215128052379	-0.400932884174735	-0.373786265410614	-0.315071260266358	-0.216437599874651	-0.124679271348786	-0.0717961302531056	0.0397142027192013	0.163860265538527	0.261235046903305	0.316955570100389	0.362070336557419	0.403139847656432	0.361847679235011	0.393989024380905	0.414447811315116	0.391850207681608	0.356666824497328	0.331515884006959	0.343127210159121
-0.295336378560813	-0.242958998225388	-0.228688595800159	-0.261547602838106	-0.284532591725305	-0.353359302651558	-0.371846441054353	-0.359107463559101	-0.297392442492387	-0.262090112212911	-0.23749455309739	-0.162883395147454	-0.117173239182933	-0.0532132474409319	-0.106144132403177	-0.0268441389769674	0.0437749176874837	0.0847124242765526	0.00236797008069111	-0.0602508733055417	-0.118212717238604	-0.244226394103352	-0.306869173645576	-0.3496667802971	-0.433842795000899	-0.406476362275698	-0.362845077057028	-0.336063256007468	-0.353790961802889	-0.364510500665098	-0.384335640316007	-0.38149767106804	-0.359045472897798	-0.300380303845594	-0.212007932105169	-0.133001279988897	-0.0798491690162539	0.0236920000257639	0.142257886166773	0.229503575736357	0.281591686585236	0.323386566222651	0.363151650888171	0.331307406214889	0.354772109948793	0.376252575969052	0.365131670139256	0.348081903993023	0.334590172421328	0.357191690450107
-0.315165964998716	-0.24602921841455	-0.219248020414384	-0.265189935173436	-0.292127035624209	-0.370001748453102	-0.397523762532049	-0.390709722685087	-0.3325812057586	-0.313570035967293	-0.286000061241108	-0.185106961177555	-0.114864801257891	-0.0329044539637821	-0.0828799529918639	-0.00336209191956828	0.0701611198078852	0.108450116384001	0.0340583095967872	-0.029395011057556	-0.0988526646482614	-0.240932903934128	-0.325322789052649	-0.365928388376453	-0.459959185783688	-0.440564156934843	-0.405936170890193	-0.368324260912865	-0.383137835960356	-0.401922510609221	-0.413702425658809	-0.408063257247957	-0.382307199768119	-0.316077323782395	-0.214791675249565	-0.115346383523433	-0.0655087045737285	0.046581933922387	0.159038278575687	0.252201817664598	0.300635632973402	0.346325297478875	0.398817490606618	0.365992571930527	0.382330132840549	0.411762729714773	0.415292235872177	0.398870157305857	0.390938496267431	0.411446558765419
-0.205680922936808	-0.134475151405049	-0.14356371053619	-0.223843806904028	-0.262207380761655	-0.301093450454059	-0.350570627709748	-0.390304594744729	-0.338633220263531	-0.347416773185524	-0.33068642983365	-0.241749597209616	-0.179779116654731	-0.0998677229734273	-0.115739742637707	-0.0401754273072432	0.0098336721191565	0.0432718056946367	0.00750941587191009	-0.064564067971193	-0.14225233342096	-0.277972637258546	-0.351370845060553	-0.366972582821084	-0.420539094908824	-0.368021859832299	-0.348927224485985	-0.296218865082012	-0.298242836647005	-0.350521061381305	-0.341863524713233	-0.35930581003777	-0.323361373757552	-0.298633169433718	-0.231189090158788	-0.142591904222911	-0.0830223281716664	0.0316963591487622	0.0917610735113206	0.218194745261268	0.238080263688929	0.289955774037181	0.36478191911705	0.358386759959943	0.353187386183925	0.403728725939428	0.456031780656437	0.47254528131234	0.470339642177138	0.522014368584277
-0.154222437632012	-0.0731270458120627	-0.0998005380429352	-0.204528724139585	-0.246596285551121	-0.271098403341246	-0.343545671682291	-0.41187220665831	-0.384339682850634	-0.371650557601079	-0.358284382969671	-0.274389906748304	-0.204133373477659	-0.121376364834859	-0.126989289419347	-0.0610297585441001	-0.0213016403785293	0.0191585905946856	-0.0167957197701776	-0.109963544691213	-0.177701805878151	-0.303644795355401	-0.368660322585194	-0.384123975541027	-0.404098801717743	-0.338117965218459	-0.333057432777437	-0.27346615895412	-0.269841152921676	-0.33476031265931	-0.31148625612915	-0.34907653402865	-0.29739977392472	-0.279271679322857	-0.234150306283096	-0.158227838122022	-0.0826177188349067	0.0334768828520361	0.055272003272653	0.206887152094596	0.217001727767658	0.280529539265934	0.360103213434444	0.348371222939804	0.347581626163572	0.415968313867732	0.480096635328121	0.506144433753191	0.489925835878173	0.542371927757048
-0.172802541998597	-0.0873955666080764	-0.104109653666598	-0.194436650016894	-0.243162001139166	-0.269476084137807	-0.332745154825527	-0.401593256959561	-0.379143722618715	-0.367704456258845	-0.349959546166808	-0.26898891964247	-0.18822688315856	-0.10714595593407	-0.098647275297671	-0.0220625074166943	0.00637905178650968	0.0392208164144627	5.78791150390151E-5	-0.0871986372697856	-0.153879260130433	-0.280671488416137	-0.353068991853726	-0.367197490614002	-0.374599287142084	-0.329288493589794	-0.329165192008102	-0.27516471306482	-0.268374176917856	-0.329270532164388	-0.292130235846294	-0.326698607898648	-0.290140588840992	-0.281212366624784	-0.246836478051193	-0.141854709574107	-0.0541332598994807	0.0630028466751133	0.0607057619418212	0.210625753173134	0.205856762559851	0.264476761744948	0.358051696306338	0.332553042503378	0.309451205779506	0.379403338610945	0.439718664653583	0.474718077107336	0.465460640557603	0.493329151385584
-0.275816857835206	-0.178428840004579	-0.159980552464684	-0.218026474740946	-0.276586904998847	-0.333136575444131	-0.392122210492172	-0.418463855583045	-0.383439645546838	-0.356601604364178	-0.301535056155248	-0.186539167584093	-0.113938421568151	-0.026823755077792	-0.0391152994957595	0.0496365706509856	0.10481367456923	0.148641717724675	0.072425845095939	-0.00425784799989411	-0.0815795270748245	-0.228447277562066	-0.336963135786486	-0.388028108911832	-0.456330926821429	-0.422440185037044	-0.401225869303494	-0.361654475736764	-0.370672921592924	-0.40672696862738	-0.386917738576872	-0.399985876734044	-0.360118765581077	-0.301851096373726	-0.218310324975011	-0.0882706983974774	0.00142824432245523	0.148578048580933	0.18347195759741	0.310482780952598	0.338257441432909	0.391103659965953	0.460780080309317	0.4218014587193	0.404309072484987	0.450781949352195	0.48355836656227	0.495984178297944	0.49163230263948	0.485552634254669
-0.25703611846021	-0.184468057210871	-0.192838920501709	-0.25281034335176	-0.302494204415266	-0.342425082370731	-0.388592972920977	-0.406889426321994	-0.374625783535864	-0.346463926919543	-0.291036742565546	-0.198670386270083	-0.122439101920539	-0.0382203496460601	-0.0224873315476752	0.0592001165985919	0.0869488052125556	0.0996596405647332	0.0211218054749245	-0.0448212768039514	-0.109743712479376	-0.23418030000262	-0.316964711320555	-0.371728656586351	-0.398874202407134	-0.385680821702145	-0.402312747062148	-0.354276787340305	-0.336201434858505	-0.365739598406453	-0.335384173138842	-0.345420927031046	-0.312502692571287	-0.274367193829143	-0.248110987749411	-0.119445539812211	-0.0507766141669721	0.0480920044677961	0.0802732963585701	0.185703208694378	0.211801758194348	0.273366649742657	0.355688269439294	0.306297236108017	0.297658732152237	0.353123954839403	0.377941387666037	0.380847397256494	0.357505838221302	0.356591344573786
-0.271625114290625	-0.217833141528705	-0.208999588085967	-0.223742573897758	-0.262006324756139	-0.292650963831265	-0.305808744898046	-0.288149625622922	-0.248227366509801	-0.22411854690611	-0.177755575661724	-0.102191089518507	-0.0304130244742718	0.043727898360863	0.0688253788905719	0.135473180331619	0.156499903423742	0.129535425380786	0.078363099502742	0.0389647625720049	-0.0138527840200072	-0.0964265965507285	-0.179613748760453	-0.242099129011843	-0.268888939189177	-0.313383968899794	-0.315168350082283	-0.294495824136677	-0.273662716086457	-0.277200700943724	-0.253673691258111	-0.251438776617921	-0.229422011326932	-0.18841701251143	-0.196766572462893	-0.067828483238683	0.0077617370117452	0.0736505876075867	0.0675719794366083	0.11237510457647	0.120045662531561	0.151347800691008	0.235724666088825	0.194461242442832	0.169569931388456	0.214071010262729	0.233142155161005	0.242376682655158	0.221537050625038	0.178575410842576
-0.297579365918607	-0.290750256290889	-0.297494943562347	-0.271908463155575	-0.281688438190946	-0.299037066045933	-0.265376793735933	-0.210335348068865	-0.151328445727897	-0.0955160262196693	-0.0375884487218379	0.0317015878041115	0.114444921004667	0.125917228750615	0.138305940435631	0.145789678549477	0.132855843016677	0.0730143270869962	0.0498575522240857	0.0747812365575613	0.080665578998023	0.0247734760555011	-0.0294462529692861	-0.134058586525149	-0.170997726936716	-0.248880145723367	-0.266029454965771	-0.262766259553349	-0.230608478784365	-0.191441314853044	-0.166233938987935	-0.120032864178515	-0.0957827441188345	-0.045651532375089	-0.120045769024133	-0.0333274030368742	-0.0329876425563438	-0.0197626709715081	-0.00687607744147314	-0.0401962481278219	-0.0098619339186581	-2.39253167266341E-4	0.021279924951818	0.0105846017543834	0.0135513942716073	0.0207787606947223	0.0208781221706349	-0.00285267193922966	-0.0363589306632375	-0.0857727318104918
-0.30010467840246	-0.265403658505599	-0.259127337581483	-0.258856481310188	-0.288689073184396	-0.316208143652594	-0.302688624476985	-0.275533652233414	-0.204666499212349	-0.136475365715353	-0.0664225544634282	0.0152030550969049	0.119649702181745	0.147350806305464	0.153682738014241	0.178544060603507	0.185170640015269	0.14194459354845	0.10321927256159	0.119723971073827	0.102538372868366	0.0207130902442026	-0.0626827139288181	-0.170234016561312	-0.223572357792101	-0.293667390446818	-0.31369670906334	-0.30285454453091	-0.262743425271261	-0.246985367581661	-0.199983915682688	-0.15309782247382	-0.125344903255057	-0.0533941605802689	-0.0906377423595756	0.00441143093805554	0.041647189421261	0.074183182194323	0.0692438443729647	0.0601500241495691	0.0878116118586796	0.129677269273262	0.189408897963169	0.156215714986121	0.148104660547128	0.190763003878907	0.196009535334468	0.190214892463043	0.156217833778989	0.102861015991795
-0.287850455047906	-0.233202175486612	-0.225382669683763	-0.261417398787134	-0.309968885560718	-0.329293010249299	-0.342009915102248	-0.333224227027714	-0.275554339201687	-0.238114154243465	-0.164188962826655	-0.0824024870746908	0.0260553208764205	0.0634193452920539	0.0599460081393786	0.117322551406411	0.136385906970695	0.127498026988581	0.078183522493929	0.059075374947644	0.0276118830065311	-0.0814343223238156	-0.17108862886086	-0.262352608875918	-0.303633316598182	-0.340067740843352	-0.347811217267994	-0.324352339169286	-0.293515675796599	-0.29904197464628	-0.256609824429948	-0.23298190777609	-0.190410514865274	-0.117717401765704	-0.131909748111532	-0.021452234604204	0.0209606463789487	0.0892577801624234	0.0889288102339228	0.112885578266329	0.147249193539535	0.203936148164986	0.256931823419176	0.228237561156782	0.220152934738594	0.264565049446635	0.278934656691861	0.279811965963243	0.253327850236873	0.22416822711088
-0.28424648753876	-0.258333174337232	-0.29080813836977	-0.308969914852679	-0.338962051472095	-0.3551997058939	-0.351212902989001	-0.337127396410456	-0.278248801627891	-0.232080630983433	-0.139472841805737	-0.0602162149071078	0.0500994510336161	0.0603737191288847	0.0508674893939433	0.0686422446863074	0.0742377626090825	0.0587339157643744	0.00344915726776577	0.0138703572390415	0.0219421220770793	-0.0823065885433997	-0.148910621129852	-0.256761157754086	-0.280101853588923	-0.320393938395867	-0.363735530580922	-0.32802407129703	-0.282502808332998	-0.288565697636426	-0.231396981862992	-0.201707322373131	-0.167443367977204	-0.0901295466806662	-0.135137241170118	-0.0444802457266388	-0.0405260893052338	-0.00711383747347084	0.00896837537802059	0.0251328752978869	0.0529097501883785	0.116241584421001	0.144838762968539	0.105415387140304	0.122081929927416	0.173167351173555	0.164484700418376	0.168609930244844	0.118706200019332	0.0969864808557062
-0.235932332195588	-0.225309500421358	-0.272325906927457	-0.280253515652051	-0.299998793608795	-0.295190592784046	-0.272833713313722	-0.257392954242326	-0.198805422657895	-0.128147437657368	-0.0522349480432654	-1.89401924486192E-4	0.11358826983399	0.101665664150267	0.0629215005230028	0.0409450353641377	0.0211972626492565	-0.0153057076532806	-0.0171111189589809	0.0148348057669443	0.0548395767817309	-0.00997538351917604	-0.0296930025938994	-0.158722277156395	-0.178557207305852	-0.221288496586514	-0.266876647172942	-0.237165266195124	-0.191242209433711	-0.183497406814343	-0.123292039048588	-0.0791207005885124	-0.0344734034881241	0.0123687520358403	-0.0682165027575301	-0.0222795364278759	-0.0558822299820146	-0.052709472372874	-0.051860388597537	-0.0550292089136966	-0.0361555598532726	0.00482495532548904	0.0240670226481085	0.00681043897654251	0.0285300260449684	0.0655097654559832	0.0655232331400123	0.0552227455568369	0.0149786241559376	-0.00319078565662005
-0.192446896978449	-0.203380773613157	-0.243665783499938	-0.257175543021313	-0.271853544186139	-0.251494769095108	-0.233699088254431	-0.215975143598006	-0.169895875542012	-0.0965522258052917	-0.0422236505309255	-0.0135659678948902	0.0782185662901566	0.064004449940672	0.0167756023842965	-0.018048514236797	-0.0599426990820872	-0.105348169695566	-0.0969676421510734	-0.0561589117557979	0.00193258775798705	-0.0288933263677694	-0.00798748329032071	-0.135477381102578	-0.125588155446063	-0.17319886163346	-0.232900828245234	-0.209080268905211	-0.158022931983598	-0.142356818111365	-0.0812394048514931	-0.0430495171365948	-0.0029063530210046	0.0300047210838734	-0.0751415789159712	-0.0431037097005967	-0.121135713751722	-0.144503590559356	-0.136691934208942	-0.138449755215149	-0.116667205225012	-0.0947036788257899	-0.0776535266905393	-0.0741106369625693	-0.0454516342028246	-0.0138949150569455	-0.00956796961907818	-0.0327016306844653	-0.0835887736491215	-0.0772851867307163
-0.172407877599103	-0.211699778168938	-0.20258940952857	-0.181055205922832	-0.181655219172661	-0.189250610558505	-0.16247473824803	-0.119200452105974	-0.0774245686435518	-0.0412488755193993	-0.0133707337614054	-0.0194000355782325	0.0541596619116062	0.0824259283758897	0.0404775600266466	0.0436703300869054	0.0367617753500378	-0.0278078575300768	-0.031076869761369	-0.0290557727558685	-0.00295293580534749	-0.0216232019319648	-0.0130488976995603	-0.0962036017871671	-0.0809618486550335	-0.121842707507004	-0.142715398026983	-0.130941153098155	-0.105370253849036	-0.0746475278129705	-0.0627039737279407	-0.0351430824987228	-0.0325253345820266	-0.0231148689836822	-0.0851755519402783	-0.042970375269507	-0.0836038744212866	-0.110109328313819	-0.0806501267244043	-0.112670331528143	-0.0964386947633397	-0.0809783421129773	-0.0511764743202052	-0.0463801305213789	-0.038593521328704	-0.00665731628743906	-0.0054575587118949	-0.0246724046766304	-0.0909213873493093	-0.0981160663276577
-0.114214348692033	-0.150411054317307	-0.130528024617158	-0.111955885724831	-0.0951676822918651	-0.112465059116465	-0.0997727123878849	-0.0666033048990197	-0.0385142947478502	-0.0192950266239344	-0.00495423698594128	-0.0190422132909454	0.0215841042585315	0.0720177043404375	0.03996268406931	0.0575747231163575	0.0673334382129566	0.0259478203334219	-0.00960640498235238	-0.0134269783594136	-5.78645891513511E-4	-0.0185412331346116	-0.0173525652416266	-0.0699773056481619	-0.0657160983107371	-0.0876983354896206	-0.0959643389375918	-0.0852620800151452	-0.076013022707127	-0.052007613499851	-0.0397410889048493	-0.0272936563637752	-0.030946801477226	-0.0289184220768955	-0.0619942880148715	-0.0480361119369488	-0.0510531471479746	-0.0628018162410125	-0.0259921752292386	-0.057019027902076	-0.0526899766988195	-0.0474506900779285	-0.0152998575353483	-0.0320226434908462	-0.0445672418342536	-0.0155341206607693	-0.00463946030479259	-0.0219644101275571	-0.0735005928146574	-0.0703966469743231
-0.115231137730484	-0.117985557928324	-0.11473232726511	-0.105966995665613	-0.107914574091179	-0.124093366837965	-0.119208363079709	-0.099041728727315	-0.0583362217438934	-0.04482380706143	-0.0353357569229559	-0.0304160749877604	-0.026152110213391	0.0207309983547334	0.0558033257339307	0.0682181216653697	0.0672928623494841	0.0302517244282922	0.029502511258717	0.0202933046869763	-0.0227101554773897	-0.0307635880193994	-0.0373980349331536	-0.0660403221703495	-0.0783838926449431	-0.0947639226725796	-0.116067625612365	-0.112306912835709	-0.0958131731996595	-0.0837266232944543	-0.0417290476181038	-0.0281706741306731	-0.0400940961861391	-0.045548106425621	-0.0602777163051338	-0.0267500756074082	-0.00421549356321179	-0.0139403438422598	-0.00301112617166189	-0.0144628364694737	-0.0287590216273308	-0.00848594556722977	0.0150258203041448	-0.0106388224928397	-0.0129994953254813	0.0125917941744221	0.0242429023131108	0.0204215749965979	-0.00709785497714822	-0.00881340718106438
-0.0584840231494682	-0.0783846156759155	-0.117986077378549	-0.127318045809519	-0.104492191910023	-0.0872022154899767	-0.0813795911615324	-0.0769608274939313	-0.082965519369753	-0.0327512586987493	-0.00319387885388773	-0.0313114002925783	-0.0109638960120085	0.00203947266510557	0.026774034752653	0.00965898343953178	-0.0302233218085083	-0.0887128633023729	-0.0782848690401807	-0.0518315097835572	-0.0503696001452011	-0.0399060934320132	0.00649328333965021	-0.0367503233702058	-0.0258361786902107	-0.0421425490986104	-0.077207204656561	-0.0595547964071333	-0.0253930932482778	-0.0205012674094812	0.0330438744834801	0.0422715055738811	0.0306413427478143	0.0145953016627667	-0.0852376893466197	-0.0940166925799078	-0.133621978897349	-0.142916987700953	-0.14850711239054	-0.156532446430238	-0.15710474277505	-0.150114689004177	-0.143158979034826	-0.149194764072424	-0.126004360317597	-0.11036520765822	-0.0994351315139794	-0.118409406713487	-0.144505340374668	-0.119827883631932
-0.100309425467798	-0.0994923633619397	-0.13612935298267	-0.160779860567353	-0.146956411084616	-0.139128009511397	-0.129109731362105	-0.170050165470028	-0.165324515305599	-0.131217617577783	-0.105250485137296	-0.114800222551712	-0.0514282472052439	-0.0551889729449309	-0.0274525360178543	-0.0265056497431908	-0.0591223748970266	-0.127663239526995	-0.136222777393715	-0.137069248841815	-0.098918007508913	-0.103321751028797	-0.0564505215159258	-0.100719450917114	-0.0596564907394356	-0.0822668481840256	-0.138224726604228	-0.115924476233615	-0.0603116279513185	-0.0659229835403571	-0.00456374086651955	0.00597141557486303	0.0268162771447259	-0.0183027307893968	-0.111398531480016	-0.0914439853732151	-0.144180201873821	-0.165085586787949	-0.150934582021353	-0.112802367067765	-0.121582236820127	-0.0946050802060708	-0.0755068967401547	-0.0993904143216525	-0.0712778975756631	-0.0467749811403304	-0.063357767182972	-0.0730546893241935	-0.104894922101949	-0.0965346198297502
-0.154388282083487	-0.161768613479779	-0.230165676650039	-0.288429896645154	-0.295981581899541	-0.27244789834928	-0.268871972952635	-0.296820395094343	-0.272016886307835	-0.213685794821907	-0.163393306778513	-0.149520329746041	-0.0437148444679257	-0.043899710285165	-0.0499880510590068	-0.0494691685081126	-0.0975628815750001	-0.159550733205611	-0.15394010084499	-0.162651041878828	-0.104256542803538	-0.154542801032213	-0.124461780357259	-0.206529068394889	-0.164495615813447	-0.179796358178499	-0.250968750473795	-0.201332404414431	-0.136019843051853	-0.151036451920847	-0.0755896005758601	-0.0591465796431112	-0.0373003631081692	-0.0380175803312799	-0.168013622782726	-0.142850787313084	-0.187770519195451	-0.195798244912378	-0.195529841669813	-0.16485968133919	-0.161658124559098	-0.12209364746074	-0.0796484807378869	-0.0858853447169293	-0.0563504811617828	-0.0194079361251421	-0.0119494330554827	-0.0153651449819579	-0.0499440045541494	-0.0275751564677813
-0.118337807216075	-0.0945138296086218	-0.155268852541927	-0.240904855415414	-0.257606186628167	-0.235306889893155	-0.274556255403093	-0.314831062145688	-0.302508500740601	-0.260592899186699	-0.221145886102088	-0.194701178758917	-0.0999239097216355	-0.101660945074766	-0.140246700166367	-0.103358722533228	-0.0983249361911893	-0.0868374493748007	-0.0830533159254903	-0.137420072653311	-0.114578266970396	-0.185632675617635	-0.177079959465037	-0.2377447409391	-0.232621988510913	-0.213619032388843	-0.260241422079398	-0.198628068282906	-0.154164612969696	-0.188870747150508	-0.117115921727241	-0.115824295723995	-0.0723141751316835	-0.0623553234893357	-0.110618965210734	-0.0752503426339925	-0.12103921468066	-0.083065965147745	-0.0668394048372818	-0.0344579320501724	-0.0141787585376842	0.028080773389022	0.0673081806769065	0.0565185742546064	0.0773104215238932	0.107609218562187	0.126224804398115	0.141576945701272	0.127341215447139	0.152767930773891
-0.142272848997969	-0.0862138448868999	-0.132117656185818	-0.224964529299409	-0.270273297825298	-0.262886063839973	-0.311622239360587	-0.353755151020553	-0.339698977313421	-0.312272248035955	-0.268198619500412	-0.212951539868925	-0.107779738981046	-0.0796478442540841	-0.10784877384154	-0.0544740831828689	-0.0335361195749931	-0.00801805681886943	-0.0334050124235723	-0.0984641629438406	-0.118396621269443	-0.214819669124738	-0.233667208361014	-0.288002246734267	-0.298067848878469	-0.282500700330445	-0.317372998930093	-0.255948860833975	-0.224117892844928	-0.266172619495512	-0.19960462886577	-0.203762918880464	-0.167308155739964	-0.138191513859105	-0.137158425579747	-0.0517951815465629	-0.0718452981812768	0.00670950924277767	0.0340511206216524	0.0790247228386617	0.115560253955045	0.153203594121956	0.185039125592661	0.184913789197134	0.197238168190939	0.219512961618162	0.233988655316861	0.250703854884817	0.240284154577287	0.252417105765739
-0.127423206898382	-0.0759774476742925	-0.121586012556053	-0.212246419337979	-0.259697190141533	-0.259563921807145	-0.292004659938745	-0.332084741117194	-0.293785428216549	-0.263666430155171	-0.22723280137327	-0.172157222469983	-0.0748355810908546	-0.0494535690357576	-0.0448978198633495	-0.0140249802271641	-0.00253840651577627	0.0176173560126569	-0.00342154133693555	-0.066937410267466	-0.0827696096659407	-0.173467241258015	-0.209898953240569	-0.2564577854937	-0.255483451004094	-0.248097953862797	-0.284660270743953	-0.232129897391605	-0.196763448786511	-0.222127692757024	-0.178120136420416	-0.161485271913332	-0.115557349257946	-0.0841250128398391	-0.0991980703286464	-0.0120138198028194	-0.0253876080071889	0.0216623706509524	0.0193509499849243	0.078953008626939	0.0870934589537404	0.141675006440153	0.194608633346403	0.186629173879988	0.199950079140301	0.238825946867491	0.260246926676564	0.279166091759818	0.253534869317286	0.283684829555257
-0.204232829851529	-0.131880883786575	-0.135000451096324	-0.183064306915611	-0.247259321970722	-0.276475164422212	-0.287834879534411	-0.320494990194203	-0.264657375219388	-0.248565100886148	-0.179350274049487	-0.111209775043162	-0.0240067347786285	0.0469490435440809	0.100826139952183	0.158667612605838	0.147324502419324	0.173560899978242	0.171468723031337	0.0984453911962528	0.0453147814403694	-0.0856460701040357	-0.181531363929773	-0.24257160059477	-0.274038470540755	-0.28374492714819	-0.294784848955257	-0.26906756056084	-0.253373701644129	-0.267982128792794	-0.22585710529971	-0.211823062793165	-0.152475898894371	-0.0937347831308446	-0.103212394693674	0.0498698505459027	0.112983750877604	0.18325335420418	0.129931846499215	0.190114090638859	0.173879373662887	0.233236038139163	0.305827148836889	0.266610201335494	0.248755983585466	0.300480053176434	0.317358824033588	0.342583462335467	0.337345224826833	0.312223165489527
-0.0960279759193207	-0.0258027096228675	-0.0444119110077984	-0.0773563054872328	-0.139784766055129	-0.159024742727139	-0.182666760097229	-0.236748542581643	-0.192130153605944	-0.188329261949881	-0.131278135101773	-0.0884548824729431	-0.0208354534656487	0.0508039951869167	0.119968708017923	0.145719831750623	0.120150326216098	0.153266581370715	0.161158664669559	0.095914322969072	0.0611506530472421	-0.0525537481310092	-0.131577623084567	-0.164780690127295	-0.164802513886229	-0.170951912336674	-0.200646604043864	-0.175571189147176	-0.156448195513089	-0.184007370702752	-0.128510861308707	-0.122427736693406	-0.064125899945252	-0.0271420170751779	-0.047555206231931	0.0871770361182031	0.145896737110781	0.22580597971202	0.0929348606022855	0.158630833988528	0.100008908862981	0.165023378258436	0.23993324180858	0.211571625351065	0.182695654600289	0.23418630191375	0.260003030163138	0.310937757107479	0.306322731255554	0.293578663815231
-0.237928595898149	-0.135282443911004	-0.0743374152627256	-0.0762655288941893	-0.160278491218805	-0.249389847163446	-0.276732561215956	-0.276279788155268	-0.191770773815431	-0.193461458847214	-0.106890783445022	-0.00124957455819568	0.03426440325611	0.110923521959355	0.183491817488898	0.242057096121601	0.28717209902692	0.384560735341591	0.319641123147584	0.247933825288937	0.156032479867701	-0.0165718040406224	-0.170942724262572	-0.248238187875296	-0.341947313698482	-0.358702251089732	-0.351246591616452	-0.353658107568161	-0.367626835099769	-0.365758814188456	-0.351143244652841	-0.31901565935069	-0.258462247691821	-0.126370660771999	0.0382504607586316	0.241661672227823	0.353955192631618	0.494119102329488	0.403803276355693	0.444508833054284	0.425832252870277	0.499337630777403	0.533354030765404	0.472629993181903	0.46346614849802	0.483863205522252	0.460217865042464	0.469174711652704	0.471471957727647	0.401816580029026
-0.292545180967466	-0.214934210183184	-0.155650311461268	-0.106128798539553	-0.179213341106845	-0.265603395862225	-0.248386453352863	-0.214732266774964	-0.108284677583332	-0.0966951121286019	0.0118082848905584	0.112142423198382	0.141589548831548	0.229489629921845	0.362646423761626	0.426991471309501	0.45870317486016	0.500719815682964	0.442672754319312	0.393326893498434	0.266350773817044	0.0975203794188522	-0.0601343052643351	-0.159747848623088	-0.260816363709243	-0.323192775412122	-0.303165208203064	-0.331263451886282	-0.33806284045928	-0.304157017683821	-0.303173080010459	-0.242784480322539	-0.191163548336233	-0.0483098914712822	0.0539902976974061	0.273099607878121	0.372118697936983	0.461588562074611	0.382247456706617	0.376833713941335	0.357297150192173	0.436437182328786	0.462062314101716	0.380988798636414	0.377354944709475	0.407333476735043	0.363495508503996	0.373276244914256	0.366594423256521	0.281646952353654
-0.256134742352282	-0.179511698920863	-0.141888052961616	-0.107855128453415	-0.162386912187507	-0.251048999756432	-0.2539976763125	-0.227864975686323	-0.141154960224189	-0.153655423439516	-0.0556311593483848	0.0224704049705935	0.0454474885094314	0.138474634219372	0.256640693630111	0.36262523461019	0.418515546315063	0.454309101946185	0.322098304382893	0.255593601364041	0.144240102798007	-0.00833043844977142	-0.128635323291338	-0.194794372446935	-0.276797920344832	-0.326319178665831	-0.29980211395037	-0.315670079604399	-0.327187776705028	-0.309881492234244	-0.315887955650711	-0.27363666064905	-0.246309880542634	-0.131589895014979	-0.00362785363917719	0.18944456356099	0.288103725003982	0.383626726777065	0.347020235216917	0.390090985636225	0.383110112955881	0.452679060013542	0.465885062899541	0.377268158611089	0.370062188279916	0.390908995026383	0.364866053353679	0.362682675617599	0.373710395889141	0.301177531545411
-0.329871086286582	-0.276799301869469	-0.205527759160406	-0.141057161356801	-0.194529892826035	-0.296666859503177	-0.255765364948255	-0.199248008046143	-0.102834637288195	-0.0989593558061024	0.0100057548997654	0.0995897473191971	0.122188536809154	0.208126249662511	0.334666016190661	0.423313617786616	0.51817834541672	0.525397446241474	0.337444153328561	0.291932470518346	0.199618993208938	0.0511149314299629	-0.0848526505518062	-0.165769039626274	-0.264268080552327	-0.342653829974282	-0.301021073690596	-0.340693083290424	-0.349879327075022	-0.304449984729024	-0.319547389827141	-0.262304609824027	-0.256760599443135	-0.11848301389083	0.0420203025438699	0.221176001817463	0.328860052593042	0.400985529952419	0.394268085582054	0.391501386887931	0.394474499554771	0.4591180110435	0.473590413098262	0.370692603348664	0.379465255947968	0.40476957435682	0.320051711516973	0.300155419389382	0.286524847810171	0.186974113351263
-0.321086237128954	-0.248627229362376	-0.171045928220127	-0.0871529976568897	-0.157694516289313	-0.26874354385555	-0.232356815382789	-0.165484978699079	-0.0449223664115685	-0.0383289051206154	0.0707054426809664	0.183655275123217	0.208537346719624	0.299321929428946	0.442339961578313	0.550120673750018	0.645198401960417	0.656760103266587	0.504855923716318	0.438564059324559	0.317803098191156	0.14088494653413	-0.0303084581717795	-0.117871291575718	-0.263057939859728	-0.342051673443809	-0.303102546024186	-0.344809896053116	-0.367150396436486	-0.321892037607955	-0.331760055443076	-0.270967740598489	-0.230420985101001	-0.0384072851965749	0.145912876901352	0.326571635263839	0.414997129402966	0.507142163113332	0.518891618937602	0.479240770187087	0.481860249075668	0.541709212238181	0.503666897721481	0.436915528344073	0.44317666159497	0.43183669602245	0.370459246076751	0.355534463110902	0.355772342658294	0.246165447945955
-0.223060083877609	-0.156055294057971	-0.119762134660519	-0.0858338588373041	-0.137248878040702	-0.217572273485021	-0.223313231139281	-0.189877033546843	-0.103334328419447	-0.096566060900537	-0.0204266564277944	0.0644459134199303	0.0851722501025198	0.174957319199903	0.305547608943553	0.404400344653414	0.447592050889259	0.442671387773877	0.344358953127008	0.285744632627493	0.18218099903115	0.031835985219396	-0.0945726295260094	-0.143943464935125	-0.264103206505883	-0.28666692731037	-0.267019487387073	-0.274278175964181	-0.300079146259952	-0.28551741949856	-0.27454675989365	-0.250714139740382	-0.20924330835702	-0.0697479639230612	0.0758405768715022	0.189209444869832	0.247591915013681	0.345707591710505	0.348856754939472	0.343027661153732	0.351282022251301	0.406718673629016	0.367236592589052	0.332796769245411	0.344000303855644	0.326062530785366	0.311700238251262	0.31256686601943	0.32396225891988	0.277627580912035
-0.240938498445858	-0.183299064497293	-0.179794311001292	-0.171146384014058	-0.20992478041937	-0.259312589743601	-0.277030477782351	-0.246082858474156	-0.177294248698372	-0.159439476497426	-0.106092373908819	-0.0226920325436319	0.0136899868992048	0.0986986727200836	0.200707074805715	0.27191082172937	0.294081311161442	0.265450790385183	0.217501408084013	0.181176530066505	0.080989012619209	-0.0525718200310006	-0.157934889180761	-0.198054640138213	-0.280607715342114	-0.289176150631821	-0.281386732068109	-0.270580920064001	-0.278551285057276	-0.279237709021805	-0.241202005560507	-0.225861638941499	-0.204569580536361	-0.124239915994406	-0.0477297549469615	0.0490988530097123	0.110582905863683	0.16514458012428	0.172104346088355	0.191470233592925	0.203677509422347	0.239853424064807	0.233047561303735	0.217467001853441	0.224503415132438	0.222180557097532	0.247304581495631	0.255148098561851	0.249974278263875	0.23734227566607
-0.28614707392053	-0.249920653567029	-0.242141736659226	-0.219938491878656	-0.241425934199289	-0.286890318284984	-0.291635924524621	-0.233754299739944	-0.187071884228093	-0.166490215430757	-0.114492759002307	-0.0353995325910955	0.00468436251046201	0.0455089233045439	0.14618050583957	0.180762375787238	0.181826029418064	0.15380112987745	0.132221814139415	0.0985907552391915	0.0392537855725113	-0.049557043873613	-0.144001500111155	-0.19572270922375	-0.258765716997996	-0.288589089129445	-0.266369532239795	-0.257986924832888	-0.253122377549688	-0.25605328876077	-0.210520616844493	-0.210378393635511	-0.198615118935434	-0.133819987803102	-0.103628896934691	-0.0103857608981941	0.0545513053931267	0.0722063946260918	0.0962723151791751	0.0865043863223307	0.0914934011601113	0.108573702001326	0.112294554038296	0.0814896979064636	0.080351512713287	0.0972636927630139	0.112854017451028	0.133723060974634	0.114442790177074	0.0995456286949965
-0.18950281134183	-0.157885561163815	-0.189575079363818	-0.282389217432508	-0.296253522042087	-0.296134395858398	-0.355885917833735	-0.370862649047922	-0.357452999014836	-0.347594923710498	-0.337661288496499	-0.292014951236533	-0.243351814003445	-0.198454770813765	-0.095213880698381	-0.0580536989701199	-0.0789627997565555	-0.109549296683288	-0.118768256835026	-0.179798509869069	-0.224915559375904	-0.302261151418332	-0.33502256905548	-0.334204765100043	-0.32303379196749	-0.294545595275101	-0.287552650295262	-0.240533195148026	-0.218859060575771	-0.280835072525434	-0.221682809000638	-0.263805939671816	-0.278768874947712	-0.302556879991774	-0.31505170605398	-0.256532021445174	-0.185894855454103	-0.122170600866252	-0.0976857983290919	0.00319616983598245	0.00564483647538367	0.0101710458484628	0.0523341876347526	0.0457363978828369	0.0406709654191286	0.0756454682301971	0.122324436259721	0.163137482252922	0.137181657778756	0.19381040712219
-0.0794869513611064	-0.0505547379915558	-0.104371175710934	-0.25534416752794	-0.261884148761611	-0.231541181899497	-0.306962590485408	-0.358321311312496	-0.379711933217302	-0.382944728945948	-0.394530659054698	-0.378897605353048	-0.320266703435157	-0.275927795001635	-0.192938467027397	-0.161883120431424	-0.192776849013965	-0.224806626116608	-0.236827987013435	-0.302401600649879	-0.328034970822144	-0.373781801573625	-0.357581207916013	-0.348443614060445	-0.291436195063257	-0.227421108155175	-0.230555242738701	-0.176047433082196	-0.143646284311783	-0.22132032988711	-0.176008443500554	-0.218211101544617	-0.237743501868258	-0.314688875210717	-0.360859009581638	-0.344593413313542	-0.302287086251008	-0.223837076129792	-0.215318927796708	-0.081538593699862	-0.0863988226793995	-0.0740897870140584	-0.00416085045075767	0.0156789486059816	0.0187504413697853	0.0622195217792117	0.127602244394986	0.147287258216946	0.127554256051537	0.216472870533652
0.0516490099180802	0.0212828321363947	-0.07563677809312	-0.233149816327522	-0.215676714004861	-0.13796748175267	-0.204706982707011	-0.274424237720083	-0.33501493595498	-0.335792324742341	-0.377648043969496	-0.423901531047334	-0.377475489170894	-0.368392225153937	-0.294146187610649	-0.29457997279906	-0.352365295062995	-0.395781740665944	-0.379230724050334	-0.427815655540737	-0.412566589898191	-0.412470201356539	-0.315422605732285	-0.273051858649827	-0.144959762280234	-0.072545540973256	-0.114597806484456	-0.0506477530575479	0.00363319376558658	-0.0811699775189919	-0.0196790430799742	-0.072634526878347	-0.116595441320344	-0.23978647333557	-0.362955806596042	-0.385686694304067	-0.393650361712408	-0.380990531339916	-0.37426664520458	-0.25244747282283	-0.25694482795665	-0.263312376048988	-0.238668194104398	-0.216453690255241	-0.191780585398397	-0.170537812295753	-0.11508207500511	-0.0983551311816276	-0.121717558864248	0.00376037965293134
0.186417275936176	0.123489622749257	-0.00146103119102115	-0.156382005153278	-0.125857002393807	-0.0127903815540322	-0.0630017536917352	-0.152335459929664	-0.229799526703141	-0.221279843625485	-0.278853854995443	-0.371208745131533	-0.334420686937517	-0.364383117952675	-0.351544800893643	-0.372232821440994	-0.443001009404176	-0.467787979466165	-0.431301637782958	-0.466941535790712	-0.403916969533533	-0.372354539154173	-0.211534530060325	-0.147029845220362	0.0135146358514023	0.101123785239916	0.0140133486078843	0.0806851392396761	0.144995340177156	0.0734159469207406	0.133776124468711	0.0903876775569487	0.0529474212874124	-0.0896584783283731	-0.256042037041345	-0.34368191583207	-0.415881268552671	-0.442407108784702	-0.447886968213976	-0.351303097018145	-0.346752331289315	-0.352368473860139	-0.377836526615354	-0.341095927958957	-0.294826943199613	-0.287910838137549	-0.252985685157261	-0.245934428546595	-0.261040678155683	-0.112863017839998
0.158718872885749	0.0827469717442274	-0.00483847236240353	-0.113787861996863	-0.0747720814886392	0.0182444070954159	-0.00446697953864918	-0.042361683172442	-0.111898995212883	-0.0977280951064815	-0.142549539517343	-0.223615491448142	-0.206625046528676	-0.254744466084933	-0.285020792839824	-0.327575995823544	-0.367380435617254	-0.375938883276468	-0.353747367668731	-0.355316078646106	-0.287754469959809	-0.244686522566948	-0.107484989671538	-0.0644476323014799	0.0483820698543514	0.117183941667638	0.0529316240465047	0.0922176513063757	0.136230656144983	0.100797869324581	0.129918187164307	0.112224789073406	0.0698899017277544	-0.0298882930109496	-0.138214179230921	-0.243249281865294	-0.345285246473364	-0.383668228050522	-0.343418119010335	-0.328410870244107	-0.297392310543352	-0.310460536757267	-0.374818657221217	-0.334237685125792	-0.275455190791698	-0.296454067712144	-0.297351289828123	-0.314596204245934	-0.336825802914538	-0.21855227530451
0.121829610709154	0.0364485494013936	-0.0320774519033165	-0.0932828173396508	-0.055617663088393	0.0198788399224077	0.0204186744996197	0.0344187570578879	-0.017067807710944	-0.0222465943434824	-0.0580835099432605	-0.136202278926416	-0.12510761614901	-0.168179288540072	-0.195389507633307	-0.24734843584026	-0.288084481490954	-0.30188027385943	-0.271511419989182	-0.256327627443471	-0.1892076723019	-0.140223087533881	-0.0346521692686925	-0.0110311137217392	0.0765871618400902	0.116824330564124	0.0813611255719207	0.105855925690774	0.133613362226738	0.128492827326741	0.13144456878597	0.121966376057254	0.067494313221431	0.00162704439633491	-0.0731317220633905	-0.163380062009777	-0.27232148804164	-0.328489148526945	-0.285944568261864	-0.334701456580727	-0.296632664566198	-0.325101275480711	-0.395220145844059	-0.3584369174829	-0.30502126904065	-0.338975690416174	-0.356513793898469	-0.375786638619469	-0.40569808155224	-0.309791265489126
0.122381875043482	0.0301552014358072	-0.0280953877312413	-0.0614236874194306	-0.0211770009358973	0.0512861105025543	0.0645009871603529	0.0814493531741484	0.0440466828600749	0.0475826541803383	0.0200069018543148	-0.0502649957880993	-0.0471712008813001	-0.104408622226562	-0.159225024138106	-0.217537524369978	-0.247723076612593	-0.258687901107648	-0.233144932493391	-0.197500633335067	-0.126824531086036	-0.0683311228138263	0.0374381340321233	0.049869622425807	0.120728316233498	0.147708380994651	0.10699354334562	0.12349467770452	0.154999937999559	0.159876656660136	0.16132857830401	0.163368541368795	0.114062936333857	0.047983181935917	-0.0141189595524909	-0.12304522489911	-0.244603124142318	-0.307196599492365	-0.24846807460972	-0.323136596738245	-0.27745942316434	-0.315712193147793	-0.400728670696062	-0.347226147006513	-0.289089933891788	-0.335479766090335	-0.361280996000874	-0.389410599312602	-0.413051822248615	-0.339694608962687
0.147959823008361	0.0437640656248246	-0.037338453631062	-0.0557165490196386	-0.0127395752691528	0.0790808945249293	0.106892509024366	0.103885323013735	0.0721654637608497	0.086739392057951	0.054670196928896	-0.0278961180991291	-0.0258505873894545	-0.0920616061874593	-0.12529246485752	-0.195919369634073	-0.251985171833286	-0.291148765179719	-0.246851821016176	-0.201246593305651	-0.124985301168887	-0.0380463867863273	0.088386861315881	0.102507150832825	0.212302651870461	0.221137325531063	0.152987824153383	0.181077139254666	0.235507648900488	0.230978704212255	0.257759057696248	0.253766090985699	0.202135228428077	0.100758790691916	-0.0200505087590706	-0.125873628579598	-0.247150805821334	-0.336430352353951	-0.314844579022992	-0.390117508354995	-0.366293101440094	-0.403130026706049	-0.473802338048815	-0.420452523113804	-0.371842997955354	-0.40138573790829	-0.417863901717629	-0.429329405752079	-0.468292181900275	-0.408677383815463
0.155728016137347	0.0451190114993655	-0.0435198543734467	-0.0823590388553981	-0.0378242745316548	0.0773525929366411	0.0995497700140012	0.08889979443273	0.0410745007608094	0.0574899580704411	0.019183435237454	-0.0765979954078671	-0.0733787369426041	-0.153827851527736	-0.161994069554164	-0.237520386026617	-0.316368365784318	-0.372749193722783	-0.317973427458571	-0.275821985649068	-0.184130272757162	-0.0803569996089264	0.0678666396482654	0.0946114802504754	0.237105769184479	0.236800734925851	0.161075225176327	0.195219603770555	0.258213746649977	0.24769320479104	0.288489805512626	0.272630882376312	0.21905555613669	0.098384507675609	-0.0806346256424048	-0.190667826599463	-0.298821538930103	-0.400899851701369	-0.398794636738684	-0.449295300503928	-0.436752249490308	-0.480954419669941	-0.543685426191944	-0.490523844463228	-0.448268119092386	-0.470133348024866	-0.474714815019202	-0.485310671267436	-0.52002576893687	-0.448545456908277
0.172156059748657	0.052321133737426	-0.0524110345308944	-0.10970904786879	-0.0306687177549031	0.0951697919250816	0.109098217693794	0.0831936825737827	0.00966386023793652	0.0216284076982586	-0.0244179998673095	-0.143020873214558	-0.134570520798353	-0.205759430099451	-0.257791921426369	-0.318756345311334	-0.399503819556468	-0.469318380272322	-0.402849172479991	-0.376593155025751	-0.265850425930039	-0.138023393192539	0.0363138204340662	0.0786454167350416	0.247987141252967	0.25976620322265	0.19188373732117	0.241833876279135	0.308541931688039	0.280635279624825	0.314131671864587	0.269317054042118	0.211414797383036	0.04762814924944	-0.150672724583555	-0.285861469275823	-0.414624615113126	-0.514046066149443	-0.511119092630116	-0.553348186225913	-0.543051250735282	-0.571122998995899	-0.602201968046621	-0.573905039240701	-0.534203651172554	-0.52665733132327	-0.528045826622492	-0.535039769167796	-0.568713842914283	-0.47856628716055
0.139288514891436	0.0409366322240214	-0.0476175916282991	-0.141650757480892	-0.067098509326039	0.0366381189902616	0.0225918904209788	-0.0114720098929906	-0.0783503288595393	-0.083529686361654	-0.130373306411591	-0.232321792188523	-0.233624878561864	-0.285997286152532	-0.342092634225283	-0.361665635063005	-0.404780653975682	-0.448050761859603	-0.415477120980766	-0.435410483399263	-0.351491504687794	-0.250477036683972	-0.104482850096612	-0.0499269135298007	0.109325690419842	0.158094244369538	0.108693716577273	0.17864487925438	0.226739252064067	0.175096804082699	0.20380758847504	0.137512360843359	0.0756058554386157	-0.0839601778065297	-0.217952628624104	-0.326021838110181	-0.428211902390111	-0.501913137463386	-0.442910514908473	-0.455128041126769	-0.430726144083471	-0.447817575997978	-0.46691593009044	-0.459128394805345	-0.420840745959747	-0.406011036444324	-0.406181171080938	-0.417374335961488	-0.456957577005502	-0.362415969716209
0.0165847227641405	-0.0900451746441116	-0.143183086826864	-0.167408836680114	-0.098073317681101	-0.0259851412647007	0.00637412452651707	0.0299557229118488	-0.0225307834389185	-0.00587251192060944	-0.0285224961355196	-0.116876711218705	-0.121423769085286	-0.178123243836711	-0.19652449419772	-0.246563560450627	-0.315481162417522	-0.408947339513041	-0.371641349545564	-0.322825047761476	-0.245679434169641	-0.116559671716278	-0.00327273856255642	-0.00703713563478776	0.143358723408533	0.12117530515101	0.0920200596654293	0.129657978236213	0.176397984012385	0.166766135487062	0.193908375584455	0.138563907800195	0.064137027887023	-0.0573485413240271	-0.206900262525305	-0.307935898865346	-0.367647513300093	-0.488536176068454	-0.456480625912343	-0.505372823866174	-0.491280168398616	-0.531216697676071	-0.505870663373228	-0.511268149123265	-0.494498068615098	-0.463128216234719	-0.466244411475258	-0.473448750502463	-0.528238058363512	-0.491880479039435
0.0637716715573446	-0.0692665624110918	-0.135562879536974	-0.116405860441506	-0.0379542744383655	0.0510566981574286	0.0997360050067887	0.129112541842703	0.0782474860027415	0.11053299195185	0.0841801756965648	-0.00445625792874227	-0.0160248714729913	-0.0964802001087268	-0.141172419633111	-0.224457756345644	-0.308324222168175	-0.412640082354916	-0.345736037357258	-0.251972673446878	-0.159889304261523	-0.012629853908518	0.126551010621748	0.11171551643328	0.256798298702739	0.222689781339926	0.18887024056305	0.207312377651877	0.254862514951041	0.268464986014587	0.283470451032883	0.245825560925453	0.173853643113747	0.0562971463289322	-0.124209133580064	-0.246209142705478	-0.340074257018878	-0.48902963588177	-0.469551232877926	-0.561298889124088	-0.544166823945628	-0.594834274054084	-0.596867005743309	-0.587059182464484	-0.562658077357321	-0.547918629806013	-0.564935925371751	-0.571814471172153	-0.623641488162423	-0.601082684410477
0.0827306250432055	-0.024794830389665	-0.109200506471463	-0.099117286591226	-0.011132105869797	0.0768235898716331	0.116292180723721	0.121397735809219	0.0666137718013583	0.0973079976243879	0.0602898105878976	-0.0235433126599311	-0.0365266343349513	-0.110607423316141	-0.153159279679599	-0.219324408425356	-0.313802709098513	-0.422699300997594	-0.355356688386044	-0.258805728801399	-0.174653847010714	-0.0199060068339871	0.116112752097654	0.11338520090388	0.258928692633431	0.226908503097572	0.202990988413512	0.217395528806735	0.255392529740449	0.262142871378036	0.277856509078644	0.23166097979155	0.163746720641888	0.0377825693401839	-0.132711754337319	-0.255052979593536	-0.346412239704419	-0.478720594102158	-0.489933428972929	-0.532369298211119	-0.523074560845089	-0.557891307919206	-0.526278415102158	-0.536671132599654	-0.526130800637387	-0.496456221084075	-0.495982118960375	-0.492187069300706	-0.53174932467373	-0.512658492550738
0.186548989554863	0.0819974682614945	-0.0173975792925535	-0.0445255872581654	0.027388264542457	0.132266287373921	0.147187415022256	0.115332173214235	0.0605162788493161	0.0935177636731297	0.0320495076154368	-0.0710074950746178	-0.0903132696552492	-0.1702952712169	-0.210674693095974	-0.263423669692832	-0.351056357203647	-0.438268095121892	-0.372692098772761	-0.319342870859565	-0.226399119044832	-0.065671743838748	0.0891233340527805	0.109337747992428	0.250327931208201	0.267309676388482	0.236696832644076	0.269288710702769	0.306269206314197	0.293264181286212	0.315174343611834	0.261532709646822	0.201196965374099	0.0660739542355846	-0.0748345410937846	-0.237637045555757	-0.351692870741206	-0.469001016788275	-0.484090911604037	-0.512076250298265	-0.495113273585034	-0.51095361911487	-0.496396170107393	-0.504214460318866	-0.491290866043543	-0.4640116040147	-0.457081863390391	-0.43392740044462	-0.456317510485972	-0.403911590453031
0.0777574749110382	-0.034412343694357	-0.119403264030722	-0.0902144349029916	-0.0160551956317613	0.0739897581105876	0.13407264399721	0.164911843022602	0.123306557917662	0.152297891602415	0.130035636777972	0.0392678576130452	0.0277632601282536	-0.0611315987434126	-0.10777970792136	-0.19332322472808	-0.281923652291356	-0.39398031521271	-0.315021139124719	-0.214175873224858	-0.104494666320847	0.0437694404178789	0.175131497734972	0.159575584307456	0.286559210549198	0.244044009016719	0.229839297120701	0.239050104812736	0.2783999835085	0.300674034253496	0.306837774516296	0.282473921695174	0.213745959327271	0.104912501078945	-0.0700014963384802	-0.186584238346753	-0.285003148088589	-0.433065411268841	-0.468872489748311	-0.554187460789185	-0.541825000087802	-0.564694603994101	-0.549898173131784	-0.55326657089775	-0.53554838538998	-0.510787984988638	-0.527673492460438	-0.519105897586782	-0.560896593309615	-0.539229727294473
0.0683633015441545	-0.0617994768993637	-0.147935298220534	-0.128155536303456	-0.0445661185427219	0.0459124778752978	0.101180576652232	0.145288735420146	0.095293885723441	0.122009854954269	0.103945395188926	0.00570008101465963	-5.94552794120101E-4	-0.0836865025964431	-0.158930485917662	-0.233722931193983	-0.323731439154596	-0.435044339683234	-0.36635456658147	-0.262734063095661	-0.150099318783837	0.011546959560428	0.152011069573975	0.133811101924472	0.280485384805359	0.234144238867143	0.199418971277928	0.212112260298562	0.262267845084088	0.286533763712836	0.304925813817596	0.284174914043689	0.213516526701251	0.099256348407147	-0.108859303383179	-0.23438700076887	-0.335325230917714	-0.497146162633728	-0.500203539371961	-0.585014985962655	-0.573014543954619	-0.606807587332435	-0.607504810930042	-0.614981665443655	-0.586791184031684	-0.567631107991713	-0.579947922320024	-0.589264984610342	-0.645863231205919	-0.60756756800892
0.124784441894612	0.00550331570723377	-0.0687190963589169	-0.0755205804030543	0.00187402891558064	0.090254178322205	0.127754233788961	0.161559598231928	0.116885849594056	0.140607373962214	0.101428116275373	-0.00642118392122898	-0.0160932013486607	-0.101000128449746	-0.167830608129637	-0.242522986169184	-0.321034188342981	-0.4008472168018	-0.320228592980437	-0.255271904232887	-0.154726488389973	0.00140331030610219	0.15236867040801	0.158778518807248	0.27254119693018	0.270313971520234	0.221669208209656	0.250733264728542	0.294058134040254	0.306077301000538	0.327787476474714	0.311228378441231	0.247213859658223	0.130973514679711	-0.0461937824414862	-0.186004389033812	-0.305335161650652	-0.456594933545658	-0.447141940091943	-0.546684022627622	-0.525849263276257	-0.557597748107784	-0.591939619089093	-0.577342760353182	-0.539188765487815	-0.537620246614057	-0.548103003476731	-0.554010067384081	-0.593441470903629	-0.531037394562522
0.0887580801349055	-0.0233946869366406	-0.0709640647335544	-0.0505072078850664	0.015308156081974	0.070933435178612	0.102932800332984	0.139213521025125	0.113231438781617	0.138432757601198	0.105318037422795	0.0206616450542702	0.0157324082993914	-0.0508758512297387	-0.112619245328208	-0.169631365003949	-0.240177404887707	-0.310572436101718	-0.221710802089607	-0.169085799872805	-0.0937472820965982	0.0221242625546085	0.133134864128698	0.137895050607363	0.214161978815626	0.228664073395969	0.201363277662393	0.229612414654192	0.25958329935472	0.26700250792611	0.284977645522418	0.270602459176159	0.204335493024514	0.11227150896457	-0.03319999250007	-0.139644062418394	-0.227696473692663	-0.363820760557852	-0.37940054385385	-0.469669437277372	-0.448969426499086	-0.471547407034415	-0.486651760750902	-0.452568138613335	-0.421826116670154	-0.417416605002668	-0.415997452783097	-0.426848765633559	-0.449457455983868	-0.395478671660585
0.0590231590631496	-0.0492993930875597	-0.103210174614767	-0.0867621049415721	-0.0218242047190112	0.038953388792933	0.0735541764190037	0.137347279588646	0.109345684505864	0.137432074043106	0.115740706480023	0.0313034275237952	0.0323678894820943	-0.0347975093162879	-0.0994887741092907	-0.163318695905862	-0.245100070542105	-0.327730681749375	-0.233005352293557	-0.161742685128384	-0.0779831946874077	0.0428061968888363	0.156785040831323	0.149633252531469	0.23510115877118	0.213617420681919	0.173478536694163	0.190832014605325	0.233404729937784	0.25159758306984	0.279814752032805	0.274497120897448	0.212299307633677	0.123613508197676	-0.049239174416731	-0.143595035675224	-0.231682675098083	-0.364562142227874	-0.402277994606829	-0.473279888717711	-0.468074041040268	-0.499525529374738	-0.527957843329224	-0.498162998596655	-0.467436793468445	-0.468382443722207	-0.463138502637421	-0.471778684296558	-0.498216570921448	-0.446132626391125
0.0438994286229725	-0.0474059107301999	-0.110360376449769	-0.0995591649219404	-0.0408527066977228	0.0227419459138371	0.0504460065968974	0.102757183320126	0.0714254852472535	0.0988474612063517	0.0746704649837687	-0.00523380691611066	0.0120979394417481	-0.049660658908728	-0.1012068783507	-0.159294462175131	-0.243794540376176	-0.333421497776884	-0.244726644540777	-0.174961654566834	-0.0870870644204058	0.0169243944355071	0.113303401729706	0.108446738462923	0.209706348362812	0.179446407092282	0.150606691108683	0.168371667741738	0.209766469643667	0.216039685821719	0.248097834423072	0.230569492937376	0.178839502583279	0.0871070157125513	-0.0791118557592488	-0.163269079249301	-0.229359460338186	-0.355948649960906	-0.417261260088071	-0.469325485860874	-0.476039039083694	-0.494318940249875	-0.47518066563002	-0.460890040316903	-0.447169429756849	-0.424808304413103	-0.408718922895943	-0.40426634375871	-0.423967691134338	-0.368482982135846
-0.0225673315673089	-0.0835466116961477	-0.101051638807061	-0.0726003227145394	-0.0181240048890502	0.0141291359933427	0.0437373446054136	0.137459608822241	0.109378151443856	0.126181640328541	0.12193799317234	0.0751692989527247	0.0699270917805301	0.0102438207762128	-0.0429492004138802	-0.0730522931342317	-0.134281775683081	-0.185797832087585	-0.128957808231457	-0.0605268732650088	0.00721955408901504	0.0872761405220563	0.140585988213743	0.131706594627906	0.149130463227359	0.104060517147961	0.11780400077153	0.10371833036721	0.112290143239743	0.144487778419756	0.141573724207898	0.140112098753578	0.110312772782148	0.0752193828556867	-0.0171925294214748	-0.0824938308858893	-0.148672993501907	-0.231848053621212	-0.268605895075604	-0.347554313711754	-0.345392619440089	-0.360358944054407	-0.391064093219499	-0.382713027476755	-0.359855564429737	-0.368345052160438	-0.366881018912482	-0.376948223763119	-0.373704117893093	-0.333550033019718
0.0518591156733192	0.00345293859967932	-0.0261272406439579	-0.0467624518629184	-0.00640412596288637	0.0372472982404023	0.0523855666739318	0.100722702042194	0.0987753780988223	0.0883733875137936	0.0797682571237333	0.036093386034459	0.0352599626688415	-0.0199395926329895	-0.0783529682303902	-0.105447690829888	-0.164772397702858	-0.174443340510083	-0.105885664798033	-0.0557351431800259	-0.0206543379073795	0.0120267066695912	0.0897175142579629	0.108509124514488	0.114437186121895	0.116148121215275	0.0850928614707467	0.0917409342499827	0.104253533692919	0.13018973758509	0.137583624480481	0.150708530619709	0.129613334187344	0.0894298260899753	0.00355975587296038	-0.0594621595875802	-0.165777713581036	-0.22718681923222	-0.209412510258233	-0.29317854420057	-0.273238994459688	-0.273011589618933	-0.348490857634833	-0.316175178392141	-0.268334693751369	-0.285542945565153	-0.281854004618731	-0.291235324790185	-0.303142555190699	-0.219058077366148
-0.00744873004160077	-0.0754856255603682	-0.104869933554586	-0.0410765609358706	0.027017444926026	0.0585475280906383	0.128236035061589	0.185441216532556	0.204341769909542	0.203661923665359	0.224260058885275	0.193454429656035	0.178896709375286	0.1064023897258	0.0670875348715317	0.0188008602855082	-0.0442000602974777	-0.120432595896761	-0.049916090612491	0.0599221627428988	0.109343511647346	0.182689240181878	0.258029333872772	0.232645416304371	0.234765811121147	0.171988123147676	0.156632304038398	0.117427258205596	0.128189898458915	0.188230886436599	0.180313107028602	0.23891312165699	0.18353722782231	0.115242986304923	0.0529693636222766	0.0247955731970722	-0.0794918325471212	-0.144149804192393	-0.200457083401684	-0.254626742781903	-0.243318559609973	-0.252348401439398	-0.298328042413471	-0.303784922766559	-0.271445707779697	-0.286656488216574	-0.327776110664067	-0.336372699362834	-0.352558001014429	-0.386994520967607
-0.129834380069202	-0.201696028213841	-0.212640578392524	-0.135577679082439	-0.0875393158785032	-0.0720392129913639	0.0152189751707074	0.111037025751295	0.151204392051166	0.124762054896336	0.158753948713376	0.1618250782259	0.154392816334017	0.126550150661157	0.13548006425127	0.112321926319673	0.0567659580802631	-0.0414388850841984	-0.011684053876616	0.0900846937731045	0.104995075040163	0.149603538899557	0.179767919037973	0.131789856385507	0.151036790050452	0.0572788714087782	0.0469855780522901	0.013027403275867	0.0333511332102595	0.087510380732468	0.0864541954298465	0.151333692545619	0.0883100451189714	0.0311750423662908	-0.0260168635636676	0.0289160789048163	0.00473578344521965	-0.0993908720381977	-0.0900372937572635	-0.140796876867942	-0.146000942033794	-0.144463458631853	-0.181486103961081	-0.243162588670228	-0.21785474277075	-0.208174487727926	-0.278533693380913	-0.282579868595058	-0.35192041605999	-0.413750587928728
-0.0581769969585493	-0.103740352144185	-0.130510500776748	-0.0880281116808523	-0.0183596800029408	-9.94839954094227E-4	0.058422605377654	0.11064006548527	0.112522634479732	0.093245963642833	0.105597344282288	0.0982503073900923	0.0775850365537786	0.0425770108298016	0.0672845920230363	0.0326222543799456	-0.0220087352046205	-0.108081273973626	-0.0597999092763539	0.0308125164628881	0.0462787411064634	0.0934687390577127	0.140703304094271	0.138186161672729	0.15486097638744	0.0951659254381187	0.0915069191777046	0.0635907279868127	0.073826075228472	0.100213483692259	0.103232870204475	0.142336800496264	0.0846426129853386	0.010894884026507	-0.0517297717946929	-0.0239993445412116	-0.0726856784893	-0.100855611640087	-0.14748344301091	-0.133730526985372	-0.146159974875351	-0.143910217201233	-0.160082474027808	-0.214397128632623	-0.196946954828841	-0.192823413505632	-0.245089952471595	-0.229835850489477	-0.24743823166469	-0.290805214036954
-0.0444858613874051	-0.093508681183091	-0.168982584138282	-0.178519129973004	-0.129888476767554	-0.0839243574584002	-0.0516883692533547	-0.056993222464708	-0.0394754714288099	-0.0358056431584468	-0.0370557472910508	-0.0754511390507047	-0.0787806607977802	-0.0918163926400556	-0.0387063992321353	-0.056274665947354	-0.151716922444909	-0.236426222560966	-0.175390187995464	-0.121428132251576	-0.120588945759345	-0.0899235929917257	-0.0106293258739443	0.00314414978687332	0.0675668881377029	0.0488356902282681	0.0137028800664687	0.0323007543409232	0.0652124885564726	0.0629775258467951	0.0901878276514696	0.0955524176773328	0.051985325533552	-0.0507988859326336	-0.186706537324793	-0.171015844660909	-0.198866829371494	-0.235383362993647	-0.264379989014664	-0.231975620295477	-0.253601612049525	-0.237357831095474	-0.207376942309163	-0.251042423156722	-0.24500298565848	-0.208636699741007	-0.218666710797586	-0.179613345838797	-0.215872375088814	-0.199694489200851
-0.241350048624121	-0.216679343600453	-0.233715577560636	-0.246594740004413	-0.240770659321234	-0.276867819749377	-0.28001041452106	-0.279040066751089	-0.235133281885607	-0.223418600080269	-0.181676666803522	-0.149589003820881	-0.118746033884473	-0.0665311697973853	-0.034135754172148	0.0322320957600976	0.0170745577134596	-0.00689416759913673	-0.0564671229105654	-0.074697258868408	-0.131632038608498	-0.201811779874568	-0.233333286927718	-0.258917778858022	-0.279455788647398	-0.275763690343271	-0.254736350564303	-0.225397169564941	-0.221161913690883	-0.242909471595531	-0.231562116306241	-0.249051743694346	-0.262998136982528	-0.26057532080523	-0.269465703016802	-0.2043102366719	-0.145281547661634	-0.0743486141326042	-3.77811043080429E-4	0.0688595219823692	0.0813813729291736	0.116539539373604	0.192005070525267	0.124201270144633	0.118902575990192	0.164108886681745	0.154800157396011	0.169321533356715	0.144262520847693	0.141407461882334
-0.148142552558075	-0.183019448501306	-0.20467852320887	-0.171430621076274	-0.123693161330261	-0.145721518684902	-0.10450761892078	-0.0502637293447028	-0.0268482910775291	-0.0234251269897746	0.00892999005170363	6.57151236746638E-4	0.0117030275477849	0.0379074534254068	0.0224191909249651	0.0352444896912416	0.00640560865996893	-0.042284027291042	-0.073719609619294	-0.0213458196314577	-0.0392741938628202	-0.049487888224511	-0.0362079631916308	-0.0621012086730368	-0.055842958289958	-0.0845869561595318	-0.0887738880378155	-0.0813174432515562	-0.0702745494305277	-0.0479226779817239	-0.0735179773561767	-0.0628179652671127	-0.10116474801434	-0.110119560308666	-0.173029690540246	-0.149030341904023	-0.147875061568276	-0.122346959311813	-0.0858063167540184	-0.0888095277080232	-0.0589928136727807	-0.0575546669365588	-0.0395757048567384	-0.0669473740993621	-0.0456566080739178	-0.0306840125700901	-0.0664820710541972	-0.0735295145532796	-0.113492642051894	-0.124413522090232
-0.0710268645571569	-0.121557515194857	-0.158920139405973	-0.140859287461169	-0.0745946805638167	-0.0590059621679096	-0.0158833039607987	0.0251943496849249	0.0247965740514318	0.040759430805341	0.0428463819780293	0.0137348697297458	0.00901944940052915	0.00568986309397542	-5.17027434994061E-5	-0.0207901757484262	-0.0701771065471896	-0.141661688882577	-0.133139681892222	-0.0750406462564166	-0.0616214939703165	-0.00333511615708213	0.0394289438923681	0.0254257893859139	0.0762506600064591	0.0259989005722669	0.0177841904361113	0.0285703342763678	0.0446533033284386	0.0623145070269958	0.0605984405221901	0.0483827120331877	0.00897853252517775	-0.02999965832011	-0.132234145839152	-0.141425866212121	-0.17505465407282	-0.208116449063595	-0.213874324364227	-0.237395893036202	-0.225429163051017	-0.237328298926834	-0.205506171309619	-0.218088146466031	-0.214492377057046	-0.190468988231149	-0.20411313190899	-0.198503113673866	-0.233166969789787	-0.252432538536689
-0.167676840690774	-0.1723952430338	-0.187686225570226	-0.21657501933474	-0.188597012358371	-0.196308605311223	-0.188405506483658	-0.172849609605752	-0.174146466915048	-0.138638976191382	-0.13481242954966	-0.140921290218657	-0.118772717999486	-0.0968038381664004	-0.0811776664146845	-0.0679759499519849	-0.097039121190585	-0.148380345567681	-0.163990634117068	-0.158799652392296	-0.167013999105998	-0.167098800747218	-0.148617635384524	-0.161767661483483	-0.121968109043624	-0.155590859928529	-0.155048753238407	-0.124303752642995	-0.110085164351902	-0.124178307087106	-0.0949932054580406	-0.123524230064326	-0.159135919008993	-0.168797883454121	-0.234675644829519	-0.219486613051097	-0.22211496100767	-0.21100275792006	-0.182422984504921	-0.135483087074419	-0.126651982846943	-0.131354064784003	-0.0648268090315753	-0.100311228308147	-0.112800875334121	-0.0695670209249701	-0.0656665024875133	-0.0461314832781915	-0.0733109322506697	-0.0699092558555404
-0.193634611759561	-0.205271733558201	-0.200307511852364	-0.20256596992602	-0.179883113717705	-0.213716045553593	-0.197168305629883	-0.159505845688835	-0.146557680699646	-0.101286696977309	-0.0848263276572126	-0.0810083375752187	-0.0705369057669567	-0.0468305558225237	-0.0280700483703335	-0.0210848481581291	-0.0350586414435724	-0.0604181902174477	-0.0880772539801262	-0.0832665169880778	-0.111325436806397	-0.127023323777868	-0.135594403566433	-0.164859921298867	-0.149454587692251	-0.192692209740627	-0.185687986859164	-0.167736927714786	-0.157894621925615	-0.151851246023397	-0.144121394435016	-0.156016558433164	-0.190531707652376	-0.158184642859856	-0.204124283423937	-0.173619200267706	-0.163645815346242	-0.141940815133809	-0.096682174388447	-0.0685213100332077	-0.0540354717181261	-0.0621681854428029	-0.0210595577426794	-0.0481829983089676	-0.0587006361436824	-0.0259930731173405	-0.0335897486159215	-0.0200753247584164	-0.0567723314420879	-0.0631968430748158
-0.115811049412453	-0.132608561006664	-0.122706360824691	-0.0872145418753841	-0.0426076359719148	-0.0793018714353561	-0.0464131818227053	0.00598685936881955	-0.00251158741746079	0.0241963235631478	0.0310512500346951	-0.00327550551659537	-0.0286067240836459	-0.00466907883442689	-0.00808686520734907	-0.0129277742534675	-0.0320877367759906	-0.0738131041752772	-0.0889209231939275	-0.0555841593402402	-0.0528594738546604	-0.0137740275266755	-0.00617793399027496	-0.0285162836832378	-0.0028515942114573	-0.0589301851308491	-0.0467949795788346	-0.0488456307005103	-0.049773829069135	-0.0230226045019108	-0.0387577106526949	-0.0542207571694239	-0.0787219905772087	-0.0648331878275738	-0.108482508532005	-0.11087650820015	-0.101761376130582	-0.147281869958439	-0.0884268333919607	-0.098265226492464	-0.0958013363616111	-0.13546482164987	-0.0970503097590018	-0.122273469854382	-0.149957294249052	-0.131881171967472	-0.137766948199004	-0.125188777596991	-0.158280393563113	-0.186197828669412
-0.102436370907937	-0.130884572280523	-0.145535046268441	-0.154504337521189	-0.105997497101798	-0.102192566855623	-0.086234255870023	-0.0625495866351904	-0.0982984445060103	-0.0718202896636418	-0.076408665768198	-0.11066822266391	-0.112939988601549	-0.0868763033250692	-0.0985529351512311	-0.112228927661579	-0.135409863969044	-0.191032854391589	-0.211819850116599	-0.189159211887213	-0.172782128300503	-0.1242563166224	-0.0970431916943097	-0.107663259720362	-0.0300106085027095	-0.0736851863708269	-0.0652477736661923	-0.0406527149744727	-0.0337042000692922	-0.0380797823963419	-0.0232879167758492	-0.0726653204181893	-0.112328360917821	-0.136662426600343	-0.196413794987059	-0.223571058352687	-0.236555752330418	-0.272982934682072	-0.206288451622098	-0.196174237510397	-0.183919931779075	-0.220890602107501	-0.166558375026039	-0.188033116020438	-0.213570493348485	-0.182461927890908	-0.178746388348481	-0.169691240470373	-0.204885201731351	-0.198741564612147
-0.203220381705334	-0.215551507443323	-0.211124342031507	-0.233255994131439	-0.213227340000357	-0.239099852822307	-0.226540422955725	-0.189759150489757	-0.192422522489285	-0.154999353691772	-0.144564257495464	-0.143942133602762	-0.13425411236121	-0.111836496240122	-0.102193031196013	-0.0965706367871488	-0.0987707494906661	-0.122828541720136	-0.161546148136771	-0.176267715418808	-0.187221221192419	-0.18920836761994	-0.18648403213147	-0.219355825852881	-0.175086946819056	-0.20900273631323	-0.204619317101858	-0.181378421335667	-0.169429963453853	-0.180029293451164	-0.152887690695891	-0.188233955936715	-0.228506382468316	-0.226381421655519	-0.25644056809996	-0.236199536257743	-0.219977816069492	-0.211144896726987	-0.119440005959182	-0.0932163267565821	-0.0713695598985074	-0.0974618144696983	-0.0502061676761191	-0.0722083873354143	-0.0817195188627147	-0.0483798253934012	-0.0535820254457213	-0.0504705021834412	-0.0991144561978008	-0.101141660035257
-0.203646687474912	-0.193241830169698	-0.159665570942583	-0.158213374230637	-0.144837846353494	-0.195954371510846	-0.176573028289307	-0.134068265836017	-0.14008164748924	-0.117156129378791	-0.100707107425798	-0.088933356191954	-0.0736050805426969	-0.0503937970261299	-0.0554818797747072	-0.0469958192363986	-0.0373335219082653	-0.0418992549401114	-0.0854456949963039	-0.0958112019236543	-0.104857203409828	-0.107642867953368	-0.127033459078538	-0.169399047138983	-0.151793691995788	-0.196225434370596	-0.17215841320771	-0.17317031970804	-0.178061898521189	-0.16801080601897	-0.169858484766803	-0.189721531639315	-0.225509650733005	-0.197118646822866	-0.180100558046311	-0.144010221836539	-0.0966227157912887	-0.102946556725437	-0.0145226543643853	0.00681172103937878	0.0167625144894171	-0.00372863332010293	0.0287029368408517	6.71553708043204E-4	-0.0120113158313015	0.00955842989887645	0.00218319280486099	-0.0102586284227413	-0.0413010739191988	-0.0694021289215098
-0.0522819047972148	-0.0474470192688958	-0.0201160345113667	-0.0624046706968136	-0.0450574749891536	-0.0618791961127174	-0.0852948627670548	-0.0660853895500721	-0.106801362151235	-0.119439033344029	-0.137290237824567	-0.154337577976775	-0.156028062697748	-0.139178893028212	-0.134684438606852	-0.120937946258091	-0.117278021158271	-0.114629773633369	-0.149470539790402	-0.172069852656687	-0.17766727659817	-0.144778925136531	-0.143419182146682	-0.136677129935492	-0.101169784636054	-0.108179253466265	-0.0809471598712334	-0.0801176357143451	-0.0958986494016504	-0.104261006309922	-0.113302456483233	-0.143176914078458	-0.175613355830908	-0.173892526008921	-0.15915039345211	-0.167828188645137	-0.13133874897293	-0.158811977050019	-0.0697277738740175	-0.0416929205228629	-0.0442009365391985	-0.0686090102128542	-0.0260503309705997	-0.0487217769376903	-0.0775109965324419	-0.0571871403086776	-0.0452762399150325	-0.0443700192948858	-0.0388031778494386	-0.0209661869125801
-0.11301635094311	-0.123891832923552	-0.123576425001358	-0.173599786465569	-0.149081863151022	-0.164805275510905	-0.186173045343471	-0.168273730237112	-0.196722968300984	-0.19542609636101	-0.196210253171796	-0.210554897041233	-0.215960483528878	-0.188638464212426	-0.18614296309723	-0.173059242625254	-0.166508800495787	-0.172829063056808	-0.211097339316694	-0.240578465328913	-0.243165341654341	-0.226564151974919	-0.212019152597096	-0.218590310894407	-0.18093575785936	-0.175095262391858	-0.160589738144576	-0.139470692324255	-0.143651187172147	-0.172121802128811	-0.15475811360185	-0.189101456250406	-0.218614676908426	-0.2311609966843	-0.236916988854156	-0.242467283917076	-0.230234946285858	-0.231305009239445	-0.137535443407387	-0.114847795374156	-0.0908277278899737	-0.114008227325817	-0.0750267958868438	-0.0790210444486963	-0.0891482717050404	-0.0688203572560841	-0.0499593908517731	-0.0522887857853613	-0.0779916223003389	-0.0538536039275084
-0.187346832106587	-0.180857383665998	-0.165611652141662	-0.212778926703695	-0.215143194771242	-0.240318227731883	-0.266497577457047	-0.234171830812669	-0.249608880081321	-0.237620343990315	-0.221448875499987	-0.205149447346796	-0.196377002695083	-0.147523571506802	-0.121366457122206	-0.105076335623609	-0.0741864963191654	-0.0729129363046481	-0.137592397977169	-0.175246092473853	-0.202197488616747	-0.228214672851715	-0.252823963110443	-0.276277059211939	-0.252758541944147	-0.257311143456513	-0.243614537606179	-0.230854504539653	-0.223626556962312	-0.246342610763323	-0.230172382768666	-0.257075437393951	-0.282181146355391	-0.26024212678003	-0.268125376073478	-0.216088511164331	-0.161079212476098	-0.13059697408678	-0.0262824893330124	-0.00889048506089079	0.00801792927637102	-0.0115877523933138	0.0302802690380015	0.0365895047463877	0.0205910170239412	0.0378210328173592	0.052602749338657	0.0414416695197454	0.00951319882539712	0.0107940192087739
-0.0923911963754157	-0.033720828341029	0.0138435330533956	-0.0186642899495485	-0.0314099511988971	-0.09254007583788	-0.15522065412476	-0.14298562018656	-0.164589803675375	-0.173070816478877	-0.18055858474327	-0.153709204214599	-0.169761514257698	-0.141569056536309	-0.0914716522138978	-0.0656041080921846	0.0154300270302163	0.0836104611469126	0.0119155667836695	-0.0435813062546008	-0.115691543577023	-0.159736059989604	-0.214689882433766	-0.200778548042898	-0.233935713324674	-0.212085802217651	-0.159930266594158	-0.166498077312147	-0.204647429029725	-0.229066332550619	-0.242849253411951	-0.283825088698632	-0.268800704170165	-0.211631907519902	-0.145831223272798	-0.0817847450027229	0.0156478607853188	0.0878809326649195	0.177164098244856	0.220649302693252	0.222553798442141	0.185643828448233	0.219378742171933	0.230525914795761	0.185673649999532	0.167773817639853	0.186648276883468	0.164950592656203	0.19600081384545	0.189397872223917
0.0214051360157882	0.0696886272928574	0.0818218195159119	-0.00659549168236524	-0.00838899674336199	-0.0259692056076175	-0.104198504269433	-0.135480472428885	-0.192539537301535	-0.218875859348583	-0.251176765276912	-0.270520555367161	-0.28354254933759	-0.255741809497725	-0.233006352011998	-0.1944328506526	-0.1501629847357	-0.0701068168868474	-0.09655204214354	-0.189676023905255	-0.234430778594489	-0.258922246283686	-0.262488151510072	-0.211930651499721	-0.197484012563623	-0.130286721981432	-0.100737213437628	-0.0726741643486686	-0.0992939446187181	-0.162834395245486	-0.167293454262434	-0.232721171188969	-0.213298259675682	-0.218167941941761	-0.177402284296212	-0.144126803872411	-0.0787866887726148	-0.0282127977430882	0.0418107869776046	0.102797839833555	0.095173129664147	0.0647677373040628	0.108589584585471	0.126704525623065	0.0846545424546019	0.0862407226482699	0.124102015887726	0.113058821898127	0.132939426002647	0.17995934559645
-0.0123518279996196	0.00723263027698425	-0.00658735112113911	-0.110636847698082	-0.104646628557699	-0.107016699642038	-0.17454076603915	-0.206838722916313	-0.257246222446261	-0.256624863749971	-0.270103900437755	-0.292006560641168	-0.294779923738663	-0.256423988878232	-0.270116997019683	-0.236630237930551	-0.210217424131758	-0.154073386927605	-0.176545164997746	-0.256033543997647	-0.273115750380983	-0.294492778023643	-0.2874616097707	-0.246543169187288	-0.220322260634694	-0.15609058935323	-0.157550214918753	-0.109346148917412	-0.105698051455913	-0.175580129321395	-0.144251811877322	-0.207197963624296	-0.196626539587163	-0.237551363895015	-0.223003777273677	-0.206160016606603	-0.175885238564346	-0.141541762600542	-0.0634056845260749	-0.0122224714693728	-0.00555050851990726	-0.0267940120407755	0.0151068978785236	0.0536427288684731	0.0309673926673954	0.0342488866747501	0.0820412701385181	0.0739454251931301	0.0625928697789222	0.12387277629178
0.0773501729690254	0.0656968048821832	0.0185730046618256	-0.0725874205315237	-0.0596092357193136	-0.0408208373966255	-0.10840357407065	-0.158265462562344	-0.21763798847127	-0.223086137016058	-0.251570023002939	-0.292885700334749	-0.299399640171705	-0.278777567052101	-0.288732343685457	-0.264560553650322	-0.244646234358254	-0.201667107005096	-0.218683593431268	-0.301796339334437	-0.294623432633607	-0.297512543753885	-0.264364977952944	-0.201111442625931	-0.134767202752254	-0.058470070562376	-0.0715054163796232	-0.0140377841790599	-0.008697279338563	-0.0782924832322876	-0.051736330640403	-0.125206882290073	-0.127277403009773	-0.183761557135328	-0.216806234146003	-0.224601121856671	-0.224066318611717	-0.198397344695943	-0.122618424887276	-0.0869784404388675	-0.0771857399992778	-0.0984210726037867	-0.0764201624558217	-0.0409428729584138	-0.0511963278836598	-0.0516991475343014	-0.0124752390424763	-0.00336922200518141	-0.00715449997313953	0.0586048843174759
0.0247498913274108	-0.00852210731776986	-0.049151268761843	-0.148745839530153	-0.121618966812237	-0.0891712861127877	-0.134838803833364	-0.179168124625963	-0.236151721667118	-0.25492444961105	-0.277689454902844	-0.321249678866887	-0.32170204235893	-0.309111530585251	-0.295919968234088	-0.276386713021207	-0.275611175487929	-0.278930851722029	-0.289439119992185	-0.36391649247354	-0.347912296887231	-0.331042670315713	-0.283562126624993	-0.226262033351908	-0.135377934163391	-0.0736252119175139	-0.0835838003639115	-0.0128913498050502	0.0108817317742619	-0.0674713426294716	-0.0279605409169773	-0.110485246479291	-0.145920561308402	-0.229156353779136	-0.272021829569214	-0.312023716763822	-0.313292942644677	-0.296372995487826	-0.229558828860298	-0.159110259554733	-0.149301789148293	-0.169330392476397	-0.134783935953821	-0.124393119120125	-0.132739641342943	-0.117623379889426	-0.0868909927236094	-0.0624893883834813	-0.0731801245937538	-0.00186137567273145
0.104426712675952	0.104221233590182	0.0815926620865656	-0.0159982351048121	-6.71095288876184E-4	0.03345191935298	-0.0241466896595657	-0.0873880862056989	-0.154415736524772	-0.19155489715304	-0.238077053332779	-0.286016163373562	-0.312901967071101	-0.289540124202259	-0.293414114482062	-0.257412412707898	-0.232520373399724	-0.195239960960229	-0.217070501004264	-0.303914223244063	-0.314155069956723	-0.269801686656892	-0.233352326958713	-0.144620977581562	-0.0746302449516272	-0.00515532725500735	0.00274556597881407	0.0632081212597446	0.0559972942175634	-0.0264291057366683	-4.34988578362731E-4	-0.0871720410422855	-0.0991379809824322	-0.183416457657994	-0.184743443531151	-0.218167915272563	-0.206569635116286	-0.19390747897479	-0.15773769278124	-0.0687450482685965	-0.0788335642515	-0.078109380332887	-0.0176665230024343	-0.0548696739710018	-0.0932720830264162	-0.0553015617918869	-0.0130946122635173	0.0294268998280235	0.0312067688641651	0.100920623108687
0.154781375286604	0.104030988569704	0.0319628937517467	-0.071974420935197	-0.0331972902723327	0.0347444760290309	-0.0110879524440608	-0.0775988783021693	-0.130028929149232	-0.161106956823859	-0.217566883099295	-0.314836363352876	-0.328474678900217	-0.341962040161104	-0.326851055734324	-0.307085981394951	-0.318441862634467	-0.318202597106021	-0.335109964054391	-0.398935694689905	-0.366652958546306	-0.28751704770805	-0.200003493116237	-0.1033203562348	0.0124749828635609	0.0727983845357942	0.0509163979891835	0.133515066903431	0.152787821869602	0.066236903622167	0.10562356799914	0.0236959994204804	0.00505801762897612	-0.122944225738885	-0.205129516005256	-0.276950509949784	-0.293956821956982	-0.338984591729301	-0.329047615643953	-0.262585229898109	-0.2829588165069	-0.284301106843007	-0.217597107878551	-0.252600463339026	-0.272924921577451	-0.222481593279951	-0.177965889008481	-0.132905226796197	-0.153031626580005	-0.05697437440363
0.107876844423766	0.057442217525907	-0.00766848163204775	-0.121809280793584	-0.0984710102821539	-0.0321277937621557	-0.0736305660489911	-0.13368778539293	-0.160178016437081	-0.17515874189493	-0.217710992258011	-0.291096057474407	-0.283745132807318	-0.307907074755797	-0.28327862944019	-0.278792705131069	-0.283159827443934	-0.271324309464967	-0.280939351524408	-0.357061233116163	-0.332788097999255	-0.301923020333301	-0.212328160030243	-0.142224087382854	-0.0502026418275813	0.0142106623868262	-0.011792500235804	0.0543510842944806	0.0864659426260428	-5.69778868185234E-4	0.0482627678667348	-0.0151983420244943	-0.0364844065470832	-0.121997506929534	-0.180128009698156	-0.240773367615245	-0.268229610132106	-0.283452899161694	-0.246072820712369	-0.167363052060025	-0.16193570226478	-0.149856625282416	-0.155301126872334	-0.18434574949634	-0.170396236028248	-0.14340312113094	-0.142115211573281	-0.103632432036506	-0.13238959768085	-0.0369852552627018
0.14297684920241	0.0812391363511525	0.0273235702946419	-0.0823810705997626	-0.0480440169529052	0.0214021750144996	-0.0295730314983345	-0.104445635365142	-0.165616720503175	-0.17789669071128	-0.252518816832811	-0.344354526051658	-0.328623958532938	-0.332164179817563	-0.354602658430987	-0.343530355821516	-0.343793763726279	-0.335739657193992	-0.341774195911525	-0.421242098122664	-0.373545177840691	-0.321328815188312	-0.225465894684845	-0.131903738211182	-0.00749894461105768	0.0680224310009842	0.0409724582816942	0.115910059208567	0.142697889952593	0.0495562299635118	0.095661104222566	0.0269231808473668	-0.00480299144100326	-0.119627619858735	-0.18584443929084	-0.276005242545887	-0.309153503735965	-0.331548822757434	-0.318538756015281	-0.255969707018761	-0.287576985042303	-0.276499817944495	-0.228621238039896	-0.249866413614128	-0.261219850508351	-0.212165480166559	-0.185066925206728	-0.134380938315783	-0.15040601298068	-0.0520643528775392
0.110146700894685	0.0641602508231244	0.0254106378076199	-0.0648007237522705	-0.0412535209728048	0.0115886467638779	-0.0361386896334456	-0.104777936950966	-0.177109840590606	-0.186352202046534	-0.255454964726329	-0.326796282455076	-0.30645027248504	-0.298763662343578	-0.339923360996832	-0.313591530651933	-0.307956910771009	-0.300214999512501	-0.308938838862384	-0.377391326039746	-0.336453387430766	-0.296689707543531	-0.222066276978487	-0.141648175744501	-0.0273030002467524	0.039782264551661	0.0162902521683918	0.0808297315106571	0.107478464355449	0.0242071777862022	0.0695285652962831	0.00159654004356085	-0.03280813713843	-0.141028458930724	-0.1846861477549	-0.251532461207491	-0.268864501510805	-0.285925951873914	-0.284822078684694	-0.224210757227488	-0.266203941490144	-0.247130696379177	-0.196949507664	-0.205184768168616	-0.219879981876706	-0.181477179114179	-0.14223765346656	-0.10797461742877	-0.107035892459165	-0.0184221024085361
0.147475574466141	0.0744559062103092	0.0262017150239326	-0.0755693031422267	-0.0222870570051	0.0527014564723457	0.0126304323402625	-0.0419074870496165	-0.119322420376467	-0.130539253714641	-0.203354929419333	-0.302673176588922	-0.292579867701578	-0.314635338891193	-0.394506549748794	-0.397898443388342	-0.41572418886124	-0.412146213796881	-0.394473841882751	-0.441675117623509	-0.369130386939358	-0.287365195144541	-0.168977722154147	-0.0934233246172592	0.0307350113328612	0.109947353852854	0.0826076449035177	0.1510696174076	0.179990591455578	0.103784361974403	0.150084398061327	0.0841628133627086	0.0360423773270593	-0.0937338216588989	-0.17175407842573	-0.302909141382923	-0.382014414876783	-0.421376283085353	-0.390713330551917	-0.38271883413257	-0.390376695016988	-0.384920774462566	-0.377360252029636	-0.362467372709982	-0.347361848484339	-0.33032445393321	-0.302503891268304	-0.289964263371475	-0.29478833145592	-0.177074630731488
0.131165166899305	0.0401957261586917	-0.014297457594513	-0.0787755483386385	-0.0163680512693253	0.0652037323742568	0.0490159115821347	0.021577551777059	-0.0565501460685581	-0.0647874507249247	-0.127442011143104	-0.232010420982848	-0.236069169577718	-0.265088987370463	-0.349630897716804	-0.372472196267826	-0.408284914590957	-0.427752032831433	-0.384481212423703	-0.4052164730796	-0.324674640215604	-0.222891895533124	-0.0963207528776569	-0.0332995166078995	0.0931753712772862	0.149645933987146	0.127521202354489	0.182428149701822	0.210178071532319	0.159830797427773	0.196677477609687	0.134459298918405	0.0745391863780143	-0.0623309726642415	-0.166673605750342	-0.310079557779376	-0.398950744511882	-0.47319502599215	-0.426693313185902	-0.457764423933009	-0.452974730406996	-0.465467624923747	-0.476805984497539	-0.446790251488224	-0.420314763614331	-0.418161642017296	-0.398630879065169	-0.397229921155316	-0.405199249056753	-0.30208957877094
0.190868335230012	0.115776392932618	0.0480545370594628	-0.0386705235245846	0.0354681484025512	0.118696867248177	0.0958612038195028	0.0448040688036847	-0.0376968391740009	-0.0451499704466909	-0.121410857153309	-0.224574432001171	-0.235390314853689	-0.273874886342546	-0.357385369036672	-0.382557879580618	-0.413397037402601	-0.417877778548904	-0.371458180881056	-0.390239103659168	-0.308619419806665	-0.213386477052113	-0.0732386360893666	0.0132014670566965	0.114836647965508	0.19735591507968	0.164268199537349	0.219619521640255	0.240656549635214	0.181330661157168	0.212966158486757	0.15483390024069	0.112902286004288	-0.0301068503623578	-0.121994287552829	-0.280571253287295	-0.390042849933259	-0.442948531514269	-0.398704260585074	-0.432009082339584	-0.424669517460903	-0.428098826385095	-0.450827968085831	-0.414175055313212	-0.384908125190063	-0.383100029587867	-0.354543872418406	-0.355362581372436	-0.352793122274328	-0.234418598959607
0.211417090163978	0.146570228928074	0.0774950446508238	-0.0383631966067088	0.0358204600136726	0.117205943863215	0.0804059963929782	0.0107264078232708	-0.0754404705186567	-0.0828685813052135	-0.170025617942251	-0.278793492735497	-0.282919096783069	-0.316258860235353	-0.38392008570909	-0.397859605107449	-0.422105027627129	-0.419135617777336	-0.39026016061389	-0.43739154069719	-0.350876472987427	-0.257368526229637	-0.122142542702812	-0.0185849686369531	0.0861033921444223	0.182320421377766	0.151204933054021	0.214593856038762	0.235081858115703	0.158313930544334	0.194646874319888	0.13241754419754	0.106135015442569	-0.0384816429064925	-0.122449300904199	-0.281570731577011	-0.391273952015867	-0.429212902354821	-0.400609460591722	-0.394221184056937	-0.399758217901692	-0.401964918737048	-0.390093720618587	-0.370958949357194	-0.357827821692547	-0.333906611857512	-0.296452421736578	-0.287691301227954	-0.290422003939497	-0.157071807480786
0.174131802162408	0.0908778669487246	0.0269768343044033	-0.0656111268686524	0.0158903610340347	0.101709711671758	0.0760152152581272	0.0289995932612276	-0.0552261965622536	-0.0665095960874081	-0.150459785929613	-0.274030689135157	-0.279853203702392	-0.302770261137825	-0.38225528698426	-0.400607788918663	-0.438078641508862	-0.454024731744016	-0.408606309192073	-0.452430120935136	-0.359286148501108	-0.24777985926395	-0.107674721467699	-0.0173415226184271	0.114978457212427	0.188601170465437	0.164186708320621	0.225000605256217	0.249834522912402	0.185913867454243	0.216597602849146	0.14203790366857	0.0937189779001897	-0.0596470893054594	-0.16469913529674	-0.318703094409548	-0.418383368399461	-0.481779130563606	-0.454201729320462	-0.470975536259545	-0.474250283794028	-0.488328665313451	-0.472714447069692	-0.452258856159182	-0.43666694151992	-0.417169497469565	-0.382451753415625	-0.366856341581281	-0.37885159201341	-0.263370409094931
0.188608317032002	0.0999862917502054	0.0346300713324085	-0.0317285266220226	0.0575701454711117	0.152088113440531	0.144756437682695	0.113767765593544	0.0395557083519	0.0278930980691743	-0.0462458108142209	-0.167195919790502	-0.186148095497449	-0.235745347621292	-0.322436731114521	-0.362171063681846	-0.414905860079215	-0.440843415751917	-0.3743836656359	-0.375165469452104	-0.284548706568536	-0.153071792332475	-0.00624669014230333	0.0747942867821216	0.19422762763987	0.250450435710571	0.224508922558829	0.273530669478024	0.297254991348065	0.251137076551642	0.27265992036644	0.206555790225139	0.162282283693022	0.0100557252274313	-0.111959926248168	-0.275928632805636	-0.407900368225159	-0.492485038007488	-0.449890720980036	-0.51351245021307	-0.506002942089678	-0.52230449504755	-0.534626539400427	-0.49521136700908	-0.469937170072525	-0.461843857897708	-0.430675409653105	-0.432485181224807	-0.44358860699353	-0.342047015766737
0.23637910953564	0.187228416076314	0.109499008589475	0.0160562330906525	0.0924374321741227	0.183408561902174	0.159885128116098	0.100406744126091	0.0193613624766964	0.0101208564316048	-0.0790072962850124	-0.191541126944474	-0.214784790057319	-0.254174638635186	-0.325855596281338	-0.349208958959065	-0.384831247450089	-0.386437786400284	-0.334372275297348	-0.363273835704007	-0.282902575965356	-0.169184203039641	-0.0268046695209765	0.0759030134033967	0.161007688059925	0.245728430256538	0.221571732148502	0.276036495862518	0.290259371434021	0.231381323128145	0.252119147482055	0.190339580155035	0.17744832976695	0.032683054550886	-0.0651969745148842	-0.227934556414753	-0.358774472734812	-0.409557706989558	-0.372343202623578	-0.403120827809499	-0.405846533233267	-0.415893978976667	-0.410104358414184	-0.376838925819392	-0.366209853412294	-0.350450372064419	-0.309899709682171	-0.315658007332796	-0.309314202354767	-0.193907516080864
0.247654059767309	0.193261653897918	0.110471197328511	0.0123509332207269	0.0887635800382985	0.183050177680505	0.15780624589802	0.0931843887070007	1.17929236457578E-4	-0.0196241790246056	-0.112725923592779	-0.228911450795963	-0.257004525079508	-0.289385296923587	-0.341531900651538	-0.36938854848123	-0.411791634355964	-0.413733041442755	-0.369352147562962	-0.406815089243273	-0.321722372568006	-0.202218976200457	-0.0608237932349826	0.0579186893164635	0.164178017501893	0.250590650268766	0.238891499404377	0.292907888766353	0.291267571424852	0.235792487901521	0.25369336356671	0.180238550708003	0.156358553930329	0.00181616126792112	-0.0888482794051668	-0.251553122471809	-0.356677144509947	-0.399434553254434	-0.402641435322105	-0.389277321401899	-0.400192236688862	-0.421102931773394	-0.385969980738005	-0.361031909026844	-0.369934902104786	-0.350096032310157	-0.300583218488275	-0.279242051505414	-0.272913076717672	-0.164484423434269
0.220545439599088	0.139903390293797	0.0491245211641482	-0.0180016989761919	0.0662254188836173	0.171277184674693	0.167952581291219	0.120502125995507	0.0378551452919636	0.0408135076758439	-0.0320445572393075	-0.153320121503797	-0.194241141130348	-0.25052622589506	-0.305529020802666	-0.350682560529416	-0.415144273464447	-0.458997587449451	-0.399426114156842	-0.404304307733046	-0.304699712970617	-0.142429953684886	0.0137950209934561	0.090786565800795	0.214410344046574	0.277226351715375	0.268849774236512	0.315677219376816	0.31986354590282	0.288658224399745	0.302398467154591	0.224856544157727	0.183349058840316	0.0225398435762052	-0.106833855745378	-0.277546975015833	-0.401253483217072	-0.486592417199241	-0.481352186514828	-0.503330191075105	-0.498146597504384	-0.527040694238066	-0.505613156657957	-0.483243702990367	-0.472950180069044	-0.455291946546713	-0.417885895426941	-0.397382409786239	-0.408692781944227	-0.327662986716588
0.256959116810297	0.202320258982773	0.110750726375049	0.0674860520482183	0.135099925805921	0.236940677647041	0.238145520699016	0.187470004940867	0.108305554617575	0.117045879556475	0.0368685585836682	-0.0807217057244686	-0.123553765453625	-0.189352132869848	-0.246443542698043	-0.299962823040727	-0.366227732367131	-0.390295158673886	-0.306344486869347	-0.301109495219547	-0.211736586123903	-0.059447781233421	0.0853487622812197	0.162549879560383	0.267046409743132	0.320581897970247	0.317374643873054	0.350900697782235	0.360893384975026	0.340481381224461	0.3347319241403	0.266466889586338	0.240523899616818	0.100663610959013	-0.0195222287710536	-0.177797353838991	-0.30158128800145	-0.400658480030038	-0.424608201706359	-0.466875676777796	-0.471350429005725	-0.482262810674749	-0.460119802728838	-0.430526371174971	-0.422072870230013	-0.398626680701191	-0.359342449567883	-0.355239532186367	-0.358808421116006	-0.290649186327767
0.241655692182025	0.221094161859207	0.152378925545735	0.0987151470958288	0.161911220969525	0.232414708986485	0.21161285746253	0.152298849793206	0.0633562808591835	0.0659102920778534	-0.00965977924302028	-0.0899033124731888	-0.127229996523094	-0.171411685347609	-0.237009878565581	-0.265462099111184	-0.289888282978128	-0.285045978809208	-0.236730365711381	-0.260436943887712	-0.193386163812295	-0.0810946842950201	0.0238145962752652	0.120013290744713	0.180882183434619	0.257287040485206	0.271740067551287	0.302961845957064	0.286219369166122	0.256467990259951	0.236940103036544	0.17056119507405	0.168931355791637	0.0589016541636724	-5.02054811934829E-4	-0.144778001870097	-0.229710691414221	-0.273659775154138	-0.27499334143131	-0.285463030726976	-0.291367937272034	-0.297262872545466	-0.24558687848913	-0.242616284104173	-0.26507586582861	-0.235419263681162	-0.19102190075207	-0.177743696653265	-0.166294617707255	-0.105243876323581
0.235340435974721	0.189428306656912	0.117816741302287	0.0725830992192296	0.136173957628109	0.208136795192761	0.195732844319776	0.142590749971723	0.0613658455884099	0.0644852065711389	0.0050964073788809	-0.0864986628177807	-0.120945902361849	-0.161270717663408	-0.185599081808875	-0.214128468648912	-0.260200501183937	-0.283926503834529	-0.24072998874675	-0.251880558037952	-0.183345540522504	-0.0664353340437596	0.0355694057796813	0.126613567000638	0.200049700574188	0.256564844474161	0.261964494615528	0.288129981412187	0.271269207908887	0.251237406730441	0.248505967206144	0.185211723106116	0.176353166533203	0.0506888100515631	-0.027758484876907	-0.156811647757946	-0.226496893999358	-0.276683235601782	-0.294086330691343	-0.304048030861422	-0.310305833748426	-0.344256474635318	-0.293633483446084	-0.283494737180936	-0.315077394044848	-0.298234655173231	-0.25425136647368	-0.220778926908699	-0.210319600957801	-0.171077496174874
0.247165284347933	0.230707389542311	0.165632677076401	0.0780973121921787	0.121986644656966	0.178417329594359	0.128613591086473	0.0561592860743727	-0.0237528842539877	-0.0343461881003742	-0.0904274170334808	-0.171079914223601	-0.21645218040123	-0.217851853580728	-0.249703125511488	-0.241668633240099	-0.24931028970433	-0.238117531000272	-0.225575350881843	-0.274582872284235	-0.235417267554497	-0.149855858213451	-0.069515442393894	0.0342609271967361	0.0812734799091142	0.174171550376126	0.173245805587892	0.205621510031203	0.172746394727059	0.12358050397795	0.137950681459911	0.0750516629555661	0.0885992129225429	-0.0151565829210333	-0.0502048003923187	-0.159366831010453	-0.196714015418329	-0.203036157022525	-0.197411693593772	-0.144974703399466	-0.15802346688278	-0.18814146635829	-0.152711685435325	-0.162617732233761	-0.191528835550948	-0.176639081738655	-0.121732152440232	-0.0864523936376855	-0.0725654738377716	0.00418561213707256
0.228060436243627	0.237810144568657	0.2000367427636	0.120946755393878	0.139503754688899	0.194130225695491	0.137801647396569	0.053559713243259	-0.0348444022811498	-0.0570052923944155	-0.114031785450204	-0.188211620378735	-0.240761887417583	-0.233508686206693	-0.222679995250359	-0.201286835186438	-0.20698275415354	-0.170278901285589	-0.163145860672982	-0.218326816986693	-0.218972685497226	-0.153302581543504	-0.105349923147286	0.0147281477040451	0.0719542052199705	0.156886512016517	0.167273564666985	0.196802770875147	0.164647664963049	0.109968561229804	0.108585016533586	0.0459083426993525	0.0504464800651586	-0.044288326101969	-0.0565378254180825	-0.122370253301632	-0.124545792666629	-0.122578438912102	-0.145305986128887	-0.0709391021814092	-0.088710365145065	-0.12185257379855	-0.0723166200054952	-0.0739107615501619	-0.120139858372281	-0.0993222692442912	-0.0412003204502712	0.00528969992285894	0.0367829858711823	0.0958838144162228
0.272937532109543	0.297196240510792	0.272133841929761	0.205440676396081	0.218565303843548	0.265951046007177	0.201067493730314	0.123491090033811	0.0402427420595062	-0.0225688181679988	-0.086748819773156	-0.132772225624132	-0.183877105362951	-0.202388223185517	-0.163997421297251	-0.137959705972037	-0.136375069765273	-0.0915301601210326	-0.0711330802266351	-0.119530082533794	-0.12088532655814	-0.0733600435349123	-0.0615253095433462	0.07039810270196	0.116459690722262	0.197237108022127	0.19973249953608	0.222505286401581	0.205217254607883	0.156714333098101	0.13717870454114	0.0824355339991216	0.0984062703597328	0.0300545775024915	0.0384763332200339	-0.0134429887166818	4.74334015209018E-4	-0.0192680028487457	-0.0416250982114421	0.00285382569221617	-0.0428320817905805	-0.0538829355006981	-0.019124285469123	-0.0209829314623765	-0.0683755170594151	-0.0418405307794395	0.00341817539986345	0.0324974719872503	0.0653137294306495	0.117563629126394
0.302709013696624	0.327016797739243	0.322572592454314	0.261936864234079	0.272447283645523	0.298669342691699	0.226743371514194	0.146675983559362	0.0673988596538594	-0.00115739791727765	-0.0685010436568511	-0.12501294471419	-0.18675158356161	-0.19875077464832	-0.126333679082128	-0.112281711689503	-0.0898947767387115	-0.0223851106184721	-0.0221849689797766	-0.0943077508636685	-0.101559719229388	-0.0741443892147556	-0.0619909029290766	0.0572760690024239	0.102056421392187	0.196013318036175	0.215315732933046	0.232244550015524	0.191020555058079	0.148892782499253	0.126780970545546	0.0642745758046984	0.0752188298408529	0.00734870652398039	0.0505032083155304	0.0117345057662385	0.0565293788427469	0.0590577869733104	0.0509442185565886	0.0739704134379997	0.0185208875360819	-0.00402381105656304	0.0212698177195793	0.0439723273543074	-0.0198570117780317	-0.0130527589970524	0.044675564123253	0.0655622101773981	0.118794018027444	0.18014291657086
0.289030983658201	0.314951731853359	0.322331459431594	0.247795655427325	0.252924458819285	0.273214392459839	0.19678883335086	0.10645483017127	0.0248108245201371	-0.0388729999063635	-0.101892743063924	-0.145845734818303	-0.195351887719632	-0.195567103555338	-0.132252574324995	-0.110134980135762	-0.0811470128636219	-0.0106710352865635	-0.0166418823066847	-0.0955809261058291	-0.108911000592684	-0.0999392568799652	-0.0900122825970685	0.0192873928610092	0.0573308411518679	0.161496715872164	0.181251309033444	0.202327512057245	0.160445659142188	0.108539396901049	0.0903688663549221	0.0221275422857306	0.0445690039123755	-0.0112503687645277	0.0401635400548691	0.0106515040583486	0.0562995776843036	0.0841229521325494	0.0656938463081848	0.104835600725661	0.0523825361494992	0.0391560645976138	0.0693184540824933	0.086045559969092	0.0282163508803432	0.0322999139440351	0.0847640756967351	0.104321848639501	0.162595505269416	0.225777105561581
0.251316804058458	0.27370055117752	0.294683882303732	0.251377778637378	0.254856669265484	0.263318961081195	0.20188486879851	0.125822540070814	0.0559083175678929	-1.16554968417573E-4	-0.0453870227702228	-0.0837293296757482	-0.138883625900311	-0.14792082980722	-0.0789414391723553	-0.0618408728675629	-0.0261083038244899	0.0408777087403492	0.0252009922840393	-0.0265974407729037	-0.0549536800969627	-0.0425636112109688	-0.0448792463799283	0.0519378866481232	0.0789548354013727	0.159794847823399	0.190902589283644	0.190275541789748	0.146983264653407	0.109746681068974	0.0762825740591229	0.0272063644403002	0.0450899236991631	0.0117547939928958	0.067015461225618	0.0532905896005002	0.110960203672023	0.142781282605836	0.104077001065433	0.141716502413653	0.0912134834058459	0.0773877807673057	0.0992507313359665	0.111166007533778	0.0559230763147947	0.0443336776429076	0.0849601322665894	0.108683577596018	0.175175224177328	0.203394699950814
0.191235197484092	0.235551696142619	0.268394008206797	0.214822084526748	0.203719222422424	0.193060537944479	0.128001890343379	0.0540430873677778	-0.00422927546645599	-0.051490577543955	-0.0940617991834009	-0.104530388473231	-0.159385881854905	-0.137246741068082	-0.0787805925998504	-0.0488311930992555	-0.0051562224265812	0.0786535460934587	0.048444380299277	-0.0106268739775059	-0.0604421934997528	-0.078246891939963	-0.103063925751544	-0.0116971353603251	-0.00346616270548482	0.0705427492224349	0.107753832219282	0.107669691401511	0.0548957688420647	0.0139884824507762	-0.0144368065043598	-0.0673170979261107	-0.0334409062634913	-0.0351872117748146	0.0269996860977375	0.0326989057013386	0.120062492595022	0.182317905679271	0.16432312578721	0.223246112229349	0.175586198767329	0.156359744875608	0.176119195615919	0.188790218847151	0.138012588240649	0.120018154856578	0.150798020168947	0.171487502034348	0.235143821629698	0.252124277270145
0.174283849706515	0.221147380853723	0.266273364997616	0.22513465584343	0.217808568371996	0.196499659765466	0.133686205414166	0.0782420284800459	0.0198319220982837	-0.0242005011521117	-0.0703093178760078	-0.0830915341162958	-0.14464463579075	-0.127913414770592	-0.0794975612436471	-0.0588401574413248	0.00114940419324888	0.0908078125985444	0.0655256628806326	0.0101023836856161	-0.0465888874058686	-0.0536406180144695	-0.0888806746082007	-0.0118205567006081	-2.15070090185626E-4	0.0751092805771243	0.113609612063536	0.109651999779292	0.0561802512486353	0.0236572526348342	-0.0129129941967442	-0.0628169034144671	-0.0409485623129356	-0.0447209891961695	0.019433117731512	0.0329305499089506	0.134598422232983	0.184239644238808	0.178204225595062	0.212890847984735	0.170110991052756	0.148563492825214	0.159478273838317	0.164314859499185	0.108915093353357	0.088898402101109	0.125257515365708	0.131737500409284	0.197727994082867	0.220233571847772
0.0949790607193115	0.135168734136153	0.197495293252269	0.193202368049487	0.181820163151367	0.139806038220732	0.101485002391706	0.0952240616069872	0.0591071645559779	0.0253697371882185	-0.0089452398914361	-0.011460837296422	-0.0650978017677429	-0.0599506895555413	-0.0237028999091077	-0.00390134920529424	0.0634331264059949	0.15577273727158	0.137139356604259	0.0808271696602927	0.0184408272302996	0.0165108354464105	-0.0366908729863109	0.0237263889488555	-0.0168074714654763	0.0211871608246826	0.0729500533423813	0.0507849844008682	-0.0017913770411692	-0.0141954980446159	-0.0643342281920559	-0.0929073319506091	-0.0775765062721331	-0.0494002751148941	0.0469845604920924	0.0714900922523872	0.176072153679347	0.226165846656459	0.221502134670525	0.232162584030083	0.200224082337001	0.172540481374112	0.182796213273749	0.176576863414836	0.123918971403536	0.101344608889034	0.127050219354023	0.119686573099674	0.181789010507065	0.182579129440141
0.0893262430286236	0.127420170866979	0.198411337445338	0.21058988936512	0.207570578393453	0.168936850773354	0.148410391659078	0.153767142702879	0.129786128063469	0.0921686854872194	0.0682306545063855	0.0707561933666156	0.0170386492110362	0.00192664150399263	0.0518300365175838	0.0493592566951777	0.110910616334474	0.179594753656269	0.164802043774638	0.152365706814675	0.0982489296022238	0.103886806426771	0.0498029585931726	0.0986321383502277	0.041584548928246	0.0557603811960104	0.116217513970381	0.0763541189834923	0.0261422590344749	0.0296238595131973	-0.0291184615652063	-0.0326785019698198	-0.0277350703738144	0.0163997762819386	0.114046260423086	0.134820858465581	0.225454635716245	0.250914100130702	0.221832118582827	0.220314454584766	0.177313274188564	0.153428047611414	0.166255622016052	0.150308414930845	0.0989926987761611	0.073531730211724	0.0771136487844266	0.0716306877499548	0.143141691797083	0.113655470350194
0.0082298626440295	0.030429697797952	0.10782110847662	0.146396526983143	0.15097998624989	0.0939126915293974	0.0967355957792162	0.13833911898193	0.129119356391028	0.104298085774764	0.0976178092156731	0.111380711068298	0.0612925268911293	0.046632934694436	0.0878436257592252	0.0843951107032498	0.13543367328102	0.174050878447333	0.143390981813293	0.165927870786699	0.116043248970504	0.133587432926649	0.0675698199107862	0.0773611788505562	0.0173514618891656	0.0018602625060509	0.080302462190892	0.0108315454941885	-0.0405431194357244	-3.57483667005672E-4	-0.0800216568776766	-0.0727265585782994	-0.0747486179736369	-0.0134379412804807	0.0831280354098125	0.0910901678575903	0.190269417250703	0.217123420873251	0.199929729306102	0.202446654121203	0.177266594735771	0.149267990294425	0.159916859184385	0.134840468232588	0.0916043740126825	0.0639722346979246	0.0590954692847151	0.044439301140879	0.0895102459064086	0.0452115057086658
-0.015594817610777	-0.00863513314252709	0.0899757796272994	0.131834386658797	0.137137164169371	0.072742018072346	0.0824752783794974	0.128109273483076	0.107990751885171	0.0890351942717705	0.0850789202038112	0.0900516747212024	0.0489218406617299	0.0408066537822351	0.0471948020892489	0.0557603442280242	0.110292340419121	0.141942760157131	0.0968613425599142	0.117501261979308	0.0843402526850404	0.109442322656416	0.0382030405977493	0.0472499815210164	-0.00289156615475064	-0.00757154947908705	0.0601801343106701	0.00812794535560447	-0.0449188049275361	-0.00880140380546116	-0.0890619345459245	-0.0922340322530371	-0.09625716969135	-0.0406113444844173	0.0613469580273482	0.0606913043846158	0.143233549522622	0.156310199972151	0.17742235476378	0.173870064745342	0.157731972551447	0.125668055362009	0.136847724941962	0.119868897761838	0.0739200155219777	0.0564980784765387	0.0596578507766503	0.0363289633816959	0.0665634569348736	0.0318517099061324
0.119464143814925	0.147718015205992	0.225640315836215	0.245356703933445	0.245605833607903	0.222074135246609	0.216487787968099	0.230782240112688	0.202674822595713	0.150035098897966	0.116262641103199	0.106282024132342	0.0381439903586897	0.0192365500138101	0.0590288307068552	0.0379198354754022	0.0810332852976418	0.148306559385314	0.136348674687743	0.12994302184192	0.102562906529513	0.138478684155101	0.104870480256165	0.157385496268088	0.11444532887644	0.11742121945843	0.178955890588858	0.130653429152987	0.0693336473010639	0.0956122041790588	0.0163414295760661	0.0208498089956175	0.0205331699342847	0.0578908684186829	0.146520421925995	0.127991627217248	0.196222777051657	0.188236239411593	0.179620331082688	0.159333771734736	0.108481661110445	0.0833261088104942	0.0979688613000576	0.0880840219339383	0.0235495276212401	0.00972490817862696	0.0105384885420183	0.00619100439887295	0.0619847223866484	0.0480816627197634
0.07343037190938	0.10103649485929	0.185526332981012	0.238223337197642	0.245475800658848	0.200159719057559	0.221991641382782	0.262772159082746	0.260251647455731	0.210286685219191	0.201216424986484	0.204714753910819	0.135173910139835	0.0991786891193184	0.14191724197736	0.0933440741195126	0.13077304729774	0.176806689521812	0.160178763582207	0.209375776728442	0.179625914065189	0.226574217695149	0.180362623012739	0.207516396803556	0.147811202209591	0.114417365995478	0.186363824871309	0.115359061732787	0.0580647732994096	0.105440567669421	0.0176058996449061	0.0419077878405206	0.0283913434059675	0.0861619240363018	0.187678763426623	0.16754141086463	0.23119997236829	0.208104013824165	0.190289795875765	0.154809792887859	0.121481120814172	0.101711221213366	0.0925389960375238	0.0646765703565663	0.0159883297335624	-0.00521359392482712	-0.0245567679637858	-0.0322743188076507	0.0184345878843077	-0.0302282488321935
-0.0638199315923449	-0.0435246541904199	0.0648458731838675	0.135871921116238	0.156971454155991	0.0802463943295387	0.12339973952229	0.193679594704752	0.215855593708069	0.181040823076916	0.200196454888343	0.21153916696464	0.146178496508571	0.127251245162082	0.12764824933775	0.0977439957455229	0.14505753769477	0.178678174202026	0.131879540063238	0.195647260673083	0.173161035582293	0.213152925965116	0.140517991923465	0.131094653401046	0.0513253907655578	6.91171150153166E-4	0.0883052219660521	0.0116201468089667	-0.0450280563281908	0.0206591460455812	-0.0652671725812988	-0.0441004784321421	-0.0646433525196618	0.0101928327159909	0.128171951231444	0.131743709079826	0.189819144561217	0.162793538602739	0.194453184090052	0.163755827539327	0.156273869001177	0.132130285480892	0.116042839270419	0.0824382788185063	0.0427985871063259	0.0233455604811485	0.0058250522059129	-0.0363529228149574	2.14240093639713E-4	-0.0571759075130414
0.0190971446260319	0.0265192150714738	0.0917775841844903	0.138433978633734	0.144700403617197	0.111133435296178	0.124406782843906	0.186006375261462	0.166901565126883	0.129743323339633	0.138151815638104	0.134172918442507	0.0885458634716397	0.0616303671501026	0.0599510594159248	0.0392538142480527	0.0727130367266043	0.0966090100829732	0.0504426819266712	0.0883862043679167	0.0898373291330309	0.140026418128345	0.0935220276694851	0.10639222416269	0.0793752509177666	0.0537936077964973	0.112690099304571	0.06897022364087	0.0171868062451795	0.0605459988687393	-0.00694487442166602	-0.0128501338285983	-0.034935989534414	0.00213133390286859	0.0873225372160921	0.0621798740916276	0.0998594035676988	0.05132089189164	0.104788231524443	0.0847105153113828	0.0754030508534249	0.053528891159392	0.0634302121962683	0.0299761752471759	-0.0088700355329343	-0.00289976630322058	-8.76212797295383E-4	-0.028368350452418	-0.0115825235329973	-0.0384094960426236
0.111380642415361	0.123131615641137	0.169486684554162	0.223931037931463	0.244640688499553	0.22958469047547	0.25144236715218	0.296714891962193	0.289061394836878	0.225225884118349	0.222616109929649	0.202703875540875	0.13624515573367	0.0865064329966405	0.100389246528347	0.0596389365285931	0.054194575594056	0.0538907355854334	0.0372550022127599	0.117593101849928	0.139555479314141	0.227206855567543	0.214710412711738	0.248072169926695	0.229737040127485	0.195108593453916	0.243480492127437	0.196061291923619	0.14682552213063	0.191873979027648	0.128353793266797	0.133812902532597	0.107919551418276	0.122803038507241	0.180332452786575	0.108388047593202	0.109990624900792	0.0363883939571046	0.0318975598369077	-0.013349420047799	-0.0319837735640139	-0.0598340365240179	-0.0469041936275648	-0.0648835465899012	-0.109479805108343	-0.108469802411979	-0.111970836206914	-0.12221590496453	-0.102291971587175	-0.138984093800969
0.0278731644346159	0.0205604481541858	0.0627035184240981	0.144197711792537	0.173679604415963	0.144201140916702	0.192875536632671	0.259721880573211	0.278851967538938	0.245692560427917	0.246866061520418	0.232040156608933	0.164195669900502	0.10813037368896	0.112695341067159	0.0581604700960241	0.0532665334790483	0.0416612102176041	0.0247448983671213	0.122955501423986	0.143184494119505	0.23980480331269	0.226060286703886	0.218931234514453	0.195063717052004	0.125844255718165	0.192196913782064	0.124192491643145	0.0816388260900964	0.147607104974436	0.0738914437191685	0.0944885416158464	0.0554058025004646	0.0737306012137135	0.135543297646118	0.0845303727785491	0.0860248627682156	0.0185353183888149	0.0182796993439213	-0.00472337325668864	-0.0104988404076564	-0.0267594192313813	-0.0334957915410653	-0.0836006319324292	-0.105931566705834	-0.101978492846307	-0.11923630549429	-0.139126093484042	-0.131668676671762	-0.175151878781571
-0.0648398745353709	-0.0893319733389131	-0.0469217460808425	0.0462931390033929	0.0715295876100839	0.0373839865164111	0.10641398512123	0.190522493019744	0.205300028770296	0.196825759576703	0.213400763790027	0.206682713106374	0.157159067576238	0.123709787079292	0.112880736118905	0.0599384612656029	0.062378819667726	0.0199271578586929	-0.0168076389372749	0.0754038447715	0.0926772507659353	0.185793633733248	0.166750019929958	0.136089717801682	0.128463981856668	0.0524640580068921	0.0956344029547476	0.0388715908876758	0.0169238029328538	0.0886089661598032	0.0220610168120706	0.0313694119012758	-0.0252966840176293	-0.00476270957685609	0.0506438133048238	0.013919142335996	0.015257956468217	-0.0524180511399927	-0.00932219494923248	-0.042914829948441	-0.0388729462561494	-0.0731063734079737	-0.0594326050567785	-0.100827683708347	-0.123133179675684	-0.108798915519532	-0.136045128735299	-0.156257660234209	-0.184230841397857	-0.230585160836809
0.0453002631394728	0.00915661173854764	0.0127524887849595	0.0728473216622981	0.120655134410433	0.115508406489335	0.170205937918524	0.224730906862344	0.199087765227434	0.172303890804655	0.162555536761857	0.114613082077915	0.0690853944240629	0.0378147167035503	0.0312395608200526	-0.00487980183301104	-0.0310598986229831	-0.0863487300513239	-0.098160716604597	-0.0182874762658057	0.00875321772786797	0.127983514524355	0.168297656553437	0.172406127726462	0.205056871702793	0.164798281508478	0.194635721602179	0.172137073861279	0.157396690604452	0.197111905157342	0.137350759129092	0.131038791368323	0.0721138986959523	0.0217484053231212	0.00689642818099465	-0.0541692716936309	-0.0625357666370523	-0.162068338162827	-0.139462383736927	-0.165661360614471	-0.165923968368592	-0.203232604939144	-0.184155590875792	-0.223440759948974	-0.245787209043099	-0.221595924109643	-0.22734739937759	-0.23405237472194	-0.264859188439514	-0.273975009003184
0.0612985167809371	0.0112195151582939	0.0178095875794798	0.105597439374912	0.165508074075051	0.17544957406765	0.247916091720783	0.329114476642065	0.304884599157203	0.278772263448798	0.269570430191595	0.227629672335977	0.159264942267061	0.109705032497903	0.126914665584665	0.0769613312062029	0.0353719509717858	-0.0691582964836478	-0.0520126952679862	0.0790635502817404	0.116139276172693	0.259511479768967	0.307295555070713	0.299227300633231	0.319294906149915	0.244272480219659	0.282245284643897	0.225514367152471	0.21590221091015	0.270652966089685	0.214287429705837	0.224968242678769	0.173469256779307	0.107291867007666	0.0930910501874214	0.0358807679542098	0.0101779496536684	-0.112671483740395	-0.14572764211134	-0.186398080135603	-0.191485602381478	-0.223186580906229	-0.232047753845763	-0.282195705874288	-0.288773367786916	-0.278841224699085	-0.305912975378031	-0.312284360377394	-0.343458627144477	-0.381091318520923
0.0872913264948946	0.0297369645197811	0.00517491642792342	0.0714259649670908	0.146571631627129	0.172110970224512	0.228842901718914	0.272620093977464	0.229220760253953	0.218869383799855	0.200873227742438	0.143584070408394	0.090439682669738	0.034512503356983	0.0422122851330195	-0.0137066761520431	-0.065379306834255	-0.185944647361141	-0.148100129045744	-0.0238982041399041	0.0390038353432805	0.188579057583872	0.259236567682056	0.258898568143016	0.316663991536244	0.245765289164484	0.277415000774796	0.230269922797829	0.228701663890056	0.267581881399194	0.232781810564338	0.22638547064291	0.174017590340762	0.0767081167751861	0.0416687073756275	-0.0362811292324984	-0.0793655749594896	-0.178066969878045	-0.265896689164883	-0.254535765085734	-0.261197723047384	-0.29306793481239	-0.279392905635782	-0.331863681554066	-0.345577068298226	-0.332415704149667	-0.349524501549505	-0.33917042161559	-0.347037660440763	-0.37798516368927
0.039567201048217	-0.0216363683785106	-0.0493581746823387	0.0352482150676118	0.100023122995564	0.118476852876599	0.187174364364841	0.227849735138323	0.199034740187861	0.208810573485149	0.200575245363902	0.146527479402047	0.106639679795999	0.0377532990790872	0.0562452494010213	0.00497301872449532	-0.0377252645945806	-0.171690828167407	-0.139052550833127	-0.0248333452935882	0.0411175020152443	0.180023969949392	0.241156495681039	0.220342856936277	0.286063262754688	0.205193087449737	0.233148815826491	0.179974055695482	0.182824655673871	0.223471211639632	0.184771708547508	0.19424857021475	0.137542630148299	0.0593107594274518	0.050464901901514	-0.025970625598433	-0.0713315443729663	-0.159780034620098	-0.250168130610947	-0.226273419873018	-0.231833842504431	-0.26178192507857	-0.239319552542468	-0.287080025869677	-0.294000754779936	-0.277836887751079	-0.314737758264349	-0.306941280243402	-0.32869207573736	-0.382022795598267
-0.01590566136515	-0.0730799565040608	-0.103167195151331	-0.0183188691370797	0.0457645922315405	0.0558239094321771	0.124073540058839	0.155660911740414	0.150172595368567	0.173496283179402	0.167942985165784	0.120113535443397	0.0991279314413663	0.031929060143079	0.0469893929562056	0.00561389863974675	-0.0349425338285624	-0.16044586971601	-0.125381040161726	-0.0313690176769327	0.0287099337668601	0.129377920729958	0.182397058353899	0.161621661520496	0.209522495228378	0.143980098870844	0.183239041551054	0.139233075452678	0.138344319503776	0.185265106358998	0.135772348961887	0.146620430897313	0.0860637687457089	0.0187871847823401	0.0203924193340281	-0.0456503760720749	-0.101805834989647	-0.146941886587149	-0.244143307947437	-0.222045756387614	-0.225393478824879	-0.243979749829334	-0.20767715734123	-0.233849049261591	-0.239135331075158	-0.219923726687945	-0.259360193404103	-0.245802178654452	-0.262676715479079	-0.313805122840925
-0.0265221534718825	-0.0860739580519642	-0.0862042680628904	0.0314007969037749	0.0874807374764413	0.0880307750675625	0.169749961927181	0.250841967721749	0.257791287275506	0.289284793813021	0.285224337113507	0.244403701430568	0.207084573442605	0.12837288970182	0.139870372923128	0.0763754718986775	0.0390711720273468	-0.0810861755509117	-0.0417702694329674	0.0777186811893272	0.131437183508252	0.250110574372744	0.291778074470843	0.254964468917369	0.271963161173877	0.178663864254101	0.214271998612613	0.154547742111753	0.156766615612633	0.223958479442003	0.166066022492213	0.201528593578281	0.147826103773894	0.102078799017354	0.10165895974532	0.0295953474307708	-0.0262482314712301	-0.108714422330303	-0.170453641353259	-0.206824628240938	-0.206088294017271	-0.23079336511987	-0.22423183555918	-0.258636925799914	-0.25376487942164	-0.245392629091525	-0.303269773302243	-0.299688757911618	-0.331581283850829	-0.395516213451637
0.00972805934073769	-0.0533618159719146	-0.0287052403714601	0.0920521702704682	0.142658744917909	0.142011730387293	0.233638759477985	0.339841211829462	0.340006374104789	0.349334589370698	0.353017376464724	0.318228323858175	0.249520514690434	0.178164117318615	0.183751147308917	0.110747745884749	0.0797345602387143	-0.0283801153866092	0.00181158047185649	0.139542225410911	0.183959249435867	0.324797000485337	0.35357455233774	0.319325421198371	0.328478884389467	0.226881827714443	0.255610344401959	0.179022006182307	0.179418606750002	0.254733336134835	0.193563293598642	0.239279441582777	0.18979385786453	0.161429134935015	0.158662786940579	0.079248523022966	0.0461656244472704	-0.087734522885043	-0.106044205614251	-0.180294499524514	-0.173290200895944	-0.215173898332576	-0.235273307331274	-0.28065091715148	-0.276292724299072	-0.274223353986529	-0.333757124665366	-0.348860388364841	-0.39723881793303	-0.461744504123684
-0.0517566707251129	-0.109277897298291	-0.0783193160775899	0.0443605803471277	0.101302953041743	0.0876785027344218	0.178656033258616	0.280047144251392	0.288045258497708	0.305098825044319	0.307039812305707	0.278162159468167	0.230592691908955	0.173528612724457	0.160535672985336	0.0983779173496234	0.0752288215985969	-0.0236618381528643	7.85417131354699E-4	0.127577948423013	0.160432334051978	0.258058465453917	0.280302416030148	0.253657042439596	0.249138615745259	0.163230820283535	0.204728361017658	0.136960531203565	0.129762292591217	0.212476490846312	0.132486881779863	0.177779021714722	0.114266691745743	0.092734253318021	0.105612442153985	0.0319432197327828	0.00242853119262222	-0.0948049962284626	-0.102237757731379	-0.18230384589458	-0.163294566216494	-0.199714255817516	-0.207492140310877	-0.229062913815645	-0.22567431522612	-0.222982874688336	-0.279594521343755	-0.303371468090286	-0.343863054946914	-0.402346080056415
-0.156590392718584	-0.19691144940479	-0.106075187638005	0.0596103998376292	0.0767125066140728	0.0209009976079812	0.124563888363482	0.253908352282646	0.295146933176827	0.323197504772126	0.348838423756133	0.364019088287264	0.319865634204789	0.273136346943017	0.272955599715827	0.223348478408278	0.234083496452153	0.168189645209664	0.172776945718758	0.283341593888062	0.269811069544597	0.325193780512518	0.273384482456337	0.220707069359572	0.148708754032829	0.0649329063428639	0.121650336143883	0.0460301534357331	0.0243355580195298	0.120571301252434	0.0284033903284475	0.0849087440968802	0.0374401012881715	0.0931248079811545	0.15990274009266	0.133784818049215	0.141167471912034	0.0716546197970713	0.101108627998888	-0.0101539954202627	0.0141549489881461	-0.0150608491141107	-0.0403100831170948	-0.0587425149861695	-0.0499771623433325	-0.0626370985267482	-0.136876545076017	-0.17896871606795	-0.209195932430628	-0.297856115717432
-0.196995682260413	-0.227937209003359	-0.131083778061446	0.033113284506084	0.053047185747537	-0.00885429116192978	0.0641455690226643	0.17929507650662	0.221984358917632	0.245750395726438	0.314952829946893	0.3433863837568	0.302070317986341	0.265944811987103	0.286117284656814	0.233341691969669	0.246478100896491	0.216083880765009	0.208924192641179	0.295329396248204	0.262529100711505	0.287023288071202	0.221863040065895	0.154531582904576	0.0599840735497433	-0.0113392843850973	0.0599977000668676	-0.0130902757343635	-0.0369824968444395	0.0506536275027867	-0.0330209285738414	0.0182367393444743	-0.0174647034994591	0.0597501783461387	0.128182084503878	0.134308233591405	0.162839142185032	0.142512141484996	0.168240628168993	0.0672278300847853	0.093422121154257	0.0673530545216668	0.0372712676971025	0.0138429686699316	0.0193616053975872	-2.75508165197177E-4	-0.0663161597575391	-0.0888037807312784	-0.114401592880828	-0.203307338065236
-0.18324355223375	-0.210521246899553	-0.113351156728843	0.0471650848202713	0.0527491859868431	0.00456910372653766	0.0769450307881349	0.182091540876336	0.221074413148742	0.242623320004458	0.292671784962014	0.313345368803331	0.270919963859766	0.242197425155859	0.263801671382768	0.230053516517123	0.251052627466505	0.232851009559464	0.231140269342254	0.30069924502516	0.2582405122204	0.270163610480758	0.203603687097979	0.153913482664483	0.0732625673879274	-6.30844366718454E-4	0.0668072590212956	-0.00423013746913567	-0.0333456605237124	0.0513418726157008	-0.0211082855963537	0.0358219241899468	0.00228175171573311	0.0741150728319713	0.143038619956228	0.167973716409411	0.184073348026059	0.193214057340956	0.170829711982324	0.0726484498726346	0.0788838558885562	0.0575642456314832	0.0149495710786856	0.00727910606693876	0.0124450441923793	-0.0239189951992651	-0.0880808288759185	-0.100907146077101	-0.10528263033241	-0.195768078472593
-0.105146880110091	-0.137363224999271	-0.0602646385191844	0.092378354044399	0.101643933193327	0.0608514384578547	0.123985079981825	0.208880856325653	0.252112274803102	0.266572718429808	0.315334255272102	0.326074835534295	0.28054552417755	0.240048596740537	0.264253017777126	0.217753560831658	0.226371601587718	0.199794292690922	0.221476659239637	0.31200223079018	0.274119764090593	0.299318185240912	0.253494692986856	0.213875637709367	0.133228548517997	0.0572567849993642	0.11723563538477	0.043805943438431	0.0205921312821941	0.0965273225694819	0.022514445970593	0.0793833114130235	0.0507411406236629	0.103268355869089	0.166123544703542	0.185992829716696	0.195259662864506	0.198591106419526	0.133307474856416	0.0639603470911995	0.0559236056351866	0.0453455841591127	-0.00915717461174922	-0.0159463321854024	-0.00749548667842909	-0.049030405631352	-0.0982580811435575	-0.102739095422957	-0.0814156314069797	-0.157147136885704
0.0559721323609758	0.0369213331969822	0.104823113204822	0.2369412472867	0.256176643894708	0.24084879000735	0.292843027483136	0.345098403725321	0.361714683798266	0.353552041658842	0.363413870857688	0.345432206810285	0.280543095222427	0.217773867913889	0.238270778795211	0.169790276814248	0.167708714558306	0.173121099427828	0.238845780116059	0.319470749830383	0.298067965978057	0.348679536372867	0.333678635511961	0.333193760630958	0.272850613286469	0.219712105024765	0.279893472104753	0.21031132025609	0.173350963257724	0.23704482451416	0.15732944143747	0.19755754327852	0.177846215268416	0.20956773604618	0.258856712420659	0.243456685481518	0.224530877105012	0.224919431485007	0.0976881443330858	0.0185619272269654	-0.0062428445538252	-0.0135515845788706	-0.0962422278442374	-0.0789708680734072	-0.0703249237672449	-0.125104162842021	-0.153388827086803	-0.14307411578864	-0.101854538475402	-0.163500701087675
0.0456403198665427	0.0624625042342666	0.139355870666566	0.203237414042199	0.192433139839472	0.177329219511404	0.179928260713708	0.206255140102543	0.218920977161487	0.196569417997052	0.210414118883583	0.21787360548532	0.154202949261852	0.124632924349928	0.151445006599925	0.122232147341711	0.136624650427061	0.178772157844368	0.220203888504804	0.246005651860081	0.194281457091387	0.212571025719086	0.16637953277803	0.176219996571708	0.124875056655035	0.103297462423486	0.149510994421644	0.111398199782088	0.0741498940191433	0.092065767129195	0.0434709920130746	0.0622299433581623	0.0592123860438555	0.0984877780397356	0.152973687042383	0.17145847460778	0.202687631448412	0.214212111256032	0.151508629037444	0.0880756133706956	0.0594238181777791	0.0688481076344689	-0.0130625997284981	-0.00198629122216606	0.00398804958574707	-0.032244443053019	-0.0244197899070715	-0.0103403924434431	0.0210009725638714	-0.0207359648644529
-0.183213606724843	-0.177352901569992	-0.0670929372972902	0.050267705519033	0.0264504373435423	-0.0604330782107264	-0.0277302476560846	0.0604067989086263	0.12903906442	0.130078912080709	0.201825032500705	0.272292683450186	0.220315238024071	0.243098289877721	0.257523468635528	0.259398792497002	0.294487202662263	0.306669648623423	0.279959778209842	0.324838252614798	0.256373144166075	0.218361211536737	0.0933257641497528	0.0407787446305977	-0.0833532191594638	-0.136437942723618	-0.0607118393323477	-0.13371067393092	-0.170160661811246	-0.113019494401894	-0.181175070022833	-0.13204069497602	-0.137733167040974	-0.0169616654232927	0.102913999312003	0.18027304066946	0.260311677799847	0.274983913826746	0.30379779053385	0.244060647844071	0.235775854715463	0.24241874623721	0.195994205429071	0.176307151300456	0.184727159543364	0.1540757508694	0.124938423471455	0.107477546041078	0.111421101559723	0.0267138270160102
-0.123633458931391	-0.118463427932386	-0.00890180071195428	0.136927630720108	0.132955615038446	0.040315196174624	0.0945484043039821	0.197971965607343	0.250477677355306	0.233865515907678	0.298746221540887	0.351734009843545	0.304479395129617	0.304846627510795	0.325041629417139	0.29616323963526	0.327129402694814	0.337527111634341	0.328278458626175	0.394728806260546	0.340264190973998	0.317113580157663	0.20015600182744	0.157275816052073	0.0381752976163969	-0.0310819732543454	0.0534713223529354	-0.038460366342825	-0.0908948641582502	-0.0148808606810854	-0.0993626506503925	-0.0433930488303009	-0.0503969115922015	0.068824674205406	0.202120218965582	0.258612106806261	0.315141291153793	0.327558114464234	0.314779600061893	0.234144159454567	0.229869769425929	0.226271776838946	0.153901673681826	0.142029390248614	0.151513238456067	0.10150674907352	0.0534787868749029	0.0337269811303333	0.0476003346297858	-0.0490376973037679
-0.0783752925436102	-0.0717602828494977	0.0300614359193888	0.148084698480779	0.155255915865777	0.067472475378323	0.112026853131994	0.19551435491967	0.216781673920586	0.194196891126953	0.235409564361683	0.284132319683436	0.211972245163269	0.208950574365454	0.236463596782306	0.216713058424055	0.254088212527915	0.268933991774377	0.260645583846043	0.314730244537858	0.259809680813401	0.250520440377985	0.14873129505069	0.126836371012404	0.0403384320015441	-0.00606370056198948	0.0819764011043159	-0.00866918396360663	-0.0703206418940833	-0.00333880492549675	-0.0979723104509487	-0.0615068687793954	-0.0790236732811257	0.0140281986204686	0.15366675093518	0.195212793280081	0.265795218228709	0.276700042978281	0.27783501351816	0.229181753738533	0.236147018574031	0.21769299507257	0.140425448208301	0.120198370380378	0.135055317874419	0.0779201070992354	0.0360083053399341	3.25731877581813E-5	0.0265296015768397	-0.0322619622457907
-0.0332687749897949	-0.0329632054914423	0.047647232674539	0.115308279637861	0.120337452346364	0.0573431354383021	0.0828913880082567	0.144853237555824	0.136842208447566	0.115687568935141	0.142212223262812	0.182954936294853	0.122512809293623	0.140056833729112	0.164388322297321	0.155114570292917	0.196430833867355	0.201619131897517	0.179575560007597	0.227481706328307	0.176307628165953	0.164546781383112	0.0852335662069109	0.0746293826885234	0.0293370656966505	-0.0090109227584494	0.0534359376981629	-0.0246345247972755	-0.0749406268932511	-0.029701158511241	-0.111227164108416	-0.091880818087301	-0.108464302462771	-0.0196254420034875	0.0884740532129776	0.115183930396923	0.195025820096574	0.20721561787926	0.204940798099251	0.17854100363954	0.182507908818248	0.160956791487796	0.106599566679769	0.0927100513891261	0.0982686634429041	0.0536597288377112	0.0373756319290374	0.00542208463388858	0.0299752121065822	0.00576634537065077
-0.0492042820878367	-0.0682046600452497	0.00652609309640206	0.0631762084848548	0.0777954666975758	0.0276268464272415	0.0536522249890115	0.110921767442632	0.106577697389804	0.101933188461992	0.119432879303395	0.146998598248111	0.0891294426053112	0.0938493476798076	0.12128705243418	0.123519443271751	0.162827070007511	0.146750860257427	0.128033384229251	0.1707321483418	0.123981304161977	0.136321676682179	0.0736015604146427	0.0492372676176732	0.0148239528738794	-0.0263322350888495	0.0509847854047983	-0.0256415090668512	-0.0674817370007093	-0.0273223379803403	-0.100132531244048	-0.0868707973021444	-0.120552885063543	-0.0531938572535208	0.0460016873670212	0.0512090137235971	0.127485990381853	0.158930983284453	0.128366536025204	0.132072697911051	0.133145657412524	0.105267564671885	0.0904962579350104	0.0735572044059024	0.062916656835024	0.0309926453142175	0.015555732965978	-0.00655876984137378	0.0119677321380057	-0.024855400554549
-0.0348263093755506	-0.0436304795867954	0.0417902040379572	0.127524748929909	0.130602814226956	0.0851285969140943	0.119005686304966	0.167238685677817	0.177262697850747	0.172372583199122	0.192741706000797	0.214978033188767	0.163691053302611	0.151785832999615	0.17224830782172	0.159986096064504	0.197578744015976	0.197653444429746	0.209135900745349	0.252282209448684	0.208960317353207	0.215075864281308	0.136540568097808	0.115757569877531	0.0597650547288634	0.0200571503365435	0.115633575896927	0.0458703596045085	-0.00164539337033256	0.0413473369077792	-0.0384281074678887	-0.0315238753182154	-0.0620211318866831	0.0146136716396235	0.121776134580682	0.134996976826056	0.173362470264379	0.23937255778521	0.148564543092361	0.120264714984512	0.103117402034116	0.0967554044618454	0.0651928729129203	0.0703209802973799	0.0618232536651791	0.0246049278308803	0.00293259517861191	0.0127575567854913	0.0487336659104092	-0.00786907853354186
-0.0472152111753102	-0.038800047146148	0.0487825661213883	0.146518625089703	0.131583942913343	0.0728039469081828	0.101233673959763	0.155563523190672	0.174900803922406	0.168473932306092	0.199108090040763	0.237122232861359	0.184384663717329	0.195169558328319	0.221029034602328	0.215925106445551	0.251054987540841	0.25596460740494	0.269006147984813	0.301291778929051	0.248426037019049	0.232680405664651	0.133905322387533	0.112322635933589	0.0422167189734299	-0.00523141262000849	0.078652782768691	0.0205981380751204	-0.026038052766982	0.0152495908901627	-0.0578346733697096	-0.0512687067237798	-0.067406491274938	0.0416519812412324	0.143802161050403	0.176959232201745	0.238796256505603	0.284836818994137	0.21790545141881	0.154955229329282	0.129088771926661	0.122225691596884	0.0896677818944747	0.106851260452574	0.0940799755778284	0.0494138807797299	0.0444169413661848	0.0555922528833221	0.0965935818646772	0.038140914607669
-0.0825910120698472	-0.076529857325762	-0.00215674994613738	0.0558933967338506	0.0387237318870321	-0.0208275059404395	-0.00912821225007438	0.0333616543719786	0.0366779117748405	0.0386152753065122	0.0635506996107132	0.106349051525078	0.0689620251441961	0.101505742889081	0.12088235051588	0.135656878650912	0.178633464654109	0.182959552996052	0.162948384529388	0.174609431004432	0.12593860550688	0.0970658254892815	0.00446545064304774	-0.0218417693283503	-0.0662399638354068	-0.100001602670705	-0.0266226266465441	-0.078481189214771	-0.117237495808274	-0.0966697042638185	-0.158825483543967	-0.164251714176891	-0.181191053104676	-0.0808140937809199	0.0367233184986314	0.062657091007248	0.15597524297125	0.198714037797809	0.174426183153146	0.161152390649391	0.148904500772308	0.144719385014969	0.137937132241588	0.143377178933184	0.131360373006227	0.10245792874981	0.107076505051011	0.0945795842445165	0.126668401925086	0.0935943825994826
-0.0610979085361192	-0.0701938952711116	-0.0164492407018815	0.0375832821755512	0.0369359727110782	-0.00302431622832444	0.00571492897446958	0.0282983543861066	0.0369886756549811	0.0349386035605263	0.0422221424213375	0.0749682147368043	0.0514526104260909	0.0659929868121549	0.0845956699987038	0.106853086680138	0.140344810038354	0.136741624816147	0.133962881686871	0.139528895817358	0.101548535324014	0.0758004623678758	0.00634376880243977	-0.00394742756130677	-0.050301531446751	-0.0718450809386771	0.00482765794899416	-0.0394518534502133	-0.0662674957649182	-0.0486172275155181	-0.0992437134386143	-0.101100438452187	-0.138629231427686	-0.0769054555813874	0.030822181010379	0.0596866378751929	0.119298900107624	0.184664558390206	0.105152350362291	0.119831332984763	0.106761883094198	0.117584499565611	0.12795731512789	0.124112247099008	0.108422925543088	0.0951324737902021	0.0870925017412486	0.100854845479532	0.139069141362466	0.106827131498197
-0.0579987531819081	-0.0482421713418976	0.00548861673661068	0.0662795205866585	0.0613138997800233	0.0126888721155957	0.0239577721507313	0.0402055533593476	0.0444538214806834	0.0339206611010692	0.0253548550842405	0.0845544196715162	0.0869213023912439	0.102937789709006	0.0833645470871254	0.0926870151503911	0.131216972302587	0.16095239800928	0.184374043631586	0.175399932542282	0.141646005650845	0.0798680057697442	0.00411960932460471	0.0206545449382151	-0.0396989999315394	-0.0461574531004858	0.0205615299586784	-0.0100476612966375	-0.03794793331413	-0.012393475635095	-0.0585132736207959	-0.0640824708090174	-0.0933451824519745	-0.0230128673475421	0.0632235255677268	0.114003071476472	0.14586931558997	0.220736010192631	0.145136606356195	0.130368440443132	0.109042702752571	0.121155783772677	0.126798721853064	0.158516193935033	0.137625730408637	0.116179807351332	0.118548212186642	0.138970826947829	0.193719856231227	0.152804527901259
[truncated: 211 more columns]
