# Supplementary material for: Exploration of the selective binding mechanism of protein kinase Aurora A selectivity via a comprehensive molecular modeling study
Source: PeerJ. 2019 Oct 22;7:e7832. doi: 10.7717/peerj.7832 (PMC6814069; doi:10.7717/peerj.7832)
Supplement: Data S1 — The raw data are corresponding to figure order. pse and pdb format files can be opened in PyMol 1.8. cdx files can be opened in Chemdraw 16.0. csv files can be opened in Excel. [file peerj-07-7832-s004.zip › Raw-data/Figure S1/Figure S1A.pdb]

ATOM      1  N   TRP     1      64.766  46.609  44.175  1.00  0.00           N  
ATOM      2  CA  TRP     1      64.414  45.237  43.748  1.00  0.00           C  
ATOM      3  CB  TRP     1      62.936  44.755  44.039  1.00  0.00           C  
ATOM      4  CG  TRP     1      62.271  44.885  45.410  1.00  0.00           C  
ATOM      5  CD1 TRP     1      61.439  45.877  45.699  1.00  0.00           C  
ATOM      6  NE1 TRP     1      60.852  45.646  46.915  1.00  0.00           N  
ATOM      7  CE2 TRP     1      61.454  44.539  47.573  1.00  0.00           C  
ATOM      8  CZ2 TRP     1      61.265  43.768  48.712  1.00  0.00           C  
ATOM      9  CH2 TRP     1      62.021  42.619  49.035  1.00  0.00           C  
ATOM     10  CZ3 TRP     1      63.036  42.282  48.110  1.00  0.00           C  
ATOM     11  CE3 TRP     1      63.218  42.990  46.919  1.00  0.00           C  
ATOM     12  CD2 TRP     1      62.405  44.070  46.635  1.00  0.00           C  
ATOM     13  C   TRP     1      64.815  44.856  42.382  1.00  0.00           C  
ATOM     14  O   TRP     1      64.525  45.594  41.432  1.00  0.00           O  
ATOM     15  N   ALA     2      65.312  43.683  42.229  1.00  0.00           N  
ATOM     16  CA  ALA     2      65.491  42.990  40.906  1.00  0.00           C  
ATOM     17  CB  ALA     2      66.952  43.046  40.543  1.00  0.00           C  
ATOM     18  C   ALA     2      65.047  41.466  40.894  1.00  0.00           C  
ATOM     19  O   ALA     2      64.892  40.903  41.910  1.00  0.00           O  
ATOM     20  N   LEU     3      64.870  40.888  39.688  1.00  0.00           N  
ATOM     21  CA  LEU     3      64.436  39.462  39.537  1.00  0.00           C  
ATOM     22  CB  LEU     3      64.494  39.112  37.998  1.00  0.00           C  
ATOM     23  CG  LEU     3      64.223  37.676  37.606  1.00  0.00           C  
ATOM     24  CD1 LEU     3      62.778  37.221  37.738  1.00  0.00           C  
ATOM     25  CD2 LEU     3      64.666  37.384  36.197  1.00  0.00           C  
ATOM     26  C   LEU     3      65.261  38.428  40.256  1.00  0.00           C  
ATOM     27  O   LEU     3      64.836  37.399  40.872  1.00  0.00           O  
ATOM     28  N   GLU     4      66.598  38.716  40.370  1.00  0.00           N  
ATOM     29  CA  GLU     4      67.584  37.895  41.038  1.00  0.00           C  
ATOM     30  CB  GLU     4      68.916  38.193  40.357  1.00  0.00           C  
ATOM     31  CG  GLU     4      68.931  38.061  38.831  1.00  0.00           C  
ATOM     32  CD  GLU     4      68.694  36.584  38.298  1.00  0.00           C  
ATOM     33  OE1 GLU     4      68.035  36.329  37.222  1.00  0.00           O  
ATOM     34  OE2 GLU     4      69.310  35.649  38.897  1.00  0.00           O1-
ATOM     35  C   GLU     4      67.675  38.161  42.586  1.00  0.00           C  
ATOM     36  O   GLU     4      68.390  37.390  43.279  1.00  0.00           O  
ATOM     37  N   ASP     5      66.885  39.004  43.211  1.00  0.00           N  
ATOM     38  CA  ASP     5      66.527  39.080  44.666  1.00  0.00           C  
ATOM     39  CB  ASP     5      65.994  40.454  45.108  1.00  0.00           C  
ATOM     40  CG  ASP     5      66.809  41.704  44.776  1.00  0.00           C  
ATOM     41  OD1 ASP     5      68.041  41.579  44.658  1.00  0.00           O  
ATOM     42  OD2 ASP     5      66.285  42.871  44.769  1.00  0.00           O1-
ATOM     43  C   ASP     5      65.621  37.906  45.018  1.00  0.00           C  
ATOM     44  O   ASP     5      65.345  37.783  46.210  1.00  0.00           O  
ATOM     45  N   PHE     6      65.155  37.151  43.998  1.00  0.00           N  
ATOM     46  CA  PHE     6      64.012  36.204  44.117  1.00  0.00           C  
ATOM     47  CB  PHE     6      62.649  36.753  43.545  1.00  0.00           C  
ATOM     48  CG  PHE     6      62.229  38.053  44.226  1.00  0.00           C  
ATOM     49  CD1 PHE     6      62.710  39.244  43.694  1.00  0.00           C  
ATOM     50  CE1 PHE     6      62.361  40.499  44.263  1.00  0.00           C  
ATOM     51  CZ  PHE     6      61.477  40.483  45.386  1.00  0.00           C  
ATOM     52  CE2 PHE     6      61.103  39.266  45.976  1.00  0.00           C  
ATOM     53  CD2 PHE     6      61.388  38.086  45.330  1.00  0.00           C  
ATOM     54  C   PHE     6      64.387  34.736  43.713  1.00  0.00           C  
ATOM     55  O   PHE     6      65.179  34.506  42.815  1.00  0.00           O  
ATOM     56  N   GLU     7      63.783  33.760  44.383  1.00  0.00           N  
ATOM     57  CA  GLU     7      63.839  32.292  43.988  1.00  0.00           C  
ATOM     58  CB  GLU     7      64.119  31.344  45.131  1.00  0.00           C  
ATOM     59  CG  GLU     7      65.414  31.672  45.874  1.00  0.00           C  
ATOM     60  CD  GLU     7      65.802  30.688  46.983  1.00  0.00           C  
ATOM     61  OE1 GLU     7      66.933  30.649  47.530  1.00  0.00           O  
ATOM     62  OE2 GLU     7      64.902  29.852  47.333  1.00  0.00           O1-
ATOM     63  C   GLU     7      62.529  31.989  43.395  1.00  0.00           C  
ATOM     64  O   GLU     7      61.513  32.480  43.993  1.00  0.00           O  
ATOM     65  N   ILE     8      62.438  31.239  42.306  1.00  0.00           N  
ATOM     66  CA  ILE     8      61.222  31.133  41.465  1.00  0.00           C  
ATOM     67  CB  ILE     8      61.356  31.824  40.085  1.00  0.00           C  
ATOM     68  CG2 ILE     8      60.283  31.838  39.102  1.00  0.00           C  
ATOM     69  CG1 ILE     8      61.770  33.268  40.312  1.00  0.00           C  
ATOM     70  CD1 ILE     8      60.855  34.251  41.118  1.00  0.00           C  
ATOM     71  C   ILE     8      60.708  29.686  41.428  1.00  0.00           C  
ATOM     72  O   ILE     8      61.552  28.793  41.464  1.00  0.00           O  
ATOM     73  N   GLY     9      59.368  29.406  41.330  1.00  0.00           N  
ATOM     74  CA  GLY     9      58.671  28.124  41.153  1.00  0.00           C  
ATOM     75  C   GLY     9      57.343  28.271  40.407  1.00  0.00           C  
ATOM     76  O   GLY     9      57.091  29.083  39.479  1.00  0.00           O  
ATOM     77  N   ARG    10      56.376  27.343  40.730  1.00  0.00           N  
ATOM     78  CA  ARG    10      55.277  27.049  39.830  1.00  0.00           C  
ATOM     79  CB  ARG    10      54.407  26.014  40.533  1.00  0.00           C  
ATOM     80  CG  ARG    10      54.143  26.244  42.080  1.00  0.00           C  
ATOM     81  CD  ARG    10      53.400  25.089  42.795  1.00  0.00           C  
ATOM     82  NE  ARG    10      53.303  25.299  44.265  1.00  0.00           N  
ATOM     83  CZ  ARG    10      52.210  25.680  44.880  1.00  0.00           C  
ATOM     84  NH1 ARG    10      51.248  26.318  44.214  1.00  0.00           N1+
ATOM     85  NH2 ARG    10      52.219  25.569  46.206  1.00  0.00           N  
ATOM     86  C   ARG    10      54.351  28.251  39.471  1.00  0.00           C  
ATOM     87  O   ARG    10      54.124  29.131  40.310  1.00  0.00           O  
ATOM     88  N   PRO    11      53.697  28.280  38.278  1.00  0.00           N  
ATOM     89  CD  PRO    11      53.879  27.386  37.130  1.00  0.00           C  
ATOM     90  CG  PRO    11      52.551  27.656  36.320  1.00  0.00           C  
ATOM     91  CB  PRO    11      52.427  29.170  36.472  1.00  0.00           C  
ATOM     92  CA  PRO    11      52.767  29.362  37.919  1.00  0.00           C  
ATOM     93  C   PRO    11      51.459  29.426  38.786  1.00  0.00           C  
ATOM     94  O   PRO    11      50.860  28.368  39.020  1.00  0.00           O  
ATOM     95  N   LEU    12      50.925  30.633  39.028  1.00  0.00           N  
ATOM     96  CA  LEU    12      49.699  30.837  39.767  1.00  0.00           C  
ATOM     97  CB  LEU    12      49.984  31.860  40.896  1.00  0.00           C  
ATOM     98  CG  LEU    12      51.082  31.410  41.831  1.00  0.00           C  
ATOM     99  CD1 LEU    12      51.034  32.276  43.043  1.00  0.00           C  
ATOM    100  CD2 LEU    12      50.911  29.925  42.326  1.00  0.00           C  
ATOM    101  C   LEU    12      48.554  31.338  38.760  1.00  0.00           C  
ATOM    102  O   LEU    12      47.404  31.509  39.070  1.00  0.00           O  
ATOM    103  N   GLY    13      48.925  31.672  37.466  1.00  0.00           N  
ATOM    104  CA  GLY    13      47.995  32.130  36.396  1.00  0.00           C  
ATOM    105  C   GLY    13      48.750  32.661  35.167  1.00  0.00           C  
ATOM    106  O   GLY    13      49.979  32.817  35.252  1.00  0.00           O  
ATOM    107  N   LYS    14      48.083  32.955  34.043  1.00  0.00           N  
ATOM    108  CA  LYS    14      48.596  33.714  32.907  1.00  0.00           C  
ATOM    109  CB  LYS    14      49.468  32.791  31.941  1.00  0.00           C  
ATOM    110  CG  LYS    14      48.564  31.605  31.350  1.00  0.00           C  
ATOM    111  CD  LYS    14      49.451  30.626  30.615  1.00  0.00           C  
ATOM    112  CE  LYS    14      48.588  29.513  29.872  1.00  0.00           C  
ATOM    113  NZ  LYS    14      49.282  28.244  29.783  1.00  0.00           N1+
ATOM    114  C   LYS    14      47.447  34.466  32.117  1.00  0.00           C  
ATOM    115  O   LYS    14      46.316  34.045  32.290  1.00  0.00           O  
ATOM    116  N   GLY    15      47.754  35.530  31.347  1.00  0.00           N  
ATOM    117  CA  GLY    15      46.718  36.465  30.842  1.00  0.00           C  
ATOM    118  C   GLY    15      47.146  37.059  29.490  1.00  0.00           C  
ATOM    119  O   GLY    15      48.255  36.866  29.003  1.00  0.00           O  
ATOM    120  N   LYS    16      46.285  37.975  28.953  1.00  0.00           N  
ATOM    121  CA  LYS    16      46.521  38.614  27.646  1.00  0.00           C  
ATOM    122  CB  LYS    16      45.324  39.475  27.315  1.00  0.00           C  
ATOM    123  CG  LYS    16      45.145  39.750  25.773  1.00  0.00           C  
ATOM    124  CD  LYS    16      43.947  40.700  25.511  1.00  0.00           C  
ATOM    125  CE  LYS    16      42.611  40.150  25.824  1.00  0.00           C  
ATOM    126  NZ  LYS    16      41.518  40.931  25.130  1.00  0.00           N1+
ATOM    127  C   LYS    16      48.015  39.199  27.466  1.00  0.00           C  
ATOM    128  O   LYS    16      48.609  39.007  26.365  1.00  0.00           O  
ATOM    129  N   PHE    17      48.551  39.732  28.522  1.00  0.00           N  
ATOM    130  CA  PHE    17      49.784  40.380  28.453  1.00  0.00           C  
ATOM    131  CB  PHE    17      49.698  41.867  28.504  1.00  0.00           C  
ATOM    132  CG  PHE    17      48.345  42.415  28.098  1.00  0.00           C  
ATOM    133  CD1 PHE    17      47.431  43.055  28.964  1.00  0.00           C  
ATOM    134  CE1 PHE    17      46.190  43.521  28.574  1.00  0.00           C  
ATOM    135  CZ  PHE    17      45.893  43.518  27.219  1.00  0.00           C  
ATOM    136  CE2 PHE    17      46.763  42.887  26.308  1.00  0.00           C  
ATOM    137  CD2 PHE    17      48.047  42.389  26.729  1.00  0.00           C  
ATOM    138  C   PHE    17      50.911  39.816  29.347  1.00  0.00           C  
ATOM    139  O   PHE    17      51.934  40.445  29.530  1.00  0.00           O  
ATOM    140  N   GLY    18      50.642  38.648  29.972  1.00  0.00           N  
ATOM    141  CA  GLY    18      51.575  38.123  30.979  1.00  0.00           C  
ATOM    142  C   GLY    18      51.288  36.815  31.708  1.00  0.00           C  
ATOM    143  O   GLY    18      50.511  35.985  31.214  1.00  0.00           O  
ATOM    144  N   ASN    19      52.163  36.527  32.623  1.00  0.00           N  
ATOM    145  CA  ASN    19      52.166  35.286  33.497  1.00  0.00           C  
ATOM    146  CB  ASN    19      53.234  34.372  33.008  1.00  0.00           C  
ATOM    147  CG  ASN    19      53.257  34.019  31.578  1.00  0.00           C  
ATOM    148  OD1 ASN    19      52.649  33.028  31.168  1.00  0.00           O  
ATOM    149  ND2 ASN    19      54.086  34.626  30.761  1.00  0.00           N  
ATOM    150  C   ASN    19      52.297  35.706  34.937  1.00  0.00           C  
ATOM    151  O   ASN    19      52.626  36.890  35.270  1.00  0.00           O  
ATOM    152  N   VAL    20      52.117  34.785  35.877  1.00  0.00           N  
ATOM    153  CA  VAL    20      52.276  34.921  37.379  1.00  0.00           C  
ATOM    154  CB  VAL    20      51.002  35.109  38.152  1.00  0.00           C  
ATOM    155  CG1 VAL    20      51.331  35.610  39.573  1.00  0.00           C  
ATOM    156  CG2 VAL    20      50.123  36.164  37.562  1.00  0.00           C  
ATOM    157  C   VAL    20      53.073  33.696  37.915  1.00  0.00           C  
ATOM    158  O   VAL    20      52.618  32.573  37.713  1.00  0.00           O  
ATOM    159  N   TYR    21      54.085  33.831  38.640  1.00  0.00           N  
ATOM    160  CA  TYR    21      54.872  32.700  39.260  1.00  0.00           C  
ATOM    161  CB  TYR    21      56.352  32.862  38.735  1.00  0.00           C  
ATOM    162  CG  TYR    21      56.711  32.596  37.306  1.00  0.00           C  
ATOM    163  CD1 TYR    21      57.925  33.136  36.787  1.00  0.00           C  
ATOM    164  CE1 TYR    21      58.321  32.880  35.454  1.00  0.00           C  
ATOM    165  CZ  TYR    21      57.477  32.141  34.594  1.00  0.00           C  
ATOM    166  OH  TYR    21      57.836  31.889  33.380  1.00  0.00           O  
ATOM    167  CE2 TYR    21      56.256  31.681  35.124  1.00  0.00           C  
ATOM    168  CD2 TYR    21      55.841  31.939  36.417  1.00  0.00           C  
ATOM    169  C   TYR    21      55.004  32.801  40.816  1.00  0.00           C  
ATOM    170  O   TYR    21      55.234  33.909  41.341  1.00  0.00           O  
ATOM    171  N   LEU    22      54.988  31.691  41.477  1.00  0.00           N  
ATOM    172  CA  LEU    22      55.345  31.617  42.889  1.00  0.00           C  
ATOM    173  CB  LEU    22      55.032  30.160  43.346  1.00  0.00           C  
ATOM    174  CG  LEU    22      55.303  29.943  44.854  1.00  0.00           C  
ATOM    175  CD1 LEU    22      54.138  30.553  45.535  1.00  0.00           C  
ATOM    176  CD2 LEU    22      55.213  28.498  45.285  1.00  0.00           C  
ATOM    177  C   LEU    22      56.821  32.077  42.978  1.00  0.00           C  
ATOM    178  O   LEU    22      57.741  31.552  42.352  1.00  0.00           O  
ATOM    179  N   ALA    23      57.123  32.945  43.896  1.00  0.00           N  
ATOM    180  CA  ALA    23      58.411  33.450  44.332  1.00  0.00           C  
ATOM    181  CB  ALA    23      58.457  34.933  43.823  1.00  0.00           C  
ATOM    182  C   ALA    23      58.586  33.227  45.834  1.00  0.00           C  
ATOM    183  O   ALA    23      57.711  33.051  46.660  1.00  0.00           O  
ATOM    184  N   ARG    24      59.880  33.302  46.220  1.00  0.00           N  
ATOM    185  CA  ARG    24      60.282  33.698  47.642  1.00  0.00           C  
ATOM    186  CB  ARG    24      60.338  32.422  48.610  1.00  0.00           C  
ATOM    187  CG  ARG    24      61.530  31.504  48.422  1.00  0.00           C  
ATOM    188  CD  ARG    24      61.260  30.127  49.092  1.00  0.00           C  
ATOM    189  NE  ARG    24      62.559  29.398  48.993  1.00  0.00           N  
ATOM    190  CZ  ARG    24      63.044  28.451  49.742  1.00  0.00           C  
ATOM    191  NH1 ARG    24      62.410  27.824  50.687  1.00  0.00           N1+
ATOM    192  NH2 ARG    24      64.270  28.093  49.543  1.00  0.00           N  
ATOM    193  C   ARG    24      61.550  34.565  47.605  1.00  0.00           C  
ATOM    194  O   ARG    24      62.347  34.478  46.655  1.00  0.00           O  
ATOM    195  N   GLU    25      61.704  35.421  48.571  1.00  0.00           N  
ATOM    196  CA  GLU    25      62.929  36.299  48.705  1.00  0.00           C  
ATOM    197  CB  GLU    25      62.581  37.405  49.706  1.00  0.00           C  
ATOM    198  CG  GLU    25      63.509  38.699  49.729  1.00  0.00           C  
ATOM    199  CD  GLU    25      64.679  38.365  50.714  1.00  0.00           C  
ATOM    200  OE1 GLU    25      65.753  38.066  50.173  1.00  0.00           O  
ATOM    201  OE2 GLU    25      64.518  38.278  51.955  1.00  0.00           O1-
ATOM    202  C   GLU    25      64.251  35.484  48.890  1.00  0.00           C  
ATOM    203  O   GLU    25      64.257  34.563  49.667  1.00  0.00           O  
ATOM    204  N   LYS    26      65.351  35.751  48.178  1.00  0.00           N  
ATOM    205  CA  LYS    26      66.581  34.884  48.186  1.00  0.00           C  
ATOM    206  CB  LYS    26      67.633  35.265  47.108  1.00  0.00           C  
ATOM    207  CG  LYS    26      68.785  34.273  46.848  1.00  0.00           C  
ATOM    208  CD  LYS    26      69.723  34.656  45.708  1.00  0.00           C  
ATOM    209  CE  LYS    26      70.768  33.540  45.310  1.00  0.00           C  
ATOM    210  NZ  LYS    26      71.688  33.315  46.403  1.00  0.00           N1+
ATOM    211  C   LYS    26      67.246  34.684  49.573  1.00  0.00           C  
ATOM    212  O   LYS    26      67.894  33.648  49.826  1.00  0.00           O  
ATOM    213  N   GLN    27      67.120  35.703  50.439  1.00  0.00           N  
ATOM    214  CA  GLN    27      67.618  35.681  51.822  1.00  0.00           C  
ATOM    215  CB  GLN    27      68.060  37.106  52.277  1.00  0.00           C  
ATOM    216  CG  GLN    27      69.205  37.735  51.414  1.00  0.00           C  
ATOM    217  CD  GLN    27      70.534  36.945  51.408  1.00  0.00           C  
ATOM    218  OE1 GLN    27      70.784  36.185  52.303  1.00  0.00           O  
ATOM    219  NE2 GLN    27      71.329  36.999  50.359  1.00  0.00           N  
ATOM    220  C   GLN    27      66.623  35.077  52.781  1.00  0.00           C  
ATOM    221  O   GLN    27      66.814  33.977  53.364  1.00  0.00           O  
ATOM    222  N   SER    28      65.492  35.724  52.980  1.00  0.00           N  
ATOM    223  CA  SER    28      64.498  35.397  53.985  1.00  0.00           C  
ATOM    224  CB  SER    28      63.658  36.596  54.549  1.00  0.00           C  
ATOM    225  OG  SER    28      62.884  36.936  53.459  1.00  0.00           O  
ATOM    226  C   SER    28      63.625  34.122  53.712  1.00  0.00           C  
ATOM    227  O   SER    28      63.064  33.496  54.593  1.00  0.00           O  
ATOM    228  N   LYS    29      63.574  33.702  52.431  1.00  0.00           N  
ATOM    229  CA  LYS    29      62.677  32.625  51.969  1.00  0.00           C  
ATOM    230  CB  LYS    29      63.228  31.228  52.488  1.00  0.00           C  
ATOM    231  CG  LYS    29      64.781  31.092  52.533  1.00  0.00           C  
ATOM    232  CD  LYS    29      65.562  31.359  51.201  1.00  0.00           C  
ATOM    233  CE  LYS    29      66.804  30.423  51.058  1.00  0.00           C  
ATOM    234  NZ  LYS    29      67.827  30.913  50.093  1.00  0.00           N1+
ATOM    235  C   LYS    29      61.247  32.847  52.288  1.00  0.00           C  
ATOM    236  O   LYS    29      60.421  31.933  52.207  1.00  0.00           O  
ATOM    237  N   PHE    30      60.820  34.050  52.597  1.00  0.00           N  
ATOM    238  CA  PHE    30      59.384  34.437  52.795  1.00  0.00           C  
ATOM    239  CB  PHE    30      59.318  35.727  53.651  1.00  0.00           C  
ATOM    240  CG  PHE    30      57.882  36.332  53.732  1.00  0.00           C  
ATOM    241  CD1 PHE    30      56.934  35.904  54.678  1.00  0.00           C  
ATOM    242  CE1 PHE    30      55.735  36.566  54.840  1.00  0.00           C  
ATOM    243  CZ  PHE    30      55.433  37.645  53.994  1.00  0.00           C  
ATOM    244  CE2 PHE    30      56.372  38.074  52.980  1.00  0.00           C  
ATOM    245  CD2 PHE    30      57.586  37.400  52.838  1.00  0.00           C  
ATOM    246  C   PHE    30      58.607  34.487  51.479  1.00  0.00           C  
ATOM    247  O   PHE    30      59.086  35.025  50.495  1.00  0.00           O  
ATOM    248  N   ILE    31      57.432  33.804  51.430  1.00  0.00           N  
ATOM    249  CA  ILE    31      56.824  33.436  50.148  1.00  0.00           C  
ATOM    250  CB  ILE    31      56.081  32.087  50.305  1.00  0.00           C  
ATOM    251  CG2 ILE    31      55.512  31.634  48.934  1.00  0.00           C  
ATOM    252  CG1 ILE    31      57.115  31.051  50.830  1.00  0.00           C  
ATOM    253  CD1 ILE    31      56.568  29.656  51.098  1.00  0.00           C  
ATOM    254  C   ILE    31      55.871  34.521  49.666  1.00  0.00           C  
ATOM    255  O   ILE    31      55.224  35.203  50.486  1.00  0.00           O  
ATOM    256  N   LEU    32      55.739  34.612  48.343  1.00  0.00           N  
ATOM    257  CA  LEU    32      55.288  35.774  47.555  1.00  0.00           C  
ATOM    258  CB  LEU    32      56.488  36.696  47.421  1.00  0.00           C  
ATOM    259  CG  LEU    32      56.853  37.396  48.713  1.00  0.00           C  
ATOM    260  CD1 LEU    32      58.231  38.124  48.654  1.00  0.00           C  
ATOM    261  CD2 LEU    32      55.857  38.496  49.038  1.00  0.00           C  
ATOM    262  C   LEU    32      54.879  35.265  46.131  1.00  0.00           C  
ATOM    263  O   LEU    32      55.064  34.074  45.852  1.00  0.00           O  
ATOM    264  N   ALA    33      54.424  36.129  45.173  1.00  0.00           N  
ATOM    265  CA  ALA    33      54.151  35.811  43.789  1.00  0.00           C  
ATOM    266  CB  ALA    33      52.681  35.396  43.568  1.00  0.00           C  
ATOM    267  C   ALA    33      54.469  36.965  42.805  1.00  0.00           C  
ATOM    268  O   ALA    33      53.962  38.053  42.837  1.00  0.00           O  
ATOM    269  N   LEU    34      55.375  36.726  41.816  1.00  0.00           N  
ATOM    270  CA  LEU    34      55.726  37.634  40.759  1.00  0.00           C  
ATOM    271  CB  LEU    34      57.149  37.565  40.142  1.00  0.00           C  
ATOM    272  CG  LEU    34      58.305  37.652  41.074  1.00  0.00           C  
ATOM    273  CD1 LEU    34      59.595  37.828  40.286  1.00  0.00           C  
ATOM    274  CD2 LEU    34      58.127  38.885  41.946  1.00  0.00           C  
ATOM    275  C   LEU    34      54.630  37.528  39.712  1.00  0.00           C  
ATOM    276  O   LEU    34      54.660  36.602  38.871  1.00  0.00           O  
ATOM    277  N   LYS    35      53.804  38.544  39.738  1.00  0.00           N  
ATOM    278  CA  LYS    35      52.935  38.805  38.542  1.00  0.00           C  
ATOM    279  CB  LYS    35      51.681  39.508  38.985  1.00  0.00           C  
ATOM    280  CG  LYS    35      50.814  40.222  37.886  1.00  0.00           C  
ATOM    281  CD  LYS    35      49.448  40.741  38.451  1.00  0.00           C  
ATOM    282  CE  LYS    35      48.541  41.359  37.293  1.00  0.00           C  
ATOM    283  NZ  LYS    35      47.398  42.042  37.958  1.00  0.00           N1+
ATOM    284  C   LYS    35      53.678  39.595  37.495  1.00  0.00           C  
ATOM    285  O   LYS    35      54.013  40.776  37.701  1.00  0.00           O  
ATOM    286  N   VAL    36      54.001  38.899  36.364  1.00  0.00           N  
ATOM    287  CA  VAL    36      55.028  39.343  35.356  1.00  0.00           C  
ATOM    288  CB  VAL    36      56.230  38.367  35.397  1.00  0.00           C  
ATOM    289  CG1 VAL    36      55.830  36.848  35.488  1.00  0.00           C  
ATOM    290  CG2 VAL    36      57.259  38.583  34.345  1.00  0.00           C  
ATOM    291  C   VAL    36      54.410  39.619  33.952  1.00  0.00           C  
ATOM    292  O   VAL    36      53.977  38.654  33.274  1.00  0.00           O  
ATOM    293  N   LEU    37      54.448  40.880  33.514  1.00  0.00           N  
ATOM    294  CA  LEU    37      53.770  41.398  32.348  1.00  0.00           C  
ATOM    295  CB  LEU    37      52.629  42.411  32.593  1.00  0.00           C  
ATOM    296  CG  LEU    37      51.655  41.963  33.730  1.00  0.00           C  
ATOM    297  CD1 LEU    37      51.940  42.734  35.063  1.00  0.00           C  
ATOM    298  CD2 LEU    37      50.303  42.273  33.234  1.00  0.00           C  
ATOM    299  C   LEU    37      54.702  41.880  31.255  1.00  0.00           C  
ATOM    300  O   LEU    37      55.577  42.654  31.529  1.00  0.00           O  
ATOM    301  N   PHE    38      54.529  41.532  29.994  1.00  0.00           N  
ATOM    302  CA  PHE    38      55.438  41.844  28.917  1.00  0.00           C  
ATOM    303  CB  PHE    38      55.075  40.789  27.790  1.00  0.00           C  
ATOM    304  CG  PHE    38      55.629  39.330  28.086  1.00  0.00           C  
ATOM    305  CD1 PHE    38      54.821  38.258  28.282  1.00  0.00           C  
ATOM    306  CE1 PHE    38      55.310  37.032  28.554  1.00  0.00           C  
ATOM    307  CZ  PHE    38      56.656  36.814  28.714  1.00  0.00           C  
ATOM    308  CE2 PHE    38      57.546  37.812  28.368  1.00  0.00           C  
ATOM    309  CD2 PHE    38      57.006  39.130  28.104  1.00  0.00           C  
ATOM    310  C   PHE    38      55.120  43.295  28.361  1.00  0.00           C  
ATOM    311  O   PHE    38      54.070  43.551  27.836  1.00  0.00           O  
ATOM    312  N   LYS    39      56.110  44.165  28.377  1.00  0.00           N  
ATOM    313  CA  LYS    39      55.923  45.588  27.926  1.00  0.00           C  
ATOM    314  CB  LYS    39      57.209  46.422  28.206  1.00  0.00           C  
ATOM    315  CG  LYS    39      57.458  46.764  29.726  1.00  0.00           C  
ATOM    316  CD  LYS    39      58.968  47.158  29.935  1.00  0.00           C  
ATOM    317  CE  LYS    39      59.121  48.055  31.204  1.00  0.00           C  
ATOM    318  NZ  LYS    39      60.501  48.609  31.290  1.00  0.00           N1+
ATOM    319  C   LYS    39      55.450  45.817  26.504  1.00  0.00           C  
ATOM    320  O   LYS    39      54.733  46.764  26.256  1.00  0.00           O  
ATOM    321  N   ALA    40      55.914  44.936  25.550  1.00  0.00           N  
ATOM    322  CA  ALA    40      55.597  45.097  24.092  1.00  0.00           C  
ATOM    323  CB  ALA    40      56.637  44.253  23.336  1.00  0.00           C  
ATOM    324  C   ALA    40      54.163  44.644  23.833  1.00  0.00           C  
ATOM    325  O   ALA    40      53.420  45.270  23.046  1.00  0.00           O  
ATOM    326  N   GLN    41      53.777  43.558  24.476  1.00  0.00           N  
ATOM    327  CA  GLN    41      52.360  43.050  24.449  1.00  0.00           C  
ATOM    328  CB  GLN    41      52.168  41.796  25.338  1.00  0.00           C  
ATOM    329  CG  GLN    41      52.490  40.561  24.439  1.00  0.00           C  
ATOM    330  CD  GLN    41      52.346  39.233  25.102  1.00  0.00           C  
ATOM    331  OE1 GLN    41      51.892  39.095  26.256  1.00  0.00           O  
ATOM    332  NE2 GLN    41      52.648  38.101  24.407  1.00  0.00           N  
ATOM    333  C   GLN    41      51.565  44.168  25.150  1.00  0.00           C  
ATOM    334  O   GLN    41      50.474  44.489  24.660  1.00  0.00           O  
ATOM    335  N   LEU    42      51.920  44.753  26.327  1.00  0.00           N  
ATOM    336  CA  LEU    42      51.156  45.841  26.917  1.00  0.00           C  
ATOM    337  CB  LEU    42      51.922  46.294  28.241  1.00  0.00           C  
ATOM    338  CG  LEU    42      51.743  45.374  29.418  1.00  0.00           C  
ATOM    339  CD1 LEU    42      52.679  45.941  30.487  1.00  0.00           C  
ATOM    340  CD2 LEU    42      50.268  45.217  29.913  1.00  0.00           C  
ATOM    341  C   LEU    42      51.068  47.113  25.982  1.00  0.00           C  
ATOM    342  O   LEU    42      50.014  47.854  25.935  1.00  0.00           O  
ATOM    343  N   GLU    43      52.156  47.461  25.326  1.00  0.00           N  
ATOM    344  CA  GLU    43      52.282  48.625  24.453  1.00  0.00           C  
ATOM    345  CB  GLU    43      53.794  48.923  24.202  1.00  0.00           C  
ATOM    346  CG  GLU    43      53.909  50.291  23.474  1.00  0.00           C  
ATOM    347  CD  GLU    43      55.252  51.047  23.636  1.00  0.00           C  
ATOM    348  OE1 GLU    43      55.912  51.412  22.593  1.00  0.00           O  
ATOM    349  OE2 GLU    43      55.787  51.223  24.717  1.00  0.00           O1-
ATOM    350  C   GLU    43      51.423  48.527  23.170  1.00  0.00           C  
ATOM    351  O   GLU    43      50.731  49.521  22.770  1.00  0.00           O  
ATOM    352  N   LYS    44      51.526  47.393  22.516  1.00  0.00           N  
ATOM    353  CA  LYS    44      50.791  47.007  21.291  1.00  0.00           C  
ATOM    354  CB  LYS    44      50.998  45.521  20.911  1.00  0.00           C  
ATOM    355  CG  LYS    44      52.379  45.375  20.143  1.00  0.00           C  
ATOM    356  CD  LYS    44      52.734  43.872  19.988  1.00  0.00           C  
ATOM    357  CE  LYS    44      53.865  43.751  18.905  1.00  0.00           C  
ATOM    358  NZ  LYS    44      54.291  42.323  18.656  1.00  0.00           N1+
ATOM    359  C   LYS    44      49.322  47.266  21.526  1.00  0.00           C  
ATOM    360  O   LYS    44      48.687  47.949  20.824  1.00  0.00           O  
ATOM    361  N   ALA    45      48.748  46.628  22.557  1.00  0.00           N  
ATOM    362  CA  ALA    45      47.432  46.906  23.010  1.00  0.00           C  
ATOM    363  CB  ALA    45      47.203  45.923  24.194  1.00  0.00           C  
ATOM    364  C   ALA    45      47.062  48.323  23.594  1.00  0.00           C  
ATOM    365  O   ALA    45      45.895  48.710  23.760  1.00  0.00           O  
ATOM    366  N   GLY    46      48.099  49.068  23.919  1.00  0.00           N  
ATOM    367  CA  GLY    46      48.102  50.484  24.384  1.00  0.00           C  
ATOM    368  C   GLY    46      47.768  50.675  25.848  1.00  0.00           C  
ATOM    369  O   GLY    46      47.930  51.762  26.365  1.00  0.00           O  
ATOM    370  N   VAL    47      47.381  49.624  26.524  1.00  0.00           N  
ATOM    371  CA  VAL    47      46.964  49.608  27.919  1.00  0.00           C  
ATOM    372  CB  VAL    47      46.257  48.318  28.109  1.00  0.00           C  
ATOM    373  CG1 VAL    47      44.988  48.052  27.267  1.00  0.00           C  
ATOM    374  CG2 VAL    47      47.205  47.125  28.030  1.00  0.00           C  
ATOM    375  C   VAL    47      48.078  49.921  28.878  1.00  0.00           C  
ATOM    376  O   VAL    47      47.837  49.865  30.058  1.00  0.00           O  
ATOM    377  N   GLU    48      49.373  49.995  28.447  1.00  0.00           N  
ATOM    378  CA  GLU    48      50.576  50.020  29.306  1.00  0.00           C  
ATOM    379  CB  GLU    48      51.772  50.161  28.256  1.00  0.00           C  
ATOM    380  CG  GLU    48      53.168  50.040  28.802  1.00  0.00           C  
ATOM    381  CD  GLU    48      53.736  51.424  29.332  1.00  0.00           C  
ATOM    382  OE1 GLU    48      54.706  51.319  30.126  1.00  0.00           O  
ATOM    383  OE2 GLU    48      53.251  52.537  28.905  1.00  0.00           O1-
ATOM    384  C   GLU    48      50.691  51.113  30.397  1.00  0.00           C  
ATOM    385  O   GLU    48      51.111  50.852  31.496  1.00  0.00           O  
ATOM    386  N   HIE    49      50.253  52.384  30.119  1.00  0.00           N  
ATOM    387  CA  HIE    49      50.251  53.369  31.187  1.00  0.00           C  
ATOM    388  CB  HIE    49      50.134  54.774  30.598  1.00  0.00           C  
ATOM    389  CG  HIE    49      50.281  55.900  31.617  1.00  0.00           C  
ATOM    390  ND1 HIE    49      49.995  57.242  31.276  1.00  0.00           N  
ATOM    391  CE1 HIE    49      50.372  58.000  32.277  1.00  0.00           C  
ATOM    392  NE2 HIE    49      50.863  57.196  33.224  1.00  0.00           N  
ATOM    393  CD2 HIE    49      50.702  55.853  32.880  1.00  0.00           C  
ATOM    394  C   HIE    49      49.055  53.216  32.110  1.00  0.00           C  
ATOM    395  O   HIE    49      49.089  53.418  33.307  1.00  0.00           O  
ATOM    396  N   GLN    50      47.961  52.618  31.561  1.00  0.00           N  
ATOM    397  CA  GLN    50      46.733  52.301  32.330  1.00  0.00           C  
ATOM    398  CB  GLN    50      45.488  52.095  31.447  1.00  0.00           C  
ATOM    399  CG  GLN    50      45.314  53.017  30.205  1.00  0.00           C  
ATOM    400  CD  GLN    50      45.477  54.490  30.667  1.00  0.00           C  
ATOM    401  OE1 GLN    50      45.392  54.930  31.797  1.00  0.00           O  
ATOM    402  NE2 GLN    50      45.884  55.398  29.795  1.00  0.00           N  
ATOM    403  C   GLN    50      47.172  51.041  33.177  1.00  0.00           C  
ATOM    404  O   GLN    50      46.680  50.907  34.330  1.00  0.00           O  
ATOM    405  N   LEU    51      47.952  50.049  32.707  1.00  0.00           N  
ATOM    406  CA  LEU    51      48.643  49.067  33.557  1.00  0.00           C  
ATOM    407  CB  LEU    51      49.489  48.099  32.727  1.00  0.00           C  
ATOM    408  CG  LEU    51      50.332  47.051  33.405  1.00  0.00           C  
ATOM    409  CD1 LEU    51      51.332  47.541  34.421  1.00  0.00           C  
ATOM    410  CD2 LEU    51      49.373  46.157  34.167  1.00  0.00           C  
ATOM    411  C   LEU    51      49.289  49.777  34.743  1.00  0.00           C  
ATOM    412  O   LEU    51      48.961  49.498  35.866  1.00  0.00           O  
ATOM    413  N   ARG    52      50.207  50.716  34.438  1.00  0.00           N  
ATOM    414  CA  ARG    52      51.094  51.384  35.421  1.00  0.00           C  
ATOM    415  CB  ARG    52      52.284  52.186  34.816  1.00  0.00           C  
ATOM    416  CG  ARG    52      53.437  51.323  34.298  1.00  0.00           C  
ATOM    417  CD  ARG    52      54.702  52.054  33.888  1.00  0.00           C  
ATOM    418  NE  ARG    52      54.462  52.676  32.540  1.00  0.00           N  
ATOM    419  CZ  ARG    52      54.317  53.953  32.229  1.00  0.00           C  
ATOM    420  NH1 ARG    52      54.230  54.871  33.127  1.00  0.00           N1+
ATOM    421  NH2 ARG    52      54.111  54.349  31.060  1.00  0.00           N  
ATOM    422  C   ARG    52      50.268  52.095  36.495  1.00  0.00           C  
ATOM    423  O   ARG    52      50.531  51.994  37.689  1.00  0.00           O  
ATOM    424  N   ARG    53      49.180  52.764  36.051  1.00  0.00           N  
ATOM    425  CA  ARG    53      48.307  53.507  36.917  1.00  0.00           C  
ATOM    426  CB  ARG    53      47.577  54.560  36.022  1.00  0.00           C  
ATOM    427  CG  ARG    53      48.424  55.705  35.407  1.00  0.00           C  
ATOM    428  CD  ARG    53      47.598  56.605  34.477  1.00  0.00           C  
ATOM    429  NE  ARG    53      46.428  57.204  35.247  1.00  0.00           N  
ATOM    430  CZ  ARG    53      45.116  57.273  34.941  1.00  0.00           C  
ATOM    431  NH1 ARG    53      44.579  56.744  33.887  1.00  0.00           N1+
ATOM    432  NH2 ARG    53      44.320  57.900  35.707  1.00  0.00           N  
ATOM    433  C   ARG    53      47.411  52.689  37.779  1.00  0.00           C  
ATOM    434  O   ARG    53      47.092  53.126  38.907  1.00  0.00           O  
ATOM    435  N   GLU    54      46.962  51.505  37.330  1.00  0.00           N  
ATOM    436  CA  GLU    54      46.125  50.611  38.121  1.00  0.00           C  
ATOM    437  CB  GLU    54      45.348  49.523  37.366  1.00  0.00           C  
ATOM    438  CG  GLU    54      46.021  48.247  36.804  1.00  0.00           C  
ATOM    439  CD  GLU    54      45.099  47.245  35.991  1.00  0.00           C  
ATOM    440  OE1 GLU    54      45.393  46.094  35.645  1.00  0.00           O  
ATOM    441  OE2 GLU    54      43.980  47.618  35.583  1.00  0.00           O1-
ATOM    442  C   GLU    54      46.953  49.963  39.295  1.00  0.00           C  
ATOM    443  O   GLU    54      46.454  49.813  40.399  1.00  0.00           O  
ATOM    444  N   VAL    55      48.310  49.711  39.078  1.00  0.00           N  
ATOM    445  CA  VAL    55      49.340  49.373  40.127  1.00  0.00           C  
ATOM    446  CB  VAL    55      50.728  48.952  39.546  1.00  0.00           C  
ATOM    447  CG1 VAL    55      51.651  48.446  40.587  1.00  0.00           C  
ATOM    448  CG2 VAL    55      50.476  47.796  38.519  1.00  0.00           C  
ATOM    449  C   VAL    55      49.481  50.516  41.136  1.00  0.00           C  
ATOM    450  O   VAL    55      49.667  50.194  42.260  1.00  0.00           O  
ATOM    451  N   GLU    56      49.227  51.811  40.876  1.00  0.00           N  
ATOM    452  CA  GLU    56      49.214  52.893  41.864  1.00  0.00           C  
ATOM    453  CB  GLU    56      48.915  54.265  41.151  1.00  0.00           C  
ATOM    454  CG  GLU    56      50.024  54.634  40.150  1.00  0.00           C  
ATOM    455  CD  GLU    56      51.231  55.141  40.806  1.00  0.00           C  
ATOM    456  OE1 GLU    56      52.327  54.774  40.333  1.00  0.00           O  
ATOM    457  OE2 GLU    56      51.129  55.936  41.777  1.00  0.00           O1-
ATOM    458  C   GLU    56      48.168  52.646  42.960  1.00  0.00           C  
ATOM    459  O   GLU    56      48.391  52.863  44.137  1.00  0.00           O  
ATOM    460  N   ILE    57      47.060  52.116  42.507  1.00  0.00           N  
ATOM    461  CA  ILE    57      45.859  52.027  43.360  1.00  0.00           C  
ATOM    462  CB  ILE    57      44.591  51.914  42.475  1.00  0.00           C  
ATOM    463  CG2 ILE    57      43.316  51.783  43.354  1.00  0.00           C  
ATOM    464  CG1 ILE    57      44.525  53.228  41.631  1.00  0.00           C  
ATOM    465  CD1 ILE    57      43.393  53.255  40.648  1.00  0.00           C  
ATOM    466  C   ILE    57      45.991  50.786  44.218  1.00  0.00           C  
ATOM    467  O   ILE    57      45.764  50.953  45.456  1.00  0.00           O  
ATOM    468  N   GLN    58      46.489  49.614  43.752  1.00  0.00           N  
ATOM    469  CA  GLN    58      46.964  48.607  44.694  1.00  0.00           C  
ATOM    470  CB  GLN    58      47.564  47.441  43.939  1.00  0.00           C  
ATOM    471  CG  GLN    58      47.436  46.096  44.720  1.00  0.00           C  
ATOM    472  CD  GLN    58      46.066  45.418  44.431  1.00  0.00           C  
ATOM    473  OE1 GLN    58      45.172  45.881  43.794  1.00  0.00           O  
ATOM    474  NE2 GLN    58      45.955  44.177  44.905  1.00  0.00           N  
ATOM    475  C   GLN    58      47.984  49.189  45.674  1.00  0.00           C  
ATOM    476  O   GLN    58      47.936  48.924  46.892  1.00  0.00           O  
ATOM    477  N   SER    59      48.792  50.093  45.188  1.00  0.00           N  
ATOM    478  CA  SER    59      49.843  50.715  46.121  1.00  0.00           C  
ATOM    479  CB  SER    59      50.972  51.421  45.276  1.00  0.00           C  
ATOM    480  OG  SER    59      51.583  50.580  44.283  1.00  0.00           O  
ATOM    481  C   SER    59      49.312  51.647  47.189  1.00  0.00           C  
ATOM    482  O   SER    59      49.926  51.837  48.287  1.00  0.00           O  
ATOM    483  N   HIE    60      48.053  52.104  47.001  1.00  0.00           N  
ATOM    484  CA  HIE    60      47.298  52.915  47.984  1.00  0.00           C  
ATOM    485  CB  HIE    60      46.342  53.849  47.307  1.00  0.00           C  
ATOM    486  CG  HIE    60      45.435  54.604  48.222  1.00  0.00           C  
ATOM    487  ND1 HIE    60      44.295  55.306  47.798  1.00  0.00           N  
ATOM    488  CE1 HIE    60      43.940  56.008  48.867  1.00  0.00           C  
ATOM    489  NE2 HIE    60      44.847  55.914  49.850  1.00  0.00           N  
ATOM    490  CD2 HIE    60      45.816  55.008  49.456  1.00  0.00           C  
ATOM    491  C   HIE    60      46.659  51.934  49.059  1.00  0.00           C  
ATOM    492  O   HIE    60      46.998  52.024  50.214  1.00  0.00           O  
ATOM    493  N   LEU    61      45.843  50.991  48.570  1.00  0.00           N  
ATOM    494  CA  LEU    61      44.824  50.198  49.383  1.00  0.00           C  
ATOM    495  CB  LEU    61      43.887  49.524  48.357  1.00  0.00           C  
ATOM    496  CG  LEU    61      43.064  50.491  47.447  1.00  0.00           C  
ATOM    497  CD1 LEU    61      42.118  49.849  46.446  1.00  0.00           C  
ATOM    498  CD2 LEU    61      42.309  51.485  48.282  1.00  0.00           C  
ATOM    499  C   LEU    61      45.519  49.214  50.326  1.00  0.00           C  
ATOM    500  O   LEU    61      45.490  48.008  50.094  1.00  0.00           O  
ATOM    501  N   ARG    62      46.078  49.653  51.469  1.00  0.00           N  
ATOM    502  CA  ARG    62      46.688  48.740  52.475  1.00  0.00           C  
ATOM    503  CB  ARG    62      47.705  49.537  53.316  1.00  0.00           C  
ATOM    504  CG  ARG    62      48.971  50.196  52.600  1.00  0.00           C  
ATOM    505  CD  ARG    62      49.916  49.226  51.844  1.00  0.00           C  
ATOM    506  NE  ARG    62      51.205  49.798  51.284  1.00  0.00           N  
ATOM    507  CZ  ARG    62      51.903  49.471  50.182  1.00  0.00           C  
ATOM    508  NH1 ARG    62      51.361  48.722  49.222  1.00  0.00           N1+
ATOM    509  NH2 ARG    62      53.129  49.878  49.986  1.00  0.00           N  
ATOM    510  C   ARG    62      45.709  47.981  53.422  1.00  0.00           C  
ATOM    511  O   ARG    62      46.145  47.250  54.311  1.00  0.00           O  
ATOM    512  N   HIE    63      44.420  48.142  53.253  1.00  0.00           N  
ATOM    513  CA  HIE    63      43.307  47.510  53.980  1.00  0.00           C  
ATOM    514  CB  HIE    63      41.912  48.103  53.523  1.00  0.00           C  
ATOM    515  CG  HIE    63      40.772  47.491  54.196  1.00  0.00           C  
ATOM    516  ND1 HIE    63      40.524  46.105  54.137  1.00  0.00           N  
ATOM    517  CE1 HIE    63      39.508  45.904  54.989  1.00  0.00           C  
ATOM    518  NE2 HIE    63      39.219  46.994  55.672  1.00  0.00           N  
ATOM    519  CD2 HIE    63      39.925  48.028  55.083  1.00  0.00           C  
ATOM    520  C   HIE    63      43.479  46.015  53.750  1.00  0.00           C  
ATOM    521  O   HIE    63      43.515  45.629  52.626  1.00  0.00           O  
ATOM    522  N   PRO    64      43.456  45.129  54.772  1.00  0.00           N  
ATOM    523  CD  PRO    64      42.910  45.444  56.105  1.00  0.00           C  
ATOM    524  CG  PRO    64      42.270  44.159  56.587  1.00  0.00           C  
ATOM    525  CB  PRO    64      43.296  43.113  56.109  1.00  0.00           C  
ATOM    526  CA  PRO    64      43.801  43.683  54.754  1.00  0.00           C  
ATOM    527  C   PRO    64      43.042  42.913  53.627  1.00  0.00           C  
ATOM    528  O   PRO    64      43.544  41.853  53.233  1.00  0.00           O  
ATOM    529  N   ASN    65      41.810  43.337  53.233  1.00  0.00           N  
ATOM    530  CA  ASN    65      41.058  42.524  52.252  1.00  0.00           C  
ATOM    531  CB  ASN    65      39.521  42.516  52.462  1.00  0.00           C  
ATOM    532  CG  ASN    65      39.162  41.857  53.819  1.00  0.00           C  
ATOM    533  OD1 ASN    65      39.951  41.163  54.394  1.00  0.00           O  
ATOM    534  ND2 ASN    65      38.051  42.266  54.373  1.00  0.00           N  
ATOM    535  C   ASN    65      41.482  42.933  50.821  1.00  0.00           C  
ATOM    536  O   ASN    65      40.911  42.329  49.900  1.00  0.00           O  
ATOM    537  N   ILE    66      42.544  43.737  50.613  1.00  0.00           N  
ATOM    538  CA  ILE    66      43.265  43.957  49.320  1.00  0.00           C  
ATOM    539  CB  ILE    66      43.389  45.453  48.953  1.00  0.00           C  
ATOM    540  CG2 ILE    66      44.161  45.657  47.661  1.00  0.00           C  
ATOM    541  CG1 ILE    66      41.901  45.988  48.808  1.00  0.00           C  
ATOM    542  CD1 ILE    66      41.271  46.570  50.076  1.00  0.00           C  
ATOM    543  C   ILE    66      44.541  43.167  49.332  1.00  0.00           C  
ATOM    544  O   ILE    66      45.322  43.404  50.260  1.00  0.00           O  
ATOM    545  N   LEU    67      44.808  42.259  48.373  1.00  0.00           N  
ATOM    546  CA  LEU    67      46.105  41.534  48.284  1.00  0.00           C  
ATOM    547  CB  LEU    67      46.018  40.592  47.082  1.00  0.00           C  
ATOM    548  CG  LEU    67      47.216  39.587  47.016  1.00  0.00           C  
ATOM    549  CD1 LEU    67      46.696  38.352  47.720  1.00  0.00           C  
ATOM    550  CD2 LEU    67      47.678  39.250  45.555  1.00  0.00           C  
ATOM    551  C   LEU    67      47.243  42.509  48.241  1.00  0.00           C  
ATOM    552  O   LEU    67      47.266  43.288  47.312  1.00  0.00           O  
ATOM    553  N   ARG    68      48.262  42.439  49.147  1.00  0.00           N  
ATOM    554  CA  ARG    68      49.362  43.386  49.303  1.00  0.00           C  
ATOM    555  CB  ARG    68      50.055  43.326  50.654  1.00  0.00           C  
ATOM    556  CG  ARG    68      50.858  44.623  50.870  1.00  0.00           C  
ATOM    557  CD  ARG    68      51.302  44.720  52.335  1.00  0.00           C  
ATOM    558  NE  ARG    68      50.124  45.120  53.165  1.00  0.00           N  
ATOM    559  CZ  ARG    68      50.115  45.839  54.286  1.00  0.00           C  
ATOM    560  NH1 ARG    68      51.137  46.538  54.703  1.00  0.00           N1+
ATOM    561  NH2 ARG    68      48.994  45.966  54.953  1.00  0.00           N  
ATOM    562  C   ARG    68      50.409  43.337  48.239  1.00  0.00           C  
ATOM    563  O   ARG    68      50.849  42.308  47.835  1.00  0.00           O  
ATOM    564  N   LEU    69      50.762  44.493  47.737  1.00  0.00           N  
ATOM    565  CA  LEU    69      51.837  44.646  46.736  1.00  0.00           C  
ATOM    566  CB  LEU    69      51.487  45.664  45.609  1.00  0.00           C  
ATOM    567  CG  LEU    69      52.681  45.979  44.739  1.00  0.00           C  
ATOM    568  CD1 LEU    69      53.126  44.675  43.925  1.00  0.00           C  
ATOM    569  CD2 LEU    69      52.353  46.946  43.621  1.00  0.00           C  
ATOM    570  C   LEU    69      53.029  44.972  47.568  1.00  0.00           C  
ATOM    571  O   LEU    69      53.193  46.156  47.921  1.00  0.00           O  
ATOM    572  N   TYR    70      53.995  44.057  47.662  1.00  0.00           N  
ATOM    573  CA  TYR    70      55.265  44.202  48.358  1.00  0.00           C  
ATOM    574  CB  TYR    70      55.876  42.833  48.746  1.00  0.00           C  
ATOM    575  CG  TYR    70      55.304  42.299  50.097  1.00  0.00           C  
ATOM    576  CD1 TYR    70      55.772  42.882  51.303  1.00  0.00           C  
ATOM    577  CE1 TYR    70      55.363  42.395  52.503  1.00  0.00           C  
ATOM    578  CZ  TYR    70      54.330  41.404  52.552  1.00  0.00           C  
ATOM    579  OH  TYR    70      53.856  40.950  53.776  1.00  0.00           O  
ATOM    580  CE2 TYR    70      53.692  40.941  51.352  1.00  0.00           C  
ATOM    581  CD2 TYR    70      54.277  41.371  50.126  1.00  0.00           C  
ATOM    582  C   TYR    70      56.365  44.987  47.637  1.00  0.00           C  
ATOM    583  O   TYR    70      57.266  45.528  48.301  1.00  0.00           O  
ATOM    584  N   GLY    71      56.299  45.138  46.343  1.00  0.00           N  
ATOM    585  CA  GLY    71      57.119  46.009  45.526  1.00  0.00           C  
ATOM    586  C   GLY    71      56.885  45.871  44.052  1.00  0.00           C  
ATOM    587  O   GLY    71      56.240  44.977  43.608  1.00  0.00           O  
ATOM    588  N   TYR    72      57.569  46.755  43.345  1.00  0.00           N  
ATOM    589  CA  TYR    72      57.550  46.776  41.847  1.00  0.00           C  
ATOM    590  CB  TYR    72      56.511  47.870  41.545  1.00  0.00           C  
ATOM    591  CG  TYR    72      56.389  48.115  40.041  1.00  0.00           C  
ATOM    592  CD1 TYR    72      55.402  47.526  39.246  1.00  0.00           C  
ATOM    593  CE1 TYR    72      55.275  48.009  37.939  1.00  0.00           C  
ATOM    594  CZ  TYR    72      56.182  48.957  37.376  1.00  0.00           C  
ATOM    595  OH  TYR    72      56.127  49.355  36.069  1.00  0.00           O  
ATOM    596  CE2 TYR    72      57.213  49.516  38.199  1.00  0.00           C  
ATOM    597  CD2 TYR    72      57.295  49.117  39.534  1.00  0.00           C  
ATOM    598  C   TYR    72      58.920  46.960  41.183  1.00  0.00           C  
ATOM    599  O   TYR    72      59.689  47.802  41.641  1.00  0.00           O  
ATOM    600  N   PHE    73      59.242  46.184  40.103  1.00  0.00           N  
ATOM    601  CA  PHE    73      60.371  46.458  39.254  1.00  0.00           C  
ATOM    602  CB  PHE    73      61.572  45.722  39.928  1.00  0.00           C  
ATOM    603  CG  PHE    73      61.492  44.271  40.010  1.00  0.00           C  
ATOM    604  CD1 PHE    73      62.007  43.564  38.930  1.00  0.00           C  
ATOM    605  CE1 PHE    73      62.142  42.177  38.987  1.00  0.00           C  
ATOM    606  CZ  PHE    73      61.609  41.523  40.085  1.00  0.00           C  
ATOM    607  CE2 PHE    73      60.992  42.216  41.139  1.00  0.00           C  
ATOM    608  CD2 PHE    73      60.941  43.626  41.117  1.00  0.00           C  
ATOM    609  C   PHE    73      60.084  46.044  37.837  1.00  0.00           C  
ATOM    610  O   PHE    73      59.028  45.529  37.514  1.00  0.00           O  
ATOM    611  N   HIE    74      61.050  46.448  37.011  1.00  0.00           N  
ATOM    612  CA  HIE    74      60.989  46.324  35.593  1.00  0.00           C  
ATOM    613  CB  HIE    74      60.146  47.442  34.898  1.00  0.00           C  
ATOM    614  CG  HIE    74      60.633  48.870  34.750  1.00  0.00           C  
ATOM    615  ND1 HIE    74      61.580  49.345  33.815  1.00  0.00           N  
ATOM    616  CE1 HIE    74      61.776  50.622  34.072  1.00  0.00           C  
ATOM    617  NE2 HIE    74      61.028  50.988  35.144  1.00  0.00           N  
ATOM    618  CD2 HIE    74      60.326  49.863  35.621  1.00  0.00           C  
ATOM    619  C   HIE    74      62.328  46.022  34.925  1.00  0.00           C  
ATOM    620  O   HIE    74      63.434  46.236  35.451  1.00  0.00           O  
ATOM    621  N   ASP    75      62.257  45.416  33.716  1.00  0.00           N  
ATOM    622  CA  ASP    75      63.439  45.178  32.896  1.00  0.00           C  
ATOM    623  CB  ASP    75      63.956  43.710  32.958  1.00  0.00           C  
ATOM    624  CG  ASP    75      63.078  42.670  32.292  1.00  0.00           C  
ATOM    625  OD1 ASP    75      62.425  42.968  31.306  1.00  0.00           O  
ATOM    626  OD2 ASP    75      63.197  41.517  32.806  1.00  0.00           O1-
ATOM    627  C   ASP    75      63.249  45.734  31.474  1.00  0.00           C  
ATOM    628  O   ASP    75      62.202  46.400  31.231  1.00  0.00           O  
ATOM    629  N   ALA    76      64.138  45.479  30.508  1.00  0.00           N  
ATOM    630  CA  ALA    76      64.094  45.914  29.117  1.00  0.00           C  
ATOM    631  CB  ALA    76      65.468  45.557  28.458  1.00  0.00           C  
ATOM    632  C   ALA    76      62.968  45.215  28.342  1.00  0.00           C  
ATOM    633  O   ALA    76      62.772  45.539  27.172  1.00  0.00           O  
ATOM    634  N   THR    77      62.270  44.249  28.893  1.00  0.00           N  
ATOM    635  CA  THR    77      61.269  43.365  28.313  1.00  0.00           C  
ATOM    636  CB  THR    77      61.800  41.873  28.157  1.00  0.00           C  
ATOM    637  CG2 THR    77      63.062  41.946  27.263  1.00  0.00           C  
ATOM    638  OG1 THR    77      62.140  41.233  29.380  1.00  0.00           O  
ATOM    639  C   THR    77      59.938  43.397  29.116  1.00  0.00           C  
ATOM    640  O   THR    77      58.875  43.127  28.541  1.00  0.00           O  
ATOM    641  N   ARG    78      59.937  43.605  30.440  1.00  0.00           N  
ATOM    642  CA  ARG    78      58.822  43.171  31.338  1.00  0.00           C  
ATOM    643  CB  ARG    78      59.148  41.774  31.901  1.00  0.00           C  
ATOM    644  CG  ARG    78      59.072  40.661  30.887  1.00  0.00           C  
ATOM    645  CD  ARG    78      59.639  39.353  31.482  1.00  0.00           C  
ATOM    646  NE  ARG    78      61.125  39.239  31.325  1.00  0.00           N  
ATOM    647  CZ  ARG    78      61.941  38.329  31.859  1.00  0.00           C  
ATOM    648  NH1 ARG    78      61.464  37.395  32.617  1.00  0.00           N1+
ATOM    649  NH2 ARG    78      63.205  38.297  31.643  1.00  0.00           N  
ATOM    650  C   ARG    78      58.615  44.180  32.529  1.00  0.00           C  
ATOM    651  O   ARG    78      59.523  44.934  32.872  1.00  0.00           O  
ATOM    652  N   VAL    79      57.466  44.008  33.237  1.00  0.00           N  
ATOM    653  CA  VAL    79      57.330  44.455  34.621  1.00  0.00           C  
ATOM    654  CB  VAL    79      56.295  45.552  34.815  1.00  0.00           C  
ATOM    655  CG1 VAL    79      56.371  46.724  33.799  1.00  0.00           C  
ATOM    656  CG2 VAL    79      54.827  45.085  34.704  1.00  0.00           C  
ATOM    657  C   VAL    79      57.024  43.287  35.550  1.00  0.00           C  
ATOM    658  O   VAL    79      56.413  42.309  35.111  1.00  0.00           O  
ATOM    659  N   TYR    80      57.393  43.489  36.807  1.00  0.00           N  
ATOM    660  CA  TYR    80      57.237  42.534  37.898  1.00  0.00           C  
ATOM    661  CB  TYR    80      58.710  42.071  38.229  1.00  0.00           C  
ATOM    662  CG  TYR    80      59.486  41.532  37.068  1.00  0.00           C  
ATOM    663  CD1 TYR    80      59.350  40.150  36.776  1.00  0.00           C  
ATOM    664  CE1 TYR    80      60.239  39.611  35.813  1.00  0.00           C  
ATOM    665  CZ  TYR    80      61.238  40.360  35.192  1.00  0.00           C  
ATOM    666  OH  TYR    80      62.115  39.749  34.323  1.00  0.00           O  
ATOM    667  CE2 TYR    80      61.285  41.713  35.463  1.00  0.00           C  
ATOM    668  CD2 TYR    80      60.396  42.386  36.347  1.00  0.00           C  
ATOM    669  C   TYR    80      56.491  43.175  39.094  1.00  0.00           C  
ATOM    670  O   TYR    80      56.996  44.023  39.882  1.00  0.00           O  
ATOM    671  N   LEU    81      55.244  42.813  39.296  1.00  0.00           N  
ATOM    672  CA  LEU    81      54.506  43.100  40.553  1.00  0.00           C  
ATOM    673  CB  LEU    81      53.048  43.053  40.161  1.00  0.00           C  
ATOM    674  CG  LEU    81      52.413  44.306  39.553  1.00  0.00           C  
ATOM    675  CD1 LEU    81      53.174  44.750  38.287  1.00  0.00           C  
ATOM    676  CD2 LEU    81      51.013  44.078  39.137  1.00  0.00           C  
ATOM    677  C   LEU    81      54.854  41.925  41.507  1.00  0.00           C  
ATOM    678  O   LEU    81      54.721  40.743  41.192  1.00  0.00           O  
ATOM    679  N   ILE    82      55.316  42.237  42.760  1.00  0.00           N  
ATOM    680  CA  ILE    82      55.602  41.317  43.887  1.00  0.00           C  
ATOM    681  CB  ILE    82      56.808  41.726  44.737  1.00  0.00           C  
ATOM    682  CG2 ILE    82      56.960  40.664  45.803  1.00  0.00           C  
ATOM    683  CG1 ILE    82      58.083  41.939  43.888  1.00  0.00           C  
ATOM    684  CD1 ILE    82      59.135  42.977  44.337  1.00  0.00           C  
ATOM    685  C   ILE    82      54.342  41.264  44.751  1.00  0.00           C  
ATOM    686  O   ILE    82      54.211  42.064  45.656  1.00  0.00           O  
ATOM    687  N   LEU    83      53.431  40.335  44.483  1.00  0.00           N  
ATOM    688  CA  LEU    83      52.185  40.195  45.193  1.00  0.00           C  
ATOM    689  CB  LEU    83      51.251  39.308  44.366  1.00  0.00           C  
ATOM    690  CG  LEU    83      50.890  39.856  42.982  1.00  0.00           C  
ATOM    691  CD1 LEU    83      49.940  38.968  42.206  1.00  0.00           C  
ATOM    692  CD2 LEU    83      50.403  41.335  42.991  1.00  0.00           C  
ATOM    693  C   LEU    83      52.424  39.444  46.402  1.00  0.00           C  
ATOM    694  O   LEU    83      53.332  38.621  46.440  1.00  0.00           O  
ATOM    695  N   GLU    84      51.608  39.640  47.436  1.00  0.00           N  
ATOM    696  CA  GLU    84      51.295  38.837  48.599  1.00  0.00           C  
ATOM    697  CB  GLU    84      50.327  39.604  49.556  1.00  0.00           C  
ATOM    698  CG  GLU    84      49.474  38.663  50.407  1.00  0.00           C  
ATOM    699  CD  GLU    84      48.543  39.407  51.391  1.00  0.00           C  
ATOM    700  OE1 GLU    84      48.308  38.843  52.444  1.00  0.00           O  
ATOM    701  OE2 GLU    84      48.032  40.516  51.080  1.00  0.00           O1-
ATOM    702  C   GLU    84      50.860  37.377  48.123  1.00  0.00           C  
ATOM    703  O   GLU    84      50.159  37.252  47.132  1.00  0.00           O  
ATOM    704  N   TYR    85      51.306  36.286  48.795  1.00  0.00           N  
ATOM    705  CA  TYR    85      50.987  34.944  48.491  1.00  0.00           C  
ATOM    706  CB  TYR    85      52.187  34.056  48.860  1.00  0.00           C  
ATOM    707  CG  TYR    85      51.952  32.569  48.749  1.00  0.00           C  
ATOM    708  CD1 TYR    85      51.544  31.963  47.604  1.00  0.00           C  
ATOM    709  CE1 TYR    85      51.392  30.511  47.532  1.00  0.00           C  
ATOM    710  CZ  TYR    85      51.702  29.741  48.647  1.00  0.00           C  
ATOM    711  OH  TYR    85      51.774  28.367  48.612  1.00  0.00           O  
ATOM    712  CE2 TYR    85      52.092  30.401  49.835  1.00  0.00           C  
ATOM    713  CD2 TYR    85      52.210  31.782  49.892  1.00  0.00           C  
ATOM    714  C   TYR    85      49.728  34.471  49.245  1.00  0.00           C  
ATOM    715  O   TYR    85      49.545  34.784  50.434  1.00  0.00           O  
ATOM    716  N   ALA    86      48.763  33.840  48.584  1.00  0.00           N  
ATOM    717  CA  ALA    86      47.542  33.260  49.142  1.00  0.00           C  
ATOM    718  CB  ALA    86      46.320  34.104  48.555  1.00  0.00           C  
ATOM    719  C   ALA    86      47.579  31.790  48.836  1.00  0.00           C  
ATOM    720  O   ALA    86      47.349  31.424  47.684  1.00  0.00           O  
ATOM    721  N   PRO    87      47.730  30.829  49.824  1.00  0.00           N  
ATOM    722  CD  PRO    87      47.830  31.132  51.285  1.00  0.00           C  
ATOM    723  CG  PRO    87      48.065  29.746  52.027  1.00  0.00           C  
ATOM    724  CB  PRO    87      48.729  28.974  50.909  1.00  0.00           C  
ATOM    725  CA  PRO    87      48.030  29.378  49.615  1.00  0.00           C  
ATOM    726  C   PRO    87      46.865  28.429  49.231  1.00  0.00           C  
ATOM    727  O   PRO    87      47.128  27.390  48.627  1.00  0.00           O  
ATOM    728  N   LEU    88      45.654  28.826  49.444  1.00  0.00           N  
ATOM    729  CA  LEU    88      44.477  27.982  49.242  1.00  0.00           C  
ATOM    730  CB  LEU    88      43.411  28.311  50.305  1.00  0.00           C  
ATOM    731  CG  LEU    88      43.569  27.492  51.636  1.00  0.00           C  
ATOM    732  CD1 LEU    88      44.760  28.020  52.430  1.00  0.00           C  
ATOM    733  CD2 LEU    88      42.320  27.838  52.451  1.00  0.00           C  
ATOM    734  C   LEU    88      43.795  28.159  47.909  1.00  0.00           C  
ATOM    735  O   LEU    88      42.940  27.336  47.518  1.00  0.00           O  
ATOM    736  N   GLY    89      44.044  29.212  47.103  1.00  0.00           N  
ATOM    737  CA  GLY    89      43.404  29.386  45.823  1.00  0.00           C  
ATOM    738  C   GLY    89      42.153  30.241  45.869  1.00  0.00           C  
ATOM    739  O   GLY    89      41.963  31.037  46.780  1.00  0.00           O  
ATOM    740  N   THR    90      41.276  30.066  44.843  1.00  0.00           N  
ATOM    741  CA  THR    90      40.010  30.720  44.743  1.00  0.00           C  
ATOM    742  CB  THR    90      39.392  30.696  43.269  1.00  0.00           C  
ATOM    743  CG2 THR    90      38.773  29.290  43.040  1.00  0.00           C  
ATOM    744  OG1 THR    90      38.292  31.534  43.128  1.00  0.00           O  
ATOM    745  C   THR    90      38.977  30.274  45.800  1.00  0.00           C  
ATOM    746  O   THR    90      39.026  29.155  46.315  1.00  0.00           O  
ATOM    747  N   VAL    91      38.090  31.221  46.168  1.00  0.00           N  
ATOM    748  CA  VAL    91      36.877  31.005  47.021  1.00  0.00           C  
ATOM    749  CB  VAL    91      36.178  32.345  47.272  1.00  0.00           C  
ATOM    750  CG1 VAL    91      34.678  32.220  47.767  1.00  0.00           C  
ATOM    751  CG2 VAL    91      36.907  33.403  48.149  1.00  0.00           C  
ATOM    752  C   VAL    91      35.959  30.008  46.315  1.00  0.00           C  
ATOM    753  O   VAL    91      35.268  29.254  46.981  1.00  0.00           O  
ATOM    754  N   TYR    92      35.924  29.893  45.028  1.00  0.00           N  
ATOM    755  CA  TYR    92      35.098  29.025  44.221  1.00  0.00           C  
ATOM    756  CB  TYR    92      35.018  29.643  42.790  1.00  0.00           C  
ATOM    757  CG  TYR    92      34.398  28.884  41.652  1.00  0.00           C  
ATOM    758  CD1 TYR    92      35.250  28.156  40.799  1.00  0.00           C  
ATOM    759  CE1 TYR    92      34.698  27.288  39.855  1.00  0.00           C  
ATOM    760  CZ  TYR    92      33.280  27.376  39.552  1.00  0.00           C  
ATOM    761  OH  TYR    92      32.811  26.670  38.448  1.00  0.00           O  
ATOM    762  CE2 TYR    92      32.442  28.134  40.424  1.00  0.00           C  
ATOM    763  CD2 TYR    92      33.000  28.913  41.474  1.00  0.00           C  
ATOM    764  C   TYR    92      35.392  27.553  44.205  1.00  0.00           C  
ATOM    765  O   TYR    92      34.476  26.715  44.133  1.00  0.00           O  
ATOM    766  N   ARG    93      36.674  27.117  44.379  1.00  0.00           N  
ATOM    767  CA  ARG    93      37.000  25.698  44.702  1.00  0.00           C  
ATOM    768  CB  ARG    93      38.542  25.487  44.697  1.00  0.00           C  
ATOM    769  CG  ARG    93      38.832  24.043  44.663  1.00  0.00           C  
ATOM    770  CD  ARG    93      40.305  23.751  44.492  1.00  0.00           C  
ATOM    771  NE  ARG    93      40.647  22.357  44.050  1.00  0.00           N  
ATOM    772  CZ  ARG    93      41.854  21.960  43.890  1.00  0.00           C  
ATOM    773  NH1 ARG    93      42.963  22.649  43.976  1.00  0.00           N1+
ATOM    774  NH2 ARG    93      42.031  20.636  43.698  1.00  0.00           N  
ATOM    775  C   ARG    93      36.536  25.227  46.128  1.00  0.00           C  
ATOM    776  O   ARG    93      35.870  24.177  46.266  1.00  0.00           O  
ATOM    777  N   GLU    94      36.851  26.041  47.191  1.00  0.00           N  
ATOM    778  CA  GLU    94      36.355  25.813  48.557  1.00  0.00           C  
ATOM    779  CB  GLU    94      36.877  26.984  49.506  1.00  0.00           C  
ATOM    780  CG  GLU    94      36.777  26.820  50.997  1.00  0.00           C  
ATOM    781  CD  GLU    94      37.875  25.907  51.619  1.00  0.00           C  
ATOM    782  OE1 GLU    94      38.038  26.160  52.842  1.00  0.00           O  
ATOM    783  OE2 GLU    94      38.509  25.061  50.923  1.00  0.00           O1-
ATOM    784  C   GLU    94      34.878  25.754  48.676  1.00  0.00           C  
ATOM    785  O   GLU    94      34.272  24.928  49.357  1.00  0.00           O  
ATOM    786  N   LEU    95      34.163  26.644  47.927  1.00  0.00           N  
ATOM    787  CA  LEU    95      32.721  26.750  47.702  1.00  0.00           C  
ATOM    788  CB  LEU    95      32.418  27.909  46.692  1.00  0.00           C  
ATOM    789  CG  LEU    95      30.949  28.023  46.314  1.00  0.00           C  
ATOM    790  CD1 LEU    95      30.110  28.323  47.580  1.00  0.00           C  
ATOM    791  CD2 LEU    95      30.762  29.030  45.190  1.00  0.00           C  
ATOM    792  C   LEU    95      32.124  25.390  47.246  1.00  0.00           C  
ATOM    793  O   LEU    95      31.432  24.703  48.035  1.00  0.00           O  
ATOM    794  N   GLN    96      32.510  24.949  46.058  1.00  0.00           N  
ATOM    795  CA  GLN    96      32.025  23.753  45.354  1.00  0.00           C  
ATOM    796  CB  GLN    96      32.371  23.906  43.887  1.00  0.00           C  
ATOM    797  CG  GLN    96      31.563  25.078  43.217  1.00  0.00           C  
ATOM    798  CD  GLN    96      30.121  24.920  43.468  1.00  0.00           C  
ATOM    799  OE1 GLN    96      29.651  23.754  43.518  1.00  0.00           O  
ATOM    800  NE2 GLN    96      29.292  25.935  43.432  1.00  0.00           N  
ATOM    801  C   GLN    96      32.517  22.427  45.968  1.00  0.00           C  
ATOM    802  O   GLN    96      31.880  21.398  45.709  1.00  0.00           O  
ATOM    803  N   LYS    97      33.541  22.528  46.838  1.00  0.00           N  
ATOM    804  CA  LYS    97      33.945  21.464  47.748  1.00  0.00           C  
ATOM    805  CB  LYS    97      35.212  21.798  48.538  1.00  0.00           C  
ATOM    806  CG  LYS    97      35.651  20.654  49.472  1.00  0.00           C  
ATOM    807  CD  LYS    97      36.485  21.067  50.743  1.00  0.00           C  
ATOM    808  CE  LYS    97      37.738  21.849  50.221  1.00  0.00           C  
ATOM    809  NZ  LYS    97      38.733  22.105  51.274  1.00  0.00           N1+
ATOM    810  C   LYS    97      32.747  21.200  48.666  1.00  0.00           C  
ATOM    811  O   LYS    97      32.277  20.037  48.697  1.00  0.00           O  
ATOM    812  N   LEU    98      32.219  22.178  49.375  1.00  0.00           N  
ATOM    813  CA  LEU    98      31.216  22.139  50.339  1.00  0.00           C  
ATOM    814  CB  LEU    98      31.479  23.225  51.409  1.00  0.00           C  
ATOM    815  CG  LEU    98      32.818  23.403  52.054  1.00  0.00           C  
ATOM    816  CD1 LEU    98      33.035  24.795  52.663  1.00  0.00           C  
ATOM    817  CD2 LEU    98      32.866  22.377  53.236  1.00  0.00           C  
ATOM    818  C   LEU    98      29.743  22.154  49.827  1.00  0.00           C  
ATOM    819  O   LEU    98      28.853  22.118  50.603  1.00  0.00           O  
ATOM    820  N   SER    99      29.615  22.227  48.492  1.00  0.00           N  
ATOM    821  CA  SER    99      28.511  22.863  47.721  1.00  0.00           C  
ATOM    822  CB  SER    99      27.289  21.915  47.738  1.00  0.00           C  
ATOM    823  OG  SER    99      26.599  21.962  48.990  1.00  0.00           O  
ATOM    824  C   SER    99      28.216  24.307  48.079  1.00  0.00           C  
ATOM    825  O   SER    99      27.850  25.048  47.138  1.00  0.00           O  
ATOM    826  N   LYS   100      28.143  24.709  49.397  1.00  0.00           N  
ATOM    827  CA  LYS   100      27.823  25.991  49.805  1.00  0.00           C  
ATOM    828  CB  LYS   100      26.305  26.209  49.931  1.00  0.00           C  
ATOM    829  CG  LYS   100      25.650  25.278  50.866  1.00  0.00           C  
ATOM    830  CD  LYS   100      24.133  25.283  51.161  1.00  0.00           C  
ATOM    831  CE  LYS   100      23.809  24.309  52.242  1.00  0.00           C  
ATOM    832  NZ  LYS   100      24.076  22.940  51.837  1.00  0.00           N1+
ATOM    833  C   LYS   100      28.632  26.300  51.113  1.00  0.00           C  
ATOM    834  O   LYS   100      28.955  25.399  51.917  1.00  0.00           O  
ATOM    835  N   PHE   101      28.951  27.576  51.397  1.00  0.00           N  
ATOM    836  CA  PHE   101      29.517  27.926  52.719  1.00  0.00           C  
ATOM    837  CB  PHE   101      30.228  29.329  52.581  1.00  0.00           C  
ATOM    838  CG  PHE   101      31.529  29.332  51.817  1.00  0.00           C  
ATOM    839  CD1 PHE   101      31.510  29.951  50.564  1.00  0.00           C  
ATOM    840  CE1 PHE   101      32.692  30.156  49.879  1.00  0.00           C  
ATOM    841  CZ  PHE   101      33.882  29.588  50.421  1.00  0.00           C  
ATOM    842  CE2 PHE   101      33.849  28.924  51.709  1.00  0.00           C  
ATOM    843  CD2 PHE   101      32.678  28.833  52.420  1.00  0.00           C  
ATOM    844  C   PHE   101      28.538  27.842  53.923  1.00  0.00           C  
ATOM    845  O   PHE   101      27.376  27.637  53.590  1.00  0.00           O  
ATOM    846  N   ASP   102      28.846  27.994  55.213  1.00  0.00           N  
ATOM    847  CA  ASP   102      27.797  27.911  56.260  1.00  0.00           C  
ATOM    848  CB  ASP   102      28.308  27.159  57.544  1.00  0.00           C  
ATOM    849  CG  ASP   102      28.639  25.663  57.433  1.00  0.00           C  
ATOM    850  OD1 ASP   102      28.026  24.993  56.598  1.00  0.00           O  
ATOM    851  OD2 ASP   102      29.555  25.235  58.097  1.00  0.00           O1-
ATOM    852  C   ASP   102      27.424  29.405  56.523  1.00  0.00           C  
ATOM    853  O   ASP   102      27.994  30.372  56.085  1.00  0.00           O  
ATOM    854  N   GLU   103      26.374  29.511  57.330  1.00  0.00           N  
ATOM    855  CA  GLU   103      25.752  30.772  57.711  1.00  0.00           C  
ATOM    856  CB  GLU   103      24.538  30.394  58.605  1.00  0.00           C  
ATOM    857  CG  GLU   103      23.592  31.546  58.754  1.00  0.00           C  
ATOM    858  CD  GLU   103      22.327  31.115  59.525  1.00  0.00           C  
ATOM    859  OE1 GLU   103      22.298  30.256  60.412  1.00  0.00           O  
ATOM    860  OE2 GLU   103      21.275  31.773  59.248  1.00  0.00           O1-
ATOM    861  C   GLU   103      26.667  31.784  58.357  1.00  0.00           C  
ATOM    862  O   GLU   103      26.706  32.973  57.917  1.00  0.00           O  
ATOM    863  N   GLN   104      27.414  31.414  59.344  1.00  0.00           N  
ATOM    864  CA  GLN   104      28.310  32.276  60.100  1.00  0.00           C  
ATOM    865  CB  GLN   104      28.545  31.813  61.547  1.00  0.00           C  
ATOM    866  CG  GLN   104      27.231  31.533  62.258  1.00  0.00           C  
ATOM    867  CD  GLN   104      26.489  30.337  61.733  1.00  0.00           C  
ATOM    868  OE1 GLN   104      26.995  29.327  61.291  1.00  0.00           O  
ATOM    869  NE2 GLN   104      25.192  30.256  61.947  1.00  0.00           N  
ATOM    870  C   GLN   104      29.525  32.598  59.272  1.00  0.00           C  
ATOM    871  O   GLN   104      30.147  33.600  59.597  1.00  0.00           O  
ATOM    872  N   ARG   105      29.954  31.724  58.330  1.00  0.00           N  
ATOM    873  CA  ARG   105      31.147  32.056  57.483  1.00  0.00           C  
ATOM    874  CB  ARG   105      31.657  30.760  56.882  1.00  0.00           C  
ATOM    875  CG  ARG   105      32.962  30.852  56.033  1.00  0.00           C  
ATOM    876  CD  ARG   105      34.072  31.461  56.915  1.00  0.00           C  
ATOM    877  NE  ARG   105      34.334  30.755  58.186  1.00  0.00           N  
ATOM    878  CZ  ARG   105      35.076  29.671  58.306  1.00  0.00           C  
ATOM    879  NH1 ARG   105      35.826  29.137  57.375  1.00  0.00           N1+
ATOM    880  NH2 ARG   105      35.079  28.938  59.331  1.00  0.00           N  
ATOM    881  C   ARG   105      30.801  33.092  56.497  1.00  0.00           C  
ATOM    882  O   ARG   105      31.589  34.006  56.181  1.00  0.00           O  
ATOM    883  N   THR   106      29.573  33.002  55.959  1.00  0.00           N  
ATOM    884  CA  THR   106      29.021  33.894  54.959  1.00  0.00           C  
ATOM    885  CB  THR   106      27.674  33.247  54.393  1.00  0.00           C  
ATOM    886  CG2 THR   106      26.894  34.046  53.313  1.00  0.00           C  
ATOM    887  OG1 THR   106      27.980  32.079  53.691  1.00  0.00           O  
ATOM    888  C   THR   106      28.659  35.240  55.592  1.00  0.00           C  
ATOM    889  O   THR   106      29.153  36.309  55.191  1.00  0.00           O  
ATOM    890  N   ALA   107      27.909  35.286  56.727  1.00  0.00           N  
ATOM    891  CA  ALA   107      27.823  36.568  57.472  1.00  0.00           C  
ATOM    892  CB  ALA   107      27.074  36.278  58.716  1.00  0.00           C  
ATOM    893  C   ALA   107      29.221  37.246  57.802  1.00  0.00           C  
ATOM    894  O   ALA   107      29.326  38.501  57.662  1.00  0.00           O  
ATOM    895  N   THR   108      30.249  36.468  58.071  1.00  0.00           N  
ATOM    896  CA  THR   108      31.680  36.978  58.107  1.00  0.00           C  
ATOM    897  CB  THR   108      32.618  35.885  58.657  1.00  0.00           C  
ATOM    898  CG2 THR   108      34.106  36.174  58.740  1.00  0.00           C  
ATOM    899  OG1 THR   108      32.097  35.520  59.968  1.00  0.00           O  
ATOM    900  C   THR   108      32.149  37.614  56.788  1.00  0.00           C  
ATOM    901  O   THR   108      32.556  38.775  56.746  1.00  0.00           O  
ATOM    902  N   TYR   109      32.141  36.768  55.742  1.00  0.00           N  
ATOM    903  CA  TYR   109      32.617  37.177  54.435  1.00  0.00           C  
ATOM    904  CB  TYR   109      32.546  35.945  53.500  1.00  0.00           C  
ATOM    905  CG  TYR   109      33.600  34.856  53.616  1.00  0.00           C  
ATOM    906  CD1 TYR   109      33.518  33.726  52.729  1.00  0.00           C  
ATOM    907  CE1 TYR   109      34.491  32.765  52.756  1.00  0.00           C  
ATOM    908  CZ  TYR   109      35.603  32.851  53.607  1.00  0.00           C  
ATOM    909  OH  TYR   109      36.578  31.871  53.751  1.00  0.00           O  
ATOM    910  CE2 TYR   109      35.685  33.942  54.455  1.00  0.00           C  
ATOM    911  CD2 TYR   109      34.668  34.920  54.474  1.00  0.00           C  
ATOM    912  C   TYR   109      31.865  38.423  53.901  1.00  0.00           C  
ATOM    913  O   TYR   109      32.481  39.165  53.143  1.00  0.00           O  
ATOM    914  N   ILE   110      30.618  38.586  54.156  1.00  0.00           N  
ATOM    915  CA  ILE   110      29.875  39.759  53.665  1.00  0.00           C  
ATOM    916  CB  ILE   110      28.390  39.410  53.401  1.00  0.00           C  
ATOM    917  CG2 ILE   110      27.605  40.668  52.962  1.00  0.00           C  
ATOM    918  CG1 ILE   110      28.223  38.318  52.300  1.00  0.00           C  
ATOM    919  CD1 ILE   110      28.551  38.805  50.876  1.00  0.00           C  
ATOM    920  C   ILE   110      30.024  41.099  54.462  1.00  0.00           C  
ATOM    921  O   ILE   110      30.192  42.192  53.871  1.00  0.00           O  
ATOM    922  N   THR   111      30.259  40.920  55.779  1.00  0.00           N  
ATOM    923  CA  THR   111      30.921  41.985  56.529  1.00  0.00           C  
ATOM    924  CB  THR   111      31.171  41.548  58.031  1.00  0.00           C  
ATOM    925  CG2 THR   111      31.755  42.697  58.888  1.00  0.00           C  
ATOM    926  OG1 THR   111      30.032  41.168  58.683  1.00  0.00           O  
ATOM    927  C   THR   111      32.240  42.406  55.890  1.00  0.00           C  
ATOM    928  O   THR   111      32.528  43.562  55.627  1.00  0.00           O  
ATOM    929  N   GLU   112      33.073  41.425  55.708  1.00  0.00           N  
ATOM    930  CA  GLU   112      34.449  41.596  55.287  1.00  0.00           C  
ATOM    931  CB  GLU   112      35.111  40.232  55.102  1.00  0.00           C  
ATOM    932  CG  GLU   112      35.503  39.571  56.403  1.00  0.00           C  
ATOM    933  CD  GLU   112      36.851  40.107  56.878  1.00  0.00           C  
ATOM    934  OE1 GLU   112      37.712  39.371  57.391  1.00  0.00           O  
ATOM    935  OE2 GLU   112      37.092  41.323  56.920  1.00  0.00           O1-
ATOM    936  C   GLU   112      34.521  42.328  53.931  1.00  0.00           C  
ATOM    937  O   GLU   112      35.383  43.224  53.878  1.00  0.00           O  
ATOM    938  N   LEU   113      33.635  41.985  52.965  1.00  0.00           N  
ATOM    939  CA  LEU   113      33.481  42.710  51.686  1.00  0.00           C  
ATOM    940  CB  LEU   113      32.665  41.740  50.760  1.00  0.00           C  
ATOM    941  CG  LEU   113      33.539  40.564  50.281  1.00  0.00           C  
ATOM    942  CD1 LEU   113      32.610  39.396  49.852  1.00  0.00           C  
ATOM    943  CD2 LEU   113      34.322  40.964  49.001  1.00  0.00           C  
ATOM    944  C   LEU   113      32.783  44.032  51.930  1.00  0.00           C  
ATOM    945  O   LEU   113      33.281  44.989  51.320  1.00  0.00           O  
ATOM    946  N   ALA   114      31.826  44.271  52.767  1.00  0.00           N  
ATOM    947  CA  ALA   114      31.198  45.575  52.810  1.00  0.00           C  
ATOM    948  CB  ALA   114      29.786  45.455  53.491  1.00  0.00           C  
ATOM    949  C   ALA   114      32.117  46.552  53.598  1.00  0.00           C  
ATOM    950  O   ALA   114      32.086  47.746  53.386  1.00  0.00           O  
ATOM    951  N   ASN   115      33.084  46.108  54.354  1.00  0.00           N  
ATOM    952  CA  ASN   115      34.114  46.810  55.112  1.00  0.00           C  
ATOM    953  CB  ASN   115      34.613  45.872  56.311  1.00  0.00           C  
ATOM    954  CG  ASN   115      35.802  46.462  57.015  1.00  0.00           C  
ATOM    955  OD1 ASN   115      36.943  46.081  56.873  1.00  0.00           O  
ATOM    956  ND2 ASN   115      35.560  47.497  57.741  1.00  0.00           N  
ATOM    957  C   ASN   115      35.315  47.234  54.172  1.00  0.00           C  
ATOM    958  O   ASN   115      35.783  48.384  54.185  1.00  0.00           O  
ATOM    959  N   ALA   116      35.755  46.308  53.283  1.00  0.00           N  
ATOM    960  CA  ALA   116      36.642  46.581  52.109  1.00  0.00           C  
ATOM    961  CB  ALA   116      36.939  45.243  51.390  1.00  0.00           C  
ATOM    962  C   ALA   116      36.045  47.547  51.097  1.00  0.00           C  
ATOM    963  O   ALA   116      36.631  48.575  50.856  1.00  0.00           O  
ATOM    964  N   LEU   117      34.843  47.336  50.618  1.00  0.00           N  
ATOM    965  CA  LEU   117      34.060  48.291  49.785  1.00  0.00           C  
ATOM    966  CB  LEU   117      32.785  47.545  49.253  1.00  0.00           C  
ATOM    967  CG  LEU   117      32.922  46.705  47.959  1.00  0.00           C  
ATOM    968  CD1 LEU   117      33.932  45.544  48.156  1.00  0.00           C  
ATOM    969  CD2 LEU   117      31.601  45.950  47.691  1.00  0.00           C  
ATOM    970  C   LEU   117      33.716  49.609  50.524  1.00  0.00           C  
ATOM    971  O   LEU   117      33.993  50.639  49.899  1.00  0.00           O  
ATOM    972  N   SER   118      33.440  49.636  51.820  1.00  0.00           N  
ATOM    973  CA  SER   118      33.333  50.973  52.498  1.00  0.00           C  
ATOM    974  CB  SER   118      32.801  50.717  53.911  1.00  0.00           C  
ATOM    975  OG  SER   118      32.624  51.996  54.462  1.00  0.00           O  
ATOM    976  C   SER   118      34.591  51.748  52.500  1.00  0.00           C  
ATOM    977  O   SER   118      34.660  52.983  52.409  1.00  0.00           O  
ATOM    978  N   TYR   119      35.762  51.125  52.455  1.00  0.00           N  
ATOM    979  CA  TYR   119      37.067  51.795  52.354  1.00  0.00           C  
ATOM    980  CB  TYR   119      38.049  50.853  53.008  1.00  0.00           C  
ATOM    981  CG  TYR   119      39.589  51.000  52.702  1.00  0.00           C  
ATOM    982  CD1 TYR   119      40.231  52.092  53.314  1.00  0.00           C  
ATOM    983  CE1 TYR   119      41.617  52.325  53.201  1.00  0.00           C  
ATOM    984  CZ  TYR   119      42.347  51.515  52.264  1.00  0.00           C  
ATOM    985  OH  TYR   119      43.642  51.524  52.114  1.00  0.00           O  
ATOM    986  CE2 TYR   119      41.633  50.508  51.585  1.00  0.00           C  
ATOM    987  CD2 TYR   119      40.321  50.193  51.803  1.00  0.00           C  
ATOM    988  C   TYR   119      37.483  52.090  50.903  1.00  0.00           C  
ATOM    989  O   TYR   119      38.023  53.133  50.574  1.00  0.00           O  
ATOM    990  N   CYS   120      37.080  51.281  49.933  1.00  0.00           N  
ATOM    991  CA  CYS   120      37.308  51.549  48.516  1.00  0.00           C  
ATOM    992  CB  CYS   120      36.857  50.440  47.623  1.00  0.00           C  
ATOM    993  SG  CYS   120      37.863  48.905  47.878  1.00  0.00           S  
ATOM    994  C   CYS   120      36.453  52.817  48.155  1.00  0.00           C  
ATOM    995  O   CYS   120      36.869  53.703  47.457  1.00  0.00           O  
ATOM    996  N   HIE   121      35.212  52.917  48.632  1.00  0.00           N  
ATOM    997  CA  HIE   121      34.264  53.982  48.367  1.00  0.00           C  
ATOM    998  CB  HIE   121      32.838  53.516  48.837  1.00  0.00           C  
ATOM    999  CG  HIE   121      31.776  54.577  48.720  1.00  0.00           C  
ATOM   1000  ND1 HIE   121      31.786  55.744  49.423  1.00  0.00           N  
ATOM   1001  CE1 HIE   121      30.681  56.395  49.047  1.00  0.00           C  
ATOM   1002  NE2 HIE   121      29.829  55.617  48.245  1.00  0.00           N  
ATOM   1003  CD2 HIE   121      30.591  54.441  48.036  1.00  0.00           C  
ATOM   1004  C   HIE   121      34.868  55.212  48.920  1.00  0.00           C  
ATOM   1005  O   HIE   121      35.024  56.158  48.180  1.00  0.00           O  
ATOM   1006  N   SER   122      35.272  55.252  50.216  1.00  0.00           N  
ATOM   1007  CA  SER   122      35.843  56.370  50.885  1.00  0.00           C  
ATOM   1008  CB  SER   122      35.760  56.196  52.460  1.00  0.00           C  
ATOM   1009  OG  SER   122      36.610  55.132  52.789  1.00  0.00           O  
ATOM   1010  C   SER   122      37.236  56.816  50.389  1.00  0.00           C  
ATOM   1011  O   SER   122      37.543  57.994  50.415  1.00  0.00           O  
ATOM   1012  N   LYS   123      38.105  55.846  49.910  1.00  0.00           N  
ATOM   1013  CA  LYS   123      39.263  56.316  49.141  1.00  0.00           C  
ATOM   1014  CB  LYS   123      40.301  55.231  49.041  1.00  0.00           C  
ATOM   1015  CG  LYS   123      40.975  54.893  50.360  1.00  0.00           C  
ATOM   1016  CD  LYS   123      41.447  56.041  51.246  1.00  0.00           C  
ATOM   1017  CE  LYS   123      41.678  55.554  52.666  1.00  0.00           C  
ATOM   1018  NZ  LYS   123      41.626  56.637  53.617  1.00  0.00           N1+
ATOM   1019  C   LYS   123      38.806  56.778  47.654  1.00  0.00           C  
ATOM   1020  O   LYS   123      39.693  57.087  46.800  1.00  0.00           O  
ATOM   1021  N   ARG   124      37.519  56.877  47.288  1.00  0.00           N  
ATOM   1022  CA  ARG   124      37.054  57.204  45.929  1.00  0.00           C  
ATOM   1023  CB  ARG   124      37.292  58.691  45.733  1.00  0.00           C  
ATOM   1024  CG  ARG   124      37.032  59.652  46.945  1.00  0.00           C  
ATOM   1025  CD  ARG   124      35.625  59.347  47.638  1.00  0.00           C  
ATOM   1026  NE  ARG   124      35.089  60.475  48.359  1.00  0.00           N  
ATOM   1027  CZ  ARG   124      33.925  60.430  48.946  1.00  0.00           C  
ATOM   1028  NH1 ARG   124      33.093  59.401  48.929  1.00  0.00           N1+
ATOM   1029  NH2 ARG   124      33.453  61.425  49.662  1.00  0.00           N  
ATOM   1030  C   ARG   124      37.542  56.243  44.830  1.00  0.00           C  
ATOM   1031  O   ARG   124      37.764  56.724  43.721  1.00  0.00           O  
ATOM   1032  N   VAL   125      37.847  55.020  45.134  1.00  0.00           N  
ATOM   1033  CA  VAL   125      38.063  53.901  44.196  1.00  0.00           C  
ATOM   1034  CB  VAL   125      38.979  52.837  44.840  1.00  0.00           C  
ATOM   1035  CG1 VAL   125      39.148  51.699  43.925  1.00  0.00           C  
ATOM   1036  CG2 VAL   125      40.352  53.356  45.126  1.00  0.00           C  
ATOM   1037  C   VAL   125      36.755  53.307  43.629  1.00  0.00           C  
ATOM   1038  O   VAL   125      35.855  53.171  44.421  1.00  0.00           O  
ATOM   1039  N   ILE   126      36.642  52.821  42.330  1.00  0.00           N  
ATOM   1040  CA  ILE   126      35.499  52.088  41.840  1.00  0.00           C  
ATOM   1041  CB  ILE   126      34.741  53.018  40.800  1.00  0.00           C  
ATOM   1042  CG2 ILE   126      33.827  52.243  39.848  1.00  0.00           C  
ATOM   1043  CG1 ILE   126      34.001  54.168  41.414  1.00  0.00           C  
ATOM   1044  CD1 ILE   126      34.758  55.578  41.274  1.00  0.00           C  
ATOM   1045  C   ILE   126      36.006  50.789  41.319  1.00  0.00           C  
ATOM   1046  O   ILE   126      37.085  50.731  40.787  1.00  0.00           O  
ATOM   1047  N   HIE   127      35.158  49.754  41.414  1.00  0.00           N  
ATOM   1048  CA  HIE   127      35.682  48.426  41.085  1.00  0.00           C  
ATOM   1049  CB  HIE   127      36.263  47.903  42.438  1.00  0.00           C  
ATOM   1050  CG  HIE   127      36.819  46.505  42.417  1.00  0.00           C  
ATOM   1051  ND1 HIE   127      36.176  45.399  42.909  1.00  0.00           N  
ATOM   1052  CE1 HIE   127      36.952  44.347  42.544  1.00  0.00           C  
ATOM   1053  NE2 HIE   127      37.939  44.734  41.812  1.00  0.00           N  
ATOM   1054  CD2 HIE   127      37.997  46.140  41.818  1.00  0.00           C  
ATOM   1055  C   HIE   127      34.508  47.647  40.505  1.00  0.00           C  
ATOM   1056  O   HIE   127      33.434  48.258  40.240  1.00  0.00           O  
ATOM   1057  N   ARG   128      34.698  46.347  40.185  1.00  0.00           N  
ATOM   1058  CA  ARG   128      33.539  45.414  39.693  1.00  0.00           C  
ATOM   1059  CB  ARG   128      33.130  45.725  38.220  1.00  0.00           C  
ATOM   1060  CG  ARG   128      34.379  45.625  37.276  1.00  0.00           C  
ATOM   1061  CD  ARG   128      34.016  45.390  35.815  1.00  0.00           C  
ATOM   1062  NE  ARG   128      35.183  45.473  34.936  1.00  0.00           N  
ATOM   1063  CZ  ARG   128      35.354  44.734  33.831  1.00  0.00           C  
ATOM   1064  NH1 ARG   128      34.741  43.629  33.652  1.00  0.00           N1+
ATOM   1065  NH2 ARG   128      36.300  45.013  32.992  1.00  0.00           N  
ATOM   1066  C   ARG   128      33.835  43.972  39.800  1.00  0.00           C  
ATOM   1067  O   ARG   128      35.013  43.661  40.023  1.00  0.00           O  
ATOM   1068  N   ASP   129      32.903  43.114  39.523  1.00  0.00           N  
ATOM   1069  CA  ASP   129      33.089  41.660  39.438  1.00  0.00           C  
ATOM   1070  CB  ASP   129      33.812  41.270  38.176  1.00  0.00           C  
ATOM   1071  CG  ASP   129      33.337  41.916  36.865  1.00  0.00           C  
ATOM   1072  OD1 ASP   129      32.132  42.234  36.767  1.00  0.00           O  
ATOM   1073  OD2 ASP   129      34.055  42.066  35.805  1.00  0.00           O1-
ATOM   1074  C   ASP   129      33.683  40.932  40.715  1.00  0.00           C  
ATOM   1075  O   ASP   129      34.573  40.037  40.627  1.00  0.00           O  
ATOM   1076  N   ILE   130      33.112  41.075  41.909  1.00  0.00           N  
ATOM   1077  CA  ILE   130      33.545  40.382  43.140  1.00  0.00           C  
ATOM   1078  CB  ILE   130      33.121  41.273  44.338  1.00  0.00           C  
ATOM   1079  CG2 ILE   130      33.934  42.592  44.269  1.00  0.00           C  
ATOM   1080  CG1 ILE   130      31.636  41.511  44.590  1.00  0.00           C  
ATOM   1081  CD1 ILE   130      31.448  41.806  45.976  1.00  0.00           C  
ATOM   1082  C   ILE   130      33.027  38.907  43.242  1.00  0.00           C  
ATOM   1083  O   ILE   130      33.130  38.199  44.287  1.00  0.00           O  
ATOM   1084  N   LYS   131      32.389  38.357  42.201  1.00  0.00           N  
ATOM   1085  CA  LYS   131      31.894  36.976  42.054  1.00  0.00           C  
ATOM   1086  CB  LYS   131      31.214  36.766  40.693  1.00  0.00           C  
ATOM   1087  CG  LYS   131      32.194  36.892  39.533  1.00  0.00           C  
ATOM   1088  CD  LYS   131      31.376  36.829  38.227  1.00  0.00           C  
ATOM   1089  CE  LYS   131      30.478  35.594  37.993  1.00  0.00           C  
ATOM   1090  NZ  LYS   131      29.935  35.547  36.621  1.00  0.00           N1+
ATOM   1091  C   LYS   131      33.038  35.989  42.321  1.00  0.00           C  
ATOM   1092  O   LYS   131      34.168  36.219  41.940  1.00  0.00           O  
ATOM   1093  N   PRO   132      32.791  34.823  42.895  1.00  0.00           N  
ATOM   1094  CD  PRO   132      31.466  34.198  43.195  1.00  0.00           C  
ATOM   1095  CG  PRO   132      31.720  32.916  43.950  1.00  0.00           C  
ATOM   1096  CB  PRO   132      33.118  33.161  44.565  1.00  0.00           C  
ATOM   1097  CA  PRO   132      33.874  34.238  43.734  1.00  0.00           C  
ATOM   1098  C   PRO   132      35.038  33.543  42.961  1.00  0.00           C  
ATOM   1099  O   PRO   132      36.078  33.225  43.548  1.00  0.00           O  
ATOM   1100  N   GLU   133      34.961  33.404  41.611  1.00  0.00           N  
ATOM   1101  CA  GLU   133      36.174  33.050  40.807  1.00  0.00           C  
ATOM   1102  CB  GLU   133      35.846  32.647  39.333  1.00  0.00           C  
ATOM   1103  CG  GLU   133      35.063  31.333  39.226  1.00  0.00           C  
ATOM   1104  CD  GLU   133      34.146  31.252  38.013  1.00  0.00           C  
ATOM   1105  OE1 GLU   133      34.653  31.023  36.920  1.00  0.00           O  
ATOM   1106  OE2 GLU   133      32.925  31.218  38.183  1.00  0.00           O1-
ATOM   1107  C   GLU   133      37.277  34.069  40.862  1.00  0.00           C  
ATOM   1108  O   GLU   133      38.427  33.711  40.596  1.00  0.00           O  
ATOM   1109  N   ASN   134      36.921  35.368  41.090  1.00  0.00           N  
ATOM   1110  CA  ASN   134      37.820  36.498  41.021  1.00  0.00           C  
ATOM   1111  CB  ASN   134      36.985  37.733  40.540  1.00  0.00           C  
ATOM   1112  CG  ASN   134      36.453  37.461  39.142  1.00  0.00           C  
ATOM   1113  OD1 ASN   134      36.969  36.691  38.341  1.00  0.00           O  
ATOM   1114  ND2 ASN   134      35.462  38.214  38.684  1.00  0.00           N  
ATOM   1115  C   ASN   134      38.619  36.768  42.387  1.00  0.00           C  
ATOM   1116  O   ASN   134      39.597  37.495  42.374  1.00  0.00           O  
ATOM   1117  N   LEU   135      38.027  36.267  43.476  1.00  0.00           N  
ATOM   1118  CA  LEU   135      38.511  36.334  44.885  1.00  0.00           C  
ATOM   1119  CB  LEU   135      37.277  36.127  45.811  1.00  0.00           C  
ATOM   1120  CG  LEU   135      36.232  37.299  45.644  1.00  0.00           C  
ATOM   1121  CD1 LEU   135      35.123  36.967  46.635  1.00  0.00           C  
ATOM   1122  CD2 LEU   135      36.685  38.713  46.001  1.00  0.00           C  
ATOM   1123  C   LEU   135      39.568  35.269  45.147  1.00  0.00           C  
ATOM   1124  O   LEU   135      39.539  34.175  44.497  1.00  0.00           O  
ATOM   1125  N   LEU   136      40.441  35.442  46.161  1.00  0.00           N  
ATOM   1126  CA  LEU   136      41.352  34.440  46.717  1.00  0.00           C  
ATOM   1127  CB  LEU   136      42.824  34.817  46.378  1.00  0.00           C  
ATOM   1128  CG  LEU   136      43.194  34.727  44.927  1.00  0.00           C  
ATOM   1129  CD1 LEU   136      44.642  35.099  44.754  1.00  0.00           C  
ATOM   1130  CD2 LEU   136      43.019  33.352  44.251  1.00  0.00           C  
ATOM   1131  C   LEU   136      41.144  34.304  48.266  1.00  0.00           C  
ATOM   1132  O   LEU   136      40.659  35.237  48.898  1.00  0.00           O  
ATOM   1133  N   LEU   137      41.541  33.137  48.793  1.00  0.00           N  
ATOM   1134  CA  LEU   137      41.619  32.713  50.158  1.00  0.00           C  
ATOM   1135  CB  LEU   137      41.070  31.311  50.347  1.00  0.00           C  
ATOM   1136  CG  LEU   137      39.531  31.257  50.284  1.00  0.00           C  
ATOM   1137  CD1 LEU   137      39.003  29.842  50.641  1.00  0.00           C  
ATOM   1138  CD2 LEU   137      38.840  32.209  51.233  1.00  0.00           C  
ATOM   1139  C   LEU   137      43.054  32.821  50.741  1.00  0.00           C  
ATOM   1140  O   LEU   137      43.983  32.147  50.373  1.00  0.00           O  
ATOM   1141  N   GLY   138      43.163  33.574  51.815  1.00  0.00           N  
ATOM   1142  CA  GLY   138      44.324  33.807  52.740  1.00  0.00           C  
ATOM   1143  C   GLY   138      44.810  32.537  53.400  1.00  0.00           C  
ATOM   1144  O   GLY   138      44.279  31.442  53.343  1.00  0.00           O  
ATOM   1145  N   SER   139      45.841  32.691  54.310  1.00  0.00           N  
ATOM   1146  CA  SER   139      46.561  31.627  55.023  1.00  0.00           C  
ATOM   1147  CB  SER   139      47.829  32.145  55.738  1.00  0.00           C  
ATOM   1148  OG  SER   139      48.716  32.749  54.831  1.00  0.00           O  
ATOM   1149  C   SER   139      45.719  30.713  55.850  1.00  0.00           C  
ATOM   1150  O   SER   139      46.067  29.530  55.959  1.00  0.00           O  
ATOM   1151  N   ALA   140      44.615  31.209  56.420  1.00  0.00           N  
ATOM   1152  CA  ALA   140      43.637  30.489  57.175  1.00  0.00           C  
ATOM   1153  CB  ALA   140      43.921  30.825  58.710  1.00  0.00           C  
ATOM   1154  C   ALA   140      42.207  30.797  56.741  1.00  0.00           C  
ATOM   1155  O   ALA   140      41.297  30.853  57.582  1.00  0.00           O  
ATOM   1156  N   GLY   141      41.983  31.120  55.469  1.00  0.00           N  
ATOM   1157  CA  GLY   141      40.661  31.370  54.939  1.00  0.00           C  
ATOM   1158  C   GLY   141      39.979  32.679  55.121  1.00  0.00           C  
ATOM   1159  O   GLY   141      38.789  32.876  54.921  1.00  0.00           O  
ATOM   1160  N   GLU   142      40.734  33.712  55.540  1.00  0.00           N  
ATOM   1161  CA  GLU   142      40.392  35.140  55.337  1.00  0.00           C  
ATOM   1162  CB  GLU   142      41.343  35.992  56.068  1.00  0.00           C  
ATOM   1163  CG  GLU   142      42.799  36.026  55.545  1.00  0.00           C  
ATOM   1164  CD  GLU   142      43.763  34.948  56.120  1.00  0.00           C  
ATOM   1165  OE1 GLU   142      43.376  33.886  56.653  1.00  0.00           O  
ATOM   1166  OE2 GLU   142      44.962  35.178  56.080  1.00  0.00           O1-
ATOM   1167  C   GLU   142      40.339  35.504  53.796  1.00  0.00           C  
ATOM   1168  O   GLU   142      41.031  34.881  52.935  1.00  0.00           O  
ATOM   1169  N   LEU   143      39.558  36.595  53.359  1.00  0.00           N  
ATOM   1170  CA  LEU   143      39.391  36.923  51.965  1.00  0.00           C  
ATOM   1171  CB  LEU   143      38.032  37.610  51.679  1.00  0.00           C  
ATOM   1172  CG  LEU   143      36.727  36.833  52.057  1.00  0.00           C  
ATOM   1173  CD1 LEU   143      35.586  37.842  52.088  1.00  0.00           C  
ATOM   1174  CD2 LEU   143      36.460  35.774  50.969  1.00  0.00           C  
ATOM   1175  C   LEU   143      40.487  37.819  51.471  1.00  0.00           C  
ATOM   1176  O   LEU   143      40.849  38.797  52.128  1.00  0.00           O  
ATOM   1177  N   LYS   144      40.974  37.603  50.271  1.00  0.00           N  
ATOM   1178  CA  LYS   144      41.819  38.531  49.503  1.00  0.00           C  
ATOM   1179  CB  LYS   144      43.258  37.968  49.365  1.00  0.00           C  
ATOM   1180  CG  LYS   144      44.094  37.825  50.599  1.00  0.00           C  
ATOM   1181  CD  LYS   144      44.522  39.128  51.164  1.00  0.00           C  
ATOM   1182  CE  LYS   144      44.973  38.778  52.616  1.00  0.00           C  
ATOM   1183  NZ  LYS   144      45.828  39.789  53.330  1.00  0.00           N1+
ATOM   1184  C   LYS   144      41.199  38.956  48.138  1.00  0.00           C  
ATOM   1185  O   LYS   144      41.097  38.095  47.240  1.00  0.00           O  
ATOM   1186  N   ILE   145      41.017  40.300  47.870  1.00  0.00           N  
ATOM   1187  CA  ILE   145      40.683  40.831  46.502  1.00  0.00           C  
ATOM   1188  CB  ILE   145      39.882  42.174  46.598  1.00  0.00           C  
ATOM   1189  CG2 ILE   145      39.549  42.639  45.200  1.00  0.00           C  
ATOM   1190  CG1 ILE   145      38.585  42.037  47.402  1.00  0.00           C  
ATOM   1191  CD1 ILE   145      38.085  43.337  48.060  1.00  0.00           C  
ATOM   1192  C   ILE   145      42.028  40.885  45.751  1.00  0.00           C  
ATOM   1193  O   ILE   145      43.090  41.263  46.303  1.00  0.00           O  
ATOM   1194  N   ALA   146      42.026  40.502  44.491  1.00  0.00           N  
ATOM   1195  CA  ALA   146      43.268  40.253  43.695  1.00  0.00           C  
ATOM   1196  CB  ALA   146      43.680  38.788  43.975  1.00  0.00           C  
ATOM   1197  C   ALA   146      43.207  40.509  42.184  1.00  0.00           C  
ATOM   1198  O   ALA   146      44.271  40.272  41.612  1.00  0.00           O  
ATOM   1199  N   ASP   147      42.183  41.136  41.614  1.00  0.00           N  
ATOM   1200  CA  ASP   147      42.009  41.228  40.159  1.00  0.00           C  
ATOM   1201  CB  ASP   147      40.561  41.053  39.896  1.00  0.00           C  
ATOM   1202  CG  ASP   147      39.632  42.075  40.485  1.00  0.00           C  
ATOM   1203  OD1 ASP   147      38.442  41.809  40.244  1.00  0.00           O  
ATOM   1204  OD2 ASP   147      40.078  43.158  40.940  1.00  0.00           O1-
ATOM   1205  C   ASP   147      42.519  42.541  39.579  1.00  0.00           C  
ATOM   1206  O   ASP   147      42.407  42.784  38.371  1.00  0.00           O  
ATOM   1207  N   PHE   148      43.030  43.449  40.371  1.00  0.00           N  
ATOM   1208  CA  PHE   148      43.369  44.874  39.999  1.00  0.00           C  
ATOM   1209  CB  PHE   148      44.761  45.029  39.284  1.00  0.00           C  
ATOM   1210  CG  PHE   148      45.914  44.851  40.144  1.00  0.00           C  
ATOM   1211  CD1 PHE   148      46.823  45.925  40.304  1.00  0.00           C  
ATOM   1212  CE1 PHE   148      48.036  45.687  41.016  1.00  0.00           C  
ATOM   1213  CZ  PHE   148      48.280  44.449  41.615  1.00  0.00           C  
ATOM   1214  CE2 PHE   148      47.482  43.366  41.330  1.00  0.00           C  
ATOM   1215  CD2 PHE   148      46.266  43.597  40.706  1.00  0.00           C  
ATOM   1216  C   PHE   148      42.253  45.688  39.327  1.00  0.00           C  
ATOM   1217  O   PHE   148      42.570  46.627  38.553  1.00  0.00           O  
ATOM   1218  N   GLY   149      41.011  45.277  39.568  1.00  0.00           N  
ATOM   1219  CA  GLY   149      39.841  45.815  38.874  1.00  0.00           C  
ATOM   1220  C   GLY   149      39.428  47.289  38.955  1.00  0.00           C  
ATOM   1221  O   GLY   149      38.225  47.728  38.717  1.00  0.00           O  
ATOM   1222  N   TRP   150      40.354  48.217  39.256  1.00  0.00           N  
ATOM   1223  CA  TRP   150      40.069  49.580  39.766  1.00  0.00           C  
ATOM   1224  CB  TRP   150      41.285  50.016  40.601  1.00  0.00           C  
ATOM   1225  CG  TRP   150      41.859  48.976  41.524  1.00  0.00           C  
ATOM   1226  CD1 TRP   150      43.125  48.453  41.426  1.00  0.00           C  
ATOM   1227  NE1 TRP   150      43.391  47.586  42.515  1.00  0.00           N  
ATOM   1228  CE2 TRP   150      42.330  47.517  43.370  1.00  0.00           C  
ATOM   1229  CZ2 TRP   150      42.051  46.666  44.461  1.00  0.00           C  
ATOM   1230  CH2 TRP   150      40.730  46.666  44.976  1.00  0.00           C  
ATOM   1231  CZ3 TRP   150      39.736  47.531  44.387  1.00  0.00           C  
ATOM   1232  CE3 TRP   150      40.042  48.401  43.350  1.00  0.00           C  
ATOM   1233  CD2 TRP   150      41.319  48.394  42.813  1.00  0.00           C  
ATOM   1234  C   TRP   150      39.949  50.544  38.624  1.00  0.00           C  
ATOM   1235  O   TRP   150      40.711  50.507  37.612  1.00  0.00           O  
ATOM   1236  N   SER   151      38.980  51.431  38.741  1.00  0.00           N  
ATOM   1237  CA  SER   151      38.709  52.377  37.670  1.00  0.00           C  
ATOM   1238  CB  SER   151      37.281  52.884  37.876  1.00  0.00           C  
ATOM   1239  OG  SER   151      36.765  53.770  36.835  1.00  0.00           O  
ATOM   1240  C   SER   151      39.847  53.461  37.570  1.00  0.00           C  
ATOM   1241  O   SER   151      40.280  54.067  38.523  1.00  0.00           O  
ATOM   1242  N   VAL   152      40.448  53.741  36.365  1.00  0.00           N  
ATOM   1243  CA  VAL   152      41.498  54.779  36.040  1.00  0.00           C  
ATOM   1244  CB  VAL   152      42.921  54.200  35.643  1.00  0.00           C  
ATOM   1245  CG1 VAL   152      43.389  53.077  36.659  1.00  0.00           C  
ATOM   1246  CG2 VAL   152      43.016  53.576  34.229  1.00  0.00           C  
ATOM   1247  C   VAL   152      41.132  55.837  35.007  1.00  0.00           C  
ATOM   1248  O   VAL   152      41.913  56.723  34.803  1.00  0.00           O  
ATOM   1249  N   HIE   153      39.982  55.809  34.399  1.00  0.00           N  
ATOM   1250  CA  HIE   153      39.469  56.989  33.638  1.00  0.00           C  
ATOM   1251  CB  HIE   153      39.777  56.947  32.124  1.00  0.00           C  
ATOM   1252  CG  HIE   153      41.139  57.403  31.548  1.00  0.00           C  
ATOM   1253  ND1 HIE   153      41.676  58.707  31.531  1.00  0.00           N  
ATOM   1254  CE1 HIE   153      42.943  58.624  31.018  1.00  0.00           C  
ATOM   1255  NE2 HIE   153      43.138  57.378  30.507  1.00  0.00           N  
ATOM   1256  CD2 HIE   153      41.987  56.606  30.857  1.00  0.00           C  
ATOM   1257  C   HIE   153      38.021  57.221  33.837  1.00  0.00           C  
ATOM   1258  O   HIE   153      37.509  58.320  33.714  1.00  0.00           O  
ATOM   1259  N   ALA   154      37.270  56.130  34.103  1.00  0.00           N  
ATOM   1260  CA  ALA   154      35.794  56.017  34.071  1.00  0.00           C  
ATOM   1261  CB  ALA   154      35.253  56.337  32.655  1.00  0.00           C  
ATOM   1262  C   ALA   154      35.226  54.629  34.537  1.00  0.00           C  
ATOM   1263  O   ALA   154      35.919  53.598  34.318  1.00  0.00           O  
ATOM   1264  N   PRO   155      33.979  54.534  35.076  1.00  0.00           N  
ATOM   1265  CD  PRO   155      33.242  55.627  35.678  1.00  0.00           C  
ATOM   1266  CG  PRO   155      32.225  55.085  36.661  1.00  0.00           C  
ATOM   1267  CB  PRO   155      32.036  53.639  36.027  1.00  0.00           C  
ATOM   1268  CA  PRO   155      33.392  53.249  35.458  1.00  0.00           C  
ATOM   1269  C   PRO   155      33.099  52.347  34.237  1.00  0.00           C  
ATOM   1270  O   PRO   155      33.198  52.742  33.049  1.00  0.00           O  
ATOM   1271  N   SER   156      32.566  51.112  34.496  1.00  0.00           N  
ATOM   1272  CA  SER   156      31.899  50.406  33.384  1.00  0.00           C  
ATOM   1273  CB  SER   156      31.494  48.960  33.671  1.00  0.00           C  
ATOM   1274  OG  SER   156      32.531  48.396  34.481  1.00  0.00           O  
ATOM   1275  C   SER   156      30.521  50.966  32.942  1.00  0.00           C  
ATOM   1276  O   SER   156      29.821  51.634  33.714  1.00  0.00           O  
ATOM   1277  N   SER   157      30.139  50.563  31.763  1.00  0.00           N  
ATOM   1278  CA  SER   157      28.833  50.823  31.154  1.00  0.00           C  
ATOM   1279  CB  SER   157      28.840  52.273  30.642  1.00  0.00           C  
ATOM   1280  OG  SER   157      27.526  52.592  30.171  1.00  0.00           O  
ATOM   1281  C   SER   157      28.600  49.876  29.987  1.00  0.00           C  
ATOM   1282  O   SER   157      29.514  49.129  29.672  1.00  0.00           O  
ATOM   1283  N   ARG   158      27.359  49.917  29.450  1.00  0.00           N  
ATOM   1284  CA  ARG   158      26.802  49.122  28.310  1.00  0.00           C  
ATOM   1285  CB  ARG   158      27.015  49.886  26.929  1.00  0.00           C  
ATOM   1286  CG  ARG   158      26.825  51.481  27.013  1.00  0.00           C  
ATOM   1287  CD  ARG   158      25.541  52.010  27.450  1.00  0.00           C  
ATOM   1288  NE  ARG   158      25.103  53.163  26.604  1.00  0.00           N  
ATOM   1289  CZ  ARG   158      24.004  53.907  26.725  1.00  0.00           C  
ATOM   1290  NH1 ARG   158      23.204  53.869  27.773  1.00  0.00           N1+
ATOM   1291  NH2 ARG   158      23.712  54.817  25.843  1.00  0.00           N  
ATOM   1292  C   ARG   158      27.316  47.619  28.369  1.00  0.00           C  
ATOM   1293  O   ARG   158      27.765  47.049  27.373  1.00  0.00           O  
ATOM   1294  N   ARG   159      27.216  46.984  29.582  1.00  0.00           N  
ATOM   1295  CA  ARG   159      27.742  45.674  29.867  1.00  0.00           C  
ATOM   1296  CB  ARG   159      27.723  45.513  31.391  1.00  0.00           C  
ATOM   1297  CG  ARG   159      28.743  46.407  32.156  1.00  0.00           C  
ATOM   1298  CD  ARG   159      29.029  45.884  33.586  1.00  0.00           C  
ATOM   1299  NE  ARG   159      29.903  44.708  33.437  1.00  0.00           N  
ATOM   1300  CZ  ARG   159      30.455  43.954  34.423  1.00  0.00           C  
ATOM   1301  NH1 ARG   159      30.521  44.120  35.722  1.00  0.00           N1+
ATOM   1302  NH2 ARG   159      31.223  42.915  34.055  1.00  0.00           N  
ATOM   1303  C   ARG   159      26.888  44.608  29.198  1.00  0.00           C  
ATOM   1304  O   ARG   159      25.674  44.508  29.519  1.00  0.00           O  
ATOM   1305  N   THR   160      27.380  43.748  28.370  1.00  0.00           N  
ATOM   1306  CA  THR   160      26.688  42.687  27.638  1.00  0.00           C  
ATOM   1307  CB  THR   160      27.734  42.048  26.603  1.00  0.00           C  
ATOM   1308  CG2 THR   160      27.020  41.163  25.562  1.00  0.00           C  
ATOM   1309  OG1 THR   160      28.241  43.101  25.892  1.00  0.00           O  
ATOM   1310  C   THR   160      26.056  41.566  28.422  1.00  0.00           C  
ATOM   1311  O   THR   160      26.741  40.832  29.138  1.00  0.00           O  
ATOM   1312  N   THR   161      24.762  41.307  28.228  1.00  0.00           N  
ATOM   1313  CA  THR   161      24.134  40.185  28.820  1.00  0.00           C  
ATOM   1314  CB  THR   161      22.613  40.376  28.873  1.00  0.00           C  
ATOM   1315  CG2 THR   161      22.158  41.672  29.575  1.00  0.00           C  
ATOM   1316  OG1 THR   161      22.190  40.592  27.515  1.00  0.00           O  
ATOM   1317  C   THR   161      24.468  38.747  28.406  1.00  0.00           C  
ATOM   1318  O   THR   161      23.505  37.958  28.225  1.00  0.00           O  
ATOM   1319  N   LEU   162      25.739  38.498  28.181  1.00  0.00           N  
ATOM   1320  CA  LEU   162      26.382  37.232  28.292  1.00  0.00           C  
ATOM   1321  CB  LEU   162      27.793  37.346  27.762  1.00  0.00           C  
ATOM   1322  CG  LEU   162      27.949  37.491  26.196  1.00  0.00           C  
ATOM   1323  CD1 LEU   162      29.396  37.797  25.917  1.00  0.00           C  
ATOM   1324  CD2 LEU   162      27.505  36.251  25.449  1.00  0.00           C  
ATOM   1325  C   LEU   162      26.359  36.617  29.688  1.00  0.00           C  
ATOM   1326  O   LEU   162      26.445  37.380  30.680  1.00  0.00           O  
ATOM   1327  N   CYS   163      26.165  35.326  29.732  1.00  0.00           N  
ATOM   1328  CA  CYS   163      25.641  34.693  30.917  1.00  0.00           C  
ATOM   1329  CB  CYS   163      25.222  33.290  30.737  1.00  0.00           C  
ATOM   1330  SG  CYS   163      24.271  33.151  29.255  1.00  0.00           S  
ATOM   1331  C   CYS   163      26.561  34.907  32.160  1.00  0.00           C  
ATOM   1332  O   CYS   163      26.032  35.287  33.224  1.00  0.00           O  
ATOM   1333  N   GLY   164      27.890  34.780  32.028  1.00  0.00           N  
ATOM   1334  CA  GLY   164      28.883  35.153  33.086  1.00  0.00           C  
ATOM   1335  C   GLY   164      29.062  36.637  33.393  1.00  0.00           C  
ATOM   1336  O   GLY   164      29.922  37.031  34.161  1.00  0.00           O  
ATOM   1337  N   THR   165      28.240  37.463  32.810  1.00  0.00           N  
ATOM   1338  CA  THR   165      28.204  38.952  33.127  1.00  0.00           C  
ATOM   1339  CB  THR   165      28.567  39.816  31.900  1.00  0.00           C  
ATOM   1340  CG2 THR   165      28.403  41.334  32.162  1.00  0.00           C  
ATOM   1341  OG1 THR   165      29.949  39.757  31.642  1.00  0.00           O  
ATOM   1342  C   THR   165      26.791  39.375  33.606  1.00  0.00           C  
ATOM   1343  O   THR   165      26.587  40.019  34.659  1.00  0.00           O  
ATOM   1344  N   LEU   166      25.813  38.871  32.896  1.00  0.00           N  
ATOM   1345  CA  LEU   166      24.365  38.872  33.314  1.00  0.00           C  
ATOM   1346  CB  LEU   166      23.577  38.289  32.121  1.00  0.00           C  
ATOM   1347  CG  LEU   166      22.065  38.041  32.407  1.00  0.00           C  
ATOM   1348  CD1 LEU   166      21.287  39.302  32.759  1.00  0.00           C  
ATOM   1349  CD2 LEU   166      21.427  37.386  31.145  1.00  0.00           C  
ATOM   1350  C   LEU   166      24.061  38.378  34.710  1.00  0.00           C  
ATOM   1351  O   LEU   166      23.236  38.867  35.428  1.00  0.00           O  
ATOM   1352  N   ASP   167      24.795  37.386  35.158  1.00  0.00           N  
ATOM   1353  CA  ASP   167      24.522  36.826  36.522  1.00  0.00           C  
ATOM   1354  CB  ASP   167      25.209  35.526  36.681  1.00  0.00           C  
ATOM   1355  CG  ASP   167      26.704  35.520  36.591  1.00  0.00           C  
ATOM   1356  OD1 ASP   167      27.289  36.612  36.407  1.00  0.00           O  
ATOM   1357  OD2 ASP   167      27.267  34.431  36.581  1.00  0.00           O1-
ATOM   1358  C   ASP   167      24.650  37.747  37.732  1.00  0.00           C  
ATOM   1359  O   ASP   167      23.801  37.884  38.555  1.00  0.00           O  
ATOM   1360  N   TYR   168      25.656  38.601  37.727  1.00  0.00           N  
ATOM   1361  CA  TYR   168      25.750  39.721  38.642  1.00  0.00           C  
ATOM   1362  CB  TYR   168      27.133  39.808  39.273  1.00  0.00           C  
ATOM   1363  CG  TYR   168      27.468  38.746  40.283  1.00  0.00           C  
ATOM   1364  CD1 TYR   168      27.414  37.376  40.017  1.00  0.00           C  
ATOM   1365  CE1 TYR   168      27.727  36.381  40.953  1.00  0.00           C  
ATOM   1366  CZ  TYR   168      28.341  36.747  42.119  1.00  0.00           C  
ATOM   1367  OH  TYR   168      28.814  35.784  42.938  1.00  0.00           O  
ATOM   1368  CE2 TYR   168      28.592  38.108  42.434  1.00  0.00           C  
ATOM   1369  CD2 TYR   168      28.100  39.105  41.575  1.00  0.00           C  
ATOM   1370  C   TYR   168      25.291  41.039  38.093  1.00  0.00           C  
ATOM   1371  O   TYR   168      25.456  42.153  38.696  1.00  0.00           O  
ATOM   1372  N   LEU   169      24.593  41.159  37.004  1.00  0.00           N  
ATOM   1373  CA  LEU   169      24.109  42.436  36.475  1.00  0.00           C  
ATOM   1374  CB  LEU   169      24.124  42.424  34.918  1.00  0.00           C  
ATOM   1375  CG  LEU   169      24.016  43.740  34.162  1.00  0.00           C  
ATOM   1376  CD1 LEU   169      25.204  44.620  34.435  1.00  0.00           C  
ATOM   1377  CD2 LEU   169      23.991  43.521  32.597  1.00  0.00           C  
ATOM   1378  C   LEU   169      22.739  42.888  37.037  1.00  0.00           C  
ATOM   1379  O   LEU   169      21.797  42.143  36.949  1.00  0.00           O  
ATOM   1380  N   PRO   170      22.591  44.158  37.518  1.00  0.00           N  
ATOM   1381  CD  PRO   170      23.691  44.934  38.006  1.00  0.00           C  
ATOM   1382  CG  PRO   170      23.054  46.199  38.611  1.00  0.00           C  
ATOM   1383  CB  PRO   170      21.704  45.740  39.037  1.00  0.00           C  
ATOM   1384  CA  PRO   170      21.293  44.638  38.078  1.00  0.00           C  
ATOM   1385  C   PRO   170      20.400  45.076  36.906  1.00  0.00           C  
ATOM   1386  O   PRO   170      20.904  45.185  35.796  1.00  0.00           O  
ATOM   1387  N   PRO   171      19.090  45.249  37.272  1.00  0.00           N  
ATOM   1388  CD  PRO   171      18.441  45.145  38.559  1.00  0.00           C  
ATOM   1389  CG  PRO   171      17.164  45.948  38.349  1.00  0.00           C  
ATOM   1390  CB  PRO   171      16.741  45.548  36.941  1.00  0.00           C  
ATOM   1391  CA  PRO   171      18.100  45.536  36.219  1.00  0.00           C  
ATOM   1392  C   PRO   171      18.296  46.866  35.491  1.00  0.00           C  
ATOM   1393  O   PRO   171      18.016  46.871  34.255  1.00  0.00           O  
ATOM   1394  N   GLU   172      18.749  47.917  36.177  1.00  0.00           N  
ATOM   1395  CA  GLU   172      18.963  49.158  35.454  1.00  0.00           C  
ATOM   1396  CB  GLU   172      19.303  50.343  36.370  1.00  0.00           C  
ATOM   1397  CG  GLU   172      20.473  50.272  37.408  1.00  0.00           C  
ATOM   1398  CD  GLU   172      20.243  49.348  38.611  1.00  0.00           C  
ATOM   1399  OE1 GLU   172      21.182  49.145  39.404  1.00  0.00           O  
ATOM   1400  OE2 GLU   172      19.167  48.798  38.808  1.00  0.00           O1-
ATOM   1401  C   GLU   172      20.115  49.106  34.387  1.00  0.00           C  
ATOM   1402  O   GLU   172      19.971  49.776  33.346  1.00  0.00           O  
ATOM   1403  N   MET   173      21.042  48.216  34.646  1.00  0.00           N  
ATOM   1404  CA  MET   173      22.183  47.965  33.802  1.00  0.00           C  
ATOM   1405  CB  MET   173      23.416  47.523  34.592  1.00  0.00           C  
ATOM   1406  CG  MET   173      23.908  48.733  35.377  1.00  0.00           C  
ATOM   1407  SD  MET   173      25.542  48.408  36.065  1.00  0.00           S  
ATOM   1408  CE  MET   173      26.614  48.242  34.595  1.00  0.00           C  
ATOM   1409  C   MET   173      21.818  46.929  32.670  1.00  0.00           C  
ATOM   1410  O   MET   173      22.381  46.995  31.555  1.00  0.00           O  
ATOM   1411  N   ILE   174      20.726  46.080  32.858  1.00  0.00           N  
ATOM   1412  CA  ILE   174      20.141  45.392  31.700  1.00  0.00           C  
ATOM   1413  CB  ILE   174      19.380  44.145  32.245  1.00  0.00           C  
ATOM   1414  CG2 ILE   174      18.700  43.380  30.991  1.00  0.00           C  
ATOM   1415  CG1 ILE   174      20.274  43.152  33.022  1.00  0.00           C  
ATOM   1416  CD1 ILE   174      19.503  42.129  33.770  1.00  0.00           C  
ATOM   1417  C   ILE   174      19.214  46.325  30.896  1.00  0.00           C  
ATOM   1418  O   ILE   174      19.015  46.105  29.720  1.00  0.00           O  
ATOM   1419  N   GLU   175      18.603  47.342  31.526  1.00  0.00           N  
ATOM   1420  CA  GLU   175      18.155  48.497  30.755  1.00  0.00           C  
ATOM   1421  CB  GLU   175      17.075  49.138  31.661  1.00  0.00           C  
ATOM   1422  CG  GLU   175      15.750  48.275  31.630  1.00  0.00           C  
ATOM   1423  CD  GLU   175      15.118  48.054  30.210  1.00  0.00           C  
ATOM   1424  OE1 GLU   175      14.964  49.027  29.410  1.00  0.00           O  
ATOM   1425  OE2 GLU   175      14.693  46.893  29.972  1.00  0.00           O1-
ATOM   1426  C   GLU   175      19.247  49.480  30.301  1.00  0.00           C  
ATOM   1427  O   GLU   175      18.900  50.637  29.938  1.00  0.00           O  
ATOM   1428  N   GLY   176      20.545  49.116  30.265  1.00  0.00           N  
ATOM   1429  CA  GLY   176      21.606  49.767  29.510  1.00  0.00           C  
ATOM   1430  C   GLY   176      22.415  50.858  30.228  1.00  0.00           C  
ATOM   1431  O   GLY   176      23.333  51.393  29.579  1.00  0.00           O  
ATOM   1432  N   ARG   177      22.170  51.210  31.514  1.00  0.00           N  
ATOM   1433  CA  ARG   177      22.909  52.266  32.228  1.00  0.00           C  
ATOM   1434  CB  ARG   177      22.076  52.479  33.505  1.00  0.00           C  
ATOM   1435  CG  ARG   177      22.076  53.987  33.883  1.00  0.00           C  
ATOM   1436  CD  ARG   177      21.093  54.237  34.999  1.00  0.00           C  
ATOM   1437  NE  ARG   177      19.706  53.961  34.603  1.00  0.00           N  
ATOM   1438  CZ  ARG   177      18.621  54.019  35.188  1.00  0.00           C  
ATOM   1439  NH1 ARG   177      18.531  54.282  36.485  1.00  0.00           N1+
ATOM   1440  NH2 ARG   177      17.571  53.722  34.497  1.00  0.00           N  
ATOM   1441  C   ARG   177      24.395  52.006  32.587  1.00  0.00           C  
ATOM   1442  O   ARG   177      24.855  50.873  32.602  1.00  0.00           O  
ATOM   1443  N   MET   178      25.000  53.148  32.997  1.00  0.00           N  
ATOM   1444  CA  MET   178      26.319  53.174  33.726  1.00  0.00           C  
ATOM   1445  CB  MET   178      26.798  54.690  33.856  1.00  0.00           C  
ATOM   1446  CG  MET   178      28.305  54.810  34.337  1.00  0.00           C  
ATOM   1447  SD  MET   178      28.863  56.587  34.356  1.00  0.00           S  
ATOM   1448  CE  MET   178      29.414  56.592  32.618  1.00  0.00           C  
ATOM   1449  C   MET   178      26.392  52.479  35.117  1.00  0.00           C  
ATOM   1450  O   MET   178      25.355  52.383  35.760  1.00  0.00           O  
ATOM   1451  N   HIE   179      27.602  51.993  35.440  1.00  0.00           N  
ATOM   1452  CA  HIE   179      27.869  51.430  36.727  1.00  0.00           C  
ATOM   1453  CB  HIE   179      29.171  50.638  36.699  1.00  0.00           C  
ATOM   1454  CG  HIE   179      29.601  49.896  37.908  1.00  0.00           C  
ATOM   1455  ND1 HIE   179      30.039  48.579  37.904  1.00  0.00           N  
ATOM   1456  CE1 HIE   179      30.281  48.230  39.183  1.00  0.00           C  
ATOM   1457  NE2 HIE   179      30.167  49.313  39.919  1.00  0.00           N  
ATOM   1458  CD2 HIE   179      29.753  50.376  39.223  1.00  0.00           C  
ATOM   1459  C   HIE   179      27.915  52.601  37.780  1.00  0.00           C  
ATOM   1460  O   HIE   179      28.270  53.713  37.520  1.00  0.00           O  
ATOM   1461  N   ASP   180      27.363  52.268  38.955  1.00  0.00           N  
ATOM   1462  CA  ASP   180      27.098  53.167  40.064  1.00  0.00           C  
ATOM   1463  CB  ASP   180      25.642  53.717  39.982  1.00  0.00           C  
ATOM   1464  CG  ASP   180      25.360  55.009  40.757  1.00  0.00           C  
ATOM   1465  OD1 ASP   180      24.137  55.260  40.904  1.00  0.00           O  
ATOM   1466  OD2 ASP   180      26.316  55.585  41.307  1.00  0.00           O1-
ATOM   1467  C   ASP   180      27.329  52.408  41.425  1.00  0.00           C  
ATOM   1468  O   ASP   180      27.475  51.171  41.425  1.00  0.00           O  
ATOM   1469  N   GLU   181      27.435  53.114  42.520  1.00  0.00           N  
ATOM   1470  CA  GLU   181      27.643  52.561  43.906  1.00  0.00           C  
ATOM   1471  CB  GLU   181      28.029  53.670  44.920  1.00  0.00           C  
ATOM   1472  CG  GLU   181      26.784  54.613  45.226  1.00  0.00           C  
ATOM   1473  CD  GLU   181      26.746  55.200  46.603  1.00  0.00           C  
ATOM   1474  OE1 GLU   181      27.463  56.142  47.025  1.00  0.00           O  
ATOM   1475  OE2 GLU   181      25.924  54.669  47.373  1.00  0.00           O1-
ATOM   1476  C   GLU   181      26.455  51.537  44.285  1.00  0.00           C  
ATOM   1477  O   GLU   181      26.655  50.650  45.118  1.00  0.00           O  
ATOM   1478  N   LYS   182      25.261  51.709  43.750  1.00  0.00           N  
ATOM   1479  CA  LYS   182      24.117  50.908  44.025  1.00  0.00           C  
ATOM   1480  CB  LYS   182      22.854  51.692  43.641  1.00  0.00           C  
ATOM   1481  CG  LYS   182      22.722  53.100  44.232  1.00  0.00           C  
ATOM   1482  CD  LYS   182      22.987  53.148  45.756  1.00  0.00           C  
ATOM   1483  CE  LYS   182      22.971  54.557  46.186  1.00  0.00           C  
ATOM   1484  NZ  LYS   182      23.175  54.697  47.626  1.00  0.00           N1+
ATOM   1485  C   LYS   182      24.240  49.546  43.356  1.00  0.00           C  
ATOM   1486  O   LYS   182      23.438  48.699  43.651  1.00  0.00           O  
ATOM   1487  N   VAL   183      25.219  49.307  42.455  1.00  0.00           N  
ATOM   1488  CA  VAL   183      25.527  48.037  41.799  1.00  0.00           C  
ATOM   1489  CB  VAL   183      26.319  48.354  40.472  1.00  0.00           C  
ATOM   1490  CG1 VAL   183      26.702  47.102  39.679  1.00  0.00           C  
ATOM   1491  CG2 VAL   183      25.476  49.367  39.609  1.00  0.00           C  
ATOM   1492  C   VAL   183      26.391  47.122  42.636  1.00  0.00           C  
ATOM   1493  O   VAL   183      26.293  45.919  42.535  1.00  0.00           O  
ATOM   1494  N   ASP   184      27.321  47.753  43.377  1.00  0.00           N  
ATOM   1495  CA  ASP   184      28.150  47.100  44.413  1.00  0.00           C  
ATOM   1496  CB  ASP   184      29.124  48.132  44.916  1.00  0.00           C  
ATOM   1497  CG  ASP   184      29.943  48.897  43.884  1.00  0.00           C  
ATOM   1498  OD1 ASP   184      30.650  49.785  44.314  1.00  0.00           O  
ATOM   1499  OD2 ASP   184      29.978  48.573  42.681  1.00  0.00           O1-
ATOM   1500  C   ASP   184      27.331  46.392  45.527  1.00  0.00           C  
ATOM   1501  O   ASP   184      27.704  45.340  46.060  1.00  0.00           O  
ATOM   1502  N   LEU   185      26.148  46.890  45.868  1.00  0.00           N  
ATOM   1503  CA  LEU   185      25.176  46.369  46.867  1.00  0.00           C  
ATOM   1504  CB  LEU   185      24.258  47.504  47.238  1.00  0.00           C  
ATOM   1505  CG  LEU   185      25.007  48.749  47.782  1.00  0.00           C  
ATOM   1506  CD1 LEU   185      23.960  49.798  48.169  1.00  0.00           C  
ATOM   1507  CD2 LEU   185      25.740  48.417  49.079  1.00  0.00           C  
ATOM   1508  C   LEU   185      24.265  45.322  46.260  1.00  0.00           C  
ATOM   1509  O   LEU   185      24.026  44.265  46.857  1.00  0.00           O  
ATOM   1510  N   TRP   186      23.815  45.481  45.014  1.00  0.00           N  
ATOM   1511  CA  TRP   186      23.107  44.359  44.354  1.00  0.00           C  
ATOM   1512  CB  TRP   186      22.448  44.931  43.069  1.00  0.00           C  
ATOM   1513  CG  TRP   186      21.736  43.951  42.157  1.00  0.00           C  
ATOM   1514  CD1 TRP   186      22.407  43.126  41.259  1.00  0.00           C  
ATOM   1515  NE1 TRP   186      21.508  42.272  40.611  1.00  0.00           N  
ATOM   1516  CE2 TRP   186      20.195  42.593  41.034  1.00  0.00           C  
ATOM   1517  CZ2 TRP   186      18.983  41.999  40.678  1.00  0.00           C  
ATOM   1518  CH2 TRP   186      17.803  42.463  41.265  1.00  0.00           C  
ATOM   1519  CZ3 TRP   186      17.833  43.509  42.156  1.00  0.00           C  
ATOM   1520  CE3 TRP   186      19.060  44.118  42.528  1.00  0.00           C  
ATOM   1521  CD2 TRP   186      20.319  43.623  42.013  1.00  0.00           C  
ATOM   1522  C   TRP   186      24.100  43.193  44.134  1.00  0.00           C  
ATOM   1523  O   TRP   186      23.654  42.043  44.262  1.00  0.00           O  
ATOM   1524  N   SER   187      25.399  43.475  43.770  1.00  0.00           N  
ATOM   1525  CA  SER   187      26.262  42.387  43.671  1.00  0.00           C  
ATOM   1526  CB  SER   187      27.546  42.894  42.988  1.00  0.00           C  
ATOM   1527  OG  SER   187      27.282  43.395  41.739  1.00  0.00           O  
ATOM   1528  C   SER   187      26.687  41.883  45.021  1.00  0.00           C  
ATOM   1529  O   SER   187      26.875  40.685  45.046  1.00  0.00           O  
ATOM   1530  N   LEU   188      26.629  42.668  46.132  1.00  0.00           N  
ATOM   1531  CA  LEU   188      26.706  42.015  47.403  1.00  0.00           C  
ATOM   1532  CB  LEU   188      26.904  42.914  48.614  1.00  0.00           C  
ATOM   1533  CG  LEU   188      28.293  43.529  48.859  1.00  0.00           C  
ATOM   1534  CD1 LEU   188      28.167  44.651  49.955  1.00  0.00           C  
ATOM   1535  CD2 LEU   188      29.365  42.553  49.307  1.00  0.00           C  
ATOM   1536  C   LEU   188      25.418  41.101  47.619  1.00  0.00           C  
ATOM   1537  O   LEU   188      25.625  40.102  48.279  1.00  0.00           O  
ATOM   1538  N   GLY   189      24.220  41.403  47.142  1.00  0.00           N  
ATOM   1539  CA  GLY   189      23.055  40.545  47.160  1.00  0.00           C  
ATOM   1540  C   GLY   189      23.185  39.256  46.360  1.00  0.00           C  
ATOM   1541  O   GLY   189      23.013  38.266  46.987  1.00  0.00           O  
ATOM   1542  N   VAL   190      23.622  39.243  45.106  1.00  0.00           N  
ATOM   1543  CA  VAL   190      24.023  38.032  44.368  1.00  0.00           C  
ATOM   1544  CB  VAL   190      24.509  38.309  42.952  1.00  0.00           C  
ATOM   1545  CG1 VAL   190      24.757  37.032  42.246  1.00  0.00           C  
ATOM   1546  CG2 VAL   190      23.429  39.104  42.229  1.00  0.00           C  
ATOM   1547  C   VAL   190      25.076  37.262  45.100  1.00  0.00           C  
ATOM   1548  O   VAL   190      24.842  36.103  45.437  1.00  0.00           O  
ATOM   1549  N   LEU   191      26.161  37.915  45.537  1.00  0.00           N  
ATOM   1550  CA  LEU   191      27.257  37.201  46.179  1.00  0.00           C  
ATOM   1551  CB  LEU   191      28.512  38.049  46.397  1.00  0.00           C  
ATOM   1552  CG  LEU   191      29.670  37.365  47.090  1.00  0.00           C  
ATOM   1553  CD1 LEU   191      30.132  36.267  46.199  1.00  0.00           C  
ATOM   1554  CD2 LEU   191      30.769  38.471  47.127  1.00  0.00           C  
ATOM   1555  C   LEU   191      26.764  36.597  47.556  1.00  0.00           C  
ATOM   1556  O   LEU   191      27.216  35.520  47.829  1.00  0.00           O  
ATOM   1557  N   CYS   192      26.001  37.342  48.338  1.00  0.00           N  
ATOM   1558  CA  CYS   192      25.473  36.834  49.630  1.00  0.00           C  
ATOM   1559  CB  CYS   192      24.648  37.995  50.253  1.00  0.00           C  
ATOM   1560  SG  CYS   192      24.092  37.375  51.831  1.00  0.00           S  
ATOM   1561  C   CYS   192      24.703  35.557  49.424  1.00  0.00           C  
ATOM   1562  O   CYS   192      24.896  34.610  50.147  1.00  0.00           O  
ATOM   1563  N   TYR   193      23.895  35.519  48.373  1.00  0.00           N  
ATOM   1564  CA  TYR   193      23.007  34.381  48.039  1.00  0.00           C  
ATOM   1565  CB  TYR   193      21.959  34.818  46.990  1.00  0.00           C  
ATOM   1566  CG  TYR   193      20.930  33.781  46.583  1.00  0.00           C  
ATOM   1567  CD1 TYR   193      19.636  33.928  47.052  1.00  0.00           C  
ATOM   1568  CE1 TYR   193      18.682  32.933  46.792  1.00  0.00           C  
ATOM   1569  CZ  TYR   193      19.057  31.827  46.015  1.00  0.00           C  
ATOM   1570  OH  TYR   193      18.154  30.918  45.733  1.00  0.00           O  
ATOM   1571  CE2 TYR   193      20.277  31.764  45.367  1.00  0.00           C  
ATOM   1572  CD2 TYR   193      21.248  32.713  45.725  1.00  0.00           C  
ATOM   1573  C   TYR   193      23.804  33.244  47.492  1.00  0.00           C  
ATOM   1574  O   TYR   193      23.649  32.162  48.055  1.00  0.00           O  
ATOM   1575  N   GLU   194      24.819  33.449  46.631  1.00  0.00           N  
ATOM   1576  CA  GLU   194      25.716  32.461  46.047  1.00  0.00           C  
ATOM   1577  CB  GLU   194      26.553  33.097  44.965  1.00  0.00           C  
ATOM   1578  CG  GLU   194      27.707  32.152  44.398  1.00  0.00           C  
ATOM   1579  CD  GLU   194      28.059  32.266  42.936  1.00  0.00           C  
ATOM   1580  OE1 GLU   194      28.116  31.254  42.222  1.00  0.00           O  
ATOM   1581  OE2 GLU   194      28.373  33.365  42.376  1.00  0.00           O1-
ATOM   1582  C   GLU   194      26.587  31.725  47.065  1.00  0.00           C  
ATOM   1583  O   GLU   194      26.854  30.525  46.980  1.00  0.00           O  
ATOM   1584  N   PHE   195      27.119  32.410  48.068  1.00  0.00           N  
ATOM   1585  CA  PHE   195      27.754  31.749  49.184  1.00  0.00           C  
ATOM   1586  CB  PHE   195      28.211  32.879  50.093  1.00  0.00           C  
ATOM   1587  CG  PHE   195      29.406  33.694  49.604  1.00  0.00           C  
ATOM   1588  CD1 PHE   195      29.786  34.762  50.423  1.00  0.00           C  
ATOM   1589  CE1 PHE   195      30.996  35.431  50.261  1.00  0.00           C  
ATOM   1590  CZ  PHE   195      31.907  35.062  49.278  1.00  0.00           C  
ATOM   1591  CE2 PHE   195      31.499  34.023  48.438  1.00  0.00           C  
ATOM   1592  CD2 PHE   195      30.324  33.325  48.651  1.00  0.00           C  
ATOM   1593  C   PHE   195      26.746  30.728  49.901  1.00  0.00           C  
ATOM   1594  O   PHE   195      27.184  29.622  50.327  1.00  0.00           O  
ATOM   1595  N   LEU   196      25.523  31.256  50.171  1.00  0.00           N  
ATOM   1596  CA  LEU   196      24.592  30.622  51.096  1.00  0.00           C  
ATOM   1597  CB  LEU   196      23.676  31.704  51.617  1.00  0.00           C  
ATOM   1598  CG  LEU   196      22.955  31.540  52.915  1.00  0.00           C  
ATOM   1599  CD1 LEU   196      23.891  31.711  54.115  1.00  0.00           C  
ATOM   1600  CD2 LEU   196      21.849  32.540  53.091  1.00  0.00           C  
ATOM   1601  C   LEU   196      23.881  29.446  50.523  1.00  0.00           C  
ATOM   1602  O   LEU   196      23.456  28.555  51.238  1.00  0.00           O  
ATOM   1603  N   VAL   197      23.837  29.484  49.167  1.00  0.00           N  
ATOM   1604  CA  VAL   197      23.014  28.598  48.339  1.00  0.00           C  
ATOM   1605  CB  VAL   197      21.833  29.416  47.847  1.00  0.00           C  
ATOM   1606  CG1 VAL   197      20.838  28.595  47.072  1.00  0.00           C  
ATOM   1607  CG2 VAL   197      21.156  30.134  49.014  1.00  0.00           C  
ATOM   1608  C   VAL   197      23.769  27.850  47.203  1.00  0.00           C  
ATOM   1609  O   VAL   197      23.190  26.933  46.565  1.00  0.00           O  
ATOM   1610  N   GLY   198      24.998  28.187  46.911  1.00  0.00           N  
ATOM   1611  CA  GLY   198      25.891  27.520  45.964  1.00  0.00           C  
ATOM   1612  C   GLY   198      25.859  28.133  44.534  1.00  0.00           C  
ATOM   1613  O   GLY   198      26.641  27.806  43.657  1.00  0.00           O  
ATOM   1614  N   LYS   199      24.934  29.027  44.237  1.00  0.00           N  
ATOM   1615  CA  LYS   199      24.716  29.731  42.916  1.00  0.00           C  
ATOM   1616  CB  LYS   199      23.949  28.751  41.920  1.00  0.00           C  
ATOM   1617  CG  LYS   199      22.635  28.185  42.491  1.00  0.00           C  
ATOM   1618  CD  LYS   199      22.094  27.117  41.487  1.00  0.00           C  
ATOM   1619  CE  LYS   199      20.941  26.257  42.013  1.00  0.00           C  
ATOM   1620  NZ  LYS   199      20.365  25.476  40.897  1.00  0.00           N1+
ATOM   1621  C   LYS   199      23.909  31.011  42.894  1.00  0.00           C  
ATOM   1622  O   LYS   199      23.180  31.182  43.859  1.00  0.00           O  
ATOM   1623  N   PRO   200      24.103  31.949  41.938  1.00  0.00           N  
ATOM   1624  CD  PRO   200      25.187  31.923  40.907  1.00  0.00           C  
ATOM   1625  CG  PRO   200      25.465  33.349  40.514  1.00  0.00           C  
ATOM   1626  CB  PRO   200      24.019  33.953  40.565  1.00  0.00           C  
ATOM   1627  CA  PRO   200      23.371  33.233  41.841  1.00  0.00           C  
ATOM   1628  C   PRO   200      21.817  33.119  41.735  1.00  0.00           C  
ATOM   1629  O   PRO   200      21.309  32.075  41.323  1.00  0.00           O  
ATOM   1630  N   PRO   201      21.053  34.165  42.110  1.00  0.00           N  
ATOM   1631  CD  PRO   201      21.486  35.391  42.789  1.00  0.00           C  
ATOM   1632  CG  PRO   201      20.242  36.113  43.257  1.00  0.00           C  
ATOM   1633  CB  PRO   201      19.211  35.012  43.266  1.00  0.00           C  
ATOM   1634  CA  PRO   201      19.700  33.880  42.375  1.00  0.00           C  
ATOM   1635  C   PRO   201      18.830  33.775  41.122  1.00  0.00           C  
ATOM   1636  O   PRO   201      17.766  33.140  41.229  1.00  0.00           O  
ATOM   1637  N   PHE   202      19.208  34.311  39.931  1.00  0.00           N  
ATOM   1638  CA  PHE   202      18.336  34.322  38.705  1.00  0.00           C  
ATOM   1639  CB  PHE   202      18.276  35.703  38.055  1.00  0.00           C  
ATOM   1640  CG  PHE   202      17.907  36.753  39.065  1.00  0.00           C  
ATOM   1641  CD1 PHE   202      18.894  37.552  39.603  1.00  0.00           C  
ATOM   1642  CE1 PHE   202      18.625  38.422  40.661  1.00  0.00           C  
ATOM   1643  CZ  PHE   202      17.307  38.595  41.153  1.00  0.00           C  
ATOM   1644  CE2 PHE   202      16.284  37.873  40.490  1.00  0.00           C  
ATOM   1645  CD2 PHE   202      16.596  36.902  39.483  1.00  0.00           C  
ATOM   1646  C   PHE   202      18.854  33.366  37.631  1.00  0.00           C  
ATOM   1647  O   PHE   202      18.491  33.442  36.466  1.00  0.00           O  
ATOM   1648  N   GLU   203      19.641  32.360  38.045  1.00  0.00           N  
ATOM   1649  CA  GLU   203      20.197  31.292  37.239  1.00  0.00           C  
ATOM   1650  CB  GLU   203      21.024  30.276  37.999  1.00  0.00           C  
ATOM   1651  CG  GLU   203      22.425  30.813  38.415  1.00  0.00           C  
ATOM   1652  CD  GLU   203      23.347  30.743  37.155  1.00  0.00           C  
ATOM   1653  OE1 GLU   203      23.870  31.834  36.888  1.00  0.00           O  
ATOM   1654  OE2 GLU   203      23.564  29.693  36.576  1.00  0.00           O1-
ATOM   1655  C   GLU   203      19.027  30.454  36.610  1.00  0.00           C  
ATOM   1656  O   GLU   203      18.100  30.010  37.259  1.00  0.00           O  
ATOM   1657  N   ALA   204      19.078  30.281  35.275  1.00  0.00           N  
ATOM   1658  CA  ALA   204      18.085  29.505  34.474  1.00  0.00           C  
ATOM   1659  CB  ALA   204      17.036  30.538  33.928  1.00  0.00           C  
ATOM   1660  C   ALA   204      18.733  28.838  33.311  1.00  0.00           C  
ATOM   1661  O   ALA   204      19.896  28.855  33.096  1.00  0.00           O  
ATOM   1662  N   ASN   205      17.964  27.905  32.648  1.00  0.00           N  
ATOM   1663  CA  ASN   205      18.435  27.062  31.449  1.00  0.00           C  
ATOM   1664  CB  ASN   205      17.682  25.740  31.347  1.00  0.00           C  
ATOM   1665  CG  ASN   205      17.568  24.796  32.508  1.00  0.00           C  
ATOM   1666  OD1 ASN   205      18.514  24.548  33.292  1.00  0.00           O  
ATOM   1667  ND2 ASN   205      16.400  24.214  32.571  1.00  0.00           N  
ATOM   1668  C   ASN   205      18.363  27.780  30.095  1.00  0.00           C  
ATOM   1669  O   ASN   205      18.792  27.260  29.094  1.00  0.00           O  
ATOM   1670  N   THR   206      18.038  29.100  30.079  1.00  0.00           N  
ATOM   1671  CA  THR   206      18.406  30.191  29.121  1.00  0.00           C  
ATOM   1672  CB  THR   206      17.523  30.289  27.899  1.00  0.00           C  
ATOM   1673  CG2 THR   206      16.067  30.477  28.285  1.00  0.00           C  
ATOM   1674  OG1 THR   206      17.894  31.341  27.091  1.00  0.00           O  
ATOM   1675  C   THR   206      18.522  31.551  29.845  1.00  0.00           C  
ATOM   1676  O   THR   206      17.759  31.904  30.798  1.00  0.00           O  
ATOM   1677  N   TYR   207      19.560  32.314  29.404  1.00  0.00           N  
ATOM   1678  CA  TYR   207      19.772  33.731  29.763  1.00  0.00           C  
ATOM   1679  CB  TYR   207      20.941  34.302  29.061  1.00  0.00           C  
ATOM   1680  CG  TYR   207      20.949  34.564  27.572  1.00  0.00           C  
ATOM   1681  CD1 TYR   207      20.854  33.552  26.633  1.00  0.00           C  
ATOM   1682  CE1 TYR   207      20.795  33.744  25.257  1.00  0.00           C  
ATOM   1683  CZ  TYR   207      20.911  35.096  24.796  1.00  0.00           C  
ATOM   1684  OH  TYR   207      20.843  35.414  23.432  1.00  0.00           O  
ATOM   1685  CE2 TYR   207      21.226  36.096  25.688  1.00  0.00           C  
ATOM   1686  CD2 TYR   207      21.276  35.879  27.077  1.00  0.00           C  
ATOM   1687  C   TYR   207      18.455  34.562  29.468  1.00  0.00           C  
ATOM   1688  O   TYR   207      18.250  35.491  30.240  1.00  0.00           O  
ATOM   1689  N   GLN   208      17.609  34.127  28.511  1.00  0.00           N  
ATOM   1690  CA  GLN   208      16.373  34.894  28.159  1.00  0.00           C  
ATOM   1691  CB  GLN   208      15.947  34.418  26.727  1.00  0.00           C  
ATOM   1692  CG  GLN   208      17.149  34.378  25.712  1.00  0.00           C  
ATOM   1693  CD  GLN   208      16.626  34.287  24.331  1.00  0.00           C  
ATOM   1694  OE1 GLN   208      17.152  33.528  23.573  1.00  0.00           O  
ATOM   1695  NE2 GLN   208      15.754  35.214  23.989  1.00  0.00           N  
ATOM   1696  C   GLN   208      15.341  34.895  29.291  1.00  0.00           C  
ATOM   1697  O   GLN   208      14.678  35.925  29.488  1.00  0.00           O  
ATOM   1698  N   GLU   209      15.303  33.856  30.135  1.00  0.00           N  
ATOM   1699  CA  GLU   209      14.623  33.846  31.422  1.00  0.00           C  
ATOM   1700  CB  GLU   209      14.270  32.387  31.801  1.00  0.00           C  
ATOM   1701  CG  GLU   209      13.359  32.190  32.980  1.00  0.00           C  
ATOM   1702  CD  GLU   209      12.022  32.774  32.701  1.00  0.00           C  
ATOM   1703  OE1 GLU   209      11.441  32.489  31.605  1.00  0.00           O  
ATOM   1704  OE2 GLU   209      11.413  33.356  33.619  1.00  0.00           O1-
ATOM   1705  C   GLU   209      15.404  34.555  32.641  1.00  0.00           C  
ATOM   1706  O   GLU   209      14.856  35.276  33.379  1.00  0.00           O  
ATOM   1707  N   THR   210      16.719  34.293  32.780  1.00  0.00           N  
ATOM   1708  CA  THR   210      17.576  35.216  33.581  1.00  0.00           C  
ATOM   1709  CB  THR   210      19.064  34.825  33.466  1.00  0.00           C  
ATOM   1710  CG2 THR   210      20.184  35.307  34.450  1.00  0.00           C  
ATOM   1711  OG1 THR   210      19.164  33.445  33.542  1.00  0.00           O  
ATOM   1712  C   THR   210      17.343  36.732  33.481  1.00  0.00           C  
ATOM   1713  O   THR   210      17.105  37.318  34.526  1.00  0.00           O  
ATOM   1714  N   TYR   211      17.509  37.318  32.302  1.00  0.00           N  
ATOM   1715  CA  TYR   211      17.310  38.738  32.152  1.00  0.00           C  
ATOM   1716  CB  TYR   211      17.858  39.393  30.837  1.00  0.00           C  
ATOM   1717  CG  TYR   211      17.360  38.875  29.437  1.00  0.00           C  
ATOM   1718  CD1 TYR   211      16.023  39.155  29.023  1.00  0.00           C  
ATOM   1719  CE1 TYR   211      15.632  38.805  27.743  1.00  0.00           C  
ATOM   1720  CZ  TYR   211      16.579  38.292  26.819  1.00  0.00           C  
ATOM   1721  OH  TYR   211      16.250  37.989  25.498  1.00  0.00           O  
ATOM   1722  CE2 TYR   211      17.928  38.112  27.181  1.00  0.00           C  
ATOM   1723  CD2 TYR   211      18.315  38.397  28.496  1.00  0.00           C  
ATOM   1724  C   TYR   211      15.877  39.114  32.460  1.00  0.00           C  
ATOM   1725  O   TYR   211      15.619  40.161  33.081  1.00  0.00           O  
ATOM   1726  N   LYS   212      14.891  38.329  32.037  1.00  0.00           N  
ATOM   1727  CA  LYS   212      13.402  38.487  32.346  1.00  0.00           C  
ATOM   1728  CB  LYS   212      12.592  37.483  31.607  1.00  0.00           C  
ATOM   1729  CG  LYS   212      11.117  37.839  31.467  1.00  0.00           C  
ATOM   1730  CD  LYS   212      10.200  37.007  30.549  1.00  0.00           C  
ATOM   1731  CE  LYS   212      10.452  35.468  30.590  1.00  0.00           C  
ATOM   1732  NZ  LYS   212       9.859  34.749  31.765  1.00  0.00           N1+
ATOM   1733  C   LYS   212      13.210  38.545  33.857  1.00  0.00           C  
ATOM   1734  O   LYS   212      12.626  39.488  34.404  1.00  0.00           O  
ATOM   1735  N   ARG   213      13.834  37.600  34.577  1.00  0.00           N  
ATOM   1736  CA  ARG   213      13.635  37.443  36.031  1.00  0.00           C  
ATOM   1737  CB  ARG   213      14.057  36.114  36.618  1.00  0.00           C  
ATOM   1738  CG  ARG   213      13.030  35.017  36.253  1.00  0.00           C  
ATOM   1739  CD  ARG   213      13.536  33.568  36.471  1.00  0.00           C  
ATOM   1740  NE  ARG   213      13.980  33.276  37.895  1.00  0.00           N  
ATOM   1741  CZ  ARG   213      14.952  32.474  38.334  1.00  0.00           C  
ATOM   1742  NH1 ARG   213      15.602  31.668  37.514  1.00  0.00           N1+
ATOM   1743  NH2 ARG   213      15.236  32.611  39.547  1.00  0.00           N  
ATOM   1744  C   ARG   213      14.436  38.492  36.810  1.00  0.00           C  
ATOM   1745  O   ARG   213      13.904  39.028  37.732  1.00  0.00           O  
ATOM   1746  N   ILE   214      15.558  39.062  36.349  1.00  0.00           N  
ATOM   1747  CA  ILE   214      16.247  40.229  36.967  1.00  0.00           C  
ATOM   1748  CB  ILE   214      17.669  40.424  36.400  1.00  0.00           C  
ATOM   1749  CG2 ILE   214      18.163  41.789  36.870  1.00  0.00           C  
ATOM   1750  CG1 ILE   214      18.620  39.342  36.878  1.00  0.00           C  
ATOM   1751  CD1 ILE   214      19.823  39.154  35.933  1.00  0.00           C  
ATOM   1752  C   ILE   214      15.343  41.424  36.899  1.00  0.00           C  
ATOM   1753  O   ILE   214      15.255  42.131  37.842  1.00  0.00           O  
ATOM   1754  N   SER   215      14.538  41.593  35.776  1.00  0.00           N  
ATOM   1755  CA  SER   215      13.669  42.798  35.620  1.00  0.00           C  
ATOM   1756  CB  SER   215      13.264  42.892  34.120  1.00  0.00           C  
ATOM   1757  OG  SER   215      12.296  42.022  33.646  1.00  0.00           O  
ATOM   1758  C   SER   215      12.431  42.663  36.521  1.00  0.00           C  
ATOM   1759  O   SER   215      11.868  43.651  36.993  1.00  0.00           O  
ATOM   1760  N   ARG   216      11.992  41.463  36.844  1.00  0.00           N  
ATOM   1761  CA  ARG   216      10.843  41.164  37.789  1.00  0.00           C  
ATOM   1762  CB  ARG   216      10.096  39.885  37.321  1.00  0.00           C  
ATOM   1763  CG  ARG   216       9.554  40.185  35.966  1.00  0.00           C  
ATOM   1764  CD  ARG   216       8.890  39.021  35.173  1.00  0.00           C  
ATOM   1765  NE  ARG   216       8.374  39.449  33.840  1.00  0.00           N  
ATOM   1766  CZ  ARG   216       7.781  38.671  32.917  1.00  0.00           C  
ATOM   1767  NH1 ARG   216       7.517  37.415  33.138  1.00  0.00           N1+
ATOM   1768  NH2 ARG   216       7.435  39.104  31.775  1.00  0.00           N  
ATOM   1769  C   ARG   216      11.326  41.035  39.194  1.00  0.00           C  
ATOM   1770  O   ARG   216      10.473  40.971  40.077  1.00  0.00           O  
ATOM   1771  N   VAL   217      12.651  40.996  39.425  1.00  0.00           N  
ATOM   1772  CA  VAL   217      13.301  40.536  40.705  1.00  0.00           C  
ATOM   1773  CB  VAL   217      13.465  41.665  41.758  1.00  0.00           C  
ATOM   1774  CG1 VAL   217      14.521  41.271  42.780  1.00  0.00           C  
ATOM   1775  CG2 VAL   217      13.935  42.917  41.151  1.00  0.00           C  
ATOM   1776  C   VAL   217      12.722  39.155  41.242  1.00  0.00           C  
ATOM   1777  O   VAL   217      12.479  38.925  42.381  1.00  0.00           O  
ATOM   1778  N   GLU   218      12.420  38.283  40.265  1.00  0.00           N  
ATOM   1779  CA  GLU   218      11.722  36.935  40.370  1.00  0.00           C  
ATOM   1780  CB  GLU   218      10.963  36.608  39.077  1.00  0.00           C  
ATOM   1781  CG  GLU   218      10.149  35.314  39.214  1.00  0.00           C  
ATOM   1782  CD  GLU   218       9.188  35.202  38.056  1.00  0.00           C  
ATOM   1783  OE1 GLU   218       9.616  35.471  36.877  1.00  0.00           O  
ATOM   1784  OE2 GLU   218       7.985  35.000  38.323  1.00  0.00           O1-
ATOM   1785  C   GLU   218      12.714  35.748  40.801  1.00  0.00           C  
ATOM   1786  O   GLU   218      13.371  35.091  39.934  1.00  0.00           O  
ATOM   1787  N   PHE   219      12.943  35.655  42.088  1.00  0.00           N  
ATOM   1788  CA  PHE   219      13.818  34.658  42.729  1.00  0.00           C  
ATOM   1789  CB  PHE   219      15.231  35.146  42.790  1.00  0.00           C  
ATOM   1790  CG  PHE   219      15.590  36.042  43.980  1.00  0.00           C  
ATOM   1791  CD1 PHE   219      15.359  37.453  43.930  1.00  0.00           C  
ATOM   1792  CE1 PHE   219      15.615  38.246  45.041  1.00  0.00           C  
ATOM   1793  CZ  PHE   219      16.168  37.613  46.157  1.00  0.00           C  
ATOM   1794  CE2 PHE   219      16.459  36.264  46.182  1.00  0.00           C  
ATOM   1795  CD2 PHE   219      16.160  35.452  45.113  1.00  0.00           C  
ATOM   1796  C   PHE   219      13.213  34.130  44.016  1.00  0.00           C  
ATOM   1797  O   PHE   219      12.221  34.696  44.433  1.00  0.00           O  
ATOM   1798  N   THR   220      13.903  33.137  44.654  1.00  0.00           N  
ATOM   1799  CA  THR   220      13.463  32.519  45.932  1.00  0.00           C  
ATOM   1800  CB  THR   220      12.155  31.712  45.732  1.00  0.00           C  
ATOM   1801  CG2 THR   220      12.309  30.356  45.100  1.00  0.00           C  
ATOM   1802  OG1 THR   220      11.564  31.463  46.996  1.00  0.00           O  
ATOM   1803  C   THR   220      14.640  31.739  46.531  1.00  0.00           C  
ATOM   1804  O   THR   220      15.698  31.919  45.994  1.00  0.00           O  
ATOM   1805  N   PHE   221      14.396  31.125  47.650  1.00  0.00           N  
ATOM   1806  CA  PHE   221      15.468  30.528  48.456  1.00  0.00           C  
ATOM   1807  CB  PHE   221      15.468  31.290  49.779  1.00  0.00           C  
ATOM   1808  CG  PHE   221      15.650  32.812  49.696  1.00  0.00           C  
ATOM   1809  CD1 PHE   221      14.513  33.622  49.526  1.00  0.00           C  
ATOM   1810  CE1 PHE   221      14.733  35.093  49.476  1.00  0.00           C  
ATOM   1811  CZ  PHE   221      16.013  35.620  49.528  1.00  0.00           C  
ATOM   1812  CE2 PHE   221      17.134  34.778  49.628  1.00  0.00           C  
ATOM   1813  CD2 PHE   221      16.939  33.365  49.731  1.00  0.00           C  
ATOM   1814  C   PHE   221      15.188  29.049  48.663  1.00  0.00           C  
ATOM   1815  O   PHE   221      13.995  28.837  48.905  1.00  0.00           O  
ATOM   1816  N   PRO   222      16.116  28.088  48.750  1.00  0.00           N  
ATOM   1817  CD  PRO   222      17.468  28.171  48.349  1.00  0.00           C  
ATOM   1818  CG  PRO   222      18.152  26.972  48.975  1.00  0.00           C  
ATOM   1819  CB  PRO   222      17.077  25.899  49.175  1.00  0.00           C  
ATOM   1820  CA  PRO   222      15.884  26.789  49.490  1.00  0.00           C  
ATOM   1821  C   PRO   222      15.559  27.008  50.988  1.00  0.00           C  
ATOM   1822  O   PRO   222      15.953  27.970  51.609  1.00  0.00           O  
ATOM   1823  N   ASP   223      14.815  26.085  51.599  1.00  0.00           N  
ATOM   1824  CA  ASP   223      14.038  26.207  52.829  1.00  0.00           C  
ATOM   1825  CB  ASP   223      12.915  25.074  52.872  1.00  0.00           C  
ATOM   1826  CG  ASP   223      11.671  25.264  52.007  1.00  0.00           C  
ATOM   1827  OD1 ASP   223      11.647  26.348  51.370  1.00  0.00           O  
ATOM   1828  OD2 ASP   223      10.876  24.346  51.917  1.00  0.00           O1-
ATOM   1829  C   ASP   223      14.943  26.212  54.018  1.00  0.00           C  
ATOM   1830  O   ASP   223      14.427  26.548  55.055  1.00  0.00           O  
ATOM   1831  N   PHE   224      16.162  25.742  53.981  1.00  0.00           N  
ATOM   1832  CA  PHE   224      17.048  25.907  55.081  1.00  0.00           C  
ATOM   1833  CB  PHE   224      18.334  25.062  54.901  1.00  0.00           C  
ATOM   1834  CG  PHE   224      19.192  25.530  53.713  1.00  0.00           C  
ATOM   1835  CD1 PHE   224      20.227  26.474  53.880  1.00  0.00           C  
ATOM   1836  CE1 PHE   224      21.020  26.975  52.771  1.00  0.00           C  
ATOM   1837  CZ  PHE   224      20.858  26.375  51.527  1.00  0.00           C  
ATOM   1838  CE2 PHE   224      19.887  25.406  51.343  1.00  0.00           C  
ATOM   1839  CD2 PHE   224      19.070  25.007  52.384  1.00  0.00           C  
ATOM   1840  C   PHE   224      17.391  27.376  55.299  1.00  0.00           C  
ATOM   1841  O   PHE   224      17.658  27.779  56.465  1.00  0.00           O  
ATOM   1842  N   VAL   225      17.352  28.229  54.310  1.00  0.00           N  
ATOM   1843  CA  VAL   225      17.560  29.745  54.511  1.00  0.00           C  
ATOM   1844  CB  VAL   225      17.683  30.504  53.182  1.00  0.00           C  
ATOM   1845  CG1 VAL   225      18.133  31.887  53.482  1.00  0.00           C  
ATOM   1846  CG2 VAL   225      18.662  29.817  52.242  1.00  0.00           C  
ATOM   1847  C   VAL   225      16.440  30.327  55.424  1.00  0.00           C  
ATOM   1848  O   VAL   225      15.314  30.361  54.944  1.00  0.00           O  
ATOM   1849  N   THR   226      16.677  30.733  56.683  1.00  0.00           N  
ATOM   1850  CA  THR   226      15.684  31.281  57.623  1.00  0.00           C  
ATOM   1851  CB  THR   226      16.230  31.248  59.062  1.00  0.00           C  
ATOM   1852  CG2 THR   226      16.461  29.894  59.636  1.00  0.00           C  
ATOM   1853  OG1 THR   226      17.270  32.145  59.206  1.00  0.00           O  
ATOM   1854  C   THR   226      15.321  32.712  57.207  1.00  0.00           C  
ATOM   1855  O   THR   226      15.964  33.400  56.390  1.00  0.00           O  
ATOM   1856  N   GLU   227      14.296  33.221  57.790  1.00  0.00           N  
ATOM   1857  CA  GLU   227      13.608  34.543  57.384  1.00  0.00           C  
ATOM   1858  CB  GLU   227      12.370  34.727  58.185  1.00  0.00           C  
ATOM   1859  CG  GLU   227      11.170  33.797  57.889  1.00  0.00           C  
ATOM   1860  CD  GLU   227      11.501  32.278  58.052  1.00  0.00           C  
ATOM   1861  OE1 GLU   227      11.198  31.432  57.154  1.00  0.00           O  
ATOM   1862  OE2 GLU   227      12.065  31.917  59.068  1.00  0.00           O1-
ATOM   1863  C   GLU   227      14.489  35.779  57.640  1.00  0.00           C  
ATOM   1864  O   GLU   227      14.345  36.759  56.932  1.00  0.00           O  
ATOM   1865  N   GLY   228      15.475  35.735  58.548  1.00  0.00           N  
ATOM   1866  CA  GLY   228      16.547  36.682  58.728  1.00  0.00           C  
ATOM   1867  C   GLY   228      17.492  36.845  57.491  1.00  0.00           C  
ATOM   1868  O   GLY   228      17.826  37.977  57.077  1.00  0.00           O  
ATOM   1869  N   ALA   229      17.872  35.722  56.889  1.00  0.00           N  
ATOM   1870  CA  ALA   229      18.768  35.819  55.731  1.00  0.00           C  
ATOM   1871  CB  ALA   229      19.348  34.408  55.521  1.00  0.00           C  
ATOM   1872  C   ALA   229      18.053  36.183  54.404  1.00  0.00           C  
ATOM   1873  O   ALA   229      18.538  36.882  53.495  1.00  0.00           O  
ATOM   1874  N   ARG   230      16.798  35.802  54.418  1.00  0.00           N  
ATOM   1875  CA  ARG   230      15.855  36.202  53.336  1.00  0.00           C  
ATOM   1876  CB  ARG   230      14.519  35.500  53.611  1.00  0.00           C  
ATOM   1877  CG  ARG   230      14.610  33.987  53.418  1.00  0.00           C  
ATOM   1878  CD  ARG   230      13.310  33.092  53.695  1.00  0.00           C  
ATOM   1879  NE  ARG   230      12.129  33.562  52.962  1.00  0.00           N  
ATOM   1880  CZ  ARG   230      11.019  32.845  52.737  1.00  0.00           C  
ATOM   1881  NH1 ARG   230      10.820  31.719  53.364  1.00  0.00           N1+
ATOM   1882  NH2 ARG   230      10.077  33.266  51.904  1.00  0.00           N  
ATOM   1883  C   ARG   230      15.679  37.685  53.249  1.00  0.00           C  
ATOM   1884  O   ARG   230      15.826  38.282  52.162  1.00  0.00           O  
ATOM   1885  N   ASP   231      15.470  38.333  54.400  1.00  0.00           N  
ATOM   1886  CA  ASP   231      15.184  39.755  54.594  1.00  0.00           C  
ATOM   1887  CB  ASP   231      14.893  40.126  56.082  1.00  0.00           C  
ATOM   1888  CG  ASP   231      14.763  41.578  56.268  1.00  0.00           C  
ATOM   1889  OD1 ASP   231      13.866  42.297  55.699  1.00  0.00           O  
ATOM   1890  OD2 ASP   231      15.559  42.038  57.095  1.00  0.00           O1-
ATOM   1891  C   ASP   231      16.416  40.528  54.032  1.00  0.00           C  
ATOM   1892  O   ASP   231      16.325  41.399  53.159  1.00  0.00           O  
ATOM   1893  N   LEU   232      17.608  40.200  54.590  1.00  0.00           N  
ATOM   1894  CA  LEU   232      18.731  41.076  54.252  1.00  0.00           C  
ATOM   1895  CB  LEU   232      19.910  40.525  55.067  1.00  0.00           C  
ATOM   1896  CG  LEU   232      21.260  41.255  55.127  1.00  0.00           C  
ATOM   1897  CD1 LEU   232      22.253  40.840  54.032  1.00  0.00           C  
ATOM   1898  CD2 LEU   232      21.021  42.784  55.297  1.00  0.00           C  
ATOM   1899  C   LEU   232      19.123  41.005  52.763  1.00  0.00           C  
ATOM   1900  O   LEU   232      19.240  42.083  52.145  1.00  0.00           O  
ATOM   1901  N   ILE   233      19.218  39.815  52.155  1.00  0.00           N  
ATOM   1902  CA  ILE   233      19.368  39.676  50.704  1.00  0.00           C  
ATOM   1903  CB  ILE   233      19.448  38.155  50.374  1.00  0.00           C  
ATOM   1904  CG2 ILE   233      19.175  37.849  48.944  1.00  0.00           C  
ATOM   1905  CG1 ILE   233      20.741  37.455  50.927  1.00  0.00           C  
ATOM   1906  CD1 ILE   233      20.554  35.889  51.032  1.00  0.00           C  
ATOM   1907  C   ILE   233      18.152  40.365  49.977  1.00  0.00           C  
ATOM   1908  O   ILE   233      18.418  40.944  48.946  1.00  0.00           O  
ATOM   1909  N   SER   234      16.927  40.426  50.492  1.00  0.00           N  
ATOM   1910  CA  SER   234      15.840  41.179  49.922  1.00  0.00           C  
ATOM   1911  CB  SER   234      14.424  40.658  50.341  1.00  0.00           C  
ATOM   1912  OG  SER   234      14.333  39.331  50.018  1.00  0.00           O  
ATOM   1913  C   SER   234      15.979  42.724  50.176  1.00  0.00           C  
ATOM   1914  O   SER   234      15.117  43.417  49.574  1.00  0.00           O  
ATOM   1915  N   ARG   235      16.878  43.236  50.963  1.00  0.00           N  
ATOM   1916  CA  ARG   235      17.067  44.675  50.914  1.00  0.00           C  
ATOM   1917  CB  ARG   235      17.563  45.036  52.356  1.00  0.00           C  
ATOM   1918  CG  ARG   235      16.765  44.519  53.555  1.00  0.00           C  
ATOM   1919  CD  ARG   235      16.979  45.210  54.936  1.00  0.00           C  
ATOM   1920  NE  ARG   235      16.056  44.674  55.921  1.00  0.00           N  
ATOM   1921  CZ  ARG   235      15.535  45.326  56.955  1.00  0.00           C  
ATOM   1922  NH1 ARG   235      15.687  46.614  57.210  1.00  0.00           N1+
ATOM   1923  NH2 ARG   235      14.834  44.608  57.683  1.00  0.00           N  
ATOM   1924  C   ARG   235      18.065  45.131  49.859  1.00  0.00           C  
ATOM   1925  O   ARG   235      17.823  46.044  49.083  1.00  0.00           O  
ATOM   1926  N   LEU   236      19.117  44.375  49.602  1.00  0.00           N  
ATOM   1927  CA  LEU   236      20.099  44.443  48.494  1.00  0.00           C  
ATOM   1928  CB  LEU   236      21.134  43.338  48.809  1.00  0.00           C  
ATOM   1929  CG  LEU   236      21.830  43.558  50.125  1.00  0.00           C  
ATOM   1930  CD1 LEU   236      22.813  42.367  50.371  1.00  0.00           C  
ATOM   1931  CD2 LEU   236      22.643  44.806  50.231  1.00  0.00           C  
ATOM   1932  C   LEU   236      19.509  44.147  47.149  1.00  0.00           C  
ATOM   1933  O   LEU   236      19.978  44.752  46.191  1.00  0.00           O  
ATOM   1934  N   LEU   237      18.551  43.268  47.027  1.00  0.00           N  
ATOM   1935  CA  LEU   237      17.898  42.807  45.816  1.00  0.00           C  
ATOM   1936  CB  LEU   237      17.774  41.304  45.691  1.00  0.00           C  
ATOM   1937  CG  LEU   237      19.138  40.597  45.649  1.00  0.00           C  
ATOM   1938  CD1 LEU   237      19.028  39.071  45.699  1.00  0.00           C  
ATOM   1939  CD2 LEU   237      19.906  40.888  44.356  1.00  0.00           C  
ATOM   1940  C   LEU   237      16.673  43.669  45.542  1.00  0.00           C  
ATOM   1941  O   LEU   237      15.629  43.126  45.192  1.00  0.00           O  
ATOM   1942  N   LYS   238      16.746  45.053  45.708  1.00  0.00           N  
ATOM   1943  CA  LYS   238      15.712  45.984  45.282  1.00  0.00           C  
ATOM   1944  CB  LYS   238      15.496  47.145  46.326  1.00  0.00           C  
ATOM   1945  CG  LYS   238      14.991  46.560  47.637  1.00  0.00           C  
ATOM   1946  CD  LYS   238      13.471  46.473  47.523  1.00  0.00           C  
ATOM   1947  CE  LYS   238      12.973  45.738  48.768  1.00  0.00           C  
ATOM   1948  NZ  LYS   238      11.498  45.658  48.969  1.00  0.00           N1+
ATOM   1949  C   LYS   238      15.863  46.592  43.876  1.00  0.00           C  
ATOM   1950  O   LYS   238      16.951  47.050  43.461  1.00  0.00           O  
ATOM   1951  N   HIE   239      14.733  46.677  43.154  1.00  0.00           N  
ATOM   1952  CA  HIE   239      14.692  47.127  41.753  1.00  0.00           C  
ATOM   1953  CB  HIE   239      13.272  46.881  41.218  1.00  0.00           C  
ATOM   1954  CG  HIE   239      13.025  47.346  39.754  1.00  0.00           C  
ATOM   1955  ND1 HIE   239      12.516  48.563  39.390  1.00  0.00           N  
ATOM   1956  CE1 HIE   239      12.382  48.533  38.094  1.00  0.00           C  
ATOM   1957  NE2 HIE   239      12.875  47.436  37.627  1.00  0.00           N  
ATOM   1958  CD2 HIE   239      13.329  46.613  38.654  1.00  0.00           C  
ATOM   1959  C   HIE   239      15.014  48.618  41.639  1.00  0.00           C  
ATOM   1960  O   HIE   239      15.910  49.049  40.931  1.00  0.00           O  
ATOM   1961  N   ASN   240      14.460  49.401  42.605  1.00  0.00           N  
ATOM   1962  CA  ASN   240      14.772  50.770  42.869  1.00  0.00           C  
ATOM   1963  CB  ASN   240      13.663  51.470  43.582  1.00  0.00           C  
ATOM   1964  CG  ASN   240      13.951  52.851  44.156  1.00  0.00           C  
ATOM   1965  OD1 ASN   240      15.003  53.134  44.723  1.00  0.00           O  
ATOM   1966  ND2 ASN   240      13.081  53.746  43.993  1.00  0.00           N  
ATOM   1967  C   ASN   240      16.211  50.724  43.581  1.00  0.00           C  
ATOM   1968  O   ASN   240      16.247  50.132  44.669  1.00  0.00           O  
ATOM   1969  N   PRO   241      17.205  51.396  43.065  1.00  0.00           N  
ATOM   1970  CD  PRO   241      17.338  51.986  41.730  1.00  0.00           C  
ATOM   1971  CG  PRO   241      18.728  51.583  41.224  1.00  0.00           C  
ATOM   1972  CB  PRO   241      19.546  51.557  42.450  1.00  0.00           C  
ATOM   1973  CA  PRO   241      18.589  51.304  43.609  1.00  0.00           C  
ATOM   1974  C   PRO   241      18.903  52.047  44.937  1.00  0.00           C  
ATOM   1975  O   PRO   241      19.749  51.577  45.720  1.00  0.00           O  
ATOM   1976  N   SER   242      18.191  53.164  45.168  1.00  0.00           N  
ATOM   1977  CA  SER   242      18.225  53.901  46.488  1.00  0.00           C  
ATOM   1978  CB  SER   242      17.496  55.178  46.322  1.00  0.00           C  
ATOM   1979  OG  SER   242      18.402  56.109  45.695  1.00  0.00           O  
ATOM   1980  C   SER   242      17.519  53.130  47.567  1.00  0.00           C  
ATOM   1981  O   SER   242      17.927  53.265  48.726  1.00  0.00           O  
ATOM   1982  N   GLN   243      16.522  52.231  47.265  1.00  0.00           N  
ATOM   1983  CA  GLN   243      15.970  51.411  48.393  1.00  0.00           C  
ATOM   1984  CB  GLN   243      14.600  50.886  48.038  1.00  0.00           C  
ATOM   1985  CG  GLN   243      13.594  52.024  47.889  1.00  0.00           C  
ATOM   1986  CD  GLN   243      12.249  51.540  47.273  1.00  0.00           C  
ATOM   1987  OE1 GLN   243      12.020  50.356  46.973  1.00  0.00           O  
ATOM   1988  NE2 GLN   243      11.311  52.396  46.921  1.00  0.00           N  
ATOM   1989  C   GLN   243      16.921  50.393  49.025  1.00  0.00           C  
ATOM   1990  O   GLN   243      16.506  49.837  50.050  1.00  0.00           O  
ATOM   1991  N   ARG   244      18.129  50.152  48.316  1.00  0.00           N  
ATOM   1992  CA  ARG   244      19.161  49.185  48.694  1.00  0.00           C  
ATOM   1993  CB  ARG   244      20.175  48.982  47.553  1.00  0.00           C  
ATOM   1994  CG  ARG   244      19.446  48.449  46.289  1.00  0.00           C  
ATOM   1995  CD  ARG   244      20.393  48.114  45.075  1.00  0.00           C  
ATOM   1996  NE  ARG   244      19.608  47.705  43.841  1.00  0.00           N  
ATOM   1997  CZ  ARG   244      19.966  47.996  42.599  1.00  0.00           C  
ATOM   1998  NH1 ARG   244      21.093  48.476  42.139  1.00  0.00           N1+
ATOM   1999  NH2 ARG   244      18.997  48.050  41.715  1.00  0.00           N  
ATOM   2000  C   ARG   244      19.956  49.671  49.985  1.00  0.00           C  
ATOM   2001  O   ARG   244      20.236  50.925  50.083  1.00  0.00           O  
ATOM   2002  N   PRO   245      20.282  48.872  50.988  1.00  0.00           N  
ATOM   2003  CD  PRO   245      19.865  47.465  51.132  1.00  0.00           C  
ATOM   2004  CG  PRO   245      20.560  47.104  52.403  1.00  0.00           C  
ATOM   2005  CB  PRO   245      20.694  48.297  53.315  1.00  0.00           C  
ATOM   2006  CA  PRO   245      20.860  49.392  52.269  1.00  0.00           C  
ATOM   2007  C   PRO   245      22.349  49.631  52.000  1.00  0.00           C  
ATOM   2008  O   PRO   245      23.026  48.901  51.288  1.00  0.00           O  
ATOM   2009  N   MET   246      22.864  50.789  52.438  1.00  0.00           N  
ATOM   2010  CA  MET   246      24.283  51.152  52.123  1.00  0.00           C  
ATOM   2011  CB  MET   246      24.424  52.692  52.289  1.00  0.00           C  
ATOM   2012  CG  MET   246      23.503  53.436  51.238  1.00  0.00           C  
ATOM   2013  SD  MET   246      23.431  55.213  51.485  1.00  0.00           S  
ATOM   2014  CE  MET   246      22.876  55.459  53.161  1.00  0.00           C  
ATOM   2015  C   MET   246      25.286  50.367  52.984  1.00  0.00           C  
ATOM   2016  O   MET   246      24.948  49.675  53.956  1.00  0.00           O  
ATOM   2017  N   LEU   247      26.541  50.382  52.606  1.00  0.00           N  
ATOM   2018  CA  LEU   247      27.616  49.558  53.265  1.00  0.00           C  
ATOM   2019  CB  LEU   247      28.952  49.931  52.560  1.00  0.00           C  
ATOM   2020  CG  LEU   247      28.982  49.633  51.080  1.00  0.00           C  
ATOM   2021  CD1 LEU   247      30.392  49.853  50.708  1.00  0.00           C  
ATOM   2022  CD2 LEU   247      28.712  48.092  50.717  1.00  0.00           C  
ATOM   2023  C   LEU   247      27.735  49.548  54.807  1.00  0.00           C  
ATOM   2024  O   LEU   247      27.701  48.523  55.434  1.00  0.00           O  
ATOM   2025  N   ARG   248      27.637  50.713  55.370  1.00  0.00           N  
ATOM   2026  CA  ARG   248      27.538  51.010  56.848  1.00  0.00           C  
ATOM   2027  CB  ARG   248      27.471  52.488  57.089  1.00  0.00           C  
ATOM   2028  CG  ARG   248      27.726  52.949  58.502  1.00  0.00           C  
ATOM   2029  CD  ARG   248      26.679  53.937  59.083  1.00  0.00           C  
ATOM   2030  NE  ARG   248      25.431  53.379  59.659  1.00  0.00           N  
ATOM   2031  CZ  ARG   248      25.226  52.686  60.769  1.00  0.00           C  
ATOM   2032  NH1 ARG   248      26.103  52.559  61.694  1.00  0.00           N1+
ATOM   2033  NH2 ARG   248      24.111  52.086  60.978  1.00  0.00           N  
ATOM   2034  C   ARG   248      26.235  50.500  57.423  1.00  0.00           C  
ATOM   2035  O   ARG   248      26.193  50.074  58.596  1.00  0.00           O  
ATOM   2036  N   GLU   249      25.135  50.451  56.683  1.00  0.00           N  
ATOM   2037  CA  GLU   249      23.838  49.787  57.186  1.00  0.00           C  
ATOM   2038  CB  GLU   249      22.592  50.359  56.431  1.00  0.00           C  
ATOM   2039  CG  GLU   249      22.602  51.870  56.169  1.00  0.00           C  
ATOM   2040  CD  GLU   249      23.155  52.640  57.376  1.00  0.00           C  
ATOM   2041  OE1 GLU   249      23.979  53.569  57.208  1.00  0.00           O  
ATOM   2042  OE2 GLU   249      22.833  52.346  58.611  1.00  0.00           O1-
ATOM   2043  C   GLU   249      23.897  48.282  57.109  1.00  0.00           C  
ATOM   2044  O   GLU   249      23.494  47.576  57.965  1.00  0.00           O  
ATOM   2045  N   VAL   250      24.414  47.735  55.989  1.00  0.00           N  
ATOM   2046  CA  VAL   250      24.649  46.301  55.906  1.00  0.00           C  
ATOM   2047  CB  VAL   250      25.406  45.861  54.623  1.00  0.00           C  
ATOM   2048  CG1 VAL   250      25.977  44.416  54.591  1.00  0.00           C  
ATOM   2049  CG2 VAL   250      24.369  45.833  53.529  1.00  0.00           C  
ATOM   2050  C   VAL   250      25.465  45.801  57.079  1.00  0.00           C  
ATOM   2051  O   VAL   250      25.174  44.772  57.613  1.00  0.00           O  
ATOM   2052  N   LEU   251      26.545  46.431  57.500  1.00  0.00           N  
ATOM   2053  CA  LEU   251      27.382  45.968  58.630  1.00  0.00           C  
ATOM   2054  CB  LEU   251      28.648  46.923  58.702  1.00  0.00           C  
ATOM   2055  CG  LEU   251      29.782  46.919  57.630  1.00  0.00           C  
ATOM   2056  CD1 LEU   251      30.664  48.179  57.620  1.00  0.00           C  
ATOM   2057  CD2 LEU   251      30.642  45.723  57.899  1.00  0.00           C  
ATOM   2058  C   LEU   251      26.729  45.855  60.025  1.00  0.00           C  
ATOM   2059  O   LEU   251      27.377  45.361  60.923  1.00  0.00           O  
ATOM   2060  N   GLU   252      25.525  46.441  60.148  1.00  0.00           N  
ATOM   2061  CA  GLU   252      24.861  46.609  61.378  1.00  0.00           C  
ATOM   2062  CB  GLU   252      24.735  48.137  61.646  1.00  0.00           C  
ATOM   2063  CG  GLU   252      25.108  48.507  63.127  1.00  0.00           C  
ATOM   2064  CD  GLU   252      24.813  50.003  63.372  1.00  0.00           C  
ATOM   2065  OE1 GLU   252      23.619  50.405  63.424  1.00  0.00           O  
ATOM   2066  OE2 GLU   252      25.740  50.826  63.657  1.00  0.00           O1-
ATOM   2067  C   GLU   252      23.447  45.897  61.443  1.00  0.00           C  
ATOM   2068  O   GLU   252      22.721  46.201  62.393  1.00  0.00           O  
ATOM   2069  N   HIE   253      23.188  44.963  60.482  1.00  0.00           N  
ATOM   2070  CA  HIE   253      21.826  44.288  60.384  1.00  0.00           C  
ATOM   2071  CB  HIE   253      21.451  43.933  58.902  1.00  0.00           C  
ATOM   2072  CG  HIE   253      20.205  43.123  58.671  1.00  0.00           C  
ATOM   2073  ND1 HIE   253      20.143  41.711  58.755  1.00  0.00           N  
ATOM   2074  CE1 HIE   253      18.846  41.343  58.567  1.00  0.00           C  
ATOM   2075  NE2 HIE   253      18.079  42.486  58.430  1.00  0.00           N  
ATOM   2076  CD2 HIE   253      18.926  43.580  58.549  1.00  0.00           C  
ATOM   2077  C   HIE   253      21.692  43.065  61.315  1.00  0.00           C  
ATOM   2078  O   HIE   253      22.660  42.398  61.558  1.00  0.00           O  
ATOM   2079  N   PRO   254      20.493  42.793  61.891  1.00  0.00           N  
ATOM   2080  CD  PRO   254      19.269  43.645  61.808  1.00  0.00           C  
ATOM   2081  CG  PRO   254      18.296  43.223  62.884  1.00  0.00           C  
ATOM   2082  CB  PRO   254      18.806  41.809  63.120  1.00  0.00           C  
ATOM   2083  CA  PRO   254      20.296  41.730  62.863  1.00  0.00           C  
ATOM   2084  C   PRO   254      20.685  40.276  62.432  1.00  0.00           C  
ATOM   2085  O   PRO   254      20.814  39.545  63.405  1.00  0.00           O  
ATOM   2086  N   TRP   255      20.652  39.906  61.151  1.00  0.00           N  
ATOM   2087  CA  TRP   255      21.122  38.547  60.722  1.00  0.00           C  
ATOM   2088  CB  TRP   255      20.442  37.990  59.444  1.00  0.00           C  
ATOM   2089  CG  TRP   255      20.990  36.738  58.848  1.00  0.00           C  
ATOM   2090  CD1 TRP   255      20.647  35.504  59.277  1.00  0.00           C  
ATOM   2091  NE1 TRP   255      21.365  34.529  58.631  1.00  0.00           N  
ATOM   2092  CE2 TRP   255      22.110  35.126  57.593  1.00  0.00           C  
ATOM   2093  CZ2 TRP   255      22.858  34.458  56.624  1.00  0.00           C  
ATOM   2094  CH2 TRP   255      23.545  35.331  55.793  1.00  0.00           C  
ATOM   2095  CZ3 TRP   255      23.423  36.720  55.886  1.00  0.00           C  
ATOM   2096  CE3 TRP   255      22.626  37.346  56.891  1.00  0.00           C  
ATOM   2097  CD2 TRP   255      21.898  36.556  57.721  1.00  0.00           C  
ATOM   2098  C   TRP   255      22.643  38.563  60.488  1.00  0.00           C  
ATOM   2099  O   TRP   255      23.344  37.675  60.996  1.00  0.00           O  
ATOM   2100  N   ILE   256      23.178  39.536  59.797  1.00  0.00           N  
ATOM   2101  CA  ILE   256      24.608  39.878  59.702  1.00  0.00           C  
ATOM   2102  CB  ILE   256      24.881  41.136  59.046  1.00  0.00           C  
ATOM   2103  CG2 ILE   256      26.384  41.631  59.139  1.00  0.00           C  
ATOM   2104  CG1 ILE   256      24.448  41.051  57.577  1.00  0.00           C  
ATOM   2105  CD1 ILE   256      25.262  40.027  56.787  1.00  0.00           C  
ATOM   2106  C   ILE   256      25.274  39.872  61.110  1.00  0.00           C  
ATOM   2107  O   ILE   256      26.079  38.978  61.429  1.00  0.00           O  
ATOM   2108  N   THR   257      24.891  40.720  62.042  1.00  0.00           N  
ATOM   2109  CA  THR   257      25.490  40.771  63.337  1.00  0.00           C  
ATOM   2110  CB  THR   257      24.925  42.020  64.041  1.00  0.00           C  
ATOM   2111  CG2 THR   257      25.486  43.229  63.246  1.00  0.00           C  
ATOM   2112  OG1 THR   257      23.489  41.967  64.075  1.00  0.00           O  
ATOM   2113  C   THR   257      25.375  39.487  64.232  1.00  0.00           C  
ATOM   2114  O   THR   257      26.256  39.195  65.034  1.00  0.00           O  
ATOM   2115  N   ALA   258      24.268  38.754  64.107  1.00  0.00           N  
ATOM   2116  CA  ALA   258      23.931  37.563  64.876  1.00  0.00           C  
ATOM   2117  CB  ALA   258      22.522  37.182  64.461  1.00  0.00           C  
ATOM   2118  C   ALA   258      24.897  36.363  64.589  1.00  0.00           C  
ATOM   2119  O   ALA   258      25.161  35.483  65.363  1.00  0.00           O  
ATOM   2120  N   ASN   259      25.408  36.389  63.379  1.00  0.00           N  
ATOM   2121  CA  ASN   259      26.073  35.288  62.803  1.00  0.00           C  
ATOM   2122  CB  ASN   259      25.331  34.838  61.502  1.00  0.00           C  
ATOM   2123  CG  ASN   259      24.049  34.138  61.837  1.00  0.00           C  
ATOM   2124  OD1 ASN   259      23.984  32.940  62.024  1.00  0.00           O  
ATOM   2125  ND2 ASN   259      22.951  34.832  61.958  1.00  0.00           N  
ATOM   2126  C   ASN   259      27.574  35.594  62.543  1.00  0.00           C  
ATOM   2127  O   ASN   259      28.427  34.739  62.719  1.00  0.00           O  
ATOM   2128  N   SER   260      27.974  36.824  62.182  1.00  0.00           N  
ATOM   2129  CA  SER   260      29.306  37.225  61.861  1.00  0.00           C  
ATOM   2130  CB  SER   260      29.401  38.624  61.215  1.00  0.00           C  
ATOM   2131  OG  SER   260      30.744  38.835  60.858  1.00  0.00           O  
ATOM   2132  C   SER   260      30.342  37.157  62.969  1.00  0.00           C  
ATOM   2133  O   SER   260      30.185  37.981  63.876  1.00  0.00           O  
ATOM   2134  N   SER   261      31.387  36.261  62.894  1.00  0.00           N  
ATOM   2135  CA  SER   261      32.595  36.187  63.752  1.00  0.00           C  
ATOM   2136  CB  SER   261      33.459  35.008  63.377  1.00  0.00           C  
ATOM   2137  OG  SER   261      32.572  33.878  63.283  1.00  0.00           O  
ATOM   2138  C   SER   261      33.465  37.458  63.733  1.00  0.00           C  
ATOM   2139  O   SER   261      34.326  37.638  64.558  1.00  0.00           O  
ATOM   2140  N   LYS   262      33.152  38.368  62.791  1.00  0.00           N  
ATOM   2141  CA  LYS   262      33.978  39.502  62.509  1.00  0.00           C  
ATOM   2142  CB  LYS   262      34.638  39.167  61.162  1.00  0.00           C  
ATOM   2143  CG  LYS   262      35.481  40.146  60.325  1.00  0.00           C  
ATOM   2144  CD  LYS   262      36.512  40.726  61.318  1.00  0.00           C  
ATOM   2145  CE  LYS   262      37.544  41.751  60.689  1.00  0.00           C  
ATOM   2146  NZ  LYS   262      38.378  41.077  59.609  1.00  0.00           N1+
ATOM   2147  C   LYS   262      33.116  40.767  62.532  1.00  0.00           C  
ATOM   2148  O   LYS   262      31.936  40.714  62.089  1.00  0.00           O  
ATOM   2149  OXT LYS   262      33.599  41.817  62.946  1.00  0.00           O1-
ATOM   2150  C22 LIG   263      45.157  29.986  42.327  1.00  0.00           C  
ATOM   2151  C23 LIG   263      46.796  30.775  43.928  1.00  0.00           C  
ATOM   2152  C24 LIG   263      45.743  30.949  43.030  1.00  0.00           C  
ATOM   2153  C25 LIG   263      47.236  29.437  44.081  1.00  0.00           C  
ATOM   2154  C26 LIG   263      45.603  28.675  42.493  1.00  0.00           C  
ATOM   2155  C27 LIG   263      46.661  28.387  43.393  1.00  0.00           C  
ATOM   2156  C28 LIG   263      48.312  29.159  45.193  1.00  0.00           C  
ATOM   2157  N4  LIG   263      43.963  30.258  41.636  1.00  0.00           N  
ATOM   2158  C21 LIG   263      42.796  29.563  41.735  1.00  0.00           C  
ATOM   2159  O1  LIG   263      42.682  28.799  42.678  1.00  0.00           O  
ATOM   2160  C20 LIG   263      41.704  29.770  40.758  1.00  0.00           C  
ATOM   2161  C18 LIG   263      40.903  28.690  40.309  1.00  0.00           C  
ATOM   2162  C16 LIG   263      39.938  28.851  39.314  1.00  0.00           C  
ATOM   2163  C15 LIG   263      39.667  30.141  38.814  1.00  0.00           C  
ATOM   2164  C17 LIG   263      40.423  31.231  39.267  1.00  0.00           C  
ATOM   2165  C19 LIG   263      41.455  31.041  40.268  1.00  0.00           C  
ATOM   2166  C13 LIG   263      38.710  30.387  37.681  1.00  0.00           C  
ATOM   2167  N2  LIG   263      39.330  30.060  36.390  1.00  0.00           N  
ATOM   2168  C9  LIG   263      40.304  31.130  36.041  1.00  0.00           C  
ATOM   2169  C11 LIG   263      41.014  30.847  34.642  1.00  0.00           C  
ATOM   2170  N3  LIG   263      40.073  30.626  33.546  1.00  0.00           N  
ATOM   2171  C12 LIG   263      38.978  29.705  33.910  1.00  0.00           C  
ATOM   2172  C14 LIG   263      40.781  30.323  32.247  1.00  0.00           C  
ATOM   2173  C10 LIG   263      38.326  29.972  35.271  1.00  0.00           C  
ATOM   2174  N5  LIG   263      47.366  31.807  44.626  1.00  0.00           N  
ATOM   2175  C29 LIG   263      47.650  33.085  44.265  1.00  0.00           C  
ATOM   2176  N6  LIG   263      47.290  33.570  43.083  1.00  0.00           N  
ATOM   2177  C30 LIG   263      47.548  34.806  42.764  1.00  0.00           C  
ATOM   2178  C32 LIG   263      48.214  35.585  43.631  1.00  0.00           C  
ATOM   2179  C33 LIG   263      48.549  35.054  44.890  1.00  0.00           C  
ATOM   2180  N7  LIG   263      48.228  33.799  45.205  1.00  0.00           N  
ATOM   2181  C31 LIG   263      47.004  35.305  41.499  1.00  0.00           C  
ATOM   2182  C34 LIG   263      46.721  34.433  40.453  1.00  0.00           C  
ATOM   2183  C36 LIG   263      46.350  34.937  39.298  1.00  0.00           C  
ATOM   2184  C37 LIG   263      46.154  36.346  39.122  1.00  0.00           C  
ATOM   2185  N8  LIG   263      46.428  37.194  40.140  1.00  0.00           N  
ATOM   2186  C35 LIG   263      46.839  36.678  41.304  1.00  0.00           C  
END
