# Supplementary material for: Exploration of the selective binding mechanism of protein kinase Aurora A selectivity via a comprehensive molecular modeling study
Source: PeerJ. 2019 Oct 22;7:e7832. doi: 10.7717/peerj.7832 (PMC6814069; doi:10.7717/peerj.7832)
Supplement: Data S1 — The raw data are corresponding to figure order. pse and pdb format files can be opened in PyMol 1.8. cdx files can be opened in Chemdraw 16.0. csv files can be opened in Excel. [file peerj-07-7832-s004.zip › Raw-data/Figure S1/Figure S1B.pdb]

ATOM      1  N   GLN     1      16.940  21.132  36.667  1.00  0.00           N  
ATOM      2  CA  GLN     1      16.694  22.271  35.832  1.00  0.00           C  
ATOM      3  CB  GLN     1      15.614  22.138  34.786  1.00  0.00           C  
ATOM      4  CG  GLN     1      15.898  21.111  33.660  1.00  0.00           C  
ATOM      5  CD  GLN     1      15.681  19.645  34.032  1.00  0.00           C  
ATOM      6  OE1 GLN     1      15.556  19.256  35.204  1.00  0.00           O  
ATOM      7  NE2 GLN     1      15.437  18.793  33.071  1.00  0.00           N  
ATOM      8  C   GLN     1      16.410  23.427  36.784  1.00  0.00           C  
ATOM      9  O   GLN     1      15.732  23.262  37.825  1.00  0.00           O  
ATOM     10  N   TRP     2      16.981  24.631  36.506  1.00  0.00           N  
ATOM     11  CA  TRP     2      16.817  25.836  37.349  1.00  0.00           C  
ATOM     12  CB  TRP     2      15.403  26.332  37.184  1.00  0.00           C  
ATOM     13  CG  TRP     2      14.855  26.667  35.859  1.00  0.00           C  
ATOM     14  CD1 TRP     2      15.600  26.863  34.707  1.00  0.00           C  
ATOM     15  NE1 TRP     2      14.674  27.229  33.715  1.00  0.00           N  
ATOM     16  CE2 TRP     2      13.397  27.350  34.096  1.00  0.00           C  
ATOM     17  CZ2 TRP     2      12.222  27.779  33.472  1.00  0.00           C  
ATOM     18  CH2 TRP     2      11.070  28.007  34.231  1.00  0.00           C  
ATOM     19  CZ3 TRP     2      11.159  27.917  35.629  1.00  0.00           C  
ATOM     20  CE3 TRP     2      12.342  27.384  36.261  1.00  0.00           C  
ATOM     21  CD2 TRP     2      13.506  27.178  35.506  1.00  0.00           C  
ATOM     22  C   TRP     2      17.328  25.620  38.805  1.00  0.00           C  
ATOM     23  O   TRP     2      17.026  26.382  39.726  1.00  0.00           O  
ATOM     24  N   ALA     3      18.111  24.568  39.097  1.00  0.00           N  
ATOM     25  CA  ALA     3      18.646  24.279  40.445  1.00  0.00           C  
ATOM     26  CB  ALA     3      18.005  22.933  40.960  1.00  0.00           C  
ATOM     27  C   ALA     3      20.166  24.147  40.546  1.00  0.00           C  
ATOM     28  O   ALA     3      20.817  23.809  39.567  1.00  0.00           O  
ATOM     29  N   LEU     4      20.644  24.464  41.726  1.00  0.00           N  
ATOM     30  CA  LEU     4      22.077  24.266  41.865  1.00  0.00           C  
ATOM     31  CB  LEU     4      22.532  24.851  43.230  1.00  0.00           C  
ATOM     32  CG  LEU     4      22.195  26.410  43.369  1.00  0.00           C  
ATOM     33  CD1 LEU     4      22.715  26.731  44.770  1.00  0.00           C  
ATOM     34  CD2 LEU     4      23.066  27.177  42.339  1.00  0.00           C  
ATOM     35  C   LEU     4      22.505  22.775  41.690  1.00  0.00           C  
ATOM     36  O   LEU     4      23.627  22.624  41.228  1.00  0.00           O  
ATOM     37  N   GLU     5      21.742  21.682  41.965  1.00  0.00           N  
ATOM     38  CA  GLU     5      22.076  20.217  41.825  1.00  0.00           C  
ATOM     39  CB  GLU     5      20.813  19.395  42.261  1.00  0.00           C  
ATOM     40  CG  GLU     5      21.120  17.914  42.501  1.00  0.00           C  
ATOM     41  CD  GLU     5      22.088  17.604  43.628  1.00  0.00           C  
ATOM     42  OE1 GLU     5      22.362  16.390  43.792  1.00  0.00           O  
ATOM     43  OE2 GLU     5      22.422  18.520  44.386  1.00  0.00           O1-
ATOM     44  C   GLU     5      22.394  19.835  40.362  1.00  0.00           C  
ATOM     45  O   GLU     5      22.958  18.805  40.118  1.00  0.00           O  
ATOM     46  N   ASP     6      22.144  20.781  39.447  1.00  0.00           N  
ATOM     47  CA  ASP     6      22.224  20.605  37.978  1.00  0.00           C  
ATOM     48  CB  ASP     6      21.506  21.773  37.235  1.00  0.00           C  
ATOM     49  CG  ASP     6      20.017  21.871  37.308  1.00  0.00           C  
ATOM     50  OD1 ASP     6      19.490  22.635  36.474  1.00  0.00           O  
ATOM     51  OD2 ASP     6      19.282  21.279  38.113  1.00  0.00           O1-
ATOM     52  C   ASP     6      23.630  20.513  37.434  1.00  0.00           C  
ATOM     53  O   ASP     6      23.842  20.139  36.284  1.00  0.00           O  
ATOM     54  N   PHE     7      24.573  20.941  38.324  1.00  0.00           N  
ATOM     55  CA  PHE     7      25.969  21.104  37.966  1.00  0.00           C  
ATOM     56  CB  PHE     7      26.498  22.550  38.250  1.00  0.00           C  
ATOM     57  CG  PHE     7      25.633  23.720  37.801  1.00  0.00           C  
ATOM     58  CD1 PHE     7      25.335  23.903  36.466  1.00  0.00           C  
ATOM     59  CE1 PHE     7      24.562  24.923  36.037  1.00  0.00           C  
ATOM     60  CZ  PHE     7      23.930  25.701  36.990  1.00  0.00           C  
ATOM     61  CE2 PHE     7      24.020  25.527  38.384  1.00  0.00           C  
ATOM     62  CD2 PHE     7      24.932  24.488  38.782  1.00  0.00           C  
ATOM     63  C   PHE     7      26.800  20.035  38.721  1.00  0.00           C  
ATOM     64  O   PHE     7      26.728  19.748  39.948  1.00  0.00           O  
ATOM     65  N   GLU     8      27.766  19.417  38.065  1.00  0.00           N  
ATOM     66  CA  GLU     8      28.868  18.601  38.541  1.00  0.00           C  
ATOM     67  CB  GLU     8      29.000  17.355  37.626  1.00  0.00           C  
ATOM     68  CG  GLU     8      29.539  16.135  38.385  1.00  0.00           C  
ATOM     69  CD  GLU     8      29.976  14.927  37.538  1.00  0.00           C  
ATOM     70  OE1 GLU     8      30.131  13.894  38.133  1.00  0.00           O  
ATOM     71  OE2 GLU     8      30.044  14.986  36.309  1.00  0.00           O1-
ATOM     72  C   GLU     8      30.186  19.373  38.697  1.00  0.00           C  
ATOM     73  O   GLU     8      30.742  19.951  37.753  1.00  0.00           O  
ATOM     74  N   ILE     9      30.761  19.383  39.934  1.00  0.00           N  
ATOM     75  CA  ILE     9      31.916  20.248  40.291  1.00  0.00           C  
ATOM     76  CB  ILE     9      31.744  21.066  41.649  1.00  0.00           C  
ATOM     77  CG2 ILE     9      32.580  22.395  41.662  1.00  0.00           C  
ATOM     78  CG1 ILE     9      30.266  21.370  42.062  1.00  0.00           C  
ATOM     79  CD1 ILE     9      29.367  22.031  41.060  1.00  0.00           C  
ATOM     80  C   ILE     9      33.226  19.504  40.219  1.00  0.00           C  
ATOM     81  O   ILE     9      33.263  18.391  40.696  1.00  0.00           O  
ATOM     82  N   GLY    10      34.297  20.233  39.832  1.00  0.00           N  
ATOM     83  CA  GLY    10      35.740  19.838  39.669  1.00  0.00           C  
ATOM     84  C   GLY    10      36.614  20.782  40.494  1.00  0.00           C  
ATOM     85  O   GLY    10      36.157  21.363  41.518  1.00  0.00           O  
ATOM     86  N   ARG    11      37.935  20.920  40.112  1.00  0.00           N  
ATOM     87  CA  ARG    11      38.852  21.688  41.044  1.00  0.00           C  
ATOM     88  CB  ARG    11      40.285  21.673  40.534  1.00  0.00           C  
ATOM     89  CG  ARG    11      40.497  22.363  39.207  1.00  0.00           C  
ATOM     90  CD  ARG    11      41.990  22.282  38.810  1.00  0.00           C  
ATOM     91  NE  ARG    11      42.738  23.114  39.755  1.00  0.00           N  
ATOM     92  CZ  ARG    11      43.440  22.700  40.793  1.00  0.00           C  
ATOM     93  NH1 ARG    11      43.789  21.437  40.985  1.00  0.00           N1+
ATOM     94  NH2 ARG    11      43.723  23.480  41.760  1.00  0.00           N  
ATOM     95  C   ARG    11      38.443  23.138  41.233  1.00  0.00           C  
ATOM     96  O   ARG    11      37.730  23.727  40.455  1.00  0.00           O  
ATOM     97  N   PRO    12      38.871  23.765  42.318  1.00  0.00           N  
ATOM     98  CD  PRO    12      39.613  23.191  43.512  1.00  0.00           C  
ATOM     99  CG  PRO    12      40.203  24.417  44.218  1.00  0.00           C  
ATOM    100  CB  PRO    12      39.148  25.506  43.956  1.00  0.00           C  
ATOM    101  CA  PRO    12      38.831  25.251  42.493  1.00  0.00           C  
ATOM    102  C   PRO    12      39.772  25.987  41.589  1.00  0.00           C  
ATOM    103  O   PRO    12      40.855  25.476  41.255  1.00  0.00           O  
ATOM    104  N   LEU    13      39.411  27.186  41.037  1.00  0.00           N  
ATOM    105  CA  LEU    13      40.131  28.114  40.200  1.00  0.00           C  
ATOM    106  CB  LEU    13      39.415  28.123  38.884  1.00  0.00           C  
ATOM    107  CG  LEU    13      39.107  26.754  38.200  1.00  0.00           C  
ATOM    108  CD1 LEU    13      38.312  26.870  36.951  1.00  0.00           C  
ATOM    109  CD2 LEU    13      40.399  26.010  37.622  1.00  0.00           C  
ATOM    110  C   LEU    13      40.468  29.475  40.796  1.00  0.00           C  
ATOM    111  O   LEU    13      41.369  30.127  40.253  1.00  0.00           O  
ATOM    112  N   GLY    14      39.844  29.879  41.880  1.00  0.00           N  
ATOM    113  CA  GLY    14      40.093  31.109  42.475  1.00  0.00           C  
ATOM    114  C   GLY    14      39.347  31.408  43.791  1.00  0.00           C  
ATOM    115  O   GLY    14      38.276  30.856  44.057  1.00  0.00           O  
ATOM    116  N   LYS    15      39.995  32.211  44.642  1.00  0.00           N  
ATOM    117  CA  LYS    15      39.518  32.567  46.057  1.00  0.00           C  
ATOM    118  CB  LYS    15      40.222  31.570  47.003  1.00  0.00           C  
ATOM    119  CG  LYS    15      39.986  31.761  48.530  1.00  0.00           C  
ATOM    120  CD  LYS    15      40.324  30.463  49.340  1.00  0.00           C  
ATOM    121  CE  LYS    15      41.756  29.855  49.184  1.00  0.00           C  
ATOM    122  NZ  LYS    15      42.826  30.734  49.698  1.00  0.00           N1+
ATOM    123  C   LYS    15      39.789  34.031  46.388  1.00  0.00           C  
ATOM    124  O   LYS    15      40.939  34.455  46.146  1.00  0.00           O  
ATOM    125  N   GLY    16      38.807  34.755  47.013  1.00  0.00           N  
ATOM    126  CA  GLY    16      39.077  35.971  47.785  1.00  0.00           C  
ATOM    127  C   GLY    16      38.148  36.096  48.963  1.00  0.00           C  
ATOM    128  O   GLY    16      37.591  35.117  49.469  1.00  0.00           O  
ATOM    129  N   LYS    17      38.089  37.266  49.544  1.00  0.00           N  
ATOM    130  CA  LYS    17      37.547  37.555  50.863  1.00  0.00           C  
ATOM    131  CB  LYS    17      37.766  39.036  51.010  1.00  0.00           C  
ATOM    132  CG  LYS    17      37.583  39.401  52.508  1.00  0.00           C  
ATOM    133  CD  LYS    17      37.891  40.869  52.755  1.00  0.00           C  
ATOM    134  CE  LYS    17      37.723  41.325  54.207  1.00  0.00           C  
ATOM    135  NZ  LYS    17      38.583  40.844  55.366  1.00  0.00           N1+
ATOM    136  C   LYS    17      36.139  37.113  51.106  1.00  0.00           C  
ATOM    137  O   LYS    17      35.789  36.742  52.192  1.00  0.00           O  
ATOM    138  N   PHE    18      35.254  37.093  50.059  1.00  0.00           N  
ATOM    139  CA  PHE    18      33.797  36.764  50.108  1.00  0.00           C  
ATOM    140  CB  PHE    18      32.980  37.985  49.792  1.00  0.00           C  
ATOM    141  CG  PHE    18      33.335  39.294  50.484  1.00  0.00           C  
ATOM    142  CD1 PHE    18      33.795  40.379  49.743  1.00  0.00           C  
ATOM    143  CE1 PHE    18      34.058  41.571  50.411  1.00  0.00           C  
ATOM    144  CZ  PHE    18      33.842  41.708  51.789  1.00  0.00           C  
ATOM    145  CE2 PHE    18      33.169  40.686  52.494  1.00  0.00           C  
ATOM    146  CD2 PHE    18      32.876  39.516  51.830  1.00  0.00           C  
ATOM    147  C   PHE    18      33.369  35.488  49.358  1.00  0.00           C  
ATOM    148  O   PHE    18      32.214  35.341  49.188  1.00  0.00           O  
ATOM    149  N   GLY    19      34.322  34.729  48.753  1.00  0.00           N  
ATOM    150  CA  GLY    19      34.116  33.397  48.236  1.00  0.00           C  
ATOM    151  C   GLY    19      35.046  32.977  47.122  1.00  0.00           C  
ATOM    152  O   GLY    19      36.074  33.642  46.894  1.00  0.00           O  
ATOM    153  N   ASN    20      34.605  31.898  46.435  1.00  0.00           N  
ATOM    154  CA  ASN    20      35.397  31.106  45.515  1.00  0.00           C  
ATOM    155  CB  ASN    20      35.665  29.670  46.210  1.00  0.00           C  
ATOM    156  CG  ASN    20      36.255  29.794  47.605  1.00  0.00           C  
ATOM    157  OD1 ASN    20      37.450  29.750  47.755  1.00  0.00           O  
ATOM    158  ND2 ASN    20      35.461  29.945  48.649  1.00  0.00           N  
ATOM    159  C   ASN    20      34.943  30.930  44.071  1.00  0.00           C  
ATOM    160  O   ASN    20      33.796  31.276  43.737  1.00  0.00           O  
ATOM    161  N   VAL    21      35.799  30.370  43.240  1.00  0.00           N  
ATOM    162  CA  VAL    21      35.584  29.958  41.892  1.00  0.00           C  
ATOM    163  CB  VAL    21      36.311  30.819  40.815  1.00  0.00           C  
ATOM    164  CG1 VAL    21      35.399  30.839  39.672  1.00  0.00           C  
ATOM    165  CG2 VAL    21      36.614  32.368  41.062  1.00  0.00           C  
ATOM    166  C   VAL    21      35.906  28.433  41.759  1.00  0.00           C  
ATOM    167  O   VAL    21      36.932  27.947  42.301  1.00  0.00           O  
ATOM    168  N   TYR    22      35.206  27.649  40.878  1.00  0.00           N  
ATOM    169  CA  TYR    22      35.430  26.208  40.605  1.00  0.00           C  
ATOM    170  CB  TYR    22      34.374  25.431  41.404  1.00  0.00           C  
ATOM    171  CG  TYR    22      34.178  25.872  42.858  1.00  0.00           C  
ATOM    172  CD1 TYR    22      33.203  26.742  43.184  1.00  0.00           C  
ATOM    173  CE1 TYR    22      33.085  27.147  44.495  1.00  0.00           C  
ATOM    174  CZ  TYR    22      33.878  26.575  45.519  1.00  0.00           C  
ATOM    175  OH  TYR    22      33.467  26.844  46.766  1.00  0.00           O  
ATOM    176  CE2 TYR    22      34.831  25.623  45.222  1.00  0.00           C  
ATOM    177  CD2 TYR    22      34.996  25.315  43.879  1.00  0.00           C  
ATOM    178  C   TYR    22      35.229  25.907  39.119  1.00  0.00           C  
ATOM    179  O   TYR    22      34.373  26.564  38.501  1.00  0.00           O  
ATOM    180  N   LEU    23      35.922  24.824  38.702  1.00  0.00           N  
ATOM    181  CA  LEU    23      35.637  24.166  37.383  1.00  0.00           C  
ATOM    182  CB  LEU    23      36.814  23.203  37.027  1.00  0.00           C  
ATOM    183  CG  LEU    23      36.836  22.617  35.606  1.00  0.00           C  
ATOM    184  CD1 LEU    23      36.503  23.743  34.564  1.00  0.00           C  
ATOM    185  CD2 LEU    23      38.091  21.763  35.382  1.00  0.00           C  
ATOM    186  C   LEU    23      34.261  23.468  37.552  1.00  0.00           C  
ATOM    187  O   LEU    23      33.934  22.829  38.571  1.00  0.00           O  
ATOM    188  N   ALA    24      33.480  23.381  36.461  1.00  0.00           N  
ATOM    189  CA  ALA    24      32.182  22.648  36.506  1.00  0.00           C  
ATOM    190  CB  ALA    24      31.202  23.593  37.196  1.00  0.00           C  
ATOM    191  C   ALA    24      31.629  22.127  35.119  1.00  0.00           C  
ATOM    192  O   ALA    24      32.065  22.570  34.077  1.00  0.00           O  
ATOM    193  N   ARG    25      30.462  21.377  35.126  1.00  0.00           N  
ATOM    194  CA  ARG    25      29.698  21.015  33.976  1.00  0.00           C  
ATOM    195  CB  ARG    25      30.298  19.806  33.187  1.00  0.00           C  
ATOM    196  CG  ARG    25      30.280  18.490  34.049  1.00  0.00           C  
ATOM    197  CD  ARG    25      31.187  17.424  33.353  1.00  0.00           C  
ATOM    198  NE  ARG    25      30.841  16.167  33.971  1.00  0.00           N  
ATOM    199  CZ  ARG    25      31.036  14.987  33.380  1.00  0.00           C  
ATOM    200  NH1 ARG    25      31.543  14.901  32.200  1.00  0.00           N1+
ATOM    201  NH2 ARG    25      30.875  13.900  33.973  1.00  0.00           N  
ATOM    202  C   ARG    25      28.228  20.874  34.285  1.00  0.00           C  
ATOM    203  O   ARG    25      27.820  20.560  35.422  1.00  0.00           O  
ATOM    204  N   GLU    26      27.469  20.965  33.221  1.00  0.00           N  
ATOM    205  CA  GLU    26      26.036  20.741  33.236  1.00  0.00           C  
ATOM    206  CB  GLU    26      25.269  21.773  32.381  1.00  0.00           C  
ATOM    207  CG  GLU    26      23.761  21.838  32.701  1.00  0.00           C  
ATOM    208  CD  GLU    26      22.851  20.656  32.139  1.00  0.00           C  
ATOM    209  OE1 GLU    26      23.162  20.138  31.054  1.00  0.00           O  
ATOM    210  OE2 GLU    26      21.854  20.384  32.797  1.00  0.00           O1-
ATOM    211  C   GLU    26      25.771  19.302  32.960  1.00  0.00           C  
ATOM    212  O   GLU    26      26.375  18.677  32.082  1.00  0.00           O  
ATOM    213  N   LYS    27      24.931  18.632  33.764  1.00  0.00           N  
ATOM    214  CA  LYS    27      24.873  17.149  33.894  1.00  0.00           C  
ATOM    215  CB  LYS    27      24.239  16.935  35.207  1.00  0.00           C  
ATOM    216  CG  LYS    27      25.170  17.167  36.413  1.00  0.00           C  
ATOM    217  CD  LYS    27      24.409  16.934  37.716  1.00  0.00           C  
ATOM    218  CE  LYS    27      25.352  16.665  38.855  1.00  0.00           C  
ATOM    219  NZ  LYS    27      24.551  16.585  40.112  1.00  0.00           N1+
ATOM    220  C   LYS    27      24.066  16.466  32.794  1.00  0.00           C  
ATOM    221  O   LYS    27      24.484  15.385  32.387  1.00  0.00           O  
ATOM    222  N   GLN    28      23.070  17.093  32.252  1.00  0.00           N  
ATOM    223  CA  GLN    28      22.366  16.504  31.120  1.00  0.00           C  
ATOM    224  CB  GLN    28      20.925  17.154  31.002  1.00  0.00           C  
ATOM    225  CG  GLN    28      20.158  16.324  30.063  1.00  0.00           C  
ATOM    226  CD  GLN    28      18.674  16.800  30.061  1.00  0.00           C  
ATOM    227  OE1 GLN    28      18.392  17.880  29.548  1.00  0.00           O  
ATOM    228  NE2 GLN    28      17.729  16.035  30.507  1.00  0.00           N  
ATOM    229  C   GLN    28      23.181  16.552  29.812  1.00  0.00           C  
ATOM    230  O   GLN    28      23.632  15.536  29.208  1.00  0.00           O  
ATOM    231  N   SER    29      23.544  17.770  29.477  1.00  0.00           N  
ATOM    232  CA  SER    29      24.245  18.175  28.205  1.00  0.00           C  
ATOM    233  CB  SER    29      23.993  19.682  27.954  1.00  0.00           C  
ATOM    234  OG  SER    29      24.793  20.466  28.965  1.00  0.00           O  
ATOM    235  C   SER    29      25.750  17.844  28.149  1.00  0.00           C  
ATOM    236  O   SER    29      26.265  17.612  27.063  1.00  0.00           O  
ATOM    237  N   LYS    30      26.345  17.725  29.360  1.00  0.00           N  
ATOM    238  CA  LYS    30      27.783  17.561  29.615  1.00  0.00           C  
ATOM    239  CB  LYS    30      28.395  16.291  29.010  1.00  0.00           C  
ATOM    240  CG  LYS    30      27.632  14.970  29.256  1.00  0.00           C  
ATOM    241  CD  LYS    30      27.376  14.612  30.704  1.00  0.00           C  
ATOM    242  CE  LYS    30      26.764  13.130  30.801  1.00  0.00           C  
ATOM    243  NZ  LYS    30      25.327  13.025  30.687  1.00  0.00           N1+
ATOM    244  C   LYS    30      28.578  18.905  29.449  1.00  0.00           C  
ATOM    245  O   LYS    30      29.828  18.837  29.600  1.00  0.00           O  
ATOM    246  N   PHE    31      27.952  20.042  29.050  1.00  0.00           N  
ATOM    247  CA  PHE    31      28.653  21.315  28.691  1.00  0.00           C  
ATOM    248  CB  PHE    31      27.530  22.277  28.165  1.00  0.00           C  
ATOM    249  CG  PHE    31      27.902  23.676  27.840  1.00  0.00           C  
ATOM    250  CD1 PHE    31      27.942  24.633  28.900  1.00  0.00           C  
ATOM    251  CE1 PHE    31      28.066  25.977  28.595  1.00  0.00           C  
ATOM    252  CZ  PHE    31      28.117  26.471  27.280  1.00  0.00           C  
ATOM    253  CE2 PHE    31      28.044  25.534  26.257  1.00  0.00           C  
ATOM    254  CD2 PHE    31      27.923  24.173  26.499  1.00  0.00           C  
ATOM    255  C   PHE    31      29.627  21.788  29.804  1.00  0.00           C  
ATOM    256  O   PHE    31      29.160  21.914  30.921  1.00  0.00           O  
ATOM    257  N   ILE    32      30.908  22.079  29.520  1.00  0.00           N  
ATOM    258  CA  ILE    32      31.924  22.632  30.465  1.00  0.00           C  
ATOM    259  CB  ILE    32      33.415  22.398  30.031  1.00  0.00           C  
ATOM    260  CG2 ILE    32      33.741  23.138  28.671  1.00  0.00           C  
ATOM    261  CG1 ILE    32      34.412  22.423  31.226  1.00  0.00           C  
ATOM    262  CD1 ILE    32      35.724  21.638  30.978  1.00  0.00           C  
ATOM    263  C   ILE    32      31.736  24.119  30.834  1.00  0.00           C  
ATOM    264  O   ILE    32      31.591  24.942  29.909  1.00  0.00           O  
ATOM    265  N   LEU    33      31.820  24.556  32.024  1.00  0.00           N  
ATOM    266  CA  LEU    33      31.491  25.911  32.607  1.00  0.00           C  
ATOM    267  CB  LEU    33      29.949  26.011  32.782  1.00  0.00           C  
ATOM    268  CG  LEU    33      29.333  25.086  33.803  1.00  0.00           C  
ATOM    269  CD1 LEU    33      29.265  25.846  35.106  1.00  0.00           C  
ATOM    270  CD2 LEU    33      27.916  24.729  33.344  1.00  0.00           C  
ATOM    271  C   LEU    33      32.327  26.193  33.896  1.00  0.00           C  
ATOM    272  O   LEU    33      32.838  25.282  34.603  1.00  0.00           O  
ATOM    273  N   ALA    34      32.391  27.488  34.247  1.00  0.00           N  
ATOM    274  CA  ALA    34      32.819  27.783  35.647  1.00  0.00           C  
ATOM    275  CB  ALA    34      33.887  28.876  35.644  1.00  0.00           C  
ATOM    276  C   ALA    34      31.654  28.222  36.627  1.00  0.00           C  
ATOM    277  O   ALA    34      30.802  29.006  36.231  1.00  0.00           O  
ATOM    278  N   LEU    35      31.713  27.869  37.899  1.00  0.00           N  
ATOM    279  CA  LEU    35      30.830  28.212  38.936  1.00  0.00           C  
ATOM    280  CB  LEU    35      30.341  26.955  39.649  1.00  0.00           C  
ATOM    281  CG  LEU    35      29.571  27.110  40.996  1.00  0.00           C  
ATOM    282  CD1 LEU    35      28.099  27.516  40.649  1.00  0.00           C  
ATOM    283  CD2 LEU    35      29.575  25.859  41.888  1.00  0.00           C  
ATOM    284  C   LEU    35      31.580  29.153  39.871  1.00  0.00           C  
ATOM    285  O   LEU    35      32.726  28.886  40.260  1.00  0.00           O  
ATOM    286  N   LYS    36      30.917  30.217  40.236  1.00  0.00           N  
ATOM    287  CA  LYS    36      31.390  31.181  41.229  1.00  0.00           C  
ATOM    288  CB  LYS    36      31.600  32.439  40.367  1.00  0.00           C  
ATOM    289  CG  LYS    36      32.239  33.599  41.155  1.00  0.00           C  
ATOM    290  CD  LYS    36      32.498  34.784  40.228  1.00  0.00           C  
ATOM    291  CE  LYS    36      32.969  35.972  41.014  1.00  0.00           C  
ATOM    292  NZ  LYS    36      33.602  36.937  40.125  1.00  0.00           N1+
ATOM    293  C   LYS    36      30.405  31.265  42.412  1.00  0.00           C  
ATOM    294  O   LYS    36      29.217  31.327  42.163  1.00  0.00           O  
ATOM    295  N   VAL    37      30.806  31.375  43.660  1.00  0.00           N  
ATOM    296  CA  VAL    37      29.894  31.437  44.825  1.00  0.00           C  
ATOM    297  CB  VAL    37      29.717  30.035  45.494  1.00  0.00           C  
ATOM    298  CG1 VAL    37      28.754  30.194  46.685  1.00  0.00           C  
ATOM    299  CG2 VAL    37      29.311  28.857  44.581  1.00  0.00           C  
ATOM    300  C   VAL    37      30.474  32.530  45.761  1.00  0.00           C  
ATOM    301  O   VAL    37      31.647  32.505  46.161  1.00  0.00           O  
ATOM    302  N   LEU    38      29.466  33.428  46.162  1.00  0.00           N  
ATOM    303  CA  LEU    38      29.817  34.520  47.133  1.00  0.00           C  
ATOM    304  CB  LEU    38      29.972  35.865  46.352  1.00  0.00           C  
ATOM    305  CG  LEU    38      31.150  35.932  45.348  1.00  0.00           C  
ATOM    306  CD1 LEU    38      31.167  37.247  44.543  1.00  0.00           C  
ATOM    307  CD2 LEU    38      32.634  35.818  45.806  1.00  0.00           C  
ATOM    308  C   LEU    38      28.877  34.693  48.336  1.00  0.00           C  
ATOM    309  O   LEU    38      27.710  34.382  48.188  1.00  0.00           O  
ATOM    310  N   PHE    39      29.445  35.014  49.493  1.00  0.00           N  
ATOM    311  CA  PHE    39      28.731  35.170  50.783  1.00  0.00           C  
ATOM    312  CB  PHE    39      29.730  34.943  51.868  1.00  0.00           C  
ATOM    313  CG  PHE    39      30.313  33.512  51.875  1.00  0.00           C  
ATOM    314  CD1 PHE    39      31.738  33.411  51.730  1.00  0.00           C  
ATOM    315  CE1 PHE    39      32.367  32.227  51.897  1.00  0.00           C  
ATOM    316  CZ  PHE    39      31.644  31.088  52.242  1.00  0.00           C  
ATOM    317  CE2 PHE    39      30.206  31.166  52.410  1.00  0.00           C  
ATOM    318  CD2 PHE    39      29.574  32.402  52.172  1.00  0.00           C  
ATOM    319  C   PHE    39      27.983  36.447  50.968  1.00  0.00           C  
ATOM    320  O   PHE    39      28.446  37.420  51.459  1.00  0.00           O  
ATOM    321  N   LYS    40      26.663  36.390  50.753  1.00  0.00           N  
ATOM    322  CA  LYS    40      25.670  37.492  50.963  1.00  0.00           C  
ATOM    323  CB  LYS    40      24.295  36.829  50.898  1.00  0.00           C  
ATOM    324  CG  LYS    40      23.085  37.767  50.630  1.00  0.00           C  
ATOM    325  CD  LYS    40      21.773  36.950  50.162  1.00  0.00           C  
ATOM    326  CE  LYS    40      20.706  38.020  49.696  1.00  0.00           C  
ATOM    327  NZ  LYS    40      19.477  37.292  49.161  1.00  0.00           N1+
ATOM    328  C   LYS    40      25.754  38.104  52.433  1.00  0.00           C  
ATOM    329  O   LYS    40      25.899  39.313  52.600  1.00  0.00           O  
ATOM    330  N   ALA    41      25.678  37.190  53.454  1.00  0.00           N  
ATOM    331  CA  ALA    41      25.717  37.536  54.843  1.00  0.00           C  
ATOM    332  CB  ALA    41      25.547  36.179  55.612  1.00  0.00           C  
ATOM    333  C   ALA    41      27.019  38.222  55.206  1.00  0.00           C  
ATOM    334  O   ALA    41      27.013  39.023  56.104  1.00  0.00           O  
ATOM    335  N   GLN    42      28.157  37.891  54.548  1.00  0.00           N  
ATOM    336  CA  GLN    42      29.424  38.467  54.934  1.00  0.00           C  
ATOM    337  CB  GLN    42      30.546  37.480  54.579  1.00  0.00           C  
ATOM    338  CG  GLN    42      31.860  37.873  55.144  1.00  0.00           C  
ATOM    339  CD  GLN    42      33.117  37.074  54.613  1.00  0.00           C  
ATOM    340  OE1 GLN    42      33.024  36.027  54.067  1.00  0.00           O  
ATOM    341  NE2 GLN    42      34.274  37.687  54.599  1.00  0.00           N  
ATOM    342  C   GLN    42      29.649  39.753  54.094  1.00  0.00           C  
ATOM    343  O   GLN    42      30.086  40.754  54.683  1.00  0.00           O  
ATOM    344  N   LEU    43      29.225  39.799  52.853  1.00  0.00           N  
ATOM    345  CA  LEU    43      29.242  41.009  52.102  1.00  0.00           C  
ATOM    346  CB  LEU    43      28.699  40.726  50.705  1.00  0.00           C  
ATOM    347  CG  LEU    43      29.675  40.262  49.644  1.00  0.00           C  
ATOM    348  CD1 LEU    43      29.004  39.288  48.626  1.00  0.00           C  
ATOM    349  CD2 LEU    43      30.295  41.364  48.878  1.00  0.00           C  
ATOM    350  C   LEU    43      28.380  42.142  52.745  1.00  0.00           C  
ATOM    351  O   LEU    43      28.682  43.357  52.704  1.00  0.00           O  
ATOM    352  N   GLU    44      27.285  41.830  53.443  1.00  0.00           N  
ATOM    353  CA  GLU    44      26.493  42.771  54.135  1.00  0.00           C  
ATOM    354  CB  GLU    44      25.065  42.304  54.214  1.00  0.00           C  
ATOM    355  CG  GLU    44      24.086  43.483  54.347  1.00  0.00           C  
ATOM    356  CD  GLU    44      22.714  42.955  53.992  1.00  0.00           C  
ATOM    357  OE1 GLU    44      22.338  41.845  54.538  1.00  0.00           O  
ATOM    358  OE2 GLU    44      21.926  43.674  53.363  1.00  0.00           O1-
ATOM    359  C   GLU    44      27.122  43.186  55.512  1.00  0.00           C  
ATOM    360  O   GLU    44      27.085  44.357  55.923  1.00  0.00           O  
ATOM    361  N   LYS    45      27.813  42.203  56.075  1.00  0.00           N  
ATOM    362  CA  LYS    45      28.656  42.427  57.295  1.00  0.00           C  
ATOM    363  CB  LYS    45      29.110  41.073  57.955  1.00  0.00           C  
ATOM    364  CG  LYS    45      29.577  41.128  59.418  1.00  0.00           C  
ATOM    365  CD  LYS    45      28.769  41.958  60.421  1.00  0.00           C  
ATOM    366  CE  LYS    45      27.311  41.639  60.479  1.00  0.00           C  
ATOM    367  NZ  LYS    45      26.627  42.272  61.685  1.00  0.00           N1+
ATOM    368  C   LYS    45      29.777  43.340  57.121  1.00  0.00           C  
ATOM    369  O   LYS    45      30.258  43.921  58.053  1.00  0.00           O  
ATOM    370  N   ALA    46      30.276  43.555  55.894  1.00  0.00           N  
ATOM    371  CA  ALA    46      31.279  44.493  55.523  1.00  0.00           C  
ATOM    372  CB  ALA    46      32.333  44.010  54.615  1.00  0.00           C  
ATOM    373  C   ALA    46      30.745  45.902  55.050  1.00  0.00           C  
ATOM    374  O   ALA    46      31.499  46.884  55.091  1.00  0.00           O  
ATOM    375  N   GLY    47      29.507  45.999  54.543  1.00  0.00           N  
ATOM    376  CA  GLY    47      28.829  47.130  54.004  1.00  0.00           C  
ATOM    377  C   GLY    47      29.013  47.394  52.487  1.00  0.00           C  
ATOM    378  O   GLY    47      29.098  48.537  52.099  1.00  0.00           O  
ATOM    379  N   VAL    48      29.026  46.313  51.666  1.00  0.00           N  
ATOM    380  CA  VAL    48      29.249  46.386  50.190  1.00  0.00           C  
ATOM    381  CB  VAL    48      30.833  46.400  49.887  1.00  0.00           C  
ATOM    382  CG1 VAL    48      31.582  47.639  50.297  1.00  0.00           C  
ATOM    383  CG2 VAL    48      31.492  45.052  50.470  1.00  0.00           C  
ATOM    384  C   VAL    48      28.513  45.317  49.342  1.00  0.00           C  
ATOM    385  O   VAL    48      28.794  45.054  48.210  1.00  0.00           O  
ATOM    386  N   GLU    49      27.410  44.720  49.807  1.00  0.00           N  
ATOM    387  CA  GLU    49      26.546  43.726  49.159  1.00  0.00           C  
ATOM    388  CB  GLU    49      25.689  42.995  50.214  1.00  0.00           C  
ATOM    389  CG  GLU    49      24.684  41.975  49.662  1.00  0.00           C  
ATOM    390  CD  GLU    49      23.307  42.601  49.442  1.00  0.00           C  
ATOM    391  OE1 GLU    49      22.886  43.679  49.955  1.00  0.00           O  
ATOM    392  OE2 GLU    49      22.516  41.998  48.731  1.00  0.00           O1-
ATOM    393  C   GLU    49      25.601  44.264  48.115  1.00  0.00           C  
ATOM    394  O   GLU    49      25.299  43.545  47.175  1.00  0.00           O  
ATOM    395  N   HIE    50      25.208  45.561  48.184  1.00  0.00           N  
ATOM    396  CA  HIE    50      24.649  46.324  47.069  1.00  0.00           C  
ATOM    397  CB  HIE    50      24.022  47.548  47.772  1.00  0.00           C  
ATOM    398  CG  HIE    50      25.041  48.582  48.297  1.00  0.00           C  
ATOM    399  ND1 HIE    50      26.132  48.346  49.147  1.00  0.00           N  
ATOM    400  CE1 HIE    50      26.700  49.540  49.442  1.00  0.00           C  
ATOM    401  NE2 HIE    50      26.029  50.556  48.872  1.00  0.00           N  
ATOM    402  CD2 HIE    50      24.986  49.965  48.135  1.00  0.00           C  
ATOM    403  C   HIE    50      25.693  46.628  46.006  1.00  0.00           C  
ATOM    404  O   HIE    50      25.201  46.998  44.898  1.00  0.00           O  
ATOM    405  N   GLN    51      26.992  46.476  46.288  1.00  0.00           N  
ATOM    406  CA  GLN    51      27.931  46.529  45.185  1.00  0.00           C  
ATOM    407  CB  GLN    51      29.234  47.197  45.673  1.00  0.00           C  
ATOM    408  CG  GLN    51      29.138  48.438  46.600  1.00  0.00           C  
ATOM    409  CD  GLN    51      28.581  49.688  45.937  1.00  0.00           C  
ATOM    410  OE1 GLN    51      27.785  49.744  44.994  1.00  0.00           O  
ATOM    411  NE2 GLN    51      28.971  50.862  46.449  1.00  0.00           N  
ATOM    412  C   GLN    51      28.245  45.197  44.466  1.00  0.00           C  
ATOM    413  O   GLN    51      28.708  45.232  43.332  1.00  0.00           O  
ATOM    414  N   LEU    52      27.910  44.056  45.052  1.00  0.00           N  
ATOM    415  CA  LEU    52      27.639  42.909  44.189  1.00  0.00           C  
ATOM    416  CB  LEU    52      27.507  41.674  45.017  1.00  0.00           C  
ATOM    417  CG  LEU    52      27.102  40.350  44.393  1.00  0.00           C  
ATOM    418  CD1 LEU    52      28.169  39.871  43.377  1.00  0.00           C  
ATOM    419  CD2 LEU    52      27.120  39.188  45.429  1.00  0.00           C  
ATOM    420  C   LEU    52      26.412  43.130  43.315  1.00  0.00           C  
ATOM    421  O   LEU    52      26.539  43.047  42.091  1.00  0.00           O  
ATOM    422  N   ARG    53      25.292  43.566  43.855  1.00  0.00           N  
ATOM    423  CA  ARG    53      24.097  43.864  43.032  1.00  0.00           C  
ATOM    424  CB  ARG    53      22.887  44.237  43.926  1.00  0.00           C  
ATOM    425  CG  ARG    53      22.209  42.973  44.514  1.00  0.00           C  
ATOM    426  CD  ARG    53      20.962  43.480  45.345  1.00  0.00           C  
ATOM    427  NE  ARG    53      21.381  44.047  46.638  1.00  0.00           N  
ATOM    428  CZ  ARG    53      21.109  45.260  47.132  1.00  0.00           C  
ATOM    429  NH1 ARG    53      20.454  46.098  46.417  1.00  0.00           N1+
ATOM    430  NH2 ARG    53      21.328  45.628  48.403  1.00  0.00           N  
ATOM    431  C   ARG    53      24.334  44.939  41.964  1.00  0.00           C  
ATOM    432  O   ARG    53      23.665  44.895  40.929  1.00  0.00           O  
ATOM    433  N   ARG    54      25.211  45.910  42.152  1.00  0.00           N  
ATOM    434  CA  ARG    54      25.682  46.915  41.067  1.00  0.00           C  
ATOM    435  CB  ARG    54      26.418  48.124  41.717  1.00  0.00           C  
ATOM    436  CG  ARG    54      26.764  49.159  40.647  1.00  0.00           C  
ATOM    437  CD  ARG    54      27.611  50.192  41.333  1.00  0.00           C  
ATOM    438  NE  ARG    54      28.884  49.671  41.823  1.00  0.00           N  
ATOM    439  CZ  ARG    54      29.722  50.320  42.598  1.00  0.00           C  
ATOM    440  NH1 ARG    54      29.478  51.514  43.093  1.00  0.00           N1+
ATOM    441  NH2 ARG    54      30.787  49.765  43.042  1.00  0.00           N  
ATOM    442  C   ARG    54      26.556  46.263  40.048  1.00  0.00           C  
ATOM    443  O   ARG    54      26.325  46.423  38.880  1.00  0.00           O  
ATOM    444  N   GLU    55      27.579  45.515  40.443  1.00  0.00           N  
ATOM    445  CA  GLU    55      28.255  44.633  39.499  1.00  0.00           C  
ATOM    446  CB  GLU    55      29.424  43.951  40.252  1.00  0.00           C  
ATOM    447  CG  GLU    55      30.631  43.691  39.378  1.00  0.00           C  
ATOM    448  CD  GLU    55      31.501  44.937  39.120  1.00  0.00           C  
ATOM    449  OE1 GLU    55      31.761  45.738  40.022  1.00  0.00           O  
ATOM    450  OE2 GLU    55      31.956  45.097  37.968  1.00  0.00           O1-
ATOM    451  C   GLU    55      27.512  43.573  38.681  1.00  0.00           C  
ATOM    452  O   GLU    55      27.784  43.383  37.520  1.00  0.00           O  
ATOM    453  N   VAL    56      26.450  43.023  39.290  1.00  0.00           N  
ATOM    454  CA  VAL    56      25.477  42.112  38.756  1.00  0.00           C  
ATOM    455  CB  VAL    56      24.660  41.428  39.899  1.00  0.00           C  
ATOM    456  CG1 VAL    56      23.512  40.549  39.447  1.00  0.00           C  
ATOM    457  CG2 VAL    56      25.544  40.564  40.786  1.00  0.00           C  
ATOM    458  C   VAL    56      24.429  42.714  37.787  1.00  0.00           C  
ATOM    459  O   VAL    56      24.226  42.115  36.783  1.00  0.00           O  
ATOM    460  N   GLU    57      24.046  43.979  37.995  1.00  0.00           N  
ATOM    461  CA  GLU    57      23.275  44.764  36.976  1.00  0.00           C  
ATOM    462  CB  GLU    57      22.844  46.098  37.670  1.00  0.00           C  
ATOM    463  CG  GLU    57      22.110  46.950  36.681  1.00  0.00           C  
ATOM    464  CD  GLU    57      21.576  48.238  37.256  1.00  0.00           C  
ATOM    465  OE1 GLU    57      20.761  48.139  38.210  1.00  0.00           O  
ATOM    466  OE2 GLU    57      22.069  49.362  36.956  1.00  0.00           O1-
ATOM    467  C   GLU    57      24.074  44.912  35.590  1.00  0.00           C  
ATOM    468  O   GLU    57      23.613  44.779  34.483  1.00  0.00           O  
ATOM    469  N   ILE    58      25.324  45.311  35.804  1.00  0.00           N  
ATOM    470  CA  ILE    58      26.423  45.445  34.891  1.00  0.00           C  
ATOM    471  CB  ILE    58      27.617  46.093  35.596  1.00  0.00           C  
ATOM    472  CG2 ILE    58      28.970  45.910  34.900  1.00  0.00           C  
ATOM    473  CG1 ILE    58      27.471  47.618  35.880  1.00  0.00           C  
ATOM    474  CD1 ILE    58      28.361  48.418  36.830  1.00  0.00           C  
ATOM    475  C   ILE    58      26.645  44.151  34.003  1.00  0.00           C  
ATOM    476  O   ILE    58      26.322  44.143  32.823  1.00  0.00           O  
ATOM    477  N   GLN    59      26.835  43.020  34.718  1.00  0.00           N  
ATOM    478  CA  GLN    59      27.073  41.707  34.009  1.00  0.00           C  
ATOM    479  CB  GLN    59      27.579  40.845  35.151  1.00  0.00           C  
ATOM    480  CG  GLN    59      29.046  41.051  35.528  1.00  0.00           C  
ATOM    481  CD  GLN    59      29.223  40.327  36.875  1.00  0.00           C  
ATOM    482  OE1 GLN    59      29.358  39.104  36.878  1.00  0.00           O  
ATOM    483  NE2 GLN    59      29.160  40.997  38.051  1.00  0.00           N  
ATOM    484  C   GLN    59      25.765  41.087  33.374  1.00  0.00           C  
ATOM    485  O   GLN    59      25.871  40.230  32.472  1.00  0.00           O  
ATOM    486  N   SER    60      24.590  41.655  33.779  1.00  0.00           N  
ATOM    487  CA  SER    60      23.318  41.423  33.246  1.00  0.00           C  
ATOM    488  CB  SER    60      22.184  41.295  34.246  1.00  0.00           C  
ATOM    489  OG  SER    60      22.473  40.303  35.240  1.00  0.00           O  
ATOM    490  C   SER    60      22.930  42.356  32.078  1.00  0.00           C  
ATOM    491  O   SER    60      21.785  42.292  31.580  1.00  0.00           O  
ATOM    492  N   HIE    61      23.855  43.212  31.620  1.00  0.00           N  
ATOM    493  CA  HIE    61      23.707  43.882  30.259  1.00  0.00           C  
ATOM    494  CB  HIE    61      23.027  45.241  30.523  1.00  0.00           C  
ATOM    495  CG  HIE    61      23.836  46.431  31.021  1.00  0.00           C  
ATOM    496  ND1 HIE    61      24.732  47.136  30.161  1.00  0.00           N  
ATOM    497  CE1 HIE    61      24.950  48.343  30.800  1.00  0.00           C  
ATOM    498  NE2 HIE    61      24.306  48.384  32.002  1.00  0.00           N  
ATOM    499  CD2 HIE    61      23.523  47.250  32.100  1.00  0.00           C  
ATOM    500  C   HIE    61      24.872  43.973  29.279  1.00  0.00           C  
ATOM    501  O   HIE    61      24.716  43.732  28.077  1.00  0.00           O  
ATOM    502  N   LEU    62      26.080  44.203  29.734  1.00  0.00           N  
ATOM    503  CA  LEU    62      27.268  44.243  28.927  1.00  0.00           C  
ATOM    504  CB  LEU    62      28.562  44.583  29.753  1.00  0.00           C  
ATOM    505  CG  LEU    62      28.546  45.963  30.325  1.00  0.00           C  
ATOM    506  CD1 LEU    62      29.791  46.211  31.116  1.00  0.00           C  
ATOM    507  CD2 LEU    62      28.265  47.184  29.406  1.00  0.00           C  
ATOM    508  C   LEU    62      27.511  42.857  28.242  1.00  0.00           C  
ATOM    509  O   LEU    62      27.385  41.830  28.893  1.00  0.00           O  
ATOM    510  N   ARG    63      27.642  42.902  26.920  1.00  0.00           N  
ATOM    511  CA  ARG    63      27.771  41.712  26.001  1.00  0.00           C  
ATOM    512  CB  ARG    63      26.464  41.347  25.341  1.00  0.00           C  
ATOM    513  CG  ARG    63      25.457  40.674  26.270  1.00  0.00           C  
ATOM    514  CD  ARG    63      24.039  40.632  25.649  1.00  0.00           C  
ATOM    515  NE  ARG    63      23.097  39.662  26.284  1.00  0.00           N  
ATOM    516  CZ  ARG    63      21.973  40.008  26.854  1.00  0.00           C  
ATOM    517  NH1 ARG    63      21.817  41.298  27.247  1.00  0.00           N1+
ATOM    518  NH2 ARG    63      20.918  39.211  27.015  1.00  0.00           N  
ATOM    519  C   ARG    63      28.825  41.992  24.922  1.00  0.00           C  
ATOM    520  O   ARG    63      28.687  42.934  24.136  1.00  0.00           O  
ATOM    521  N   HIE    64      29.916  41.245  24.757  1.00  0.00           N  
ATOM    522  CA  HIE    64      31.008  41.590  23.800  1.00  0.00           C  
ATOM    523  CB  HIE    64      31.815  42.783  24.381  1.00  0.00           C  
ATOM    524  CG  HIE    64      32.934  43.192  23.499  1.00  0.00           C  
ATOM    525  ND1 HIE    64      34.188  42.568  23.393  1.00  0.00           N  
ATOM    526  CE1 HIE    64      34.859  43.171  22.388  1.00  0.00           C  
ATOM    527  NE2 HIE    64      34.051  44.060  21.776  1.00  0.00           N  
ATOM    528  CD2 HIE    64      32.814  44.036  22.390  1.00  0.00           C  
ATOM    529  C   HIE    64      31.872  40.355  23.621  1.00  0.00           C  
ATOM    530  O   HIE    64      32.167  39.647  24.575  1.00  0.00           O  
ATOM    531  N   PRO    65      32.329  40.136  22.375  1.00  0.00           N  
ATOM    532  CD  PRO    65      31.798  40.742  21.149  1.00  0.00           C  
ATOM    533  CG  PRO    65      32.159  39.817  19.956  1.00  0.00           C  
ATOM    534  CB  PRO    65      33.255  38.918  20.517  1.00  0.00           C  
ATOM    535  CA  PRO    65      33.081  38.879  22.093  1.00  0.00           C  
ATOM    536  C   PRO    65      34.345  38.606  22.899  1.00  0.00           C  
ATOM    537  O   PRO    65      34.932  37.527  22.676  1.00  0.00           O  
ATOM    538  N   ASN    66      34.863  39.488  23.770  1.00  0.00           N  
ATOM    539  CA  ASN    66      35.938  39.254  24.734  1.00  0.00           C  
ATOM    540  CB  ASN    66      36.903  40.445  24.663  1.00  0.00           C  
ATOM    541  CG  ASN    66      37.677  40.598  23.388  1.00  0.00           C  
ATOM    542  OD1 ASN    66      37.557  39.770  22.489  1.00  0.00           O  
ATOM    543  ND2 ASN    66      38.468  41.611  23.190  1.00  0.00           N  
ATOM    544  C   ASN    66      35.514  39.023  26.212  1.00  0.00           C  
ATOM    545  O   ASN    66      36.348  38.521  26.951  1.00  0.00           O  
ATOM    546  N   ILE    67      34.354  39.432  26.578  1.00  0.00           N  
ATOM    547  CA  ILE    67      33.923  39.356  27.936  1.00  0.00           C  
ATOM    548  CB  ILE    67      32.876  40.515  28.176  1.00  0.00           C  
ATOM    549  CG2 ILE    67      32.215  40.460  29.554  1.00  0.00           C  
ATOM    550  CG1 ILE    67      33.495  41.929  27.998  1.00  0.00           C  
ATOM    551  CD1 ILE    67      32.500  43.077  28.146  1.00  0.00           C  
ATOM    552  C   ILE    67      33.374  37.974  28.188  1.00  0.00           C  
ATOM    553  O   ILE    67      32.653  37.451  27.349  1.00  0.00           O  
ATOM    554  N   LEU    68      33.755  37.359  29.265  1.00  0.00           N  
ATOM    555  CA  LEU    68      33.163  36.086  29.772  1.00  0.00           C  
ATOM    556  CB  LEU    68      33.882  35.468  30.991  1.00  0.00           C  
ATOM    557  CG  LEU    68      35.334  35.049  30.728  1.00  0.00           C  
ATOM    558  CD1 LEU    68      35.890  34.257  31.906  1.00  0.00           C  
ATOM    559  CD2 LEU    68      35.496  34.096  29.593  1.00  0.00           C  
ATOM    560  C   LEU    68      31.673  36.308  30.023  1.00  0.00           C  
ATOM    561  O   LEU    68      31.333  37.154  30.849  1.00  0.00           O  
ATOM    562  N   ARG    69      30.803  35.517  29.328  1.00  0.00           N  
ATOM    563  CA  ARG    69      29.312  35.686  29.538  1.00  0.00           C  
ATOM    564  CB  ARG    69      28.508  34.870  28.471  1.00  0.00           C  
ATOM    565  CG  ARG    69      28.746  35.503  27.110  1.00  0.00           C  
ATOM    566  CD  ARG    69      28.281  34.609  25.991  1.00  0.00           C  
ATOM    567  NE  ARG    69      29.150  33.509  25.626  1.00  0.00           N  
ATOM    568  CZ  ARG    69      28.830  32.442  24.914  1.00  0.00           C  
ATOM    569  NH1 ARG    69      27.625  32.236  24.350  1.00  0.00           N1+
ATOM    570  NH2 ARG    69      29.702  31.552  24.607  1.00  0.00           N  
ATOM    571  C   ARG    69      28.863  35.095  30.897  1.00  0.00           C  
ATOM    572  O   ARG    69      29.338  33.997  31.283  1.00  0.00           O  
ATOM    573  N   LEU    70      27.985  35.705  31.630  1.00  0.00           N  
ATOM    574  CA  LEU    70      27.164  35.150  32.672  1.00  0.00           C  
ATOM    575  CB  LEU    70      26.407  36.262  33.503  1.00  0.00           C  
ATOM    576  CG  LEU    70      25.483  35.823  34.639  1.00  0.00           C  
ATOM    577  CD1 LEU    70      26.413  35.140  35.649  1.00  0.00           C  
ATOM    578  CD2 LEU    70      24.838  36.979  35.282  1.00  0.00           C  
ATOM    579  C   LEU    70      26.145  34.235  32.046  1.00  0.00           C  
ATOM    580  O   LEU    70      25.233  34.648  31.323  1.00  0.00           O  
ATOM    581  N   TYR    71      26.335  32.929  32.285  1.00  0.00           N  
ATOM    582  CA  TYR    71      25.351  31.887  31.897  1.00  0.00           C  
ATOM    583  CB  TYR    71      26.126  30.546  31.872  1.00  0.00           C  
ATOM    584  CG  TYR    71      27.117  30.269  30.768  1.00  0.00           C  
ATOM    585  CD1 TYR    71      27.219  31.174  29.641  1.00  0.00           C  
ATOM    586  CE1 TYR    71      28.218  30.867  28.674  1.00  0.00           C  
ATOM    587  CZ  TYR    71      29.100  29.745  28.816  1.00  0.00           C  
ATOM    588  OH  TYR    71      30.055  29.380  27.904  1.00  0.00           O  
ATOM    589  CE2 TYR    71      29.027  28.971  29.997  1.00  0.00           C  
ATOM    590  CD2 TYR    71      28.016  29.186  30.981  1.00  0.00           C  
ATOM    591  C   TYR    71      24.093  31.759  32.806  1.00  0.00           C  
ATOM    592  O   TYR    71      23.132  31.074  32.394  1.00  0.00           O  
ATOM    593  N   GLY    72      24.087  32.325  34.007  1.00  0.00           N  
ATOM    594  CA  GLY    72      22.982  32.166  34.977  1.00  0.00           C  
ATOM    595  C   GLY    72      23.412  32.536  36.406  1.00  0.00           C  
ATOM    596  O   GLY    72      24.592  32.611  36.636  1.00  0.00           O  
ATOM    597  N   TYR    73      22.432  33.044  37.288  1.00  0.00           N  
ATOM    598  CA  TYR    73      22.584  33.725  38.594  1.00  0.00           C  
ATOM    599  CB  TYR    73      22.542  35.274  38.397  1.00  0.00           C  
ATOM    600  CG  TYR    73      22.263  36.124  39.578  1.00  0.00           C  
ATOM    601  CD1 TYR    73      20.927  36.438  39.871  1.00  0.00           C  
ATOM    602  CE1 TYR    73      20.660  37.359  40.875  1.00  0.00           C  
ATOM    603  CZ  TYR    73      21.696  37.974  41.636  1.00  0.00           C  
ATOM    604  OH  TYR    73      21.484  38.785  42.738  1.00  0.00           O  
ATOM    605  CE2 TYR    73      23.011  37.609  41.337  1.00  0.00           C  
ATOM    606  CD2 TYR    73      23.313  36.681  40.330  1.00  0.00           C  
ATOM    607  C   TYR    73      21.471  33.286  39.506  1.00  0.00           C  
ATOM    608  O   TYR    73      20.394  32.825  39.036  1.00  0.00           O  
ATOM    609  N   PHE    74      21.719  33.260  40.839  1.00  0.00           N  
ATOM    610  CA  PHE    74      20.958  32.623  41.944  1.00  0.00           C  
ATOM    611  CB  PHE    74      21.352  31.157  41.996  1.00  0.00           C  
ATOM    612  CG  PHE    74      21.487  30.370  40.705  1.00  0.00           C  
ATOM    613  CD1 PHE    74      20.449  29.398  40.278  1.00  0.00           C  
ATOM    614  CE1 PHE    74      20.639  28.663  39.069  1.00  0.00           C  
ATOM    615  CZ  PHE    74      21.795  28.859  38.277  1.00  0.00           C  
ATOM    616  CE2 PHE    74      22.817  29.799  38.706  1.00  0.00           C  
ATOM    617  CD2 PHE    74      22.641  30.505  39.902  1.00  0.00           C  
ATOM    618  C   PHE    74      21.285  33.263  43.289  1.00  0.00           C  
ATOM    619  O   PHE    74      22.419  33.742  43.549  1.00  0.00           O  
ATOM    620  N   HIE    75      20.370  33.106  44.182  1.00  0.00           N  
ATOM    621  CA  HIE    75      20.631  33.480  45.584  1.00  0.00           C  
ATOM    622  CB  HIE    75      20.644  35.008  45.859  1.00  0.00           C  
ATOM    623  CG  HIE    75      19.317  35.733  45.946  1.00  0.00           C  
ATOM    624  ND1 HIE    75      18.372  35.713  46.975  1.00  0.00           N  
ATOM    625  CE1 HIE    75      17.270  36.266  46.504  1.00  0.00           C  
ATOM    626  NE2 HIE    75      17.525  36.838  45.333  1.00  0.00           N  
ATOM    627  CD2 HIE    75      18.809  36.475  44.936  1.00  0.00           C  
ATOM    628  C   HIE    75      19.718  32.875  46.640  1.00  0.00           C  
ATOM    629  O   HIE    75      18.521  32.557  46.400  1.00  0.00           O  
ATOM    630  N   ASP    76      20.245  32.656  47.871  1.00  0.00           N  
ATOM    631  CA  ASP    76      19.506  32.215  49.062  1.00  0.00           C  
ATOM    632  CB  ASP    76      19.684  30.676  49.202  1.00  0.00           C  
ATOM    633  CG  ASP    76      21.029  30.254  49.916  1.00  0.00           C  
ATOM    634  OD1 ASP    76      21.675  29.274  49.494  1.00  0.00           O  
ATOM    635  OD2 ASP    76      21.470  30.983  50.871  1.00  0.00           O1-
ATOM    636  C   ASP    76      19.797  33.124  50.259  1.00  0.00           C  
ATOM    637  O   ASP    76      20.534  34.102  50.089  1.00  0.00           O  
ATOM    638  N   ALA    77      19.362  32.844  51.427  1.00  0.00           N  
ATOM    639  CA  ALA    77      19.456  33.769  52.507  1.00  0.00           C  
ATOM    640  CB  ALA    77      18.332  33.537  53.546  1.00  0.00           C  
ATOM    641  C   ALA    77      20.892  33.755  53.077  1.00  0.00           C  
ATOM    642  O   ALA    77      21.032  34.363  54.136  1.00  0.00           O  
ATOM    643  N   THR    78      21.950  33.247  52.413  1.00  0.00           N  
ATOM    644  CA  THR    78      23.362  33.354  52.852  1.00  0.00           C  
ATOM    645  CB  THR    78      23.827  32.290  53.867  1.00  0.00           C  
ATOM    646  CG2 THR    78      23.060  32.198  55.188  1.00  0.00           C  
ATOM    647  OG1 THR    78      23.562  31.080  53.211  1.00  0.00           O  
ATOM    648  C   THR    78      24.448  33.535  51.795  1.00  0.00           C  
ATOM    649  O   THR    78      25.519  34.180  52.034  1.00  0.00           O  
ATOM    650  N   ARG    79      24.232  32.949  50.599  1.00  0.00           N  
ATOM    651  CA  ARG    79      25.102  32.925  49.487  1.00  0.00           C  
ATOM    652  CB  ARG    79      25.574  31.509  49.309  1.00  0.00           C  
ATOM    653  CG  ARG    79      26.327  31.047  50.528  1.00  0.00           C  
ATOM    654  CD  ARG    79      27.081  29.756  50.250  1.00  0.00           C  
ATOM    655  NE  ARG    79      26.132  28.691  50.077  1.00  0.00           N  
ATOM    656  CZ  ARG    79      26.367  27.372  50.265  1.00  0.00           C  
ATOM    657  NH1 ARG    79      27.616  26.968  50.573  1.00  0.00           N1+
ATOM    658  NH2 ARG    79      25.408  26.459  50.121  1.00  0.00           N  
ATOM    659  C   ARG    79      24.311  33.309  48.221  1.00  0.00           C  
ATOM    660  O   ARG    79      23.142  32.957  47.923  1.00  0.00           O  
ATOM    661  N   VAL    80      25.100  33.924  47.347  1.00  0.00           N  
ATOM    662  CA  VAL    80      24.779  34.155  45.917  1.00  0.00           C  
ATOM    663  CB  VAL    80      25.153  35.652  45.518  1.00  0.00           C  
ATOM    664  CG1 VAL    80      25.051  35.966  44.030  1.00  0.00           C  
ATOM    665  CG2 VAL    80      24.288  36.721  46.211  1.00  0.00           C  
ATOM    666  C   VAL    80      25.598  33.192  45.067  1.00  0.00           C  
ATOM    667  O   VAL    80      26.755  32.940  45.395  1.00  0.00           O  
ATOM    668  N   TYR    81      25.054  32.757  43.933  1.00  0.00           N  
ATOM    669  CA  TYR    81      25.871  31.869  43.006  1.00  0.00           C  
ATOM    670  CB  TYR    81      25.355  30.409  43.008  1.00  0.00           C  
ATOM    671  CG  TYR    81      24.864  29.914  44.366  1.00  0.00           C  
ATOM    672  CD1 TYR    81      23.696  30.423  45.014  1.00  0.00           C  
ATOM    673  CE1 TYR    81      23.296  30.005  46.300  1.00  0.00           C  
ATOM    674  CZ  TYR    81      24.092  29.067  47.002  1.00  0.00           C  
ATOM    675  OH  TYR    81      23.737  28.575  48.227  1.00  0.00           O  
ATOM    676  CE2 TYR    81      25.313  28.630  46.486  1.00  0.00           C  
ATOM    677  CD2 TYR    81      25.684  29.054  45.133  1.00  0.00           C  
ATOM    678  C   TYR    81      25.755  32.533  41.557  1.00  0.00           C  
ATOM    679  O   TYR    81      24.710  33.096  41.179  1.00  0.00           O  
ATOM    680  N   LEU    82      26.772  32.289  40.735  1.00  0.00           N  
ATOM    681  CA  LEU    82      26.867  32.645  39.278  1.00  0.00           C  
ATOM    682  CB  LEU    82      27.631  33.997  38.911  1.00  0.00           C  
ATOM    683  CG  LEU    82      27.197  35.210  39.811  1.00  0.00           C  
ATOM    684  CD1 LEU    82      28.160  35.374  41.031  1.00  0.00           C  
ATOM    685  CD2 LEU    82      27.111  36.567  39.226  1.00  0.00           C  
ATOM    686  C   LEU    82      27.423  31.378  38.583  1.00  0.00           C  
ATOM    687  O   LEU    82      28.142  30.615  39.145  1.00  0.00           O  
ATOM    688  N   ILE    83      27.115  31.328  37.319  1.00  0.00           N  
ATOM    689  CA  ILE    83      27.826  30.431  36.334  1.00  0.00           C  
ATOM    690  CB  ILE    83      27.067  29.216  35.913  1.00  0.00           C  
ATOM    691  CG2 ILE    83      26.995  28.161  37.095  1.00  0.00           C  
ATOM    692  CG1 ILE    83      25.674  29.297  35.264  1.00  0.00           C  
ATOM    693  CD1 ILE    83      25.577  28.133  34.203  1.00  0.00           C  
ATOM    694  C   ILE    83      28.386  31.283  35.133  1.00  0.00           C  
ATOM    695  O   ILE    83      27.634  31.983  34.444  1.00  0.00           O  
ATOM    696  N   LEU    84      29.657  31.069  34.760  1.00  0.00           N  
ATOM    697  CA  LEU    84      30.459  31.734  33.763  1.00  0.00           C  
ATOM    698  CB  LEU    84      31.673  32.431  34.369  1.00  0.00           C  
ATOM    699  CG  LEU    84      31.336  33.467  35.497  1.00  0.00           C  
ATOM    700  CD1 LEU    84      32.516  33.698  36.421  1.00  0.00           C  
ATOM    701  CD2 LEU    84      30.905  34.878  34.867  1.00  0.00           C  
ATOM    702  C   LEU    84      30.700  30.907  32.512  1.00  0.00           C  
ATOM    703  O   LEU    84      30.830  29.646  32.578  1.00  0.00           O  
ATOM    704  N   GLU    85      31.057  31.572  31.390  1.00  0.00           N  
ATOM    705  CA  GLU    85      31.900  30.994  30.399  1.00  0.00           C  
ATOM    706  CB  GLU    85      32.134  32.066  29.299  1.00  0.00           C  
ATOM    707  CG  GLU    85      32.785  31.529  28.031  1.00  0.00           C  
ATOM    708  CD  GLU    85      32.286  32.285  26.799  1.00  0.00           C  
ATOM    709  OE1 GLU    85      31.887  33.489  26.906  1.00  0.00           O  
ATOM    710  OE2 GLU    85      32.466  31.872  25.621  1.00  0.00           O1-
ATOM    711  C   GLU    85      33.193  30.501  30.990  1.00  0.00           C  
ATOM    712  O   GLU    85      33.737  31.156  31.842  1.00  0.00           O  
ATOM    713  N   TYR    86      33.710  29.346  30.533  1.00  0.00           N  
ATOM    714  CA  TYR    86      35.053  28.839  30.955  1.00  0.00           C  
ATOM    715  CB  TYR    86      35.023  27.266  31.130  1.00  0.00           C  
ATOM    716  CG  TYR    86      36.449  26.709  31.545  1.00  0.00           C  
ATOM    717  CD1 TYR    86      37.030  27.130  32.747  1.00  0.00           C  
ATOM    718  CE1 TYR    86      38.168  26.569  33.234  1.00  0.00           C  
ATOM    719  CZ  TYR    86      38.735  25.463  32.539  1.00  0.00           C  
ATOM    720  OH  TYR    86      39.795  24.855  33.124  1.00  0.00           O  
ATOM    721  CE2 TYR    86      38.165  25.007  31.402  1.00  0.00           C  
ATOM    722  CD2 TYR    86      37.057  25.685  30.831  1.00  0.00           C  
ATOM    723  C   TYR    86      36.175  29.261  30.039  1.00  0.00           C  
ATOM    724  O   TYR    86      36.019  29.237  28.844  1.00  0.00           O  
ATOM    725  N   ALA    87      37.270  29.748  30.612  1.00  0.00           N  
ATOM    726  CA  ALA    87      38.533  30.021  29.861  1.00  0.00           C  
ATOM    727  CB  ALA    87      38.982  31.460  30.228  1.00  0.00           C  
ATOM    728  C   ALA    87      39.458  28.813  30.181  1.00  0.00           C  
ATOM    729  O   ALA    87      40.217  28.862  31.128  1.00  0.00           O  
ATOM    730  N   PRO    88      39.556  27.854  29.218  1.00  0.00           N  
ATOM    731  CD  PRO    88      38.625  27.641  28.236  1.00  0.00           C  
ATOM    732  CG  PRO    88      38.867  26.251  27.745  1.00  0.00           C  
ATOM    733  CB  PRO    88      40.336  26.080  27.896  1.00  0.00           C  
ATOM    734  CA  PRO    88      40.461  26.709  29.291  1.00  0.00           C  
ATOM    735  C   PRO    88      41.944  27.043  29.478  1.00  0.00           C  
ATOM    736  O   PRO    88      42.668  26.280  30.171  1.00  0.00           O  
ATOM    737  N   LEU    89      42.492  28.127  29.004  1.00  0.00           N  
ATOM    738  CA  LEU    89      43.959  28.530  29.050  1.00  0.00           C  
ATOM    739  CB  LEU    89      44.442  28.962  27.778  1.00  0.00           C  
ATOM    740  CG  LEU    89      44.978  27.768  27.001  1.00  0.00           C  
ATOM    741  CD1 LEU    89      44.010  26.793  26.309  1.00  0.00           C  
ATOM    742  CD2 LEU    89      45.896  28.322  25.958  1.00  0.00           C  
ATOM    743  C   LEU    89      44.331  29.452  30.282  1.00  0.00           C  
ATOM    744  O   LEU    89      45.457  29.774  30.558  1.00  0.00           O  
ATOM    745  N   GLY    90      43.298  29.727  31.176  1.00  0.00           N  
ATOM    746  CA  GLY    90      43.404  30.362  32.480  1.00  0.00           C  
ATOM    747  C   GLY    90      44.010  31.747  32.623  1.00  0.00           C  
ATOM    748  O   GLY    90      44.175  32.473  31.619  1.00  0.00           O  
ATOM    749  N   THR    91      44.140  32.209  33.854  1.00  0.00           N  
ATOM    750  CA  THR    91      44.538  33.607  34.208  1.00  0.00           C  
ATOM    751  CB  THR    91      44.538  33.871  35.736  1.00  0.00           C  
ATOM    752  CG2 THR    91      43.246  33.368  36.428  1.00  0.00           C  
ATOM    753  OG1 THR    91      45.618  33.069  36.176  1.00  0.00           O  
ATOM    754  C   THR    91      45.729  34.189  33.652  1.00  0.00           C  
ATOM    755  O   THR    91      46.737  33.525  33.498  1.00  0.00           O  
ATOM    756  N   VAL    92      45.702  35.510  33.425  1.00  0.00           N  
ATOM    757  CA  VAL    92      46.878  36.247  32.857  1.00  0.00           C  
ATOM    758  CB  VAL    92      46.431  37.547  32.101  1.00  0.00           C  
ATOM    759  CG1 VAL    92      47.675  38.458  31.704  1.00  0.00           C  
ATOM    760  CG2 VAL    92      45.943  37.153  30.719  1.00  0.00           C  
ATOM    761  C   VAL    92      47.986  36.503  33.976  1.00  0.00           C  
ATOM    762  O   VAL    92      49.152  36.606  33.724  1.00  0.00           O  
ATOM    763  N   TYR    93      47.522  36.510  35.227  1.00  0.00           N  
ATOM    764  CA  TYR    93      48.380  36.567  36.416  1.00  0.00           C  
ATOM    765  CB  TYR    93      47.589  36.759  37.723  1.00  0.00           C  
ATOM    766  CG  TYR    93      48.401  36.440  38.989  1.00  0.00           C  
ATOM    767  CD1 TYR    93      48.266  35.153  39.575  1.00  0.00           C  
ATOM    768  CE1 TYR    93      49.065  34.843  40.778  1.00  0.00           C  
ATOM    769  CZ  TYR    93      49.923  35.805  41.314  1.00  0.00           C  
ATOM    770  OH  TYR    93      50.614  35.561  42.478  1.00  0.00           O  
ATOM    771  CE2 TYR    93      50.054  36.999  40.676  1.00  0.00           C  
ATOM    772  CD2 TYR    93      49.348  37.322  39.551  1.00  0.00           C  
ATOM    773  C   TYR    93      49.312  35.385  36.511  1.00  0.00           C  
ATOM    774  O   TYR    93      50.469  35.523  36.788  1.00  0.00           O  
ATOM    775  N   ARG    94      48.828  34.216  36.184  1.00  0.00           N  
ATOM    776  CA  ARG    94      49.648  32.993  36.278  1.00  0.00           C  
ATOM    777  CB  ARG    94      48.640  31.882  36.268  1.00  0.00           C  
ATOM    778  CG  ARG    94      49.251  30.512  36.515  1.00  0.00           C  
ATOM    779  CD  ARG    94      48.265  29.318  36.335  1.00  0.00           C  
ATOM    780  NE  ARG    94      47.735  29.171  35.026  1.00  0.00           N  
ATOM    781  CZ  ARG    94      47.434  28.130  34.380  1.00  0.00           C  
ATOM    782  NH1 ARG    94      47.383  26.837  34.816  1.00  0.00           N1+
ATOM    783  NH2 ARG    94      46.908  28.328  33.194  1.00  0.00           N  
ATOM    784  C   ARG    94      50.721  32.899  35.196  1.00  0.00           C  
ATOM    785  O   ARG    94      51.813  32.482  35.528  1.00  0.00           O  
ATOM    786  N   GLU    95      50.470  33.460  34.046  1.00  0.00           N  
ATOM    787  CA  GLU    95      51.467  33.814  33.072  1.00  0.00           C  
ATOM    788  CB  GLU    95      50.801  34.277  31.737  1.00  0.00           C  
ATOM    789  CG  GLU    95      49.833  33.158  31.203  1.00  0.00           C  
ATOM    790  CD  GLU    95      50.450  31.761  31.040  1.00  0.00           C  
ATOM    791  OE1 GLU    95      51.632  31.639  30.607  1.00  0.00           O  
ATOM    792  OE2 GLU    95      49.767  30.754  31.344  1.00  0.00           O1-
ATOM    793  C   GLU    95      52.585  34.783  33.394  1.00  0.00           C  
ATOM    794  O   GLU    95      53.738  34.459  32.993  1.00  0.00           O  
ATOM    795  N   LEU    96      52.188  35.921  34.019  1.00  0.00           N  
ATOM    796  CA  LEU    96      53.197  36.910  34.488  1.00  0.00           C  
ATOM    797  CB  LEU    96      52.446  38.178  34.888  1.00  0.00           C  
ATOM    798  CG  LEU    96      51.988  39.037  33.674  1.00  0.00           C  
ATOM    799  CD1 LEU    96      50.861  39.948  34.120  1.00  0.00           C  
ATOM    800  CD2 LEU    96      53.142  39.743  33.027  1.00  0.00           C  
ATOM    801  C   LEU    96      54.031  36.339  35.577  1.00  0.00           C  
ATOM    802  O   LEU    96      55.234  36.664  35.624  1.00  0.00           O  
ATOM    803  N   GLN    97      53.429  35.596  36.528  1.00  0.00           N  
ATOM    804  CA  GLN    97      54.204  34.881  37.552  1.00  0.00           C  
ATOM    805  CB  GLN    97      53.257  34.119  38.496  1.00  0.00           C  
ATOM    806  CG  GLN    97      52.471  35.040  39.465  1.00  0.00           C  
ATOM    807  CD  GLN    97      53.450  35.437  40.583  1.00  0.00           C  
ATOM    808  OE1 GLN    97      53.788  34.618  41.535  1.00  0.00           O  
ATOM    809  NE2 GLN    97      53.938  36.659  40.625  1.00  0.00           N  
ATOM    810  C   GLN    97      55.238  33.937  36.839  1.00  0.00           C  
ATOM    811  O   GLN    97      56.381  33.955  37.186  1.00  0.00           O  
ATOM    812  N   LYS    98      54.776  33.165  35.857  1.00  0.00           N  
ATOM    813  CA  LYS    98      55.566  32.126  35.131  1.00  0.00           C  
ATOM    814  CB  LYS    98      54.687  31.310  34.240  1.00  0.00           C  
ATOM    815  CG  LYS    98      54.299  29.953  34.858  1.00  0.00           C  
ATOM    816  CD  LYS    98      53.182  29.254  34.083  1.00  0.00           C  
ATOM    817  CE  LYS    98      53.755  28.474  32.878  1.00  0.00           C  
ATOM    818  NZ  LYS    98      52.753  27.606  32.242  1.00  0.00           N1+
ATOM    819  C   LYS    98      56.791  32.782  34.345  1.00  0.00           C  
ATOM    820  O   LYS    98      57.749  32.032  34.123  1.00  0.00           O  
ATOM    821  N   LEU    99      56.685  33.972  33.761  1.00  0.00           N  
ATOM    822  CA  LEU    99      57.780  34.723  33.113  1.00  0.00           C  
ATOM    823  CB  LEU    99      58.150  34.134  31.799  1.00  0.00           C  
ATOM    824  CG  LEU    99      59.190  34.899  31.034  1.00  0.00           C  
ATOM    825  CD1 LEU    99      60.504  35.157  31.809  1.00  0.00           C  
ATOM    826  CD2 LEU    99      59.512  34.238  29.760  1.00  0.00           C  
ATOM    827  C   LEU    99      57.364  36.247  33.142  1.00  0.00           C  
ATOM    828  O   LEU    99      56.347  36.631  32.537  1.00  0.00           O  
ATOM    829  N   SER   100      58.191  37.064  33.771  1.00  0.00           N  
ATOM    830  CA  SER   100      57.933  38.402  34.287  1.00  0.00           C  
ATOM    831  CB  SER   100      59.102  38.740  35.227  1.00  0.00           C  
ATOM    832  OG  SER   100      59.251  37.623  36.194  1.00  0.00           O  
ATOM    833  C   SER   100      57.870  39.586  33.316  1.00  0.00           C  
ATOM    834  O   SER   100      58.095  40.742  33.726  1.00  0.00           O  
ATOM    835  N   LYS   101      57.438  39.305  32.014  1.00  0.00           N  
ATOM    836  CA  LYS   101      57.411  40.105  30.802  1.00  0.00           C  
ATOM    837  CB  LYS   101      58.851  40.484  30.412  1.00  0.00           C  
ATOM    838  CG  LYS   101      58.889  41.216  29.077  1.00  0.00           C  
ATOM    839  CD  LYS   101      60.299  41.769  28.648  1.00  0.00           C  
ATOM    840  CE  LYS   101      60.177  42.722  27.435  1.00  0.00           C  
ATOM    841  NZ  LYS   101      59.458  42.000  26.349  1.00  0.00           N1+
ATOM    842  C   LYS   101      56.780  39.313  29.661  1.00  0.00           C  
ATOM    843  O   LYS   101      57.180  38.153  29.522  1.00  0.00           O  
ATOM    844  N   PHE   102      55.778  39.917  28.957  1.00  0.00           N  
ATOM    845  CA  PHE   102      55.263  39.487  27.698  1.00  0.00           C  
ATOM    846  CB  PHE   102      53.771  39.856  27.612  1.00  0.00           C  
ATOM    847  CG  PHE   102      52.781  39.088  28.492  1.00  0.00           C  
ATOM    848  CD1 PHE   102      51.980  39.906  29.348  1.00  0.00           C  
ATOM    849  CE1 PHE   102      51.036  39.166  30.095  1.00  0.00           C  
ATOM    850  CZ  PHE   102      50.835  37.788  29.905  1.00  0.00           C  
ATOM    851  CE2 PHE   102      51.756  37.025  29.149  1.00  0.00           C  
ATOM    852  CD2 PHE   102      52.770  37.650  28.452  1.00  0.00           C  
ATOM    853  C   PHE   102      56.063  40.121  26.499  1.00  0.00           C  
ATOM    854  O   PHE   102      56.817  41.119  26.568  1.00  0.00           O  
ATOM    855  N   ASP   103      56.075  39.449  25.376  1.00  0.00           N  
ATOM    856  CA  ASP   103      56.663  39.972  24.129  1.00  0.00           C  
ATOM    857  CB  ASP   103      56.465  38.993  22.956  1.00  0.00           C  
ATOM    858  CG  ASP   103      57.051  39.562  21.625  1.00  0.00           C  
ATOM    859  OD1 ASP   103      56.263  40.090  20.773  1.00  0.00           O  
ATOM    860  OD2 ASP   103      58.322  39.536  21.530  1.00  0.00           O1-
ATOM    861  C   ASP   103      55.896  41.351  23.762  1.00  0.00           C  
ATOM    862  O   ASP   103      54.642  41.474  23.962  1.00  0.00           O  
ATOM    863  N   GLU   104      56.491  42.302  23.077  1.00  0.00           N  
ATOM    864  CA  GLU   104      56.084  43.590  22.479  1.00  0.00           C  
ATOM    865  CB  GLU   104      57.098  44.203  21.585  1.00  0.00           C  
ATOM    866  CG  GLU   104      58.225  44.873  22.336  1.00  0.00           C  
ATOM    867  CD  GLU   104      59.054  43.876  23.027  1.00  0.00           C  
ATOM    868  OE1 GLU   104      59.398  43.970  24.208  1.00  0.00           O  
ATOM    869  OE2 GLU   104      59.462  42.873  22.350  1.00  0.00           O1-
ATOM    870  C   GLU   104      54.803  43.493  21.678  1.00  0.00           C  
ATOM    871  O   GLU   104      53.842  44.145  22.028  1.00  0.00           O  
ATOM    872  N   GLN   105      54.803  42.621  20.729  1.00  0.00           N  
ATOM    873  CA  GLN   105      53.651  42.368  19.951  1.00  0.00           C  
ATOM    874  CB  GLN   105      53.946  41.504  18.680  1.00  0.00           C  
ATOM    875  CG  GLN   105      55.030  42.118  17.712  1.00  0.00           C  
ATOM    876  CD  GLN   105      55.750  40.997  17.046  1.00  0.00           C  
ATOM    877  OE1 GLN   105      55.731  40.759  15.844  1.00  0.00           O  
ATOM    878  NE2 GLN   105      56.522  40.243  17.754  1.00  0.00           N  
ATOM    879  C   GLN   105      52.459  41.721  20.689  1.00  0.00           C  
ATOM    880  O   GLN   105      51.320  42.031  20.435  1.00  0.00           O  
ATOM    881  N   ARG   106      52.677  40.769  21.618  1.00  0.00           N  
ATOM    882  CA  ARG   106      51.668  40.104  22.513  1.00  0.00           C  
ATOM    883  CB  ARG   106      52.421  39.029  23.297  1.00  0.00           C  
ATOM    884  CG  ARG   106      51.539  38.052  24.057  1.00  0.00           C  
ATOM    885  CD  ARG   106      52.194  36.783  24.604  1.00  0.00           C  
ATOM    886  NE  ARG   106      51.157  35.969  25.267  1.00  0.00           N  
ATOM    887  CZ  ARG   106      51.252  34.695  25.570  1.00  0.00           C  
ATOM    888  NH1 ARG   106      52.328  33.981  25.467  1.00  0.00           N1+
ATOM    889  NH2 ARG   106      50.395  34.076  26.328  1.00  0.00           N  
ATOM    890  C   ARG   106      51.070  41.203  23.429  1.00  0.00           C  
ATOM    891  O   ARG   106      49.832  41.241  23.619  1.00  0.00           O  
ATOM    892  N   THR   107      51.948  42.090  23.979  1.00  0.00           N  
ATOM    893  CA  THR   107      51.661  43.169  24.894  1.00  0.00           C  
ATOM    894  CB  THR   107      52.908  43.929  25.361  1.00  0.00           C  
ATOM    895  CG2 THR   107      52.544  45.027  26.409  1.00  0.00           C  
ATOM    896  OG1 THR   107      53.737  43.052  26.040  1.00  0.00           O  
ATOM    897  C   THR   107      50.703  44.123  24.273  1.00  0.00           C  
ATOM    898  O   THR   107      49.585  44.327  24.708  1.00  0.00           O  
ATOM    899  N   ALA   108      51.078  44.576  23.074  1.00  0.00           N  
ATOM    900  CA  ALA   108      50.303  45.313  22.126  1.00  0.00           C  
ATOM    901  CB  ALA   108      51.218  45.639  20.896  1.00  0.00           C  
ATOM    902  C   ALA   108      48.960  44.754  21.648  1.00  0.00           C  
ATOM    903  O   ALA   108      47.910  45.485  21.761  1.00  0.00           O  
ATOM    904  N   THR   109      48.859  43.454  21.274  1.00  0.00           N  
ATOM    905  CA  THR   109      47.554  42.760  21.138  1.00  0.00           C  
ATOM    906  CB  THR   109      47.801  41.235  20.914  1.00  0.00           C  
ATOM    907  CG2 THR   109      46.483  40.629  20.428  1.00  0.00           C  
ATOM    908  OG1 THR   109      48.701  41.059  19.775  1.00  0.00           O  
ATOM    909  C   THR   109      46.697  42.835  22.451  1.00  0.00           C  
ATOM    910  O   THR   109      45.585  43.313  22.387  1.00  0.00           O  
ATOM    911  N   TYR   110      47.170  42.426  23.615  1.00  0.00           N  
ATOM    912  CA  TYR   110      46.331  42.359  24.776  1.00  0.00           C  
ATOM    913  CB  TYR   110      47.102  41.702  26.004  1.00  0.00           C  
ATOM    914  CG  TYR   110      47.455  40.213  25.847  1.00  0.00           C  
ATOM    915  CD1 TYR   110      46.897  39.398  24.846  1.00  0.00           C  
ATOM    916  CE1 TYR   110      47.356  38.045  24.818  1.00  0.00           C  
ATOM    917  CZ  TYR   110      48.078  37.422  25.812  1.00  0.00           C  
ATOM    918  OH  TYR   110      48.287  36.105  25.736  1.00  0.00           O  
ATOM    919  CE2 TYR   110      48.639  38.249  26.823  1.00  0.00           C  
ATOM    920  CD2 TYR   110      48.268  39.634  26.827  1.00  0.00           C  
ATOM    921  C   TYR   110      45.853  43.751  25.270  1.00  0.00           C  
ATOM    922  O   TYR   110      44.780  43.831  25.857  1.00  0.00           O  
ATOM    923  N   ILE   111      46.612  44.832  25.015  1.00  0.00           N  
ATOM    924  CA  ILE   111      46.134  46.190  25.370  1.00  0.00           C  
ATOM    925  CB  ILE   111      47.359  47.127  25.403  1.00  0.00           C  
ATOM    926  CG2 ILE   111      46.943  48.639  25.287  1.00  0.00           C  
ATOM    927  CG1 ILE   111      48.233  46.889  26.694  1.00  0.00           C  
ATOM    928  CD1 ILE   111      47.434  46.900  28.004  1.00  0.00           C  
ATOM    929  C   ILE   111      45.126  46.570  24.294  1.00  0.00           C  
ATOM    930  O   ILE   111      44.107  47.118  24.698  1.00  0.00           O  
ATOM    931  N   THR   112      45.303  46.208  23.047  1.00  0.00           N  
ATOM    932  CA  THR   112      44.259  46.406  21.983  1.00  0.00           C  
ATOM    933  CB  THR   112      44.828  46.091  20.560  1.00  0.00           C  
ATOM    934  CG2 THR   112      43.883  46.690  19.469  1.00  0.00           C  
ATOM    935  OG1 THR   112      46.059  46.701  20.316  1.00  0.00           O  
ATOM    936  C   THR   112      42.953  45.697  22.323  1.00  0.00           C  
ATOM    937  O   THR   112      41.871  46.283  22.192  1.00  0.00           O  
ATOM    938  N   GLU   113      42.994  44.385  22.559  1.00  0.00           N  
ATOM    939  CA  GLU   113      41.765  43.657  22.920  1.00  0.00           C  
ATOM    940  CB  GLU   113      42.140  42.169  23.162  1.00  0.00           C  
ATOM    941  CG  GLU   113      42.456  41.402  21.879  1.00  0.00           C  
ATOM    942  CD  GLU   113      41.411  41.368  20.766  1.00  0.00           C  
ATOM    943  OE1 GLU   113      40.224  41.539  21.000  1.00  0.00           O  
ATOM    944  OE2 GLU   113      41.864  41.337  19.586  1.00  0.00           O1-
ATOM    945  C   GLU   113      41.022  44.112  24.152  1.00  0.00           C  
ATOM    946  O   GLU   113      39.788  44.037  24.215  1.00  0.00           O  
ATOM    947  N   LEU   114      41.811  44.592  25.069  1.00  0.00           N  
ATOM    948  CA  LEU   114      41.303  45.174  26.307  1.00  0.00           C  
ATOM    949  CB  LEU   114      42.319  44.997  27.496  1.00  0.00           C  
ATOM    950  CG  LEU   114      41.939  45.695  28.855  1.00  0.00           C  
ATOM    951  CD1 LEU   114      40.647  45.034  29.422  1.00  0.00           C  
ATOM    952  CD2 LEU   114      43.060  45.550  29.915  1.00  0.00           C  
ATOM    953  C   LEU   114      40.716  46.570  26.085  1.00  0.00           C  
ATOM    954  O   LEU   114      39.573  46.766  26.556  1.00  0.00           O  
ATOM    955  N   ALA   115      41.339  47.437  25.335  1.00  0.00           N  
ATOM    956  CA  ALA   115      40.912  48.766  25.001  1.00  0.00           C  
ATOM    957  CB  ALA   115      41.966  49.480  24.218  1.00  0.00           C  
ATOM    958  C   ALA   115      39.620  48.705  24.192  1.00  0.00           C  
ATOM    959  O   ALA   115      38.679  49.388  24.528  1.00  0.00           O  
ATOM    960  N   ASN   116      39.522  47.753  23.245  1.00  0.00           N  
ATOM    961  CA  ASN   116      38.237  47.459  22.551  1.00  0.00           C  
ATOM    962  CB  ASN   116      38.415  46.253  21.586  1.00  0.00           C  
ATOM    963  CG  ASN   116      38.835  46.764  20.238  1.00  0.00           C  
ATOM    964  OD1 ASN   116      38.028  47.344  19.471  1.00  0.00           O  
ATOM    965  ND2 ASN   116      40.049  46.545  19.894  1.00  0.00           N  
ATOM    966  C   ASN   116      37.076  47.245  23.501  1.00  0.00           C  
ATOM    967  O   ASN   116      36.122  47.967  23.425  1.00  0.00           O  
ATOM    968  N   ALA   117      37.231  46.352  24.492  1.00  0.00           N  
ATOM    969  CA  ALA   117      36.113  45.896  25.313  1.00  0.00           C  
ATOM    970  CB  ALA   117      36.431  44.601  25.954  1.00  0.00           C  
ATOM    971  C   ALA   117      35.764  46.977  26.307  1.00  0.00           C  
ATOM    972  O   ALA   117      34.538  47.245  26.533  1.00  0.00           O  
ATOM    973  N   LEU   118      36.774  47.709  26.870  1.00  0.00           N  
ATOM    974  CA  LEU   118      36.569  48.892  27.616  1.00  0.00           C  
ATOM    975  CB  LEU   118      37.898  49.371  27.942  1.00  0.00           C  
ATOM    976  CG  LEU   118      37.846  50.570  28.947  1.00  0.00           C  
ATOM    977  CD1 LEU   118      37.127  50.131  30.181  1.00  0.00           C  
ATOM    978  CD2 LEU   118      39.293  51.078  29.190  1.00  0.00           C  
ATOM    979  C   LEU   118      35.802  49.972  26.830  1.00  0.00           C  
ATOM    980  O   LEU   118      34.939  50.684  27.294  1.00  0.00           O  
ATOM    981  N   SER   119      36.137  50.119  25.543  1.00  0.00           N  
ATOM    982  CA  SER   119      35.460  51.062  24.653  1.00  0.00           C  
ATOM    983  CB  SER   119      36.008  51.078  23.248  1.00  0.00           C  
ATOM    984  OG  SER   119      37.332  51.648  23.307  1.00  0.00           O  
ATOM    985  C   SER   119      33.978  50.845  24.503  1.00  0.00           C  
ATOM    986  O   SER   119      33.166  51.766  24.441  1.00  0.00           O  
ATOM    987  N   TYR   120      33.544  49.577  24.479  1.00  0.00           N  
ATOM    988  CA  TYR   120      32.158  49.035  24.494  1.00  0.00           C  
ATOM    989  CB  TYR   120      32.209  47.564  24.164  1.00  0.00           C  
ATOM    990  CG  TYR   120      30.859  46.919  24.446  1.00  0.00           C  
ATOM    991  CD1 TYR   120      29.872  46.795  23.449  1.00  0.00           C  
ATOM    992  CE1 TYR   120      28.589  46.320  23.872  1.00  0.00           C  
ATOM    993  CZ  TYR   120      28.360  45.847  25.162  1.00  0.00           C  
ATOM    994  OH  TYR   120      27.060  45.551  25.558  1.00  0.00           O  
ATOM    995  CE2 TYR   120      29.455  45.719  26.027  1.00  0.00           C  
ATOM    996  CD2 TYR   120      30.701  46.273  25.687  1.00  0.00           C  
ATOM    997  C   TYR   120      31.503  49.371  25.855  1.00  0.00           C  
ATOM    998  O   TYR   120      30.586  50.133  25.908  1.00  0.00           O  
ATOM    999  N   CYS   121      32.153  49.013  26.935  1.00  0.00           N  
ATOM   1000  CA  CYS   121      31.872  49.461  28.271  1.00  0.00           C  
ATOM   1001  CB  CYS   121      33.033  48.929  29.204  1.00  0.00           C  
ATOM   1002  SG  CYS   121      33.010  47.115  29.270  1.00  0.00           S  
ATOM   1003  C   CYS   121      31.608  50.983  28.320  1.00  0.00           C  
ATOM   1004  O   CYS   121      30.424  51.313  28.592  1.00  0.00           O  
ATOM   1005  N   HIE   122      32.544  51.917  27.928  1.00  0.00           N  
ATOM   1006  CA  HIE   122      32.329  53.403  27.938  1.00  0.00           C  
ATOM   1007  CB  HIE   122      33.597  54.105  27.550  1.00  0.00           C  
ATOM   1008  CG  HIE   122      34.829  53.807  28.455  1.00  0.00           C  
ATOM   1009  ND1 HIE   122      36.116  54.332  28.188  1.00  0.00           N  
ATOM   1010  CE1 HIE   122      36.852  53.988  29.255  1.00  0.00           C  
ATOM   1011  NE2 HIE   122      36.100  53.579  30.264  1.00  0.00           N  
ATOM   1012  CD2 HIE   122      34.797  53.407  29.733  1.00  0.00           C  
ATOM   1013  C   HIE   122      31.264  53.876  26.977  1.00  0.00           C  
ATOM   1014  O   HIE   122      30.495  54.848  27.176  1.00  0.00           O  
ATOM   1015  N   SER   123      31.074  53.122  25.849  1.00  0.00           N  
ATOM   1016  CA  SER   123      29.917  53.292  24.956  1.00  0.00           C  
ATOM   1017  CB  SER   123      30.020  52.625  23.651  1.00  0.00           C  
ATOM   1018  OG  SER   123      31.235  52.823  22.974  1.00  0.00           O  
ATOM   1019  C   SER   123      28.561  52.875  25.604  1.00  0.00           C  
ATOM   1020  O   SER   123      27.522  53.266  25.106  1.00  0.00           O  
ATOM   1021  N   LYS   124      28.567  52.058  26.641  1.00  0.00           N  
ATOM   1022  CA  LYS   124      27.414  51.842  27.549  1.00  0.00           C  
ATOM   1023  CB  LYS   124      27.330  50.346  27.746  1.00  0.00           C  
ATOM   1024  CG  LYS   124      27.176  49.391  26.485  1.00  0.00           C  
ATOM   1025  CD  LYS   124      25.869  49.692  25.743  1.00  0.00           C  
ATOM   1026  CE  LYS   124      25.545  48.812  24.494  1.00  0.00           C  
ATOM   1027  NZ  LYS   124      24.090  48.813  24.241  1.00  0.00           N1+
ATOM   1028  C   LYS   124      27.509  52.599  28.896  1.00  0.00           C  
ATOM   1029  O   LYS   124      26.820  52.179  29.809  1.00  0.00           O  
ATOM   1030  N   ARG   125      28.340  53.616  28.943  1.00  0.00           N  
ATOM   1031  CA  ARG   125      28.636  54.506  30.158  1.00  0.00           C  
ATOM   1032  CB  ARG   125      27.379  55.405  30.601  1.00  0.00           C  
ATOM   1033  CG  ARG   125      27.784  56.801  31.103  1.00  0.00           C  
ATOM   1034  CD  ARG   125      27.703  58.064  30.208  1.00  0.00           C  
ATOM   1035  NE  ARG   125      28.756  58.053  29.151  1.00  0.00           N  
ATOM   1036  CZ  ARG   125      30.019  58.297  29.158  1.00  0.00           C  
ATOM   1037  NH1 ARG   125      30.648  58.757  30.211  1.00  0.00           N1+
ATOM   1038  NH2 ARG   125      30.838  57.971  28.234  1.00  0.00           N  
ATOM   1039  C   ARG   125      29.290  53.892  31.388  1.00  0.00           C  
ATOM   1040  O   ARG   125      29.585  54.521  32.440  1.00  0.00           O  
ATOM   1041  N   VAL   126      29.622  52.613  31.305  1.00  0.00           N  
ATOM   1042  CA  VAL   126      30.279  51.790  32.348  1.00  0.00           C  
ATOM   1043  CB  VAL   126      29.969  50.316  32.116  1.00  0.00           C  
ATOM   1044  CG1 VAL   126      30.400  49.584  33.465  1.00  0.00           C  
ATOM   1045  CG2 VAL   126      28.439  50.059  31.905  1.00  0.00           C  
ATOM   1046  C   VAL   126      31.734  52.207  32.325  1.00  0.00           C  
ATOM   1047  O   VAL   126      32.577  51.627  31.616  1.00  0.00           O  
ATOM   1048  N   ILE   127      32.145  53.179  33.109  1.00  0.00           N  
ATOM   1049  CA  ILE   127      33.539  53.517  33.498  1.00  0.00           C  
ATOM   1050  CB  ILE   127      33.630  55.103  33.516  1.00  0.00           C  
ATOM   1051  CG2 ILE   127      32.886  55.825  32.420  1.00  0.00           C  
ATOM   1052  CG1 ILE   127      33.095  55.594  34.957  1.00  0.00           C  
ATOM   1053  CD1 ILE   127      33.175  57.062  35.374  1.00  0.00           C  
ATOM   1054  C   ILE   127      34.113  52.722  34.693  1.00  0.00           C  
ATOM   1055  O   ILE   127      33.285  52.090  35.363  1.00  0.00           O  
ATOM   1056  N   HIE   128      35.396  52.829  35.003  1.00  0.00           N  
ATOM   1057  CA  HIE   128      36.046  52.475  36.286  1.00  0.00           C  
ATOM   1058  CB  HIE   128      35.582  53.394  37.406  1.00  0.00           C  
ATOM   1059  CG  HIE   128      36.568  53.616  38.589  1.00  0.00           C  
ATOM   1060  ND1 HIE   128      36.242  54.430  39.680  1.00  0.00           N  
ATOM   1061  CE1 HIE   128      37.117  54.115  40.651  1.00  0.00           C  
ATOM   1062  NE2 HIE   128      38.015  53.236  40.231  1.00  0.00           N  
ATOM   1063  CD2 HIE   128      37.670  52.948  38.896  1.00  0.00           C  
ATOM   1064  C   HIE   128      36.046  51.027  36.701  1.00  0.00           C  
ATOM   1065  O   HIE   128      35.727  50.660  37.818  1.00  0.00           O  
ATOM   1066  N   ARG   129      36.387  50.221  35.692  1.00  0.00           N  
ATOM   1067  CA  ARG   129      36.317  48.739  35.722  1.00  0.00           C  
ATOM   1068  CB  ARG   129      36.287  48.232  34.301  1.00  0.00           C  
ATOM   1069  CG  ARG   129      35.199  48.818  33.334  1.00  0.00           C  
ATOM   1070  CD  ARG   129      33.729  48.555  33.715  1.00  0.00           C  
ATOM   1071  NE  ARG   129      33.510  47.169  34.111  1.00  0.00           N  
ATOM   1072  CZ  ARG   129      32.879  46.690  35.209  1.00  0.00           C  
ATOM   1073  NH1 ARG   129      32.408  47.434  36.152  1.00  0.00           N1+
ATOM   1074  NH2 ARG   129      32.780  45.394  35.380  1.00  0.00           N  
ATOM   1075  C   ARG   129      37.347  48.187  36.665  1.00  0.00           C  
ATOM   1076  O   ARG   129      38.369  48.803  36.732  1.00  0.00           O  
ATOM   1077  N   ASP   130      37.107  47.108  37.361  1.00  0.00           N  
ATOM   1078  CA  ASP   130      38.218  46.371  38.030  1.00  0.00           C  
ATOM   1079  CB  ASP   130      37.520  45.352  39.014  1.00  0.00           C  
ATOM   1080  CG  ASP   130      38.507  44.671  39.982  1.00  0.00           C  
ATOM   1081  OD1 ASP   130      39.600  45.265  40.256  1.00  0.00           O  
ATOM   1082  OD2 ASP   130      38.386  43.463  40.423  1.00  0.00           O1-
ATOM   1083  C   ASP   130      39.276  45.693  37.111  1.00  0.00           C  
ATOM   1084  O   ASP   130      39.433  44.458  37.055  1.00  0.00           O  
ATOM   1085  N   ILE   131      39.900  46.455  36.182  1.00  0.00           N  
ATOM   1086  CA  ILE   131      41.068  46.039  35.345  1.00  0.00           C  
ATOM   1087  CB  ILE   131      41.481  47.175  34.370  1.00  0.00           C  
ATOM   1088  CG2 ILE   131      42.869  46.885  33.658  1.00  0.00           C  
ATOM   1089  CG1 ILE   131      40.377  47.235  33.312  1.00  0.00           C  
ATOM   1090  CD1 ILE   131      40.617  48.415  32.372  1.00  0.00           C  
ATOM   1091  C   ILE   131      42.259  45.441  36.131  1.00  0.00           C  
ATOM   1092  O   ILE   131      42.762  46.206  37.044  1.00  0.00           O  
ATOM   1093  N   LYS   132      42.714  44.194  35.908  1.00  0.00           N  
ATOM   1094  CA  LYS   132      44.029  43.553  36.436  1.00  0.00           C  
ATOM   1095  CB  LYS   132      43.991  43.395  38.012  1.00  0.00           C  
ATOM   1096  CG  LYS   132      44.997  44.343  38.796  1.00  0.00           C  
ATOM   1097  CD  LYS   132      44.919  44.040  40.330  1.00  0.00           C  
ATOM   1098  CE  LYS   132      45.953  44.906  41.050  1.00  0.00           C  
ATOM   1099  NZ  LYS   132      46.086  44.592  42.444  1.00  0.00           N1+
ATOM   1100  C   LYS   132      44.454  42.234  35.787  1.00  0.00           C  
ATOM   1101  O   LYS   132      43.636  41.589  35.099  1.00  0.00           O  
ATOM   1102  N   PRO   133      45.629  41.627  35.937  1.00  0.00           N  
ATOM   1103  CD  PRO   133      46.889  42.358  36.208  1.00  0.00           C  
ATOM   1104  CG  PRO   133      47.877  41.590  35.425  1.00  0.00           C  
ATOM   1105  CB  PRO   133      47.505  40.170  35.558  1.00  0.00           C  
ATOM   1106  CA  PRO   133      45.952  40.292  35.426  1.00  0.00           C  
ATOM   1107  C   PRO   133      45.149  39.112  36.062  1.00  0.00           C  
ATOM   1108  O   PRO   133      44.967  38.178  35.325  1.00  0.00           O  
ATOM   1109  N   GLU   134      44.774  39.069  37.354  1.00  0.00           N  
ATOM   1110  CA  GLU   134      43.800  38.095  37.894  1.00  0.00           C  
ATOM   1111  CB  GLU   134      43.761  38.177  39.423  1.00  0.00           C  
ATOM   1112  CG  GLU   134      43.574  36.746  40.017  1.00  0.00           C  
ATOM   1113  CD  GLU   134      43.621  36.824  41.555  1.00  0.00           C  
ATOM   1114  OE1 GLU   134      43.017  35.978  42.235  1.00  0.00           O  
ATOM   1115  OE2 GLU   134      44.082  37.812  42.199  1.00  0.00           O1-
ATOM   1116  C   GLU   134      42.391  38.084  37.254  1.00  0.00           C  
ATOM   1117  O   GLU   134      41.694  37.048  37.216  1.00  0.00           O  
ATOM   1118  N   ASN   135      42.056  39.320  36.780  1.00  0.00           N  
ATOM   1119  CA  ASN   135      40.817  39.659  36.032  1.00  0.00           C  
ATOM   1120  CB  ASN   135      40.231  41.019  36.563  1.00  0.00           C  
ATOM   1121  CG  ASN   135      39.928  41.042  38.078  1.00  0.00           C  
ATOM   1122  OD1 ASN   135      39.743  40.039  38.708  1.00  0.00           O  
ATOM   1123  ND2 ASN   135      39.997  42.213  38.689  1.00  0.00           N  
ATOM   1124  C   ASN   135      40.921  39.590  34.492  1.00  0.00           C  
ATOM   1125  O   ASN   135      40.039  39.914  33.700  1.00  0.00           O  
ATOM   1126  N   LEU   136      41.999  38.955  33.957  1.00  0.00           N  
ATOM   1127  CA  LEU   136      42.139  38.644  32.531  1.00  0.00           C  
ATOM   1128  CB  LEU   136      43.158  39.620  31.971  1.00  0.00           C  
ATOM   1129  CG  LEU   136      42.766  41.057  31.761  1.00  0.00           C  
ATOM   1130  CD1 LEU   136      43.976  41.870  31.345  1.00  0.00           C  
ATOM   1131  CD2 LEU   136      41.702  41.137  30.725  1.00  0.00           C  
ATOM   1132  C   LEU   136      42.416  37.142  32.329  1.00  0.00           C  
ATOM   1133  O   LEU   136      43.232  36.686  33.171  1.00  0.00           O  
ATOM   1134  N   LEU   137      41.847  36.455  31.320  1.00  0.00           N  
ATOM   1135  CA  LEU   137      42.029  35.043  31.143  1.00  0.00           C  
ATOM   1136  CB  LEU   137      40.835  34.298  31.639  1.00  0.00           C  
ATOM   1137  CG  LEU   137      40.483  34.588  33.130  1.00  0.00           C  
ATOM   1138  CD1 LEU   137      39.414  35.761  33.328  1.00  0.00           C  
ATOM   1139  CD2 LEU   137      39.865  33.223  33.662  1.00  0.00           C  
ATOM   1140  C   LEU   137      42.310  34.718  29.632  1.00  0.00           C  
ATOM   1141  O   LEU   137      42.020  35.520  28.725  1.00  0.00           O  
ATOM   1142  N   LEU   138      42.903  33.621  29.397  1.00  0.00           N  
ATOM   1143  CA  LEU   138      43.296  33.164  28.064  1.00  0.00           C  
ATOM   1144  CB  LEU   138      44.724  32.656  28.058  1.00  0.00           C  
ATOM   1145  CG  LEU   138      45.800  33.721  28.493  1.00  0.00           C  
ATOM   1146  CD1 LEU   138      47.136  33.023  28.627  1.00  0.00           C  
ATOM   1147  CD2 LEU   138      45.882  34.735  27.271  1.00  0.00           C  
ATOM   1148  C   LEU   138      42.353  31.953  27.803  1.00  0.00           C  
ATOM   1149  O   LEU   138      42.278  31.007  28.571  1.00  0.00           O  
ATOM   1150  N   GLY   139      41.327  32.168  26.833  1.00  0.00           N  
ATOM   1151  CA  GLY   139      40.162  31.349  26.565  1.00  0.00           C  
ATOM   1152  C   GLY   139      40.443  30.068  25.705  1.00  0.00           C  
ATOM   1153  O   GLY   139      41.511  29.473  25.740  1.00  0.00           O  
ATOM   1154  N   SER   140      39.357  29.522  25.077  1.00  0.00           N  
ATOM   1155  CA  SER   140      39.396  28.215  24.335  1.00  0.00           C  
ATOM   1156  CB  SER   140      37.931  27.834  23.849  1.00  0.00           C  
ATOM   1157  OG  SER   140      37.264  28.785  23.053  1.00  0.00           O  
ATOM   1158  C   SER   140      40.255  28.192  23.081  1.00  0.00           C  
ATOM   1159  O   SER   140      40.791  27.079  22.743  1.00  0.00           O  
ATOM   1160  N   ALA   141      40.447  29.280  22.397  1.00  0.00           N  
ATOM   1161  CA  ALA   141      41.389  29.566  21.290  1.00  0.00           C  
ATOM   1162  CB  ALA   141      40.672  30.323  20.114  1.00  0.00           C  
ATOM   1163  C   ALA   141      42.729  30.245  21.805  1.00  0.00           C  
ATOM   1164  O   ALA   141      43.495  30.646  20.952  1.00  0.00           O  
ATOM   1165  N   GLY   142      42.888  30.336  23.156  1.00  0.00           N  
ATOM   1166  CA  GLY   142      44.139  30.914  23.723  1.00  0.00           C  
ATOM   1167  C   GLY   142      44.204  32.442  23.545  1.00  0.00           C  
ATOM   1168  O   GLY   142      45.130  33.091  24.085  1.00  0.00           O  
ATOM   1169  N   GLU   143      43.256  33.105  22.844  1.00  0.00           N  
ATOM   1170  CA  GLU   143      43.161  34.562  22.785  1.00  0.00           C  
ATOM   1171  CB  GLU   143      42.079  34.949  21.735  1.00  0.00           C  
ATOM   1172  CG  GLU   143      42.066  34.216  20.372  1.00  0.00           C  
ATOM   1173  CD  GLU   143      43.359  34.569  19.529  1.00  0.00           C  
ATOM   1174  OE1 GLU   143      43.780  33.834  18.560  1.00  0.00           O  
ATOM   1175  OE2 GLU   143      44.116  35.505  19.891  1.00  0.00           O1-
ATOM   1176  C   GLU   143      42.694  35.139  24.155  1.00  0.00           C  
ATOM   1177  O   GLU   143      42.071  34.402  24.890  1.00  0.00           O  
ATOM   1178  N   LEU   144      43.074  36.390  24.479  1.00  0.00           N  
ATOM   1179  CA  LEU   144      42.553  37.153  25.539  1.00  0.00           C  
ATOM   1180  CB  LEU   144      43.220  38.554  25.519  1.00  0.00           C  
ATOM   1181  CG  LEU   144      43.009  39.267  26.818  1.00  0.00           C  
ATOM   1182  CD1 LEU   144      43.939  38.640  27.905  1.00  0.00           C  
ATOM   1183  CD2 LEU   144      43.215  40.779  26.845  1.00  0.00           C  
ATOM   1184  C   LEU   144      40.988  37.240  25.668  1.00  0.00           C  
ATOM   1185  O   LEU   144      40.330  37.488  24.705  1.00  0.00           O  
ATOM   1186  N   LYS   145      40.433  36.903  26.828  1.00  0.00           N  
ATOM   1187  CA  LYS   145      39.098  37.042  27.377  1.00  0.00           C  
ATOM   1188  CB  LYS   145      38.314  35.724  27.501  1.00  0.00           C  
ATOM   1189  CG  LYS   145      38.091  34.968  26.177  1.00  0.00           C  
ATOM   1190  CD  LYS   145      37.441  35.744  25.044  1.00  0.00           C  
ATOM   1191  CE  LYS   145      37.290  34.877  23.801  1.00  0.00           C  
ATOM   1192  NZ  LYS   145      36.770  35.488  22.599  1.00  0.00           N1+
ATOM   1193  C   LYS   145      39.174  37.743  28.725  1.00  0.00           C  
ATOM   1194  O   LYS   145      40.283  37.790  29.302  1.00  0.00           O  
ATOM   1195  N   ILE   146      38.079  38.334  29.227  1.00  0.00           N  
ATOM   1196  CA  ILE   146      38.070  39.491  30.202  1.00  0.00           C  
ATOM   1197  CB  ILE   146      37.791  40.778  29.397  1.00  0.00           C  
ATOM   1198  CG2 ILE   146      37.650  41.967  30.358  1.00  0.00           C  
ATOM   1199  CG1 ILE   146      38.839  41.080  28.261  1.00  0.00           C  
ATOM   1200  CD1 ILE   146      38.173  42.177  27.376  1.00  0.00           C  
ATOM   1201  C   ILE   146      37.062  39.101  31.290  1.00  0.00           C  
ATOM   1202  O   ILE   146      35.942  38.726  30.947  1.00  0.00           O  
ATOM   1203  N   ALA   147      37.409  39.186  32.592  1.00  0.00           N  
ATOM   1204  CA  ALA   147      36.467  38.969  33.708  1.00  0.00           C  
ATOM   1205  CB  ALA   147      36.533  37.482  34.187  1.00  0.00           C  
ATOM   1206  C   ALA   147      36.572  40.071  34.857  1.00  0.00           C  
ATOM   1207  O   ALA   147      37.028  39.879  35.997  1.00  0.00           O  
ATOM   1208  N   ASP   148      36.178  41.354  34.497  1.00  0.00           N  
ATOM   1209  CA  ASP   148      36.448  42.557  35.318  1.00  0.00           C  
ATOM   1210  CB  ASP   148      36.638  43.903  34.482  1.00  0.00           C  
ATOM   1211  CG  ASP   148      35.402  44.240  33.643  1.00  0.00           C  
ATOM   1212  OD1 ASP   148      34.291  43.684  33.862  1.00  0.00           O  
ATOM   1213  OD2 ASP   148      35.440  45.187  32.746  1.00  0.00           O1-
ATOM   1214  C   ASP   148      35.358  42.706  36.450  1.00  0.00           C  
ATOM   1215  O   ASP   148      35.035  43.783  36.909  1.00  0.00           O  
ATOM   1216  N   PHE   149      34.957  41.595  36.999  1.00  0.00           N  
ATOM   1217  CA  PHE   149      33.758  41.484  37.829  1.00  0.00           C  
ATOM   1218  CB  PHE   149      33.167  40.105  37.566  1.00  0.00           C  
ATOM   1219  CG  PHE   149      33.061  39.765  36.074  1.00  0.00           C  
ATOM   1220  CD1 PHE   149      32.903  40.702  35.082  1.00  0.00           C  
ATOM   1221  CE1 PHE   149      32.757  40.256  33.775  1.00  0.00           C  
ATOM   1222  CZ  PHE   149      32.864  38.910  33.418  1.00  0.00           C  
ATOM   1223  CE2 PHE   149      33.097  38.002  34.439  1.00  0.00           C  
ATOM   1224  CD2 PHE   149      33.121  38.427  35.752  1.00  0.00           C  
ATOM   1225  C   PHE   149      34.006  41.676  39.272  1.00  0.00           C  
ATOM   1226  O   PHE   149      33.448  40.986  40.132  1.00  0.00           O  
ATOM   1227  N   GLY   150      34.800  42.687  39.691  1.00  0.00           N  
ATOM   1228  CA  GLY   150      34.895  43.324  41.002  1.00  0.00           C  
ATOM   1229  C   GLY   150      35.538  42.380  42.093  1.00  0.00           C  
ATOM   1230  O   GLY   150      34.850  41.870  42.962  1.00  0.00           O  
ATOM   1231  N   TRP   151      36.787  42.136  42.081  1.00  0.00           N  
ATOM   1232  CA  TRP   151      37.570  41.172  42.754  1.00  0.00           C  
ATOM   1233  CB  TRP   151      38.213  40.230  41.728  1.00  0.00           C  
ATOM   1234  CG  TRP   151      38.905  39.024  42.220  1.00  0.00           C  
ATOM   1235  CD1 TRP   151      40.167  38.743  42.056  1.00  0.00           C  
ATOM   1236  NE1 TRP   151      40.413  37.440  42.553  1.00  0.00           N  
ATOM   1237  CE2 TRP   151      39.298  36.826  42.882  1.00  0.00           C  
ATOM   1238  CZ2 TRP   151      38.936  35.530  43.162  1.00  0.00           C  
ATOM   1239  CH2 TRP   151      37.572  35.231  43.442  1.00  0.00           C  
ATOM   1240  CZ3 TRP   151      36.563  36.207  43.240  1.00  0.00           C  
ATOM   1241  CE3 TRP   151      36.915  37.474  42.831  1.00  0.00           C  
ATOM   1242  CD2 TRP   151      38.277  37.814  42.734  1.00  0.00           C  
ATOM   1243  C   TRP   151      38.731  41.768  43.636  1.00  0.00           C  
ATOM   1244  O   TRP   151      39.079  41.084  44.578  1.00  0.00           O  
ATOM   1245  N   SER   152      39.341  42.913  43.258  1.00  0.00           N  
ATOM   1246  CA  SER   152      40.630  43.255  43.865  1.00  0.00           C  
ATOM   1247  CB  SER   152      41.368  44.216  42.927  1.00  0.00           C  
ATOM   1248  OG  SER   152      41.312  43.830  41.540  1.00  0.00           O  
ATOM   1249  C   SER   152      40.592  43.836  45.284  1.00  0.00           C  
ATOM   1250  O   SER   152      41.403  44.689  45.611  1.00  0.00           O  
ATOM   1251  N   VAL   153      39.733  43.240  46.143  1.00  0.00           N  
ATOM   1252  CA  VAL   153      39.609  43.475  47.611  1.00  0.00           C  
ATOM   1253  CB  VAL   153      38.246  43.031  48.118  1.00  0.00           C  
ATOM   1254  CG1 VAL   153      37.442  44.277  48.200  1.00  0.00           C  
ATOM   1255  CG2 VAL   153      37.386  42.004  47.315  1.00  0.00           C  
ATOM   1256  C   VAL   153      40.829  42.791  48.398  1.00  0.00           C  
ATOM   1257  O   VAL   153      40.933  41.632  48.745  1.00  0.00           O  
ATOM   1258  N   HIE   154      41.807  43.647  48.745  1.00  0.00           N  
ATOM   1259  CA  HIE   154      43.114  43.387  49.255  1.00  0.00           C  
ATOM   1260  CB  HIE   154      44.116  43.342  48.158  1.00  0.00           C  
ATOM   1261  CG  HIE   154      43.965  42.299  47.064  1.00  0.00           C  
ATOM   1262  ND1 HIE   154      44.307  40.941  47.259  1.00  0.00           N  
ATOM   1263  CE1 HIE   154      44.118  40.425  45.985  1.00  0.00           C  
ATOM   1264  NE2 HIE   154      43.762  41.342  45.144  1.00  0.00           N  
ATOM   1265  CD2 HIE   154      43.668  42.542  45.762  1.00  0.00           C  
ATOM   1266  C   HIE   154      43.574  44.489  50.318  1.00  0.00           C  
ATOM   1267  O   HIE   154      43.792  45.619  50.042  1.00  0.00           O  
ATOM   1268  N   ALA   155      43.673  44.064  51.569  1.00  0.00           N  
ATOM   1269  CA  ALA   155      44.439  44.692  52.637  1.00  0.00           C  
ATOM   1270  CB  ALA   155      44.134  43.880  53.894  1.00  0.00           C  
ATOM   1271  C   ALA   155      45.957  44.692  52.362  1.00  0.00           C  
ATOM   1272  O   ALA   155      46.477  43.800  51.630  1.00  0.00           O  
ATOM   1273  N   PRO   156      46.661  45.718  52.809  1.00  0.00           N  
ATOM   1274  CD  PRO   156      46.173  46.820  53.718  1.00  0.00           C  
ATOM   1275  CG  PRO   156      47.430  47.551  54.277  1.00  0.00           C  
ATOM   1276  CB  PRO   156      48.572  47.263  53.274  1.00  0.00           C  
ATOM   1277  CA  PRO   156      48.167  45.851  52.725  1.00  0.00           C  
ATOM   1278  C   PRO   156      48.921  44.628  53.374  1.00  0.00           C  
ATOM   1279  O   PRO   156      48.351  44.087  54.309  1.00  0.00           O  
ATOM   1280  N   SER   157      50.051  44.179  52.894  1.00  0.00           N  
ATOM   1281  CA  SER   157      50.738  42.964  53.291  1.00  0.00           C  
ATOM   1282  CB  SER   157      50.622  41.975  52.103  1.00  0.00           C  
ATOM   1283  OG  SER   157      51.534  40.858  52.372  1.00  0.00           O  
ATOM   1284  C   SER   157      52.203  43.213  53.737  1.00  0.00           C  
ATOM   1285  O   SER   157      52.833  44.157  53.253  1.00  0.00           O  
ATOM   1286  N   SER   158      52.731  42.333  54.636  1.00  0.00           N  
ATOM   1287  CA  SER   158      54.081  42.523  55.084  1.00  0.00           C  
ATOM   1288  CB  SER   158      54.290  41.726  56.364  1.00  0.00           C  
ATOM   1289  OG  SER   158      54.131  40.371  55.999  1.00  0.00           O  
ATOM   1290  C   SER   158      55.145  42.001  54.098  1.00  0.00           C  
ATOM   1291  O   SER   158      56.156  42.706  53.898  1.00  0.00           O  
ATOM   1292  N   ARG   159      54.896  40.808  53.485  1.00  0.00           N  
ATOM   1293  CA  ARG   159      55.861  40.080  52.666  1.00  0.00           C  
ATOM   1294  CB  ARG   159      56.598  39.105  53.621  1.00  0.00           C  
ATOM   1295  CG  ARG   159      57.707  39.595  54.572  1.00  0.00           C  
ATOM   1296  CD  ARG   159      57.907  38.473  55.623  1.00  0.00           C  
ATOM   1297  NE  ARG   159      56.721  38.080  56.593  1.00  0.00           N  
ATOM   1298  CZ  ARG   159      56.299  38.702  57.720  1.00  0.00           C  
ATOM   1299  NH1 ARG   159      56.914  39.772  58.023  1.00  0.00           N1+
ATOM   1300  NH2 ARG   159      55.457  38.175  58.548  1.00  0.00           N  
ATOM   1301  C   ARG   159      55.264  39.395  51.510  1.00  0.00           C  
ATOM   1302  O   ARG   159      55.852  39.355  50.429  1.00  0.00           O  
ATOM   1303  N   ARG   160      54.009  38.899  51.527  1.00  0.00           N  
ATOM   1304  CA  ARG   160      53.189  38.579  50.296  1.00  0.00           C  
ATOM   1305  CB  ARG   160      52.127  37.499  50.596  1.00  0.00           C  
ATOM   1306  CG  ARG   160      52.705  36.094  50.854  1.00  0.00           C  
ATOM   1307  CD  ARG   160      51.731  34.962  51.002  1.00  0.00           C  
ATOM   1308  NE  ARG   160      52.347  33.684  50.977  1.00  0.00           N  
ATOM   1309  CZ  ARG   160      51.837  32.539  51.482  1.00  0.00           C  
ATOM   1310  NH1 ARG   160      50.710  32.443  52.147  1.00  0.00           N1+
ATOM   1311  NH2 ARG   160      52.491  31.418  51.360  1.00  0.00           N  
ATOM   1312  C   ARG   160      52.729  39.804  49.422  1.00  0.00           C  
ATOM   1313  O   ARG   160      52.591  40.931  49.909  1.00  0.00           O  
ATOM   1314  N   THR   161      52.726  39.736  48.089  1.00  0.00           N  
ATOM   1315  CA  THR   161      52.326  40.884  47.173  1.00  0.00           C  
ATOM   1316  CB  THR   161      52.903  40.633  45.765  1.00  0.00           C  
ATOM   1317  CG2 THR   161      54.439  40.546  45.674  1.00  0.00           C  
ATOM   1318  OG1 THR   161      52.429  39.449  45.204  1.00  0.00           O  
ATOM   1319  C   THR   161      50.824  41.132  47.062  1.00  0.00           C  
ATOM   1320  O   THR   161      49.965  40.259  47.246  1.00  0.00           O  
ATOM   1321  N   THR   162      50.339  42.368  46.905  1.00  0.00           N  
ATOM   1322  CA  THR   162      51.151  43.618  46.718  1.00  0.00           C  
ATOM   1323  CB  THR   162      50.436  44.572  45.757  1.00  0.00           C  
ATOM   1324  CG2 THR   162      51.441  45.730  45.329  1.00  0.00           C  
ATOM   1325  OG1 THR   162      50.001  43.847  44.565  1.00  0.00           O  
ATOM   1326  C   THR   162      51.304  44.464  48.077  1.00  0.00           C  
ATOM   1327  O   THR   162      50.290  44.647  48.738  1.00  0.00           O  
ATOM   1328  N   LEU   163      52.505  44.877  48.440  1.00  0.00           N  
ATOM   1329  CA  LEU   163      52.610  45.405  49.825  1.00  0.00           C  
ATOM   1330  CB  LEU   163      54.109  45.701  49.976  1.00  0.00           C  
ATOM   1331  CG  LEU   163      55.104  44.560  49.742  1.00  0.00           C  
ATOM   1332  CD1 LEU   163      56.502  45.117  49.836  1.00  0.00           C  
ATOM   1333  CD2 LEU   163      55.049  43.456  50.751  1.00  0.00           C  
ATOM   1334  C   LEU   163      51.686  46.550  50.168  1.00  0.00           C  
ATOM   1335  O   LEU   163      50.971  46.441  51.181  1.00  0.00           O  
ATOM   1336  N   CYS   164      51.561  47.624  49.393  1.00  0.00           N  
ATOM   1337  CA  CYS   164      50.548  48.686  49.504  1.00  0.00           C  
ATOM   1338  CB  CYS   164      50.959  49.654  48.480  1.00  0.00           C  
ATOM   1339  SG  CYS   164      51.082  49.166  46.752  1.00  0.00           S  
ATOM   1340  C   CYS   164      49.032  48.341  49.470  1.00  0.00           C  
ATOM   1341  O   CYS   164      48.211  49.241  49.737  1.00  0.00           O  
ATOM   1342  N   GLY   165      48.615  47.105  49.234  1.00  0.00           N  
ATOM   1343  CA  GLY   165      47.245  46.593  49.096  1.00  0.00           C  
ATOM   1344  C   GLY   165      46.690  47.075  47.762  1.00  0.00           C  
ATOM   1345  O   GLY   165      47.389  47.253  46.787  1.00  0.00           O  
ATOM   1346  N   THR   166      45.381  47.322  47.755  1.00  0.00           N  
ATOM   1347  CA  THR   166      44.592  47.925  46.699  1.00  0.00           C  
ATOM   1348  CB  THR   166      43.240  47.311  46.787  1.00  0.00           C  
ATOM   1349  CG2 THR   166      42.387  47.828  47.995  1.00  0.00           C  
ATOM   1350  OG1 THR   166      42.545  47.505  45.643  1.00  0.00           O  
ATOM   1351  C   THR   166      44.667  49.414  46.529  1.00  0.00           C  
ATOM   1352  O   THR   166      43.682  50.059  46.199  1.00  0.00           O  
ATOM   1353  N   LEU   167      45.912  49.840  46.659  1.00  0.00           N  
ATOM   1354  CA  LEU   167      46.504  51.204  46.442  1.00  0.00           C  
ATOM   1355  CB  LEU   167      47.383  51.650  47.680  1.00  0.00           C  
ATOM   1356  CG  LEU   167      47.933  53.069  47.438  1.00  0.00           C  
ATOM   1357  CD1 LEU   167      46.975  54.215  47.182  1.00  0.00           C  
ATOM   1358  CD2 LEU   167      48.772  53.439  48.668  1.00  0.00           C  
ATOM   1359  C   LEU   167      47.250  51.149  45.085  1.00  0.00           C  
ATOM   1360  O   LEU   167      47.288  52.157  44.430  1.00  0.00           O  
ATOM   1361  N   ASP   168      47.780  49.957  44.757  1.00  0.00           N  
ATOM   1362  CA  ASP   168      48.661  49.900  43.589  1.00  0.00           C  
ATOM   1363  CB  ASP   168      49.153  48.398  43.370  1.00  0.00           C  
ATOM   1364  CG  ASP   168      48.027  47.275  43.140  1.00  0.00           C  
ATOM   1365  OD1 ASP   168      46.734  47.537  43.200  1.00  0.00           O  
ATOM   1366  OD2 ASP   168      48.414  46.134  42.975  1.00  0.00           O1-
ATOM   1367  C   ASP   168      48.107  50.457  42.271  1.00  0.00           C  
ATOM   1368  O   ASP   168      48.812  51.093  41.629  1.00  0.00           O  
ATOM   1369  N   TYR   169      46.859  50.051  41.930  1.00  0.00           N  
ATOM   1370  CA  TYR   169      45.994  50.384  40.833  1.00  0.00           C  
ATOM   1371  CB  TYR   169      45.219  49.178  40.277  1.00  0.00           C  
ATOM   1372  CG  TYR   169      46.008  48.370  39.319  1.00  0.00           C  
ATOM   1373  CD1 TYR   169      45.640  48.329  37.995  1.00  0.00           C  
ATOM   1374  CE1 TYR   169      46.330  47.563  37.041  1.00  0.00           C  
ATOM   1375  CZ  TYR   169      47.376  46.679  37.516  1.00  0.00           C  
ATOM   1376  OH  TYR   169      47.998  45.889  36.582  1.00  0.00           O  
ATOM   1377  CE2 TYR   169      47.715  46.664  38.929  1.00  0.00           C  
ATOM   1378  CD2 TYR   169      47.025  47.517  39.774  1.00  0.00           C  
ATOM   1379  C   TYR   169      45.029  51.602  41.042  1.00  0.00           C  
ATOM   1380  O   TYR   169      44.314  52.029  40.187  1.00  0.00           O  
ATOM   1381  N   LEU   170      45.186  52.338  42.140  1.00  0.00           N  
ATOM   1382  CA  LEU   170      44.446  53.551  42.435  1.00  0.00           C  
ATOM   1383  CB  LEU   170      44.621  53.877  43.973  1.00  0.00           C  
ATOM   1384  CG  LEU   170      43.718  55.029  44.525  1.00  0.00           C  
ATOM   1385  CD1 LEU   170      43.378  54.535  45.938  1.00  0.00           C  
ATOM   1386  CD2 LEU   170      44.452  56.332  44.664  1.00  0.00           C  
ATOM   1387  C   LEU   170      44.780  54.731  41.458  1.00  0.00           C  
ATOM   1388  O   LEU   170      45.908  55.210  41.505  1.00  0.00           O  
ATOM   1389  N   PRO   171      43.859  55.130  40.557  1.00  0.00           N  
ATOM   1390  CD  PRO   171      42.580  54.583  40.349  1.00  0.00           C  
ATOM   1391  CG  PRO   171      41.664  55.658  39.770  1.00  0.00           C  
ATOM   1392  CB  PRO   171      42.765  56.338  38.918  1.00  0.00           C  
ATOM   1393  CA  PRO   171      44.003  56.371  39.731  1.00  0.00           C  
ATOM   1394  C   PRO   171      44.023  57.600  40.566  1.00  0.00           C  
ATOM   1395  O   PRO   171      43.485  57.684  41.635  1.00  0.00           O  
ATOM   1396  N   PRO   172      44.614  58.694  40.030  1.00  0.00           N  
ATOM   1397  CD  PRO   172      44.961  58.914  38.666  1.00  0.00           C  
ATOM   1398  CG  PRO   172      45.501  60.328  38.647  1.00  0.00           C  
ATOM   1399  CB  PRO   172      45.931  60.578  40.019  1.00  0.00           C  
ATOM   1400  CA  PRO   172      44.920  59.832  40.893  1.00  0.00           C  
ATOM   1401  C   PRO   172      43.629  60.579  41.347  1.00  0.00           C  
ATOM   1402  O   PRO   172      43.543  61.238  42.319  1.00  0.00           O  
ATOM   1403  N   GLU   173      42.550  60.422  40.573  1.00  0.00           N  
ATOM   1404  CA  GLU   173      41.176  60.822  41.017  1.00  0.00           C  
ATOM   1405  CB  GLU   173      39.997  60.349  40.116  1.00  0.00           C  
ATOM   1406  CG  GLU   173      40.448  60.076  38.706  1.00  0.00           C  
ATOM   1407  CD  GLU   173      41.134  61.299  38.109  1.00  0.00           C  
ATOM   1408  OE1 GLU   173      40.422  62.359  37.992  1.00  0.00           O  
ATOM   1409  OE2 GLU   173      42.318  61.142  37.709  1.00  0.00           O1-
ATOM   1410  C   GLU   173      40.845  60.476  42.479  1.00  0.00           C  
ATOM   1411  O   GLU   173      40.373  61.345  43.249  1.00  0.00           O  
ATOM   1412  N   MET   174      41.084  59.224  42.905  1.00  0.00           N  
ATOM   1413  CA  MET   174      40.761  58.784  44.244  1.00  0.00           C  
ATOM   1414  CB  MET   174      40.607  57.254  44.219  1.00  0.00           C  
ATOM   1415  CG  MET   174      39.604  56.617  43.349  1.00  0.00           C  
ATOM   1416  SD  MET   174      39.784  54.759  43.117  1.00  0.00           S  
ATOM   1417  CE  MET   174      39.338  54.371  44.837  1.00  0.00           C  
ATOM   1418  C   MET   174      41.872  59.193  45.222  1.00  0.00           C  
ATOM   1419  O   MET   174      41.603  59.021  46.385  1.00  0.00           O  
ATOM   1420  N   ILE   175      43.065  59.643  44.855  1.00  0.00           N  
ATOM   1421  CA  ILE   175      44.007  60.326  45.809  1.00  0.00           C  
ATOM   1422  CB  ILE   175      45.402  60.698  45.144  1.00  0.00           C  
ATOM   1423  CG2 ILE   175      46.203  61.802  45.893  1.00  0.00           C  
ATOM   1424  CG1 ILE   175      46.388  59.571  44.847  1.00  0.00           C  
ATOM   1425  CD1 ILE   175      46.795  58.740  46.069  1.00  0.00           C  
ATOM   1426  C   ILE   175      43.326  61.639  46.237  1.00  0.00           C  
ATOM   1427  O   ILE   175      43.133  61.819  47.461  1.00  0.00           O  
ATOM   1428  N   GLU   176      42.870  62.344  45.178  1.00  0.00           N  
ATOM   1429  CA  GLU   176      42.505  63.802  45.378  1.00  0.00           C  
ATOM   1430  CB  GLU   176      42.617  64.435  43.951  1.00  0.00           C  
ATOM   1431  CG  GLU   176      44.060  64.844  43.674  1.00  0.00           C  
ATOM   1432  CD  GLU   176      44.580  65.929  44.623  1.00  0.00           C  
ATOM   1433  OE1 GLU   176      45.689  65.833  45.238  1.00  0.00           O  
ATOM   1434  OE2 GLU   176      44.021  67.061  44.530  1.00  0.00           O1-
ATOM   1435  C   GLU   176      41.096  63.974  45.923  1.00  0.00           C  
ATOM   1436  O   GLU   176      40.603  65.096  46.201  1.00  0.00           O  
ATOM   1437  N   GLY   177      40.339  62.900  46.059  1.00  0.00           N  
ATOM   1438  CA  GLY   177      38.924  62.859  46.537  1.00  0.00           C  
ATOM   1439  C   GLY   177      37.943  63.435  45.481  1.00  0.00           C  
ATOM   1440  O   GLY   177      36.796  63.727  45.824  1.00  0.00           O  
ATOM   1441  N   ARG   178      38.463  63.670  44.221  1.00  0.00           N  
ATOM   1442  CA  ARG   178      37.623  64.323  43.183  1.00  0.00           C  
ATOM   1443  CB  ARG   178      38.449  65.140  42.205  1.00  0.00           C  
ATOM   1444  CG  ARG   178      39.479  64.374  41.395  1.00  0.00           C  
ATOM   1445  CD  ARG   178      40.459  65.254  40.687  1.00  0.00           C  
ATOM   1446  NE  ARG   178      41.353  64.397  39.857  1.00  0.00           N  
ATOM   1447  CZ  ARG   178      42.617  64.670  39.474  1.00  0.00           C  
ATOM   1448  NH1 ARG   178      43.286  65.647  39.974  1.00  0.00           N1+
ATOM   1449  NH2 ARG   178      43.175  63.888  38.619  1.00  0.00           N  
ATOM   1450  C   ARG   178      36.779  63.342  42.429  1.00  0.00           C  
ATOM   1451  O   ARG   178      37.122  62.165  42.457  1.00  0.00           O  
ATOM   1452  N   MET   179      35.696  63.715  41.718  1.00  0.00           N  
ATOM   1453  CA  MET   179      34.916  62.978  40.814  1.00  0.00           C  
ATOM   1454  CB  MET   179      33.581  63.633  40.507  1.00  0.00           C  
ATOM   1455  CG  MET   179      32.482  62.698  39.969  1.00  0.00           C  
ATOM   1456  SD  MET   179      32.203  62.455  38.119  1.00  0.00           S  
ATOM   1457  CE  MET   179      31.785  64.036  37.507  1.00  0.00           C  
ATOM   1458  C   MET   179      35.738  62.692  39.526  1.00  0.00           C  
ATOM   1459  O   MET   179      36.739  63.374  39.209  1.00  0.00           O  
ATOM   1460  N   HIE   180      35.241  61.733  38.716  1.00  0.00           N  
ATOM   1461  CA  HIE   180      35.772  61.382  37.457  1.00  0.00           C  
ATOM   1462  CB  HIE   180      36.897  60.449  37.683  1.00  0.00           C  
ATOM   1463  CG  HIE   180      36.565  59.230  38.506  1.00  0.00           C  
ATOM   1464  ND1 HIE   180      36.958  59.119  39.888  1.00  0.00           N  
ATOM   1465  CE1 HIE   180      36.659  57.902  40.314  1.00  0.00           C  
ATOM   1466  NE2 HIE   180      36.274  57.170  39.259  1.00  0.00           N  
ATOM   1467  CD2 HIE   180      36.198  57.981  38.117  1.00  0.00           C  
ATOM   1468  C   HIE   180      34.886  60.720  36.387  1.00  0.00           C  
ATOM   1469  O   HIE   180      33.987  59.983  36.830  1.00  0.00           O  
ATOM   1470  N   ASP   181      35.122  60.863  35.057  1.00  0.00           N  
ATOM   1471  CA  ASP   181      34.557  60.029  33.972  1.00  0.00           C  
ATOM   1472  CB  ASP   181      34.012  60.997  32.891  1.00  0.00           C  
ATOM   1473  CG  ASP   181      35.085  61.798  32.182  1.00  0.00           C  
ATOM   1474  OD1 ASP   181      36.261  61.567  32.300  1.00  0.00           O  
ATOM   1475  OD2 ASP   181      34.719  62.711  31.450  1.00  0.00           O1-
ATOM   1476  C   ASP   181      35.529  58.961  33.385  1.00  0.00           C  
ATOM   1477  O   ASP   181      36.520  58.545  34.020  1.00  0.00           O  
ATOM   1478  N   GLU   182      35.179  58.475  32.137  1.00  0.00           N  
ATOM   1479  CA  GLU   182      35.851  57.427  31.363  1.00  0.00           C  
ATOM   1480  CB  GLU   182      35.306  57.212  29.940  1.00  0.00           C  
ATOM   1481  CG  GLU   182      35.444  58.494  29.161  1.00  0.00           C  
ATOM   1482  CD  GLU   182      34.006  59.040  29.052  1.00  0.00           C  
ATOM   1483  OE1 GLU   182      33.556  59.030  27.863  1.00  0.00           O  
ATOM   1484  OE2 GLU   182      33.451  59.328  30.139  1.00  0.00           O1-
ATOM   1485  C   GLU   182      37.339  57.580  31.264  1.00  0.00           C  
ATOM   1486  O   GLU   182      38.076  56.561  31.307  1.00  0.00           O  
ATOM   1487  N   LYS   183      37.831  58.828  31.383  1.00  0.00           N  
ATOM   1488  CA  LYS   183      39.262  59.159  31.382  1.00  0.00           C  
ATOM   1489  CB  LYS   183      39.565  60.679  31.200  1.00  0.00           C  
ATOM   1490  CG  LYS   183      39.308  61.279  29.750  1.00  0.00           C  
ATOM   1491  CD  LYS   183      40.424  60.820  28.750  1.00  0.00           C  
ATOM   1492  CE  LYS   183      40.513  61.620  27.512  1.00  0.00           C  
ATOM   1493  NZ  LYS   183      40.749  62.973  27.805  1.00  0.00           N1+
ATOM   1494  C   LYS   183      40.044  58.507  32.616  1.00  0.00           C  
ATOM   1495  O   LYS   183      41.299  58.651  32.624  1.00  0.00           O  
ATOM   1496  N   VAL   184      39.356  57.750  33.492  1.00  0.00           N  
ATOM   1497  CA  VAL   184      39.904  57.062  34.653  1.00  0.00           C  
ATOM   1498  CB  VAL   184      38.860  56.945  35.792  1.00  0.00           C  
ATOM   1499  CG1 VAL   184      37.734  55.910  35.473  1.00  0.00           C  
ATOM   1500  CG2 VAL   184      39.473  56.611  37.135  1.00  0.00           C  
ATOM   1501  C   VAL   184      40.595  55.706  34.260  1.00  0.00           C  
ATOM   1502  O   VAL   184      41.637  55.492  34.816  1.00  0.00           O  
ATOM   1503  N   ASP   185      40.078  54.925  33.268  1.00  0.00           N  
ATOM   1504  CA  ASP   185      40.547  53.580  32.928  1.00  0.00           C  
ATOM   1505  CB  ASP   185      39.413  52.885  32.199  1.00  0.00           C  
ATOM   1506  CG  ASP   185      38.213  52.766  33.030  1.00  0.00           C  
ATOM   1507  OD1 ASP   185      38.118  51.853  33.855  1.00  0.00           O  
ATOM   1508  OD2 ASP   185      37.192  53.515  32.870  1.00  0.00           O1-
ATOM   1509  C   ASP   185      41.819  53.711  31.952  1.00  0.00           C  
ATOM   1510  O   ASP   185      42.542  52.693  31.785  1.00  0.00           O  
ATOM   1511  N   LEU   186      42.179  54.864  31.425  1.00  0.00           N  
ATOM   1512  CA  LEU   186      43.427  55.098  30.759  1.00  0.00           C  
ATOM   1513  CB  LEU   186      43.478  56.504  30.201  1.00  0.00           C  
ATOM   1514  CG  LEU   186      42.471  56.653  29.048  1.00  0.00           C  
ATOM   1515  CD1 LEU   186      42.667  55.689  27.858  1.00  0.00           C  
ATOM   1516  CD2 LEU   186      40.978  56.647  29.368  1.00  0.00           C  
ATOM   1517  C   LEU   186      44.617  54.862  31.690  1.00  0.00           C  
ATOM   1518  O   LEU   186      45.622  54.335  31.315  1.00  0.00           O  
ATOM   1519  N   TRP   187      44.476  55.361  32.938  1.00  0.00           N  
ATOM   1520  CA  TRP   187      45.441  55.139  34.073  1.00  0.00           C  
ATOM   1521  CB  TRP   187      44.956  55.910  35.362  1.00  0.00           C  
ATOM   1522  CG  TRP   187      45.897  55.804  36.447  1.00  0.00           C  
ATOM   1523  CD1 TRP   187      45.900  54.884  37.464  1.00  0.00           C  
ATOM   1524  NE1 TRP   187      46.917  55.123  38.325  1.00  0.00           N  
ATOM   1525  CE2 TRP   187      47.593  56.332  38.004  1.00  0.00           C  
ATOM   1526  CZ2 TRP   187      48.512  57.073  38.770  1.00  0.00           C  
ATOM   1527  CH2 TRP   187      48.960  58.283  38.247  1.00  0.00           C  
ATOM   1528  CZ3 TRP   187      48.382  58.768  37.035  1.00  0.00           C  
ATOM   1529  CE3 TRP   187      47.488  57.978  36.300  1.00  0.00           C  
ATOM   1530  CD2 TRP   187      47.010  56.748  36.767  1.00  0.00           C  
ATOM   1531  C   TRP   187      45.522  53.690  34.428  1.00  0.00           C  
ATOM   1532  O   TRP   187      46.603  53.162  34.620  1.00  0.00           O  
ATOM   1533  N   SER   188      44.373  52.997  34.495  1.00  0.00           N  
ATOM   1534  CA  SER   188      44.382  51.556  34.662  1.00  0.00           C  
ATOM   1535  CB  SER   188      43.012  50.925  34.813  1.00  0.00           C  
ATOM   1536  OG  SER   188      42.377  51.515  35.919  1.00  0.00           O  
ATOM   1537  C   SER   188      45.149  50.772  33.582  1.00  0.00           C  
ATOM   1538  O   SER   188      45.898  49.807  33.895  1.00  0.00           O  
ATOM   1539  N   LEU   189      45.060  51.104  32.302  1.00  0.00           N  
ATOM   1540  CA  LEU   189      45.987  50.575  31.289  1.00  0.00           C  
ATOM   1541  CB  LEU   189      45.413  50.941  29.908  1.00  0.00           C  
ATOM   1542  CG  LEU   189      43.998  50.416  29.417  1.00  0.00           C  
ATOM   1543  CD1 LEU   189      43.858  50.912  27.983  1.00  0.00           C  
ATOM   1544  CD2 LEU   189      44.002  48.874  29.382  1.00  0.00           C  
ATOM   1545  C   LEU   189      47.447  51.038  31.477  1.00  0.00           C  
ATOM   1546  O   LEU   189      48.334  50.312  31.096  1.00  0.00           O  
ATOM   1547  N   GLY   190      47.723  52.189  32.086  1.00  0.00           N  
ATOM   1548  CA  GLY   190      49.131  52.689  32.191  1.00  0.00           C  
ATOM   1549  C   GLY   190      49.849  51.811  33.198  1.00  0.00           C  
ATOM   1550  O   GLY   190      50.903  51.329  32.938  1.00  0.00           O  
ATOM   1551  N   VAL   191      49.193  51.512  34.285  1.00  0.00           N  
ATOM   1552  CA  VAL   191      49.731  50.604  35.289  1.00  0.00           C  
ATOM   1553  CB  VAL   191      48.817  50.651  36.551  1.00  0.00           C  
ATOM   1554  CG1 VAL   191      49.157  49.652  37.665  1.00  0.00           C  
ATOM   1555  CG2 VAL   191      48.727  52.089  37.153  1.00  0.00           C  
ATOM   1556  C   VAL   191      49.871  49.211  34.741  1.00  0.00           C  
ATOM   1557  O   VAL   191      50.851  48.470  34.856  1.00  0.00           O  
ATOM   1558  N   LEU   192      48.936  48.643  33.911  1.00  0.00           N  
ATOM   1559  CA  LEU   192      48.886  47.296  33.326  1.00  0.00           C  
ATOM   1560  CB  LEU   192      47.460  47.013  32.879  1.00  0.00           C  
ATOM   1561  CG  LEU   192      47.069  45.628  32.382  1.00  0.00           C  
ATOM   1562  CD1 LEU   192      46.832  44.585  33.442  1.00  0.00           C  
ATOM   1563  CD2 LEU   192      45.804  45.849  31.507  1.00  0.00           C  
ATOM   1564  C   LEU   192      49.941  47.174  32.134  1.00  0.00           C  
ATOM   1565  O   LEU   192      50.635  46.140  32.153  1.00  0.00           O  
ATOM   1566  N   CYS   193      50.120  48.229  31.388  1.00  0.00           N  
ATOM   1567  CA  CYS   193      51.163  48.123  30.297  1.00  0.00           C  
ATOM   1568  CB  CYS   193      51.036  49.164  29.185  1.00  0.00           C  
ATOM   1569  SG  CYS   193      52.079  48.588  27.811  1.00  0.00           S  
ATOM   1570  C   CYS   193      52.600  48.128  30.889  1.00  0.00           C  
ATOM   1571  O   CYS   193      53.535  47.438  30.412  1.00  0.00           O  
ATOM   1572  N   TYR   194      52.817  48.890  31.912  1.00  0.00           N  
ATOM   1573  CA  TYR   194      53.967  48.781  32.762  1.00  0.00           C  
ATOM   1574  CB  TYR   194      53.920  49.810  33.832  1.00  0.00           C  
ATOM   1575  CG  TYR   194      55.235  49.987  34.567  1.00  0.00           C  
ATOM   1576  CD1 TYR   194      55.619  49.107  35.621  1.00  0.00           C  
ATOM   1577  CE1 TYR   194      56.859  49.368  36.240  1.00  0.00           C  
ATOM   1578  CZ  TYR   194      57.672  50.415  35.975  1.00  0.00           C  
ATOM   1579  OH  TYR   194      58.859  50.569  36.586  1.00  0.00           O  
ATOM   1580  CE2 TYR   194      57.190  51.310  35.025  1.00  0.00           C  
ATOM   1581  CD2 TYR   194      56.012  51.095  34.293  1.00  0.00           C  
ATOM   1582  C   TYR   194      54.112  47.348  33.284  1.00  0.00           C  
ATOM   1583  O   TYR   194      55.140  46.698  33.050  1.00  0.00           O  
ATOM   1584  N   GLU   195      53.195  46.775  34.041  1.00  0.00           N  
ATOM   1585  CA  GLU   195      53.246  45.494  34.677  1.00  0.00           C  
ATOM   1586  CB  GLU   195      51.878  45.156  35.410  1.00  0.00           C  
ATOM   1587  CG  GLU   195      51.914  43.781  36.158  1.00  0.00           C  
ATOM   1588  CD  GLU   195      51.031  43.752  37.380  1.00  0.00           C  
ATOM   1589  OE1 GLU   195      49.985  44.394  37.400  1.00  0.00           O  
ATOM   1590  OE2 GLU   195      51.347  42.965  38.325  1.00  0.00           O1-
ATOM   1591  C   GLU   195      53.409  44.346  33.664  1.00  0.00           C  
ATOM   1592  O   GLU   195      54.144  43.384  33.957  1.00  0.00           O  
ATOM   1593  N   PHE   196      52.782  44.444  32.498  1.00  0.00           N  
ATOM   1594  CA  PHE   196      52.858  43.443  31.486  1.00  0.00           C  
ATOM   1595  CB  PHE   196      51.810  43.778  30.364  1.00  0.00           C  
ATOM   1596  CG  PHE   196      50.342  43.423  30.587  1.00  0.00           C  
ATOM   1597  CD1 PHE   196      49.888  42.609  31.631  1.00  0.00           C  
ATOM   1598  CE1 PHE   196      48.548  42.117  31.637  1.00  0.00           C  
ATOM   1599  CZ  PHE   196      47.656  42.363  30.573  1.00  0.00           C  
ATOM   1600  CE2 PHE   196      48.053  43.249  29.589  1.00  0.00           C  
ATOM   1601  CD2 PHE   196      49.396  43.818  29.547  1.00  0.00           C  
ATOM   1602  C   PHE   196      54.222  43.312  30.902  1.00  0.00           C  
ATOM   1603  O   PHE   196      54.563  42.330  30.336  1.00  0.00           O  
ATOM   1604  N   LEU   197      55.116  44.308  30.979  1.00  0.00           N  
ATOM   1605  CA  LEU   197      56.510  44.258  30.485  1.00  0.00           C  
ATOM   1606  CB  LEU   197      56.826  45.538  29.678  1.00  0.00           C  
ATOM   1607  CG  LEU   197      55.972  45.643  28.403  1.00  0.00           C  
ATOM   1608  CD1 LEU   197      56.108  47.020  27.759  1.00  0.00           C  
ATOM   1609  CD2 LEU   197      56.537  44.654  27.398  1.00  0.00           C  
ATOM   1610  C   LEU   197      57.523  44.163  31.680  1.00  0.00           C  
ATOM   1611  O   LEU   197      58.627  43.584  31.579  1.00  0.00           O  
ATOM   1612  N   VAL   198      57.182  44.773  32.800  1.00  0.00           N  
ATOM   1613  CA  VAL   198      58.041  44.826  34.039  1.00  0.00           C  
ATOM   1614  CB  VAL   198      58.049  46.259  34.551  1.00  0.00           C  
ATOM   1615  CG1 VAL   198      58.939  46.538  35.783  1.00  0.00           C  
ATOM   1616  CG2 VAL   198      58.545  47.260  33.486  1.00  0.00           C  
ATOM   1617  C   VAL   198      57.853  43.760  35.087  1.00  0.00           C  
ATOM   1618  O   VAL   198      58.658  43.657  36.011  1.00  0.00           O  
ATOM   1619  N   GLY   199      56.733  43.049  35.071  1.00  0.00           N  
ATOM   1620  CA  GLY   199      56.280  42.091  36.039  1.00  0.00           C  
ATOM   1621  C   GLY   199      55.824  42.599  37.413  1.00  0.00           C  
ATOM   1622  O   GLY   199      55.489  41.759  38.221  1.00  0.00           O  
ATOM   1623  N   LYS   200      55.756  43.911  37.695  1.00  0.00           N  
ATOM   1624  CA  LYS   200      55.019  44.442  38.820  1.00  0.00           C  
ATOM   1625  CB  LYS   200      55.778  44.117  40.132  1.00  0.00           C  
ATOM   1626  CG  LYS   200      57.235  44.518  40.214  1.00  0.00           C  
ATOM   1627  CD  LYS   200      57.428  45.597  41.277  1.00  0.00           C  
ATOM   1628  CE  LYS   200      58.855  46.093  41.395  1.00  0.00           C  
ATOM   1629  NZ  LYS   200      58.802  47.452  42.047  1.00  0.00           N1+
ATOM   1630  C   LYS   200      54.727  45.965  38.648  1.00  0.00           C  
ATOM   1631  O   LYS   200      55.499  46.550  37.834  1.00  0.00           O  
ATOM   1632  N   PRO   201      53.673  46.593  39.221  1.00  0.00           N  
ATOM   1633  CD  PRO   201      52.633  45.875  40.015  1.00  0.00           C  
ATOM   1634  CG  PRO   201      51.259  46.632  39.933  1.00  0.00           C  
ATOM   1635  CB  PRO   201      51.880  48.030  39.720  1.00  0.00           C  
ATOM   1636  CA  PRO   201      53.148  47.956  38.935  1.00  0.00           C  
ATOM   1637  C   PRO   201      54.176  49.073  39.153  1.00  0.00           C  
ATOM   1638  O   PRO   201      54.985  48.954  40.064  1.00  0.00           O  
ATOM   1639  N   PRO   202      54.122  50.198  38.473  1.00  0.00           N  
ATOM   1640  CD  PRO   202      53.000  50.566  37.609  1.00  0.00           C  
ATOM   1641  CG  PRO   202      53.068  52.060  37.323  1.00  0.00           C  
ATOM   1642  CB  PRO   202      54.529  52.340  37.612  1.00  0.00           C  
ATOM   1643  CA  PRO   202      55.035  51.331  38.656  1.00  0.00           C  
ATOM   1644  C   PRO   202      55.143  51.981  39.973  1.00  0.00           C  
ATOM   1645  O   PRO   202      56.229  52.215  40.505  1.00  0.00           O  
ATOM   1646  N   PHE   203      53.982  52.372  40.574  1.00  0.00           N  
ATOM   1647  CA  PHE   203      53.935  53.249  41.837  1.00  0.00           C  
ATOM   1648  CB  PHE   203      52.665  53.991  41.942  1.00  0.00           C  
ATOM   1649  CG  PHE   203      52.255  54.692  40.645  1.00  0.00           C  
ATOM   1650  CD1 PHE   203      52.927  55.815  40.258  1.00  0.00           C  
ATOM   1651  CE1 PHE   203      52.545  56.433  39.081  1.00  0.00           C  
ATOM   1652  CZ  PHE   203      51.605  55.854  38.240  1.00  0.00           C  
ATOM   1653  CE2 PHE   203      50.949  54.730  38.687  1.00  0.00           C  
ATOM   1654  CD2 PHE   203      51.281  54.111  39.895  1.00  0.00           C  
ATOM   1655  C   PHE   203      54.297  52.453  43.059  1.00  0.00           C  
ATOM   1656  O   PHE   203      54.591  53.102  44.080  1.00  0.00           O  
ATOM   1657  N   GLU   204      54.149  51.151  43.068  1.00  0.00           N  
ATOM   1658  CA  GLU   204      54.146  50.345  44.224  1.00  0.00           C  
ATOM   1659  CB  GLU   204      53.706  48.904  43.787  1.00  0.00           C  
ATOM   1660  CG  GLU   204      54.770  48.138  42.956  1.00  0.00           C  
ATOM   1661  CD  GLU   204      55.661  47.146  43.701  1.00  0.00           C  
ATOM   1662  OE1 GLU   204      56.851  47.538  43.855  1.00  0.00           O  
ATOM   1663  OE2 GLU   204      55.228  46.114  44.234  1.00  0.00           O1-
ATOM   1664  C   GLU   204      55.397  50.386  45.086  1.00  0.00           C  
ATOM   1665  O   GLU   204      56.543  50.391  44.522  1.00  0.00           O  
ATOM   1666  N   ALA   205      55.332  50.526  46.490  1.00  0.00           N  
ATOM   1667  CA  ALA   205      56.456  50.842  47.314  1.00  0.00           C  
ATOM   1668  CB  ALA   205      56.450  52.382  47.620  1.00  0.00           C  
ATOM   1669  C   ALA   205      56.424  50.036  48.665  1.00  0.00           C  
ATOM   1670  O   ALA   205      55.549  49.231  48.901  1.00  0.00           O  
ATOM   1671  N   ASN   206      57.419  50.191  49.552  1.00  0.00           N  
ATOM   1672  CA  ASN   206      57.541  49.421  50.770  1.00  0.00           C  
ATOM   1673  CB  ASN   206      59.000  49.455  51.356  1.00  0.00           C  
ATOM   1674  CG  ASN   206      59.628  50.759  51.497  1.00  0.00           C  
ATOM   1675  OD1 ASN   206      59.221  51.819  51.013  1.00  0.00           O  
ATOM   1676  ND2 ASN   206      60.788  50.827  52.087  1.00  0.00           N  
ATOM   1677  C   ASN   206      56.482  49.682  51.880  1.00  0.00           C  
ATOM   1678  O   ASN   206      56.398  48.835  52.792  1.00  0.00           O  
ATOM   1679  N   THR   207      55.712  50.787  51.836  1.00  0.00           N  
ATOM   1680  CA  THR   207      54.436  50.850  52.593  1.00  0.00           C  
ATOM   1681  CB  THR   207      54.663  51.721  53.877  1.00  0.00           C  
ATOM   1682  CG2 THR   207      55.769  51.255  54.873  1.00  0.00           C  
ATOM   1683  OG1 THR   207      54.908  53.046  53.536  1.00  0.00           O  
ATOM   1684  C   THR   207      53.190  51.357  51.749  1.00  0.00           C  
ATOM   1685  O   THR   207      53.390  51.946  50.658  1.00  0.00           O  
ATOM   1686  N   TYR   208      51.983  51.325  52.285  1.00  0.00           N  
ATOM   1687  CA  TYR   208      50.802  52.031  51.725  1.00  0.00           C  
ATOM   1688  CB  TYR   208      49.618  51.660  52.653  1.00  0.00           C  
ATOM   1689  CG  TYR   208      48.379  52.584  52.418  1.00  0.00           C  
ATOM   1690  CD1 TYR   208      48.166  53.690  53.207  1.00  0.00           C  
ATOM   1691  CE1 TYR   208      47.018  54.549  53.043  1.00  0.00           C  
ATOM   1692  CZ  TYR   208      46.057  54.111  52.057  1.00  0.00           C  
ATOM   1693  OH  TYR   208      44.960  54.837  51.945  1.00  0.00           O  
ATOM   1694  CE2 TYR   208      46.305  52.960  51.251  1.00  0.00           C  
ATOM   1695  CD2 TYR   208      47.496  52.241  51.398  1.00  0.00           C  
ATOM   1696  C   TYR   208      51.089  53.566  51.675  1.00  0.00           C  
ATOM   1697  O   TYR   208      50.830  54.127  50.653  1.00  0.00           O  
ATOM   1698  N   GLN   209      51.529  54.154  52.776  1.00  0.00           N  
ATOM   1699  CA  GLN   209      51.889  55.548  52.951  1.00  0.00           C  
ATOM   1700  CB  GLN   209      52.218  55.803  54.419  1.00  0.00           C  
ATOM   1701  CG  GLN   209      52.623  57.243  54.766  1.00  0.00           C  
ATOM   1702  CD  GLN   209      51.664  58.445  54.545  1.00  0.00           C  
ATOM   1703  OE1 GLN   209      50.475  58.383  54.236  1.00  0.00           O  
ATOM   1704  NE2 GLN   209      52.084  59.596  54.829  1.00  0.00           N  
ATOM   1705  C   GLN   209      52.936  55.969  51.870  1.00  0.00           C  
ATOM   1706  O   GLN   209      52.677  57.017  51.206  1.00  0.00           O  
ATOM   1707  N   GLU   210      54.041  55.250  51.708  1.00  0.00           N  
ATOM   1708  CA  GLU   210      55.010  55.768  50.722  1.00  0.00           C  
ATOM   1709  CB  GLU   210      56.285  54.758  50.731  1.00  0.00           C  
ATOM   1710  CG  GLU   210      57.436  55.038  49.827  1.00  0.00           C  
ATOM   1711  CD  GLU   210      57.900  56.554  49.760  1.00  0.00           C  
ATOM   1712  OE1 GLU   210      58.268  57.100  48.679  1.00  0.00           O  
ATOM   1713  OE2 GLU   210      57.815  57.339  50.766  1.00  0.00           O1-
ATOM   1714  C   GLU   210      54.431  55.694  49.306  1.00  0.00           C  
ATOM   1715  O   GLU   210      54.554  56.655  48.587  1.00  0.00           O  
ATOM   1716  N   THR   211      53.692  54.598  49.002  1.00  0.00           N  
ATOM   1717  CA  THR   211      52.942  54.443  47.735  1.00  0.00           C  
ATOM   1718  CB  THR   211      52.259  53.070  47.673  1.00  0.00           C  
ATOM   1719  CG2 THR   211      51.657  52.816  46.321  1.00  0.00           C  
ATOM   1720  OG1 THR   211      53.198  51.993  47.851  1.00  0.00           O  
ATOM   1721  C   THR   211      51.961  55.574  47.513  1.00  0.00           C  
ATOM   1722  O   THR   211      51.894  56.059  46.404  1.00  0.00           O  
ATOM   1723  N   TYR   212      51.292  56.053  48.566  1.00  0.00           N  
ATOM   1724  CA  TYR   212      50.182  57.013  48.420  1.00  0.00           C  
ATOM   1725  CB  TYR   212      49.415  57.159  49.790  1.00  0.00           C  
ATOM   1726  CG  TYR   212      48.012  57.742  49.809  1.00  0.00           C  
ATOM   1727  CD1 TYR   212      47.953  59.154  49.629  1.00  0.00           C  
ATOM   1728  CE1 TYR   212      46.656  59.652  49.618  1.00  0.00           C  
ATOM   1729  CZ  TYR   212      45.463  58.792  49.671  1.00  0.00           C  
ATOM   1730  OH  TYR   212      44.183  59.312  49.632  1.00  0.00           O  
ATOM   1731  CE2 TYR   212      45.631  57.412  49.907  1.00  0.00           C  
ATOM   1732  CD2 TYR   212      46.947  56.917  50.035  1.00  0.00           C  
ATOM   1733  C   TYR   212      50.734  58.411  47.916  1.00  0.00           C  
ATOM   1734  O   TYR   212      50.195  59.144  47.093  1.00  0.00           O  
ATOM   1735  N   LYS   213      51.927  58.729  48.390  1.00  0.00           N  
ATOM   1736  CA  LYS   213      52.725  59.912  47.860  1.00  0.00           C  
ATOM   1737  CB  LYS   213      53.923  60.105  48.819  1.00  0.00           C  
ATOM   1738  CG  LYS   213      53.363  60.464  50.207  1.00  0.00           C  
ATOM   1739  CD  LYS   213      54.517  60.811  51.171  1.00  0.00           C  
ATOM   1740  CE  LYS   213      54.039  61.339  52.563  1.00  0.00           C  
ATOM   1741  NZ  LYS   213      53.147  62.505  52.444  1.00  0.00           N1+
ATOM   1742  C   LYS   213      53.213  59.692  46.465  1.00  0.00           C  
ATOM   1743  O   LYS   213      53.157  60.610  45.607  1.00  0.00           O  
ATOM   1744  N   ARG   214      53.807  58.533  46.133  1.00  0.00           N  
ATOM   1745  CA  ARG   214      54.404  58.243  44.787  1.00  0.00           C  
ATOM   1746  CB  ARG   214      55.164  56.926  44.741  1.00  0.00           C  
ATOM   1747  CG  ARG   214      56.486  56.930  45.407  1.00  0.00           C  
ATOM   1748  CD  ARG   214      57.155  55.623  45.586  1.00  0.00           C  
ATOM   1749  NE  ARG   214      58.367  55.586  46.468  1.00  0.00           N  
ATOM   1750  CZ  ARG   214      59.335  54.797  46.556  1.00  0.00           C  
ATOM   1751  NH1 ARG   214      59.502  53.822  45.712  1.00  0.00           N1+
ATOM   1752  NH2 ARG   214      60.182  54.935  47.479  1.00  0.00           N  
ATOM   1753  C   ARG   214      53.327  58.225  43.729  1.00  0.00           C  
ATOM   1754  O   ARG   214      53.463  58.894  42.682  1.00  0.00           O  
ATOM   1755  N   ILE   215      52.161  57.589  43.828  1.00  0.00           N  
ATOM   1756  CA  ILE   215      50.933  57.832  42.968  1.00  0.00           C  
ATOM   1757  CB  ILE   215      49.735  57.049  43.544  1.00  0.00           C  
ATOM   1758  CG2 ILE   215      48.378  57.382  42.772  1.00  0.00           C  
ATOM   1759  CG1 ILE   215      50.018  55.550  43.442  1.00  0.00           C  
ATOM   1760  CD1 ILE   215      49.173  54.600  44.214  1.00  0.00           C  
ATOM   1761  C   ILE   215      50.625  59.335  42.788  1.00  0.00           C  
ATOM   1762  O   ILE   215      50.487  59.856  41.731  1.00  0.00           O  
ATOM   1763  N   SER   216      50.403  60.104  43.862  1.00  0.00           N  
ATOM   1764  CA  SER   216      50.212  61.568  43.902  1.00  0.00           C  
ATOM   1765  CB  SER   216      49.998  62.086  45.333  1.00  0.00           C  
ATOM   1766  OG  SER   216      49.432  63.388  45.263  1.00  0.00           O  
ATOM   1767  C   SER   216      51.254  62.414  43.102  1.00  0.00           C  
ATOM   1768  O   SER   216      50.935  63.284  42.348  1.00  0.00           O  
ATOM   1769  N   ARG   217      52.547  62.100  43.223  1.00  0.00           N  
ATOM   1770  CA  ARG   217      53.616  62.762  42.408  1.00  0.00           C  
ATOM   1771  CB  ARG   217      54.966  62.541  43.177  1.00  0.00           C  
ATOM   1772  CG  ARG   217      55.040  63.432  44.421  1.00  0.00           C  
ATOM   1773  CD  ARG   217      56.509  63.790  44.735  1.00  0.00           C  
ATOM   1774  NE  ARG   217      57.420  62.604  44.980  1.00  0.00           N  
ATOM   1775  CZ  ARG   217      57.470  61.844  45.995  1.00  0.00           C  
ATOM   1776  NH1 ARG   217      56.620  61.797  46.989  1.00  0.00           N1+
ATOM   1777  NH2 ARG   217      58.447  60.965  46.055  1.00  0.00           N  
ATOM   1778  C   ARG   217      53.646  62.266  40.931  1.00  0.00           C  
ATOM   1779  O   ARG   217      54.415  62.790  40.233  1.00  0.00           O  
ATOM   1780  N   VAL   218      52.926  61.176  40.657  1.00  0.00           N  
ATOM   1781  CA  VAL   218      53.102  60.341  39.366  1.00  0.00           C  
ATOM   1782  CB  VAL   218      52.566  61.109  38.119  1.00  0.00           C  
ATOM   1783  CG1 VAL   218      52.229  60.097  36.988  1.00  0.00           C  
ATOM   1784  CG2 VAL   218      51.250  61.805  38.438  1.00  0.00           C  
ATOM   1785  C   VAL   218      54.560  59.883  39.216  1.00  0.00           C  
ATOM   1786  O   VAL   218      55.248  60.137  38.198  1.00  0.00           O  
ATOM   1787  N   GLU   219      55.061  59.275  40.322  1.00  0.00           N  
ATOM   1788  CA  GLU   219      56.494  59.132  40.535  1.00  0.00           C  
ATOM   1789  CB  GLU   219      57.122  59.893  41.630  1.00  0.00           C  
ATOM   1790  CG  GLU   219      58.569  60.176  41.538  1.00  0.00           C  
ATOM   1791  CD  GLU   219      58.959  61.205  42.568  1.00  0.00           C  
ATOM   1792  OE1 GLU   219      58.754  62.381  42.393  1.00  0.00           O  
ATOM   1793  OE2 GLU   219      59.569  60.753  43.589  1.00  0.00           O1-
ATOM   1794  C   GLU   219      56.776  57.653  40.445  1.00  0.00           C  
ATOM   1795  O   GLU   219      56.568  56.952  41.445  1.00  0.00           O  
ATOM   1796  N   PHE   220      57.388  57.230  39.343  1.00  0.00           N  
ATOM   1797  CA  PHE   220      58.024  55.994  39.079  1.00  0.00           C  
ATOM   1798  CB  PHE   220      56.979  54.952  38.614  1.00  0.00           C  
ATOM   1799  CG  PHE   220      56.432  55.211  37.229  1.00  0.00           C  
ATOM   1800  CD1 PHE   220      55.301  56.046  37.088  1.00  0.00           C  
ATOM   1801  CE1 PHE   220      54.895  56.432  35.791  1.00  0.00           C  
ATOM   1802  CZ  PHE   220      55.492  55.799  34.642  1.00  0.00           C  
ATOM   1803  CE2 PHE   220      56.498  54.840  34.844  1.00  0.00           C  
ATOM   1804  CD2 PHE   220      57.008  54.664  36.140  1.00  0.00           C  
ATOM   1805  C   PHE   220      59.136  56.328  37.985  1.00  0.00           C  
ATOM   1806  O   PHE   220      58.995  57.174  37.138  1.00  0.00           O  
ATOM   1807  N   THR   221      60.097  55.315  37.965  1.00  0.00           N  
ATOM   1808  CA  THR   221      61.098  55.163  36.909  1.00  0.00           C  
ATOM   1809  CB  THR   221      62.582  55.173  37.496  1.00  0.00           C  
ATOM   1810  CG2 THR   221      62.836  56.401  38.370  1.00  0.00           C  
ATOM   1811  OG1 THR   221      62.994  54.093  38.255  1.00  0.00           O  
ATOM   1812  C   THR   221      60.841  53.927  36.027  1.00  0.00           C  
ATOM   1813  O   THR   221      60.273  52.914  36.441  1.00  0.00           O  
ATOM   1814  N   PHE   222      61.196  54.120  34.803  1.00  0.00           N  
ATOM   1815  CA  PHE   222      61.268  52.989  33.792  1.00  0.00           C  
ATOM   1816  CB  PHE   222      61.092  53.580  32.431  1.00  0.00           C  
ATOM   1817  CG  PHE   222      59.693  54.118  32.056  1.00  0.00           C  
ATOM   1818  CD1 PHE   222      58.717  53.214  31.788  1.00  0.00           C  
ATOM   1819  CE1 PHE   222      57.420  53.553  31.393  1.00  0.00           C  
ATOM   1820  CZ  PHE   222      57.144  54.951  31.305  1.00  0.00           C  
ATOM   1821  CE2 PHE   222      58.089  55.886  31.637  1.00  0.00           C  
ATOM   1822  CD2 PHE   222      59.346  55.494  32.080  1.00  0.00           C  
ATOM   1823  C   PHE   222      62.655  52.243  33.835  1.00  0.00           C  
ATOM   1824  O   PHE   222      63.651  52.947  33.786  1.00  0.00           O  
ATOM   1825  N   PRO   223      62.679  50.879  33.963  1.00  0.00           N  
ATOM   1826  CD  PRO   223      61.602  50.093  34.583  1.00  0.00           C  
ATOM   1827  CG  PRO   223      62.113  48.611  34.359  1.00  0.00           C  
ATOM   1828  CB  PRO   223      63.595  48.684  34.190  1.00  0.00           C  
ATOM   1829  CA  PRO   223      63.775  50.051  33.424  1.00  0.00           C  
ATOM   1830  C   PRO   223      63.758  49.781  31.979  1.00  0.00           C  
ATOM   1831  O   PRO   223      62.756  50.137  31.229  1.00  0.00           O  
ATOM   1832  N   ASP   224      64.842  49.244  31.431  1.00  0.00           N  
ATOM   1833  CA  ASP   224      65.027  49.039  29.989  1.00  0.00           C  
ATOM   1834  CB  ASP   224      66.487  48.747  29.612  1.00  0.00           C  
ATOM   1835  CG  ASP   224      67.585  49.824  29.798  1.00  0.00           C  
ATOM   1836  OD1 ASP   224      68.815  49.446  29.788  1.00  0.00           O  
ATOM   1837  OD2 ASP   224      67.390  51.033  29.967  1.00  0.00           O1-
ATOM   1838  C   ASP   224      64.080  47.932  29.498  1.00  0.00           C  
ATOM   1839  O   ASP   224      63.869  47.865  28.324  1.00  0.00           O  
ATOM   1840  N   PHE   225      63.344  47.154  30.337  1.00  0.00           N  
ATOM   1841  CA  PHE   225      62.374  46.200  29.950  1.00  0.00           C  
ATOM   1842  CB  PHE   225      61.826  45.632  31.305  1.00  0.00           C  
ATOM   1843  CG  PHE   225      62.795  45.136  32.408  1.00  0.00           C  
ATOM   1844  CD1 PHE   225      62.284  45.234  33.782  1.00  0.00           C  
ATOM   1845  CE1 PHE   225      63.136  44.817  34.853  1.00  0.00           C  
ATOM   1846  CZ  PHE   225      64.390  44.270  34.567  1.00  0.00           C  
ATOM   1847  CE2 PHE   225      64.781  44.040  33.205  1.00  0.00           C  
ATOM   1848  CD2 PHE   225      64.044  44.490  32.221  1.00  0.00           C  
ATOM   1849  C   PHE   225      61.171  46.656  29.104  1.00  0.00           C  
ATOM   1850  O   PHE   225      60.477  45.763  28.644  1.00  0.00           O  
ATOM   1851  N   VAL   226      60.914  47.977  29.114  1.00  0.00           N  
ATOM   1852  CA  VAL   226      59.945  48.763  28.308  1.00  0.00           C  
ATOM   1853  CB  VAL   226      59.306  49.814  29.216  1.00  0.00           C  
ATOM   1854  CG1 VAL   226      58.026  50.397  28.685  1.00  0.00           C  
ATOM   1855  CG2 VAL   226      59.131  49.284  30.637  1.00  0.00           C  
ATOM   1856  C   VAL   226      60.617  49.388  27.122  1.00  0.00           C  
ATOM   1857  O   VAL   226      61.502  50.237  27.273  1.00  0.00           O  
ATOM   1858  N   THR   227      60.146  49.068  25.852  1.00  0.00           N  
ATOM   1859  CA  THR   227      60.657  49.801  24.641  1.00  0.00           C  
ATOM   1860  CB  THR   227      60.335  48.973  23.340  1.00  0.00           C  
ATOM   1861  CG2 THR   227      58.817  48.909  23.072  1.00  0.00           C  
ATOM   1862  OG1 THR   227      60.946  49.495  22.219  1.00  0.00           O  
ATOM   1863  C   THR   227      60.212  51.266  24.564  1.00  0.00           C  
ATOM   1864  O   THR   227      59.328  51.611  25.231  1.00  0.00           O  
ATOM   1865  N   GLU   228      60.817  52.092  23.727  1.00  0.00           N  
ATOM   1866  CA  GLU   228      60.476  53.487  23.666  1.00  0.00           C  
ATOM   1867  CB  GLU   228      61.336  54.163  22.544  1.00  0.00           C  
ATOM   1868  CG  GLU   228      61.295  55.704  22.585  1.00  0.00           C  
ATOM   1869  CD  GLU   228      62.018  56.433  23.676  1.00  0.00           C  
ATOM   1870  OE1 GLU   228      62.770  55.809  24.470  1.00  0.00           O  
ATOM   1871  OE2 GLU   228      61.901  57.640  23.805  1.00  0.00           O1-
ATOM   1872  C   GLU   228      59.002  53.800  23.446  1.00  0.00           C  
ATOM   1873  O   GLU   228      58.426  54.746  24.040  1.00  0.00           O  
ATOM   1874  N   GLY   229      58.326  53.038  22.645  1.00  0.00           N  
ATOM   1875  CA  GLY   229      56.984  53.253  22.289  1.00  0.00           C  
ATOM   1876  C   GLY   229      56.034  52.839  23.392  1.00  0.00           C  
ATOM   1877  O   GLY   229      55.080  53.521  23.701  1.00  0.00           O  
ATOM   1878  N   ALA   230      56.292  51.715  24.022  1.00  0.00           N  
ATOM   1879  CA  ALA   230      55.623  51.259  25.223  1.00  0.00           C  
ATOM   1880  CB  ALA   230      56.166  49.831  25.520  1.00  0.00           C  
ATOM   1881  C   ALA   230      55.816  52.288  26.329  1.00  0.00           C  
ATOM   1882  O   ALA   230      54.835  52.617  26.939  1.00  0.00           O  
ATOM   1883  N   ARG   231      56.983  52.805  26.584  1.00  0.00           N  
ATOM   1884  CA  ARG   231      57.233  53.888  27.553  1.00  0.00           C  
ATOM   1885  CB  ARG   231      58.748  54.039  27.642  1.00  0.00           C  
ATOM   1886  CG  ARG   231      59.319  55.385  28.252  1.00  0.00           C  
ATOM   1887  CD  ARG   231      60.807  55.504  27.975  1.00  0.00           C  
ATOM   1888  NE  ARG   231      61.487  56.554  28.876  1.00  0.00           N  
ATOM   1889  CZ  ARG   231      62.420  56.316  29.837  1.00  0.00           C  
ATOM   1890  NH1 ARG   231      63.003  55.188  30.022  1.00  0.00           N1+
ATOM   1891  NH2 ARG   231      62.796  57.323  30.538  1.00  0.00           N  
ATOM   1892  C   ARG   231      56.582  55.153  27.168  1.00  0.00           C  
ATOM   1893  O   ARG   231      56.105  55.850  28.071  1.00  0.00           O  
ATOM   1894  N   ASP   232      56.612  55.601  25.884  1.00  0.00           N  
ATOM   1895  CA  ASP   232      55.854  56.752  25.358  1.00  0.00           C  
ATOM   1896  CB  ASP   232      55.965  56.835  23.848  1.00  0.00           C  
ATOM   1897  CG  ASP   232      55.054  58.011  23.325  1.00  0.00           C  
ATOM   1898  OD1 ASP   232      55.385  59.207  23.523  1.00  0.00           O  
ATOM   1899  OD2 ASP   232      54.074  57.767  22.568  1.00  0.00           O1-
ATOM   1900  C   ASP   232      54.377  56.630  25.636  1.00  0.00           C  
ATOM   1901  O   ASP   232      53.737  57.536  26.159  1.00  0.00           O  
ATOM   1902  N   LEU   233      53.768  55.493  25.264  1.00  0.00           N  
ATOM   1903  CA  LEU   233      52.307  55.241  25.508  1.00  0.00           C  
ATOM   1904  CB  LEU   233      51.926  53.786  24.982  1.00  0.00           C  
ATOM   1905  CG  LEU   233      50.470  53.354  25.297  1.00  0.00           C  
ATOM   1906  CD1 LEU   233      49.356  53.957  24.487  1.00  0.00           C  
ATOM   1907  CD2 LEU   233      50.374  51.763  25.406  1.00  0.00           C  
ATOM   1908  C   LEU   233      51.970  55.328  26.992  1.00  0.00           C  
ATOM   1909  O   LEU   233      51.080  56.086  27.346  1.00  0.00           O  
ATOM   1910  N   ILE   234      52.759  54.600  27.864  1.00  0.00           N  
ATOM   1911  CA  ILE   234      52.553  54.747  29.367  1.00  0.00           C  
ATOM   1912  CB  ILE   234      53.458  53.687  30.036  1.00  0.00           C  
ATOM   1913  CG2 ILE   234      53.551  53.852  31.572  1.00  0.00           C  
ATOM   1914  CG1 ILE   234      52.986  52.207  29.717  1.00  0.00           C  
ATOM   1915  CD1 ILE   234      54.186  51.146  29.741  1.00  0.00           C  
ATOM   1916  C   ILE   234      52.700  56.136  29.947  1.00  0.00           C  
ATOM   1917  O   ILE   234      51.961  56.516  30.860  1.00  0.00           O  
ATOM   1918  N   SER   235      53.526  56.950  29.292  1.00  0.00           N  
ATOM   1919  CA  SER   235      53.663  58.359  29.612  1.00  0.00           C  
ATOM   1920  CB  SER   235      54.915  59.031  28.984  1.00  0.00           C  
ATOM   1921  OG  SER   235      56.011  58.312  29.534  1.00  0.00           O  
ATOM   1922  C   SER   235      52.520  59.212  29.145  1.00  0.00           C  
ATOM   1923  O   SER   235      52.316  60.235  29.770  1.00  0.00           O  
ATOM   1924  N   ARG   236      51.722  58.775  28.152  1.00  0.00           N  
ATOM   1925  CA  ARG   236      50.429  59.481  27.894  1.00  0.00           C  
ATOM   1926  CB  ARG   236      49.952  59.234  26.469  1.00  0.00           C  
ATOM   1927  CG  ARG   236      50.923  59.767  25.438  1.00  0.00           C  
ATOM   1928  CD  ARG   236      50.689  59.127  24.060  1.00  0.00           C  
ATOM   1929  NE  ARG   236      51.843  59.417  23.191  1.00  0.00           N  
ATOM   1930  CZ  ARG   236      52.196  60.507  22.593  1.00  0.00           C  
ATOM   1931  NH1 ARG   236      51.359  61.455  22.236  1.00  0.00           N1+
ATOM   1932  NH2 ARG   236      53.514  60.676  22.259  1.00  0.00           N  
ATOM   1933  C   ARG   236      49.395  58.849  28.892  1.00  0.00           C  
ATOM   1934  O   ARG   236      48.616  59.575  29.369  1.00  0.00           O  
ATOM   1935  N   LEU   237      49.357  57.579  29.253  1.00  0.00           N  
ATOM   1936  CA  LEU   237      48.284  56.966  30.013  1.00  0.00           C  
ATOM   1937  CB  LEU   237      48.434  55.428  29.901  1.00  0.00           C  
ATOM   1938  CG  LEU   237      48.153  54.815  28.501  1.00  0.00           C  
ATOM   1939  CD1 LEU   237      48.631  53.400  28.485  1.00  0.00           C  
ATOM   1940  CD2 LEU   237      46.673  54.815  28.069  1.00  0.00           C  
ATOM   1941  C   LEU   237      48.391  57.410  31.493  1.00  0.00           C  
ATOM   1942  O   LEU   237      47.385  57.972  31.958  1.00  0.00           O  
ATOM   1943  N   LEU   238      49.567  57.228  32.143  1.00  0.00           N  
ATOM   1944  CA  LEU   238      49.931  57.730  33.492  1.00  0.00           C  
ATOM   1945  CB  LEU   238      51.030  56.870  34.128  1.00  0.00           C  
ATOM   1946  CG  LEU   238      50.808  55.352  34.220  1.00  0.00           C  
ATOM   1947  CD1 LEU   238      52.042  54.615  34.797  1.00  0.00           C  
ATOM   1948  CD2 LEU   238      49.669  55.003  35.101  1.00  0.00           C  
ATOM   1949  C   LEU   238      50.206  59.276  33.485  1.00  0.00           C  
ATOM   1950  O   LEU   238      51.177  59.842  33.892  1.00  0.00           O  
ATOM   1951  N   LYS   239      49.147  59.997  33.150  1.00  0.00           N  
ATOM   1952  CA  LYS   239      48.959  61.374  33.332  1.00  0.00           C  
ATOM   1953  CB  LYS   239      48.781  62.132  31.893  1.00  0.00           C  
ATOM   1954  CG  LYS   239      50.066  62.395  31.213  1.00  0.00           C  
ATOM   1955  CD  LYS   239      49.814  63.009  29.773  1.00  0.00           C  
ATOM   1956  CE  LYS   239      51.066  63.396  29.016  1.00  0.00           C  
ATOM   1957  NZ  LYS   239      51.816  64.513  29.697  1.00  0.00           N1+
ATOM   1958  C   LYS   239      48.060  61.674  34.510  1.00  0.00           C  
ATOM   1959  O   LYS   239      47.151  60.971  34.784  1.00  0.00           O  
ATOM   1960  N   HIE   240      48.198  62.912  35.061  1.00  0.00           N  
ATOM   1961  CA  HIE   240      47.478  63.330  36.278  1.00  0.00           C  
ATOM   1962  CB  HIE   240      48.324  64.262  37.144  1.00  0.00           C  
ATOM   1963  CG  HIE   240      47.784  64.263  38.497  1.00  0.00           C  
ATOM   1964  ND1 HIE   240      46.724  64.963  39.056  1.00  0.00           N  
ATOM   1965  CE1 HIE   240      46.618  64.603  40.368  1.00  0.00           C  
ATOM   1966  NE2 HIE   240      47.641  63.818  40.649  1.00  0.00           N  
ATOM   1967  CD2 HIE   240      48.308  63.558  39.517  1.00  0.00           C  
ATOM   1968  C   HIE   240      46.132  63.999  35.927  1.00  0.00           C  
ATOM   1969  O   HIE   240      45.098  63.615  36.421  1.00  0.00           O  
ATOM   1970  N   ASN   241      46.048  65.079  35.186  1.00  0.00           N  
ATOM   1971  CA  ASN   241      44.787  65.566  34.669  1.00  0.00           C  
ATOM   1972  CB  ASN   241      45.064  66.857  33.909  1.00  0.00           C  
ATOM   1973  CG  ASN   241      45.766  68.029  34.633  1.00  0.00           C  
ATOM   1974  OD1 ASN   241      46.286  67.891  35.695  1.00  0.00           O  
ATOM   1975  ND2 ASN   241      45.687  69.196  34.029  1.00  0.00           N  
ATOM   1976  C   ASN   241      44.076  64.507  33.661  1.00  0.00           C  
ATOM   1977  O   ASN   241      44.656  64.268  32.611  1.00  0.00           O  
ATOM   1978  N   PRO   242      42.818  64.080  33.896  1.00  0.00           N  
ATOM   1979  CD  PRO   242      42.039  64.260  35.146  1.00  0.00           C  
ATOM   1980  CG  PRO   242      40.754  63.456  35.015  1.00  0.00           C  
ATOM   1981  CB  PRO   242      40.480  63.356  33.539  1.00  0.00           C  
ATOM   1982  CA  PRO   242      41.889  63.431  32.887  1.00  0.00           C  
ATOM   1983  C   PRO   242      41.879  64.123  31.565  1.00  0.00           C  
ATOM   1984  O   PRO   242      41.789  63.501  30.528  1.00  0.00           O  
ATOM   1985  N   SER   243      41.948  65.501  31.547  1.00  0.00           N  
ATOM   1986  CA  SER   243      42.038  66.352  30.332  1.00  0.00           C  
ATOM   1987  CB  SER   243      41.491  67.789  30.532  1.00  0.00           C  
ATOM   1988  OG  SER   243      42.033  68.378  31.674  1.00  0.00           O  
ATOM   1989  C   SER   243      43.428  66.302  29.747  1.00  0.00           C  
ATOM   1990  O   SER   243      43.673  67.108  28.845  1.00  0.00           O  
ATOM   1991  N   GLN   244      44.393  65.534  30.234  1.00  0.00           N  
ATOM   1992  CA  GLN   244      45.677  65.322  29.583  1.00  0.00           C  
ATOM   1993  CB  GLN   244      46.747  66.095  30.448  1.00  0.00           C  
ATOM   1994  CG  GLN   244      46.503  67.608  30.425  1.00  0.00           C  
ATOM   1995  CD  GLN   244      47.500  68.443  31.338  1.00  0.00           C  
ATOM   1996  OE1 GLN   244      48.405  67.982  32.028  1.00  0.00           O  
ATOM   1997  NE2 GLN   244      47.494  69.725  31.334  1.00  0.00           N  
ATOM   1998  C   GLN   244      45.995  63.801  29.381  1.00  0.00           C  
ATOM   1999  O   GLN   244      46.874  63.305  28.648  1.00  0.00           O  
ATOM   2000  N   ARG   245      45.157  62.872  29.999  1.00  0.00           N  
ATOM   2001  CA  ARG   245      45.147  61.531  29.526  1.00  0.00           C  
ATOM   2002  CB  ARG   245      44.443  60.544  30.477  1.00  0.00           C  
ATOM   2003  CG  ARG   245      45.175  60.471  31.859  1.00  0.00           C  
ATOM   2004  CD  ARG   245      44.924  59.293  32.839  1.00  0.00           C  
ATOM   2005  NE  ARG   245      43.687  59.425  33.625  1.00  0.00           N  
ATOM   2006  CZ  ARG   245      43.540  60.031  34.800  1.00  0.00           C  
ATOM   2007  NH1 ARG   245      44.493  60.532  35.447  1.00  0.00           N1+
ATOM   2008  NH2 ARG   245      42.333  60.253  35.157  1.00  0.00           N  
ATOM   2009  C   ARG   245      44.523  61.458  28.089  1.00  0.00           C  
ATOM   2010  O   ARG   245      43.550  62.199  27.910  1.00  0.00           O  
ATOM   2011  N   PRO   246      45.089  60.629  27.203  1.00  0.00           N  
ATOM   2012  CD  PRO   246      46.179  59.618  27.348  1.00  0.00           C  
ATOM   2013  CG  PRO   246      45.981  58.646  26.158  1.00  0.00           C  
ATOM   2014  CB  PRO   246      45.450  59.527  25.004  1.00  0.00           C  
ATOM   2015  CA  PRO   246      44.581  60.476  25.753  1.00  0.00           C  
ATOM   2016  C   PRO   246      43.108  59.993  25.810  1.00  0.00           C  
ATOM   2017  O   PRO   246      42.663  59.290  26.729  1.00  0.00           O  
ATOM   2018  N   MET   247      42.252  60.426  24.847  1.00  0.00           N  
ATOM   2019  CA  MET   247      40.986  59.765  24.620  1.00  0.00           C  
ATOM   2020  CB  MET   247      40.135  60.586  23.702  1.00  0.00           C  
ATOM   2021  CG  MET   247      38.583  60.430  23.754  1.00  0.00           C  
ATOM   2022  SD  MET   247      38.026  58.821  23.056  1.00  0.00           S  
ATOM   2023  CE  MET   247      36.260  58.873  23.459  1.00  0.00           C  
ATOM   2024  C   MET   247      41.181  58.323  24.154  1.00  0.00           C  
ATOM   2025  O   MET   247      42.149  58.081  23.396  1.00  0.00           O  
ATOM   2026  N   LEU   248      40.359  57.401  24.491  1.00  0.00           N  
ATOM   2027  CA  LEU   248      40.651  55.944  24.356  1.00  0.00           C  
ATOM   2028  CB  LEU   248      39.735  55.145  25.372  1.00  0.00           C  
ATOM   2029  CG  LEU   248      39.657  53.584  25.213  1.00  0.00           C  
ATOM   2030  CD1 LEU   248      41.015  52.886  25.377  1.00  0.00           C  
ATOM   2031  CD2 LEU   248      38.558  52.985  26.040  1.00  0.00           C  
ATOM   2032  C   LEU   248      40.562  55.413  22.897  1.00  0.00           C  
ATOM   2033  O   LEU   248      41.362  54.540  22.561  1.00  0.00           O  
ATOM   2034  N   ARG   249      39.900  56.067  21.936  1.00  0.00           N  
ATOM   2035  CA  ARG   249      39.929  55.735  20.505  1.00  0.00           C  
ATOM   2036  CB  ARG   249      38.981  56.771  19.772  1.00  0.00           C  
ATOM   2037  CG  ARG   249      38.555  56.403  18.309  1.00  0.00           C  
ATOM   2038  CD  ARG   249      39.565  56.352  17.196  1.00  0.00           C  
ATOM   2039  NE  ARG   249      40.376  57.609  17.052  1.00  0.00           N  
ATOM   2040  CZ  ARG   249      40.729  58.136  15.854  1.00  0.00           C  
ATOM   2041  NH1 ARG   249      40.259  57.693  14.743  1.00  0.00           N1+
ATOM   2042  NH2 ARG   249      41.585  59.133  15.790  1.00  0.00           N  
ATOM   2043  C   ARG   249      41.427  55.874  20.027  1.00  0.00           C  
ATOM   2044  O   ARG   249      41.988  54.943  19.469  1.00  0.00           O  
ATOM   2045  N   GLU   250      42.154  56.903  20.473  1.00  0.00           N  
ATOM   2046  CA  GLU   250      43.595  57.194  20.219  1.00  0.00           C  
ATOM   2047  CB  GLU   250      43.899  58.674  20.623  1.00  0.00           C  
ATOM   2048  CG  GLU   250      42.833  59.778  20.374  1.00  0.00           C  
ATOM   2049  CD  GLU   250      42.392  59.941  18.870  1.00  0.00           C  
ATOM   2050  OE1 GLU   250      43.165  59.538  17.975  1.00  0.00           O  
ATOM   2051  OE2 GLU   250      41.328  60.562  18.694  1.00  0.00           O1-
ATOM   2052  C   GLU   250      44.629  56.184  20.902  1.00  0.00           C  
ATOM   2053  O   GLU   250      45.805  56.330  20.598  1.00  0.00           O  
ATOM   2054  N   VAL   251      44.195  55.237  21.789  1.00  0.00           N  
ATOM   2055  CA  VAL   251      45.055  54.099  22.254  1.00  0.00           C  
ATOM   2056  CB  VAL   251      44.660  53.661  23.672  1.00  0.00           C  
ATOM   2057  CG1 VAL   251      45.558  52.530  24.248  1.00  0.00           C  
ATOM   2058  CG2 VAL   251      44.680  54.926  24.586  1.00  0.00           C  
ATOM   2059  C   VAL   251      45.142  52.940  21.238  1.00  0.00           C  
ATOM   2060  O   VAL   251      46.201  52.245  21.047  1.00  0.00           O  
ATOM   2061  N   LEU   252      44.019  52.667  20.579  1.00  0.00           N  
ATOM   2062  CA  LEU   252      44.012  51.668  19.479  1.00  0.00           C  
ATOM   2063  CB  LEU   252      42.625  51.353  18.891  1.00  0.00           C  
ATOM   2064  CG  LEU   252      41.636  50.572  19.846  1.00  0.00           C  
ATOM   2065  CD1 LEU   252      41.219  51.209  21.117  1.00  0.00           C  
ATOM   2066  CD2 LEU   252      40.406  50.109  19.100  1.00  0.00           C  
ATOM   2067  C   LEU   252      44.759  52.195  18.209  1.00  0.00           C  
ATOM   2068  O   LEU   252      45.254  51.430  17.410  1.00  0.00           O  
ATOM   2069  N   GLU   253      44.761  53.559  18.010  1.00  0.00           N  
ATOM   2070  CA  GLU   253      45.470  54.193  16.945  1.00  0.00           C  
ATOM   2071  CB  GLU   253      44.789  55.513  16.484  1.00  0.00           C  
ATOM   2072  CG  GLU   253      43.322  55.406  15.817  1.00  0.00           C  
ATOM   2073  CD  GLU   253      43.405  54.511  14.555  1.00  0.00           C  
ATOM   2074  OE1 GLU   253      42.389  53.717  14.415  1.00  0.00           O  
ATOM   2075  OE2 GLU   253      44.291  54.615  13.669  1.00  0.00           O1-
ATOM   2076  C   GLU   253      46.920  54.566  17.155  1.00  0.00           C  
ATOM   2077  O   GLU   253      47.585  54.950  16.240  1.00  0.00           O  
ATOM   2078  N   HIE   254      47.379  54.464  18.404  1.00  0.00           N  
ATOM   2079  CA  HIE   254      48.761  54.731  18.852  1.00  0.00           C  
ATOM   2080  CB  HIE   254      48.994  54.210  20.306  1.00  0.00           C  
ATOM   2081  CG  HIE   254      50.342  54.602  20.921  1.00  0.00           C  
ATOM   2082  ND1 HIE   254      51.588  53.898  20.754  1.00  0.00           N  
ATOM   2083  CE1 HIE   254      52.462  54.696  21.356  1.00  0.00           C  
ATOM   2084  NE2 HIE   254      51.938  55.892  21.765  1.00  0.00           N  
ATOM   2085  CD2 HIE   254      50.520  55.772  21.544  1.00  0.00           C  
ATOM   2086  C   HIE   254      49.845  54.199  17.959  1.00  0.00           C  
ATOM   2087  O   HIE   254      49.729  53.077  17.385  1.00  0.00           O  
ATOM   2088  N   PRO   255      50.896  55.021  17.782  1.00  0.00           N  
ATOM   2089  CD  PRO   255      50.870  56.466  17.963  1.00  0.00           C  
ATOM   2090  CG  PRO   255      51.948  57.040  17.041  1.00  0.00           C  
ATOM   2091  CB  PRO   255      52.934  55.900  16.852  1.00  0.00           C  
ATOM   2092  CA  PRO   255      52.019  54.703  16.861  1.00  0.00           C  
ATOM   2093  C   PRO   255      52.699  53.325  17.166  1.00  0.00           C  
ATOM   2094  O   PRO   255      52.999  52.612  16.196  1.00  0.00           O  
ATOM   2095  N   TRP   256      52.871  52.935  18.388  1.00  0.00           N  
ATOM   2096  CA  TRP   256      53.452  51.649  18.795  1.00  0.00           C  
ATOM   2097  CB  TRP   256      54.120  51.800  20.172  1.00  0.00           C  
ATOM   2098  CG  TRP   256      54.632  50.521  20.765  1.00  0.00           C  
ATOM   2099  CD1 TRP   256      55.716  49.884  20.327  1.00  0.00           C  
ATOM   2100  NE1 TRP   256      55.862  48.622  20.935  1.00  0.00           N  
ATOM   2101  CE2 TRP   256      54.885  48.470  21.929  1.00  0.00           C  
ATOM   2102  CZ2 TRP   256      54.604  47.490  22.848  1.00  0.00           C  
ATOM   2103  CH2 TRP   256      53.537  47.682  23.719  1.00  0.00           C  
ATOM   2104  CZ3 TRP   256      52.782  48.853  23.734  1.00  0.00           C  
ATOM   2105  CE3 TRP   256      53.081  49.845  22.773  1.00  0.00           C  
ATOM   2106  CD2 TRP   256      54.114  49.683  21.829  1.00  0.00           C  
ATOM   2107  C   TRP   256      52.404  50.446  18.802  1.00  0.00           C  
ATOM   2108  O   TRP   256      52.622  49.397  18.177  1.00  0.00           O  
ATOM   2109  N   ILE   257      51.175  50.702  19.259  1.00  0.00           N  
ATOM   2110  CA  ILE   257      50.083  49.729  19.075  1.00  0.00           C  
ATOM   2111  CB  ILE   257      48.882  50.296  19.810  1.00  0.00           C  
ATOM   2112  CG2 ILE   257      47.642  49.395  19.565  1.00  0.00           C  
ATOM   2113  CG1 ILE   257      49.073  50.397  21.333  1.00  0.00           C  
ATOM   2114  CD1 ILE   257      49.524  49.143  22.031  1.00  0.00           C  
ATOM   2115  C   ILE   257      49.885  49.351  17.574  1.00  0.00           C  
ATOM   2116  O   ILE   257      49.912  48.179  17.237  1.00  0.00           O  
ATOM   2117  N   THR   258      49.685  50.355  16.728  1.00  0.00           N  
ATOM   2118  CA  THR   258      49.534  50.113  15.293  1.00  0.00           C  
ATOM   2119  CB  THR   258      49.135  51.380  14.455  1.00  0.00           C  
ATOM   2120  CG2 THR   258      47.819  51.996  14.896  1.00  0.00           C  
ATOM   2121  OG1 THR   258      50.062  52.464  14.692  1.00  0.00           O  
ATOM   2122  C   THR   258      50.756  49.575  14.563  1.00  0.00           C  
ATOM   2123  O   THR   258      50.565  49.120  13.453  1.00  0.00           O  
ATOM   2124  N   ALA   259      51.943  49.704  15.196  1.00  0.00           N  
ATOM   2125  CA  ALA   259      53.231  49.103  14.690  1.00  0.00           C  
ATOM   2126  CB  ALA   259      54.397  50.012  15.224  1.00  0.00           C  
ATOM   2127  C   ALA   259      53.431  47.627  15.076  1.00  0.00           C  
ATOM   2128  O   ALA   259      54.321  46.995  14.493  1.00  0.00           O  
ATOM   2129  N   ASN   260      52.623  47.052  15.990  1.00  0.00           N  
ATOM   2130  CA  ASN   260      52.930  45.719  16.640  1.00  0.00           C  
ATOM   2131  CB  ASN   260      53.634  46.004  17.951  1.00  0.00           C  
ATOM   2132  CG  ASN   260      55.020  46.611  17.834  1.00  0.00           C  
ATOM   2133  OD1 ASN   260      55.972  45.889  17.571  1.00  0.00           O  
ATOM   2134  ND2 ASN   260      55.132  47.938  17.840  1.00  0.00           N  
ATOM   2135  C   ASN   260      51.789  44.718  16.793  1.00  0.00           C  
ATOM   2136  O   ASN   260      51.881  43.528  16.895  1.00  0.00           O  
ATOM   2137  N   SER   261      50.556  45.236  16.611  1.00  0.00           N  
ATOM   2138  CA  SER   261      49.298  44.497  16.977  1.00  0.00           C  
ATOM   2139  CB  SER   261      48.176  45.398  17.521  1.00  0.00           C  
ATOM   2140  OG  SER   261      47.906  46.431  16.706  1.00  0.00           O  
ATOM   2141  C   SER   261      48.784  43.723  15.815  1.00  0.00           C  
ATOM   2142  O   SER   261      48.682  44.335  14.707  1.00  0.00           O  
ATOM   2143  OXT SER   261      48.342  42.587  15.919  1.00  0.00           O1-
ATOM   2144  O1  LIG   262      36.231  33.877  37.231  1.00  0.00           O  
ATOM   2145  C2  LIG   262      37.439  33.516  37.192  1.00  0.00           C  
ATOM   2146  N3  LIG   262      38.332  34.054  38.015  1.00  0.00           N  
ATOM   2147  C4  LIG   262      39.759  33.953  38.003  1.00  0.00           C  
ATOM   2148  C5  LIG   262      40.361  32.660  38.497  1.00  0.00           C  
ATOM   2149  C6  LIG   262      40.467  33.948  39.247  1.00  0.00           C  
ATOM   2150  N7  LIG   262      37.917  32.538  36.300  1.00  0.00           N  
ATOM   2151  C8  LIG   262      37.237  31.843  35.267  1.00  0.00           C  
ATOM   2152  C9  LIG   262      36.022  32.149  34.655  1.00  0.00           C  
ATOM   2153  N10 LIG   262      35.912  31.110  33.726  1.00  0.00           N  
ATOM   2154  N12 LIG   262      36.993  30.223  33.661  1.00  0.00           N  
ATOM   2155  C13 LIG   262      37.762  30.725  34.552  1.00  0.00           C  
ATOM   2156  C14 LIG   262      39.075  30.169  34.689  1.00  0.00           C  
ATOM   2157  N15 LIG   262      39.642  29.140  33.863  1.00  0.00           N  
ATOM   2158  C16 LIG   262      40.686  28.807  34.535  1.00  0.00           C  
ATOM   2159  C17 LIG   262      41.730  27.970  34.033  1.00  0.00           C  
ATOM   2160  C18 LIG   262      43.003  27.928  34.681  1.00  0.00           C  
ATOM   2161  C19 LIG   262      43.129  28.692  35.948  1.00  0.00           C  
ATOM   2162  C20 LIG   262      44.353  28.719  36.724  1.00  0.00           C  
ATOM   2163  N21 LIG   262      44.531  27.692  37.758  1.00  0.00           N  
ATOM   2164  C23 LIG   262      43.885  28.102  39.032  1.00  0.00           C  
ATOM   2165  C24 LIG   262      44.219  27.099  40.164  1.00  0.00           C  
ATOM   2166  O25 LIG   262      43.959  25.737  39.657  1.00  0.00           O  
ATOM   2167  C26 LIG   262      44.771  25.389  38.535  1.00  0.00           C  
ATOM   2168  C27 LIG   262      44.336  26.257  37.352  1.00  0.00           C  
ATOM   2169  C28 LIG   262      42.066  29.488  36.318  1.00  0.00           C  
ATOM   2170  C29 LIG   262      40.882  29.642  35.595  1.00  0.00           C  
ATOM   2171  N30 LIG   262      39.862  30.506  35.765  1.00  0.00           N  
END
