# Supplementary material for: Exploration of the selective binding mechanism of protein kinase Aurora A selectivity via a comprehensive molecular modeling study
Source: PeerJ. 2019 Oct 22;7:e7832. doi: 10.7717/peerj.7832 (PMC6814069; doi:10.7717/peerj.7832)
Supplement: Data S1 — The raw data are corresponding to figure order. pse and pdb format files can be opened in PyMol 1.8. cdx files can be opened in Chemdraw 16.0. csv files can be opened in Excel. [file peerj-07-7832-s004.zip › Raw-data/Figure S1/Figure S1C.pdb]

ATOM      1  N1  LIG   263      37.034  28.390  38.853  1.00  0.00           N  
ATOM      2  N2  LIG   263      34.443  26.100  39.688  1.00  0.00           N  
ATOM      3  C3  LIG   263      33.703  27.191  38.052  1.00  0.00           C  
ATOM      4  N4  LIG   263      33.367  26.280  38.969  1.00  0.00           N  
ATOM      5  N5  LIG   263      32.761  27.777  37.279  1.00  0.00           N  
ATOM      6  C6  LIG   263      32.930  28.387  36.122  1.00  0.00           C  
ATOM      7  C7  LIG   263      31.711  28.661  35.289  1.00  0.00           C  
ATOM      8  O8  LIG   263      34.031  28.566  35.678  1.00  0.00           O  
ATOM      9  C9  LIG   263      30.791  27.627  34.930  1.00  0.00           C  
ATOM     10  C10 LIG   263      29.702  27.916  34.114  1.00  0.00           C  
ATOM     11  C11 LIG   263      30.517  30.271  33.803  1.00  0.00           C  
ATOM     12  C12 LIG   263      31.559  29.896  34.658  1.00  0.00           C  
ATOM     13  C13 LIG   263      35.511  26.694  39.166  1.00  0.00           C  
ATOM     14  C14 LIG   263      35.090  27.437  38.144  1.00  0.00           C  
ATOM     15  C15 LIG   263      35.941  28.589  37.845  1.00  0.00           C  
ATOM     16  C16 LIG   263      36.794  27.189  39.639  1.00  0.00           C  
ATOM     17  N17 LIG   263      28.435  29.548  32.600  1.00  0.00           N  
ATOM     18  C18 LIG   263      28.086  28.734  31.440  1.00  0.00           C  
ATOM     19  C19 LIG   263      26.622  28.072  31.645  1.00  0.00           C  
ATOM     20  N20 LIG   263      25.549  29.153  31.782  1.00  0.00           N  
ATOM     21  C21 LIG   263      26.038  30.023  32.959  1.00  0.00           C  
ATOM     22  C22 LIG   263      27.460  30.635  32.809  1.00  0.00           C  
ATOM     23  C23 LIG   263      25.304  29.987  30.563  1.00  0.00           C  
ATOM     24  C24 LIG   263      29.519  29.253  33.524  1.00  0.00           C  
ATOM     25  C25 LIG   263      38.133  29.252  38.998  1.00  0.00           C  
ATOM     26  O26 LIG   263      38.979  29.055  39.852  1.00  0.00           O  
ATOM     27  C27 LIG   263      37.727  31.640  38.292  1.00  0.00           C  
ATOM     28  C28 LIG   263      36.840  32.210  37.324  1.00  0.00           C  
ATOM     29  C29 LIG   263      37.952  32.255  39.571  1.00  0.00           C  
ATOM     30  C31 LIG   263      36.227  33.404  37.653  1.00  0.00           C  
ATOM     31  C33 LIG   263      37.275  33.440  39.886  1.00  0.00           C  
ATOM     32  C20 LIG   263      38.397  30.325  37.848  1.00  0.00           C  
ATOM     33  C35 LIG   263      36.421  34.065  38.901  1.00  0.00           C  
ATOM     34  C36 LIG   263      40.003  31.595  36.455  1.00  0.00           C  
ATOM     35  O34 LIG   263      39.782  30.583  37.448  1.00  0.00           O  
ATOM     36  N   TRP     1      47.354  12.536  42.364  1.00  0.00           N  
ATOM     37  CA  TRP     1      46.386  13.103  41.439  1.00  0.00           C  
ATOM     38  CB  TRP     1      45.955  14.487  41.872  1.00  0.00           C  
ATOM     39  CG  TRP     1      45.123  14.541  43.078  1.00  0.00           C  
ATOM     40  CD1 TRP     1      45.444  15.022  44.270  1.00  0.00           C  
ATOM     41  NE1 TRP     1      44.350  14.971  45.146  1.00  0.00           N  
ATOM     42  CE2 TRP     1      43.247  14.443  44.535  1.00  0.00           C  
ATOM     43  CZ2 TRP     1      41.947  14.195  44.946  1.00  0.00           C  
ATOM     44  CH2 TRP     1      40.986  13.645  44.048  1.00  0.00           C  
ATOM     45  CZ3 TRP     1      41.441  13.368  42.717  1.00  0.00           C  
ATOM     46  CE3 TRP     1      42.762  13.645  42.327  1.00  0.00           C  
ATOM     47  CD2 TRP     1      43.736  14.153  43.176  1.00  0.00           C  
ATOM     48  C   TRP     1      47.036  13.234  40.043  1.00  0.00           C  
ATOM     49  O   TRP     1      48.042  13.897  39.917  1.00  0.00           O  
ATOM     50  N   ALA     2      46.339  12.751  39.035  1.00  0.00           N  
ATOM     51  CA  ALA     2      46.766  12.754  37.659  1.00  0.00           C  
ATOM     52  CB  ALA     2      47.651  11.489  37.462  1.00  0.00           C  
ATOM     53  C   ALA     2      45.580  12.796  36.713  1.00  0.00           C  
ATOM     54  O   ALA     2      44.360  12.574  37.048  1.00  0.00           O  
ATOM     55  N   LEU     3      45.842  13.059  35.458  1.00  0.00           N  
ATOM     56  CA  LEU     3      44.756  13.200  34.517  1.00  0.00           C  
ATOM     57  CB  LEU     3      45.316  13.712  33.182  1.00  0.00           C  
ATOM     58  CG  LEU     3      45.652  15.193  33.072  1.00  0.00           C  
ATOM     59  CD1 LEU     3      46.068  15.594  31.735  1.00  0.00           C  
ATOM     60  CD2 LEU     3      44.473  16.156  33.463  1.00  0.00           C  
ATOM     61  C   LEU     3      43.967  11.856  34.252  1.00  0.00           C  
ATOM     62  O   LEU     3      42.751  11.762  34.183  1.00  0.00           O  
ATOM     63  N   GLU     4      44.643  10.706  34.407  1.00  0.00           N  
ATOM     64  CA  GLU     4      44.036   9.312  34.595  1.00  0.00           C  
ATOM     65  CB  GLU     4      45.006   8.116  34.479  1.00  0.00           C  
ATOM     66  CG  GLU     4      44.632   6.593  34.541  1.00  0.00           C  
ATOM     67  CD  GLU     4      43.576   6.293  33.464  1.00  0.00           C  
ATOM     68  OE1 GLU     4      43.369   7.133  32.506  1.00  0.00           O  
ATOM     69  OE2 GLU     4      42.810   5.314  33.585  1.00  0.00           O1-
ATOM     70  C   GLU     4      43.083   9.161  35.834  1.00  0.00           C  
ATOM     71  O   GLU     4      42.111   8.426  35.733  1.00  0.00           O  
ATOM     72  N   ASP     5      43.146  10.068  36.851  1.00  0.00           N  
ATOM     73  CA  ASP     5      42.067  10.214  37.809  1.00  0.00           C  
ATOM     74  CB  ASP     5      42.575  10.948  39.006  1.00  0.00           C  
ATOM     75  CG  ASP     5      43.739  10.269  39.675  1.00  0.00           C  
ATOM     76  OD1 ASP     5      44.596  10.907  40.250  1.00  0.00           O  
ATOM     77  OD2 ASP     5      43.679   8.963  39.750  1.00  0.00           O1-
ATOM     78  C   ASP     5      40.629  10.678  37.462  1.00  0.00           C  
ATOM     79  O   ASP     5      39.673  10.506  38.274  1.00  0.00           O  
ATOM     80  N   PHE     6      40.436  11.269  36.282  1.00  0.00           N  
ATOM     81  CA  PHE     6      39.299  12.016  35.916  1.00  0.00           C  
ATOM     82  CB  PHE     6      39.516  13.579  36.013  1.00  0.00           C  
ATOM     83  CG  PHE     6      40.168  14.090  37.272  1.00  0.00           C  
ATOM     84  CD1 PHE     6      41.588  14.212  37.356  1.00  0.00           C  
ATOM     85  CE1 PHE     6      42.227  14.782  38.492  1.00  0.00           C  
ATOM     86  CZ  PHE     6      41.491  15.086  39.586  1.00  0.00           C  
ATOM     87  CE2 PHE     6      40.068  14.995  39.558  1.00  0.00           C  
ATOM     88  CD2 PHE     6      39.435  14.493  38.430  1.00  0.00           C  
ATOM     89  C   PHE     6      38.767  11.632  34.526  1.00  0.00           C  
ATOM     90  O   PHE     6      39.471  11.179  33.614  1.00  0.00           O  
ATOM     91  N   GLU     7      37.469  11.935  34.311  1.00  0.00           N  
ATOM     92  CA  GLU     7      36.882  12.043  32.924  1.00  0.00           C  
ATOM     93  CB  GLU     7      35.709  11.018  32.786  1.00  0.00           C  
ATOM     94  CG  GLU     7      34.634  10.936  33.939  1.00  0.00           C  
ATOM     95  CD  GLU     7      33.512   9.994  33.554  1.00  0.00           C  
ATOM     96  OE1 GLU     7      33.682   8.792  33.559  1.00  0.00           O  
ATOM     97  OE2 GLU     7      32.443  10.486  33.252  1.00  0.00           O1-
ATOM     98  C   GLU     7      36.496  13.537  32.853  1.00  0.00           C  
ATOM     99  O   GLU     7      35.874  14.071  33.803  1.00  0.00           O  
ATOM    100  N   ILE     8      36.752  14.187  31.757  1.00  0.00           N  
ATOM    101  CA  ILE     8      36.719  15.639  31.602  1.00  0.00           C  
ATOM    102  CB  ILE     8      38.085  16.171  31.119  1.00  0.00           C  
ATOM    103  CG2 ILE     8      38.018  17.524  30.465  1.00  0.00           C  
ATOM    104  CG1 ILE     8      39.106  16.250  32.366  1.00  0.00           C  
ATOM    105  CD1 ILE     8      40.562  16.270  31.924  1.00  0.00           C  
ATOM    106  C   ILE     8      35.667  16.046  30.610  1.00  0.00           C  
ATOM    107  O   ILE     8      35.620  15.438  29.532  1.00  0.00           O  
ATOM    108  N   GLY     9      34.817  17.064  30.944  1.00  0.00           N  
ATOM    109  CA  GLY     9      33.735  17.665  30.125  1.00  0.00           C  
ATOM    110  C   GLY     9      34.189  18.957  29.427  1.00  0.00           C  
ATOM    111  O   GLY     9      35.375  19.226  29.412  1.00  0.00           O  
ATOM    112  N   ARG    10      33.186  19.782  28.978  1.00  0.00           N  
ATOM    113  CA  ARG    10      33.467  21.092  28.346  1.00  0.00           C  
ATOM    114  CB  ARG    10      32.088  21.834  28.348  1.00  0.00           C  
ATOM    115  CG  ARG    10      31.485  22.146  29.693  1.00  0.00           C  
ATOM    116  CD  ARG    10      30.325  23.152  29.745  1.00  0.00           C  
ATOM    117  NE  ARG    10      30.756  24.488  29.309  1.00  0.00           N  
ATOM    118  CZ  ARG    10      29.966  25.529  28.993  1.00  0.00           C  
ATOM    119  NH1 ARG    10      28.684  25.566  29.096  1.00  0.00           N1+
ATOM    120  NH2 ARG    10      30.480  26.677  28.565  1.00  0.00           N  
ATOM    121  C   ARG    10      34.426  22.032  29.073  1.00  0.00           C  
ATOM    122  O   ARG    10      34.576  22.072  30.297  1.00  0.00           O  
ATOM    123  N   PRO    11      35.087  22.946  28.324  1.00  0.00           N  
ATOM    124  CD  PRO    11      35.107  23.167  26.865  1.00  0.00           C  
ATOM    125  CG  PRO    11      35.619  24.578  26.638  1.00  0.00           C  
ATOM    126  CB  PRO    11      36.496  24.800  27.870  1.00  0.00           C  
ATOM    127  CA  PRO    11      35.752  24.033  28.989  1.00  0.00           C  
ATOM    128  C   PRO    11      34.679  24.828  29.690  1.00  0.00           C  
ATOM    129  O   PRO    11      33.627  24.958  29.069  1.00  0.00           O  
ATOM    130  N   LEU    12      34.918  25.402  30.874  1.00  0.00           N  
ATOM    131  CA  LEU    12      34.081  26.423  31.464  1.00  0.00           C  
ATOM    132  CB  LEU    12      33.976  26.122  32.979  1.00  0.00           C  
ATOM    133  CG  LEU    12      33.381  24.707  33.306  1.00  0.00           C  
ATOM    134  CD1 LEU    12      33.650  24.387  34.806  1.00  0.00           C  
ATOM    135  CD2 LEU    12      31.902  24.523  32.953  1.00  0.00           C  
ATOM    136  C   LEU    12      34.583  27.904  31.168  1.00  0.00           C  
ATOM    137  O   LEU    12      33.824  28.885  31.215  1.00  0.00           O  
ATOM    138  N   GLY    13      35.783  28.095  30.721  1.00  0.00           N  
ATOM    139  CA  GLY    13      36.335  29.285  30.228  1.00  0.00           C  
ATOM    140  C   GLY    13      37.841  29.367  30.365  1.00  0.00           C  
ATOM    141  O   GLY    13      38.559  28.407  30.333  1.00  0.00           O  
ATOM    142  N   LYS    14      38.214  30.641  30.640  1.00  0.00           N  
ATOM    143  CA  LYS    14      39.625  31.083  30.679  1.00  0.00           C  
ATOM    144  CB  LYS    14      40.272  31.372  29.292  1.00  0.00           C  
ATOM    145  CG  LYS    14      39.987  32.800  28.775  1.00  0.00           C  
ATOM    146  CD  LYS    14      40.395  32.802  27.308  1.00  0.00           C  
ATOM    147  CE  LYS    14      40.012  34.048  26.573  1.00  0.00           C  
ATOM    148  NZ  LYS    14      40.570  35.298  27.204  1.00  0.00           N1+
ATOM    149  C   LYS    14      39.693  32.257  31.631  1.00  0.00           C  
ATOM    150  O   LYS    14      38.811  33.110  31.738  1.00  0.00           O  
ATOM    151  N   GLY    15      40.854  32.294  32.287  1.00  0.00           N  
ATOM    152  CA  GLY    15      41.354  33.429  33.104  1.00  0.00           C  
ATOM    153  C   GLY    15      42.712  33.972  32.638  1.00  0.00           C  
ATOM    154  O   GLY    15      43.165  33.709  31.495  1.00  0.00           O  
ATOM    155  N   LYS    16      43.339  34.840  33.355  1.00  0.00           N  
ATOM    156  CA  LYS    16      44.614  35.466  33.101  1.00  0.00           C  
ATOM    157  CB  LYS    16      44.902  36.405  34.279  1.00  0.00           C  
ATOM    158  CG  LYS    16      46.264  37.122  34.293  1.00  0.00           C  
ATOM    159  CD  LYS    16      46.345  38.231  35.409  1.00  0.00           C  
ATOM    160  CE  LYS    16      46.219  37.553  36.782  1.00  0.00           C  
ATOM    161  NZ  LYS    16      46.264  38.538  37.886  1.00  0.00           N1+
ATOM    162  C   LYS    16      45.804  34.448  32.779  1.00  0.00           C  
ATOM    163  O   LYS    16      46.742  34.906  32.109  1.00  0.00           O  
ATOM    164  N   PHE    17      45.984  33.333  33.466  1.00  0.00           N  
ATOM    165  CA  PHE    17      47.062  32.385  33.315  1.00  0.00           C  
ATOM    166  CB  PHE    17      47.794  32.262  34.666  1.00  0.00           C  
ATOM    167  CG  PHE    17      48.309  33.642  35.122  1.00  0.00           C  
ATOM    168  CD1 PHE    17      48.073  33.966  36.469  1.00  0.00           C  
ATOM    169  CE1 PHE    17      48.820  34.993  37.005  1.00  0.00           C  
ATOM    170  CZ  PHE    17      49.660  35.816  36.210  1.00  0.00           C  
ATOM    171  CE2 PHE    17      49.648  35.591  34.838  1.00  0.00           C  
ATOM    172  CD2 PHE    17      49.076  34.473  34.289  1.00  0.00           C  
ATOM    173  C   PHE    17      46.744  30.997  32.750  1.00  0.00           C  
ATOM    174  O   PHE    17      47.683  30.136  32.501  1.00  0.00           O  
ATOM    175  N   GLY    18      45.475  30.710  32.455  1.00  0.00           N  
ATOM    176  CA  GLY    18      45.110  29.603  31.633  1.00  0.00           C  
ATOM    177  C   GLY    18      43.617  29.329  31.634  1.00  0.00           C  
ATOM    178  O   GLY    18      42.777  30.125  31.812  1.00  0.00           O  
ATOM    179  N   ASN    19      43.258  28.042  31.258  1.00  0.00           N  
ATOM    180  CA  ASN    19      41.881  27.632  30.976  1.00  0.00           C  
ATOM    181  CB  ASN    19      41.813  26.606  29.859  1.00  0.00           C  
ATOM    182  CG  ASN    19      42.378  27.178  28.563  1.00  0.00           C  
ATOM    183  OD1 ASN    19      42.386  28.382  28.392  1.00  0.00           O  
ATOM    184  ND2 ASN    19      42.855  26.483  27.602  1.00  0.00           N  
ATOM    185  C   ASN    19      41.162  26.956  32.200  1.00  0.00           C  
ATOM    186  O   ASN    19      41.748  26.668  33.217  1.00  0.00           O  
ATOM    187  N   VAL    20      39.868  26.791  32.065  1.00  0.00           N  
ATOM    188  CA  VAL    20      38.950  26.077  33.019  1.00  0.00           C  
ATOM    189  CB  VAL    20      38.138  27.075  33.822  1.00  0.00           C  
ATOM    190  CG1 VAL    20      37.437  26.412  34.996  1.00  0.00           C  
ATOM    191  CG2 VAL    20      38.961  28.269  34.435  1.00  0.00           C  
ATOM    192  C   VAL    20      38.134  25.016  32.283  1.00  0.00           C  
ATOM    193  O   VAL    20      37.571  25.236  31.204  1.00  0.00           O  
ATOM    194  N   TYR    21      38.021  23.851  32.923  1.00  0.00           N  
ATOM    195  CA  TYR    21      37.196  22.749  32.477  1.00  0.00           C  
ATOM    196  CB  TYR    21      38.087  21.594  31.844  1.00  0.00           C  
ATOM    197  CG  TYR    21      39.098  22.070  30.813  1.00  0.00           C  
ATOM    198  CD1 TYR    21      40.375  22.368  31.244  1.00  0.00           C  
ATOM    199  CE1 TYR    21      41.369  22.712  30.323  1.00  0.00           C  
ATOM    200  CZ  TYR    21      41.095  22.939  28.961  1.00  0.00           C  
ATOM    201  OH  TYR    21      42.071  23.364  28.167  1.00  0.00           O  
ATOM    202  CE2 TYR    21      39.789  22.666  28.541  1.00  0.00           C  
ATOM    203  CD2 TYR    21      38.790  22.194  29.444  1.00  0.00           C  
ATOM    204  C   TYR    21      36.243  22.106  33.485  1.00  0.00           C  
ATOM    205  O   TYR    21      36.556  22.150  34.629  1.00  0.00           O  
ATOM    206  N   LEU    22      35.152  21.499  33.022  1.00  0.00           N  
ATOM    207  CA  LEU    22      34.413  20.589  33.824  1.00  0.00           C  
ATOM    208  CB  LEU    22      33.037  20.384  33.258  1.00  0.00           C  
ATOM    209  CG  LEU    22      31.910  19.890  34.236  1.00  0.00           C  
ATOM    210  CD1 LEU    22      31.783  18.357  34.410  1.00  0.00           C  
ATOM    211  CD2 LEU    22      31.714  20.733  35.479  1.00  0.00           C  
ATOM    212  C   LEU    22      35.134  19.181  34.033  1.00  0.00           C  
ATOM    213  O   LEU    22      35.670  18.635  33.066  1.00  0.00           O  
ATOM    214  N   ALA    23      35.103  18.582  35.205  1.00  0.00           N  
ATOM    215  CA  ALA    23      35.670  17.275  35.444  1.00  0.00           C  
ATOM    216  CB  ALA    23      37.086  17.492  36.074  1.00  0.00           C  
ATOM    217  C   ALA    23      34.792  16.434  36.442  1.00  0.00           C  
ATOM    218  O   ALA    23      34.374  16.934  37.481  1.00  0.00           O  
ATOM    219  N   ARG    24      34.640  15.146  36.247  1.00  0.00           N  
ATOM    220  CA  ARG    24      34.266  14.177  37.234  1.00  0.00           C  
ATOM    221  CB  ARG    24      33.011  13.347  36.897  1.00  0.00           C  
ATOM    222  CG  ARG    24      31.835  14.192  36.726  1.00  0.00           C  
ATOM    223  CD  ARG    24      30.479  13.465  36.399  1.00  0.00           C  
ATOM    224  NE  ARG    24      30.508  12.474  35.342  1.00  0.00           N  
ATOM    225  CZ  ARG    24      29.625  11.529  35.230  1.00  0.00           C  
ATOM    226  NH1 ARG    24      28.464  11.540  35.764  1.00  0.00           N1+
ATOM    227  NH2 ARG    24      29.827  10.547  34.439  1.00  0.00           N  
ATOM    228  C   ARG    24      35.377  13.217  37.591  1.00  0.00           C  
ATOM    229  O   ARG    24      36.135  12.739  36.733  1.00  0.00           O  
ATOM    230  N   GLU    25      35.565  12.909  38.895  1.00  0.00           N  
ATOM    231  CA  GLU    25      36.541  11.877  39.334  1.00  0.00           C  
ATOM    232  CB  GLU    25      36.892  12.096  40.878  1.00  0.00           C  
ATOM    233  CG  GLU    25      37.967  11.116  41.306  1.00  0.00           C  
ATOM    234  CD  GLU    25      37.485   9.685  41.560  1.00  0.00           C  
ATOM    235  OE1 GLU    25      38.235   8.762  41.085  1.00  0.00           O  
ATOM    236  OE2 GLU    25      36.401   9.342  42.103  1.00  0.00           O1-
ATOM    237  C   GLU    25      36.047  10.474  38.933  1.00  0.00           C  
ATOM    238  O   GLU    25      34.819  10.141  38.975  1.00  0.00           O  
ATOM    239  N   LYS    26      36.963   9.654  38.324  1.00  0.00           N  
ATOM    240  CA  LYS    26      36.531   8.610  37.402  1.00  0.00           C  
ATOM    241  CB  LYS    26      37.735   8.198  36.457  1.00  0.00           C  
ATOM    242  CG  LYS    26      37.296   7.758  35.034  1.00  0.00           C  
ATOM    243  CD  LYS    26      38.468   7.108  34.336  1.00  0.00           C  
ATOM    244  CE  LYS    26      39.489   8.132  33.964  1.00  0.00           C  
ATOM    245  NZ  LYS    26      40.529   7.693  33.046  1.00  0.00           N1+
ATOM    246  C   LYS    26      35.816   7.474  38.062  1.00  0.00           C  
ATOM    247  O   LYS    26      35.012   6.801  37.398  1.00  0.00           O  
ATOM    248  N   GLN    27      36.007   7.170  39.344  1.00  0.00           N  
ATOM    249  CA  GLN    27      35.219   6.131  40.026  1.00  0.00           C  
ATOM    250  CB  GLN    27      36.075   5.529  41.067  1.00  0.00           C  
ATOM    251  CG  GLN    27      35.504   4.412  41.902  1.00  0.00           C  
ATOM    252  CD  GLN    27      36.602   3.916  42.836  1.00  0.00           C  
ATOM    253  OE1 GLN    27      37.547   4.641  43.189  1.00  0.00           O  
ATOM    254  NE2 GLN    27      36.280   2.902  43.573  1.00  0.00           N  
ATOM    255  C   GLN    27      33.910   6.640  40.800  1.00  0.00           C  
ATOM    256  O   GLN    27      32.867   5.940  40.836  1.00  0.00           O  
ATOM    257  N   SER    28      34.017   7.815  41.519  1.00  0.00           N  
ATOM    258  CA  SER    28      32.810   8.394  42.286  1.00  0.00           C  
ATOM    259  CB  SER    28      33.398   9.212  43.482  1.00  0.00           C  
ATOM    260  OG  SER    28      34.107  10.326  42.974  1.00  0.00           O  
ATOM    261  C   SER    28      31.865   9.222  41.390  1.00  0.00           C  
ATOM    262  O   SER    28      30.689   9.304  41.771  1.00  0.00           O  
ATOM    263  N   LYS    29      32.322   9.769  40.310  1.00  0.00           N  
ATOM    264  CA  LYS    29      31.565  10.756  39.421  1.00  0.00           C  
ATOM    265  CB  LYS    29      30.396  10.089  38.662  1.00  0.00           C  
ATOM    266  CG  LYS    29      30.733   8.736  38.030  1.00  0.00           C  
ATOM    267  CD  LYS    29      31.750   8.847  36.875  1.00  0.00           C  
ATOM    268  CE  LYS    29      31.580   7.632  36.044  1.00  0.00           C  
ATOM    269  NZ  LYS    29      32.878   7.118  35.584  1.00  0.00           N1+
ATOM    270  C   LYS    29      31.166  12.051  40.152  1.00  0.00           C  
ATOM    271  O   LYS    29      30.338  12.822  39.649  1.00  0.00           O  
ATOM    272  N   PHE    30      31.644  12.246  41.358  1.00  0.00           N  
ATOM    273  CA  PHE    30      31.578  13.527  42.058  1.00  0.00           C  
ATOM    274  CB  PHE    30      32.483  13.258  43.351  1.00  0.00           C  
ATOM    275  CG  PHE    30      32.305  14.379  44.349  1.00  0.00           C  
ATOM    276  CD1 PHE    30      31.265  14.291  45.263  1.00  0.00           C  
ATOM    277  CE1 PHE    30      31.047  15.380  46.162  1.00  0.00           C  
ATOM    278  CZ  PHE    30      31.724  16.596  45.913  1.00  0.00           C  
ATOM    279  CE2 PHE    30      32.694  16.659  44.884  1.00  0.00           C  
ATOM    280  CD2 PHE    30      33.048  15.543  44.163  1.00  0.00           C  
ATOM    281  C   PHE    30      32.157  14.719  41.176  1.00  0.00           C  
ATOM    282  O   PHE    30      33.102  14.443  40.469  1.00  0.00           O  
ATOM    283  N   ILE    31      31.501  15.842  41.160  1.00  0.00           N  
ATOM    284  CA  ILE    31      31.641  16.955  40.222  1.00  0.00           C  
ATOM    285  CB  ILE    31      30.303  17.592  39.970  1.00  0.00           C  
ATOM    286  CG2 ILE    31      30.630  18.950  39.213  1.00  0.00           C  
ATOM    287  CG1 ILE    31      29.322  16.655  39.224  1.00  0.00           C  
ATOM    288  CD1 ILE    31      29.252  16.724  37.658  1.00  0.00           C  
ATOM    289  C   ILE    31      32.761  17.898  40.719  1.00  0.00           C  
ATOM    290  O   ILE    31      32.714  18.556  41.791  1.00  0.00           O  
ATOM    291  N   LEU    32      33.799  18.118  39.858  1.00  0.00           N  
ATOM    292  CA  LEU    32      35.001  18.932  40.125  1.00  0.00           C  
ATOM    293  CB  LEU    32      36.100  17.881  40.452  1.00  0.00           C  
ATOM    294  CG  LEU    32      35.930  17.051  41.735  1.00  0.00           C  
ATOM    295  CD1 LEU    32      37.010  16.029  41.842  1.00  0.00           C  
ATOM    296  CD2 LEU    32      35.806  17.732  43.084  1.00  0.00           C  
ATOM    297  C   LEU    32      35.433  19.890  38.987  1.00  0.00           C  
ATOM    298  O   LEU    32      35.155  19.684  37.818  1.00  0.00           O  
ATOM    299  N   ALA    33      36.009  21.037  39.267  1.00  0.00           N  
ATOM    300  CA  ALA    33      36.411  22.047  38.292  1.00  0.00           C  
ATOM    301  CB  ALA    33      35.968  23.391  38.824  1.00  0.00           C  
ATOM    302  C   ALA    33      37.885  21.957  38.111  1.00  0.00           C  
ATOM    303  O   ALA    33      38.519  21.879  39.164  1.00  0.00           O  
ATOM    304  N   LEU    34      38.427  21.915  36.846  1.00  0.00           N  
ATOM    305  CA  LEU    34      39.834  21.855  36.515  1.00  0.00           C  
ATOM    306  CB  LEU    34      40.022  20.664  35.519  1.00  0.00           C  
ATOM    307  CG  LEU    34      41.479  20.331  35.057  1.00  0.00           C  
ATOM    308  CD1 LEU    34      42.258  19.597  36.231  1.00  0.00           C  
ATOM    309  CD2 LEU    34      41.356  19.326  33.874  1.00  0.00           C  
ATOM    310  C   LEU    34      40.368  23.222  36.125  1.00  0.00           C  
ATOM    311  O   LEU    34      40.223  23.548  34.924  1.00  0.00           O  
ATOM    312  N   LYS    35      40.872  24.023  37.070  1.00  0.00           N  
ATOM    313  CA  LYS    35      41.513  25.294  36.783  1.00  0.00           C  
ATOM    314  CB  LYS    35      41.509  26.168  38.001  1.00  0.00           C  
ATOM    315  CG  LYS    35      42.033  27.563  37.669  1.00  0.00           C  
ATOM    316  CD  LYS    35      42.203  28.306  39.009  1.00  0.00           C  
ATOM    317  CE  LYS    35      42.858  29.658  38.846  1.00  0.00           C  
ATOM    318  NZ  LYS    35      43.016  30.298  40.114  1.00  0.00           N1+
ATOM    319  C   LYS    35      42.965  24.957  36.396  1.00  0.00           C  
ATOM    320  O   LYS    35      43.677  24.387  37.257  1.00  0.00           O  
ATOM    321  N   VAL    36      43.404  25.290  35.220  1.00  0.00           N  
ATOM    322  CA  VAL    36      44.728  24.981  34.639  1.00  0.00           C  
ATOM    323  CB  VAL    36      44.642  24.121  33.356  1.00  0.00           C  
ATOM    324  CG1 VAL    36      45.986  23.554  32.906  1.00  0.00           C  
ATOM    325  CG2 VAL    36      43.639  22.911  33.466  1.00  0.00           C  
ATOM    326  C   VAL    36      45.531  26.266  34.330  1.00  0.00           C  
ATOM    327  O   VAL    36      44.880  27.307  34.100  1.00  0.00           O  
ATOM    328  N   LEU    37      46.810  26.283  34.667  1.00  0.00           N  
ATOM    329  CA  LEU    37      47.675  27.465  34.562  1.00  0.00           C  
ATOM    330  CB  LEU    37      47.880  28.170  35.900  1.00  0.00           C  
ATOM    331  CG  LEU    37      46.689  28.561  36.762  1.00  0.00           C  
ATOM    332  CD1 LEU    37      46.110  27.483  37.687  1.00  0.00           C  
ATOM    333  CD2 LEU    37      47.077  29.618  37.769  1.00  0.00           C  
ATOM    334  C   LEU    37      48.961  27.048  33.915  1.00  0.00           C  
ATOM    335  O   LEU    37      49.541  26.010  34.246  1.00  0.00           O  
ATOM    336  N   PHE    38      49.483  27.810  33.036  1.00  0.00           N  
ATOM    337  CA  PHE    38      50.750  27.558  32.319  1.00  0.00           C  
ATOM    338  CB  PHE    38      50.896  28.363  31.013  1.00  0.00           C  
ATOM    339  CG  PHE    38      49.746  28.291  30.028  1.00  0.00           C  
ATOM    340  CD1 PHE    38      48.914  29.426  29.829  1.00  0.00           C  
ATOM    341  CE1 PHE    38      47.805  29.226  28.944  1.00  0.00           C  
ATOM    342  CZ  PHE    38      47.491  27.991  28.372  1.00  0.00           C  
ATOM    343  CE2 PHE    38      48.338  26.927  28.563  1.00  0.00           C  
ATOM    344  CD2 PHE    38      49.474  27.024  29.405  1.00  0.00           C  
ATOM    345  C   PHE    38      52.003  27.919  33.166  1.00  0.00           C  
ATOM    346  O   PHE    38      52.182  29.059  33.617  1.00  0.00           O  
ATOM    347  N   LYS    39      52.689  26.843  33.457  1.00  0.00           N  
ATOM    348  CA  LYS    39      53.800  26.802  34.432  1.00  0.00           C  
ATOM    349  CB  LYS    39      54.405  25.410  34.474  1.00  0.00           C  
ATOM    350  CG  LYS    39      55.408  25.254  35.660  1.00  0.00           C  
ATOM    351  CD  LYS    39      56.019  23.800  35.618  1.00  0.00           C  
ATOM    352  CE  LYS    39      55.409  22.974  36.766  1.00  0.00           C  
ATOM    353  NZ  LYS    39      56.156  21.758  37.082  1.00  0.00           N1+
ATOM    354  C   LYS    39      54.994  27.829  34.228  1.00  0.00           C  
ATOM    355  O   LYS    39      55.305  28.521  35.125  1.00  0.00           O  
ATOM    356  N   ALA    40      55.674  27.962  33.064  1.00  0.00           N  
ATOM    357  CA  ALA    40      56.644  28.998  32.884  1.00  0.00           C  
ATOM    358  CB  ALA    40      57.373  28.867  31.520  1.00  0.00           C  
ATOM    359  C   ALA    40      56.070  30.408  33.080  1.00  0.00           C  
ATOM    360  O   ALA    40      56.718  31.212  33.744  1.00  0.00           O  
ATOM    361  N   GLN    41      54.833  30.696  32.663  1.00  0.00           N  
ATOM    362  CA  GLN    41      54.271  31.993  32.828  1.00  0.00           C  
ATOM    363  CB  GLN    41      52.904  32.067  32.066  1.00  0.00           C  
ATOM    364  CG  GLN    41      52.176  33.418  32.120  1.00  0.00           C  
ATOM    365  CD  GLN    41      52.957  34.551  31.491  1.00  0.00           C  
ATOM    366  OE1 GLN    41      52.851  34.924  30.323  1.00  0.00           O  
ATOM    367  NE2 GLN    41      53.800  35.147  32.256  1.00  0.00           N  
ATOM    368  C   GLN    41      54.173  32.384  34.310  1.00  0.00           C  
ATOM    369  O   GLN    41      54.453  33.541  34.611  1.00  0.00           O  
ATOM    370  N   LEU    42      53.723  31.485  35.177  1.00  0.00           N  
ATOM    371  CA  LEU    42      53.753  31.677  36.610  1.00  0.00           C  
ATOM    372  CB  LEU    42      53.188  30.449  37.379  1.00  0.00           C  
ATOM    373  CG  LEU    42      51.775  30.065  36.970  1.00  0.00           C  
ATOM    374  CD1 LEU    42      51.372  28.805  37.779  1.00  0.00           C  
ATOM    375  CD2 LEU    42      50.715  31.140  37.192  1.00  0.00           C  
ATOM    376  C   LEU    42      55.224  31.989  37.166  1.00  0.00           C  
ATOM    377  O   LEU    42      55.300  32.854  38.040  1.00  0.00           O  
ATOM    378  N   GLU    43      56.262  31.247  36.743  1.00  0.00           N  
ATOM    379  CA  GLU    43      57.645  31.539  37.002  1.00  0.00           C  
ATOM    380  CB  GLU    43      58.562  30.466  36.402  1.00  0.00           C  
ATOM    381  CG  GLU    43      58.654  29.190  37.239  1.00  0.00           C  
ATOM    382  CD  GLU    43      59.517  29.399  38.491  1.00  0.00           C  
ATOM    383  OE1 GLU    43      59.653  30.509  39.003  1.00  0.00           O  
ATOM    384  OE2 GLU    43      59.992  28.360  39.074  1.00  0.00           O1-
ATOM    385  C   GLU    43      58.120  32.980  36.600  1.00  0.00           C  
ATOM    386  O   GLU    43      58.695  33.650  37.470  1.00  0.00           O  
ATOM    387  N   LYS    44      57.810  33.389  35.413  1.00  0.00           N  
ATOM    388  CA  LYS    44      58.160  34.778  34.904  1.00  0.00           C  
ATOM    389  CB  LYS    44      57.672  34.827  33.453  1.00  0.00           C  
ATOM    390  CG  LYS    44      58.590  34.063  32.477  1.00  0.00           C  
ATOM    391  CD  LYS    44      57.850  33.494  31.230  1.00  0.00           C  
ATOM    392  CE  LYS    44      58.788  32.644  30.406  1.00  0.00           C  
ATOM    393  NZ  LYS    44      58.127  32.080  29.173  1.00  0.00           N1+
ATOM    394  C   LYS    44      57.440  35.922  35.679  1.00  0.00           C  
ATOM    395  O   LYS    44      57.776  37.096  35.729  1.00  0.00           O  
ATOM    396  N   ALA    45      56.301  35.530  36.297  1.00  0.00           N  
ATOM    397  CA  ALA    45      55.468  36.423  37.147  1.00  0.00           C  
ATOM    398  CB  ALA    45      53.996  36.151  36.779  1.00  0.00           C  
ATOM    399  C   ALA    45      55.679  36.453  38.617  1.00  0.00           C  
ATOM    400  O   ALA    45      55.161  37.245  39.387  1.00  0.00           O  
ATOM    401  N   GLY    46      56.482  35.429  39.014  1.00  0.00           N  
ATOM    402  CA  GLY    46      57.101  35.293  40.301  1.00  0.00           C  
ATOM    403  C   GLY    46      56.056  34.919  41.402  1.00  0.00           C  
ATOM    404  O   GLY    46      56.080  35.471  42.520  1.00  0.00           O  
ATOM    405  N   VAL    47      55.018  34.203  41.007  1.00  0.00           N  
ATOM    406  CA  VAL    47      53.859  33.861  41.812  1.00  0.00           C  
ATOM    407  CB  VAL    47      52.489  34.499  41.324  1.00  0.00           C  
ATOM    408  CG1 VAL    47      52.607  35.968  41.861  1.00  0.00           C  
ATOM    409  CG2 VAL    47      52.377  34.424  39.811  1.00  0.00           C  
ATOM    410  C   VAL    47      53.650  32.365  41.797  1.00  0.00           C  
ATOM    411  O   VAL    47      52.695  31.894  42.277  1.00  0.00           O  
ATOM    412  N   GLU    48      54.483  31.559  41.039  1.00  0.00           N  
ATOM    413  CA  GLU    48      54.481  30.064  41.063  1.00  0.00           C  
ATOM    414  CB  GLU    48      55.417  29.521  40.046  1.00  0.00           C  
ATOM    415  CG  GLU    48      55.070  28.083  39.673  1.00  0.00           C  
ATOM    416  CD  GLU    48      55.655  27.031  40.623  1.00  0.00           C  
ATOM    417  OE1 GLU    48      56.810  27.089  41.146  1.00  0.00           O  
ATOM    418  OE2 GLU    48      54.940  26.051  40.909  1.00  0.00           O1-
ATOM    419  C   GLU    48      54.819  29.501  42.417  1.00  0.00           C  
ATOM    420  O   GLU    48      54.032  28.708  42.866  1.00  0.00           O  
ATOM    421  N   HIE    49      55.886  29.824  43.199  1.00  0.00           N  
ATOM    422  CA  HIE    49      55.982  29.408  44.616  1.00  0.00           C  
ATOM    423  CB  HIE    49      57.257  29.990  45.145  1.00  0.00           C  
ATOM    424  CG  HIE    49      57.579  31.460  44.900  1.00  0.00           C  
ATOM    425  ND1 HIE    49      58.017  31.948  43.636  1.00  0.00           N  
ATOM    426  CE1 HIE    49      58.105  33.289  43.785  1.00  0.00           C  
ATOM    427  NE2 HIE    49      57.833  33.595  45.103  1.00  0.00           N  
ATOM    428  CD2 HIE    49      57.549  32.427  45.796  1.00  0.00           C  
ATOM    429  C   HIE    49      54.807  29.828  45.462  1.00  0.00           C  
ATOM    430  O   HIE    49      54.235  29.036  46.161  1.00  0.00           O  
ATOM    431  N   GLN    50      54.440  31.082  45.333  1.00  0.00           N  
ATOM    432  CA  GLN    50      53.412  31.700  46.111  1.00  0.00           C  
ATOM    433  CB  GLN    50      53.389  33.180  45.643  1.00  0.00           C  
ATOM    434  CG  GLN    50      52.232  33.991  46.331  1.00  0.00           C  
ATOM    435  CD  GLN    50      51.950  35.295  45.619  1.00  0.00           C  
ATOM    436  OE1 GLN    50      52.812  36.150  45.338  1.00  0.00           O  
ATOM    437  NE2 GLN    50      50.691  35.669  45.352  1.00  0.00           N  
ATOM    438  C   GLN    50      52.067  30.908  45.941  1.00  0.00           C  
ATOM    439  O   GLN    50      51.418  30.611  46.987  1.00  0.00           O  
ATOM    440  N   LEU    51      51.675  30.436  44.757  1.00  0.00           N  
ATOM    441  CA  LEU    51      50.518  29.573  44.574  1.00  0.00           C  
ATOM    442  CB  LEU    51      50.351  29.250  43.120  1.00  0.00           C  
ATOM    443  CG  LEU    51      49.114  28.408  42.751  1.00  0.00           C  
ATOM    444  CD1 LEU    51      48.871  28.586  41.269  1.00  0.00           C  
ATOM    445  CD2 LEU    51      49.287  26.883  43.026  1.00  0.00           C  
ATOM    446  C   LEU    51      50.496  28.328  45.482  1.00  0.00           C  
ATOM    447  O   LEU    51      49.404  27.971  45.955  1.00  0.00           O  
ATOM    448  N   ARG    52      51.684  27.734  45.717  1.00  0.00           N  
ATOM    449  CA  ARG    52      51.917  26.512  46.430  1.00  0.00           C  
ATOM    450  CB  ARG    52      53.313  25.999  46.121  1.00  0.00           C  
ATOM    451  CG  ARG    52      53.290  25.219  44.769  1.00  0.00           C  
ATOM    452  CD  ARG    52      54.523  24.494  44.141  1.00  0.00           C  
ATOM    453  NE  ARG    52      55.505  25.423  43.657  1.00  0.00           N  
ATOM    454  CZ  ARG    52      56.595  25.802  44.297  1.00  0.00           C  
ATOM    455  NH1 ARG    52      56.731  25.588  45.560  1.00  0.00           N1+
ATOM    456  NH2 ARG    52      57.453  26.481  43.677  1.00  0.00           N  
ATOM    457  C   ARG    52      51.682  26.662  47.925  1.00  0.00           C  
ATOM    458  O   ARG    52      51.614  25.667  48.622  1.00  0.00           O  
ATOM    459  N   ARG    53      51.517  27.911  48.451  1.00  0.00           N  
ATOM    460  CA  ARG    53      50.992  28.303  49.818  1.00  0.00           C  
ATOM    461  CB  ARG    53      51.725  29.512  50.471  1.00  0.00           C  
ATOM    462  CG  ARG    53      51.332  29.977  51.873  1.00  0.00           C  
ATOM    463  CD  ARG    53      52.322  31.022  52.423  1.00  0.00           C  
ATOM    464  NE  ARG    53      51.927  31.554  53.648  1.00  0.00           N  
ATOM    465  CZ  ARG    53      51.584  30.762  54.669  1.00  0.00           C  
ATOM    466  NH1 ARG    53      52.180  29.570  54.813  1.00  0.00           N1+
ATOM    467  NH2 ARG    53      50.793  31.171  55.575  1.00  0.00           N  
ATOM    468  C   ARG    53      49.475  28.633  49.564  1.00  0.00           C  
ATOM    469  O   ARG    53      48.649  28.253  50.427  1.00  0.00           O  
ATOM    470  N   GLU    54      49.108  29.242  48.420  1.00  0.00           N  
ATOM    471  CA  GLU    54      47.709  29.692  48.345  1.00  0.00           C  
ATOM    472  CB  GLU    54      47.446  30.774  47.247  1.00  0.00           C  
ATOM    473  CG  GLU    54      48.108  32.089  47.618  1.00  0.00           C  
ATOM    474  CD  GLU    54      47.910  33.188  46.529  1.00  0.00           C  
ATOM    475  OE1 GLU    54      47.792  32.861  45.341  1.00  0.00           O  
ATOM    476  OE2 GLU    54      47.946  34.406  46.833  1.00  0.00           O1-
ATOM    477  C   GLU    54      46.797  28.452  48.173  1.00  0.00           C  
ATOM    478  O   GLU    54      45.639  28.525  48.541  1.00  0.00           O  
ATOM    479  N   VAL    55      47.240  27.331  47.616  1.00  0.00           N  
ATOM    480  CA  VAL    55      46.455  26.040  47.559  1.00  0.00           C  
ATOM    481  CB  VAL    55      47.027  25.049  46.528  1.00  0.00           C  
ATOM    482  CG1 VAL    55      46.744  25.421  45.123  1.00  0.00           C  
ATOM    483  CG2 VAL    55      48.523  24.825  46.596  1.00  0.00           C  
ATOM    484  C   VAL    55      46.367  25.424  48.972  1.00  0.00           C  
ATOM    485  O   VAL    55      45.363  24.807  49.338  1.00  0.00           O  
ATOM    486  N   GLU    56      47.336  25.664  49.897  1.00  0.00           N  
ATOM    487  CA  GLU    56      47.297  25.279  51.288  1.00  0.00           C  
ATOM    488  CB  GLU    56      48.683  25.415  51.886  1.00  0.00           C  
ATOM    489  CG  GLU    56      49.673  24.555  51.117  1.00  0.00           C  
ATOM    490  CD  GLU    56      49.226  23.053  51.003  1.00  0.00           C  
ATOM    491  OE1 GLU    56      49.360  22.432  49.909  1.00  0.00           O  
ATOM    492  OE2 GLU    56      48.563  22.533  51.891  1.00  0.00           O1-
ATOM    493  C   GLU    56      46.163  26.054  51.979  1.00  0.00           C  
ATOM    494  O   GLU    56      45.357  25.386  52.673  1.00  0.00           O  
ATOM    495  N   ILE    57      46.024  27.377  51.781  1.00  0.00           N  
ATOM    496  CA  ILE    57      45.018  28.209  52.416  1.00  0.00           C  
ATOM    497  CB  ILE    57      45.380  29.680  52.399  1.00  0.00           C  
ATOM    498  CG2 ILE    57      44.178  30.536  52.863  1.00  0.00           C  
ATOM    499  CG1 ILE    57      46.484  30.002  53.379  1.00  0.00           C  
ATOM    500  CD1 ILE    57      47.384  31.186  53.020  1.00  0.00           C  
ATOM    501  C   ILE    57      43.633  27.828  51.904  1.00  0.00           C  
ATOM    502  O   ILE    57      42.728  27.593  52.734  1.00  0.00           O  
ATOM    503  N   GLN    58      43.444  27.644  50.610  1.00  0.00           N  
ATOM    504  CA  GLN    58      42.183  27.244  50.010  1.00  0.00           C  
ATOM    505  CB  GLN    58      42.341  27.277  48.497  1.00  0.00           C  
ATOM    506  CG  GLN    58      40.922  27.231  47.737  1.00  0.00           C  
ATOM    507  CD  GLN    58      40.227  28.618  47.604  1.00  0.00           C  
ATOM    508  OE1 GLN    58      40.823  29.656  47.786  1.00  0.00           O  
ATOM    509  NE2 GLN    58      38.927  28.663  47.585  1.00  0.00           N  
ATOM    510  C   GLN    58      41.761  25.827  50.551  1.00  0.00           C  
ATOM    511  O   GLN    58      40.555  25.554  50.698  1.00  0.00           O  
ATOM    512  N   SER    59      42.699  24.864  50.640  1.00  0.00           N  
ATOM    513  CA  SER    59      42.482  23.583  51.423  1.00  0.00           C  
ATOM    514  CB  SER    59      43.753  22.753  51.137  1.00  0.00           C  
ATOM    515  OG  SER    59      43.775  21.514  51.856  1.00  0.00           O  
ATOM    516  C   SER    59      42.249  23.695  52.931  1.00  0.00           C  
ATOM    517  O   SER    59      41.426  22.889  53.454  1.00  0.00           O  
ATOM    518  N   HIE    60      42.837  24.645  53.643  1.00  0.00           N  
ATOM    519  CA  HIE    60      42.660  24.813  55.084  1.00  0.00           C  
ATOM    520  CB  HIE    60      43.614  25.890  55.616  1.00  0.00           C  
ATOM    521  CG  HIE    60      43.633  25.821  57.164  1.00  0.00           C  
ATOM    522  ND1 HIE    60      44.331  24.857  57.920  1.00  0.00           N  
ATOM    523  CE1 HIE    60      44.466  25.437  59.092  1.00  0.00           C  
ATOM    524  NE2 HIE    60      43.847  26.620  59.155  1.00  0.00           N  
ATOM    525  CD2 HIE    60      43.370  26.914  57.933  1.00  0.00           C  
ATOM    526  C   HIE    60      41.218  25.298  55.371  1.00  0.00           C  
ATOM    527  O   HIE    60      40.539  24.880  56.369  1.00  0.00           O  
ATOM    528  N   LEU    61      40.723  26.298  54.626  1.00  0.00           N  
ATOM    529  CA  LEU    61      39.353  26.900  54.803  1.00  0.00           C  
ATOM    530  CB  LEU    61      39.114  28.134  54.007  1.00  0.00           C  
ATOM    531  CG  LEU    61      40.122  29.242  54.186  1.00  0.00           C  
ATOM    532  CD1 LEU    61      40.247  30.076  52.855  1.00  0.00           C  
ATOM    533  CD2 LEU    61      39.588  30.077  55.387  1.00  0.00           C  
ATOM    534  C   LEU    61      38.274  25.824  54.532  1.00  0.00           C  
ATOM    535  O   LEU    61      38.381  25.089  53.546  1.00  0.00           O  
ATOM    536  N   ARG    62      37.145  25.815  55.291  1.00  0.00           N  
ATOM    537  CA  ARG    62      35.955  24.921  55.144  1.00  0.00           C  
ATOM    538  CB  ARG    62      36.227  23.768  56.131  1.00  0.00           C  
ATOM    539  CG  ARG    62      35.066  22.780  56.158  1.00  0.00           C  
ATOM    540  CD  ARG    62      34.794  22.115  54.769  1.00  0.00           C  
ATOM    541  NE  ARG    62      35.980  21.238  54.392  1.00  0.00           N  
ATOM    542  CZ  ARG    62      36.050  19.932  54.202  1.00  0.00           C  
ATOM    543  NH1 ARG    62      34.940  19.218  54.137  1.00  0.00           N1+
ATOM    544  NH2 ARG    62      37.169  19.344  53.966  1.00  0.00           N  
ATOM    545  C   ARG    62      34.762  25.774  55.463  1.00  0.00           C  
ATOM    546  O   ARG    62      34.312  25.882  56.580  1.00  0.00           O  
ATOM    547  N   HIE    63      34.215  26.472  54.457  1.00  0.00           N  
ATOM    548  CA  HIE    63      32.989  27.287  54.569  1.00  0.00           C  
ATOM    549  CB  HIE    63      33.451  28.724  54.957  1.00  0.00           C  
ATOM    550  CG  HIE    63      32.397  29.640  55.240  1.00  0.00           C  
ATOM    551  ND1 HIE    63      32.002  30.611  54.279  1.00  0.00           N  
ATOM    552  CE1 HIE    63      31.171  31.469  54.959  1.00  0.00           C  
ATOM    553  NE2 HIE    63      31.089  31.063  56.192  1.00  0.00           N  
ATOM    554  CD2 HIE    63      31.889  29.953  56.400  1.00  0.00           C  
ATOM    555  C   HIE    63      32.203  27.227  53.242  1.00  0.00           C  
ATOM    556  O   HIE    63      32.911  27.160  52.250  1.00  0.00           O  
ATOM    557  N   PRO    64      30.868  27.365  53.236  1.00  0.00           N  
ATOM    558  CD  PRO    64      30.084  27.238  54.457  1.00  0.00           C  
ATOM    559  CG  PRO    64      28.736  26.701  54.019  1.00  0.00           C  
ATOM    560  CB  PRO    64      28.598  27.207  52.606  1.00  0.00           C  
ATOM    561  CA  PRO    64      30.019  27.167  52.105  1.00  0.00           C  
ATOM    562  C   PRO    64      30.229  28.131  50.923  1.00  0.00           C  
ATOM    563  O   PRO    64      30.245  27.707  49.770  1.00  0.00           O  
ATOM    564  N   ASN    65      30.361  29.408  51.280  1.00  0.00           N  
ATOM    565  CA  ASN    65      30.676  30.522  50.364  1.00  0.00           C  
ATOM    566  CB  ASN    65      30.322  31.854  51.033  1.00  0.00           C  
ATOM    567  CG  ASN    65      28.898  31.913  51.394  1.00  0.00           C  
ATOM    568  OD1 ASN    65      28.490  31.650  52.536  1.00  0.00           O  
ATOM    569  ND2 ASN    65      28.097  32.251  50.407  1.00  0.00           N  
ATOM    570  C   ASN    65      32.133  30.650  49.946  1.00  0.00           C  
ATOM    571  O   ASN    65      32.417  31.429  49.135  1.00  0.00           O  
ATOM    572  N   ILE    66      32.973  29.647  50.309  1.00  0.00           N  
ATOM    573  CA  ILE    66      34.367  29.540  49.824  1.00  0.00           C  
ATOM    574  CB  ILE    66      35.363  29.740  50.962  1.00  0.00           C  
ATOM    575  CG2 ILE    66      36.826  29.803  50.425  1.00  0.00           C  
ATOM    576  CG1 ILE    66      35.000  31.070  51.697  1.00  0.00           C  
ATOM    577  CD1 ILE    66      35.810  31.353  52.929  1.00  0.00           C  
ATOM    578  C   ILE    66      34.556  28.186  49.144  1.00  0.00           C  
ATOM    579  O   ILE    66      34.193  27.207  49.684  1.00  0.00           O  
ATOM    580  N   LEU    67      35.105  28.221  47.941  1.00  0.00           N  
ATOM    581  CA  LEU    67      35.218  26.968  47.145  1.00  0.00           C  
ATOM    582  CB  LEU    67      35.611  27.181  45.701  1.00  0.00           C  
ATOM    583  CG  LEU    67      34.491  27.707  44.816  1.00  0.00           C  
ATOM    584  CD1 LEU    67      35.050  28.090  43.460  1.00  0.00           C  
ATOM    585  CD2 LEU    67      33.230  26.864  44.648  1.00  0.00           C  
ATOM    586  C   LEU    67      36.180  25.947  47.757  1.00  0.00           C  
ATOM    587  O   LEU    67      37.311  26.273  47.840  1.00  0.00           O  
ATOM    588  N   ARG    68      35.637  24.790  48.004  1.00  0.00           N  
ATOM    589  CA  ARG    68      36.500  23.648  48.387  1.00  0.00           C  
ATOM    590  CB  ARG    68      35.732  22.313  48.567  1.00  0.00           C  
ATOM    591  CG  ARG    68      34.803  22.087  49.755  1.00  0.00           C  
ATOM    592  CD  ARG    68      35.528  21.698  51.054  1.00  0.00           C  
ATOM    593  NE  ARG    68      36.033  20.307  51.038  1.00  0.00           N  
ATOM    594  CZ  ARG    68      37.310  19.917  51.086  1.00  0.00           C  
ATOM    595  NH1 ARG    68      38.328  20.718  51.209  1.00  0.00           N1+
ATOM    596  NH2 ARG    68      37.625  18.648  50.793  1.00  0.00           N  
ATOM    597  C   ARG    68      37.586  23.418  47.316  1.00  0.00           C  
ATOM    598  O   ARG    68      37.284  23.481  46.146  1.00  0.00           O  
ATOM    599  N   LEU    69      38.805  23.180  47.820  1.00  0.00           N  
ATOM    600  CA  LEU    69      39.855  22.632  46.934  1.00  0.00           C  
ATOM    601  CB  LEU    69      41.098  23.536  46.959  1.00  0.00           C  
ATOM    602  CG  LEU    69      42.317  22.968  46.163  1.00  0.00           C  
ATOM    603  CD1 LEU    69      42.759  23.949  45.132  1.00  0.00           C  
ATOM    604  CD2 LEU    69      43.507  22.683  47.068  1.00  0.00           C  
ATOM    605  C   LEU    69      40.042  21.160  47.364  1.00  0.00           C  
ATOM    606  O   LEU    69      40.282  20.784  48.498  1.00  0.00           O  
ATOM    607  N   TYR    70      40.136  20.335  46.332  1.00  0.00           N  
ATOM    608  CA  TYR    70      40.300  18.913  46.365  1.00  0.00           C  
ATOM    609  CB  TYR    70      39.301  18.343  45.344  1.00  0.00           C  
ATOM    610  CG  TYR    70      37.878  18.363  45.983  1.00  0.00           C  
ATOM    611  CD1 TYR    70      37.071  19.443  45.704  1.00  0.00           C  
ATOM    612  CE1 TYR    70      35.691  19.394  46.117  1.00  0.00           C  
ATOM    613  CZ  TYR    70      35.268  18.325  46.963  1.00  0.00           C  
ATOM    614  OH  TYR    70      34.005  18.486  47.600  1.00  0.00           O  
ATOM    615  CE2 TYR    70      36.074  17.218  47.117  1.00  0.00           C  
ATOM    616  CD2 TYR    70      37.382  17.169  46.572  1.00  0.00           C  
ATOM    617  C   TYR    70      41.780  18.446  46.087  1.00  0.00           C  
ATOM    618  O   TYR    70      42.222  17.504  46.724  1.00  0.00           O  
ATOM    619  N   GLY    71      42.554  19.101  45.286  1.00  0.00           N  
ATOM    620  CA  GLY    71      43.997  19.134  45.369  1.00  0.00           C  
ATOM    621  C   GLY    71      44.759  19.904  44.283  1.00  0.00           C  
ATOM    622  O   GLY    71      44.201  20.798  43.645  1.00  0.00           O  
ATOM    623  N   TYR    72      46.077  19.579  44.286  1.00  0.00           N  
ATOM    624  CA  TYR    72      47.047  20.288  43.417  1.00  0.00           C  
ATOM    625  CB  TYR    72      47.604  21.520  44.190  1.00  0.00           C  
ATOM    626  CG  TYR    72      48.779  22.212  43.495  1.00  0.00           C  
ATOM    627  CD1 TYR    72      48.588  23.105  42.450  1.00  0.00           C  
ATOM    628  CE1 TYR    72      49.710  23.684  41.796  1.00  0.00           C  
ATOM    629  CZ  TYR    72      51.040  23.282  42.122  1.00  0.00           C  
ATOM    630  OH  TYR    72      52.072  23.918  41.491  1.00  0.00           O  
ATOM    631  CE2 TYR    72      51.186  22.305  43.106  1.00  0.00           C  
ATOM    632  CD2 TYR    72      50.067  21.890  43.823  1.00  0.00           C  
ATOM    633  C   TYR    72      48.073  19.371  42.923  1.00  0.00           C  
ATOM    634  O   TYR    72      48.811  18.656  43.625  1.00  0.00           O  
ATOM    635  N   PHE    73      48.320  19.363  41.599  1.00  0.00           N  
ATOM    636  CA  PHE    73      49.297  18.580  40.810  1.00  0.00           C  
ATOM    637  CB  PHE    73      48.694  17.277  40.295  1.00  0.00           C  
ATOM    638  CG  PHE    73      47.652  17.294  39.231  1.00  0.00           C  
ATOM    639  CD1 PHE    73      47.896  16.852  37.862  1.00  0.00           C  
ATOM    640  CE1 PHE    73      46.880  16.787  36.931  1.00  0.00           C  
ATOM    641  CZ  PHE    73      45.552  17.040  37.313  1.00  0.00           C  
ATOM    642  CE2 PHE    73      45.321  17.501  38.614  1.00  0.00           C  
ATOM    643  CD2 PHE    73      46.288  17.512  39.627  1.00  0.00           C  
ATOM    644  C   PHE    73      49.856  19.335  39.672  1.00  0.00           C  
ATOM    645  O   PHE    73      49.283  20.369  39.318  1.00  0.00           O  
ATOM    646  N   HIE    74      50.998  18.901  39.056  1.00  0.00           N  
ATOM    647  CA  HIE    74      51.634  19.634  37.924  1.00  0.00           C  
ATOM    648  CB  HIE    74      52.551  20.773  38.540  1.00  0.00           C  
ATOM    649  CG  HIE    74      53.663  20.126  39.342  1.00  0.00           C  
ATOM    650  ND1 HIE    74      54.974  19.930  38.961  1.00  0.00           N  
ATOM    651  CE1 HIE    74      55.643  19.779  40.114  1.00  0.00           C  
ATOM    652  NE2 HIE    74      54.827  19.857  41.202  1.00  0.00           N  
ATOM    653  CD2 HIE    74      53.592  20.088  40.688  1.00  0.00           C  
ATOM    654  C   HIE    74      52.506  18.802  36.950  1.00  0.00           C  
ATOM    655  O   HIE    74      52.818  17.647  37.227  1.00  0.00           O  
ATOM    656  N   ASP    75      52.930  19.328  35.783  1.00  0.00           N  
ATOM    657  CA  ASP    75      53.844  18.706  34.865  1.00  0.00           C  
ATOM    658  CB  ASP    75      53.153  17.960  33.716  1.00  0.00           C  
ATOM    659  CG  ASP    75      52.292  18.834  32.787  1.00  0.00           C  
ATOM    660  OD1 ASP    75      52.755  19.865  32.239  1.00  0.00           O  
ATOM    661  OD2 ASP    75      51.138  18.440  32.620  1.00  0.00           O1-
ATOM    662  C   ASP    75      54.789  19.695  34.223  1.00  0.00           C  
ATOM    663  O   ASP    75      54.814  20.838  34.668  1.00  0.00           O  
ATOM    664  N   ALA    76      55.645  19.314  33.225  1.00  0.00           N  
ATOM    665  CA  ALA    76      56.650  20.224  32.577  1.00  0.00           C  
ATOM    666  CB  ALA    76      57.299  19.370  31.444  1.00  0.00           C  
ATOM    667  C   ALA    76      56.178  21.635  32.058  1.00  0.00           C  
ATOM    668  O   ALA    76      56.950  22.587  31.993  1.00  0.00           O  
ATOM    669  N   THR    77      54.866  21.747  31.760  1.00  0.00           N  
ATOM    670  CA  THR    77      54.358  22.983  31.094  1.00  0.00           C  
ATOM    671  CB  THR    77      54.157  22.766  29.586  1.00  0.00           C  
ATOM    672  CG2 THR    77      55.502  22.376  28.993  1.00  0.00           C  
ATOM    673  OG1 THR    77      53.208  21.770  29.419  1.00  0.00           O  
ATOM    674  C   THR    77      53.113  23.594  31.840  1.00  0.00           C  
ATOM    675  O   THR    77      52.681  24.736  31.433  1.00  0.00           O  
ATOM    676  N   ARG    78      52.539  22.934  32.857  1.00  0.00           N  
ATOM    677  CA  ARG    78      51.217  23.210  33.378  1.00  0.00           C  
ATOM    678  CB  ARG    78      50.140  22.546  32.514  1.00  0.00           C  
ATOM    679  CG  ARG    78      49.917  23.173  31.137  1.00  0.00           C  
ATOM    680  CD  ARG    78      48.677  22.483  30.461  1.00  0.00           C  
ATOM    681  NE  ARG    78      48.460  23.022  29.138  1.00  0.00           N  
ATOM    682  CZ  ARG    78      48.735  22.498  28.046  1.00  0.00           C  
ATOM    683  NH1 ARG    78      49.461  21.423  27.863  1.00  0.00           N1+
ATOM    684  NH2 ARG    78      48.224  23.006  26.947  1.00  0.00           N  
ATOM    685  C   ARG    78      51.076  22.814  34.886  1.00  0.00           C  
ATOM    686  O   ARG    78      51.547  21.815  35.384  1.00  0.00           O  
ATOM    687  N   VAL    79      50.357  23.603  35.661  1.00  0.00           N  
ATOM    688  CA  VAL    79      49.829  23.354  37.057  1.00  0.00           C  
ATOM    689  CB  VAL    79      50.246  24.347  38.140  1.00  0.00           C  
ATOM    690  CG1 VAL    79      51.739  24.700  37.968  1.00  0.00           C  
ATOM    691  CG2 VAL    79      49.486  25.595  38.352  1.00  0.00           C  
ATOM    692  C   VAL    79      48.290  23.111  36.913  1.00  0.00           C  
ATOM    693  O   VAL    79      47.558  23.745  36.086  1.00  0.00           O  
ATOM    694  N   TYR    80      47.820  22.213  37.835  1.00  0.00           N  
ATOM    695  CA  TYR    80      46.392  21.852  37.849  1.00  0.00           C  
ATOM    696  CB  TYR    80      46.306  20.372  37.384  1.00  0.00           C  
ATOM    697  CG  TYR    80      46.991  20.091  36.017  1.00  0.00           C  
ATOM    698  CD1 TYR    80      46.416  20.437  34.759  1.00  0.00           C  
ATOM    699  CE1 TYR    80      46.920  20.191  33.506  1.00  0.00           C  
ATOM    700  CZ  TYR    80      48.273  19.867  33.455  1.00  0.00           C  
ATOM    701  OH  TYR    80      48.892  19.680  32.265  1.00  0.00           O  
ATOM    702  CE2 TYR    80      48.965  19.415  34.706  1.00  0.00           C  
ATOM    703  CD2 TYR    80      48.270  19.568  35.941  1.00  0.00           C  
ATOM    704  C   TYR    80      45.741  21.907  39.237  1.00  0.00           C  
ATOM    705  O   TYR    80      46.238  21.214  40.174  1.00  0.00           O  
ATOM    706  N   LEU    81      44.754  22.825  39.378  1.00  0.00           N  
ATOM    707  CA  LEU    81      44.063  22.904  40.617  1.00  0.00           C  
ATOM    708  CB  LEU    81      43.903  24.274  41.179  1.00  0.00           C  
ATOM    709  CG  LEU    81      45.242  25.046  41.502  1.00  0.00           C  
ATOM    710  CD1 LEU    81      46.184  25.144  40.319  1.00  0.00           C  
ATOM    711  CD2 LEU    81      44.836  26.443  41.956  1.00  0.00           C  
ATOM    712  C   LEU    81      42.668  22.284  40.515  1.00  0.00           C  
ATOM    713  O   LEU    81      41.897  22.683  39.625  1.00  0.00           O  
ATOM    714  N   ILE    82      42.429  21.378  41.410  1.00  0.00           N  
ATOM    715  CA  ILE    82      41.174  20.608  41.490  1.00  0.00           C  
ATOM    716  CB  ILE    82      41.447  19.126  41.704  1.00  0.00           C  
ATOM    717  CG2 ILE    82      40.106  18.401  41.435  1.00  0.00           C  
ATOM    718  CG1 ILE    82      42.543  18.478  40.818  1.00  0.00           C  
ATOM    719  CD1 ILE    82      43.193  17.426  41.778  1.00  0.00           C  
ATOM    720  C   ILE    82      40.230  21.315  42.495  1.00  0.00           C  
ATOM    721  O   ILE    82      40.518  21.273  43.745  1.00  0.00           O  
ATOM    722  N   LEU    83      39.174  22.011  42.066  1.00  0.00           N  
ATOM    723  CA  LEU    83      38.278  22.840  42.961  1.00  0.00           C  
ATOM    724  CB  LEU    83      38.266  24.291  42.357  1.00  0.00           C  
ATOM    725  CG  LEU    83      39.502  25.131  42.748  1.00  0.00           C  
ATOM    726  CD1 LEU    83      39.757  26.277  41.808  1.00  0.00           C  
ATOM    727  CD2 LEU    83      39.336  25.633  44.185  1.00  0.00           C  
ATOM    728  C   LEU    83      36.877  22.255  42.963  1.00  0.00           C  
ATOM    729  O   LEU    83      36.499  21.476  42.080  1.00  0.00           O  
ATOM    730  N   GLU    84      36.062  22.763  43.871  1.00  0.00           N  
ATOM    731  CA  GLU    84      34.586  22.681  43.732  1.00  0.00           C  
ATOM    732  CB  GLU    84      34.077  23.094  45.090  1.00  0.00           C  
ATOM    733  CG  GLU    84      32.513  23.296  45.034  1.00  0.00           C  
ATOM    734  CD  GLU    84      32.099  23.763  46.448  1.00  0.00           C  
ATOM    735  OE1 GLU    84      30.994  23.400  46.827  1.00  0.00           O  
ATOM    736  OE2 GLU    84      32.911  24.368  47.254  1.00  0.00           O1-
ATOM    737  C   GLU    84      34.009  23.469  42.515  1.00  0.00           C  
ATOM    738  O   GLU    84      34.510  24.581  42.115  1.00  0.00           O  
ATOM    739  N   TYR    85      32.898  22.964  41.947  1.00  0.00           N  
ATOM    740  CA  TYR    85      32.252  23.526  40.764  1.00  0.00           C  
ATOM    741  CB  TYR    85      31.635  22.376  40.052  1.00  0.00           C  
ATOM    742  CG  TYR    85      30.938  22.703  38.781  1.00  0.00           C  
ATOM    743  CD1 TYR    85      31.549  23.471  37.776  1.00  0.00           C  
ATOM    744  CE1 TYR    85      30.794  23.698  36.652  1.00  0.00           C  
ATOM    745  CZ  TYR    85      29.518  23.177  36.420  1.00  0.00           C  
ATOM    746  OH  TYR    85      28.971  23.467  35.220  1.00  0.00           O  
ATOM    747  CE2 TYR    85      28.898  22.541  37.457  1.00  0.00           C  
ATOM    748  CD2 TYR    85      29.617  22.308  38.672  1.00  0.00           C  
ATOM    749  C   TYR    85      31.184  24.624  41.170  1.00  0.00           C  
ATOM    750  O   TYR    85      30.498  24.580  42.210  1.00  0.00           O  
ATOM    751  N   ALA    86      30.766  25.567  40.290  1.00  0.00           N  
ATOM    752  CA  ALA    86      29.664  26.515  40.365  1.00  0.00           C  
ATOM    753  CB  ALA    86      30.219  27.707  41.172  1.00  0.00           C  
ATOM    754  C   ALA    86      29.165  26.856  38.929  1.00  0.00           C  
ATOM    755  O   ALA    86      29.858  27.498  38.108  1.00  0.00           O  
ATOM    756  N   PRO    87      27.996  26.157  38.572  1.00  0.00           N  
ATOM    757  CD  PRO    87      27.117  25.459  39.432  1.00  0.00           C  
ATOM    758  CG  PRO    87      25.786  25.238  38.749  1.00  0.00           C  
ATOM    759  CB  PRO    87      26.278  25.244  37.280  1.00  0.00           C  
ATOM    760  CA  PRO    87      27.488  26.123  37.256  1.00  0.00           C  
ATOM    761  C   PRO    87      26.994  27.515  36.723  1.00  0.00           C  
ATOM    762  O   PRO    87      26.933  27.603  35.505  1.00  0.00           O  
ATOM    763  N   LEU    88      26.633  28.447  37.573  1.00  0.00           N  
ATOM    764  CA  LEU    88      25.889  29.619  37.120  1.00  0.00           C  
ATOM    765  CB  LEU    88      24.649  30.008  37.996  1.00  0.00           C  
ATOM    766  CG  LEU    88      23.815  28.805  38.497  1.00  0.00           C  
ATOM    767  CD1 LEU    88      22.591  29.200  39.382  1.00  0.00           C  
ATOM    768  CD2 LEU    88      23.163  28.158  37.250  1.00  0.00           C  
ATOM    769  C   LEU    88      26.744  30.770  36.665  1.00  0.00           C  
ATOM    770  O   LEU    88      26.208  31.794  36.133  1.00  0.00           O  
ATOM    771  N   GLY    89      28.066  30.715  36.794  1.00  0.00           N  
ATOM    772  CA  GLY    89      28.995  31.660  36.213  1.00  0.00           C  
ATOM    773  C   GLY    89      29.289  32.881  37.039  1.00  0.00           C  
ATOM    774  O   GLY    89      29.137  32.768  38.287  1.00  0.00           O  
ATOM    775  N   THR    90      29.748  33.967  36.452  1.00  0.00           N  
ATOM    776  CA  THR    90      30.138  35.212  37.252  1.00  0.00           C  
ATOM    777  CB  THR    90      31.366  35.860  36.597  1.00  0.00           C  
ATOM    778  CG2 THR    90      31.010  36.619  35.329  1.00  0.00           C  
ATOM    779  OG1 THR    90      32.004  36.696  37.562  1.00  0.00           O  
ATOM    780  C   THR    90      29.084  36.176  37.716  1.00  0.00           C  
ATOM    781  O   THR    90      28.109  36.369  36.994  1.00  0.00           O  
ATOM    782  N   VAL    91      29.277  36.932  38.796  1.00  0.00           N  
ATOM    783  CA  VAL    91      28.172  37.798  39.430  1.00  0.00           C  
ATOM    784  CB  VAL    91      28.503  38.062  40.906  1.00  0.00           C  
ATOM    785  CG1 VAL    91      27.402  39.013  41.450  1.00  0.00           C  
ATOM    786  CG2 VAL    91      28.333  36.798  41.733  1.00  0.00           C  
ATOM    787  C   VAL    91      28.042  39.028  38.545  1.00  0.00           C  
ATOM    788  O   VAL    91      26.918  39.453  38.316  1.00  0.00           O  
ATOM    789  N   TYR    92      29.166  39.435  37.960  1.00  0.00           N  
ATOM    790  CA  TYR    92      29.267  40.514  36.970  1.00  0.00           C  
ATOM    791  CB  TYR    92      30.754  40.480  36.479  1.00  0.00           C  
ATOM    792  CG  TYR    92      30.967  41.522  35.421  1.00  0.00           C  
ATOM    793  CD1 TYR    92      31.056  42.846  35.829  1.00  0.00           C  
ATOM    794  CE1 TYR    92      31.350  43.837  34.888  1.00  0.00           C  
ATOM    795  CZ  TYR    92      31.522  43.450  33.530  1.00  0.00           C  
ATOM    796  OH  TYR    92      31.855  44.462  32.630  1.00  0.00           O  
ATOM    797  CE2 TYR    92      31.500  42.127  33.135  1.00  0.00           C  
ATOM    798  CD2 TYR    92      31.162  41.131  34.040  1.00  0.00           C  
ATOM    799  C   TYR    92      28.223  40.313  35.829  1.00  0.00           C  
ATOM    800  O   TYR    92      27.705  41.274  35.326  1.00  0.00           O  
ATOM    801  N   ARG    93      28.032  39.138  35.347  1.00  0.00           N  
ATOM    802  CA  ARG    93      27.181  38.887  34.227  1.00  0.00           C  
ATOM    803  CB  ARG    93      27.514  37.610  33.519  1.00  0.00           C  
ATOM    804  CG  ARG    93      28.921  37.610  32.794  1.00  0.00           C  
ATOM    805  CD  ARG    93      28.726  38.470  31.513  1.00  0.00           C  
ATOM    806  NE  ARG    93      29.914  38.875  30.790  1.00  0.00           N  
ATOM    807  CZ  ARG    93      30.063  39.052  29.529  1.00  0.00           C  
ATOM    808  NH1 ARG    93      29.077  38.991  28.623  1.00  0.00           N1+
ATOM    809  NH2 ARG    93      31.216  39.354  28.965  1.00  0.00           N  
ATOM    810  C   ARG    93      25.675  38.952  34.589  1.00  0.00           C  
ATOM    811  O   ARG    93      24.913  39.569  33.858  1.00  0.00           O  
ATOM    812  N   GLU    94      25.255  38.515  35.770  1.00  0.00           N  
ATOM    813  CA  GLU    94      23.877  38.731  36.300  1.00  0.00           C  
ATOM    814  CB  GLU    94      23.837  37.740  37.509  1.00  0.00           C  
ATOM    815  CG  GLU    94      22.468  37.578  38.130  1.00  0.00           C  
ATOM    816  CD  GLU    94      21.560  36.790  37.094  1.00  0.00           C  
ATOM    817  OE1 GLU    94      22.020  36.257  36.038  1.00  0.00           O  
ATOM    818  OE2 GLU    94      20.360  36.692  37.348  1.00  0.00           O1-
ATOM    819  C   GLU    94      23.632  40.238  36.726  1.00  0.00           C  
ATOM    820  O   GLU    94      22.513  40.584  36.466  1.00  0.00           O  
ATOM    821  N   LEU    95      24.655  40.937  37.233  1.00  0.00           N  
ATOM    822  CA  LEU    95      24.757  42.354  37.512  1.00  0.00           C  
ATOM    823  CB  LEU    95      26.105  42.727  38.167  1.00  0.00           C  
ATOM    824  CG  LEU    95      26.243  44.193  38.592  1.00  0.00           C  
ATOM    825  CD1 LEU    95      25.089  44.561  39.572  1.00  0.00           C  
ATOM    826  CD2 LEU    95      27.642  44.441  39.173  1.00  0.00           C  
ATOM    827  C   LEU    95      24.427  43.189  36.254  1.00  0.00           C  
ATOM    828  O   LEU    95      23.451  43.853  36.224  1.00  0.00           O  
ATOM    829  N   GLN    96      25.139  42.959  35.156  1.00  0.00           N  
ATOM    830  CA  GLN    96      25.025  43.598  33.858  1.00  0.00           C  
ATOM    831  CB  GLN    96      26.230  43.121  33.042  1.00  0.00           C  
ATOM    832  CG  GLN    96      27.568  43.858  33.308  1.00  0.00           C  
ATOM    833  CD  GLN    96      28.433  43.971  32.042  1.00  0.00           C  
ATOM    834  OE1 GLN    96      28.985  43.044  31.544  1.00  0.00           O  
ATOM    835  NE2 GLN    96      28.489  45.157  31.503  1.00  0.00           N  
ATOM    836  C   GLN    96      23.764  43.193  33.081  1.00  0.00           C  
ATOM    837  O   GLN    96      23.278  43.875  32.208  1.00  0.00           O  
ATOM    838  N   LYS    97      23.202  41.979  33.429  1.00  0.00           N  
ATOM    839  CA  LYS    97      21.867  41.642  32.945  1.00  0.00           C  
ATOM    840  CB  LYS    97      21.725  40.138  33.193  1.00  0.00           C  
ATOM    841  CG  LYS    97      20.448  39.651  32.396  1.00  0.00           C  
ATOM    842  CD  LYS    97      20.125  38.155  32.688  1.00  0.00           C  
ATOM    843  CE  LYS    97      19.621  37.981  34.105  1.00  0.00           C  
ATOM    844  NZ  LYS    97      19.579  36.557  34.482  1.00  0.00           N1+
ATOM    845  C   LYS    97      20.728  42.524  33.544  1.00  0.00           C  
ATOM    846  O   LYS    97      19.924  43.196  32.829  1.00  0.00           O  
ATOM    847  N   LEU    98      20.769  42.751  34.831  1.00  0.00           N  
ATOM    848  CA  LEU    98      19.924  43.639  35.632  1.00  0.00           C  
ATOM    849  CB  LEU    98      20.023  43.099  37.032  1.00  0.00           C  
ATOM    850  CG  LEU    98      19.454  41.683  37.152  1.00  0.00           C  
ATOM    851  CD1 LEU    98      19.472  41.192  38.658  1.00  0.00           C  
ATOM    852  CD2 LEU    98      17.894  41.647  36.764  1.00  0.00           C  
ATOM    853  C   LEU    98      20.302  45.134  35.537  1.00  0.00           C  
ATOM    854  O   LEU    98      19.575  45.978  36.004  1.00  0.00           O  
ATOM    855  N   SER    99      21.464  45.487  34.936  1.00  0.00           N  
ATOM    856  CA  SER    99      22.241  46.735  35.046  1.00  0.00           C  
ATOM    857  CB  SER    99      21.460  48.003  34.658  1.00  0.00           C  
ATOM    858  OG  SER    99      22.350  49.120  34.718  1.00  0.00           O  
ATOM    859  C   SER    99      22.837  46.837  36.497  1.00  0.00           C  
ATOM    860  O   SER    99      24.042  46.995  36.596  1.00  0.00           O  
ATOM    861  N   LYS   100      21.960  46.671  37.515  1.00  0.00           N  
ATOM    862  CA  LYS   100      22.252  46.873  38.938  1.00  0.00           C  
ATOM    863  CB  LYS   100      22.128  48.312  39.330  1.00  0.00           C  
ATOM    864  CG  LYS   100      20.674  48.916  39.283  1.00  0.00           C  
ATOM    865  CD  LYS   100      20.734  50.427  38.967  1.00  0.00           C  
ATOM    866  CE  LYS   100      19.331  51.096  38.894  1.00  0.00           C  
ATOM    867  NZ  LYS   100      18.330  50.254  38.218  1.00  0.00           N1+
ATOM    868  C   LYS   100      21.515  45.893  39.795  1.00  0.00           C  
ATOM    869  O   LYS   100      20.490  45.457  39.339  1.00  0.00           O  
ATOM    870  N   PHE   101      21.944  45.539  40.979  1.00  0.00           N  
ATOM    871  CA  PHE   101      21.011  44.861  41.941  1.00  0.00           C  
ATOM    872  CB  PHE   101      21.927  43.966  42.878  1.00  0.00           C  
ATOM    873  CG  PHE   101      22.717  42.799  42.228  1.00  0.00           C  
ATOM    874  CD1 PHE   101      22.293  42.241  40.993  1.00  0.00           C  
ATOM    875  CE1 PHE   101      23.060  41.274  40.320  1.00  0.00           C  
ATOM    876  CZ  PHE   101      24.250  40.760  40.919  1.00  0.00           C  
ATOM    877  CE2 PHE   101      24.711  41.303  42.178  1.00  0.00           C  
ATOM    878  CD2 PHE   101      23.864  42.259  42.803  1.00  0.00           C  
ATOM    879  C   PHE   101      20.159  45.830  42.862  1.00  0.00           C  
ATOM    880  O   PHE   101      20.610  46.914  43.257  1.00  0.00           O  
ATOM    881  N   ASP   102      18.974  45.392  43.163  1.00  0.00           N  
ATOM    882  CA  ASP   102      18.119  45.941  44.153  1.00  0.00           C  
ATOM    883  CB  ASP   102      16.787  45.304  43.977  1.00  0.00           C  
ATOM    884  CG  ASP   102      16.831  43.777  44.006  1.00  0.00           C  
ATOM    885  OD1 ASP   102      16.930  43.137  42.946  1.00  0.00           O  
ATOM    886  OD2 ASP   102      16.627  43.240  45.135  1.00  0.00           O1-
ATOM    887  C   ASP   102      18.586  45.811  45.692  1.00  0.00           C  
ATOM    888  O   ASP   102      19.609  45.122  45.870  1.00  0.00           O  
ATOM    889  N   GLU   103      17.867  46.407  46.599  1.00  0.00           N  
ATOM    890  CA  GLU   103      18.156  46.516  48.031  1.00  0.00           C  
ATOM    891  CB  GLU   103      17.008  47.240  48.674  1.00  0.00           C  
ATOM    892  CG  GLU   103      16.824  48.745  48.287  1.00  0.00           C  
ATOM    893  CD  GLU   103      16.308  49.543  49.360  1.00  0.00           C  
ATOM    894  OE1 GLU   103      15.240  49.265  49.950  1.00  0.00           O  
ATOM    895  OE2 GLU   103      16.914  50.577  49.607  1.00  0.00           O1-
ATOM    896  C   GLU   103      18.250  45.060  48.671  1.00  0.00           C  
ATOM    897  O   GLU   103      19.024  44.785  49.545  1.00  0.00           O  
ATOM    898  N   GLN   104      17.288  44.177  48.211  1.00  0.00           N  
ATOM    899  CA  GLN   104      17.076  42.853  48.746  1.00  0.00           C  
ATOM    900  CB  GLN   104      15.626  42.426  48.549  1.00  0.00           C  
ATOM    901  CG  GLN   104      14.650  43.238  49.376  1.00  0.00           C  
ATOM    902  CD  GLN   104      13.237  43.247  48.790  1.00  0.00           C  
ATOM    903  OE1 GLN   104      12.768  44.163  48.146  1.00  0.00           O  
ATOM    904  NE2 GLN   104      12.429  42.202  48.844  1.00  0.00           N  
ATOM    905  C   GLN   104      18.069  41.787  48.160  1.00  0.00           C  
ATOM    906  O   GLN   104      18.646  40.994  48.857  1.00  0.00           O  
ATOM    907  N   ARG   105      18.418  41.821  46.859  1.00  0.00           N  
ATOM    908  CA  ARG   105      19.601  41.067  46.352  1.00  0.00           C  
ATOM    909  CB  ARG   105      19.680  41.208  44.803  1.00  0.00           C  
ATOM    910  CG  ARG   105      19.006  40.170  43.930  1.00  0.00           C  
ATOM    911  CD  ARG   105      19.363  40.654  42.446  1.00  0.00           C  
ATOM    912  NE  ARG   105      18.568  39.808  41.514  1.00  0.00           N  
ATOM    913  CZ  ARG   105      17.294  39.876  41.129  1.00  0.00           C  
ATOM    914  NH1 ARG   105      16.509  40.754  41.698  1.00  0.00           N1+
ATOM    915  NH2 ARG   105      16.841  39.079  40.179  1.00  0.00           N  
ATOM    916  C   ARG   105      20.861  41.454  46.956  1.00  0.00           C  
ATOM    917  O   ARG   105      21.649  40.612  47.316  1.00  0.00           O  
ATOM    918  N   THR   106      21.102  42.738  47.160  1.00  0.00           N  
ATOM    919  CA  THR   106      22.356  43.230  47.706  1.00  0.00           C  
ATOM    920  CB  THR   106      22.617  44.747  47.391  1.00  0.00           C  
ATOM    921  CG2 THR   106      24.116  45.059  47.639  1.00  0.00           C  
ATOM    922  OG1 THR   106      22.470  44.909  46.007  1.00  0.00           O  
ATOM    923  C   THR   106      22.565  42.911  49.199  1.00  0.00           C  
ATOM    924  O   THR   106      23.586  42.244  49.491  1.00  0.00           O  
ATOM    925  N   ALA   107      21.577  43.140  50.055  1.00  0.00           N  
ATOM    926  CA  ALA   107      21.544  42.756  51.466  1.00  0.00           C  
ATOM    927  CB  ALA   107      20.205  43.170  52.076  1.00  0.00           C  
ATOM    928  C   ALA   107      21.925  41.258  51.571  1.00  0.00           C  
ATOM    929  O   ALA   107      22.789  40.939  52.408  1.00  0.00           O  
ATOM    930  N   THR   108      21.261  40.420  50.826  1.00  0.00           N  
ATOM    931  CA  THR   108      21.551  39.022  50.783  1.00  0.00           C  
ATOM    932  CB  THR   108      20.540  38.321  49.776  1.00  0.00           C  
ATOM    933  CG2 THR   108      20.719  36.802  49.751  1.00  0.00           C  
ATOM    934  OG1 THR   108      19.160  38.554  50.217  1.00  0.00           O  
ATOM    935  C   THR   108      23.038  38.592  50.569  1.00  0.00           C  
ATOM    936  O   THR   108      23.494  37.692  51.254  1.00  0.00           O  
ATOM    937  N   TYR   109      23.734  39.268  49.621  1.00  0.00           N  
ATOM    938  CA  TYR   109      25.121  38.890  49.336  1.00  0.00           C  
ATOM    939  CB  TYR   109      25.477  39.379  47.967  1.00  0.00           C  
ATOM    940  CG  TYR   109      24.753  38.831  46.725  1.00  0.00           C  
ATOM    941  CD1 TYR   109      24.234  39.690  45.752  1.00  0.00           C  
ATOM    942  CE1 TYR   109      23.673  39.140  44.550  1.00  0.00           C  
ATOM    943  CZ  TYR   109      23.691  37.789  44.350  1.00  0.00           C  
ATOM    944  OH  TYR   109      23.212  37.281  43.191  1.00  0.00           O  
ATOM    945  CE2 TYR   109      24.273  36.962  45.283  1.00  0.00           C  
ATOM    946  CD2 TYR   109      24.725  37.443  46.575  1.00  0.00           C  
ATOM    947  C   TYR   109      26.092  39.544  50.384  1.00  0.00           C  
ATOM    948  O   TYR   109      26.987  38.836  50.830  1.00  0.00           O  
ATOM    949  N   ILE   110      25.795  40.759  50.906  1.00  0.00           N  
ATOM    950  CA  ILE   110      26.542  41.350  52.033  1.00  0.00           C  
ATOM    951  CB  ILE   110      25.954  42.852  52.150  1.00  0.00           C  
ATOM    952  CG2 ILE   110      26.709  43.556  53.345  1.00  0.00           C  
ATOM    953  CG1 ILE   110      26.229  43.753  50.975  1.00  0.00           C  
ATOM    954  CD1 ILE   110      27.717  43.886  50.640  1.00  0.00           C  
ATOM    955  C   ILE   110      26.517  40.564  53.302  1.00  0.00           C  
ATOM    956  O   ILE   110      27.450  40.490  54.044  1.00  0.00           O  
ATOM    957  N   THR   111      25.422  39.841  53.547  1.00  0.00           N  
ATOM    958  CA  THR   111      25.260  38.897  54.686  1.00  0.00           C  
ATOM    959  CB  THR   111      23.759  38.399  54.813  1.00  0.00           C  
ATOM    960  CG2 THR   111      23.474  37.328  55.844  1.00  0.00           C  
ATOM    961  OG1 THR   111      22.858  39.497  55.084  1.00  0.00           O  
ATOM    962  C   THR   111      26.090  37.664  54.571  1.00  0.00           C  
ATOM    963  O   THR   111      26.529  37.177  55.609  1.00  0.00           O  
ATOM    964  N   GLU   112      26.293  37.246  53.293  1.00  0.00           N  
ATOM    965  CA  GLU   112      27.127  36.043  52.919  1.00  0.00           C  
ATOM    966  CB  GLU   112      26.714  35.435  51.575  1.00  0.00           C  
ATOM    967  CG  GLU   112      25.217  34.945  51.552  1.00  0.00           C  
ATOM    968  CD  GLU   112      25.133  33.569  52.074  1.00  0.00           C  
ATOM    969  OE1 GLU   112      24.891  33.444  53.271  1.00  0.00           O  
ATOM    970  OE2 GLU   112      25.334  32.673  51.272  1.00  0.00           O1-
ATOM    971  C   GLU   112      28.622  36.416  52.959  1.00  0.00           C  
ATOM    972  O   GLU   112      29.524  35.682  53.514  1.00  0.00           O  
ATOM    973  N   LEU   113      29.026  37.607  52.570  1.00  0.00           N  
ATOM    974  CA  LEU   113      30.339  38.151  52.607  1.00  0.00           C  
ATOM    975  CB  LEU   113      30.421  39.422  51.858  1.00  0.00           C  
ATOM    976  CG  LEU   113      30.332  39.283  50.310  1.00  0.00           C  
ATOM    977  CD1 LEU   113      29.843  40.540  49.727  1.00  0.00           C  
ATOM    978  CD2 LEU   113      31.644  38.999  49.553  1.00  0.00           C  
ATOM    979  C   LEU   113      30.750  38.432  54.071  1.00  0.00           C  
ATOM    980  O   LEU   113      31.866  38.074  54.447  1.00  0.00           O  
ATOM    981  N   ALA   114      29.825  38.940  54.889  1.00  0.00           N  
ATOM    982  CA  ALA   114      30.123  39.121  56.243  1.00  0.00           C  
ATOM    983  CB  ALA   114      28.970  39.989  56.854  1.00  0.00           C  
ATOM    984  C   ALA   114      30.414  37.731  57.019  1.00  0.00           C  
ATOM    985  O   ALA   114      31.402  37.675  57.803  1.00  0.00           O  
ATOM    986  N   ASN   115      29.731  36.645  56.631  1.00  0.00           N  
ATOM    987  CA  ASN   115      29.859  35.315  57.193  1.00  0.00           C  
ATOM    988  CB  ASN   115      28.755  34.421  56.530  1.00  0.00           C  
ATOM    989  CG  ASN   115      28.445  33.182  57.429  1.00  0.00           C  
ATOM    990  OD1 ASN   115      29.331  32.325  57.611  1.00  0.00           O  
ATOM    991  ND2 ASN   115      27.215  32.965  57.932  1.00  0.00           N  
ATOM    992  C   ASN   115      31.248  34.693  56.853  1.00  0.00           C  
ATOM    993  O   ASN   115      31.914  34.288  57.789  1.00  0.00           O  
ATOM    994  N   ALA   116      31.697  34.861  55.640  1.00  0.00           N  
ATOM    995  CA  ALA   116      32.915  34.325  55.140  1.00  0.00           C  
ATOM    996  CB  ALA   116      32.850  34.299  53.646  1.00  0.00           C  
ATOM    997  C   ALA   116      34.111  35.141  55.628  1.00  0.00           C  
ATOM    998  O   ALA   116      35.047  34.505  55.974  1.00  0.00           O  
ATOM    999  N   LEU   117      34.015  36.468  55.698  1.00  0.00           N  
ATOM   1000  CA  LEU   117      35.088  37.352  55.981  1.00  0.00           C  
ATOM   1001  CB  LEU   117      34.788  38.836  55.784  1.00  0.00           C  
ATOM   1002  CG  LEU   117      34.848  39.160  54.278  1.00  0.00           C  
ATOM   1003  CD1 LEU   117      34.573  40.706  54.162  1.00  0.00           C  
ATOM   1004  CD2 LEU   117      36.172  38.854  53.649  1.00  0.00           C  
ATOM   1005  C   LEU   117      35.504  37.219  57.476  1.00  0.00           C  
ATOM   1006  O   LEU   117      36.647  37.236  57.842  1.00  0.00           O  
ATOM   1007  N   SER   118      34.550  37.229  58.417  1.00  0.00           N  
ATOM   1008  CA  SER   118      34.816  36.939  59.840  1.00  0.00           C  
ATOM   1009  CB  SER   118      33.503  37.186  60.659  1.00  0.00           C  
ATOM   1010  OG  SER   118      32.437  36.330  60.337  1.00  0.00           O  
ATOM   1011  C   SER   118      35.362  35.497  59.936  1.00  0.00           C  
ATOM   1012  O   SER   118      36.105  35.270  60.913  1.00  0.00           O  
ATOM   1013  N   TYR   119      35.043  34.520  59.173  1.00  0.00           N  
ATOM   1014  CA  TYR   119      35.606  33.138  59.313  1.00  0.00           C  
ATOM   1015  CB  TYR   119      34.746  32.065  58.559  1.00  0.00           C  
ATOM   1016  CG  TYR   119      35.318  30.724  58.370  1.00  0.00           C  
ATOM   1017  CD1 TYR   119      35.318  29.833  59.433  1.00  0.00           C  
ATOM   1018  CE1 TYR   119      36.046  28.587  59.217  1.00  0.00           C  
ATOM   1019  CZ  TYR   119      36.602  28.296  57.968  1.00  0.00           C  
ATOM   1020  OH  TYR   119      37.129  27.055  57.795  1.00  0.00           O  
ATOM   1021  CE2 TYR   119      36.510  29.190  56.867  1.00  0.00           C  
ATOM   1022  CD2 TYR   119      35.824  30.410  57.047  1.00  0.00           C  
ATOM   1023  C   TYR   119      37.044  33.025  58.711  1.00  0.00           C  
ATOM   1024  O   TYR   119      37.845  32.340  59.338  1.00  0.00           O  
ATOM   1025  N   CYS   120      37.394  33.701  57.636  1.00  0.00           N  
ATOM   1026  CA  CYS   120      38.795  33.931  57.314  1.00  0.00           C  
ATOM   1027  CB  CYS   120      38.937  34.900  56.102  1.00  0.00           C  
ATOM   1028  SG  CYS   120      38.185  34.075  54.639  1.00  0.00           S  
ATOM   1029  C   CYS   120      39.588  34.664  58.436  1.00  0.00           C  
ATOM   1030  O   CYS   120      40.706  34.321  58.764  1.00  0.00           O  
ATOM   1031  N   HIE   121      38.931  35.620  59.128  1.00  0.00           N  
ATOM   1032  CA  HIE   121      39.542  36.240  60.311  1.00  0.00           C  
ATOM   1033  CB  HIE   121      38.624  37.475  60.757  1.00  0.00           C  
ATOM   1034  CG  HIE   121      39.033  38.130  62.029  1.00  0.00           C  
ATOM   1035  ND1 HIE   121      38.936  37.672  63.326  1.00  0.00           N  
ATOM   1036  CE1 HIE   121      39.444  38.667  64.120  1.00  0.00           C  
ATOM   1037  NE2 HIE   121      39.741  39.734  63.373  1.00  0.00           N  
ATOM   1038  CD2 HIE   121      39.443  39.475  62.055  1.00  0.00           C  
ATOM   1039  C   HIE   121      39.742  35.297  61.444  1.00  0.00           C  
ATOM   1040  O   HIE   121      40.762  35.360  62.108  1.00  0.00           O  
ATOM   1041  N   SER   122      38.827  34.362  61.591  1.00  0.00           N  
ATOM   1042  CA  SER   122      38.897  33.233  62.537  1.00  0.00           C  
ATOM   1043  CB  SER   122      37.492  32.562  62.526  1.00  0.00           C  
ATOM   1044  OG  SER   122      37.339  31.517  63.504  1.00  0.00           O  
ATOM   1045  C   SER   122      40.106  32.260  62.359  1.00  0.00           C  
ATOM   1046  O   SER   122      40.598  31.581  63.289  1.00  0.00           O  
ATOM   1047  N   LYS   123      40.503  32.133  61.072  1.00  0.00           N  
ATOM   1048  CA  LYS   123      41.794  31.511  60.639  1.00  0.00           C  
ATOM   1049  CB  LYS   123      41.432  30.493  59.515  1.00  0.00           C  
ATOM   1050  CG  LYS   123      40.605  29.323  59.854  1.00  0.00           C  
ATOM   1051  CD  LYS   123      40.896  28.622  61.218  1.00  0.00           C  
ATOM   1052  CE  LYS   123      40.202  27.277  61.291  1.00  0.00           C  
ATOM   1053  NZ  LYS   123      39.303  27.207  62.392  1.00  0.00           N1+
ATOM   1054  C   LYS   123      42.949  32.502  60.317  1.00  0.00           C  
ATOM   1055  O   LYS   123      43.937  32.117  59.620  1.00  0.00           O  
ATOM   1056  N   ARG   124      42.824  33.716  60.742  1.00  0.00           N  
ATOM   1057  CA  ARG   124      43.754  34.907  60.612  1.00  0.00           C  
ATOM   1058  CB  ARG   124      45.091  34.705  61.454  1.00  0.00           C  
ATOM   1059  CG  ARG   124      45.135  34.098  62.846  1.00  0.00           C  
ATOM   1060  CD  ARG   124      44.341  34.850  63.907  1.00  0.00           C  
ATOM   1061  NE  ARG   124      44.657  36.284  63.946  1.00  0.00           N  
ATOM   1062  CZ  ARG   124      44.152  37.235  64.696  1.00  0.00           C  
ATOM   1063  NH1 ARG   124      43.226  37.084  65.540  1.00  0.00           N1+
ATOM   1064  NH2 ARG   124      44.530  38.393  64.347  1.00  0.00           N  
ATOM   1065  C   ARG   124      44.106  35.444  59.170  1.00  0.00           C  
ATOM   1066  O   ARG   124      44.886  36.396  59.047  1.00  0.00           O  
ATOM   1067  N   VAL   125      43.554  34.858  58.103  1.00  0.00           N  
ATOM   1068  CA  VAL   125      43.856  35.078  56.688  1.00  0.00           C  
ATOM   1069  CB  VAL   125      43.762  33.784  55.877  1.00  0.00           C  
ATOM   1070  CG1 VAL   125      44.856  32.741  56.050  1.00  0.00           C  
ATOM   1071  CG2 VAL   125      42.422  33.067  56.090  1.00  0.00           C  
ATOM   1072  C   VAL   125      43.070  36.184  56.020  1.00  0.00           C  
ATOM   1073  O   VAL   125      41.976  36.505  56.466  1.00  0.00           O  
ATOM   1074  N   ILE   126      43.655  36.737  54.930  1.00  0.00           N  
ATOM   1075  CA  ILE   126      43.234  38.042  54.480  1.00  0.00           C  
ATOM   1076  CB  ILE   126      44.187  39.144  55.014  1.00  0.00           C  
ATOM   1077  CG2 ILE   126      43.916  40.484  54.411  1.00  0.00           C  
ATOM   1078  CG1 ILE   126      44.173  39.314  56.567  1.00  0.00           C  
ATOM   1079  CD1 ILE   126      45.557  39.041  57.120  1.00  0.00           C  
ATOM   1080  C   ILE   126      42.961  38.020  52.903  1.00  0.00           C  
ATOM   1081  O   ILE   126      43.812  37.780  52.061  1.00  0.00           O  
ATOM   1082  N   HIE   127      41.723  38.456  52.602  1.00  0.00           N  
ATOM   1083  CA  HIE   127      41.123  38.224  51.229  1.00  0.00           C  
ATOM   1084  CB  HIE   127      40.377  36.901  51.253  1.00  0.00           C  
ATOM   1085  CG  HIE   127      39.902  36.482  49.934  1.00  0.00           C  
ATOM   1086  ND1 HIE   127      38.994  37.245  49.189  1.00  0.00           N  
ATOM   1087  CE1 HIE   127      38.860  36.574  48.052  1.00  0.00           C  
ATOM   1088  NE2 HIE   127      39.732  35.562  47.978  1.00  0.00           N  
ATOM   1089  CD2 HIE   127      40.445  35.549  49.190  1.00  0.00           C  
ATOM   1090  C   HIE   127      40.152  39.361  50.834  1.00  0.00           C  
ATOM   1091  O   HIE   127      39.169  39.492  51.614  1.00  0.00           O  
ATOM   1092  N   ARG   128      40.427  40.124  49.817  1.00  0.00           N  
ATOM   1093  CA  ARG   128      39.586  41.194  49.245  1.00  0.00           C  
ATOM   1094  CB  ARG   128      40.092  42.641  49.561  1.00  0.00           C  
ATOM   1095  CG  ARG   128      40.403  42.968  51.000  1.00  0.00           C  
ATOM   1096  CD  ARG   128      41.845  43.151  51.346  1.00  0.00           C  
ATOM   1097  NE  ARG   128      41.993  43.606  52.710  1.00  0.00           N  
ATOM   1098  CZ  ARG   128      43.163  43.863  53.263  1.00  0.00           C  
ATOM   1099  NH1 ARG   128      44.301  43.736  52.668  1.00  0.00           N1+
ATOM   1100  NH2 ARG   128      43.071  44.343  54.429  1.00  0.00           N  
ATOM   1101  C   ARG   128      39.430  41.104  47.690  1.00  0.00           C  
ATOM   1102  O   ARG   128      39.195  42.034  46.972  1.00  0.00           O  
ATOM   1103  N   ASP   129      39.603  39.926  47.140  1.00  0.00           N  
ATOM   1104  CA  ASP   129      39.351  39.522  45.726  1.00  0.00           C  
ATOM   1105  CB  ASP   129      40.372  38.424  45.227  1.00  0.00           C  
ATOM   1106  CG  ASP   129      41.747  38.960  45.071  1.00  0.00           C  
ATOM   1107  OD1 ASP   129      42.383  38.502  44.110  1.00  0.00           O  
ATOM   1108  OD2 ASP   129      42.245  39.770  45.846  1.00  0.00           O1-
ATOM   1109  C   ASP   129      37.908  39.191  45.358  1.00  0.00           C  
ATOM   1110  O   ASP   129      37.537  38.094  45.045  1.00  0.00           O  
ATOM   1111  N   ILE   130      37.006  40.171  45.620  1.00  0.00           N  
ATOM   1112  CA  ILE   130      35.579  40.066  45.735  1.00  0.00           C  
ATOM   1113  CB  ILE   130      35.153  39.793  47.231  1.00  0.00           C  
ATOM   1114  CG2 ILE   130      35.568  38.355  47.702  1.00  0.00           C  
ATOM   1115  CG1 ILE   130      35.883  40.846  48.182  1.00  0.00           C  
ATOM   1116  CD1 ILE   130      35.069  41.140  49.446  1.00  0.00           C  
ATOM   1117  C   ILE   130      34.796  41.202  45.135  1.00  0.00           C  
ATOM   1118  O   ILE   130      33.562  41.238  45.328  1.00  0.00           O  
ATOM   1119  N   LYS   131      35.444  42.011  44.217  1.00  0.00           N  
ATOM   1120  CA  LYS   131      34.723  42.744  43.219  1.00  0.00           C  
ATOM   1121  CB  LYS   131      35.534  43.728  42.405  1.00  0.00           C  
ATOM   1122  CG  LYS   131      36.735  42.988  41.704  1.00  0.00           C  
ATOM   1123  CD  LYS   131      37.479  44.023  40.752  1.00  0.00           C  
ATOM   1124  CE  LYS   131      37.952  45.425  41.313  1.00  0.00           C  
ATOM   1125  NZ  LYS   131      39.035  45.187  42.238  1.00  0.00           N1+
ATOM   1126  C   LYS   131      33.865  41.836  42.352  1.00  0.00           C  
ATOM   1127  O   LYS   131      34.418  40.743  42.063  1.00  0.00           O  
ATOM   1128  N   PRO   132      32.710  42.212  41.754  1.00  0.00           N  
ATOM   1129  CD  PRO   132      32.234  43.598  41.783  1.00  0.00           C  
ATOM   1130  CG  PRO   132      30.894  43.757  41.054  1.00  0.00           C  
ATOM   1131  CB  PRO   132      30.965  42.563  40.096  1.00  0.00           C  
ATOM   1132  CA  PRO   132      31.729  41.464  40.858  1.00  0.00           C  
ATOM   1133  C   PRO   132      32.340  40.349  40.004  1.00  0.00           C  
ATOM   1134  O   PRO   132      31.975  39.140  40.081  1.00  0.00           O  
ATOM   1135  N   GLU   133      33.336  40.700  39.142  1.00  0.00           N  
ATOM   1136  CA  GLU   133      34.013  39.728  38.242  1.00  0.00           C  
ATOM   1137  CB  GLU   133      34.694  40.432  37.105  1.00  0.00           C  
ATOM   1138  CG  GLU   133      36.003  41.095  37.413  1.00  0.00           C  
ATOM   1139  CD  GLU   133      36.551  41.819  36.120  1.00  0.00           C  
ATOM   1140  OE1 GLU   133      36.371  41.282  34.972  1.00  0.00           O  
ATOM   1141  OE2 GLU   133      36.839  43.060  36.306  1.00  0.00           O1-
ATOM   1142  C   GLU   133      34.905  38.641  38.858  1.00  0.00           C  
ATOM   1143  O   GLU   133      35.367  37.596  38.285  1.00  0.00           O  
ATOM   1144  N   ASN   134      35.233  38.815  40.146  1.00  0.00           N  
ATOM   1145  CA  ASN   134      35.865  37.820  40.916  1.00  0.00           C  
ATOM   1146  CB  ASN   134      36.800  38.418  42.012  1.00  0.00           C  
ATOM   1147  CG  ASN   134      38.081  39.182  41.570  1.00  0.00           C  
ATOM   1148  OD1 ASN   134      38.470  40.214  42.131  1.00  0.00           O  
ATOM   1149  ND2 ASN   134      38.736  38.815  40.487  1.00  0.00           N  
ATOM   1150  C   ASN   134      34.964  36.825  41.622  1.00  0.00           C  
ATOM   1151  O   ASN   134      35.418  35.812  42.184  1.00  0.00           O  
ATOM   1152  N   LEU   135      33.644  37.084  41.578  1.00  0.00           N  
ATOM   1153  CA  LEU   135      32.629  36.220  42.252  1.00  0.00           C  
ATOM   1154  CB  LEU   135      31.566  37.148  42.938  1.00  0.00           C  
ATOM   1155  CG  LEU   135      32.188  37.954  44.036  1.00  0.00           C  
ATOM   1156  CD1 LEU   135      31.162  38.909  44.511  1.00  0.00           C  
ATOM   1157  CD2 LEU   135      32.730  37.121  45.236  1.00  0.00           C  
ATOM   1158  C   LEU   135      31.909  35.276  41.297  1.00  0.00           C  
ATOM   1159  O   LEU   135      31.613  35.603  40.130  1.00  0.00           O  
ATOM   1160  N   LEU   136      31.701  34.072  41.808  1.00  0.00           N  
ATOM   1161  CA  LEU   136      30.895  33.024  41.168  1.00  0.00           C  
ATOM   1162  CB  LEU   136      31.694  31.739  41.048  1.00  0.00           C  
ATOM   1163  CG  LEU   136      33.021  31.766  40.216  1.00  0.00           C  
ATOM   1164  CD1 LEU   136      33.620  30.374  40.419  1.00  0.00           C  
ATOM   1165  CD2 LEU   136      32.799  32.077  38.762  1.00  0.00           C  
ATOM   1166  C   LEU   136      29.510  32.762  41.762  1.00  0.00           C  
ATOM   1167  O   LEU   136      29.381  32.730  42.946  1.00  0.00           O  
ATOM   1168  N   LEU   137      28.473  32.405  41.004  1.00  0.00           N  
ATOM   1169  CA  LEU   137      27.203  31.824  41.458  1.00  0.00           C  
ATOM   1170  CB  LEU   137      26.026  32.459  40.578  1.00  0.00           C  
ATOM   1171  CG  LEU   137      25.800  33.938  40.776  1.00  0.00           C  
ATOM   1172  CD1 LEU   137      24.834  34.420  39.612  1.00  0.00           C  
ATOM   1173  CD2 LEU   137      25.051  34.304  42.046  1.00  0.00           C  
ATOM   1174  C   LEU   137      27.190  30.306  41.378  1.00  0.00           C  
ATOM   1175  O   LEU   137      27.457  29.709  40.299  1.00  0.00           O  
ATOM   1176  N   GLY   138      26.795  29.698  42.559  1.00  0.00           N  
ATOM   1177  CA  GLY   138      26.669  28.239  42.574  1.00  0.00           C  
ATOM   1178  C   GLY   138      25.222  27.870  42.458  1.00  0.00           C  
ATOM   1179  O   GLY   138      24.315  28.662  42.354  1.00  0.00           O  
ATOM   1180  N   SER   139      24.935  26.560  42.498  1.00  0.00           N  
ATOM   1181  CA  SER   139      23.738  25.990  41.940  1.00  0.00           C  
ATOM   1182  CB  SER   139      23.939  24.473  41.836  1.00  0.00           C  
ATOM   1183  OG  SER   139      22.932  23.746  41.266  1.00  0.00           O  
ATOM   1184  C   SER   139      22.402  26.460  42.561  1.00  0.00           C  
ATOM   1185  O   SER   139      21.593  26.945  41.779  1.00  0.00           O  
ATOM   1186  N   ALA   140      22.231  26.424  43.868  1.00  0.00           N  
ATOM   1187  CA  ALA   140      21.027  26.978  44.510  1.00  0.00           C  
ATOM   1188  CB  ALA   140      20.855  26.344  45.851  1.00  0.00           C  
ATOM   1189  C   ALA   140      20.896  28.524  44.468  1.00  0.00           C  
ATOM   1190  O   ALA   140      20.137  29.096  45.202  1.00  0.00           O  
ATOM   1191  N   GLY   141      21.725  29.228  43.676  1.00  0.00           N  
ATOM   1192  CA  GLY   141      21.808  30.686  43.527  1.00  0.00           C  
ATOM   1193  C   GLY   141      22.569  31.441  44.708  1.00  0.00           C  
ATOM   1194  O   GLY   141      22.489  32.713  44.840  1.00  0.00           O  
ATOM   1195  N   GLU   142      23.367  30.614  45.459  1.00  0.00           N  
ATOM   1196  CA  GLU   142      24.308  30.887  46.584  1.00  0.00           C  
ATOM   1197  CB  GLU   142      24.367  29.774  47.594  1.00  0.00           C  
ATOM   1198  CG  GLU   142      24.510  28.371  46.997  1.00  0.00           C  
ATOM   1199  CD  GLU   142      24.836  27.256  48.031  1.00  0.00           C  
ATOM   1200  OE1 GLU   142      24.390  27.284  49.171  1.00  0.00           O  
ATOM   1201  OE2 GLU   142      25.408  26.272  47.573  1.00  0.00           O1-
ATOM   1202  C   GLU   142      25.769  31.252  46.168  1.00  0.00           C  
ATOM   1203  O   GLU   142      26.300  30.682  45.196  1.00  0.00           O  
ATOM   1204  N   LEU   143      26.315  32.285  46.809  1.00  0.00           N  
ATOM   1205  CA  LEU   143      27.512  33.061  46.487  1.00  0.00           C  
ATOM   1206  CB  LEU   143      27.415  34.355  47.248  1.00  0.00           C  
ATOM   1207  CG  LEU   143      28.629  35.308  46.994  1.00  0.00           C  
ATOM   1208  CD1 LEU   143      28.704  35.832  45.493  1.00  0.00           C  
ATOM   1209  CD2 LEU   143      28.562  36.657  47.857  1.00  0.00           C  
ATOM   1210  C   LEU   143      28.795  32.261  46.704  1.00  0.00           C  
ATOM   1211  O   LEU   143      28.964  31.613  47.756  1.00  0.00           O  
ATOM   1212  N   LYS   144      29.800  32.350  45.752  1.00  0.00           N  
ATOM   1213  CA  LYS   144      31.068  31.631  45.997  1.00  0.00           C  
ATOM   1214  CB  LYS   144      31.127  30.335  45.126  1.00  0.00           C  
ATOM   1215  CG  LYS   144      29.955  29.402  45.183  1.00  0.00           C  
ATOM   1216  CD  LYS   144      29.735  28.662  46.502  1.00  0.00           C  
ATOM   1217  CE  LYS   144      28.381  27.962  46.505  1.00  0.00           C  
ATOM   1218  NZ  LYS   144      28.318  27.210  47.748  1.00  0.00           N1+
ATOM   1219  C   LYS   144      32.254  32.624  45.710  1.00  0.00           C  
ATOM   1220  O   LYS   144      32.477  33.170  44.597  1.00  0.00           O  
ATOM   1221  N   ILE   145      32.994  32.893  46.762  1.00  0.00           N  
ATOM   1222  CA  ILE   145      34.405  33.376  46.637  1.00  0.00           C  
ATOM   1223  CB  ILE   145      34.932  33.604  48.036  1.00  0.00           C  
ATOM   1224  CG2 ILE   145      36.420  33.975  48.191  1.00  0.00           C  
ATOM   1225  CG1 ILE   145      34.109  34.701  48.779  1.00  0.00           C  
ATOM   1226  CD1 ILE   145      34.367  34.805  50.247  1.00  0.00           C  
ATOM   1227  C   ILE   145      35.296  32.345  45.985  1.00  0.00           C  
ATOM   1228  O   ILE   145      35.306  31.182  46.526  1.00  0.00           O  
ATOM   1229  N   ALA   146      36.026  32.658  44.869  1.00  0.00           N  
ATOM   1230  CA  ALA   146      36.779  31.753  44.013  1.00  0.00           C  
ATOM   1231  CB  ALA   146      35.870  31.579  42.754  1.00  0.00           C  
ATOM   1232  C   ALA   146      38.227  32.081  43.776  1.00  0.00           C  
ATOM   1233  O   ALA   146      38.890  31.124  43.355  1.00  0.00           O  
ATOM   1234  N   ASP   147      38.600  33.337  43.703  1.00  0.00           N  
ATOM   1235  CA  ASP   147      39.975  33.872  43.434  1.00  0.00           C  
ATOM   1236  CB  ASP   147      39.907  35.247  42.755  1.00  0.00           C  
ATOM   1237  CG  ASP   147      41.196  35.442  41.927  1.00  0.00           C  
ATOM   1238  OD1 ASP   147      41.175  36.384  41.069  1.00  0.00           O  
ATOM   1239  OD2 ASP   147      42.164  34.666  42.096  1.00  0.00           O1-
ATOM   1240  C   ASP   147      40.874  33.873  44.702  1.00  0.00           C  
ATOM   1241  O   ASP   147      40.506  34.378  45.724  1.00  0.00           O  
ATOM   1242  N   PHE   148      42.013  33.170  44.641  1.00  0.00           N  
ATOM   1243  CA  PHE   148      42.989  32.946  45.712  1.00  0.00           C  
ATOM   1244  CB  PHE   148      43.940  31.807  45.311  1.00  0.00           C  
ATOM   1245  CG  PHE   148      43.469  30.379  45.133  1.00  0.00           C  
ATOM   1246  CD1 PHE   148      42.122  30.107  44.771  1.00  0.00           C  
ATOM   1247  CE1 PHE   148      41.650  28.766  44.456  1.00  0.00           C  
ATOM   1248  CZ  PHE   148      42.584  27.765  44.486  1.00  0.00           C  
ATOM   1249  CE2 PHE   148      43.824  27.963  45.049  1.00  0.00           C  
ATOM   1250  CD2 PHE   148      44.255  29.203  45.403  1.00  0.00           C  
ATOM   1251  C   PHE   148      43.745  34.278  46.131  1.00  0.00           C  
ATOM   1252  O   PHE   148      44.924  34.363  46.136  1.00  0.00           O  
ATOM   1253  N   GLY   149      42.950  35.279  46.584  1.00  0.00           N  
ATOM   1254  CA  GLY   149      43.320  36.625  47.153  1.00  0.00           C  
ATOM   1255  C   GLY   149      44.060  36.661  48.497  1.00  0.00           C  
ATOM   1256  O   GLY   149      44.034  37.721  49.129  1.00  0.00           O  
ATOM   1257  N   TRP   150      44.657  35.556  48.996  1.00  0.00           N  
ATOM   1258  CA  TRP   150      45.042  35.291  50.473  1.00  0.00           C  
ATOM   1259  CB  TRP   150      45.250  33.753  50.544  1.00  0.00           C  
ATOM   1260  CG  TRP   150      44.094  32.871  50.135  1.00  0.00           C  
ATOM   1261  CD1 TRP   150      44.014  31.924  49.166  1.00  0.00           C  
ATOM   1262  NE1 TRP   150      42.704  31.520  49.067  1.00  0.00           N  
ATOM   1263  CE2 TRP   150      41.894  32.080  50.063  1.00  0.00           C  
ATOM   1264  CZ2 TRP   150      40.477  32.144  50.219  1.00  0.00           C  
ATOM   1265  CH2 TRP   150      39.874  32.911  51.260  1.00  0.00           C  
ATOM   1266  CZ3 TRP   150      40.759  33.561  52.141  1.00  0.00           C  
ATOM   1267  CE3 TRP   150      42.193  33.560  51.902  1.00  0.00           C  
ATOM   1268  CD2 TRP   150      42.774  32.962  50.747  1.00  0.00           C  
ATOM   1269  C   TRP   150      46.231  36.026  51.040  1.00  0.00           C  
ATOM   1270  O   TRP   150      46.663  35.809  52.158  1.00  0.00           O  
ATOM   1271  N   SER   151      46.791  36.973  50.286  1.00  0.00           N  
ATOM   1272  CA  SER   151      47.608  38.069  50.768  1.00  0.00           C  
ATOM   1273  CB  SER   151      46.672  39.008  51.565  1.00  0.00           C  
ATOM   1274  OG  SER   151      45.610  39.510  50.817  1.00  0.00           O  
ATOM   1275  C   SER   151      48.802  37.666  51.649  1.00  0.00           C  
ATOM   1276  O   SER   151      49.035  38.226  52.703  1.00  0.00           O  
ATOM   1277  N   VAL   152      49.502  36.598  51.310  1.00  0.00           N  
ATOM   1278  CA  VAL   152      50.623  35.896  52.004  1.00  0.00           C  
ATOM   1279  CB  VAL   152      50.906  34.480  51.459  1.00  0.00           C  
ATOM   1280  CG1 VAL   152      49.638  33.605  51.497  1.00  0.00           C  
ATOM   1281  CG2 VAL   152      51.514  34.502  49.977  1.00  0.00           C  
ATOM   1282  C   VAL   152      51.938  36.699  52.096  1.00  0.00           C  
ATOM   1283  O   VAL   152      53.022  36.286  52.556  1.00  0.00           O  
ATOM   1284  N   HIE   153      51.909  37.960  51.587  1.00  0.00           N  
ATOM   1285  CA  HIE   153      53.000  38.911  51.454  1.00  0.00           C  
ATOM   1286  CB  HIE   153      52.755  39.867  50.258  1.00  0.00           C  
ATOM   1287  CG  HIE   153      51.507  40.656  50.211  1.00  0.00           C  
ATOM   1288  ND1 HIE   153      50.241  40.148  49.892  1.00  0.00           N  
ATOM   1289  CE1 HIE   153      49.354  41.103  50.265  1.00  0.00           C  
ATOM   1290  NE2 HIE   153      50.025  42.256  50.529  1.00  0.00           N  
ATOM   1291  CD2 HIE   153      51.400  41.918  50.507  1.00  0.00           C  
ATOM   1292  C   HIE   153      53.141  39.697  52.760  1.00  0.00           C  
ATOM   1293  O   HIE   153      52.243  39.825  53.525  1.00  0.00           O  
ATOM   1294  N   ALA   154      54.269  40.315  52.942  1.00  0.00           N  
ATOM   1295  CA  ALA   154      54.604  41.209  54.053  1.00  0.00           C  
ATOM   1296  CB  ALA   154      56.089  41.506  54.185  1.00  0.00           C  
ATOM   1297  C   ALA   154      53.798  42.582  53.984  1.00  0.00           C  
ATOM   1298  O   ALA   154      53.583  43.021  52.838  1.00  0.00           O  
ATOM   1299  N   PRO   155      53.181  43.207  55.009  1.00  0.00           N  
ATOM   1300  CD  PRO   155      52.988  42.588  56.257  1.00  0.00           C  
ATOM   1301  CG  PRO   155      52.532  43.734  57.143  1.00  0.00           C  
ATOM   1302  CB  PRO   155      51.854  44.843  56.256  1.00  0.00           C  
ATOM   1303  CA  PRO   155      52.621  44.569  54.918  1.00  0.00           C  
ATOM   1304  C   PRO   155      53.766  45.544  54.747  1.00  0.00           C  
ATOM   1305  O   PRO   155      54.839  45.407  55.312  1.00  0.00           O  
ATOM   1306  N   SER   156      53.499  46.665  54.124  1.00  0.00           N  
ATOM   1307  CA  SER   156      54.461  47.737  53.912  1.00  0.00           C  
ATOM   1308  CB  SER   156      55.548  47.205  52.864  1.00  0.00           C  
ATOM   1309  OG  SER   156      56.561  48.252  52.777  1.00  0.00           O  
ATOM   1310  C   SER   156      53.905  49.056  53.420  1.00  0.00           C  
ATOM   1311  O   SER   156      52.921  49.085  52.572  1.00  0.00           O  
ATOM   1312  N   SER   157      54.456  50.188  53.944  1.00  0.00           N  
ATOM   1313  CA  SER   157      54.156  51.529  53.549  1.00  0.00           C  
ATOM   1314  CB  SER   157      54.873  52.477  54.631  1.00  0.00           C  
ATOM   1315  OG  SER   157      56.275  52.526  54.445  1.00  0.00           O  
ATOM   1316  C   SER   157      54.608  51.919  52.126  1.00  0.00           C  
ATOM   1317  O   SER   157      54.081  52.808  51.519  1.00  0.00           O  
ATOM   1318  N   ARG   158      55.579  51.166  51.651  1.00  0.00           N  
ATOM   1319  CA  ARG   158      56.174  51.229  50.254  1.00  0.00           C  
ATOM   1320  CB  ARG   158      57.238  50.124  50.150  1.00  0.00           C  
ATOM   1321  CG  ARG   158      58.160  50.155  48.930  1.00  0.00           C  
ATOM   1322  CD  ARG   158      59.381  49.202  49.036  1.00  0.00           C  
ATOM   1323  NE  ARG   158      60.421  49.473  47.919  1.00  0.00           N  
ATOM   1324  CZ  ARG   158      61.299  50.470  47.857  1.00  0.00           C  
ATOM   1325  NH1 ARG   158      61.232  51.393  48.773  1.00  0.00           N1+
ATOM   1326  NH2 ARG   158      62.054  50.756  46.835  1.00  0.00           N  
ATOM   1327  C   ARG   158      55.120  50.972  49.119  1.00  0.00           C  
ATOM   1328  O   ARG   158      54.342  50.065  49.268  1.00  0.00           O  
ATOM   1329  N   ARG   159      55.146  51.846  48.106  1.00  0.00           N  
ATOM   1330  CA  ARG   159      54.203  51.610  46.995  1.00  0.00           C  
ATOM   1331  CB  ARG   159      54.361  52.813  45.996  1.00  0.00           C  
ATOM   1332  CG  ARG   159      53.228  52.922  45.091  1.00  0.00           C  
ATOM   1333  CD  ARG   159      53.523  54.048  44.097  1.00  0.00           C  
ATOM   1334  NE  ARG   159      53.480  55.382  44.695  1.00  0.00           N  
ATOM   1335  CZ  ARG   159      52.506  56.264  45.033  1.00  0.00           C  
ATOM   1336  NH1 ARG   159      51.191  56.141  44.842  1.00  0.00           N1+
ATOM   1337  NH2 ARG   159      52.838  57.411  45.518  1.00  0.00           N  
ATOM   1338  C   ARG   159      54.376  50.207  46.431  1.00  0.00           C  
ATOM   1339  O   ARG   159      55.403  49.820  45.815  1.00  0.00           O  
ATOM   1340  N   THR   160      53.422  49.296  46.625  1.00  0.00           N  
ATOM   1341  CA  THR   160      53.317  47.884  46.312  1.00  0.00           C  
ATOM   1342  CB  THR   160      53.866  47.066  47.453  1.00  0.00           C  
ATOM   1343  CG2 THR   160      55.379  47.346  47.779  1.00  0.00           C  
ATOM   1344  OG1 THR   160      53.214  47.412  48.641  1.00  0.00           O  
ATOM   1345  C   THR   160      51.893  47.320  45.924  1.00  0.00           C  
ATOM   1346  O   THR   160      51.718  46.238  45.304  1.00  0.00           O  
ATOM   1347  N   THR   161      50.879  48.058  46.327  1.00  0.00           N  
ATOM   1348  CA  THR   161      49.477  47.807  45.901  1.00  0.00           C  
ATOM   1349  CB  THR   161      48.571  48.801  46.652  1.00  0.00           C  
ATOM   1350  CG2 THR   161      47.056  48.542  46.511  1.00  0.00           C  
ATOM   1351  OG1 THR   161      48.904  48.784  48.014  1.00  0.00           O  
ATOM   1352  C   THR   161      49.145  47.713  44.374  1.00  0.00           C  
ATOM   1353  O   THR   161      49.165  48.666  43.626  1.00  0.00           O  
ATOM   1354  N   LEU   162      48.790  46.531  43.939  1.00  0.00           N  
ATOM   1355  CA  LEU   162      48.533  46.283  42.512  1.00  0.00           C  
ATOM   1356  CB  LEU   162      48.539  44.714  42.303  1.00  0.00           C  
ATOM   1357  CG  LEU   162      49.837  43.915  42.157  1.00  0.00           C  
ATOM   1358  CD1 LEU   162      49.538  42.492  42.274  1.00  0.00           C  
ATOM   1359  CD2 LEU   162      50.468  44.220  40.787  1.00  0.00           C  
ATOM   1360  C   LEU   162      47.177  46.910  42.039  1.00  0.00           C  
ATOM   1361  O   LEU   162      46.267  46.978  42.810  1.00  0.00           O  
ATOM   1362  N   CYS   163      47.034  47.143  40.701  1.00  0.00           N  
ATOM   1363  CA  CYS   163      45.844  47.830  40.244  1.00  0.00           C  
ATOM   1364  CB  CYS   163      46.000  48.304  38.757  1.00  0.00           C  
ATOM   1365  SG  CYS   163      45.449  50.004  38.508  1.00  0.00           S  
ATOM   1366  C   CYS   163      44.508  47.072  40.258  1.00  0.00           C  
ATOM   1367  O   CYS   163      43.367  47.649  40.382  1.00  0.00           O  
ATOM   1368  N   GLY   164      44.655  45.762  40.290  1.00  0.00           N  
ATOM   1369  CA  GLY   164      43.561  44.803  40.381  1.00  0.00           C  
ATOM   1370  C   GLY   164      42.683  44.892  41.610  1.00  0.00           C  
ATOM   1371  O   GLY   164      41.536  44.387  41.612  1.00  0.00           O  
ATOM   1372  N   THR   165      43.315  45.478  42.623  1.00  0.00           N  
ATOM   1373  CA  THR   165      42.673  45.880  43.869  1.00  0.00           C  
ATOM   1374  CB  THR   165      43.172  44.993  45.045  1.00  0.00           C  
ATOM   1375  CG2 THR   165      42.679  43.596  44.893  1.00  0.00           C  
ATOM   1376  OG1 THR   165      44.530  45.089  45.244  1.00  0.00           O  
ATOM   1377  C   THR   165      42.761  47.406  44.224  1.00  0.00           C  
ATOM   1378  O   THR   165      41.972  47.751  45.095  1.00  0.00           O  
ATOM   1379  N   LEU   166      43.644  48.225  43.595  1.00  0.00           N  
ATOM   1380  CA  LEU   166      43.730  49.656  43.846  1.00  0.00           C  
ATOM   1381  CB  LEU   166      44.721  50.308  42.894  1.00  0.00           C  
ATOM   1382  CG  LEU   166      45.258  51.724  43.291  1.00  0.00           C  
ATOM   1383  CD1 LEU   166      46.693  51.907  42.775  1.00  0.00           C  
ATOM   1384  CD2 LEU   166      44.383  52.825  42.670  1.00  0.00           C  
ATOM   1385  C   LEU   166      42.401  50.429  43.780  1.00  0.00           C  
ATOM   1386  O   LEU   166      42.203  51.420  44.445  1.00  0.00           O  
ATOM   1387  N   ASP   167      41.342  50.060  43.027  1.00  0.00           N  
ATOM   1388  CA  ASP   167      39.997  50.690  43.117  1.00  0.00           C  
ATOM   1389  CB  ASP   167      39.329  50.332  41.776  1.00  0.00           C  
ATOM   1390  CG  ASP   167      39.162  48.802  41.479  1.00  0.00           C  
ATOM   1391  OD1 ASP   167      38.244  48.448  40.704  1.00  0.00           O  
ATOM   1392  OD2 ASP   167      39.929  47.925  41.891  1.00  0.00           O1-
ATOM   1393  C   ASP   167      39.145  50.121  44.212  1.00  0.00           C  
ATOM   1394  O   ASP   167      38.092  50.683  44.392  1.00  0.00           O  
ATOM   1395  N   TYR   168      39.510  49.031  44.812  1.00  0.00           N  
ATOM   1396  CA  TYR   168      38.640  48.489  45.815  1.00  0.00           C  
ATOM   1397  CB  TYR   168      38.496  46.952  45.609  1.00  0.00           C  
ATOM   1398  CG  TYR   168      37.142  46.597  45.080  1.00  0.00           C  
ATOM   1399  CD1 TYR   168      36.784  47.257  43.918  1.00  0.00           C  
ATOM   1400  CE1 TYR   168      35.465  47.261  43.479  1.00  0.00           C  
ATOM   1401  CZ  TYR   168      34.531  46.488  44.153  1.00  0.00           C  
ATOM   1402  OH  TYR   168      33.294  46.341  43.686  1.00  0.00           O  
ATOM   1403  CE2 TYR   168      34.831  45.847  45.381  1.00  0.00           C  
ATOM   1404  CD2 TYR   168      36.161  45.899  45.751  1.00  0.00           C  
ATOM   1405  C   TYR   168      39.098  48.818  47.249  1.00  0.00           C  
ATOM   1406  O   TYR   168      38.522  48.428  48.288  1.00  0.00           O  
ATOM   1407  N   LEU   169      40.176  49.615  47.438  1.00  0.00           N  
ATOM   1408  CA  LEU   169      40.885  49.795  48.700  1.00  0.00           C  
ATOM   1409  CB  LEU   169      42.294  49.173  48.555  1.00  0.00           C  
ATOM   1410  CG  LEU   169      42.468  47.652  48.425  1.00  0.00           C  
ATOM   1411  CD1 LEU   169      43.769  47.125  48.064  1.00  0.00           C  
ATOM   1412  CD2 LEU   169      42.105  46.939  49.669  1.00  0.00           C  
ATOM   1413  C   LEU   169      40.910  51.231  49.239  1.00  0.00           C  
ATOM   1414  O   LEU   169      40.694  52.236  48.489  1.00  0.00           O  
ATOM   1415  N   PRO   170      41.204  51.377  50.545  1.00  0.00           N  
ATOM   1416  CD  PRO   170      41.414  50.299  51.574  1.00  0.00           C  
ATOM   1417  CG  PRO   170      41.528  51.010  52.878  1.00  0.00           C  
ATOM   1418  CB  PRO   170      40.854  52.326  52.627  1.00  0.00           C  
ATOM   1419  CA  PRO   170      41.096  52.726  51.207  1.00  0.00           C  
ATOM   1420  C   PRO   170      42.328  53.551  50.973  1.00  0.00           C  
ATOM   1421  O   PRO   170      43.391  53.010  50.684  1.00  0.00           O  
ATOM   1422  N   PRO   171      42.253  54.890  51.130  1.00  0.00           N  
ATOM   1423  CD  PRO   171      41.081  55.574  51.594  1.00  0.00           C  
ATOM   1424  CG  PRO   171      41.541  56.959  52.026  1.00  0.00           C  
ATOM   1425  CB  PRO   171      42.984  57.072  51.459  1.00  0.00           C  
ATOM   1426  CA  PRO   171      43.411  55.726  51.003  1.00  0.00           C  
ATOM   1427  C   PRO   171      44.617  55.384  51.833  1.00  0.00           C  
ATOM   1428  O   PRO   171      45.715  55.780  51.472  1.00  0.00           O  
ATOM   1429  N   GLU   172      44.462  54.650  52.996  1.00  0.00           N  
ATOM   1430  CA  GLU   172      45.611  54.112  53.686  1.00  0.00           C  
ATOM   1431  CB  GLU   172      45.421  53.952  55.187  1.00  0.00           C  
ATOM   1432  CG  GLU   172      44.638  52.697  55.654  1.00  0.00           C  
ATOM   1433  CD  GLU   172      43.169  52.919  55.351  1.00  0.00           C  
ATOM   1434  OE1 GLU   172      42.706  54.033  55.028  1.00  0.00           O  
ATOM   1435  OE2 GLU   172      42.422  51.918  55.620  1.00  0.00           O1-
ATOM   1436  C   GLU   172      46.241  52.834  53.058  1.00  0.00           C  
ATOM   1437  O   GLU   172      47.064  52.234  53.637  1.00  0.00           O  
ATOM   1438  N   MET   173      45.860  52.436  51.801  1.00  0.00           N  
ATOM   1439  CA  MET   173      46.327  51.209  51.158  1.00  0.00           C  
ATOM   1440  CB  MET   173      45.540  50.040  51.597  1.00  0.00           C  
ATOM   1441  CG  MET   173      46.339  48.717  51.447  1.00  0.00           C  
ATOM   1442  SD  MET   173      45.417  47.095  51.773  1.00  0.00           S  
ATOM   1443  CE  MET   173      46.245  46.140  50.388  1.00  0.00           C  
ATOM   1444  C   MET   173      46.570  51.321  49.643  1.00  0.00           C  
ATOM   1445  O   MET   173      47.488  50.673  49.088  1.00  0.00           O  
ATOM   1446  N   ILE   174      45.851  52.241  48.891  1.00  0.00           N  
ATOM   1447  CA  ILE   174      46.036  52.552  47.519  1.00  0.00           C  
ATOM   1448  CB  ILE   174      45.224  53.785  47.045  1.00  0.00           C  
ATOM   1449  CG2 ILE   174      43.850  53.285  46.982  1.00  0.00           C  
ATOM   1450  CG1 ILE   174      45.525  55.006  47.914  1.00  0.00           C  
ATOM   1451  CD1 ILE   174      44.758  56.185  47.467  1.00  0.00           C  
ATOM   1452  C   ILE   174      47.544  52.704  47.077  1.00  0.00           C  
ATOM   1453  O   ILE   174      47.774  52.285  45.981  1.00  0.00           O  
ATOM   1454  N   GLU   175      48.467  53.053  47.914  1.00  0.00           N  
ATOM   1455  CA  GLU   175      49.900  53.048  47.724  1.00  0.00           C  
ATOM   1456  CB  GLU   175      50.529  54.190  48.445  1.00  0.00           C  
ATOM   1457  CG  GLU   175      52.013  54.492  48.306  1.00  0.00           C  
ATOM   1458  CD  GLU   175      52.488  55.675  49.094  1.00  0.00           C  
ATOM   1459  OE1 GLU   175      51.895  55.967  50.195  1.00  0.00           O  
ATOM   1460  OE2 GLU   175      53.642  56.126  48.933  1.00  0.00           O1-
ATOM   1461  C   GLU   175      50.518  51.689  48.123  1.00  0.00           C  
ATOM   1462  O   GLU   175      51.131  51.041  47.299  1.00  0.00           O  
ATOM   1463  N   GLY   176      50.468  51.372  49.432  1.00  0.00           N  
ATOM   1464  CA  GLY   176      51.282  50.303  50.053  1.00  0.00           C  
ATOM   1465  C   GLY   176      50.424  49.483  51.074  1.00  0.00           C  
ATOM   1466  O   GLY   176      49.599  49.953  51.870  1.00  0.00           O  
ATOM   1467  N   ARG   177      50.648  48.128  50.983  1.00  0.00           N  
ATOM   1468  CA  ARG   177      49.660  47.115  51.398  1.00  0.00           C  
ATOM   1469  CB  ARG   177      50.194  45.773  50.752  1.00  0.00           C  
ATOM   1470  CG  ARG   177      49.994  45.784  49.221  1.00  0.00           C  
ATOM   1471  CD  ARG   177      50.593  44.694  48.348  1.00  0.00           C  
ATOM   1472  NE  ARG   177      52.030  44.459  48.615  1.00  0.00           N  
ATOM   1473  CZ  ARG   177      52.622  43.448  48.039  1.00  0.00           C  
ATOM   1474  NH1 ARG   177      52.075  42.589  47.274  1.00  0.00           N1+
ATOM   1475  NH2 ARG   177      53.872  43.247  48.179  1.00  0.00           N  
ATOM   1476  C   ARG   177      49.461  46.940  52.945  1.00  0.00           C  
ATOM   1477  O   ARG   177      50.374  46.621  53.640  1.00  0.00           O  
ATOM   1478  N   MET   178      48.244  46.986  53.441  1.00  0.00           N  
ATOM   1479  CA  MET   178      47.833  46.791  54.893  1.00  0.00           C  
ATOM   1480  CB  MET   178      47.200  48.106  55.424  1.00  0.00           C  
ATOM   1481  CG  MET   178      46.725  48.124  56.845  1.00  0.00           C  
ATOM   1482  SD  MET   178      46.040  49.724  57.497  1.00  0.00           S  
ATOM   1483  CE  MET   178      47.510  50.723  57.441  1.00  0.00           C  
ATOM   1484  C   MET   178      46.886  45.574  55.082  1.00  0.00           C  
ATOM   1485  O   MET   178      45.829  45.513  54.494  1.00  0.00           O  
ATOM   1486  N   HIE   179      47.198  44.634  55.925  1.00  0.00           N  
ATOM   1487  CA  HIE   179      46.527  43.372  56.335  1.00  0.00           C  
ATOM   1488  CB  HIE   179      47.674  42.497  56.775  1.00  0.00           C  
ATOM   1489  CG  HIE   179      48.529  41.935  55.686  1.00  0.00           C  
ATOM   1490  ND1 HIE   179      49.396  42.620  54.846  1.00  0.00           N  
ATOM   1491  CE1 HIE   179      49.981  41.653  54.066  1.00  0.00           C  
ATOM   1492  NE2 HIE   179      49.332  40.493  54.253  1.00  0.00           N  
ATOM   1493  CD2 HIE   179      48.458  40.678  55.252  1.00  0.00           C  
ATOM   1494  C   HIE   179      45.456  43.465  57.516  1.00  0.00           C  
ATOM   1495  O   HIE   179      44.805  42.459  57.835  1.00  0.00           O  
ATOM   1496  N   ASP   180      45.349  44.679  58.148  1.00  0.00           N  
ATOM   1497  CA  ASP   180      44.386  45.125  59.247  1.00  0.00           C  
ATOM   1498  CB  ASP   180      44.654  46.601  59.591  1.00  0.00           C  
ATOM   1499  CG  ASP   180      43.824  47.031  60.836  1.00  0.00           C  
ATOM   1500  OD1 ASP   180      42.848  46.432  61.302  1.00  0.00           O  
ATOM   1501  OD2 ASP   180      44.200  48.060  61.406  1.00  0.00           O1-
ATOM   1502  C   ASP   180      42.928  44.834  58.852  1.00  0.00           C  
ATOM   1503  O   ASP   180      42.441  45.308  57.856  1.00  0.00           O  
ATOM   1504  N   GLU   181      42.218  44.173  59.776  1.00  0.00           N  
ATOM   1505  CA  GLU   181      40.858  43.722  59.602  1.00  0.00           C  
ATOM   1506  CB  GLU   181      40.526  43.018  60.911  1.00  0.00           C  
ATOM   1507  CG  GLU   181      40.343  43.736  62.274  1.00  0.00           C  
ATOM   1508  CD  GLU   181      41.177  43.275  63.484  1.00  0.00           C  
ATOM   1509  OE1 GLU   181      41.714  44.158  64.147  1.00  0.00           O  
ATOM   1510  OE2 GLU   181      41.212  42.053  63.851  1.00  0.00           O1-
ATOM   1511  C   GLU   181      39.869  44.928  59.515  1.00  0.00           C  
ATOM   1512  O   GLU   181      38.687  44.692  59.232  1.00  0.00           O  
ATOM   1513  N   LYS   182      40.328  46.163  59.743  1.00  0.00           N  
ATOM   1514  CA  LYS   182      39.656  47.418  59.490  1.00  0.00           C  
ATOM   1515  CB  LYS   182      40.080  48.396  60.631  1.00  0.00           C  
ATOM   1516  CG  LYS   182      39.438  48.100  61.951  1.00  0.00           C  
ATOM   1517  CD  LYS   182      39.820  49.168  63.032  1.00  0.00           C  
ATOM   1518  CE  LYS   182      41.314  49.311  63.222  1.00  0.00           C  
ATOM   1519  NZ  LYS   182      41.953  48.003  63.530  1.00  0.00           N1+
ATOM   1520  C   LYS   182      39.751  47.951  58.065  1.00  0.00           C  
ATOM   1521  O   LYS   182      38.980  48.897  57.685  1.00  0.00           O  
ATOM   1522  N   VAL   183      40.710  47.485  57.228  1.00  0.00           N  
ATOM   1523  CA  VAL   183      40.772  47.841  55.769  1.00  0.00           C  
ATOM   1524  CB  VAL   183      41.939  47.192  55.173  1.00  0.00           C  
ATOM   1525  CG1 VAL   183      41.949  47.317  53.613  1.00  0.00           C  
ATOM   1526  CG2 VAL   183      43.221  47.802  55.672  1.00  0.00           C  
ATOM   1527  C   VAL   183      39.503  47.268  55.044  1.00  0.00           C  
ATOM   1528  O   VAL   183      38.863  48.057  54.326  1.00  0.00           O  
ATOM   1529  N   ASP   184      39.099  46.031  55.210  1.00  0.00           N  
ATOM   1530  CA  ASP   184      38.127  45.371  54.309  1.00  0.00           C  
ATOM   1531  CB  ASP   184      38.108  43.897  54.556  1.00  0.00           C  
ATOM   1532  CG  ASP   184      39.396  43.112  54.866  1.00  0.00           C  
ATOM   1533  OD1 ASP   184      39.237  41.959  55.330  1.00  0.00           O  
ATOM   1534  OD2 ASP   184      40.547  43.640  54.899  1.00  0.00           O1-
ATOM   1535  C   ASP   184      36.678  45.936  54.506  1.00  0.00           C  
ATOM   1536  O   ASP   184      35.827  45.864  53.588  1.00  0.00           O  
ATOM   1537  N   LEU   185      36.510  46.651  55.630  1.00  0.00           N  
ATOM   1538  CA  LEU   185      35.375  47.490  55.912  1.00  0.00           C  
ATOM   1539  CB  LEU   185      35.468  48.188  57.292  1.00  0.00           C  
ATOM   1540  CG  LEU   185      35.772  47.215  58.463  1.00  0.00           C  
ATOM   1541  CD1 LEU   185      36.034  47.993  59.794  1.00  0.00           C  
ATOM   1542  CD2 LEU   185      34.645  46.178  58.684  1.00  0.00           C  
ATOM   1543  C   LEU   185      35.069  48.565  54.792  1.00  0.00           C  
ATOM   1544  O   LEU   185      33.919  48.840  54.486  1.00  0.00           O  
ATOM   1545  N   TRP   186      36.153  49.142  54.234  1.00  0.00           N  
ATOM   1546  CA  TRP   186      36.159  49.900  53.019  1.00  0.00           C  
ATOM   1547  CB  TRP   186      37.518  50.605  52.854  1.00  0.00           C  
ATOM   1548  CG  TRP   186      37.636  51.575  51.675  1.00  0.00           C  
ATOM   1549  CD1 TRP   186      37.788  51.133  50.396  1.00  0.00           C  
ATOM   1550  NE1 TRP   186      37.742  52.163  49.544  1.00  0.00           N  
ATOM   1551  CE2 TRP   186      37.680  53.338  50.219  1.00  0.00           C  
ATOM   1552  CZ2 TRP   186      37.664  54.615  49.764  1.00  0.00           C  
ATOM   1553  CH2 TRP   186      37.389  55.624  50.673  1.00  0.00           C  
ATOM   1554  CZ3 TRP   186      37.240  55.387  52.046  1.00  0.00           C  
ATOM   1555  CE3 TRP   186      37.263  54.059  52.490  1.00  0.00           C  
ATOM   1556  CD2 TRP   186      37.509  52.988  51.582  1.00  0.00           C  
ATOM   1557  C   TRP   186      35.770  49.081  51.814  1.00  0.00           C  
ATOM   1558  O   TRP   186      34.898  49.445  51.082  1.00  0.00           O  
ATOM   1559  N   SER   187      36.532  48.028  51.484  1.00  0.00           N  
ATOM   1560  CA  SER   187      36.194  47.178  50.343  1.00  0.00           C  
ATOM   1561  CB  SER   187      37.171  46.036  50.403  1.00  0.00           C  
ATOM   1562  OG  SER   187      38.501  46.433  50.248  1.00  0.00           O  
ATOM   1563  C   SER   187      34.790  46.663  50.297  1.00  0.00           C  
ATOM   1564  O   SER   187      34.230  46.352  49.222  1.00  0.00           O  
ATOM   1565  N   LEU   188      34.132  46.533  51.423  1.00  0.00           N  
ATOM   1566  CA  LEU   188      32.772  45.954  51.574  1.00  0.00           C  
ATOM   1567  CB  LEU   188      32.672  45.422  52.999  1.00  0.00           C  
ATOM   1568  CG  LEU   188      31.348  44.673  53.384  1.00  0.00           C  
ATOM   1569  CD1 LEU   188      31.067  43.569  52.443  1.00  0.00           C  
ATOM   1570  CD2 LEU   188      31.268  44.113  54.826  1.00  0.00           C  
ATOM   1571  C   LEU   188      31.846  47.130  51.280  1.00  0.00           C  
ATOM   1572  O   LEU   188      30.811  46.809  50.656  1.00  0.00           O  
ATOM   1573  N   GLY   189      32.122  48.384  51.621  1.00  0.00           N  
ATOM   1574  CA  GLY   189      31.242  49.573  51.241  1.00  0.00           C  
ATOM   1575  C   GLY   189      31.265  49.821  49.708  1.00  0.00           C  
ATOM   1576  O   GLY   189      30.253  50.049  49.133  1.00  0.00           O  
ATOM   1577  N   VAL   190      32.452  49.822  49.111  1.00  0.00           N  
ATOM   1578  CA  VAL   190      32.677  49.925  47.622  1.00  0.00           C  
ATOM   1579  CB  VAL   190      34.107  49.635  47.158  1.00  0.00           C  
ATOM   1580  CG1 VAL   190      34.325  49.782  45.595  1.00  0.00           C  
ATOM   1581  CG2 VAL   190      35.169  50.472  47.796  1.00  0.00           C  
ATOM   1582  C   VAL   190      31.785  48.934  46.885  1.00  0.00           C  
ATOM   1583  O   VAL   190      31.060  49.332  46.005  1.00  0.00           O  
ATOM   1584  N   LEU   191      31.760  47.671  47.366  1.00  0.00           N  
ATOM   1585  CA  LEU   191      31.061  46.482  46.870  1.00  0.00           C  
ATOM   1586  CB  LEU   191      31.565  45.184  47.579  1.00  0.00           C  
ATOM   1587  CG  LEU   191      30.978  43.924  47.065  1.00  0.00           C  
ATOM   1588  CD1 LEU   191      31.163  43.782  45.554  1.00  0.00           C  
ATOM   1589  CD2 LEU   191      31.877  42.799  47.660  1.00  0.00           C  
ATOM   1590  C   LEU   191      29.591  46.668  47.136  1.00  0.00           C  
ATOM   1591  O   LEU   191      28.860  46.441  46.208  1.00  0.00           O  
ATOM   1592  N   CYS   192      29.124  47.279  48.276  1.00  0.00           N  
ATOM   1593  CA  CYS   192      27.705  47.447  48.481  1.00  0.00           C  
ATOM   1594  CB  CYS   192      27.488  47.618  49.928  1.00  0.00           C  
ATOM   1595  SG  CYS   192      25.643  47.524  50.199  1.00  0.00           S  
ATOM   1596  C   CYS   192      27.167  48.636  47.627  1.00  0.00           C  
ATOM   1597  O   CYS   192      25.987  48.792  47.380  1.00  0.00           O  
ATOM   1598  N   TYR   193      28.042  49.529  47.151  1.00  0.00           N  
ATOM   1599  CA  TYR   193      27.690  50.605  46.188  1.00  0.00           C  
ATOM   1600  CB  TYR   193      28.714  51.756  46.397  1.00  0.00           C  
ATOM   1601  CG  TYR   193      28.477  53.042  45.607  1.00  0.00           C  
ATOM   1602  CD1 TYR   193      28.121  54.166  46.243  1.00  0.00           C  
ATOM   1603  CE1 TYR   193      27.830  55.366  45.580  1.00  0.00           C  
ATOM   1604  CZ  TYR   193      28.025  55.479  44.173  1.00  0.00           C  
ATOM   1605  OH  TYR   193      27.803  56.657  43.536  1.00  0.00           O  
ATOM   1606  CE2 TYR   193      28.604  54.378  43.535  1.00  0.00           C  
ATOM   1607  CD2 TYR   193      28.806  53.162  44.206  1.00  0.00           C  
ATOM   1608  C   TYR   193      27.742  50.121  44.750  1.00  0.00           C  
ATOM   1609  O   TYR   193      26.925  50.495  43.904  1.00  0.00           O  
ATOM   1610  N   GLU   194      28.664  49.210  44.423  1.00  0.00           N  
ATOM   1611  CA  GLU   194      28.776  48.737  43.083  1.00  0.00           C  
ATOM   1612  CB  GLU   194      30.103  47.970  42.830  1.00  0.00           C  
ATOM   1613  CG  GLU   194      30.203  47.667  41.320  1.00  0.00           C  
ATOM   1614  CD  GLU   194      31.608  47.634  40.640  1.00  0.00           C  
ATOM   1615  OE1 GLU   194      31.685  47.753  39.374  1.00  0.00           O  
ATOM   1616  OE2 GLU   194      32.607  47.357  41.363  1.00  0.00           O1-
ATOM   1617  C   GLU   194      27.645  47.863  42.676  1.00  0.00           C  
ATOM   1618  O   GLU   194      27.175  47.972  41.526  1.00  0.00           O  
ATOM   1619  N   PHE   195      27.080  47.072  43.649  1.00  0.00           N  
ATOM   1620  CA  PHE   195      25.817  46.362  43.389  1.00  0.00           C  
ATOM   1621  CB  PHE   195      25.752  45.291  44.469  1.00  0.00           C  
ATOM   1622  CG  PHE   195      26.758  44.108  44.467  1.00  0.00           C  
ATOM   1623  CD1 PHE   195      27.318  43.473  45.628  1.00  0.00           C  
ATOM   1624  CE1 PHE   195      28.073  42.350  45.540  1.00  0.00           C  
ATOM   1625  CZ  PHE   195      28.592  41.917  44.357  1.00  0.00           C  
ATOM   1626  CE2 PHE   195      28.195  42.602  43.212  1.00  0.00           C  
ATOM   1627  CD2 PHE   195      27.180  43.582  43.241  1.00  0.00           C  
ATOM   1628  C   PHE   195      24.604  47.229  43.332  1.00  0.00           C  
ATOM   1629  O   PHE   195      23.798  46.992  42.440  1.00  0.00           O  
ATOM   1630  N   LEU   196      24.437  48.269  44.148  1.00  0.00           N  
ATOM   1631  CA  LEU   196      23.300  49.142  44.016  1.00  0.00           C  
ATOM   1632  CB  LEU   196      23.151  49.948  45.223  1.00  0.00           C  
ATOM   1633  CG  LEU   196      22.704  49.280  46.552  1.00  0.00           C  
ATOM   1634  CD1 LEU   196      22.413  50.326  47.561  1.00  0.00           C  
ATOM   1635  CD2 LEU   196      21.410  48.484  46.378  1.00  0.00           C  
ATOM   1636  C   LEU   196      23.242  49.980  42.687  1.00  0.00           C  
ATOM   1637  O   LEU   196      22.161  50.231  42.167  1.00  0.00           O  
ATOM   1638  N   VAL   197      24.407  50.554  42.373  1.00  0.00           N  
ATOM   1639  CA  VAL   197      24.515  51.584  41.316  1.00  0.00           C  
ATOM   1640  CB  VAL   197      25.355  52.697  41.984  1.00  0.00           C  
ATOM   1641  CG1 VAL   197      25.510  53.927  41.077  1.00  0.00           C  
ATOM   1642  CG2 VAL   197      24.805  53.092  43.306  1.00  0.00           C  
ATOM   1643  C   VAL   197      25.080  51.001  39.980  1.00  0.00           C  
ATOM   1644  O   VAL   197      25.121  51.700  38.975  1.00  0.00           O  
ATOM   1645  N   GLY   198      25.428  49.714  39.922  1.00  0.00           N  
ATOM   1646  CA  GLY   198      25.916  49.005  38.702  1.00  0.00           C  
ATOM   1647  C   GLY   198      27.316  49.511  38.275  1.00  0.00           C  
ATOM   1648  O   GLY   198      27.909  49.027  37.310  1.00  0.00           O  
ATOM   1649  N   LYS   199      27.981  50.296  39.147  1.00  0.00           N  
ATOM   1650  CA  LYS   199      29.325  50.873  39.028  1.00  0.00           C  
ATOM   1651  CB  LYS   199      29.408  52.105  38.074  1.00  0.00           C  
ATOM   1652  CG  LYS   199      29.220  51.628  36.593  1.00  0.00           C  
ATOM   1653  CD  LYS   199      29.840  52.700  35.681  1.00  0.00           C  
ATOM   1654  CE  LYS   199      29.650  52.211  34.261  1.00  0.00           C  
ATOM   1655  NZ  LYS   199      29.999  53.278  33.366  1.00  0.00           N1+
ATOM   1656  C   LYS   199      29.841  51.223  40.532  1.00  0.00           C  
ATOM   1657  O   LYS   199      28.992  51.610  41.402  1.00  0.00           O  
ATOM   1658  N   PRO   200      31.152  51.162  40.833  1.00  0.00           N  
ATOM   1659  CD  PRO   200      32.240  50.966  39.925  1.00  0.00           C  
ATOM   1660  CG  PRO   200      33.564  50.951  40.695  1.00  0.00           C  
ATOM   1661  CB  PRO   200      33.224  50.864  42.185  1.00  0.00           C  
ATOM   1662  CA  PRO   200      31.759  51.436  42.232  1.00  0.00           C  
ATOM   1663  C   PRO   200      31.938  52.977  42.549  1.00  0.00           C  
ATOM   1664  O   PRO   200      31.970  53.733  41.590  1.00  0.00           O  
ATOM   1665  N   PRO   201      32.054  53.417  43.837  1.00  0.00           N  
ATOM   1666  CD  PRO   201      32.347  52.624  45.002  1.00  0.00           C  
ATOM   1667  CG  PRO   201      32.431  53.484  46.258  1.00  0.00           C  
ATOM   1668  CB  PRO   201      32.021  54.864  45.767  1.00  0.00           C  
ATOM   1669  CA  PRO   201      31.911  54.853  44.251  1.00  0.00           C  
ATOM   1670  C   PRO   201      32.907  55.880  43.625  1.00  0.00           C  
ATOM   1671  O   PRO   201      32.450  56.888  43.151  1.00  0.00           O  
ATOM   1672  N   PHE   202      34.149  55.476  43.426  1.00  0.00           N  
ATOM   1673  CA  PHE   202      35.205  56.389  42.952  1.00  0.00           C  
ATOM   1674  CB  PHE   202      36.357  56.469  43.964  1.00  0.00           C  
ATOM   1675  CG  PHE   202      35.906  56.379  45.418  1.00  0.00           C  
ATOM   1676  CD1 PHE   202      35.949  55.208  46.119  1.00  0.00           C  
ATOM   1677  CE1 PHE   202      35.547  55.174  47.448  1.00  0.00           C  
ATOM   1678  CZ  PHE   202      35.122  56.352  48.007  1.00  0.00           C  
ATOM   1679  CE2 PHE   202      35.169  57.618  47.347  1.00  0.00           C  
ATOM   1680  CD2 PHE   202      35.666  57.617  46.054  1.00  0.00           C  
ATOM   1681  C   PHE   202      35.573  56.162  41.502  1.00  0.00           C  
ATOM   1682  O   PHE   202      36.716  56.467  41.083  1.00  0.00           O  
ATOM   1683  N   GLU   203      34.701  55.634  40.644  1.00  0.00           N  
ATOM   1684  CA  GLU   203      34.780  55.527  39.177  1.00  0.00           C  
ATOM   1685  CB  GLU   203      33.366  55.032  38.733  1.00  0.00           C  
ATOM   1686  CG  GLU   203      33.385  54.682  37.207  1.00  0.00           C  
ATOM   1687  CD  GLU   203      32.995  55.890  36.212  1.00  0.00           C  
ATOM   1688  OE1 GLU   203      31.950  56.529  36.339  1.00  0.00           O  
ATOM   1689  OE2 GLU   203      33.807  56.082  35.232  1.00  0.00           O1-
ATOM   1690  C   GLU   203      35.241  56.787  38.443  1.00  0.00           C  
ATOM   1691  O   GLU   203      34.462  57.776  38.426  1.00  0.00           O  
ATOM   1692  N   ALA   204      36.407  56.666  37.779  1.00  0.00           N  
ATOM   1693  CA  ALA   204      36.998  57.734  36.957  1.00  0.00           C  
ATOM   1694  CB  ALA   204      38.099  58.412  37.777  1.00  0.00           C  
ATOM   1695  C   ALA   204      37.571  57.174  35.610  1.00  0.00           C  
ATOM   1696  O   ALA   204      37.731  56.041  35.259  1.00  0.00           O  
ATOM   1697  N   ASN   205      37.967  58.086  34.742  1.00  0.00           N  
ATOM   1698  CA  ASN   205      38.537  57.880  33.380  1.00  0.00           C  
ATOM   1699  CB  ASN   205      38.614  59.282  32.757  1.00  0.00           C  
ATOM   1700  CG  ASN   205      39.875  60.155  33.115  1.00  0.00           C  
ATOM   1701  OD1 ASN   205      40.411  60.116  34.214  1.00  0.00           O  
ATOM   1702  ND2 ASN   205      40.199  61.047  32.275  1.00  0.00           N  
ATOM   1703  C   ASN   205      39.956  57.179  33.493  1.00  0.00           C  
ATOM   1704  O   ASN   205      40.426  56.673  32.460  1.00  0.00           O  
ATOM   1705  N   THR   206      40.584  57.196  34.668  1.00  0.00           N  
ATOM   1706  CA  THR   206      41.976  56.738  34.829  1.00  0.00           C  
ATOM   1707  CB  THR   206      43.099  57.721  34.396  1.00  0.00           C  
ATOM   1708  CG2 THR   206      43.158  58.050  32.914  1.00  0.00           C  
ATOM   1709  OG1 THR   206      42.942  58.936  35.065  1.00  0.00           O  
ATOM   1710  C   THR   206      42.152  56.510  36.354  1.00  0.00           C  
ATOM   1711  O   THR   206      41.651  57.259  37.218  1.00  0.00           O  
ATOM   1712  N   TYR   207      42.887  55.437  36.630  1.00  0.00           N  
ATOM   1713  CA  TYR   207      43.322  55.041  37.932  1.00  0.00           C  
ATOM   1714  CB  TYR   207      44.049  53.799  37.726  1.00  0.00           C  
ATOM   1715  CG  TYR   207      43.162  52.533  37.654  1.00  0.00           C  
ATOM   1716  CD1 TYR   207      42.794  51.950  38.868  1.00  0.00           C  
ATOM   1717  CE1 TYR   207      42.352  50.660  38.897  1.00  0.00           C  
ATOM   1718  CZ  TYR   207      42.035  50.065  37.637  1.00  0.00           C  
ATOM   1719  OH  TYR   207      41.593  48.760  37.519  1.00  0.00           O  
ATOM   1720  CE2 TYR   207      42.261  50.735  36.418  1.00  0.00           C  
ATOM   1721  CD2 TYR   207      42.856  52.003  36.441  1.00  0.00           C  
ATOM   1722  C   TYR   207      44.146  56.047  38.710  1.00  0.00           C  
ATOM   1723  O   TYR   207      44.031  56.056  39.951  1.00  0.00           O  
ATOM   1724  N   GLN   208      44.900  56.900  38.050  1.00  0.00           N  
ATOM   1725  CA  GLN   208      45.596  57.965  38.658  1.00  0.00           C  
ATOM   1726  CB  GLN   208      46.571  58.593  37.656  1.00  0.00           C  
ATOM   1727  CG  GLN   208      45.942  59.494  36.593  1.00  0.00           C  
ATOM   1728  CD  GLN   208      46.688  59.590  35.223  1.00  0.00           C  
ATOM   1729  OE1 GLN   208      47.881  59.308  35.074  1.00  0.00           O  
ATOM   1730  NE2 GLN   208      46.027  59.922  34.130  1.00  0.00           N  
ATOM   1731  C   GLN   208      44.647  59.013  39.301  1.00  0.00           C  
ATOM   1732  O   GLN   208      44.978  59.503  40.420  1.00  0.00           O  
ATOM   1733  N   GLU   209      43.425  59.314  38.768  1.00  0.00           N  
ATOM   1734  CA  GLU   209      42.402  60.115  39.455  1.00  0.00           C  
ATOM   1735  CB  GLU   209      41.696  60.808  38.278  1.00  0.00           C  
ATOM   1736  CG  GLU   209      40.747  61.821  38.888  1.00  0.00           C  
ATOM   1737  CD  GLU   209      41.351  63.059  39.572  1.00  0.00           C  
ATOM   1738  OE1 GLU   209      40.614  63.731  40.290  1.00  0.00           O  
ATOM   1739  OE2 GLU   209      42.468  63.349  39.078  1.00  0.00           O1-
ATOM   1740  C   GLU   209      41.481  59.398  40.408  1.00  0.00           C  
ATOM   1741  O   GLU   209      40.973  59.975  41.391  1.00  0.00           O  
ATOM   1742  N   THR   210      41.189  58.098  40.220  1.00  0.00           N  
ATOM   1743  CA  THR   210      40.540  57.299  41.301  1.00  0.00           C  
ATOM   1744  CB  THR   210      40.208  55.888  40.972  1.00  0.00           C  
ATOM   1745  CG2 THR   210      39.885  54.850  42.068  1.00  0.00           C  
ATOM   1746  OG1 THR   210      39.078  55.759  40.108  1.00  0.00           O  
ATOM   1747  C   THR   210      41.388  57.439  42.607  1.00  0.00           C  
ATOM   1748  O   THR   210      40.770  57.448  43.640  1.00  0.00           O  
ATOM   1749  N   TYR   211      42.729  57.271  42.514  1.00  0.00           N  
ATOM   1750  CA  TYR   211      43.590  57.393  43.714  1.00  0.00           C  
ATOM   1751  CB  TYR   211      44.954  57.210  43.165  1.00  0.00           C  
ATOM   1752  CG  TYR   211      46.101  57.284  44.173  1.00  0.00           C  
ATOM   1753  CD1 TYR   211      46.559  58.559  44.632  1.00  0.00           C  
ATOM   1754  CE1 TYR   211      47.595  58.547  45.604  1.00  0.00           C  
ATOM   1755  CZ  TYR   211      48.282  57.386  45.978  1.00  0.00           C  
ATOM   1756  OH  TYR   211      49.437  57.371  46.732  1.00  0.00           O  
ATOM   1757  CE2 TYR   211      47.910  56.148  45.403  1.00  0.00           C  
ATOM   1758  CD2 TYR   211      46.844  56.090  44.534  1.00  0.00           C  
ATOM   1759  C   TYR   211      43.453  58.831  44.326  1.00  0.00           C  
ATOM   1760  O   TYR   211      43.442  58.956  45.558  1.00  0.00           O  
ATOM   1761  N   LYS   212      43.362  59.888  43.495  1.00  0.00           N  
ATOM   1762  CA  LYS   212      43.071  61.200  44.117  1.00  0.00           C  
ATOM   1763  CB  LYS   212      43.248  62.336  43.087  1.00  0.00           C  
ATOM   1764  CG  LYS   212      44.674  63.024  43.083  1.00  0.00           C  
ATOM   1765  CD  LYS   212      44.909  63.905  41.845  1.00  0.00           C  
ATOM   1766  CE  LYS   212      43.964  65.138  41.579  1.00  0.00           C  
ATOM   1767  NZ  LYS   212      44.132  65.621  40.210  1.00  0.00           N1+
ATOM   1768  C   LYS   212      41.650  61.113  44.698  1.00  0.00           C  
ATOM   1769  O   LYS   212      41.487  61.495  45.887  1.00  0.00           O  
ATOM   1770  N   ARG   213      40.633  60.657  43.938  1.00  0.00           N  
ATOM   1771  CA  ARG   213      39.291  60.641  44.451  1.00  0.00           C  
ATOM   1772  CB  ARG   213      38.286  60.310  43.341  1.00  0.00           C  
ATOM   1773  CG  ARG   213      38.084  61.510  42.349  1.00  0.00           C  
ATOM   1774  CD  ARG   213      37.114  61.343  41.328  1.00  0.00           C  
ATOM   1775  NE  ARG   213      35.806  60.981  41.924  1.00  0.00           N  
ATOM   1776  CZ  ARG   213      34.952  60.287  41.187  1.00  0.00           C  
ATOM   1777  NH1 ARG   213      35.045  60.045  39.931  1.00  0.00           N1+
ATOM   1778  NH2 ARG   213      33.987  59.738  41.831  1.00  0.00           N  
ATOM   1779  C   ARG   213      39.060  59.810  45.775  1.00  0.00           C  
ATOM   1780  O   ARG   213      38.398  60.312  46.674  1.00  0.00           O  
ATOM   1781  N   ILE   214      39.605  58.596  45.871  1.00  0.00           N  
ATOM   1782  CA  ILE   214      39.798  57.774  47.164  1.00  0.00           C  
ATOM   1783  CB  ILE   214      40.438  56.422  46.788  1.00  0.00           C  
ATOM   1784  CG2 ILE   214      40.818  55.716  48.074  1.00  0.00           C  
ATOM   1785  CG1 ILE   214      39.518  55.472  45.960  1.00  0.00           C  
ATOM   1786  CD1 ILE   214      40.167  54.213  45.465  1.00  0.00           C  
ATOM   1787  C   ILE   214      40.481  58.561  48.243  1.00  0.00           C  
ATOM   1788  O   ILE   214      39.881  58.576  49.300  1.00  0.00           O  
ATOM   1789  N   SER   215      41.597  59.241  47.958  1.00  0.00           N  
ATOM   1790  CA  SER   215      42.205  60.037  49.016  1.00  0.00           C  
ATOM   1791  CB  SER   215      43.628  60.510  48.719  1.00  0.00           C  
ATOM   1792  OG  SER   215      44.414  59.531  48.161  1.00  0.00           O  
ATOM   1793  C   SER   215      41.431  61.251  49.400  1.00  0.00           C  
ATOM   1794  O   SER   215      41.767  61.817  50.394  1.00  0.00           O  
ATOM   1795  N   ARG   216      40.390  61.659  48.653  1.00  0.00           N  
ATOM   1796  CA  ARG   216      39.442  62.817  48.950  1.00  0.00           C  
ATOM   1797  CB  ARG   216      39.254  63.622  47.622  1.00  0.00           C  
ATOM   1798  CG  ARG   216      39.991  64.983  47.530  1.00  0.00           C  
ATOM   1799  CD  ARG   216      39.731  65.598  46.123  1.00  0.00           C  
ATOM   1800  NE  ARG   216      38.296  65.908  46.009  1.00  0.00           N  
ATOM   1801  CZ  ARG   216      37.804  66.389  44.893  1.00  0.00           C  
ATOM   1802  NH1 ARG   216      38.328  66.322  43.691  1.00  0.00           N1+
ATOM   1803  NH2 ARG   216      36.623  67.021  45.023  1.00  0.00           N  
ATOM   1804  C   ARG   216      38.024  62.319  49.473  1.00  0.00           C  
ATOM   1805  O   ARG   216      37.259  63.147  49.916  1.00  0.00           O  
ATOM   1806  N   VAL   217      37.827  61.027  49.426  1.00  0.00           N  
ATOM   1807  CA  VAL   217      36.506  60.362  49.618  1.00  0.00           C  
ATOM   1808  CB  VAL   217      36.174  60.291  51.088  1.00  0.00           C  
ATOM   1809  CG1 VAL   217      35.080  59.242  51.382  1.00  0.00           C  
ATOM   1810  CG2 VAL   217      37.396  59.858  51.872  1.00  0.00           C  
ATOM   1811  C   VAL   217      35.439  61.085  48.749  1.00  0.00           C  
ATOM   1812  O   VAL   217      34.389  61.460  49.150  1.00  0.00           O  
ATOM   1813  N   GLU   218      35.813  61.292  47.437  1.00  0.00           N  
ATOM   1814  CA  GLU   218      34.907  62.051  46.503  1.00  0.00           C  
ATOM   1815  CB  GLU   218      35.760  62.980  45.546  1.00  0.00           C  
ATOM   1816  CG  GLU   218      34.828  63.694  44.511  1.00  0.00           C  
ATOM   1817  CD  GLU   218      33.701  64.559  45.129  1.00  0.00           C  
ATOM   1818  OE1 GLU   218      33.743  64.899  46.344  1.00  0.00           O  
ATOM   1819  OE2 GLU   218      32.688  64.765  44.429  1.00  0.00           O1-
ATOM   1820  C   GLU   218      33.978  61.134  45.709  1.00  0.00           C  
ATOM   1821  O   GLU   218      34.284  60.471  44.675  1.00  0.00           O  
ATOM   1822  N   PHE   219      32.707  61.203  46.099  1.00  0.00           N  
ATOM   1823  CA  PHE   219      31.569  60.673  45.345  1.00  0.00           C  
ATOM   1824  CB  PHE   219      31.562  59.101  45.623  1.00  0.00           C  
ATOM   1825  CG  PHE   219      30.975  58.616  46.952  1.00  0.00           C  
ATOM   1826  CD1 PHE   219      31.751  58.773  48.139  1.00  0.00           C  
ATOM   1827  CE1 PHE   219      31.233  58.278  49.386  1.00  0.00           C  
ATOM   1828  CZ  PHE   219      29.936  57.757  49.458  1.00  0.00           C  
ATOM   1829  CE2 PHE   219      29.099  57.668  48.299  1.00  0.00           C  
ATOM   1830  CD2 PHE   219      29.674  58.049  47.069  1.00  0.00           C  
ATOM   1831  C   PHE   219      30.227  61.234  45.985  1.00  0.00           C  
ATOM   1832  O   PHE   219      30.304  61.802  47.136  1.00  0.00           O  
ATOM   1833  N   THR   220      29.045  61.245  45.310  1.00  0.00           N  
ATOM   1834  CA  THR   220      27.739  61.611  45.838  1.00  0.00           C  
ATOM   1835  CB  THR   220      27.099  62.859  45.239  1.00  0.00           C  
ATOM   1836  CG2 THR   220      25.620  63.193  45.405  1.00  0.00           C  
ATOM   1837  OG1 THR   220      27.683  63.927  45.962  1.00  0.00           O  
ATOM   1838  C   THR   220      26.706  60.490  45.607  1.00  0.00           C  
ATOM   1839  O   THR   220      26.820  59.893  44.516  1.00  0.00           O  
ATOM   1840  N   PHE   221      25.745  60.216  46.415  1.00  0.00           N  
ATOM   1841  CA  PHE   221      24.905  58.978  46.235  1.00  0.00           C  
ATOM   1842  CB  PHE   221      24.120  58.583  47.470  1.00  0.00           C  
ATOM   1843  CG  PHE   221      25.023  58.093  48.533  1.00  0.00           C  
ATOM   1844  CD1 PHE   221      25.351  58.932  49.610  1.00  0.00           C  
ATOM   1845  CE1 PHE   221      26.162  58.385  50.538  1.00  0.00           C  
ATOM   1846  CZ  PHE   221      26.497  57.059  50.588  1.00  0.00           C  
ATOM   1847  CE2 PHE   221      26.107  56.244  49.553  1.00  0.00           C  
ATOM   1848  CD2 PHE   221      25.359  56.753  48.528  1.00  0.00           C  
ATOM   1849  C   PHE   221      23.913  59.331  45.108  1.00  0.00           C  
ATOM   1850  O   PHE   221      23.366  60.423  45.186  1.00  0.00           O  
ATOM   1851  N   PRO   222      23.634  58.412  44.147  1.00  0.00           N  
ATOM   1852  CD  PRO   222      24.293  57.111  43.835  1.00  0.00           C  
ATOM   1853  CG  PRO   222      23.832  56.850  42.437  1.00  0.00           C  
ATOM   1854  CB  PRO   222      22.365  57.230  42.557  1.00  0.00           C  
ATOM   1855  CA  PRO   222      22.414  58.471  43.367  1.00  0.00           C  
ATOM   1856  C   PRO   222      21.190  58.635  44.258  1.00  0.00           C  
ATOM   1857  O   PRO   222      21.138  58.038  45.351  1.00  0.00           O  
ATOM   1858  N   ASP   223      20.170  59.339  43.651  1.00  0.00           N  
ATOM   1859  CA  ASP   223      18.821  59.617  44.135  1.00  0.00           C  
ATOM   1860  CB  ASP   223      18.084  60.551  43.172  1.00  0.00           C  
ATOM   1861  CG  ASP   223      18.714  61.925  42.940  1.00  0.00           C  
ATOM   1862  OD1 ASP   223      18.039  62.793  42.330  1.00  0.00           O  
ATOM   1863  OD2 ASP   223      19.820  62.178  43.499  1.00  0.00           O1-
ATOM   1864  C   ASP   223      17.969  58.339  44.489  1.00  0.00           C  
ATOM   1865  O   ASP   223      17.172  58.336  45.419  1.00  0.00           O  
ATOM   1866  N   PHE   224      18.235  57.229  43.797  1.00  0.00           N  
ATOM   1867  CA  PHE   224      17.491  56.054  44.126  1.00  0.00           C  
ATOM   1868  CB  PHE   224      17.478  55.201  42.844  1.00  0.00           C  
ATOM   1869  CG  PHE   224      18.728  54.856  42.129  1.00  0.00           C  
ATOM   1870  CD1 PHE   224      19.123  55.634  41.019  1.00  0.00           C  
ATOM   1871  CE1 PHE   224      20.314  55.227  40.282  1.00  0.00           C  
ATOM   1872  CZ  PHE   224      21.056  54.127  40.686  1.00  0.00           C  
ATOM   1873  CE2 PHE   224      20.564  53.291  41.691  1.00  0.00           C  
ATOM   1874  CD2 PHE   224      19.393  53.651  42.386  1.00  0.00           C  
ATOM   1875  C   PHE   224      18.016  55.178  45.311  1.00  0.00           C  
ATOM   1876  O   PHE   224      17.449  54.136  45.723  1.00  0.00           O  
ATOM   1877  N   VAL   225      19.185  55.612  45.935  1.00  0.00           N  
ATOM   1878  CA  VAL   225      19.904  54.878  46.993  1.00  0.00           C  
ATOM   1879  CB  VAL   225      21.414  55.027  46.921  1.00  0.00           C  
ATOM   1880  CG1 VAL   225      22.278  54.173  47.889  1.00  0.00           C  
ATOM   1881  CG2 VAL   225      21.874  54.497  45.589  1.00  0.00           C  
ATOM   1882  C   VAL   225      19.391  55.421  48.318  1.00  0.00           C  
ATOM   1883  O   VAL   225      19.437  56.615  48.706  1.00  0.00           O  
ATOM   1884  N   THR   226      18.778  54.512  49.100  1.00  0.00           N  
ATOM   1885  CA  THR   226      17.817  54.976  50.153  1.00  0.00           C  
ATOM   1886  CB  THR   226      16.802  53.839  50.561  1.00  0.00           C  
ATOM   1887  CG2 THR   226      15.732  53.675  49.520  1.00  0.00           C  
ATOM   1888  OG1 THR   226      17.495  52.687  51.040  1.00  0.00           O  
ATOM   1889  C   THR   226      18.660  55.468  51.323  1.00  0.00           C  
ATOM   1890  O   THR   226      19.902  55.224  51.356  1.00  0.00           O  
ATOM   1891  N   GLU   227      17.961  56.050  52.298  1.00  0.00           N  
ATOM   1892  CA  GLU   227      18.559  56.479  53.536  1.00  0.00           C  
ATOM   1893  CB  GLU   227      17.600  57.297  54.331  1.00  0.00           C  
ATOM   1894  CG  GLU   227      16.536  56.674  55.191  1.00  0.00           C  
ATOM   1895  CD  GLU   227      15.726  55.623  54.465  1.00  0.00           C  
ATOM   1896  OE1 GLU   227      15.300  54.629  55.092  1.00  0.00           O  
ATOM   1897  OE2 GLU   227      15.380  55.701  53.302  1.00  0.00           O1-
ATOM   1898  C   GLU   227      19.289  55.420  54.390  1.00  0.00           C  
ATOM   1899  O   GLU   227      20.300  55.713  54.995  1.00  0.00           O  
ATOM   1900  N   GLY   228      18.837  54.206  54.419  1.00  0.00           N  
ATOM   1901  CA  GLY   228      19.529  53.140  55.135  1.00  0.00           C  
ATOM   1902  C   GLY   228      20.709  52.619  54.333  1.00  0.00           C  
ATOM   1903  O   GLY   228      21.779  52.226  54.885  1.00  0.00           O  
ATOM   1904  N   ALA   229      20.581  52.497  53.008  1.00  0.00           N  
ATOM   1905  CA  ALA   229      21.801  52.192  52.246  1.00  0.00           C  
ATOM   1906  CB  ALA   229      21.318  52.042  50.744  1.00  0.00           C  
ATOM   1907  C   ALA   229      22.908  53.244  52.281  1.00  0.00           C  
ATOM   1908  O   ALA   229      24.066  52.888  52.378  1.00  0.00           O  
ATOM   1909  N   ARG   230      22.494  54.480  52.268  1.00  0.00           N  
ATOM   1910  CA  ARG   230      23.242  55.723  52.401  1.00  0.00           C  
ATOM   1911  CB  ARG   230      22.434  57.008  52.184  1.00  0.00           C  
ATOM   1912  CG  ARG   230      22.154  57.287  50.701  1.00  0.00           C  
ATOM   1913  CD  ARG   230      21.368  58.591  50.721  1.00  0.00           C  
ATOM   1914  NE  ARG   230      20.934  58.881  49.325  1.00  0.00           N  
ATOM   1915  CZ  ARG   230      21.009  59.994  48.754  1.00  0.00           C  
ATOM   1916  NH1 ARG   230      21.361  61.102  49.319  1.00  0.00           N1+
ATOM   1917  NH2 ARG   230      20.658  59.995  47.560  1.00  0.00           N  
ATOM   1918  C   ARG   230      23.894  55.886  53.771  1.00  0.00           C  
ATOM   1919  O   ARG   230      25.096  56.136  53.781  1.00  0.00           O  
ATOM   1920  N   ASP   231      23.261  55.597  54.894  1.00  0.00           N  
ATOM   1921  CA  ASP   231      23.937  55.579  56.188  1.00  0.00           C  
ATOM   1922  CB  ASP   231      22.901  55.305  57.310  1.00  0.00           C  
ATOM   1923  CG  ASP   231      23.608  54.821  58.600  1.00  0.00           C  
ATOM   1924  OD1 ASP   231      23.482  53.616  58.950  1.00  0.00           O  
ATOM   1925  OD2 ASP   231      24.357  55.594  59.262  1.00  0.00           O1-
ATOM   1926  C   ASP   231      25.026  54.445  56.169  1.00  0.00           C  
ATOM   1927  O   ASP   231      26.183  54.620  56.501  1.00  0.00           O  
ATOM   1928  N   LEU   232      24.678  53.252  55.655  1.00  0.00           N  
ATOM   1929  CA  LEU   232      25.469  52.086  55.695  1.00  0.00           C  
ATOM   1930  CB  LEU   232      24.635  50.864  55.312  1.00  0.00           C  
ATOM   1931  CG  LEU   232      25.449  49.577  55.443  1.00  0.00           C  
ATOM   1932  CD1 LEU   232      25.614  49.126  56.895  1.00  0.00           C  
ATOM   1933  CD2 LEU   232      24.696  48.534  54.623  1.00  0.00           C  
ATOM   1934  C   LEU   232      26.790  52.184  54.886  1.00  0.00           C  
ATOM   1935  O   LEU   232      27.855  52.131  55.514  1.00  0.00           O  
ATOM   1936  N   ILE   233      26.648  52.625  53.616  1.00  0.00           N  
ATOM   1937  CA  ILE   233      27.828  52.946  52.783  1.00  0.00           C  
ATOM   1938  CB  ILE   233      27.505  53.087  51.294  1.00  0.00           C  
ATOM   1939  CG2 ILE   233      28.649  53.713  50.476  1.00  0.00           C  
ATOM   1940  CG1 ILE   233      26.959  51.763  50.667  1.00  0.00           C  
ATOM   1941  CD1 ILE   233      26.048  51.832  49.413  1.00  0.00           C  
ATOM   1942  C   ILE   233      28.581  54.088  53.342  1.00  0.00           C  
ATOM   1943  O   ILE   233      29.810  54.008  53.374  1.00  0.00           O  
ATOM   1944  N   SER   234      27.943  55.183  53.863  1.00  0.00           N  
ATOM   1945  CA  SER   234      28.598  56.383  54.407  1.00  0.00           C  
ATOM   1946  CB  SER   234      27.704  57.442  54.878  1.00  0.00           C  
ATOM   1947  OG  SER   234      26.948  58.094  53.933  1.00  0.00           O  
ATOM   1948  C   SER   234      29.522  56.051  55.534  1.00  0.00           C  
ATOM   1949  O   SER   234      30.683  56.543  55.553  1.00  0.00           O  
ATOM   1950  N   ARG   235      29.143  55.204  56.513  1.00  0.00           N  
ATOM   1951  CA  ARG   235      30.016  54.812  57.587  1.00  0.00           C  
ATOM   1952  CB  ARG   235      29.275  54.385  58.759  1.00  0.00           C  
ATOM   1953  CG  ARG   235      28.694  55.626  59.442  1.00  0.00           C  
ATOM   1954  CD  ARG   235      27.813  55.382  60.634  1.00  0.00           C  
ATOM   1955  NE  ARG   235      26.750  54.408  60.312  1.00  0.00           N  
ATOM   1956  CZ  ARG   235      26.778  53.133  60.552  1.00  0.00           C  
ATOM   1957  NH1 ARG   235      27.711  52.676  61.344  1.00  0.00           N1+
ATOM   1958  NH2 ARG   235      25.802  52.357  60.136  1.00  0.00           N  
ATOM   1959  C   ARG   235      30.963  53.686  57.067  1.00  0.00           C  
ATOM   1960  O   ARG   235      32.066  53.575  57.623  1.00  0.00           O  
ATOM   1961  N   LEU   236      30.636  52.818  56.143  1.00  0.00           N  
ATOM   1962  CA  LEU   236      31.651  51.907  55.529  1.00  0.00           C  
ATOM   1963  CB  LEU   236      30.943  50.767  54.705  1.00  0.00           C  
ATOM   1964  CG  LEU   236      30.080  49.755  55.546  1.00  0.00           C  
ATOM   1965  CD1 LEU   236      29.197  48.889  54.706  1.00  0.00           C  
ATOM   1966  CD2 LEU   236      31.065  48.859  56.296  1.00  0.00           C  
ATOM   1967  C   LEU   236      32.777  52.709  54.817  1.00  0.00           C  
ATOM   1968  O   LEU   236      33.932  52.298  54.903  1.00  0.00           O  
ATOM   1969  N   LEU   237      32.400  53.822  54.190  1.00  0.00           N  
ATOM   1970  CA  LEU   237      33.308  54.668  53.447  1.00  0.00           C  
ATOM   1971  CB  LEU   237      32.616  55.166  52.166  1.00  0.00           C  
ATOM   1972  CG  LEU   237      32.382  53.962  51.235  1.00  0.00           C  
ATOM   1973  CD1 LEU   237      31.765  54.355  49.849  1.00  0.00           C  
ATOM   1974  CD2 LEU   237      33.598  53.021  50.920  1.00  0.00           C  
ATOM   1975  C   LEU   237      33.814  55.861  54.261  1.00  0.00           C  
ATOM   1976  O   LEU   237      33.726  57.035  53.862  1.00  0.00           O  
ATOM   1977  N   LYS   238      34.266  55.563  55.450  1.00  0.00           N  
ATOM   1978  CA  LYS   238      35.113  56.433  56.253  1.00  0.00           C  
ATOM   1979  CB  LYS   238      35.050  56.059  57.790  1.00  0.00           C  
ATOM   1980  CG  LYS   238      33.637  56.402  58.437  1.00  0.00           C  
ATOM   1981  CD  LYS   238      33.437  57.921  58.703  1.00  0.00           C  
ATOM   1982  CE  LYS   238      32.302  58.251  59.699  1.00  0.00           C  
ATOM   1983  NZ  LYS   238      32.502  59.508  60.401  1.00  0.00           N1+
ATOM   1984  C   LYS   238      36.546  56.595  55.704  1.00  0.00           C  
ATOM   1985  O   LYS   238      37.212  55.570  55.525  1.00  0.00           O  
ATOM   1986  N   HIE   239      37.053  57.807  55.776  1.00  0.00           N  
ATOM   1987  CA  HIE   239      38.471  58.027  55.645  1.00  0.00           C  
ATOM   1988  CB  HIE   239      38.821  59.531  55.612  1.00  0.00           C  
ATOM   1989  CG  HIE   239      40.174  59.841  54.920  1.00  0.00           C  
ATOM   1990  ND1 HIE   239      40.409  59.602  53.564  1.00  0.00           N  
ATOM   1991  CE1 HIE   239      41.712  59.940  53.345  1.00  0.00           C  
ATOM   1992  NE2 HIE   239      42.238  60.381  54.516  1.00  0.00           N  
ATOM   1993  CD2 HIE   239      41.304  60.370  55.532  1.00  0.00           C  
ATOM   1994  C   HIE   239      39.207  57.269  56.808  1.00  0.00           C  
ATOM   1995  O   HIE   239      40.058  56.461  56.547  1.00  0.00           O  
ATOM   1996  N   ASN   240      38.818  57.494  58.087  1.00  0.00           N  
ATOM   1997  CA  ASN   240      39.473  56.854  59.258  1.00  0.00           C  
ATOM   1998  CB  ASN   240      39.304  57.781  60.491  1.00  0.00           C  
ATOM   1999  CG  ASN   240      40.011  57.319  61.774  1.00  0.00           C  
ATOM   2000  OD1 ASN   240      40.038  56.184  62.191  1.00  0.00           O  
ATOM   2001  ND2 ASN   240      40.723  58.187  62.407  1.00  0.00           N  
ATOM   2002  C   ASN   240      39.049  55.430  59.584  1.00  0.00           C  
ATOM   2003  O   ASN   240      37.824  55.243  59.830  1.00  0.00           O  
ATOM   2004  N   PRO   241      39.962  54.407  59.685  1.00  0.00           N  
ATOM   2005  CD  PRO   241      41.423  54.481  59.327  1.00  0.00           C  
ATOM   2006  CG  PRO   241      41.838  53.029  59.133  1.00  0.00           C  
ATOM   2007  CB  PRO   241      40.829  52.221  59.929  1.00  0.00           C  
ATOM   2008  CA  PRO   241      39.504  53.077  59.886  1.00  0.00           C  
ATOM   2009  C   PRO   241      38.657  52.852  61.243  1.00  0.00           C  
ATOM   2010  O   PRO   241      37.765  52.022  61.323  1.00  0.00           O  
ATOM   2011  N   SER   242      38.925  53.618  62.325  1.00  0.00           N  
ATOM   2012  CA  SER   242      38.304  53.409  63.595  1.00  0.00           C  
ATOM   2013  CB  SER   242      39.034  54.223  64.628  1.00  0.00           C  
ATOM   2014  OG  SER   242      38.811  55.616  64.500  1.00  0.00           O  
ATOM   2015  C   SER   242      36.809  53.758  63.569  1.00  0.00           C  
ATOM   2016  O   SER   242      36.016  53.276  64.353  1.00  0.00           O  
ATOM   2017  N   GLN   243      36.415  54.538  62.571  1.00  0.00           N  
ATOM   2018  CA  GLN   243      35.046  54.991  62.427  1.00  0.00           C  
ATOM   2019  CB  GLN   243      35.079  56.491  61.936  1.00  0.00           C  
ATOM   2020  CG  GLN   243      35.882  57.422  62.865  1.00  0.00           C  
ATOM   2021  CD  GLN   243      35.598  58.829  62.760  1.00  0.00           C  
ATOM   2022  OE1 GLN   243      34.707  59.208  61.998  1.00  0.00           O  
ATOM   2023  NE2 GLN   243      36.376  59.688  63.433  1.00  0.00           N  
ATOM   2024  C   GLN   243      34.306  53.987  61.547  1.00  0.00           C  
ATOM   2025  O   GLN   243      33.110  54.113  61.470  1.00  0.00           O  
ATOM   2026  N   ARG   244      34.979  53.081  60.925  1.00  0.00           N  
ATOM   2027  CA  ARG   244      34.233  52.111  60.051  1.00  0.00           C  
ATOM   2028  CB  ARG   244      35.265  51.492  59.014  1.00  0.00           C  
ATOM   2029  CG  ARG   244      35.896  52.473  58.020  1.00  0.00           C  
ATOM   2030  CD  ARG   244      36.800  51.875  56.903  1.00  0.00           C  
ATOM   2031  NE  ARG   244      37.705  52.860  56.316  1.00  0.00           N  
ATOM   2032  CZ  ARG   244      38.970  52.573  56.128  1.00  0.00           C  
ATOM   2033  NH1 ARG   244      39.591  51.459  56.339  1.00  0.00           N1+
ATOM   2034  NH2 ARG   244      39.840  53.521  55.694  1.00  0.00           N  
ATOM   2035  C   ARG   244      33.589  50.954  60.866  1.00  0.00           C  
ATOM   2036  O   ARG   244      34.251  50.462  61.789  1.00  0.00           O  
ATOM   2037  N   PRO   245      32.256  50.662  60.715  1.00  0.00           N  
ATOM   2038  CD  PRO   245      31.415  51.151  59.667  1.00  0.00           C  
ATOM   2039  CG  PRO   245      30.144  50.201  59.693  1.00  0.00           C  
ATOM   2040  CB  PRO   245      30.076  49.769  61.175  1.00  0.00           C  
ATOM   2041  CA  PRO   245      31.564  49.664  61.522  1.00  0.00           C  
ATOM   2042  C   PRO   245      32.102  48.237  61.303  1.00  0.00           C  
ATOM   2043  O   PRO   245      32.299  47.798  60.164  1.00  0.00           O  
ATOM   2044  N   MET   246      32.232  47.521  62.414  1.00  0.00           N  
ATOM   2045  CA  MET   246      32.552  46.096  62.451  1.00  0.00           C  
ATOM   2046  CB  MET   246      32.914  45.704  63.941  1.00  0.00           C  
ATOM   2047  CG  MET   246      34.187  46.357  64.476  1.00  0.00           C  
ATOM   2048  SD  MET   246      35.690  45.363  64.204  1.00  0.00           S  
ATOM   2049  CE  MET   246      36.881  46.449  64.992  1.00  0.00           C  
ATOM   2050  C   MET   246      31.463  45.160  61.925  1.00  0.00           C  
ATOM   2051  O   MET   246      30.241  45.440  62.009  1.00  0.00           O  
ATOM   2052  N   LEU   247      31.859  44.084  61.332  1.00  0.00           N  
ATOM   2053  CA  LEU   247      30.976  43.164  60.526  1.00  0.00           C  
ATOM   2054  CB  LEU   247      31.725  41.912  59.855  1.00  0.00           C  
ATOM   2055  CG  LEU   247      32.976  42.076  58.938  1.00  0.00           C  
ATOM   2056  CD1 LEU   247      33.688  40.758  58.734  1.00  0.00           C  
ATOM   2057  CD2 LEU   247      32.448  42.442  57.532  1.00  0.00           C  
ATOM   2058  C   LEU   247      29.720  42.740  61.331  1.00  0.00           C  
ATOM   2059  O   LEU   247      28.637  42.760  60.799  1.00  0.00           O  
ATOM   2060  N   ARG   248      29.886  42.489  62.670  1.00  0.00           N  
ATOM   2061  CA  ARG   248      28.818  42.098  63.626  1.00  0.00           C  
ATOM   2062  CB  ARG   248      29.393  41.769  64.915  1.00  0.00           C  
ATOM   2063  CG  ARG   248      28.543  40.830  65.698  1.00  0.00           C  
ATOM   2064  CD  ARG   248      28.090  41.512  67.007  1.00  0.00           C  
ATOM   2065  NE  ARG   248      27.428  42.829  66.927  1.00  0.00           N  
ATOM   2066  CZ  ARG   248      26.087  43.104  66.855  1.00  0.00           C  
ATOM   2067  NH1 ARG   248      25.156  42.197  66.856  1.00  0.00           N1+
ATOM   2068  NH2 ARG   248      25.690  44.290  66.949  1.00  0.00           N  
ATOM   2069  C   ARG   248      27.756  43.192  63.779  1.00  0.00           C  
ATOM   2070  O   ARG   248      26.558  42.923  63.735  1.00  0.00           O  
ATOM   2071  N   GLU   249      28.138  44.417  63.639  1.00  0.00           N  
ATOM   2072  CA  GLU   249      27.178  45.598  63.436  1.00  0.00           C  
ATOM   2073  CB  GLU   249      27.859  47.054  63.746  1.00  0.00           C  
ATOM   2074  CG  GLU   249      28.903  46.921  64.846  1.00  0.00           C  
ATOM   2075  CD  GLU   249      28.347  46.163  66.079  1.00  0.00           C  
ATOM   2076  OE1 GLU   249      28.976  45.215  66.551  1.00  0.00           O  
ATOM   2077  OE2 GLU   249      27.238  46.569  66.575  1.00  0.00           O1-
ATOM   2078  C   GLU   249      26.669  45.723  61.983  1.00  0.00           C  
ATOM   2079  O   GLU   249      25.451  45.834  61.909  1.00  0.00           O  
ATOM   2080  N   VAL   250      27.398  45.555  60.848  1.00  0.00           N  
ATOM   2081  CA  VAL   250      26.873  45.468  59.451  1.00  0.00           C  
ATOM   2082  CB  VAL   250      28.009  45.078  58.513  1.00  0.00           C  
ATOM   2083  CG1 VAL   250      27.515  44.927  57.078  1.00  0.00           C  
ATOM   2084  CG2 VAL   250      29.222  46.041  58.670  1.00  0.00           C  
ATOM   2085  C   VAL   250      25.763  44.461  59.386  1.00  0.00           C  
ATOM   2086  O   VAL   250      24.750  44.753  58.867  1.00  0.00           O  
ATOM   2087  N   LEU   251      25.917  43.208  59.980  1.00  0.00           N  
ATOM   2088  CA  LEU   251      24.932  42.104  59.954  1.00  0.00           C  
ATOM   2089  CB  LEU   251      25.578  40.849  60.540  1.00  0.00           C  
ATOM   2090  CG  LEU   251      26.391  39.988  59.586  1.00  0.00           C  
ATOM   2091  CD1 LEU   251      27.267  38.990  60.398  1.00  0.00           C  
ATOM   2092  CD2 LEU   251      25.459  39.274  58.534  1.00  0.00           C  
ATOM   2093  C   LEU   251      23.685  42.459  60.764  1.00  0.00           C  
ATOM   2094  O   LEU   251      22.572  42.027  60.441  1.00  0.00           O  
ATOM   2095  N   GLU   252      23.851  43.147  61.924  1.00  0.00           N  
ATOM   2096  CA  GLU   252      22.676  43.595  62.733  1.00  0.00           C  
ATOM   2097  CB  GLU   252      23.295  44.049  64.046  1.00  0.00           C  
ATOM   2098  CG  GLU   252      22.345  44.336  65.218  1.00  0.00           C  
ATOM   2099  CD  GLU   252      21.741  43.019  65.832  1.00  0.00           C  
ATOM   2100  OE1 GLU   252      20.574  42.778  65.610  1.00  0.00           O  
ATOM   2101  OE2 GLU   252      22.505  42.217  66.338  1.00  0.00           O1-
ATOM   2102  C   GLU   252      21.968  44.802  62.070  1.00  0.00           C  
ATOM   2103  O   GLU   252      20.831  45.101  62.495  1.00  0.00           O  
ATOM   2104  N   HIE   253      22.524  45.477  61.104  1.00  0.00           N  
ATOM   2105  CA  HIE   253      21.962  46.793  60.799  1.00  0.00           C  
ATOM   2106  CB  HIE   253      22.840  47.482  59.750  1.00  0.00           C  
ATOM   2107  CG  HIE   253      22.518  48.819  59.233  1.00  0.00           C  
ATOM   2108  ND1 HIE   253      21.695  49.104  58.177  1.00  0.00           N  
ATOM   2109  CE1 HIE   253      21.979  50.349  57.848  1.00  0.00           C  
ATOM   2110  NE2 HIE   253      22.777  50.888  58.740  1.00  0.00           N  
ATOM   2111  CD2 HIE   253      23.118  49.884  59.584  1.00  0.00           C  
ATOM   2112  C   HIE   253      20.493  46.682  60.243  1.00  0.00           C  
ATOM   2113  O   HIE   253      20.126  45.620  59.775  1.00  0.00           O  
ATOM   2114  N   PRO   254      19.724  47.750  60.363  1.00  0.00           N  
ATOM   2115  CD  PRO   254      20.024  49.031  61.023  1.00  0.00           C  
ATOM   2116  CG  PRO   254      18.680  49.589  61.444  1.00  0.00           C  
ATOM   2117  CB  PRO   254      17.774  49.009  60.416  1.00  0.00           C  
ATOM   2118  CA  PRO   254      18.250  47.642  60.036  1.00  0.00           C  
ATOM   2119  C   PRO   254      18.009  47.303  58.572  1.00  0.00           C  
ATOM   2120  O   PRO   254      17.187  46.489  58.184  1.00  0.00           O  
ATOM   2121  N   TRP   255      18.820  47.966  57.742  1.00  0.00           N  
ATOM   2122  CA  TRP   255      18.613  47.995  56.296  1.00  0.00           C  
ATOM   2123  CB  TRP   255      19.481  49.073  55.595  1.00  0.00           C  
ATOM   2124  CG  TRP   255      19.227  49.222  54.114  1.00  0.00           C  
ATOM   2125  CD1 TRP   255      18.331  50.048  53.516  1.00  0.00           C  
ATOM   2126  NE1 TRP   255      18.338  49.888  52.181  1.00  0.00           N  
ATOM   2127  CE2 TRP   255      19.322  48.934  51.857  1.00  0.00           C  
ATOM   2128  CZ2 TRP   255      19.792  48.530  50.583  1.00  0.00           C  
ATOM   2129  CH2 TRP   255      20.789  47.536  50.571  1.00  0.00           C  
ATOM   2130  CZ3 TRP   255      21.224  46.972  51.725  1.00  0.00           C  
ATOM   2131  CE3 TRP   255      20.837  47.417  53.018  1.00  0.00           C  
ATOM   2132  CD2 TRP   255      19.861  48.438  53.107  1.00  0.00           C  
ATOM   2133  C   TRP   255      19.060  46.645  55.782  1.00  0.00           C  
ATOM   2134  O   TRP   255      18.303  46.098  54.987  1.00  0.00           O  
ATOM   2135  N   ILE   256      20.068  45.988  56.420  1.00  0.00           N  
ATOM   2136  CA  ILE   256      20.484  44.593  56.073  1.00  0.00           C  
ATOM   2137  CB  ILE   256      21.939  44.398  56.484  1.00  0.00           C  
ATOM   2138  CG2 ILE   256      22.537  42.949  56.615  1.00  0.00           C  
ATOM   2139  CG1 ILE   256      22.957  45.291  55.685  1.00  0.00           C  
ATOM   2140  CD1 ILE   256      23.157  44.775  54.257  1.00  0.00           C  
ATOM   2141  C   ILE   256      19.507  43.504  56.629  1.00  0.00           C  
ATOM   2142  O   ILE   256      19.033  42.652  55.857  1.00  0.00           O  
ATOM   2143  N   THR   257      19.140  43.577  57.908  1.00  0.00           N  
ATOM   2144  CA  THR   257      18.218  42.593  58.541  1.00  0.00           C  
ATOM   2145  CB  THR   257      18.123  42.837  60.078  1.00  0.00           C  
ATOM   2146  CG2 THR   257      19.427  42.352  60.742  1.00  0.00           C  
ATOM   2147  OG1 THR   257      17.889  44.180  60.405  1.00  0.00           O  
ATOM   2148  C   THR   257      16.790  42.590  57.991  1.00  0.00           C  
ATOM   2149  O   THR   257      16.104  41.553  58.055  1.00  0.00           O  
ATOM   2150  N   ALA   258      16.347  43.685  57.368  1.00  0.00           N  
ATOM   2151  CA  ALA   258      15.047  43.804  56.708  1.00  0.00           C  
ATOM   2152  CB  ALA   258      14.699  45.283  56.645  1.00  0.00           C  
ATOM   2153  C   ALA   258      15.207  43.216  55.297  1.00  0.00           C  
ATOM   2154  O   ALA   258      14.343  42.490  54.877  1.00  0.00           O  
ATOM   2155  N   ASN   259      16.281  43.562  54.543  1.00  0.00           N  
ATOM   2156  CA  ASN   259      16.332  43.337  53.072  1.00  0.00           C  
ATOM   2157  CB  ASN   259      17.178  44.477  52.404  1.00  0.00           C  
ATOM   2158  CG  ASN   259      16.382  45.743  52.357  1.00  0.00           C  
ATOM   2159  OD1 ASN   259      15.189  45.797  52.227  1.00  0.00           O  
ATOM   2160  ND2 ASN   259      17.015  46.893  52.508  1.00  0.00           N  
ATOM   2161  C   ASN   259      16.894  41.919  52.778  1.00  0.00           C  
ATOM   2162  O   ASN   259      16.644  41.364  51.726  1.00  0.00           O  
ATOM   2163  N   SER   260      17.714  41.351  53.624  1.00  0.00           N  
ATOM   2164  CA  SER   260      18.420  40.029  53.506  1.00  0.00           C  
ATOM   2165  CB  SER   260      19.579  39.712  54.438  1.00  0.00           C  
ATOM   2166  OG  SER   260      19.990  38.467  54.185  1.00  0.00           O  
ATOM   2167  C   SER   260      17.410  38.866  53.511  1.00  0.00           C  
ATOM   2168  O   SER   260      16.531  38.840  54.380  1.00  0.00           O  
ATOM   2169  N   SER   261      17.524  37.861  52.667  1.00  0.00           N  
ATOM   2170  CA  SER   261      16.820  36.564  52.727  1.00  0.00           C  
ATOM   2171  CB  SER   261      16.765  35.985  51.318  1.00  0.00           C  
ATOM   2172  OG  SER   261      17.972  35.748  50.705  1.00  0.00           O  
ATOM   2173  C   SER   261      17.447  35.578  53.693  1.00  0.00           C  
ATOM   2174  O   SER   261      16.724  34.760  54.198  1.00  0.00           O  
ATOM   2175  N   LYS   262      18.706  35.690  54.002  1.00  0.00           N  
ATOM   2176  CA  LYS   262      19.557  35.028  55.005  1.00  0.00           C  
ATOM   2177  CB  LYS   262      21.029  35.061  54.434  1.00  0.00           C  
ATOM   2178  CG  LYS   262      21.335  34.013  53.268  1.00  0.00           C  
ATOM   2179  CD  LYS   262      21.293  32.611  53.822  1.00  0.00           C  
ATOM   2180  CE  LYS   262      21.840  31.661  52.816  1.00  0.00           C  
ATOM   2181  NZ  LYS   262      21.563  30.312  53.178  1.00  0.00           N1+
ATOM   2182  C   LYS   262      19.436  35.808  56.352  1.00  0.00           C  
ATOM   2183  O   LYS   262      19.060  35.243  57.365  1.00  0.00           O  
ATOM   2184  OXT LYS   262      19.632  37.016  56.294  1.00  0.00           O1-
END
