# Supplementary material for: Exploration of the selective binding mechanism of protein kinase Aurora A selectivity via a comprehensive molecular modeling study
Source: PeerJ. 2019 Oct 22;7:e7832. doi: 10.7717/peerj.7832 (PMC6814069; doi:10.7717/peerj.7832)
Supplement: Data S1 — The raw data are corresponding to figure order. pse and pdb format files can be opened in PyMol 1.8. cdx files can be opened in Chemdraw 16.0. csv files can be opened in Excel. [file peerj-07-7832-s004.zip › Raw-data/Figure S2/Figure S2A.csv]

0	0	0	0	6	2	0	0	0	0	0	0	0	0	0	0	0	0
0	0	25	68	129	22	0	0	0	0	0	0	0	0	0	0	0	0
0	39	288	275	141	12	0	1	6	4	0	0	0	0	2	0	0	0
11	418	911	444	107	55	8	3	16	22	12	14	10	13	20	10	0	0
46	293	247	212	137	64	12	16	27	76	64	68	35	19	64	44	7	0
18	11	73	111	72	42	16	5	41	73	64	61	33	38	48	35	3	0
0	12	95	122	219	260	116	119	139	90	43	36	26	29	24	15	7	3
0	11	43	138	267	320	311	569	1139	634	192	22	13	14	20	16	22	3
0	23	214	369	179	192	264	874	1816	1797	444	9	0	2	4	5	0	0
4	149	1053	647	80	28	55	220	712	607	82	0	0	0	1	0	0	0
11	258	596	160	117	66	15	8	21	13	1	0	0	0	0	0	0	0
7	53	90	574	851	207	12	1	0	0	0	0	0	0	0	0	0	0
0	1	120	839	632	62	6	0	0	0	0	0	0	0	0	0	0	0
0	0	27	51	9	2	1	0	0	0	0	0	0	0	0	0	0	0
0	0	1	0	0	0	0	0	0	0	0	0	0	0	0	0	0	0
