# Supplementary material for: Exploration of the selective binding mechanism of protein kinase Aurora A selectivity via a comprehensive molecular modeling study
Source: PeerJ. 2019 Oct 22;7:e7832. doi: 10.7717/peerj.7832 (PMC6814069; doi:10.7717/peerj.7832)
Supplement: Data S1 — The raw data are corresponding to figure order. pse and pdb format files can be opened in PyMol 1.8. cdx files can be opened in Chemdraw 16.0. csv files can be opened in Excel. [file peerj-07-7832-s004.zip › Raw-data/Figure S2/Figure S2B.csv]

0	0	1	1	8	10	2	2	0	0	0	0	0	0	0
0	2	12	2	17	32	36	9	1	1	0	0	0	0	0
0	0	19	14	23	87	112	48	7	2	0	0	0	0	0
0	3	25	67	64	94	213	222	80	16	0	0	0	0	0
0	13	70	137	132	58	205	352	230	74	3	0	0	0	0
0	31	176	323	238	92	127	354	492	254	22	2	0	0	0
0	38	489	562	281	167	115	237	516	598	124	8	0	0	0
0	29	688	1280	415	144	80	167	332	780	349	19	2	0	0
0	4	424	1687	892	109	34	111	261	494	532	99	6	0	0
0	0	135	1215	1274	143	20	36	134	196	404	183	28	0	0
0	0	24	548	1038	195	8	1	34	91	195	229	64	1	0
0	0	1	159	521	212	6	0	3	34	67	134	58	3	0
0	0	0	11	203	199	17	0	0	16	60	63	70	12	0
0	0	0	0	37	63	17	0	0	0	36	22	38	7	0
0	0	0	0	2	10	8	0	0	0	3	2	11	4	0
0	0	0	0	0	1	0	0	0	0	0	1	2	1	0
