# Supplementary material for: Exploration of the selective binding mechanism of protein kinase Aurora A selectivity via a comprehensive molecular modeling study
Source: PeerJ. 2019 Oct 22;7:e7832. doi: 10.7717/peerj.7832 (PMC6814069; doi:10.7717/peerj.7832)
Supplement: Data S1 — The raw data are corresponding to figure order. pse and pdb format files can be opened in PyMol 1.8. cdx files can be opened in Chemdraw 16.0. csv files can be opened in Excel. [file peerj-07-7832-s004.zip › Raw-data/Figure S2/Figure S2C.csv]

0	0	1	1	0	0	0	0	0	0	0	0	0	0	0	0	0	0	0	0
2	9	20	28	12	1	0	0	0	0	0	0	3	6	2	0	0	0	0	0
5	40	120	150	105	21	4	3	0	1	0	1	7	32	29	5	0	0	0	0
3	57	198	379	341	100	26	7	2	5	6	8	38	130	217	98	4	0	0	0
5	43	276	490	485	323	138	50	10	6	16	19	62	210	476	325	71	5	0	0
1	35	214	360	479	490	286	87	27	15	35	51	112	179	479	572	176	12	1	0
1	36	272	588	534	444	271	142	67	26	30	55	121	128	312	619	300	37	1	0
0	12	153	502	619	348	195	103	107	69	46	31	48	66	100	237	218	44	1	0
0	3	27	221	420	330	142	47	68	48	48	30	29	30	49	86	59	32	2	0
0	0	8	69	203	263	156	62	39	33	41	34	21	26	27	39	15	8	3	0
0	0	4	58	227	241	167	65	28	23	40	21	23	44	29	9	7	1	0	0
0	0	4	44	230	355	175	68	31	20	25	26	15	23	43	12	4	1	0	0
0	0	3	17	142	362	285	93	40	26	22	15	15	25	14	18	0	0	0	0
0	0	0	4	56	170	254	244	95	30	20	17	4	3	9	3	2	1	0	0
0	0	0	0	3	62	170	239	167	99	50	28	6	2	0	1	0	0	0	0
0	0	0	0	0	8	62	135	233	191	97	43	13	1	0	0	0	0	0	0
0	0	0	0	0	0	9	46	139	147	119	57	19	3	0	0	0	0	0	0
0	0	0	0	0	1	0	5	28	87	78	51	24	10	2	1	0	0	0	0
0	0	0	0	0	0	0	0	0	5	18	11	10	6	2	0	0	0	0	0
0	0	0	0	0	0	0	0	0	1	4	2	2	2	0	0	0	0	0	0
