# Supplementary material for: Exploration of the selective binding mechanism of protein kinase Aurora A selectivity via a comprehensive molecular modeling study
Source: PeerJ. 2019 Oct 22;7:e7832. doi: 10.7717/peerj.7832 (PMC6814069; doi:10.7717/peerj.7832)
Supplement: Data S1 — The raw data are corresponding to figure order. pse and pdb format files can be opened in PyMol 1.8. cdx files can be opened in Chemdraw 16.0. csv files can be opened in Excel. [file peerj-07-7832-s004.zip › Raw-data/Figure S2/Figure S2D.csv]

0	0	2	0	2	1	0	1	0	0	0	0	0	0	0	0	0	0	0	0	0	0	0	0	0	0	0	0
0	3	3	6	6	2	2	3	2	0	0	0	0	0	0	0	0	0	0	0	0	0	0	0	0	0	0	0
0	2	6	14	15	8	0	0	1	2	0	1	1	0	0	2	1	0	0	0	0	0	0	0	0	0	0	0
0	3	15	28	23	18	8	9	3	3	0	0	2	1	0	4	2	2	0	1	0	0	0	0	0	0	0	0
0	4	12	47	55	53	47	36	9	7	1	6	6	7	11	9	6	3	4	1	3	0	1	0	0	0	0	0
0	2	16	49	77	82	100	85	35	21	14	5	7	18	13	23	24	21	16	11	9	4	0	0	0	0	0	0
0	1	6	43	102	149	184	150	83	32	20	8	2	18	22	38	49	55	49	44	32	24	10	2	1	0	0	0
0	4	10	44	94	199	207	180	161	66	38	19	10	15	37	46	70	113	87	79	73	65	17	11	0	0	0	0
2	3	23	62	129	247	265	265	216	129	83	34	18	15	20	49	55	97	122	127	122	129	80	36	9	0	0	0
4	5	16	80	187	275	345	308	231	160	92	36	17	12	12	32	54	66	93	157	182	201	175	76	16	1	0	0
0	5	37	116	233	363	397	359	275	160	90	66	30	8	8	18	32	35	45	103	193	287	268	146	40	3	0	0
0	5	30	94	225	343	463	434	296	207	101	70	36	14	4	8	17	20	18	56	127	259	287	149	81	19	4	0
0	2	3	47	162	267	430	439	383	224	113	72	39	19	7	4	11	10	9	11	56	111	218	166	55	30	1	0
1	1	8	16	84	178	266	427	393	323	190	90	49	26	6	0	1	4	4	4	9	42	122	109	36	13	5	0
0	0	0	4	29	90	156	254	310	313	193	129	64	28	17	0	2	0	2	2	2	7	21	32	26	6	3	1
0	0	0	0	9	22	71	106	172	243	193	99	80	35	5	4	0	0	0	0	1	1	2	6	5	2	0	0
0	0	0	0	0	5	24	53	92	157	134	79	39	31	6	1	0	0	0	0	0	0	0	1	0	0	0	0
0	0	0	0	0	0	3	12	44	91	97	66	30	16	7	3	0	0	0	0	0	0	0	0	0	0	0	0
0	0	0	0	0	0	3	4	9	24	32	36	16	3	2	0	0	0	0	0	0	0	0	0	0	0	0	0
0	0	0	0	0	0	0	0	1	2	12	12	12	2	0	1	0	0	0	0	0	0	0	0	0	0	0	0
0	0	0	0	0	0	0	0	0	1	0	1	2	0	0	0	0	0	0	0	0	0	0	0	0	0	0	0
